# Supplementary material for: Spontaneous time-reversal symmetry breaking in twisted double bilayer graphene
Source: Nat Commun. 2022 Oct 29;13:6468. doi: 10.1038/s41467-022-34192-x (PMC9617879; doi:10.1038/s41467-022-34192-x)
Supplement: Supplementary file 2 — Source Data [file 41467_2022_34192_MOESM2_ESM.zip]

Archive with 97 entries (79 files):
- Source_Data/
- Source_Data/Figure1/
- Source_Data/Figure1/Fig1d/
- Source_Data/Figure1/Fig1d/Rxx.txt
- Source_Data/Figure1/Fig1d/Vbg.txt
- Source_Data/Figure1/Fig1d/Vtg.txt
- Source_Data/Figure2/
- Source_Data/Figure2/Fig2a/
- Source_Data/Figure2/Fig2a/data.txt
- Source_Data/Figure2/Fig2a/Vbg.txt
- Source_Data/Figure2/Fig2a/Vtg.txt
- Source_Data/Figure2/Fig2b/
- Source_Data/Figure2/Fig2b/rxy.txt
- Source_Data/Figure2/Fig2b/Vbg.txt
- Source_Data/Figure2/Fig2b/Vtg.txt
- Source_Data/Figure2/Fig2c/
- Source_Data/Figure2/Fig2c/fig2c_lower_curve.txt
- Source_Data/Figure2/Fig2c/fig2c_middle_curve.txt
- Source_Data/Figure2/Fig2c/fig2c_upper_curve.txt
- Source_Data/Figure2/Fig2d/
- Source_Data/Figure2/Fig2d/fig2d_lower_curve.txt
- Source_Data/Figure2/Fig2d/fig2d_middle_curve.txt
- Source_Data/Figure2/Fig2d/fig2d_upper_curve.txt
- Source_Data/Figure2/Fig2e/
- Source_Data/Figure2/Fig2e/nu_3_39.txt
- Source_Data/Figure2/Fig2e/nu_3_49.txt
- Source_Data/Figure2/Fig2e/nu_3_56.txt
- Source_Data/Figure2/Fig2e/nu_3_60.txt
- Source_Data/Figure2/Fig2e/nu_3_65.txt
- Source_Data/Figure2/Fig2e/nu_3_74.txt
- Source_Data/Figure2/Fig2f/
- Source_Data/Figure2/Fig2f/d_408.txt
- Source_Data/Figure2/Fig2f/d_413.txt
- Source_Data/Figure2/Fig2f/d_423.txt
- Source_Data/Figure2/Fig2f/d_430.txt
- Source_Data/Figure2/Fig2f/d_445.txt
- Source_Data/Figure2/Fig2f/d_456.txt
- Source_Data/Figure3/
- Source_Data/Figure3/fig3a/
- Source_Data/Figure3/fig3a/Bpar_0T.txt
- Source_Data/Figure3/fig3a/Bpar_1000mT.txt
- Source_Data/Figure3/fig3a/Bpar_2000mT.txt
- Source_Data/Figure3/fig3a/Bpar_200mT.txt
- Source_Data/Figure3/fig3a/Bpar_3000mT.txt
- Source_Data/Figure3/fig3a/Bpar_4000mT.txt
- Source_Data/Figure3/fig3a/Bpar_400mT.txt
- Source_Data/Figure3/fig3a/Bpar_5000mT.txt
- Source_Data/Figure3/fig3a/Bpar_600mT.txt
- Source_Data/Figure3/fig3a/Bpar_800mT.txt
- Source_Data/Figure3/fig3b/
- Source_Data/Figure3/fig3b/fig3b.txt
- Source_Data/Figure3/fig3b/fig3b_inset.txt
- Source_Data/Figure3/fig3c/
- Source_Data/Figure3/fig3c/nu_3_0.txt
- Source_Data/Figure3/fig3c/nu_3_1.txt
- Source_Data/Figure3/fig3c/nu_3_2.txt
- Source_Data/Figure3/fig3c/nu_3_3.txt
- Source_Data/Figure3/fig3c/nu_3_4.txt
- Source_Data/Figure3/fig3c/nu_3_5.txt
- Source_Data/Figure3/fig3c/nu_3_6.txt
- Source_Data/Figure3/fig3c/nu_3_7.txt
- Source_Data/Figure3/fig3c/nu_3_8.txt
- Source_Data/Figure4/
- Source_Data/Figure4/fig4a/
- Source_Data/Figure4/fig4a/1000mK.txt
- Source_Data/Figure4/fig4a/100mK.txt
- Source_Data/Figure4/fig4a/1300mK.txt
- Source_Data/Figure4/fig4a/1500mK.txt
- Source_Data/Figure4/fig4a/1800mK.txt
- Source_Data/Figure4/fig4a/2100mK.txt
- Source_Data/Figure4/fig4a/2450mK.txt
- Source_Data/Figure4/fig4a/2950mK.txt
- Source_Data/Figure4/fig4a/300mK.txt
- Source_Data/Figure4/fig4a/500mK.txt
- Source_Data/Figure4/fig4a/700mK.txt
- Source_Data/Figure4/fig4b/
- Source_Data/Figure4/fig4b/1000mk.txt
- Source_Data/Figure4/fig4b/100mk.txt
- Source_Data/Figure4/fig4b/1300mk.txt
- Source_Data/Figure4/fig4b/1500mk.txt
- Source_Data/Figure4/fig4b/1800mk.txt
- Source_Data/Figure4/fig4b/2100mk.txt
- Source_Data/Figure4/fig4b/2450mk.txt
- Source_Data/Figure4/fig4b/2950mk.txt
- Source_Data/Figure4/fig4b/300mk.txt
- Source_Data/Figure4/fig4b/500mk.txt
- Source_Data/Figure4/fig4b/700mk.txt
- Source_Data/Figure4/fig4c/
- Source_Data/Figure4/fig4c/nu_2.4.txt
- Source_Data/Figure4/fig4c/nu_2.6.txt
- Source_Data/Figure4/fig4c/nu_2.8.txt
- Source_Data/Figure4/fig4c/nu_3.0.txt
- Source_Data/Figure4/fig4c/nu_3.2.txt
- Source_Data/Figure4/fig4c/nu_3.4.txt
- Source_Data/Figure4/fig4c/nu_3.5.txt
- Source_Data/Figure4/fig4c/nu_3.65.txt
- Source_Data/Figure4/fig4c/nu_3.80.txt
