# Supplementary material for: Spontaneous time-reversal symmetry breaking in twisted double bilayer graphene
Source: Nat Commun. 2022 Oct 29;13:6468. doi: 10.1038/s41467-022-34192-x (PMC9617879; doi:10.1038/s41467-022-34192-x)
Supplement: Supplementary file 2 — Source Data [file 41467_2022_34192_MOESM2_ESM.zip › Source_Data/Figure1/Fig1d/Rxx.txt]

1.977550125122070312e+01,1.974500083923339844e+01,1.953140068054199219e+01,1.922620201110839844e+01,1.904310035705566406e+01,1.843269920349121094e+01,1.687630081176757812e+01,1.565560054779052734e+01,1.431280040740966797e+01,1.327519989013671875e+01,1.123050022125244141e+01,1.107790088653564453e+01,1.196300029754638672e+01,1.190190124511718750e+01,1.171880054473876953e+01,1.025400066375732422e+01,1.010140132904052734e+01,9.796200752258300781e+00,7.141139984130859375e+00,6.225620269775390625e+00,6.683380126953125000e+00,6.683380126953125000e+00,6.500270366668701172e+00,6.042510032653808594e+00,5.767850399017333984e+00,5.645780086517333984e+00,5.340610504150390625e+00,4.791290283203125000e+00,4.394560337066650391e+00,4.333530426025390625e+00,4.241970062255859375e+00,3.936800479888916016e+00,3.570569992065429688e+00,3.234880208969116211e+00,3.051770210266113281e+00,3.021260261535644531e+00,3.021260261535644531e+00,2.899180173873901367e+00,2.655040264129638672e+00,2.532970190048217773e+00,2.441420078277587891e+00,2.288830280303955078e+00,2.197280168533325195e+00,2.166760206222534180e+00,2.227800130844116211e+00,2.197280168533325195e+00,2.197280168533325195e+00,2.136250019073486328e+00,2.105730056762695312e+00,2.044690132141113281e+00,1.922610044479370117e+00,1.831060171127319336e+00,1.800540089607238770e+00,1.770030140876770020e+00,1.739510059356689453e+00,1.708990097045898438e+00,1.708990097045898438e+00,1.647960186004638672e+00,1.556400060653686523e+00,1.586920142173767090e+00,1.647960186004638672e+00,1.586920142173767090e+00,1.586920142173767090e+00,1.556400060653686523e+00,1.495370030403137207e+00,1.464850068092346191e+00,1.434329986572265625e+00,1.434329986572265625e+00,1.434329986572265625e+00,1.373299956321716309e+00,1.342779994010925293e+00,1.342779994010925293e+00,1.342779994010925293e+00,1.312260031700134277e+00,1.312260031700134277e+00,1.312260031700134277e+00,1.312260031700134277e+00,1.342779994010925293e+00,1.312260031700134277e+00,1.342779994010925293e+00,1.403820037841796875e+00,1.373299956321716309e+00,1.312260031700134277e+00,1.281750082969665527e+00,1.220710039138793945e+00,1.220710039138793945e+00,1.190189957618713379e+00,1.190189957618713379e+00,1.190189957618713379e+00,1.190189957618713379e+00,1.159680008888244629e+00,1.159680008888244629e+00,1.129160046577453613e+00,1.098640084266662598e+00,1.068120002746582031e+00,1.068120002746582031e+00,1.068120002746582031e+00,1.068120002746582031e+00,1.068120002746582031e+00,1.068120002746582031e+00,1.068120002746582031e+00,1.068120002746582031e+00,1.007089972496032715e+00,1.007089972496032715e+00,9.765700101852416992e-01,9.765700101852416992e-01,9.460490345954895020e-01,9.765700101852416992e-01,9.460490345954895020e-01,9.460490345954895020e-01,9.765700101852416992e-01,1.007089972496032715e+00,9.765700101852416992e-01,9.460490345954895020e-01,9.155310392379760742e-01,9.155310392379760742e-01,9.155310392379760742e-01,9.155310392379760742e-01,9.155310392379760742e-01,9.155310392379760742e-01,9.155310392379760742e-01,9.155310392379760742e-01,9.155310392379760742e-01,9.155310392379760742e-01,9.155310392379760742e-01,8.850130438804626465e-01,9.155310392379760742e-01,9.155310392379760742e-01,8.850130438804626465e-01,8.544960021972656250e-01,8.239780068397521973e-01,8.239780068397521973e-01,8.239780068397521973e-01,8.544960021972656250e-01,8.544960021972656250e-01,8.239780068397521973e-01,8.239780068397521973e-01,8.239780068397521973e-01,8.239780068397521973e-01,8.239780068397521973e-01,7.934610247611999512e-01,7.934610247611999512e-01,7.934610247611999512e-01,7.934610247611999512e-01,7.934610247611999512e-01,7.934610247611999512e-01,7.934610247611999512e-01,7.934610247611999512e-01,7.934610247611999512e-01,7.629430294036865234e-01,7.629430294036865234e-01,7.629430294036865234e-01,7.629430294036865234e-01,7.629430294036865234e-01,7.324260473251342773e-01,7.324260473251342773e-01,7.629430294036865234e-01,7.629430294036865234e-01,7.629430294036865234e-01,7.324260473251342773e-01,7.324260473251342773e-01,7.324260473251342773e-01,7.324260473251342773e-01,7.324260473251342773e-01,7.324260473251342773e-01,7.324260473251342773e-01,7.324260473251342773e-01,7.324260473251342773e-01,7.324260473251342773e-01,7.324260473251342773e-01,7.324260473251342773e-01,7.324260473251342773e-01,7.324260473251342773e-01,7.324260473251342773e-01,7.629430294036865234e-01,7.324260473251342773e-01,7.324260473251342773e-01,7.324260473251342773e-01,7.629430294036865234e-01,7.629430294036865234e-01,7.324260473251342773e-01,7.019080519676208496e-01,6.713899970054626465e-01,7.019080519676208496e-01,7.324260473251342773e-01,7.324260473251342773e-01,7.324260473251342773e-01,7.324260473251342773e-01,7.019080519676208496e-01,7.019080519676208496e-01,7.019080519676208496e-01,6.713899970054626465e-01,6.713899970054626465e-01,6.713899970054626465e-01,6.713899970054626465e-01,6.713899970054626465e-01,6.713899970054626465e-01,6.713899970054626465e-01,6.713899970054626465e-01,7.019080519676208496e-01,7.019080519676208496e-01,7.019080519676208496e-01,6.713899970054626465e-01,6.713899970054626465e-01,6.713899970054626465e-01,6.713899970054626465e-01,7.324260473251342773e-01,7.019080519676208496e-01,6.713899970054626465e-01,6.713899970054626465e-01,6.713899970054626465e-01,6.713899970054626465e-01,6.713899970054626465e-01,6.713899970054626465e-01,6.713899970054626465e-01,6.713899970054626465e-01,6.713899970054626465e-01,6.713899970054626465e-01,6.713899970054626465e-01,6.713899970054626465e-01,6.713899970054626465e-01,6.713899970054626465e-01,6.713899970054626465e-01,6.713899970054626465e-01,6.713899970054626465e-01,6.713899970054626465e-01,6.713899970054626465e-01,6.713899970054626465e-01,6.713899970054626465e-01,6.713899970054626465e-01,6.713899970054626465e-01,6.713899970054626465e-01,6.408730149269104004e-01,6.408730149269104004e-01,6.408730149269104004e-01,6.408730149269104004e-01,6.713899970054626465e-01,6.713899970054626465e-01,6.713899970054626465e-01,6.408730149269104004e-01,6.103550195693969727e-01,6.103550195693969727e-01,6.408730149269104004e-01,6.408730149269104004e-01,6.408730149269104004e-01,6.103550195693969727e-01,6.103550195693969727e-01,6.408730149269104004e-01,6.103550195693969727e-01,6.103550195693969727e-01,6.103550195693969727e-01,6.103550195693969727e-01,6.408730149269104004e-01,6.408730149269104004e-01,6.408730149269104004e-01,6.408730149269104004e-01,6.103550195693969727e-01,6.103550195693969727e-01,6.408730149269104004e-01,6.408730149269104004e-01,6.408730149269104004e-01,6.103550195693969727e-01,6.408730149269104004e-01,6.408730149269104004e-01,6.713899970054626465e-01,6.408730149269104004e-01,6.408730149269104004e-01,6.713899970054626465e-01,6.713899970054626465e-01,6.713899970054626465e-01,6.713899970054626465e-01,6.713899970054626465e-01,6.713899970054626465e-01,6.713899970054626465e-01,6.713899970054626465e-01,6.713899970054626465e-01,6.713899970054626465e-01,6.713899970054626465e-01,7.019080519676208496e-01,7.324260473251342773e-01,7.324260473251342773e-01,7.324260473251342773e-01,7.324260473251342773e-01,7.324260473251342773e-01,7.324260473251342773e-01,7.324260473251342773e-01,7.324260473251342773e-01,7.324260473251342773e-01,7.324260473251342773e-01,7.324260473251342773e-01,7.324260473251342773e-01,7.324260473251342773e-01,7.324260473251342773e-01,7.629430294036865234e-01,7.324260473251342773e-01,7.324260473251342773e-01,7.324260473251342773e-01,7.629430294036865234e-01,7.629430294036865234e-01,7.934610247611999512e-01,7.934610247611999512e-01,7.934610247611999512e-01,7.934610247611999512e-01,8.239780068397521973e-01,8.239780068397521973e-01,8.239780068397521973e-01,8.544960021972656250e-01,8.544960021972656250e-01,8.544960021972656250e-01,8.544960021972656250e-01,8.239780068397521973e-01,8.239780068397521973e-01,8.544960021972656250e-01,8.850130438804626465e-01,9.155310392379760742e-01,9.155310392379760742e-01,9.460490345954895020e-01,9.460490345954895020e-01,9.460490345954895020e-01,9.460490345954895020e-01,9.460490345954895020e-01,9.765700101852416992e-01,9.765700101852416992e-01,9.765700101852416992e-01,1.007089972496032715e+00,1.007089972496032715e+00,1.037610054016113281e+00,1.068120002746582031e+00,1.068120002746582031e+00,1.068120002746582031e+00,1.068120002746582031e+00,1.037610054016113281e+00,1.007089972496032715e+00,1.007089972496032715e+00,9.765700101852416992e-01,1.007089972496032715e+00,1.007089972496032715e+00,1.037610054016113281e+00,1.037610054016113281e+00,1.037610054016113281e+00,1.068120002746582031e+00,1.098640084266662598e+00,1.068120002746582031e+00,1.068120002746582031e+00,1.098640084266662598e+00,1.129160046577453613e+00,1.098640084266662598e+00,1.098640084266662598e+00,1.098640084266662598e+00,1.129160046577453613e+00,1.159680008888244629e+00,1.190189957618713379e+00,1.190189957618713379e+00,1.251230001449584961e+00,1.281750082969665527e+00,1.281750082969665527e+00,1.251230001449584961e+00,1.251230001449584961e+00,1.312260031700134277e+00,1.342779994010925293e+00,1.342779994010925293e+00,1.342779994010925293e+00,1.403820037841796875e+00,1.403820037841796875e+00,1.464850068092346191e+00,1.403820037841796875e+00,1.373299956321716309e+00,1.342779994010925293e+00,1.373299956321716309e+00,1.403820037841796875e+00,1.373299956321716309e+00,1.342779994010925293e+00,1.312260031700134277e+00,1.342779994010925293e+00,1.373299956321716309e+00,1.403820037841796875e+00,1.464850068092346191e+00,1.403820037841796875e+00,1.403820037841796875e+00,1.403820037841796875e+00,1.464850068092346191e+00,1.525890111923217773e+00,1.556400060653686523e+00,1.556400060653686523e+00,1.495370030403137207e+00,1.464850068092346191e+00,1.464850068092346191e+00,1.464850068092346191e+00,1.434329986572265625e+00,1.464850068092346191e+00,1.525890111923217773e+00,1.586920142173767090e+00,1.647960186004638672e+00,1.708990097045898438e+00,1.770030140876770020e+00,1.831060171127319336e+00,1.892100095748901367e+00,1.892100095748901367e+00,1.861580014228820801e+00,1.861580014228820801e+00,1.831060171127319336e+00,1.861580014228820801e+00,2.014179944992065430e+00,2.136250019073486328e+00,2.258320093154907227e+00,2.380389928817749023e+00,2.532970190048217773e+00,2.807630062103271484e+00,3.082290172576904297e+00,3.295910358428955078e+00,3.479020118713378906e+00,3.662120342254638672e+00,3.662120342254638672e+00,3.631609916687011719e+00,3.570569992065429688e+00,3.631609916687011719e+00,3.601090192794799805e+00,3.784190177917480469e+00,3.967309951782226562e+00,4.150420188903808594e+00,4.425080299377441406e+00,4.760770320892333984e+00,4.913360118865966797e+00,5.126980304718017578e+00,5.554230213165283203e+00,6.103550434112548828e+00,6.897000312805175781e+00,7.507349967956542969e+00,8.331360816955566406e+00,9.246891021728515625e+00,1.156620121002197266e+01,1.675429916381835938e+01,2.105719947814941406e+01,2.270520019531250000e+01,2.331550025939941406e+01,2.325450134277343750e+01,2.322400093078613281e+01,2.398690223693847656e+01,2.441420173645019531e+01,2.462779998779296875e+01,2.462779998779296875e+01,2.453630256652832031e+01,2.423110008239746094e+01,2.389540100097656250e+01,2.377330017089843750e+01,2.407850074768066406e+01,2.429210090637207031e+01,2.435309982299804688e+01,2.435309982299804688e+01,2.432260131835937500e+01,2.432260131835937500e+01,2.417000198364257812e+01,2.377330017089843750e+01,2.117930030822753906e+01,1.840220069885253906e+01,1.522830104827880859e+01,1.321420097351074219e+01,1.025400066375732422e+01,7.171660423278808594e+00,5.096470355987548828e+00,4.882840156555175781e+00,6.073030471801757812e+00,6.073030471801757812e+00,4.730250358581542969e+00,3.479020118713378906e+00,2.258320093154907227e+00,2.136250019073486328e+00,2.685559988021850586e+00,2.716080188751220703e+00,2.380389928817749023e+00,1.831060171127319336e+00,1.831060171127319336e+00,1.831060171127319336e+00,1.495370030403137207e+00,1.403820037841796875e+00,1.464850068092346191e+00,1.403820037841796875e+00,1.373299956321716309e+00,1.190189957618713379e+00,9.765700101852416992e-01,9.155310392379760742e-01,8.544960021972656250e-01,7.934610247611999512e-01,7.934610247611999512e-01,8.239780068397521973e-01,8.239780068397521973e-01,7.324260473251342773e-01,6.713899970054626465e-01,8.239780068397521973e-01,8.544960021972656250e-01,9.460490345954895020e-01,8.239780068397521973e-01,7.934610247611999512e-01,8.850130438804626465e-01,9.155310392379760742e-01,8.850130438804626465e-01,8.544960021972656250e-01,8.850130438804626465e-01,8.544960021972656250e-01,7.629430294036865234e-01,6.713899970054626465e-01,6.713899970054626465e-01,6.713899970054626465e-01,6.408730149269104004e-01,5.798380374908447266e-01,5.493200421333312988e-01,5.493200421333312988e-01,5.493200421333312988e-01,5.188030600547790527e-01,5.188030600547790527e-01,5.188030600547790527e-01,4.882850050926208496e-01,5.493200421333312988e-01,6.103550195693969727e-01,6.408730149269104004e-01,5.798380374908447266e-01,5.493200421333312988e-01,5.493200421333312988e-01,4.882850050926208496e-01,4.882850050926208496e-01,4.882850050926208496e-01,4.882850050926208496e-01,4.577660262584686279e-01,4.577660262584686279e-01,4.577660262584686279e-01,4.272480010986328125e-01,4.272480010986328125e-01,4.577660262584686279e-01,4.882850050926208496e-01,4.882850050926208496e-01,4.882850050926208496e-01,4.882850050926208496e-01,4.882850050926208496e-01,4.882850050926208496e-01,4.577660262584686279e-01,4.882850050926208496e-01,4.577660262584686279e-01,4.577660262584686279e-01,4.272480010986328125e-01,4.272480010986328125e-01,4.577660262584686279e-01,4.882850050926208496e-01,4.577660262584686279e-01,4.272480010986328125e-01,4.272480010986328125e-01,4.272480010986328125e-01,3.967300355434417725e-01,3.967300355434417725e-01,3.662130236625671387e-01,3.662130236625671387e-01,3.356949985027313232e-01,3.662130236625671387e-01,3.662130236625671387e-01,3.662130236625671387e-01,3.356949985027313232e-01,3.356949985027313232e-01,3.356949985027313232e-01,3.356949985027313232e-01,3.356949985027313232e-01,3.356949985027313232e-01,3.356949985027313232e-01,3.356949985027313232e-01,3.356949985027313232e-01,3.051779866218566895e-01,3.051779866218566895e-01,2.746600210666656494e-01,2.746600210666656494e-01,2.746600210666656494e-01,3.051779866218566895e-01,3.051779866218566895e-01,3.051779866218566895e-01,3.051779866218566895e-01,3.051779866218566895e-01,3.051779866218566895e-01,3.051779866218566895e-01,3.051779866218566895e-01,2.746600210666656494e-01,2.746600210666656494e-01,2.746600210666656494e-01,2.746600210666656494e-01,2.746600210666656494e-01,2.746600210666656494e-01,2.746600210666656494e-01,2.746600210666656494e-01,2.746600210666656494e-01,2.746600210666656494e-01,2.746600210666656494e-01,2.746600210666656494e-01,2.746600210666656494e-01,2.746600210666656494e-01,2.441420108079910278e-01,2.441420108079910278e-01,2.441420108079910278e-01,2.746600210666656494e-01,2.746600210666656494e-01,2.441420108079910278e-01,2.441420108079910278e-01,2.441420108079910278e-01,2.441420108079910278e-01,2.746600210666656494e-01,2.441420108079910278e-01,2.136240005493164062e-01,2.136240005493164062e-01,2.136240005493164062e-01,2.136240005493164062e-01,2.136240005493164062e-01,2.136240005493164062e-01,2.136240005493164062e-01,2.136240005493164062e-01,2.136240005493164062e-01,2.136240005493164062e-01,2.136240005493164062e-01,2.136240005493164062e-01,2.136240005493164062e-01,2.136240005493164062e-01,2.136240005493164062e-01,2.136240005493164062e-01,2.136240005493164062e-01,2.136240005493164062e-01,2.136240005493164062e-01,2.136240005493164062e-01,2.136240005493164062e-01,2.136240005493164062e-01,2.136240005493164062e-01,2.136240005493164062e-01,2.136240005493164062e-01,2.136240005493164062e-01,1.831060051918029785e-01,1.831060051918029785e-01,1.831060051918029785e-01,2.136240005493164062e-01,1.831060051918029785e-01,2.136240005493164062e-01,2.136240005493164062e-01,2.136240005493164062e-01,2.136240005493164062e-01,2.136240005493164062e-01,1.831060051918029785e-01,2.136240005493164062e-01,2.136240005493164062e-01,1.831060051918029785e-01,1.831060051918029785e-01,1.525889933109283447e-01,1.831060051918029785e-01,1.831060051918029785e-01,1.525889933109283447e-01,1.525889933109283447e-01,1.831060051918029785e-01,1.831060051918029785e-01,1.831060051918029785e-01,1.525889933109283447e-01,1.831060051918029785e-01,1.525889933109283447e-01,1.525889933109283447e-01,1.525889933109283447e-01,1.525889933109283447e-01,1.525889933109283447e-01,1.525889933109283447e-01,1.525889933109283447e-01,1.525889933109283447e-01,1.525889933109283447e-01,1.525889933109283447e-01,1.525889933109283447e-01,1.525889933109283447e-01,1.525889933109283447e-01,1.525889933109283447e-01,1.525889933109283447e-01,1.525889933109283447e-01,1.831060051918029785e-01,1.525889933109283447e-01,1.525889933109283447e-01,1.831060051918029785e-01,1.525889933109283447e-01,1.831060051918029785e-01,1.831060051918029785e-01,1.831060051918029785e-01,1.525889933109283447e-01,1.525889933109283447e-01,1.525889933109283447e-01,1.525889933109283447e-01,1.525889933109283447e-01,1.525889933109283447e-01,1.525889933109283447e-01,1.831060051918029785e-01,1.525889933109283447e-01,1.525889933109283447e-01,1.525889933109283447e-01,1.525889933109283447e-01,1.525889933109283447e-01,1.525889933109283447e-01,1.525889933109283447e-01,1.525889933109283447e-01,1.525889933109283447e-01,1.525889933109283447e-01,1.525889933109283447e-01,1.525889933109283447e-01,1.525889933109283447e-01,1.525889933109283447e-01,1.525889933109283447e-01,1.525889933109283447e-01,1.525889933109283447e-01,1.525889933109283447e-01,1.831060051918029785e-01,1.831060051918029785e-01,1.525889933109283447e-01,1.525889933109283447e-01,1.831060051918029785e-01,1.831060051918029785e-01,1.525889933109283447e-01,1.525889933109283447e-01,1.525889933109283447e-01,1.525889933109283447e-01,1.525889933109283447e-01,1.525889933109283447e-01,1.525889933109283447e-01,1.525889933109283447e-01,1.525889933109283447e-01,1.525889933109283447e-01,1.525889933109283447e-01,1.525889933109283447e-01,1.525889933109283447e-01,1.525889933109283447e-01,1.525889933109283447e-01,1.525889933109283447e-01,1.525889933109283447e-01,1.525889933109283447e-01,1.525889933109283447e-01,1.525889933109283447e-01,1.525889933109283447e-01,1.525889933109283447e-01,1.525889933109283447e-01,1.525889933109283447e-01,1.525889933109283447e-01,1.525889933109283447e-01,1.525889933109283447e-01,1.525889933109283447e-01,1.525889933109283447e-01,1.525889933109283447e-01,1.525889933109283447e-01,1.525889933109283447e-01,1.525889933109283447e-01,1.525889933109283447e-01,1.525889933109283447e-01,1.525889933109283447e-01,1.525889933109283447e-01,1.525889933109283447e-01,1.525889933109283447e-01,1.525889933109283447e-01,1.525889933109283447e-01,1.525889933109283447e-01,1.525889933109283447e-01,1.525889933109283447e-01,1.525889933109283447e-01,1.525889933109283447e-01,1.525889933109283447e-01,1.525889933109283447e-01,1.525889933109283447e-01,1.525889933109283447e-01,1.525889933109283447e-01,1.525889933109283447e-01,1.525889933109283447e-01,1.220710054039955139e-01,1.525889933109283447e-01,1.525889933109283447e-01,1.525889933109283447e-01,1.525889933109283447e-01,1.525889933109283447e-01,1.525889933109283447e-01,1.525889933109283447e-01,1.525889933109283447e-01,1.525889933109283447e-01,1.525889933109283447e-01,1.525889933109283447e-01,1.831060051918029785e-01,1.525889933109283447e-01,1.525889933109283447e-01,1.525889933109283447e-01,1.525889933109283447e-01,1.831060051918029785e-01,1.831060051918029785e-01,1.831060051918029785e-01,1.831060051918029785e-01,1.525889933109283447e-01,1.525889933109283447e-01,1.525889933109283447e-01,1.525889933109283447e-01,1.525889933109283447e-01,1.831060051918029785e-01,1.525889933109283447e-01,1.525889933109283447e-01,1.525889933109283447e-01,1.525889933109283447e-01,1.525889933109283447e-01,1.525889933109283447e-01,1.525889933109283447e-01,1.831060051918029785e-01,1.831060051918029785e-01,1.831060051918029785e-01,1.831060051918029785e-01,1.831060051918029785e-01,1.831060051918029785e-01,1.525889933109283447e-01,1.525889933109283447e-01,1.525889933109283447e-01,1.525889933109283447e-01,1.525889933109283447e-01,1.525889933109283447e-01,1.525889933109283447e-01,1.525889933109283447e-01,1.525889933109283447e-01,1.525889933109283447e-01,1.525889933109283447e-01,1.525889933109283447e-01,1.525889933109283447e-01,1.831060051918029785e-01,1.831060051918029785e-01,1.831060051918029785e-01,1.831060051918029785e-01,1.831060051918029785e-01,1.831060051918029785e-01,1.831060051918029785e-01,1.831060051918029785e-01,1.525889933109283447e-01,1.831060051918029785e-01,1.831060051918029785e-01,1.525889933109283447e-01,1.525889933109283447e-01,1.525889933109283447e-01,1.525889933109283447e-01,1.525889933109283447e-01,1.525889933109283447e-01,1.525889933109283447e-01,1.525889933109283447e-01,1.525889933109283447e-01,1.525889933109283447e-01,1.525889933109283447e-01,1.831060051918029785e-01,1.831060051918029785e-01,1.525889933109283447e-01,1.831060051918029785e-01,1.831060051918029785e-01,1.831060051918029785e-01,1.831060051918029785e-01,1.831060051918029785e-01,1.831060051918029785e-01,1.831060051918029785e-01,1.831060051918029785e-01,1.831060051918029785e-01,1.831060051918029785e-01,2.136240005493164062e-01,2.136240005493164062e-01,2.136240005493164062e-01,2.136240005493164062e-01,2.136240005493164062e-01,2.136240005493164062e-01,2.136240005493164062e-01,2.136240005493164062e-01,2.136240005493164062e-01,2.136240005493164062e-01,2.136240005493164062e-01,2.136240005493164062e-01,2.136240005493164062e-01,2.136240005493164062e-01,2.136240005493164062e-01,2.136240005493164062e-01,2.136240005493164062e-01,2.136240005493164062e-01,2.136240005493164062e-01,2.136240005493164062e-01,2.136240005493164062e-01,2.136240005493164062e-01,2.136240005493164062e-01,2.136240005493164062e-01,2.136240005493164062e-01,2.136240005493164062e-01,2.136240005493164062e-01,2.136240005493164062e-01,2.136240005493164062e-01,2.441420108079910278e-01,2.441420108079910278e-01,2.441420108079910278e-01,2.136240005493164062e-01,2.441420108079910278e-01,2.441420108079910278e-01,2.746600210666656494e-01,2.746600210666656494e-01,2.441420108079910278e-01,2.441420108079910278e-01,2.441420108079910278e-01,2.441420108079910278e-01,2.441420108079910278e-01,2.441420108079910278e-01,2.441420108079910278e-01,2.441420108079910278e-01,2.136240005493164062e-01,2.441420108079910278e-01,2.136240005493164062e-01,2.136240005493164062e-01,2.136240005493164062e-01,2.136240005493164062e-01,2.136240005493164062e-01,2.136240005493164062e-01,2.136240005493164062e-01,2.136240005493164062e-01,2.136240005493164062e-01,2.441420108079910278e-01,2.746600210666656494e-01,2.441420108079910278e-01,2.441420108079910278e-01,2.441420108079910278e-01,2.441420108079910278e-01,2.746600210666656494e-01,2.746600210666656494e-01,2.746600210666656494e-01,2.746600210666656494e-01,2.746600210666656494e-01,2.746600210666656494e-01,2.441420108079910278e-01,2.441420108079910278e-01,2.746600210666656494e-01,2.441420108079910278e-01,2.441420108079910278e-01,2.441420108079910278e-01,2.136240005493164062e-01,2.136240005493164062e-01,2.441420108079910278e-01,2.441420108079910278e-01,2.441420108079910278e-01,2.136240005493164062e-01,2.136240005493164062e-01,2.136240005493164062e-01,2.136240005493164062e-01,2.136240005493164062e-01,2.136240005493164062e-01,2.441420108079910278e-01,2.136240005493164062e-01,2.441420108079910278e-01,2.746600210666656494e-01,2.441420108079910278e-01,2.136240005493164062e-01,2.136240005493164062e-01,2.136240005493164062e-01,2.441420108079910278e-01,2.441420108079910278e-01,2.441420108079910278e-01,2.441420108079910278e-01,2.136240005493164062e-01,2.136240005493164062e-01,2.136240005493164062e-01,2.136240005493164062e-01,2.136240005493164062e-01,2.136240005493164062e-01,2.136240005493164062e-01,2.136240005493164062e-01,2.136240005493164062e-01,2.136240005493164062e-01,2.136240005493164062e-01,2.136240005493164062e-01,2.136240005493164062e-01,2.136240005493164062e-01,2.136240005493164062e-01,1.831060051918029785e-01,1.831060051918029785e-01,2.136240005493164062e-01,2.136240005493164062e-01,2.136240005493164062e-01,1.831060051918029785e-01,1.525889933109283447e-01,1.831060051918029785e-01,1.831060051918029785e-01,1.525889933109283447e-01,1.831060051918029785e-01,1.831060051918029785e-01,1.831060051918029785e-01,1.525889933109283447e-01,1.525889933109283447e-01,1.831060051918029785e-01,1.831060051918029785e-01,1.525889933109283447e-01,1.525889933109283447e-01,1.525889933109283447e-01,1.525889933109283447e-01,1.525889933109283447e-01,1.525889933109283447e-01,1.525889933109283447e-01,1.525889933109283447e-01,1.525889933109283447e-01,1.525889933109283447e-01,1.525889933109283447e-01,1.525889933109283447e-01,1.525889933109283447e-01,1.525889933109283447e-01,1.525889933109283447e-01,1.525889933109283447e-01,1.525889933109283447e-01,1.525889933109283447e-01,1.525889933109283447e-01,1.525889933109283447e-01,1.525889933109283447e-01,1.525889933109283447e-01,1.525889933109283447e-01
1.928720283508300781e+01,1.937880134582519531e+01,1.953140068054199219e+01,1.962290191650390625e+01,1.965340042114257812e+01,1.989760208129882812e+01,2.066050148010253906e+01,2.096570014953613281e+01,2.081310081481933594e+01,2.087409973144531250e+01,2.032480239868164062e+01,1.925670051574707031e+01,1.782240104675292969e+01,1.568620014190673828e+01,1.239020061492919922e+01,1.013190078735351562e+01,1.010140132904052734e+01,1.147470092773437500e+01,1.226809978485107422e+01,1.184090137481689453e+01,1.034550094604492188e+01,1.022340011596679688e+01,9.002750396728515625e+00,6.835970401763916016e+00,6.652860164642333984e+00,7.110630512237548828e+00,7.293730258941650391e+00,7.019070148468017578e+00,6.561310291290283203e+00,6.195100307464599609e+00,6.195100307464599609e+00,5.737329959869384766e+00,4.882840156555175781e+00,4.638700008392333984e+00,4.364040374755859375e+00,4.058870315551757812e+00,3.936800479888916016e+00,3.845230102539062500e+00,3.662120342254638672e+00,3.356950044631958008e+00,3.234880208969116211e+00,3.082290172576904297e+00,2.960220098495483398e+00,2.838150024414062500e+00,2.685559988021850586e+00,2.502460002899169922e+00,2.349870204925537109e+00,2.227800130844116211e+00,2.136250019073486328e+00,2.105730056762695312e+00,2.014179944992065430e+00,2.014179944992065430e+00,2.075210094451904297e+00,2.044690132141113281e+00,1.892100095748901367e+00,1.831060171127319336e+00,1.800540089607238770e+00,1.739510059356689453e+00,1.739510059356689453e+00,1.708990097045898438e+00,1.617440104484558105e+00,1.617440104484558105e+00,1.617440104484558105e+00,1.586920142173767090e+00,1.586920142173767090e+00,1.586920142173767090e+00,1.586920142173767090e+00,1.586920142173767090e+00,1.556400060653686523e+00,1.525890111923217773e+00,1.495370030403137207e+00,1.495370030403137207e+00,1.464850068092346191e+00,1.464850068092346191e+00,1.403820037841796875e+00,1.373299956321716309e+00,1.342779994010925293e+00,1.342779994010925293e+00,1.281750082969665527e+00,1.251230001449584961e+00,1.281750082969665527e+00,1.281750082969665527e+00,1.281750082969665527e+00,1.281750082969665527e+00,1.342779994010925293e+00,1.342779994010925293e+00,1.342779994010925293e+00,1.342779994010925293e+00,1.312260031700134277e+00,1.312260031700134277e+00,1.251230001449584961e+00,1.190189957618713379e+00,1.190189957618713379e+00,1.159680008888244629e+00,1.159680008888244629e+00,1.159680008888244629e+00,1.129160046577453613e+00,1.129160046577453613e+00,1.129160046577453613e+00,1.129160046577453613e+00,1.098640084266662598e+00,1.098640084266662598e+00,1.068120002746582031e+00,1.068120002746582031e+00,1.068120002746582031e+00,1.068120002746582031e+00,1.037610054016113281e+00,1.007089972496032715e+00,1.007089972496032715e+00,1.007089972496032715e+00,9.765700101852416992e-01,9.460490345954895020e-01,9.460490345954895020e-01,9.460490345954895020e-01,9.460490345954895020e-01,9.460490345954895020e-01,9.460490345954895020e-01,9.460490345954895020e-01,9.460490345954895020e-01,9.155310392379760742e-01,9.155310392379760742e-01,9.155310392379760742e-01,9.155310392379760742e-01,9.155310392379760742e-01,9.155310392379760742e-01,9.155310392379760742e-01,9.155310392379760742e-01,9.155310392379760742e-01,8.850130438804626465e-01,8.544960021972656250e-01,8.239780068397521973e-01,8.239780068397521973e-01,8.544960021972656250e-01,8.544960021972656250e-01,8.239780068397521973e-01,8.239780068397521973e-01,8.239780068397521973e-01,8.239780068397521973e-01,8.239780068397521973e-01,8.239780068397521973e-01,8.239780068397521973e-01,8.239780068397521973e-01,8.239780068397521973e-01,8.239780068397521973e-01,8.239780068397521973e-01,7.934610247611999512e-01,7.934610247611999512e-01,7.934610247611999512e-01,7.934610247611999512e-01,8.239780068397521973e-01,7.934610247611999512e-01,7.934610247611999512e-01,7.934610247611999512e-01,7.934610247611999512e-01,7.934610247611999512e-01,7.629430294036865234e-01,7.629430294036865234e-01,7.629430294036865234e-01,7.629430294036865234e-01,7.629430294036865234e-01,7.629430294036865234e-01,7.629430294036865234e-01,7.629430294036865234e-01,7.629430294036865234e-01,7.324260473251342773e-01,7.324260473251342773e-01,7.324260473251342773e-01,7.324260473251342773e-01,7.324260473251342773e-01,7.324260473251342773e-01,7.324260473251342773e-01,7.324260473251342773e-01,7.324260473251342773e-01,7.019080519676208496e-01,6.713899970054626465e-01,7.019080519676208496e-01,7.324260473251342773e-01,7.324260473251342773e-01,7.324260473251342773e-01,7.324260473251342773e-01,7.324260473251342773e-01,7.324260473251342773e-01,7.324260473251342773e-01,7.324260473251342773e-01,7.324260473251342773e-01,7.324260473251342773e-01,6.713899970054626465e-01,6.713899970054626465e-01,6.713899970054626465e-01,7.324260473251342773e-01,7.324260473251342773e-01,7.324260473251342773e-01,7.324260473251342773e-01,7.019080519676208496e-01,7.324260473251342773e-01,7.324260473251342773e-01,7.019080519676208496e-01,6.713899970054626465e-01,6.713899970054626465e-01,6.713899970054626465e-01,7.019080519676208496e-01,7.324260473251342773e-01,7.324260473251342773e-01,7.324260473251342773e-01,7.019080519676208496e-01,7.324260473251342773e-01,7.019080519676208496e-01,6.713899970054626465e-01,6.713899970054626465e-01,6.713899970054626465e-01,7.019080519676208496e-01,7.019080519676208496e-01,7.324260473251342773e-01,7.019080519676208496e-01,6.713899970054626465e-01,6.713899970054626465e-01,6.713899970054626465e-01,6.713899970054626465e-01,6.713899970054626465e-01,6.713899970054626465e-01,6.713899970054626465e-01,6.713899970054626465e-01,6.713899970054626465e-01,6.713899970054626465e-01,6.713899970054626465e-01,6.713899970054626465e-01,6.713899970054626465e-01,6.713899970054626465e-01,6.713899970054626465e-01,7.324260473251342773e-01,6.713899970054626465e-01,6.408730149269104004e-01,6.408730149269104004e-01,6.713899970054626465e-01,6.713899970054626465e-01,6.713899970054626465e-01,6.408730149269104004e-01,6.408730149269104004e-01,6.408730149269104004e-01,6.713899970054626465e-01,6.713899970054626465e-01,6.713899970054626465e-01,6.713899970054626465e-01,6.408730149269104004e-01,6.408730149269104004e-01,6.103550195693969727e-01,6.103550195693969727e-01,6.103550195693969727e-01,6.103550195693969727e-01,6.408730149269104004e-01,6.408730149269104004e-01,6.408730149269104004e-01,6.103550195693969727e-01,6.103550195693969727e-01,6.103550195693969727e-01,6.103550195693969727e-01,6.103550195693969727e-01,6.408730149269104004e-01,6.408730149269104004e-01,6.408730149269104004e-01,6.408730149269104004e-01,6.408730149269104004e-01,6.408730149269104004e-01,6.408730149269104004e-01,6.103550195693969727e-01,6.103550195693969727e-01,6.408730149269104004e-01,6.713899970054626465e-01,6.713899970054626465e-01,6.713899970054626465e-01,6.713899970054626465e-01,6.713899970054626465e-01,6.713899970054626465e-01,6.713899970054626465e-01,6.713899970054626465e-01,6.713899970054626465e-01,6.713899970054626465e-01,6.713899970054626465e-01,6.713899970054626465e-01,6.713899970054626465e-01,7.019080519676208496e-01,7.324260473251342773e-01,7.324260473251342773e-01,7.324260473251342773e-01,7.324260473251342773e-01,7.324260473251342773e-01,7.629430294036865234e-01,7.629430294036865234e-01,7.629430294036865234e-01,7.629430294036865234e-01,7.324260473251342773e-01,7.324260473251342773e-01,7.629430294036865234e-01,7.934610247611999512e-01,7.934610247611999512e-01,7.934610247611999512e-01,7.934610247611999512e-01,7.934610247611999512e-01,7.934610247611999512e-01,7.934610247611999512e-01,7.934610247611999512e-01,7.934610247611999512e-01,7.934610247611999512e-01,7.934610247611999512e-01,8.239780068397521973e-01,8.239780068397521973e-01,8.544960021972656250e-01,8.544960021972656250e-01,8.850130438804626465e-01,8.544960021972656250e-01,8.850130438804626465e-01,9.460490345954895020e-01,9.460490345954895020e-01,9.460490345954895020e-01,9.460490345954895020e-01,9.460490345954895020e-01,9.460490345954895020e-01,9.765700101852416992e-01,9.765700101852416992e-01,9.765700101852416992e-01,1.007089972496032715e+00,1.007089972496032715e+00,1.007089972496032715e+00,1.007089972496032715e+00,1.007089972496032715e+00,1.007089972496032715e+00,1.007089972496032715e+00,1.037610054016113281e+00,1.068120002746582031e+00,1.068120002746582031e+00,1.068120002746582031e+00,1.129160046577453613e+00,1.129160046577453613e+00,1.129160046577453613e+00,1.159680008888244629e+00,1.159680008888244629e+00,1.129160046577453613e+00,1.129160046577453613e+00,1.129160046577453613e+00,1.129160046577453613e+00,1.129160046577453613e+00,1.129160046577453613e+00,1.129160046577453613e+00,1.159680008888244629e+00,1.190189957618713379e+00,1.190189957618713379e+00,1.190189957618713379e+00,1.220710039138793945e+00,1.251230001449584961e+00,1.281750082969665527e+00,1.251230001449584961e+00,1.281750082969665527e+00,1.251230001449584961e+00,1.220710039138793945e+00,1.281750082969665527e+00,1.312260031700134277e+00,1.342779994010925293e+00,1.434329986572265625e+00,1.464850068092346191e+00,1.495370030403137207e+00,1.525890111923217773e+00,1.586920142173767090e+00,1.678470134735107422e+00,1.739510059356689453e+00,1.770030140876770020e+00,1.770030140876770020e+00,1.861580014228820801e+00,1.953140020370483398e+00,1.983660101890563965e+00,2.014179944992065430e+00,1.953140020370483398e+00,1.892100095748901367e+00,1.861580014228820801e+00,1.831060171127319336e+00,1.831060171127319336e+00,1.922610044479370117e+00,2.075210094451904297e+00,2.136250019073486328e+00,2.197280168533325195e+00,2.136250019073486328e+00,2.136250019073486328e+00,2.044690132141113281e+00,2.014179944992065430e+00,2.014179944992065430e+00,2.014179944992065430e+00,2.044690132141113281e+00,2.258320093154907227e+00,2.319350004196166992e+00,2.258320093154907227e+00,2.258320093154907227e+00,2.319350004196166992e+00,2.349870204925537109e+00,2.380389928817749023e+00,2.380389928817749023e+00,2.441420078277587891e+00,2.532970190048217773e+00,2.532970190048217773e+00,2.624530076980590820e+00,2.716080188751220703e+00,2.807630062103271484e+00,2.838150024414062500e+00,2.899180173873901367e+00,2.899180173873901367e+00,2.899180173873901367e+00,3.051770210266113281e+00,3.173840284347534180e+00,3.356950044631958008e+00,3.509540319442749023e+00,3.601090192794799805e+00,3.540050268173217773e+00,3.601090192794799805e+00,3.814710140228271484e+00,3.967309951782226562e+00,4.119900226593017578e+00,4.303010463714599609e+00,4.547150135040283203e+00,4.486110210418701172e+00,4.425080299377441406e+00,4.241970062255859375e+00,4.180940151214599609e+00,4.180940151214599609e+00,4.303010463714599609e+00,4.425080299377441406e+00,4.760770320892333984e+00,4.852320194244384766e+00,5.035430431365966797e+00,5.310090065002441406e+00,5.676300048828125000e+00,5.767850399017333984e+00,6.042510032653808594e+00,6.591830253601074219e+00,7.324250221252441406e+00,8.087220191955566406e+00,9.094300270080566406e+00,1.107790088653564453e+01,1.480110073089599609e+01,1.956190109252929688e+01,2.236950111389160156e+01,2.307140159606933594e+01,2.316300201416015625e+01,2.316300201416015625e+01,2.319350051879882812e+01,2.395639991760253906e+01,2.444470024108886719e+01,2.453630256652832031e+01,2.444470024108886719e+01,2.432260131835937500e+01,2.410900115966796875e+01,2.395639991760253906e+01,2.392590141296386719e+01,2.377330017089843750e+01,2.410900115966796875e+01,2.438370132446289062e+01,2.404800033569335938e+01,2.392590141296386719e+01,2.429210090637207031e+01,2.462779998779296875e+01,2.380380249023437500e+01,1.989760208129882812e+01,1.705940055847167969e+01,1.458750057220458984e+01,1.364140129089355469e+01,1.052859973907470703e+01,7.049590110778808594e+00,5.004909992218017578e+00,4.455600261688232422e+00,5.859400272369384766e+00,5.554230213165283203e+00,4.119900226593017578e+00,3.570569992065429688e+00,2.807630062103271484e+00,2.746599912643432617e+00,3.204360008239746094e+00,2.929700136184692383e+00,2.410900354385375977e+00,2.014179944992065430e+00,1.983660101890563965e+00,2.044690132141113281e+00,1.708990097045898438e+00,1.556400060653686523e+00,1.464850068092346191e+00,1.342779994010925293e+00,1.251230001449584961e+00,1.098640084266662598e+00,9.460490345954895020e-01,8.850130438804626465e-01,7.934610247611999512e-01,6.408730149269104004e-01,6.713899970054626465e-01,7.629430294036865234e-01,7.629430294036865234e-01,7.629430294036865234e-01,7.629430294036865234e-01,7.934610247611999512e-01,8.544960021972656250e-01,9.460490345954895020e-01,8.239780068397521973e-01,8.239780068397521973e-01,9.460490345954895020e-01,9.460490345954895020e-01,9.460490345954895020e-01,9.155310392379760742e-01,9.155310392379760742e-01,9.155310392379760742e-01,8.239780068397521973e-01,7.629430294036865234e-01,7.324260473251342773e-01,7.324260473251342773e-01,7.019080519676208496e-01,6.408730149269104004e-01,6.103550195693969727e-01,5.493200421333312988e-01,4.882850050926208496e-01,4.882850050926208496e-01,4.882850050926208496e-01,5.188030600547790527e-01,5.493200421333312988e-01,5.798380374908447266e-01,6.103550195693969727e-01,5.493200421333312988e-01,5.493200421333312988e-01,5.188030600547790527e-01,4.577660262584686279e-01,4.577660262584686279e-01,4.882850050926208496e-01,5.493200421333312988e-01,5.493200421333312988e-01,4.882850050926208496e-01,4.882850050926208496e-01,5.188030600547790527e-01,4.882850050926208496e-01,4.577660262584686279e-01,4.272480010986328125e-01,4.272480010986328125e-01,4.272480010986328125e-01,4.272480010986328125e-01,4.577660262584686279e-01,4.577660262584686279e-01,4.577660262584686279e-01,4.882850050926208496e-01,4.882850050926208496e-01,4.577660262584686279e-01,4.577660262584686279e-01,4.882850050926208496e-01,4.577660262584686279e-01,4.272480010986328125e-01,4.272480010986328125e-01,4.272480010986328125e-01,4.272480010986328125e-01,3.967300355434417725e-01,3.967300355434417725e-01,3.967300355434417725e-01,3.967300355434417725e-01,3.967300355434417725e-01,3.662130236625671387e-01,3.356949985027313232e-01,3.356949985027313232e-01,3.356949985027313232e-01,3.662130236625671387e-01,3.356949985027313232e-01,3.356949985027313232e-01,3.051779866218566895e-01,3.051779866218566895e-01,3.356949985027313232e-01,3.356949985027313232e-01,3.051779866218566895e-01,3.051779866218566895e-01,2.746600210666656494e-01,3.051779866218566895e-01,3.051779866218566895e-01,3.051779866218566895e-01,3.356949985027313232e-01,3.051779866218566895e-01,3.051779866218566895e-01,3.356949985027313232e-01,3.356949985027313232e-01,3.356949985027313232e-01,3.051779866218566895e-01,3.051779866218566895e-01,3.051779866218566895e-01,3.051779866218566895e-01,3.051779866218566895e-01,3.051779866218566895e-01,3.051779866218566895e-01,2.746600210666656494e-01,2.746600210666656494e-01,2.746600210666656494e-01,2.746600210666656494e-01,2.746600210666656494e-01,2.746600210666656494e-01,2.746600210666656494e-01,2.746600210666656494e-01,2.746600210666656494e-01,2.746600210666656494e-01,2.746600210666656494e-01,2.746600210666656494e-01,2.441420108079910278e-01,2.441420108079910278e-01,2.746600210666656494e-01,2.441420108079910278e-01,2.441420108079910278e-01,2.136240005493164062e-01,2.136240005493164062e-01,2.136240005493164062e-01,2.136240005493164062e-01,2.136240005493164062e-01,2.136240005493164062e-01,2.136240005493164062e-01,2.136240005493164062e-01,2.136240005493164062e-01,2.136240005493164062e-01,2.136240005493164062e-01,2.136240005493164062e-01,1.831060051918029785e-01,1.831060051918029785e-01,2.136240005493164062e-01,2.136240005493164062e-01,2.136240005493164062e-01,2.136240005493164062e-01,1.831060051918029785e-01,1.831060051918029785e-01,2.136240005493164062e-01,2.136240005493164062e-01,2.136240005493164062e-01,2.136240005493164062e-01,1.831060051918029785e-01,2.136240005493164062e-01,2.136240005493164062e-01,2.136240005493164062e-01,2.136240005493164062e-01,2.136240005493164062e-01,2.136240005493164062e-01,2.136240005493164062e-01,2.136240005493164062e-01,2.136240005493164062e-01,2.136240005493164062e-01,2.136240005493164062e-01,2.136240005493164062e-01,2.136240005493164062e-01,2.136240005493164062e-01,2.136240005493164062e-01,2.136240005493164062e-01,2.136240005493164062e-01,1.831060051918029785e-01,1.831060051918029785e-01,1.831060051918029785e-01,1.525889933109283447e-01,1.525889933109283447e-01,1.525889933109283447e-01,1.525889933109283447e-01,1.525889933109283447e-01,1.525889933109283447e-01,1.525889933109283447e-01,1.525889933109283447e-01,1.525889933109283447e-01,1.525889933109283447e-01,1.525889933109283447e-01,1.525889933109283447e-01,1.525889933109283447e-01,1.525889933109283447e-01,1.525889933109283447e-01,1.525889933109283447e-01,1.525889933109283447e-01,1.525889933109283447e-01,1.525889933109283447e-01,1.525889933109283447e-01,1.525889933109283447e-01,1.525889933109283447e-01,1.525889933109283447e-01,1.525889933109283447e-01,1.525889933109283447e-01,1.831060051918029785e-01,1.831060051918029785e-01,1.525889933109283447e-01,1.831060051918029785e-01,1.831060051918029785e-01,1.525889933109283447e-01,1.525889933109283447e-01,1.525889933109283447e-01,1.525889933109283447e-01,1.525889933109283447e-01,1.525889933109283447e-01,1.525889933109283447e-01,1.525889933109283447e-01,1.525889933109283447e-01,1.525889933109283447e-01,1.525889933109283447e-01,1.525889933109283447e-01,1.525889933109283447e-01,1.525889933109283447e-01,1.525889933109283447e-01,1.525889933109283447e-01,1.525889933109283447e-01,1.525889933109283447e-01,1.525889933109283447e-01,1.525889933109283447e-01,1.525889933109283447e-01,1.831060051918029785e-01,1.831060051918029785e-01,1.831060051918029785e-01,1.831060051918029785e-01,1.831060051918029785e-01,1.525889933109283447e-01,1.525889933109283447e-01,1.525889933109283447e-01,1.525889933109283447e-01,1.525889933109283447e-01,1.525889933109283447e-01,1.525889933109283447e-01,1.831060051918029785e-01,1.525889933109283447e-01,1.525889933109283447e-01,1.525889933109283447e-01,1.525889933109283447e-01,1.525889933109283447e-01,1.525889933109283447e-01,1.525889933109283447e-01,1.525889933109283447e-01,1.525889933109283447e-01,1.525889933109283447e-01,1.525889933109283447e-01,1.525889933109283447e-01,1.525889933109283447e-01,1.525889933109283447e-01,1.525889933109283447e-01,1.525889933109283447e-01,1.525889933109283447e-01,1.525889933109283447e-01,1.525889933109283447e-01,1.525889933109283447e-01,1.525889933109283447e-01,1.525889933109283447e-01,1.525889933109283447e-01,1.525889933109283447e-01,1.525889933109283447e-01,1.525889933109283447e-01,1.525889933109283447e-01,1.525889933109283447e-01,1.525889933109283447e-01,1.525889933109283447e-01,1.525889933109283447e-01,1.525889933109283447e-01,1.525889933109283447e-01,1.525889933109283447e-01,1.525889933109283447e-01,1.525889933109283447e-01,1.525889933109283447e-01,1.525889933109283447e-01,1.525889933109283447e-01,1.525889933109283447e-01,1.525889933109283447e-01,1.525889933109283447e-01,1.525889933109283447e-01,1.525889933109283447e-01,1.525889933109283447e-01,1.525889933109283447e-01,1.525889933109283447e-01,1.525889933109283447e-01,1.525889933109283447e-01,1.525889933109283447e-01,1.525889933109283447e-01,1.525889933109283447e-01,1.525889933109283447e-01,1.525889933109283447e-01,1.525889933109283447e-01,1.525889933109283447e-01,1.525889933109283447e-01,1.525889933109283447e-01,1.525889933109283447e-01,1.525889933109283447e-01,1.525889933109283447e-01,1.525889933109283447e-01,1.525889933109283447e-01,1.525889933109283447e-01,1.525889933109283447e-01,1.525889933109283447e-01,1.525889933109283447e-01,1.525889933109283447e-01,1.525889933109283447e-01,1.525889933109283447e-01,1.525889933109283447e-01,1.525889933109283447e-01,1.525889933109283447e-01,1.525889933109283447e-01,1.525889933109283447e-01,1.525889933109283447e-01,1.525889933109283447e-01,1.525889933109283447e-01,1.525889933109283447e-01,1.831060051918029785e-01,1.525889933109283447e-01,1.525889933109283447e-01,1.525889933109283447e-01,1.831060051918029785e-01,1.831060051918029785e-01,1.525889933109283447e-01,1.525889933109283447e-01,1.525889933109283447e-01,1.525889933109283447e-01,1.525889933109283447e-01,1.831060051918029785e-01,1.831060051918029785e-01,1.831060051918029785e-01,1.525889933109283447e-01,1.831060051918029785e-01,1.831060051918029785e-01,1.831060051918029785e-01,1.831060051918029785e-01,1.525889933109283447e-01,1.525889933109283447e-01,1.525889933109283447e-01,1.525889933109283447e-01,1.525889933109283447e-01,1.525889933109283447e-01,1.831060051918029785e-01,1.831060051918029785e-01,1.831060051918029785e-01,1.525889933109283447e-01,1.525889933109283447e-01,1.525889933109283447e-01,1.525889933109283447e-01,1.525889933109283447e-01,1.831060051918029785e-01,1.831060051918029785e-01,1.525889933109283447e-01,1.525889933109283447e-01,1.525889933109283447e-01,1.525889933109283447e-01,1.525889933109283447e-01,1.831060051918029785e-01,1.831060051918029785e-01,1.525889933109283447e-01,1.525889933109283447e-01,1.525889933109283447e-01,1.525889933109283447e-01,1.525889933109283447e-01,1.525889933109283447e-01,1.525889933109283447e-01,1.525889933109283447e-01,1.525889933109283447e-01,1.525889933109283447e-01,1.525889933109283447e-01,1.525889933109283447e-01,1.525889933109283447e-01,1.525889933109283447e-01,1.831060051918029785e-01,1.525889933109283447e-01,1.525889933109283447e-01,1.831060051918029785e-01,1.831060051918029785e-01,1.525889933109283447e-01,1.831060051918029785e-01,1.831060051918029785e-01,1.831060051918029785e-01,1.831060051918029785e-01,1.831060051918029785e-01,2.136240005493164062e-01,2.136240005493164062e-01,2.136240005493164062e-01,2.136240005493164062e-01,2.136240005493164062e-01,2.136240005493164062e-01,2.136240005493164062e-01,2.136240005493164062e-01,2.136240005493164062e-01,2.136240005493164062e-01,2.136240005493164062e-01,2.136240005493164062e-01,2.136240005493164062e-01,2.136240005493164062e-01,2.136240005493164062e-01,2.136240005493164062e-01,2.136240005493164062e-01,2.136240005493164062e-01,2.136240005493164062e-01,2.136240005493164062e-01,2.136240005493164062e-01,2.136240005493164062e-01,2.136240005493164062e-01,2.136240005493164062e-01,2.136240005493164062e-01,2.136240005493164062e-01,2.136240005493164062e-01,2.136240005493164062e-01,2.136240005493164062e-01,2.136240005493164062e-01,2.441420108079910278e-01,2.441420108079910278e-01,2.441420108079910278e-01,2.746600210666656494e-01,2.441420108079910278e-01,2.441420108079910278e-01,2.441420108079910278e-01,2.441420108079910278e-01,2.441420108079910278e-01,2.441420108079910278e-01,2.441420108079910278e-01,2.441420108079910278e-01,2.441420108079910278e-01,2.441420108079910278e-01,2.136240005493164062e-01,2.441420108079910278e-01,2.441420108079910278e-01,2.136240005493164062e-01,2.136240005493164062e-01,2.441420108079910278e-01,2.441420108079910278e-01,2.441420108079910278e-01,2.441420108079910278e-01,2.136240005493164062e-01,2.441420108079910278e-01,2.746600210666656494e-01,2.746600210666656494e-01,2.441420108079910278e-01,2.746600210666656494e-01,2.746600210666656494e-01,2.746600210666656494e-01,2.746600210666656494e-01,2.746600210666656494e-01,2.441420108079910278e-01,2.441420108079910278e-01,2.746600210666656494e-01,2.441420108079910278e-01,2.441420108079910278e-01,2.441420108079910278e-01,2.441420108079910278e-01,2.441420108079910278e-01,2.441420108079910278e-01,2.441420108079910278e-01,2.136240005493164062e-01,2.136240005493164062e-01,2.136240005493164062e-01,2.136240005493164062e-01,2.136240005493164062e-01,2.136240005493164062e-01,2.441420108079910278e-01,2.441420108079910278e-01,2.441420108079910278e-01,2.441420108079910278e-01,2.441420108079910278e-01,2.136240005493164062e-01,2.136240005493164062e-01,2.136240005493164062e-01,2.136240005493164062e-01,2.136240005493164062e-01,2.136240005493164062e-01,2.136240005493164062e-01,2.136240005493164062e-01,2.136240005493164062e-01,2.136240005493164062e-01,2.136240005493164062e-01,2.136240005493164062e-01,2.136240005493164062e-01,2.136240005493164062e-01,2.136240005493164062e-01,2.136240005493164062e-01,2.136240005493164062e-01,2.136240005493164062e-01,2.136240005493164062e-01,2.136240005493164062e-01,2.136240005493164062e-01,2.136240005493164062e-01,2.136240005493164062e-01,1.831060051918029785e-01,1.831060051918029785e-01,2.136240005493164062e-01,2.136240005493164062e-01,2.136240005493164062e-01,2.136240005493164062e-01,1.831060051918029785e-01,1.831060051918029785e-01,1.831060051918029785e-01,1.831060051918029785e-01,1.831060051918029785e-01,1.831060051918029785e-01,1.525889933109283447e-01,1.525889933109283447e-01,1.831060051918029785e-01,1.831060051918029785e-01,1.831060051918029785e-01,1.831060051918029785e-01,2.136240005493164062e-01,1.831060051918029785e-01,1.831060051918029785e-01,1.831060051918029785e-01,2.136240005493164062e-01,1.831060051918029785e-01,1.831060051918029785e-01,1.831060051918029785e-01,1.525889933109283447e-01,1.525889933109283447e-01,1.525889933109283447e-01,1.525889933109283447e-01,1.525889933109283447e-01,1.525889933109283447e-01,1.525889933109283447e-01,1.525889933109283447e-01,1.525889933109283447e-01,1.525889933109283447e-01,1.525889933109283447e-01,1.220710054039955139e-01
1.220710086822509766e+01,1.211550045013427734e+01,1.269540119171142578e+01,1.510630035400390625e+01,1.748670196533203125e+01,1.879890060424804688e+01,1.989760208129882812e+01,2.090469932556152344e+01,2.133190155029296875e+01,2.111830139160156250e+01,2.087409973144531250e+01,2.127089881896972656e+01,2.163710212707519531e+01,2.111830139160156250e+01,2.084360313415527344e+01,2.001970291137695312e+01,1.834120178222656250e+01,1.641860008239746094e+01,1.394660091400146484e+01,1.089480018615722656e+01,1.074219989776611328e+01,1.177980041503906250e+01,1.208500099182128906e+01,1.171880054473876953e+01,1.074219989776611328e+01,1.010140132904052734e+01,9.674130439758300781e+00,7.537870407104492188e+00,5.584750175476074219e+00,6.347690105438232422e+00,7.263210296630859375e+00,7.415800094604492188e+00,7.110630512237548828e+00,6.988560199737548828e+00,6.652860164642333984e+00,6.225620269775390625e+00,5.737329959869384766e+00,5.218540191650390625e+00,4.974400520324707031e+00,4.547150135040283203e+00,4.058870315551757812e+00,3.906280040740966797e+00,3.570569992065429688e+00,3.356950044631958008e+00,3.295910358428955078e+00,3.082290172576904297e+00,2.929700136184692383e+00,2.899180173873901367e+00,2.746599912643432617e+00,2.624530076980590820e+00,2.532970190048217773e+00,2.441420078277587891e+00,2.288830280303955078e+00,2.197280168533325195e+00,2.105730056762695312e+00,2.075210094451904297e+00,2.044690132141113281e+00,2.044690132141113281e+00,2.014179944992065430e+00,1.892100095748901367e+00,1.770030140876770020e+00,1.708990097045898438e+00,1.678470134735107422e+00,1.678470134735107422e+00,1.708990097045898438e+00,1.678470134735107422e+00,1.647960186004638672e+00,1.647960186004638672e+00,1.586920142173767090e+00,1.586920142173767090e+00,1.586920142173767090e+00,1.586920142173767090e+00,1.617440104484558105e+00,1.586920142173767090e+00,1.525890111923217773e+00,1.464850068092346191e+00,1.403820037841796875e+00,1.403820037841796875e+00,1.464850068092346191e+00,1.403820037841796875e+00,1.373299956321716309e+00,1.312260031700134277e+00,1.312260031700134277e+00,1.312260031700134277e+00,1.281750082969665527e+00,1.251230001449584961e+00,1.251230001449584961e+00,1.281750082969665527e+00,1.312260031700134277e+00,1.342779994010925293e+00,1.373299956321716309e+00,1.342779994010925293e+00,1.342779994010925293e+00,1.342779994010925293e+00,1.281750082969665527e+00,1.251230001449584961e+00,1.190189957618713379e+00,1.129160046577453613e+00,1.129160046577453613e+00,1.129160046577453613e+00,1.159680008888244629e+00,1.129160046577453613e+00,1.129160046577453613e+00,1.098640084266662598e+00,1.098640084266662598e+00,1.098640084266662598e+00,1.068120002746582031e+00,1.068120002746582031e+00,1.068120002746582031e+00,1.068120002746582031e+00,1.037610054016113281e+00,1.007089972496032715e+00,1.007089972496032715e+00,1.007089972496032715e+00,1.007089972496032715e+00,1.007089972496032715e+00,9.765700101852416992e-01,9.765700101852416992e-01,9.765700101852416992e-01,9.765700101852416992e-01,9.460490345954895020e-01,9.460490345954895020e-01,9.460490345954895020e-01,9.460490345954895020e-01,9.460490345954895020e-01,9.155310392379760742e-01,9.155310392379760742e-01,9.155310392379760742e-01,9.155310392379760742e-01,9.155310392379760742e-01,9.155310392379760742e-01,9.155310392379760742e-01,9.155310392379760742e-01,9.155310392379760742e-01,8.850130438804626465e-01,8.850130438804626465e-01,8.544960021972656250e-01,8.239780068397521973e-01,8.239780068397521973e-01,8.239780068397521973e-01,8.544960021972656250e-01,8.544960021972656250e-01,8.544960021972656250e-01,8.239780068397521973e-01,8.239780068397521973e-01,8.239780068397521973e-01,8.239780068397521973e-01,8.239780068397521973e-01,7.934610247611999512e-01,8.239780068397521973e-01,7.934610247611999512e-01,7.934610247611999512e-01,7.934610247611999512e-01,7.934610247611999512e-01,7.934610247611999512e-01,7.934610247611999512e-01,7.934610247611999512e-01,7.934610247611999512e-01,7.934610247611999512e-01,7.934610247611999512e-01,7.934610247611999512e-01,7.629430294036865234e-01,7.324260473251342773e-01,7.324260473251342773e-01,7.324260473251342773e-01,7.324260473251342773e-01,7.324260473251342773e-01,7.324260473251342773e-01,7.324260473251342773e-01,7.324260473251342773e-01,7.324260473251342773e-01,7.324260473251342773e-01,7.324260473251342773e-01,7.629430294036865234e-01,7.629430294036865234e-01,7.629430294036865234e-01,7.324260473251342773e-01,7.324260473251342773e-01,7.324260473251342773e-01,7.324260473251342773e-01,7.324260473251342773e-01,7.324260473251342773e-01,7.324260473251342773e-01,7.324260473251342773e-01,7.324260473251342773e-01,7.324260473251342773e-01,7.324260473251342773e-01,7.324260473251342773e-01,7.324260473251342773e-01,7.324260473251342773e-01,7.019080519676208496e-01,7.324260473251342773e-01,7.019080519676208496e-01,7.019080519676208496e-01,7.019080519676208496e-01,7.324260473251342773e-01,7.324260473251342773e-01,7.324260473251342773e-01,6.713899970054626465e-01,6.713899970054626465e-01,6.713899970054626465e-01,6.713899970054626465e-01,6.713899970054626465e-01,6.713899970054626465e-01,7.019080519676208496e-01,7.324260473251342773e-01,7.324260473251342773e-01,7.324260473251342773e-01,7.324260473251342773e-01,7.019080519676208496e-01,7.019080519676208496e-01,7.019080519676208496e-01,7.019080519676208496e-01,7.324260473251342773e-01,7.324260473251342773e-01,6.713899970054626465e-01,6.713899970054626465e-01,6.713899970054626465e-01,6.713899970054626465e-01,7.019080519676208496e-01,6.713899970054626465e-01,6.713899970054626465e-01,6.713899970054626465e-01,6.713899970054626465e-01,6.713899970054626465e-01,6.713899970054626465e-01,6.713899970054626465e-01,6.713899970054626465e-01,6.713899970054626465e-01,6.713899970054626465e-01,6.713899970054626465e-01,6.713899970054626465e-01,6.713899970054626465e-01,6.713899970054626465e-01,6.713899970054626465e-01,6.713899970054626465e-01,6.408730149269104004e-01,6.408730149269104004e-01,6.713899970054626465e-01,6.408730149269104004e-01,6.408730149269104004e-01,6.408730149269104004e-01,6.408730149269104004e-01,6.713899970054626465e-01,6.713899970054626465e-01,6.713899970054626465e-01,6.713899970054626465e-01,6.713899970054626465e-01,6.713899970054626465e-01,6.713899970054626465e-01,6.713899970054626465e-01,6.408730149269104004e-01,6.103550195693969727e-01,6.103550195693969727e-01,6.103550195693969727e-01,6.408730149269104004e-01,6.408730149269104004e-01,6.408730149269104004e-01,6.103550195693969727e-01,6.103550195693969727e-01,6.408730149269104004e-01,6.408730149269104004e-01,6.713899970054626465e-01,6.713899970054626465e-01,6.713899970054626465e-01,6.713899970054626465e-01,6.408730149269104004e-01,6.408730149269104004e-01,6.103550195693969727e-01,6.408730149269104004e-01,6.713899970054626465e-01,6.713899970054626465e-01,6.713899970054626465e-01,6.713899970054626465e-01,6.713899970054626465e-01,6.713899970054626465e-01,6.713899970054626465e-01,7.019080519676208496e-01,7.324260473251342773e-01,7.324260473251342773e-01,7.324260473251342773e-01,7.324260473251342773e-01,7.019080519676208496e-01,7.324260473251342773e-01,7.324260473251342773e-01,7.324260473251342773e-01,7.324260473251342773e-01,7.324260473251342773e-01,7.324260473251342773e-01,7.629430294036865234e-01,7.934610247611999512e-01,7.934610247611999512e-01,7.934610247611999512e-01,7.629430294036865234e-01,7.629430294036865234e-01,7.934610247611999512e-01,7.934610247611999512e-01,7.934610247611999512e-01,7.934610247611999512e-01,8.239780068397521973e-01,8.239780068397521973e-01,8.544960021972656250e-01,8.544960021972656250e-01,8.239780068397521973e-01,8.239780068397521973e-01,8.544960021972656250e-01,8.544960021972656250e-01,8.544960021972656250e-01,8.544960021972656250e-01,8.850130438804626465e-01,9.155310392379760742e-01,9.460490345954895020e-01,9.460490345954895020e-01,9.460490345954895020e-01,9.765700101852416992e-01,1.007089972496032715e+00,1.007089972496032715e+00,1.037610054016113281e+00,1.037610054016113281e+00,1.037610054016113281e+00,1.068120002746582031e+00,1.068120002746582031e+00,1.068120002746582031e+00,1.098640084266662598e+00,1.129160046577453613e+00,1.129160046577453613e+00,1.129160046577453613e+00,1.098640084266662598e+00,1.098640084266662598e+00,1.129160046577453613e+00,1.129160046577453613e+00,1.129160046577453613e+00,1.159680008888244629e+00,1.190189957618713379e+00,1.220710039138793945e+00,1.251230001449584961e+00,1.281750082969665527e+00,1.251230001449584961e+00,1.220710039138793945e+00,1.190189957618713379e+00,1.220710039138793945e+00,1.251230001449584961e+00,1.281750082969665527e+00,1.312260031700134277e+00,1.342779994010925293e+00,1.342779994010925293e+00,1.312260031700134277e+00,1.312260031700134277e+00,1.342779994010925293e+00,1.373299956321716309e+00,1.403820037841796875e+00,1.434329986572265625e+00,1.495370030403137207e+00,1.525890111923217773e+00,1.556400060653686523e+00,1.556400060653686523e+00,1.525890111923217773e+00,1.586920142173767090e+00,1.586920142173767090e+00,1.556400060653686523e+00,1.556400060653686523e+00,1.525890111923217773e+00,1.556400060653686523e+00,1.586920142173767090e+00,1.647960186004638672e+00,1.647960186004638672e+00,1.739510059356689453e+00,1.770030140876770020e+00,1.800540089607238770e+00,1.892100095748901367e+00,1.983660101890563965e+00,2.044690132141113281e+00,2.075210094451904297e+00,2.105730056762695312e+00,2.136250019073486328e+00,2.197280168533325195e+00,2.197280168533325195e+00,2.136250019073486328e+00,2.105730056762695312e+00,2.105730056762695312e+00,2.197280168533325195e+00,2.288830280303955078e+00,2.380389928817749023e+00,2.410900354385375977e+00,2.410900354385375977e+00,2.410900354385375977e+00,2.410900354385375977e+00,2.441420078277587891e+00,2.441420078277587891e+00,2.502460002899169922e+00,2.563490152359008789e+00,2.624530076980590820e+00,2.624530076980590820e+00,2.624530076980590820e+00,2.655040264129638672e+00,2.655040264129638672e+00,2.746599912643432617e+00,2.899180173873901367e+00,3.082290172576904297e+00,3.143330335617065430e+00,3.173840284347534180e+00,3.143330335617065430e+00,3.143330335617065430e+00,3.204360008239746094e+00,3.295910358428955078e+00,3.417980194091796875e+00,3.601090192794799805e+00,3.875750303268432617e+00,4.028350353240966797e+00,4.272490024566650391e+00,4.516630172729492188e+00,4.638700008392333984e+00,4.730250358581542969e+00,5.004909992218017578e+00,5.462680339813232422e+00,5.554230213165283203e+00,5.554230213165283203e+00,6.011990070343017578e+00,6.317170143127441406e+00,6.469760417938232422e+00,6.286650180816650391e+00,6.408720016479492188e+00,6.774930000305175781e+00,6.988560199737548828e+00,6.866480350494384766e+00,6.927520275115966797e+00,6.835970401763916016e+00,6.988560199737548828e+00,7.507349967956542969e+00,7.934630393981933594e+00,8.209290504455566406e+00,8.789120674133300781e+00,9.094300270080566406e+00,9.857240676879882812e+00,1.071170043945312500e+01,1.135260009765625000e+01,1.245120048522949219e+01,1.345830154418945312e+01,1.458750057220458984e+01,1.599130153656005859e+01,1.916519927978515625e+01,2.230850028991699219e+01,2.349870109558105469e+01,2.359020042419433594e+01,2.343760108947753906e+01,2.355970191955566406e+01,2.392590141296386719e+01,2.432260131835937500e+01,2.444470024108886719e+01,2.447520065307617188e+01,2.441420173645019531e+01,2.401750183105468750e+01,2.386490058898925781e+01,2.392590141296386719e+01,2.410900115966796875e+01,2.404800033569335938e+01,2.368180274963378906e+01,2.389540100097656250e+01,2.420060157775878906e+01,2.426160049438476562e+01,2.465830230712890625e+01,2.468880271911621094e+01,2.352919960021972656e+01,1.864640045166015625e+01,1.608290100097656250e+01,1.364140129089355469e+01,1.196300029754638672e+01,1.016240119934082031e+01,7.629420280456542969e+00,6.011990070343017578e+00,5.157500267028808594e+00,5.859400272369384766e+00,5.279570102691650391e+00,3.997830629348754883e+00,3.112810134887695312e+00,2.655040264129638672e+00,2.838150024414062500e+00,3.143330335617065430e+00,2.594010114669799805e+00,2.471940040588378906e+00,2.441420078277587891e+00,2.166760206222534180e+00,2.044690132141113281e+00,1.831060171127319336e+00,1.586920142173767090e+00,1.525890111923217773e+00,1.373299956321716309e+00,1.220710039138793945e+00,1.098640084266662598e+00,1.037610054016113281e+00,9.765700101852416992e-01,9.155310392379760742e-01,7.934610247611999512e-01,7.934610247611999512e-01,7.934610247611999512e-01,7.324260473251342773e-01,7.324260473251342773e-01,8.544960021972656250e-01,9.155310392379760742e-01,9.765700101852416992e-01,9.765700101852416992e-01,8.544960021972656250e-01,8.544960021972656250e-01,9.460490345954895020e-01,1.007089972496032715e+00,9.460490345954895020e-01,9.460490345954895020e-01,9.155310392379760742e-01,8.544960021972656250e-01,7.934610247611999512e-01,7.324260473251342773e-01,7.324260473251342773e-01,7.629430294036865234e-01,7.324260473251342773e-01,6.713899970054626465e-01,6.103550195693969727e-01,5.798380374908447266e-01,5.493200421333312988e-01,5.493200421333312988e-01,5.493200421333312988e-01,5.493200421333312988e-01,5.493200421333312988e-01,5.798380374908447266e-01,6.103550195693969727e-01,5.798380374908447266e-01,5.798380374908447266e-01,5.493200421333312988e-01,5.188030600547790527e-01,5.188030600547790527e-01,4.882850050926208496e-01,4.882850050926208496e-01,4.882850050926208496e-01,4.577660262584686279e-01,4.577660262584686279e-01,4.577660262584686279e-01,4.577660262584686279e-01,4.577660262584686279e-01,4.577660262584686279e-01,4.577660262584686279e-01,4.272480010986328125e-01,4.272480010986328125e-01,4.577660262584686279e-01,4.577660262584686279e-01,4.272480010986328125e-01,4.577660262584686279e-01,4.577660262584686279e-01,4.577660262584686279e-01,4.272480010986328125e-01,4.882850050926208496e-01,4.577660262584686279e-01,4.272480010986328125e-01,4.272480010986328125e-01,4.272480010986328125e-01,4.577660262584686279e-01,4.577660262584686279e-01,3.967300355434417725e-01,3.967300355434417725e-01,3.967300355434417725e-01,3.967300355434417725e-01,3.967300355434417725e-01,3.662130236625671387e-01,3.356949985027313232e-01,3.356949985027313232e-01,3.356949985027313232e-01,3.051779866218566895e-01,3.051779866218566895e-01,3.051779866218566895e-01,2.746600210666656494e-01,2.746600210666656494e-01,2.746600210666656494e-01,2.746600210666656494e-01,2.746600210666656494e-01,3.051779866218566895e-01,3.051779866218566895e-01,3.051779866218566895e-01,3.051779866218566895e-01,3.051779866218566895e-01,2.746600210666656494e-01,2.746600210666656494e-01,2.746600210666656494e-01,2.746600210666656494e-01,2.746600210666656494e-01,2.746600210666656494e-01,2.746600210666656494e-01,2.746600210666656494e-01,2.746600210666656494e-01,3.051779866218566895e-01,3.051779866218566895e-01,3.051779866218566895e-01,3.051779866218566895e-01,3.051779866218566895e-01,3.051779866218566895e-01,3.051779866218566895e-01,3.051779866218566895e-01,3.051779866218566895e-01,3.051779866218566895e-01,3.051779866218566895e-01,2.746600210666656494e-01,2.746600210666656494e-01,2.746600210666656494e-01,2.746600210666656494e-01,2.746600210666656494e-01,2.746600210666656494e-01,2.746600210666656494e-01,2.746600210666656494e-01,2.746600210666656494e-01,2.441420108079910278e-01,2.441420108079910278e-01,2.136240005493164062e-01,2.136240005493164062e-01,2.136240005493164062e-01,2.136240005493164062e-01,2.136240005493164062e-01,2.136240005493164062e-01,2.136240005493164062e-01,2.136240005493164062e-01,2.136240005493164062e-01,1.831060051918029785e-01,2.136240005493164062e-01,2.136240005493164062e-01,2.136240005493164062e-01,1.831060051918029785e-01,1.831060051918029785e-01,2.136240005493164062e-01,2.136240005493164062e-01,1.831060051918029785e-01,2.136240005493164062e-01,2.136240005493164062e-01,2.136240005493164062e-01,2.136240005493164062e-01,2.136240005493164062e-01,2.136240005493164062e-01,2.136240005493164062e-01,1.831060051918029785e-01,1.831060051918029785e-01,2.136240005493164062e-01,1.831060051918029785e-01,2.136240005493164062e-01,2.136240005493164062e-01,2.136240005493164062e-01,1.831060051918029785e-01,1.831060051918029785e-01,2.136240005493164062e-01,1.831060051918029785e-01,2.136240005493164062e-01,2.136240005493164062e-01,2.136240005493164062e-01,1.831060051918029785e-01,1.831060051918029785e-01,1.831060051918029785e-01,1.831060051918029785e-01,1.525889933109283447e-01,1.831060051918029785e-01,1.831060051918029785e-01,1.831060051918029785e-01,1.831060051918029785e-01,1.525889933109283447e-01,1.525889933109283447e-01,1.525889933109283447e-01,1.525889933109283447e-01,1.525889933109283447e-01,1.525889933109283447e-01,1.525889933109283447e-01,1.525889933109283447e-01,1.525889933109283447e-01,1.525889933109283447e-01,1.525889933109283447e-01,1.525889933109283447e-01,1.525889933109283447e-01,1.525889933109283447e-01,1.525889933109283447e-01,1.525889933109283447e-01,1.525889933109283447e-01,1.525889933109283447e-01,1.525889933109283447e-01,1.525889933109283447e-01,1.525889933109283447e-01,1.525889933109283447e-01,1.525889933109283447e-01,1.525889933109283447e-01,1.525889933109283447e-01,1.525889933109283447e-01,1.525889933109283447e-01,1.525889933109283447e-01,1.525889933109283447e-01,1.525889933109283447e-01,1.525889933109283447e-01,1.525889933109283447e-01,1.525889933109283447e-01,1.525889933109283447e-01,1.525889933109283447e-01,1.525889933109283447e-01,1.525889933109283447e-01,1.525889933109283447e-01,1.525889933109283447e-01,1.525889933109283447e-01,1.525889933109283447e-01,1.525889933109283447e-01,1.525889933109283447e-01,1.525889933109283447e-01,1.525889933109283447e-01,1.525889933109283447e-01,1.525889933109283447e-01,1.525889933109283447e-01,1.831060051918029785e-01,1.831060051918029785e-01,1.525889933109283447e-01,1.525889933109283447e-01,1.525889933109283447e-01,1.525889933109283447e-01,1.525889933109283447e-01,1.525889933109283447e-01,1.525889933109283447e-01,1.525889933109283447e-01,1.525889933109283447e-01,1.525889933109283447e-01,1.525889933109283447e-01,1.525889933109283447e-01,1.525889933109283447e-01,1.525889933109283447e-01,1.525889933109283447e-01,1.525889933109283447e-01,1.525889933109283447e-01,1.525889933109283447e-01,1.831060051918029785e-01,1.831060051918029785e-01,1.525889933109283447e-01,1.525889933109283447e-01,1.525889933109283447e-01,1.525889933109283447e-01,1.525889933109283447e-01,1.525889933109283447e-01,1.525889933109283447e-01,1.525889933109283447e-01,1.525889933109283447e-01,1.525889933109283447e-01,1.525889933109283447e-01,1.525889933109283447e-01,1.525889933109283447e-01,1.525889933109283447e-01,1.525889933109283447e-01,1.525889933109283447e-01,1.525889933109283447e-01,1.525889933109283447e-01,1.525889933109283447e-01,1.525889933109283447e-01,1.525889933109283447e-01,1.525889933109283447e-01,1.525889933109283447e-01,1.525889933109283447e-01,1.220710054039955139e-01,1.525889933109283447e-01,1.525889933109283447e-01,1.525889933109283447e-01,1.525889933109283447e-01,1.525889933109283447e-01,1.525889933109283447e-01,1.525889933109283447e-01,1.525889933109283447e-01,1.525889933109283447e-01,1.525889933109283447e-01,1.525889933109283447e-01,1.525889933109283447e-01,1.525889933109283447e-01,1.525889933109283447e-01,1.525889933109283447e-01,1.525889933109283447e-01,1.525889933109283447e-01,1.525889933109283447e-01,1.525889933109283447e-01,1.525889933109283447e-01,1.525889933109283447e-01,1.525889933109283447e-01,1.525889933109283447e-01,1.525889933109283447e-01,1.525889933109283447e-01,1.525889933109283447e-01,1.525889933109283447e-01,1.525889933109283447e-01,1.525889933109283447e-01,1.525889933109283447e-01,1.525889933109283447e-01,1.525889933109283447e-01,1.525889933109283447e-01,1.525889933109283447e-01,1.525889933109283447e-01,1.525889933109283447e-01,1.525889933109283447e-01,1.525889933109283447e-01,1.525889933109283447e-01,1.525889933109283447e-01,1.525889933109283447e-01,1.525889933109283447e-01,1.525889933109283447e-01,1.525889933109283447e-01,1.525889933109283447e-01,1.525889933109283447e-01,1.525889933109283447e-01,1.525889933109283447e-01,1.525889933109283447e-01,1.525889933109283447e-01,1.525889933109283447e-01,1.525889933109283447e-01,1.525889933109283447e-01,1.525889933109283447e-01,1.525889933109283447e-01,1.525889933109283447e-01,1.831060051918029785e-01,1.831060051918029785e-01,1.831060051918029785e-01,1.831060051918029785e-01,1.831060051918029785e-01,1.525889933109283447e-01,1.525889933109283447e-01,1.831060051918029785e-01,1.831060051918029785e-01,1.831060051918029785e-01,1.831060051918029785e-01,1.831060051918029785e-01,1.831060051918029785e-01,1.525889933109283447e-01,1.525889933109283447e-01,1.525889933109283447e-01,1.831060051918029785e-01,1.525889933109283447e-01,1.525889933109283447e-01,1.525889933109283447e-01,1.525889933109283447e-01,1.525889933109283447e-01,1.525889933109283447e-01,1.831060051918029785e-01,1.831060051918029785e-01,1.831060051918029785e-01,2.136240005493164062e-01,2.136240005493164062e-01,2.136240005493164062e-01,2.136240005493164062e-01,1.831060051918029785e-01,1.525889933109283447e-01,1.525889933109283447e-01,1.525889933109283447e-01,1.525889933109283447e-01,1.525889933109283447e-01,1.525889933109283447e-01,1.525889933109283447e-01,1.525889933109283447e-01,1.525889933109283447e-01,1.831060051918029785e-01,1.831060051918029785e-01,1.831060051918029785e-01,1.831060051918029785e-01,2.136240005493164062e-01,1.831060051918029785e-01,1.831060051918029785e-01,1.831060051918029785e-01,1.831060051918029785e-01,1.831060051918029785e-01,1.831060051918029785e-01,1.831060051918029785e-01,1.831060051918029785e-01,1.831060051918029785e-01,1.831060051918029785e-01,1.831060051918029785e-01,1.831060051918029785e-01,2.136240005493164062e-01,2.136240005493164062e-01,2.136240005493164062e-01,2.136240005493164062e-01,2.136240005493164062e-01,2.136240005493164062e-01,2.136240005493164062e-01,2.136240005493164062e-01,2.136240005493164062e-01,2.136240005493164062e-01,2.136240005493164062e-01,2.136240005493164062e-01,2.136240005493164062e-01,2.136240005493164062e-01,2.136240005493164062e-01,2.136240005493164062e-01,2.136240005493164062e-01,2.136240005493164062e-01,2.136240005493164062e-01,2.136240005493164062e-01,2.136240005493164062e-01,2.136240005493164062e-01,2.136240005493164062e-01,2.136240005493164062e-01,2.136240005493164062e-01,2.136240005493164062e-01,2.136240005493164062e-01,2.136240005493164062e-01,2.441420108079910278e-01,2.441420108079910278e-01,2.441420108079910278e-01,2.441420108079910278e-01,2.441420108079910278e-01,2.441420108079910278e-01,2.441420108079910278e-01,2.441420108079910278e-01,2.441420108079910278e-01,2.441420108079910278e-01,2.136240005493164062e-01,2.136240005493164062e-01,2.136240005493164062e-01,2.441420108079910278e-01,2.441420108079910278e-01,2.441420108079910278e-01,2.441420108079910278e-01,2.441420108079910278e-01,2.746600210666656494e-01,2.746600210666656494e-01,2.441420108079910278e-01,2.441420108079910278e-01,2.746600210666656494e-01,2.746600210666656494e-01,2.746600210666656494e-01,2.746600210666656494e-01,2.746600210666656494e-01,2.746600210666656494e-01,2.746600210666656494e-01,2.746600210666656494e-01,2.746600210666656494e-01,2.746600210666656494e-01,2.746600210666656494e-01,2.746600210666656494e-01,2.746600210666656494e-01,2.746600210666656494e-01,2.746600210666656494e-01,2.746600210666656494e-01,2.746600210666656494e-01,2.746600210666656494e-01,2.746600210666656494e-01,2.441420108079910278e-01,2.441420108079910278e-01,2.136240005493164062e-01,2.441420108079910278e-01,2.136240005493164062e-01,2.136240005493164062e-01,2.441420108079910278e-01,2.441420108079910278e-01,2.441420108079910278e-01,2.441420108079910278e-01,2.136240005493164062e-01,2.136240005493164062e-01,2.136240005493164062e-01,2.136240005493164062e-01,2.136240005493164062e-01,2.136240005493164062e-01,2.136240005493164062e-01,2.136240005493164062e-01,2.136240005493164062e-01,2.136240005493164062e-01,2.136240005493164062e-01,2.136240005493164062e-01,2.136240005493164062e-01,2.136240005493164062e-01,2.136240005493164062e-01,2.136240005493164062e-01,2.136240005493164062e-01,2.136240005493164062e-01,2.136240005493164062e-01,2.136240005493164062e-01,2.136240005493164062e-01,2.136240005493164062e-01,2.136240005493164062e-01,2.136240005493164062e-01,1.831060051918029785e-01,1.831060051918029785e-01,1.525889933109283447e-01,1.525889933109283447e-01,1.831060051918029785e-01,1.831060051918029785e-01,1.831060051918029785e-01,1.525889933109283447e-01,1.525889933109283447e-01,1.525889933109283447e-01,1.525889933109283447e-01,1.831060051918029785e-01,1.831060051918029785e-01,1.831060051918029785e-01,1.831060051918029785e-01,1.525889933109283447e-01,1.525889933109283447e-01,1.525889933109283447e-01,1.831060051918029785e-01,1.831060051918029785e-01,1.831060051918029785e-01,1.831060051918029785e-01,2.136240005493164062e-01,1.831060051918029785e-01,1.831060051918029785e-01,1.831060051918029785e-01,1.831060051918029785e-01,1.831060051918029785e-01,1.525889933109283447e-01,1.525889933109283447e-01,1.525889933109283447e-01,1.525889933109283447e-01,1.525889933109283447e-01,1.525889933109283447e-01
8.026180267333984375e+00,7.995670318603515625e+00,8.758600234985351562e+00,9.338440895080566406e+00,1.000979995727539062e+01,1.068120098114013672e+01,1.159670066833496094e+01,1.297000026702880859e+01,1.531990051269531250e+01,1.760880088806152344e+01,1.879890060424804688e+01,1.989760208129882812e+01,2.087409973144531250e+01,2.078260040283203125e+01,2.047739982604980469e+01,2.053840065002441406e+01,2.056900024414062500e+01,2.124040222167968750e+01,2.182020187377929688e+01,2.157600021362304688e+01,2.026380157470703125e+01,1.889050102233886719e+01,1.693739891052246094e+01,1.385500049591064453e+01,1.086430072784423828e+01,1.113900089263916016e+01,1.300050067901611328e+01,1.223760032653808594e+01,1.162730026245117188e+01,1.071170043945312500e+01,1.031500053405761719e+01,9.826720237731933594e+00,7.080110073089599609e+00,5.340610504150390625e+00,6.256130218505859375e+00,6.988560199737548828e+00,6.958040237426757812e+00,6.622340202331542969e+00,6.530790328979492188e+00,6.347690105438232422e+00,6.073030471801757812e+00,5.767850399017333984e+00,5.157500267028808594e+00,4.577670097351074219e+00,4.303010463714599609e+00,4.058870315551757812e+00,3.845230102539062500e+00,3.753679990768432617e+00,3.509540319442749023e+00,3.326430082321166992e+00,3.143330335617065430e+00,3.021260261535644531e+00,2.929700136184692383e+00,2.777110338211059570e+00,2.594010114669799805e+00,2.441420078277587891e+00,2.380389928817749023e+00,2.288830280303955078e+00,2.258320093154907227e+00,2.258320093154907227e+00,2.197280168533325195e+00,2.044690132141113281e+00,1.953140020370483398e+00,1.953140020370483398e+00,1.922610044479370117e+00,1.831060171127319336e+00,1.770030140876770020e+00,1.739510059356689453e+00,1.708990097045898438e+00,1.678470134735107422e+00,1.617440104484558105e+00,1.586920142173767090e+00,1.556400060653686523e+00,1.495370030403137207e+00,1.495370030403137207e+00,1.525890111923217773e+00,1.556400060653686523e+00,1.525890111923217773e+00,1.525890111923217773e+00,1.495370030403137207e+00,1.464850068092346191e+00,1.434329986572265625e+00,1.403820037841796875e+00,1.373299956321716309e+00,1.342779994010925293e+00,1.312260031700134277e+00,1.281750082969665527e+00,1.220710039138793945e+00,1.220710039138793945e+00,1.190189957618713379e+00,1.190189957618713379e+00,1.220710039138793945e+00,1.251230001449584961e+00,1.281750082969665527e+00,1.312260031700134277e+00,1.312260031700134277e+00,1.312260031700134277e+00,1.281750082969665527e+00,1.251230001449584961e+00,1.251230001449584961e+00,1.220710039138793945e+00,1.159680008888244629e+00,1.129160046577453613e+00,1.098640084266662598e+00,1.098640084266662598e+00,1.068120002746582031e+00,1.098640084266662598e+00,1.098640084266662598e+00,1.098640084266662598e+00,1.068120002746582031e+00,1.068120002746582031e+00,1.037610054016113281e+00,1.037610054016113281e+00,1.037610054016113281e+00,1.037610054016113281e+00,1.007089972496032715e+00,1.037610054016113281e+00,1.037610054016113281e+00,1.007089972496032715e+00,1.007089972496032715e+00,9.765700101852416992e-01,9.460490345954895020e-01,9.460490345954895020e-01,9.460490345954895020e-01,9.155310392379760742e-01,9.155310392379760742e-01,9.155310392379760742e-01,9.460490345954895020e-01,9.460490345954895020e-01,9.460490345954895020e-01,9.155310392379760742e-01,9.155310392379760742e-01,9.155310392379760742e-01,8.850130438804626465e-01,8.850130438804626465e-01,8.850130438804626465e-01,9.155310392379760742e-01,9.155310392379760742e-01,8.850130438804626465e-01,8.850130438804626465e-01,8.850130438804626465e-01,8.544960021972656250e-01,8.239780068397521973e-01,8.239780068397521973e-01,8.544960021972656250e-01,8.544960021972656250e-01,8.239780068397521973e-01,8.239780068397521973e-01,8.239780068397521973e-01,8.239780068397521973e-01,8.239780068397521973e-01,7.934610247611999512e-01,8.239780068397521973e-01,8.239780068397521973e-01,8.239780068397521973e-01,8.239780068397521973e-01,7.934610247611999512e-01,7.934610247611999512e-01,7.934610247611999512e-01,7.934610247611999512e-01,7.934610247611999512e-01,7.629430294036865234e-01,7.629430294036865234e-01,7.934610247611999512e-01,8.239780068397521973e-01,7.934610247611999512e-01,7.934610247611999512e-01,7.629430294036865234e-01,7.324260473251342773e-01,7.324260473251342773e-01,7.324260473251342773e-01,7.324260473251342773e-01,7.324260473251342773e-01,7.324260473251342773e-01,7.324260473251342773e-01,7.324260473251342773e-01,7.324260473251342773e-01,7.324260473251342773e-01,7.324260473251342773e-01,7.324260473251342773e-01,7.324260473251342773e-01,7.324260473251342773e-01,7.324260473251342773e-01,7.019080519676208496e-01,7.324260473251342773e-01,7.324260473251342773e-01,7.324260473251342773e-01,7.324260473251342773e-01,7.324260473251342773e-01,7.324260473251342773e-01,7.324260473251342773e-01,7.324260473251342773e-01,7.324260473251342773e-01,7.324260473251342773e-01,7.324260473251342773e-01,7.019080519676208496e-01,7.324260473251342773e-01,7.019080519676208496e-01,7.019080519676208496e-01,7.324260473251342773e-01,7.324260473251342773e-01,7.324260473251342773e-01,7.324260473251342773e-01,6.713899970054626465e-01,6.713899970054626465e-01,6.713899970054626465e-01,7.019080519676208496e-01,7.019080519676208496e-01,7.019080519676208496e-01,7.324260473251342773e-01,7.324260473251342773e-01,7.324260473251342773e-01,7.324260473251342773e-01,7.324260473251342773e-01,7.324260473251342773e-01,7.324260473251342773e-01,7.324260473251342773e-01,7.324260473251342773e-01,7.324260473251342773e-01,7.324260473251342773e-01,6.713899970054626465e-01,6.713899970054626465e-01,6.713899970054626465e-01,6.713899970054626465e-01,6.713899970054626465e-01,6.713899970054626465e-01,6.713899970054626465e-01,7.019080519676208496e-01,7.019080519676208496e-01,6.713899970054626465e-01,6.713899970054626465e-01,6.713899970054626465e-01,7.019080519676208496e-01,6.713899970054626465e-01,6.713899970054626465e-01,6.713899970054626465e-01,6.713899970054626465e-01,6.713899970054626465e-01,6.713899970054626465e-01,6.713899970054626465e-01,6.713899970054626465e-01,6.713899970054626465e-01,6.713899970054626465e-01,6.713899970054626465e-01,6.408730149269104004e-01,6.408730149269104004e-01,6.408730149269104004e-01,6.713899970054626465e-01,6.713899970054626465e-01,6.713899970054626465e-01,6.713899970054626465e-01,6.713899970054626465e-01,6.713899970054626465e-01,6.713899970054626465e-01,6.713899970054626465e-01,6.713899970054626465e-01,6.408730149269104004e-01,6.408730149269104004e-01,6.408730149269104004e-01,6.408730149269104004e-01,6.713899970054626465e-01,6.408730149269104004e-01,6.408730149269104004e-01,6.408730149269104004e-01,6.408730149269104004e-01,6.713899970054626465e-01,6.713899970054626465e-01,6.713899970054626465e-01,6.713899970054626465e-01,6.713899970054626465e-01,6.713899970054626465e-01,6.408730149269104004e-01,6.408730149269104004e-01,6.408730149269104004e-01,6.713899970054626465e-01,6.713899970054626465e-01,6.713899970054626465e-01,6.713899970054626465e-01,6.713899970054626465e-01,6.713899970054626465e-01,6.713899970054626465e-01,7.324260473251342773e-01,7.324260473251342773e-01,7.324260473251342773e-01,7.324260473251342773e-01,7.324260473251342773e-01,7.324260473251342773e-01,7.324260473251342773e-01,7.324260473251342773e-01,7.629430294036865234e-01,7.629430294036865234e-01,7.629430294036865234e-01,7.629430294036865234e-01,7.934610247611999512e-01,7.934610247611999512e-01,7.934610247611999512e-01,7.934610247611999512e-01,7.934610247611999512e-01,7.934610247611999512e-01,8.239780068397521973e-01,8.239780068397521973e-01,8.239780068397521973e-01,8.239780068397521973e-01,8.239780068397521973e-01,8.239780068397521973e-01,8.544960021972656250e-01,8.850130438804626465e-01,9.155310392379760742e-01,9.155310392379760742e-01,9.155310392379760742e-01,9.460490345954895020e-01,9.460490345954895020e-01,9.460490345954895020e-01,9.765700101852416992e-01,1.007089972496032715e+00,1.007089972496032715e+00,1.037610054016113281e+00,1.037610054016113281e+00,1.068120002746582031e+00,1.068120002746582031e+00,1.068120002746582031e+00,1.098640084266662598e+00,1.159680008888244629e+00,1.190189957618713379e+00,1.190189957618713379e+00,1.220710039138793945e+00,1.251230001449584961e+00,1.251230001449584961e+00,1.220710039138793945e+00,1.220710039138793945e+00,1.251230001449584961e+00,1.251230001449584961e+00,1.281750082969665527e+00,1.342779994010925293e+00,1.373299956321716309e+00,1.403820037841796875e+00,1.403820037841796875e+00,1.403820037841796875e+00,1.403820037841796875e+00,1.403820037841796875e+00,1.403820037841796875e+00,1.403820037841796875e+00,1.434329986572265625e+00,1.464850068092346191e+00,1.495370030403137207e+00,1.525890111923217773e+00,1.525890111923217773e+00,1.525890111923217773e+00,1.525890111923217773e+00,1.525890111923217773e+00,1.525890111923217773e+00,1.556400060653686523e+00,1.556400060653686523e+00,1.617440104484558105e+00,1.647960186004638672e+00,1.678470134735107422e+00,1.708990097045898438e+00,1.678470134735107422e+00,1.708990097045898438e+00,1.739510059356689453e+00,1.708990097045898438e+00,1.647960186004638672e+00,1.647960186004638672e+00,1.647960186004638672e+00,1.678470134735107422e+00,1.739510059356689453e+00,1.770030140876770020e+00,1.800540089607238770e+00,1.831060171127319336e+00,1.861580014228820801e+00,1.922610044479370117e+00,1.953140020370483398e+00,1.983660101890563965e+00,2.044690132141113281e+00,2.105730056762695312e+00,2.075210094451904297e+00,2.075210094451904297e+00,2.136250019073486328e+00,2.105730056762695312e+00,2.105730056762695312e+00,2.166760206222534180e+00,2.227800130844116211e+00,2.288830280303955078e+00,2.380389928817749023e+00,2.410900354385375977e+00,2.502460002899169922e+00,2.471940040588378906e+00,2.594010114669799805e+00,2.594010114669799805e+00,2.563490152359008789e+00,2.655040264129638672e+00,2.777110338211059570e+00,2.838150024414062500e+00,2.929700136184692383e+00,3.082290172576904297e+00,3.173840284347534180e+00,3.173840284347534180e+00,3.204360008239746094e+00,3.204360008239746094e+00,3.173840284347534180e+00,3.204360008239746094e+00,3.326430082321166992e+00,3.387470245361328125e+00,3.509540319442749023e+00,3.631609916687011719e+00,3.692640066146850586e+00,3.662120342254638672e+00,3.692640066146850586e+00,3.784190177917480469e+00,3.845230102539062500e+00,3.936800479888916016e+00,4.150420188903808594e+00,4.241970062255859375e+00,4.058870315551757812e+00,4.180940151214599609e+00,4.241970062255859375e+00,4.272490024566650391e+00,4.303010463714599609e+00,4.699740409851074219e+00,5.249050140380859375e+00,5.615260124206542969e+00,5.828890323638916016e+00,5.920440196990966797e+00,6.195100307464599609e+00,6.774930000305175781e+00,7.080110073089599609e+00,7.476840496063232422e+00,7.873590469360351562e+00,8.422910690307617188e+00,8.606020927429199219e+00,9.033260345458984375e+00,9.399470329284667969e+00,9.887750625610351562e+00,1.004030036926269531e+01,1.043710136413574219e+01,1.095590114593505859e+01,1.144420051574707031e+01,1.184090137481689453e+01,1.327519989013671875e+01,1.452640056610107422e+01,1.544200038909912109e+01,1.538090133666992188e+01,1.586930179595947266e+01,1.654059982299804688e+01,1.773080253601074219e+01,2.047739982604980469e+01,2.255260086059570312e+01,2.316300201416015625e+01,2.322400093078613281e+01,2.337660217285156250e+01,2.349870109558105469e+01,2.389540100097656250e+01,2.432260131835937500e+01,2.441420173645019531e+01,2.444470024108886719e+01,2.423110008239746094e+01,2.374280166625976562e+01,2.359020042419433594e+01,2.377330017089843750e+01,2.383429908752441406e+01,2.374280166625976562e+01,2.377330017089843750e+01,2.413950157165527344e+01,2.432260131835937500e+01,2.459730148315429688e+01,2.481090164184570312e+01,2.426160049438476562e+01,2.352919960021972656e+01,2.005019950866699219e+01,1.739509963989257812e+01,1.425180053710937500e+01,1.126100063323974609e+01,8.575500488281250000e+00,6.805450439453125000e+00,5.645780086517333984e+00,4.791290283203125000e+00,5.645780086517333984e+00,5.096470355987548828e+00,4.089390277862548828e+00,3.356950044631958008e+00,2.594010114669799805e+00,3.112810134887695312e+00,3.021260261535644531e+00,2.716080188751220703e+00,2.716080188751220703e+00,2.502460002899169922e+00,2.136250019073486328e+00,2.105730056762695312e+00,1.983660101890563965e+00,1.800540089607238770e+00,1.556400060653686523e+00,1.403820037841796875e+00,1.281750082969665527e+00,1.098640084266662598e+00,9.765700101852416992e-01,8.544960021972656250e-01,8.544960021972656250e-01,7.934610247611999512e-01,7.629430294036865234e-01,8.239780068397521973e-01,7.934610247611999512e-01,7.629430294036865234e-01,8.544960021972656250e-01,9.765700101852416992e-01,1.037610054016113281e+00,9.765700101852416992e-01,8.239780068397521973e-01,9.155310392379760742e-01,9.460490345954895020e-01,8.544960021972656250e-01,7.934610247611999512e-01,9.155310392379760742e-01,9.155310392379760742e-01,8.239780068397521973e-01,7.629430294036865234e-01,7.629430294036865234e-01,7.324260473251342773e-01,7.934610247611999512e-01,7.324260473251342773e-01,6.713899970054626465e-01,6.408730149269104004e-01,6.103550195693969727e-01,5.798380374908447266e-01,5.493200421333312988e-01,5.493200421333312988e-01,5.493200421333312988e-01,5.798380374908447266e-01,6.103550195693969727e-01,6.103550195693969727e-01,6.103550195693969727e-01,5.798380374908447266e-01,5.493200421333312988e-01,5.493200421333312988e-01,4.882850050926208496e-01,4.882850050926208496e-01,4.882850050926208496e-01,4.882850050926208496e-01,4.577660262584686279e-01,4.272480010986328125e-01,4.272480010986328125e-01,4.272480010986328125e-01,4.272480010986328125e-01,4.272480010986328125e-01,4.272480010986328125e-01,4.272480010986328125e-01,3.967300355434417725e-01,3.967300355434417725e-01,3.967300355434417725e-01,3.967300355434417725e-01,4.272480010986328125e-01,4.272480010986328125e-01,4.272480010986328125e-01,4.272480010986328125e-01,4.577660262584686279e-01,4.577660262584686279e-01,4.577660262584686279e-01,4.577660262584686279e-01,4.272480010986328125e-01,4.272480010986328125e-01,4.272480010986328125e-01,4.272480010986328125e-01,4.272480010986328125e-01,4.272480010986328125e-01,4.272480010986328125e-01,3.967300355434417725e-01,3.967300355434417725e-01,3.662130236625671387e-01,3.662130236625671387e-01,3.662130236625671387e-01,3.356949985027313232e-01,3.356949985027313232e-01,3.051779866218566895e-01,3.051779866218566895e-01,2.746600210666656494e-01,2.746600210666656494e-01,2.746600210666656494e-01,2.746600210666656494e-01,2.746600210666656494e-01,2.746600210666656494e-01,2.746600210666656494e-01,2.746600210666656494e-01,3.051779866218566895e-01,3.051779866218566895e-01,3.051779866218566895e-01,3.051779866218566895e-01,3.051779866218566895e-01,3.051779866218566895e-01,3.051779866218566895e-01,3.051779866218566895e-01,3.051779866218566895e-01,3.051779866218566895e-01,3.051779866218566895e-01,3.051779866218566895e-01,3.051779866218566895e-01,3.051779866218566895e-01,3.051779866218566895e-01,3.356949985027313232e-01,3.051779866218566895e-01,2.746600210666656494e-01,2.746600210666656494e-01,2.746600210666656494e-01,2.746600210666656494e-01,2.746600210666656494e-01,2.746600210666656494e-01,2.746600210666656494e-01,2.746600210666656494e-01,2.746600210666656494e-01,3.051779866218566895e-01,2.746600210666656494e-01,2.746600210666656494e-01,2.746600210666656494e-01,2.746600210666656494e-01,2.746600210666656494e-01,2.441420108079910278e-01,2.441420108079910278e-01,2.441420108079910278e-01,2.441420108079910278e-01,2.136240005493164062e-01,2.136240005493164062e-01,2.136240005493164062e-01,2.136240005493164062e-01,2.136240005493164062e-01,2.136240005493164062e-01,2.136240005493164062e-01,1.831060051918029785e-01,1.831060051918029785e-01,1.831060051918029785e-01,1.831060051918029785e-01,1.831060051918029785e-01,1.831060051918029785e-01,1.831060051918029785e-01,1.831060051918029785e-01,2.136240005493164062e-01,2.136240005493164062e-01,2.136240005493164062e-01,2.136240005493164062e-01,1.831060051918029785e-01,1.831060051918029785e-01,1.831060051918029785e-01,1.831060051918029785e-01,1.831060051918029785e-01,2.136240005493164062e-01,2.136240005493164062e-01,2.136240005493164062e-01,1.831060051918029785e-01,1.831060051918029785e-01,1.831060051918029785e-01,2.136240005493164062e-01,2.136240005493164062e-01,2.136240005493164062e-01,2.136240005493164062e-01,2.136240005493164062e-01,2.136240005493164062e-01,1.831060051918029785e-01,1.831060051918029785e-01,1.831060051918029785e-01,1.831060051918029785e-01,1.831060051918029785e-01,1.831060051918029785e-01,1.831060051918029785e-01,1.831060051918029785e-01,1.831060051918029785e-01,1.525889933109283447e-01,1.525889933109283447e-01,1.525889933109283447e-01,1.525889933109283447e-01,1.525889933109283447e-01,1.525889933109283447e-01,1.525889933109283447e-01,1.525889933109283447e-01,1.525889933109283447e-01,1.525889933109283447e-01,1.525889933109283447e-01,1.525889933109283447e-01,1.525889933109283447e-01,1.525889933109283447e-01,1.525889933109283447e-01,1.525889933109283447e-01,1.525889933109283447e-01,1.525889933109283447e-01,1.525889933109283447e-01,1.525889933109283447e-01,1.525889933109283447e-01,1.525889933109283447e-01,1.525889933109283447e-01,1.525889933109283447e-01,1.525889933109283447e-01,1.525889933109283447e-01,1.525889933109283447e-01,1.525889933109283447e-01,1.525889933109283447e-01,1.525889933109283447e-01,1.525889933109283447e-01,1.525889933109283447e-01,1.525889933109283447e-01,1.525889933109283447e-01,1.525889933109283447e-01,1.525889933109283447e-01,1.525889933109283447e-01,1.525889933109283447e-01,1.525889933109283447e-01,1.525889933109283447e-01,1.525889933109283447e-01,1.525889933109283447e-01,1.525889933109283447e-01,1.525889933109283447e-01,1.525889933109283447e-01,1.525889933109283447e-01,1.525889933109283447e-01,1.525889933109283447e-01,1.525889933109283447e-01,1.831060051918029785e-01,1.831060051918029785e-01,1.525889933109283447e-01,1.525889933109283447e-01,1.525889933109283447e-01,1.831060051918029785e-01,1.831060051918029785e-01,1.831060051918029785e-01,1.831060051918029785e-01,1.525889933109283447e-01,1.525889933109283447e-01,1.525889933109283447e-01,1.525889933109283447e-01,1.525889933109283447e-01,1.525889933109283447e-01,1.525889933109283447e-01,1.525889933109283447e-01,1.525889933109283447e-01,1.525889933109283447e-01,1.525889933109283447e-01,1.525889933109283447e-01,1.525889933109283447e-01,1.525889933109283447e-01,1.525889933109283447e-01,1.525889933109283447e-01,1.525889933109283447e-01,1.525889933109283447e-01,1.525889933109283447e-01,1.525889933109283447e-01,1.525889933109283447e-01,1.525889933109283447e-01,1.525889933109283447e-01,1.525889933109283447e-01,1.525889933109283447e-01,1.525889933109283447e-01,1.525889933109283447e-01,1.525889933109283447e-01,1.525889933109283447e-01,1.525889933109283447e-01,1.525889933109283447e-01,1.525889933109283447e-01,1.525889933109283447e-01,1.525889933109283447e-01,1.525889933109283447e-01,1.220710054039955139e-01,1.525889933109283447e-01,1.525889933109283447e-01,1.220710054039955139e-01,1.220710054039955139e-01,1.525889933109283447e-01,1.525889933109283447e-01,1.220710054039955139e-01,1.525889933109283447e-01,1.525889933109283447e-01,1.525889933109283447e-01,1.525889933109283447e-01,1.525889933109283447e-01,1.525889933109283447e-01,1.525889933109283447e-01,1.525889933109283447e-01,1.525889933109283447e-01,1.525889933109283447e-01,1.525889933109283447e-01,1.525889933109283447e-01,1.525889933109283447e-01,1.525889933109283447e-01,1.525889933109283447e-01,1.525889933109283447e-01,1.525889933109283447e-01,1.525889933109283447e-01,1.525889933109283447e-01,1.525889933109283447e-01,1.525889933109283447e-01,1.525889933109283447e-01,1.525889933109283447e-01,1.525889933109283447e-01,1.525889933109283447e-01,1.525889933109283447e-01,1.525889933109283447e-01,1.525889933109283447e-01,1.525889933109283447e-01,1.525889933109283447e-01,1.525889933109283447e-01,1.525889933109283447e-01,1.525889933109283447e-01,1.525889933109283447e-01,1.525889933109283447e-01,1.525889933109283447e-01,1.525889933109283447e-01,1.525889933109283447e-01,1.525889933109283447e-01,1.525889933109283447e-01,1.525889933109283447e-01,1.525889933109283447e-01,1.525889933109283447e-01,1.525889933109283447e-01,1.525889933109283447e-01,1.525889933109283447e-01,1.525889933109283447e-01,1.525889933109283447e-01,1.525889933109283447e-01,1.525889933109283447e-01,1.525889933109283447e-01,1.525889933109283447e-01,1.525889933109283447e-01,1.525889933109283447e-01,1.831060051918029785e-01,1.525889933109283447e-01,1.525889933109283447e-01,1.831060051918029785e-01,1.831060051918029785e-01,1.831060051918029785e-01,1.831060051918029785e-01,1.831060051918029785e-01,1.525889933109283447e-01,1.525889933109283447e-01,1.831060051918029785e-01,1.831060051918029785e-01,1.831060051918029785e-01,1.525889933109283447e-01,1.525889933109283447e-01,1.831060051918029785e-01,1.831060051918029785e-01,1.831060051918029785e-01,1.831060051918029785e-01,1.831060051918029785e-01,1.831060051918029785e-01,1.831060051918029785e-01,1.831060051918029785e-01,1.831060051918029785e-01,1.831060051918029785e-01,1.831060051918029785e-01,1.525889933109283447e-01,1.525889933109283447e-01,1.831060051918029785e-01,1.831060051918029785e-01,1.831060051918029785e-01,1.831060051918029785e-01,1.831060051918029785e-01,1.525889933109283447e-01,1.831060051918029785e-01,1.525889933109283447e-01,1.525889933109283447e-01,1.831060051918029785e-01,1.831060051918029785e-01,1.831060051918029785e-01,1.831060051918029785e-01,1.831060051918029785e-01,1.831060051918029785e-01,1.831060051918029785e-01,1.831060051918029785e-01,1.831060051918029785e-01,1.831060051918029785e-01,1.831060051918029785e-01,1.831060051918029785e-01,1.831060051918029785e-01,2.136240005493164062e-01,2.136240005493164062e-01,2.136240005493164062e-01,2.136240005493164062e-01,2.136240005493164062e-01,2.136240005493164062e-01,2.136240005493164062e-01,2.136240005493164062e-01,2.136240005493164062e-01,2.136240005493164062e-01,2.136240005493164062e-01,2.136240005493164062e-01,2.136240005493164062e-01,2.136240005493164062e-01,2.136240005493164062e-01,2.136240005493164062e-01,2.136240005493164062e-01,2.136240005493164062e-01,2.136240005493164062e-01,2.136240005493164062e-01,2.136240005493164062e-01,2.136240005493164062e-01,2.136240005493164062e-01,2.136240005493164062e-01,2.136240005493164062e-01,2.136240005493164062e-01,2.136240005493164062e-01,2.136240005493164062e-01,2.136240005493164062e-01,2.136240005493164062e-01,2.136240005493164062e-01,2.136240005493164062e-01,2.441420108079910278e-01,2.441420108079910278e-01,2.441420108079910278e-01,2.136240005493164062e-01,2.441420108079910278e-01,2.441420108079910278e-01,2.441420108079910278e-01,2.136240005493164062e-01,2.136240005493164062e-01,2.441420108079910278e-01,2.441420108079910278e-01,2.441420108079910278e-01,2.441420108079910278e-01,2.441420108079910278e-01,2.441420108079910278e-01,2.441420108079910278e-01,2.441420108079910278e-01,2.441420108079910278e-01,2.441420108079910278e-01,2.441420108079910278e-01,2.441420108079910278e-01,2.746600210666656494e-01,2.441420108079910278e-01,2.441420108079910278e-01,2.441420108079910278e-01,2.136240005493164062e-01,2.441420108079910278e-01,2.441420108079910278e-01,2.746600210666656494e-01,2.441420108079910278e-01,2.746600210666656494e-01,2.441420108079910278e-01,2.746600210666656494e-01,2.746600210666656494e-01,2.746600210666656494e-01,2.746600210666656494e-01,2.746600210666656494e-01,2.746600210666656494e-01,2.746600210666656494e-01,2.746600210666656494e-01,2.746600210666656494e-01,2.441420108079910278e-01,2.441420108079910278e-01,2.746600210666656494e-01,2.441420108079910278e-01,2.746600210666656494e-01,2.746600210666656494e-01,2.746600210666656494e-01,2.441420108079910278e-01,2.746600210666656494e-01,2.441420108079910278e-01,2.441420108079910278e-01,2.441420108079910278e-01,2.441420108079910278e-01,2.746600210666656494e-01,2.746600210666656494e-01,2.441420108079910278e-01,2.136240005493164062e-01,2.136240005493164062e-01,2.136240005493164062e-01,2.136240005493164062e-01,2.136240005493164062e-01,2.136240005493164062e-01,2.136240005493164062e-01,2.136240005493164062e-01,2.136240005493164062e-01,2.136240005493164062e-01,2.136240005493164062e-01,2.136240005493164062e-01,2.136240005493164062e-01,2.136240005493164062e-01,2.136240005493164062e-01,2.136240005493164062e-01,2.136240005493164062e-01,1.831060051918029785e-01,1.831060051918029785e-01,1.831060051918029785e-01,1.831060051918029785e-01,2.136240005493164062e-01,1.831060051918029785e-01,1.831060051918029785e-01,1.525889933109283447e-01,1.525889933109283447e-01,1.525889933109283447e-01,1.525889933109283447e-01,1.831060051918029785e-01,1.525889933109283447e-01,1.525889933109283447e-01,1.525889933109283447e-01,1.525889933109283447e-01,1.831060051918029785e-01,1.525889933109283447e-01,1.525889933109283447e-01,1.525889933109283447e-01,1.831060051918029785e-01,1.525889933109283447e-01,1.525889933109283447e-01,1.525889933109283447e-01,1.525889933109283447e-01,1.831060051918029785e-01,1.525889933109283447e-01,1.525889933109283447e-01
5.340610504150390625e+00,5.310090065002441406e+00,5.981480121612548828e+00,6.805450439453125000e+00,8.056700706481933594e+00,8.728090286254882812e+00,8.178770065307617188e+00,8.789120674133300781e+00,9.185850143432617188e+00,9.948790550231933594e+00,1.046759986877441406e+01,1.156620121002197266e+01,1.306160068511962891e+01,1.553350067138671875e+01,1.770030021667480469e+01,1.882950019836425781e+01,2.050790214538574219e+01,2.127089881896972656e+01,2.120980262756347656e+01,2.090469932556152344e+01,2.050790214538574219e+01,2.044690132141113281e+01,2.078260040283203125e+01,2.020280265808105469e+01,1.943980026245117188e+01,1.831069946289062500e+01,1.788340187072753906e+01,1.739509963989257812e+01,1.702890205383300781e+01,1.544200038909912109e+01,1.513680076599121094e+01,1.617440032958984375e+01,1.474000072479248047e+01,1.397710132598876953e+01,1.327519989013671875e+01,1.208500099182128906e+01,1.019290065765380859e+01,6.927520275115966797e+00,4.974400520324707031e+00,5.340610504150390625e+00,6.256130218505859375e+00,6.256130218505859375e+00,6.195100307464599609e+00,6.744410037994384766e+00,6.378200054168701172e+00,5.462680339813232422e+00,5.157500267028808594e+00,5.035430431365966797e+00,4.699740409851074219e+00,4.303010463714599609e+00,3.875750303268432617e+00,3.631609916687011719e+00,3.417980194091796875e+00,3.204360008239746094e+00,3.082290172576904297e+00,2.960220098495483398e+00,2.929700136184692383e+00,2.899180173873901367e+00,2.807630062103271484e+00,2.563490152359008789e+00,2.380389928817749023e+00,2.258320093154907227e+00,2.227800130844116211e+00,2.136250019073486328e+00,2.105730056762695312e+00,2.197280168533325195e+00,2.136250019073486328e+00,2.014179944992065430e+00,2.044690132141113281e+00,2.014179944992065430e+00,1.831060171127319336e+00,1.739510059356689453e+00,1.708990097045898438e+00,1.647960186004638672e+00,1.586920142173767090e+00,1.617440104484558105e+00,1.586920142173767090e+00,1.556400060653686523e+00,1.525890111923217773e+00,1.525890111923217773e+00,1.495370030403137207e+00,1.495370030403137207e+00,1.525890111923217773e+00,1.556400060653686523e+00,1.525890111923217773e+00,1.464850068092346191e+00,1.403820037841796875e+00,1.373299956321716309e+00,1.342779994010925293e+00,1.312260031700134277e+00,1.312260031700134277e+00,1.312260031700134277e+00,1.281750082969665527e+00,1.251230001449584961e+00,1.220710039138793945e+00,1.190189957618713379e+00,1.190189957618713379e+00,1.220710039138793945e+00,1.312260031700134277e+00,1.281750082969665527e+00,1.281750082969665527e+00,1.312260031700134277e+00,1.312260031700134277e+00,1.281750082969665527e+00,1.251230001449584961e+00,1.220710039138793945e+00,1.159680008888244629e+00,1.129160046577453613e+00,1.129160046577453613e+00,1.098640084266662598e+00,1.129160046577453613e+00,1.129160046577453613e+00,1.129160046577453613e+00,1.068120002746582031e+00,1.068120002746582031e+00,1.068120002746582031e+00,1.037610054016113281e+00,1.068120002746582031e+00,1.068120002746582031e+00,1.037610054016113281e+00,1.007089972496032715e+00,1.007089972496032715e+00,1.007089972496032715e+00,1.007089972496032715e+00,1.007089972496032715e+00,1.007089972496032715e+00,9.765700101852416992e-01,9.460490345954895020e-01,9.460490345954895020e-01,9.155310392379760742e-01,9.155310392379760742e-01,9.155310392379760742e-01,9.155310392379760742e-01,9.155310392379760742e-01,9.155310392379760742e-01,9.155310392379760742e-01,9.155310392379760742e-01,9.155310392379760742e-01,8.850130438804626465e-01,8.850130438804626465e-01,8.544960021972656250e-01,8.544960021972656250e-01,8.544960021972656250e-01,8.544960021972656250e-01,8.544960021972656250e-01,8.239780068397521973e-01,8.239780068397521973e-01,8.239780068397521973e-01,8.239780068397521973e-01,8.239780068397521973e-01,8.239780068397521973e-01,8.239780068397521973e-01,8.239780068397521973e-01,8.239780068397521973e-01,8.239780068397521973e-01,7.934610247611999512e-01,7.934610247611999512e-01,7.934610247611999512e-01,7.934610247611999512e-01,8.239780068397521973e-01,7.934610247611999512e-01,7.934610247611999512e-01,7.934610247611999512e-01,7.629430294036865234e-01,7.934610247611999512e-01,7.934610247611999512e-01,7.934610247611999512e-01,7.934610247611999512e-01,7.934610247611999512e-01,7.934610247611999512e-01,7.934610247611999512e-01,7.629430294036865234e-01,7.324260473251342773e-01,7.324260473251342773e-01,7.324260473251342773e-01,7.324260473251342773e-01,7.324260473251342773e-01,7.324260473251342773e-01,7.324260473251342773e-01,7.324260473251342773e-01,7.324260473251342773e-01,7.324260473251342773e-01,7.324260473251342773e-01,7.324260473251342773e-01,7.324260473251342773e-01,7.324260473251342773e-01,7.324260473251342773e-01,7.324260473251342773e-01,7.324260473251342773e-01,7.324260473251342773e-01,7.324260473251342773e-01,7.324260473251342773e-01,7.324260473251342773e-01,7.324260473251342773e-01,7.324260473251342773e-01,7.324260473251342773e-01,7.324260473251342773e-01,7.324260473251342773e-01,7.324260473251342773e-01,7.019080519676208496e-01,7.019080519676208496e-01,7.324260473251342773e-01,7.324260473251342773e-01,7.324260473251342773e-01,7.324260473251342773e-01,7.324260473251342773e-01,7.019080519676208496e-01,6.713899970054626465e-01,6.713899970054626465e-01,6.713899970054626465e-01,6.713899970054626465e-01,7.019080519676208496e-01,7.019080519676208496e-01,6.713899970054626465e-01,6.713899970054626465e-01,7.019080519676208496e-01,6.713899970054626465e-01,6.713899970054626465e-01,7.019080519676208496e-01,7.324260473251342773e-01,7.324260473251342773e-01,7.019080519676208496e-01,7.019080519676208496e-01,6.713899970054626465e-01,6.713899970054626465e-01,6.713899970054626465e-01,6.713899970054626465e-01,6.713899970054626465e-01,6.713899970054626465e-01,6.713899970054626465e-01,6.713899970054626465e-01,6.713899970054626465e-01,6.713899970054626465e-01,6.713899970054626465e-01,7.019080519676208496e-01,6.713899970054626465e-01,6.713899970054626465e-01,6.713899970054626465e-01,6.713899970054626465e-01,7.324260473251342773e-01,7.019080519676208496e-01,6.713899970054626465e-01,6.713899970054626465e-01,6.713899970054626465e-01,6.713899970054626465e-01,6.713899970054626465e-01,6.713899970054626465e-01,6.713899970054626465e-01,6.713899970054626465e-01,6.713899970054626465e-01,6.408730149269104004e-01,6.408730149269104004e-01,6.408730149269104004e-01,6.713899970054626465e-01,6.713899970054626465e-01,6.713899970054626465e-01,6.713899970054626465e-01,6.408730149269104004e-01,6.713899970054626465e-01,6.713899970054626465e-01,6.713899970054626465e-01,6.408730149269104004e-01,6.408730149269104004e-01,6.103550195693969727e-01,6.408730149269104004e-01,6.408730149269104004e-01,6.713899970054626465e-01,6.713899970054626465e-01,6.713899970054626465e-01,6.713899970054626465e-01,6.713899970054626465e-01,6.713899970054626465e-01,6.713899970054626465e-01,6.713899970054626465e-01,6.713899970054626465e-01,6.713899970054626465e-01,6.713899970054626465e-01,6.713899970054626465e-01,6.713899970054626465e-01,6.713899970054626465e-01,6.713899970054626465e-01,6.713899970054626465e-01,6.713899970054626465e-01,6.713899970054626465e-01,6.713899970054626465e-01,7.324260473251342773e-01,7.324260473251342773e-01,7.324260473251342773e-01,7.324260473251342773e-01,7.324260473251342773e-01,7.324260473251342773e-01,7.324260473251342773e-01,7.324260473251342773e-01,7.629430294036865234e-01,7.934610247611999512e-01,7.934610247611999512e-01,8.239780068397521973e-01,8.239780068397521973e-01,8.239780068397521973e-01,8.544960021972656250e-01,8.544960021972656250e-01,8.544960021972656250e-01,8.544960021972656250e-01,8.850130438804626465e-01,9.155310392379760742e-01,9.460490345954895020e-01,9.460490345954895020e-01,9.460490345954895020e-01,9.460490345954895020e-01,9.460490345954895020e-01,9.460490345954895020e-01,9.765700101852416992e-01,1.007089972496032715e+00,1.007089972496032715e+00,1.007089972496032715e+00,1.007089972496032715e+00,1.068120002746582031e+00,1.068120002746582031e+00,1.098640084266662598e+00,1.129160046577453613e+00,1.159680008888244629e+00,1.190189957618713379e+00,1.190189957618713379e+00,1.220710039138793945e+00,1.220710039138793945e+00,1.220710039138793945e+00,1.312260031700134277e+00,1.342779994010925293e+00,1.342779994010925293e+00,1.373299956321716309e+00,1.434329986572265625e+00,1.464850068092346191e+00,1.495370030403137207e+00,1.464850068092346191e+00,1.464850068092346191e+00,1.495370030403137207e+00,1.525890111923217773e+00,1.556400060653686523e+00,1.556400060653686523e+00,1.586920142173767090e+00,1.556400060653686523e+00,1.525890111923217773e+00,1.586920142173767090e+00,1.617440104484558105e+00,1.647960186004638672e+00,1.586920142173767090e+00,1.586920142173767090e+00,1.617440104484558105e+00,1.647960186004638672e+00,1.678470134735107422e+00,1.708990097045898438e+00,1.678470134735107422e+00,1.708990097045898438e+00,1.708990097045898438e+00,1.708990097045898438e+00,1.708990097045898438e+00,1.708990097045898438e+00,1.831060171127319336e+00,1.861580014228820801e+00,1.831060171127319336e+00,1.800540089607238770e+00,1.770030140876770020e+00,1.800540089607238770e+00,1.800540089607238770e+00,1.800540089607238770e+00,1.861580014228820801e+00,1.953140020370483398e+00,1.953140020370483398e+00,1.983660101890563965e+00,2.014179944992065430e+00,1.983660101890563965e+00,1.983660101890563965e+00,2.014179944992065430e+00,2.044690132141113281e+00,2.105730056762695312e+00,2.105730056762695312e+00,2.105730056762695312e+00,2.105730056762695312e+00,2.136250019073486328e+00,2.197280168533325195e+00,2.197280168533325195e+00,2.197280168533325195e+00,2.197280168533325195e+00,2.227800130844116211e+00,2.227800130844116211e+00,2.258320093154907227e+00,2.258320093154907227e+00,2.288830280303955078e+00,2.258320093154907227e+00,2.349870204925537109e+00,2.441420078277587891e+00,2.563490152359008789e+00,2.624530076980590820e+00,2.716080188751220703e+00,2.746599912643432617e+00,2.746599912643432617e+00,2.777110338211059570e+00,2.838150024414062500e+00,2.990740060806274414e+00,3.112810134887695312e+00,3.082290172576904297e+00,3.112810134887695312e+00,3.143330335617065430e+00,3.143330335617065430e+00,3.143330335617065430e+00,3.204360008239746094e+00,3.417980194091796875e+00,3.540050268173217773e+00,3.601090192794799805e+00,3.692640066146850586e+00,3.631609916687011719e+00,3.631609916687011719e+00,3.753679990768432617e+00,3.936800479888916016e+00,4.058870315551757812e+00,4.150420188903808594e+00,4.119900226593017578e+00,4.241970062255859375e+00,4.577670097351074219e+00,4.791290283203125000e+00,4.913360118865966797e+00,4.882840156555175781e+00,4.913360118865966797e+00,5.065950393676757812e+00,5.310090065002441406e+00,5.798370361328125000e+00,6.103550434112548828e+00,6.591830253601074219e+00,7.293730258941650391e+00,7.446320056915283203e+00,7.568390369415283203e+00,8.026180267333984375e+00,8.422910690307617188e+00,8.819640159606933594e+00,9.002750396728515625e+00,9.399470329284667969e+00,9.796200752258300781e+00,9.643610000610351562e+00,9.704650878906250000e+00,1.013190078735351562e+01,1.037600040435791016e+01,9.826720237731933594e+00,9.979310989379882812e+00,1.092540073394775391e+01,1.223760032653808594e+01,1.370250034332275391e+01,1.477060031890869141e+01,1.638809967041015625e+01,1.742569923400878906e+01,1.867689895629882812e+01,2.096570014953613281e+01,2.279680252075195312e+01,2.337660217285156250e+01,2.316300201416015625e+01,2.291880226135253906e+01,2.310190200805664062e+01,2.377330017089843750e+01,2.426160049438476562e+01,2.441420173645019531e+01,2.450570297241210938e+01,2.441420173645019531e+01,2.410900115966796875e+01,2.386490058898925781e+01,2.395639991760253906e+01,2.426160049438476562e+01,2.417000198364257812e+01,2.413950157165527344e+01,2.441420173645019531e+01,2.435309982299804688e+01,2.435309982299804688e+01,2.465830230712890625e+01,2.459730148315429688e+01,2.316300201416015625e+01,2.050790214538574219e+01,1.770030021667480469e+01,1.538090133666992188e+01,1.147470092773437500e+01,8.422910690307617188e+00,5.584750175476074219e+00,4.364040374755859375e+00,3.845230102539062500e+00,4.394560337066650391e+00,4.119900226593017578e+00,3.356950044631958008e+00,2.655040264129638672e+00,2.594010114669799805e+00,3.356950044631958008e+00,3.143330335617065430e+00,2.716080188751220703e+00,2.441420078277587891e+00,2.227800130844116211e+00,2.044690132141113281e+00,2.075210094451904297e+00,2.014179944992065430e+00,1.770030140876770020e+00,1.403820037841796875e+00,1.312260031700134277e+00,1.220710039138793945e+00,1.007089972496032715e+00,9.460490345954895020e-01,8.239780068397521973e-01,7.934610247611999512e-01,7.934610247611999512e-01,8.239780068397521973e-01,7.934610247611999512e-01,7.934610247611999512e-01,8.544960021972656250e-01,9.460490345954895020e-01,1.068120002746582031e+00,1.129160046577453613e+00,1.037610054016113281e+00,9.155310392379760742e-01,1.007089972496032715e+00,9.765700101852416992e-01,8.544960021972656250e-01,7.934610247611999512e-01,9.155310392379760742e-01,8.544960021972656250e-01,6.713899970054626465e-01,6.408730149269104004e-01,6.713899970054626465e-01,7.324260473251342773e-01,7.324260473251342773e-01,7.324260473251342773e-01,7.019080519676208496e-01,7.019080519676208496e-01,6.713899970054626465e-01,6.103550195693969727e-01,6.103550195693969727e-01,6.103550195693969727e-01,6.408730149269104004e-01,6.713899970054626465e-01,7.019080519676208496e-01,6.713899970054626465e-01,6.408730149269104004e-01,6.408730149269104004e-01,6.103550195693969727e-01,5.493200421333312988e-01,4.882850050926208496e-01,4.882850050926208496e-01,5.188030600547790527e-01,4.882850050926208496e-01,4.577660262584686279e-01,4.882850050926208496e-01,4.882850050926208496e-01,4.882850050926208496e-01,4.882850050926208496e-01,4.882850050926208496e-01,4.882850050926208496e-01,4.577660262584686279e-01,4.272480010986328125e-01,3.662130236625671387e-01,3.662130236625671387e-01,3.967300355434417725e-01,3.967300355434417725e-01,3.967300355434417725e-01,4.272480010986328125e-01,4.272480010986328125e-01,4.882850050926208496e-01,4.882850050926208496e-01,4.882850050926208496e-01,4.882850050926208496e-01,4.577660262584686279e-01,4.272480010986328125e-01,4.272480010986328125e-01,4.272480010986328125e-01,4.272480010986328125e-01,4.272480010986328125e-01,4.272480010986328125e-01,4.272480010986328125e-01,4.272480010986328125e-01,3.967300355434417725e-01,3.967300355434417725e-01,3.967300355434417725e-01,3.967300355434417725e-01,3.356949985027313232e-01,3.356949985027313232e-01,3.051779866218566895e-01,2.746600210666656494e-01,2.746600210666656494e-01,2.746600210666656494e-01,2.746600210666656494e-01,2.746600210666656494e-01,2.441420108079910278e-01,2.441420108079910278e-01,2.746600210666656494e-01,2.746600210666656494e-01,2.746600210666656494e-01,2.746600210666656494e-01,2.746600210666656494e-01,2.746600210666656494e-01,2.746600210666656494e-01,2.746600210666656494e-01,2.746600210666656494e-01,3.051779866218566895e-01,3.051779866218566895e-01,3.051779866218566895e-01,3.051779866218566895e-01,3.051779866218566895e-01,3.051779866218566895e-01,3.051779866218566895e-01,2.746600210666656494e-01,3.051779866218566895e-01,2.746600210666656494e-01,2.746600210666656494e-01,2.746600210666656494e-01,2.746600210666656494e-01,2.746600210666656494e-01,2.746600210666656494e-01,2.746600210666656494e-01,2.746600210666656494e-01,2.746600210666656494e-01,2.746600210666656494e-01,2.746600210666656494e-01,2.746600210666656494e-01,2.746600210666656494e-01,2.746600210666656494e-01,2.441420108079910278e-01,2.441420108079910278e-01,2.136240005493164062e-01,2.136240005493164062e-01,2.136240005493164062e-01,2.136240005493164062e-01,2.441420108079910278e-01,2.441420108079910278e-01,2.441420108079910278e-01,2.136240005493164062e-01,2.136240005493164062e-01,2.136240005493164062e-01,2.136240005493164062e-01,2.136240005493164062e-01,2.136240005493164062e-01,2.136240005493164062e-01,2.136240005493164062e-01,2.136240005493164062e-01,2.136240005493164062e-01,2.136240005493164062e-01,2.136240005493164062e-01,2.136240005493164062e-01,2.136240005493164062e-01,2.136240005493164062e-01,2.136240005493164062e-01,2.136240005493164062e-01,2.136240005493164062e-01,2.136240005493164062e-01,2.136240005493164062e-01,2.136240005493164062e-01,2.136240005493164062e-01,2.136240005493164062e-01,1.831060051918029785e-01,1.831060051918029785e-01,1.831060051918029785e-01,1.831060051918029785e-01,1.831060051918029785e-01,1.831060051918029785e-01,2.136240005493164062e-01,1.831060051918029785e-01,1.831060051918029785e-01,1.831060051918029785e-01,1.831060051918029785e-01,1.831060051918029785e-01,1.525889933109283447e-01,1.831060051918029785e-01,1.525889933109283447e-01,1.525889933109283447e-01,1.525889933109283447e-01,1.831060051918029785e-01,1.831060051918029785e-01,1.525889933109283447e-01,1.525889933109283447e-01,1.525889933109283447e-01,1.525889933109283447e-01,1.525889933109283447e-01,1.525889933109283447e-01,1.525889933109283447e-01,1.831060051918029785e-01,1.831060051918029785e-01,1.525889933109283447e-01,1.525889933109283447e-01,1.525889933109283447e-01,1.525889933109283447e-01,1.525889933109283447e-01,1.525889933109283447e-01,1.525889933109283447e-01,1.525889933109283447e-01,1.525889933109283447e-01,1.525889933109283447e-01,1.525889933109283447e-01,1.525889933109283447e-01,1.525889933109283447e-01,1.525889933109283447e-01,1.525889933109283447e-01,1.525889933109283447e-01,1.525889933109283447e-01,1.525889933109283447e-01,1.525889933109283447e-01,1.525889933109283447e-01,1.525889933109283447e-01,1.525889933109283447e-01,1.525889933109283447e-01,1.525889933109283447e-01,1.525889933109283447e-01,1.525889933109283447e-01,1.525889933109283447e-01,1.525889933109283447e-01,1.525889933109283447e-01,1.525889933109283447e-01,1.525889933109283447e-01,1.525889933109283447e-01,1.525889933109283447e-01,1.525889933109283447e-01,1.525889933109283447e-01,1.525889933109283447e-01,1.525889933109283447e-01,1.525889933109283447e-01,1.525889933109283447e-01,1.525889933109283447e-01,1.525889933109283447e-01,1.525889933109283447e-01,1.525889933109283447e-01,1.525889933109283447e-01,1.525889933109283447e-01,1.525889933109283447e-01,1.525889933109283447e-01,1.525889933109283447e-01,1.525889933109283447e-01,1.525889933109283447e-01,1.525889933109283447e-01,1.525889933109283447e-01,1.525889933109283447e-01,1.525889933109283447e-01,1.525889933109283447e-01,1.525889933109283447e-01,1.525889933109283447e-01,1.525889933109283447e-01,1.525889933109283447e-01,1.525889933109283447e-01,1.525889933109283447e-01,1.525889933109283447e-01,1.525889933109283447e-01,1.525889933109283447e-01,1.525889933109283447e-01,1.525889933109283447e-01,1.525889933109283447e-01,1.525889933109283447e-01,1.831060051918029785e-01,1.831060051918029785e-01,1.831060051918029785e-01,1.525889933109283447e-01,1.525889933109283447e-01,1.525889933109283447e-01,1.525889933109283447e-01,1.525889933109283447e-01,1.525889933109283447e-01,1.525889933109283447e-01,1.525889933109283447e-01,1.525889933109283447e-01,1.525889933109283447e-01,1.525889933109283447e-01,1.525889933109283447e-01,1.525889933109283447e-01,1.525889933109283447e-01,1.525889933109283447e-01,1.525889933109283447e-01,1.525889933109283447e-01,1.525889933109283447e-01,1.525889933109283447e-01,1.525889933109283447e-01,1.525889933109283447e-01,1.525889933109283447e-01,1.525889933109283447e-01,1.525889933109283447e-01,1.525889933109283447e-01,1.525889933109283447e-01,1.525889933109283447e-01,1.525889933109283447e-01,1.525889933109283447e-01,1.525889933109283447e-01,1.525889933109283447e-01,1.525889933109283447e-01,1.525889933109283447e-01,1.525889933109283447e-01,1.525889933109283447e-01,1.525889933109283447e-01,1.525889933109283447e-01,1.525889933109283447e-01,1.525889933109283447e-01,1.525889933109283447e-01,1.525889933109283447e-01,1.525889933109283447e-01,1.525889933109283447e-01,1.525889933109283447e-01,1.525889933109283447e-01,1.525889933109283447e-01,1.525889933109283447e-01,1.525889933109283447e-01,1.525889933109283447e-01,1.525889933109283447e-01,1.525889933109283447e-01,1.525889933109283447e-01,1.525889933109283447e-01,1.525889933109283447e-01,1.525889933109283447e-01,1.525889933109283447e-01,1.525889933109283447e-01,1.525889933109283447e-01,1.525889933109283447e-01,1.525889933109283447e-01,1.525889933109283447e-01,1.525889933109283447e-01,1.525889933109283447e-01,1.831060051918029785e-01,1.525889933109283447e-01,1.525889933109283447e-01,1.525889933109283447e-01,1.525889933109283447e-01,1.525889933109283447e-01,1.525889933109283447e-01,1.525889933109283447e-01,1.525889933109283447e-01,1.525889933109283447e-01,1.525889933109283447e-01,1.525889933109283447e-01,1.831060051918029785e-01,1.831060051918029785e-01,1.525889933109283447e-01,1.831060051918029785e-01,1.831060051918029785e-01,1.831060051918029785e-01,1.831060051918029785e-01,1.831060051918029785e-01,1.831060051918029785e-01,1.525889933109283447e-01,1.525889933109283447e-01,1.525889933109283447e-01,1.525889933109283447e-01,1.525889933109283447e-01,1.525889933109283447e-01,1.831060051918029785e-01,1.831060051918029785e-01,1.831060051918029785e-01,2.136240005493164062e-01,2.136240005493164062e-01,1.831060051918029785e-01,1.831060051918029785e-01,1.831060051918029785e-01,1.831060051918029785e-01,1.831060051918029785e-01,1.831060051918029785e-01,1.831060051918029785e-01,1.831060051918029785e-01,1.831060051918029785e-01,1.831060051918029785e-01,1.831060051918029785e-01,1.831060051918029785e-01,2.136240005493164062e-01,1.831060051918029785e-01,1.831060051918029785e-01,1.831060051918029785e-01,1.831060051918029785e-01,1.831060051918029785e-01,1.525889933109283447e-01,1.831060051918029785e-01,1.831060051918029785e-01,1.831060051918029785e-01,1.831060051918029785e-01,1.831060051918029785e-01,2.136240005493164062e-01,1.831060051918029785e-01,1.831060051918029785e-01,1.525889933109283447e-01,1.525889933109283447e-01,1.831060051918029785e-01,1.831060051918029785e-01,2.136240005493164062e-01,2.136240005493164062e-01,1.831060051918029785e-01,1.831060051918029785e-01,1.831060051918029785e-01,1.525889933109283447e-01,1.831060051918029785e-01,2.136240005493164062e-01,2.136240005493164062e-01,2.136240005493164062e-01,2.136240005493164062e-01,2.136240005493164062e-01,2.136240005493164062e-01,2.136240005493164062e-01,2.136240005493164062e-01,2.136240005493164062e-01,2.136240005493164062e-01,2.136240005493164062e-01,2.136240005493164062e-01,2.136240005493164062e-01,2.136240005493164062e-01,2.136240005493164062e-01,2.136240005493164062e-01,2.136240005493164062e-01,2.136240005493164062e-01,2.136240005493164062e-01,2.136240005493164062e-01,2.136240005493164062e-01,2.136240005493164062e-01,2.136240005493164062e-01,2.136240005493164062e-01,2.136240005493164062e-01,2.136240005493164062e-01,2.136240005493164062e-01,2.441420108079910278e-01,2.441420108079910278e-01,2.441420108079910278e-01,2.441420108079910278e-01,2.441420108079910278e-01,2.441420108079910278e-01,2.441420108079910278e-01,2.441420108079910278e-01,2.136240005493164062e-01,2.136240005493164062e-01,2.136240005493164062e-01,2.136240005493164062e-01,2.136240005493164062e-01,2.136240005493164062e-01,2.136240005493164062e-01,2.441420108079910278e-01,2.441420108079910278e-01,2.441420108079910278e-01,2.441420108079910278e-01,2.441420108079910278e-01,2.441420108079910278e-01,2.441420108079910278e-01,2.441420108079910278e-01,2.441420108079910278e-01,2.441420108079910278e-01,2.441420108079910278e-01,2.441420108079910278e-01,2.746600210666656494e-01,2.746600210666656494e-01,2.746600210666656494e-01,2.746600210666656494e-01,2.746600210666656494e-01,2.746600210666656494e-01,2.746600210666656494e-01,2.746600210666656494e-01,2.746600210666656494e-01,2.441420108079910278e-01,2.441420108079910278e-01,2.441420108079910278e-01,2.441420108079910278e-01,2.441420108079910278e-01,2.441420108079910278e-01,2.746600210666656494e-01,2.746600210666656494e-01,2.746600210666656494e-01,2.441420108079910278e-01,2.441420108079910278e-01,2.441420108079910278e-01,2.746600210666656494e-01,2.746600210666656494e-01,2.746600210666656494e-01,2.441420108079910278e-01,2.441420108079910278e-01,2.136240005493164062e-01,2.136240005493164062e-01,2.136240005493164062e-01,2.136240005493164062e-01,2.136240005493164062e-01,2.136240005493164062e-01,2.136240005493164062e-01,2.136240005493164062e-01,2.136240005493164062e-01,2.136240005493164062e-01,2.136240005493164062e-01,2.136240005493164062e-01,2.136240005493164062e-01,2.136240005493164062e-01,2.136240005493164062e-01,2.136240005493164062e-01,2.136240005493164062e-01,2.136240005493164062e-01,2.136240005493164062e-01,2.136240005493164062e-01,1.831060051918029785e-01,1.831060051918029785e-01,2.136240005493164062e-01,2.136240005493164062e-01,1.831060051918029785e-01,1.831060051918029785e-01,1.831060051918029785e-01,1.831060051918029785e-01,1.831060051918029785e-01,1.831060051918029785e-01,1.831060051918029785e-01,1.831060051918029785e-01,1.831060051918029785e-01,1.831060051918029785e-01,1.831060051918029785e-01,1.831060051918029785e-01,1.831060051918029785e-01,1.525889933109283447e-01,1.525889933109283447e-01,1.525889933109283447e-01
5.004909992218017578e+00,5.004909992218017578e+00,4.638700008392333984e+00,4.669220447540283203e+00,5.004909992218017578e+00,5.401640415191650391e+00,5.523710250854492188e+00,6.256130218505859375e+00,6.927520275115966797e+00,8.148250579833984375e+00,8.606020927429199219e+00,8.361880302429199219e+00,8.941710472106933594e+00,9.063780784606933594e+00,9.460510253906250000e+00,1.037600040435791016e+01,1.171880054473876953e+01,1.330570125579833984e+01,1.574720191955566406e+01,1.748670196533203125e+01,1.870740127563476562e+01,2.047739982604980469e+01,2.182020187377929688e+01,2.215590095520019531e+01,2.154550170898437500e+01,2.108779907226562500e+01,2.139290046691894531e+01,2.114880180358886719e+01,2.093519973754882812e+01,1.983650016784667969e+01,1.748670196533203125e+01,1.452640056610107422e+01,1.293950080871582031e+01,1.202400016784667969e+01,1.202400016784667969e+01,1.293950080871582031e+01,1.303110027313232422e+01,1.239020061492919922e+01,1.229860019683837891e+01,1.174930000305175781e+01,1.104739952087402344e+01,9.704650878906250000e+00,6.622340202331542969e+00,5.279570102691650391e+00,5.676300048828125000e+00,6.530790328979492188e+00,6.408720016479492188e+00,5.798370361328125000e+00,5.706820487976074219e+00,5.523710250854492188e+00,5.188020229339599609e+00,5.310090065002441406e+00,5.371119976043701172e+00,5.035430431365966797e+00,4.455600261688232422e+00,4.058870315551757812e+00,3.692640066146850586e+00,3.387470245361328125e+00,3.204360008239746094e+00,3.173840284347534180e+00,2.990740060806274414e+00,2.777110338211059570e+00,2.685559988021850586e+00,2.655040264129638672e+00,2.532970190048217773e+00,2.380389928817749023e+00,2.258320093154907227e+00,2.136250019073486328e+00,2.136250019073486328e+00,2.105730056762695312e+00,2.136250019073486328e+00,2.075210094451904297e+00,1.953140020370483398e+00,1.953140020370483398e+00,1.892100095748901367e+00,1.800540089607238770e+00,1.708990097045898438e+00,1.708990097045898438e+00,1.647960186004638672e+00,1.617440104484558105e+00,1.586920142173767090e+00,1.525890111923217773e+00,1.525890111923217773e+00,1.556400060653686523e+00,1.556400060653686523e+00,1.525890111923217773e+00,1.525890111923217773e+00,1.525890111923217773e+00,1.525890111923217773e+00,1.495370030403137207e+00,1.464850068092346191e+00,1.373299956321716309e+00,1.342779994010925293e+00,1.342779994010925293e+00,1.312260031700134277e+00,1.312260031700134277e+00,1.281750082969665527e+00,1.312260031700134277e+00,1.312260031700134277e+00,1.251230001449584961e+00,1.220710039138793945e+00,1.281750082969665527e+00,1.312260031700134277e+00,1.342779994010925293e+00,1.312260031700134277e+00,1.251230001449584961e+00,1.220710039138793945e+00,1.220710039138793945e+00,1.190189957618713379e+00,1.159680008888244629e+00,1.129160046577453613e+00,1.098640084266662598e+00,1.068120002746582031e+00,1.037610054016113281e+00,1.037610054016113281e+00,1.068120002746582031e+00,1.129160046577453613e+00,1.098640084266662598e+00,1.068120002746582031e+00,1.068120002746582031e+00,1.037610054016113281e+00,1.007089972496032715e+00,1.007089972496032715e+00,1.007089972496032715e+00,1.007089972496032715e+00,1.007089972496032715e+00,1.007089972496032715e+00,1.007089972496032715e+00,1.007089972496032715e+00,1.007089972496032715e+00,9.765700101852416992e-01,9.460490345954895020e-01,9.460490345954895020e-01,9.460490345954895020e-01,9.155310392379760742e-01,9.155310392379760742e-01,9.155310392379760742e-01,9.155310392379760742e-01,9.155310392379760742e-01,9.155310392379760742e-01,9.155310392379760742e-01,9.155310392379760742e-01,9.155310392379760742e-01,9.155310392379760742e-01,8.850130438804626465e-01,8.544960021972656250e-01,8.544960021972656250e-01,8.544960021972656250e-01,8.544960021972656250e-01,8.239780068397521973e-01,8.239780068397521973e-01,7.934610247611999512e-01,7.934610247611999512e-01,8.239780068397521973e-01,8.239780068397521973e-01,8.239780068397521973e-01,8.239780068397521973e-01,8.239780068397521973e-01,7.934610247611999512e-01,7.934610247611999512e-01,7.934610247611999512e-01,7.934610247611999512e-01,7.934610247611999512e-01,8.239780068397521973e-01,8.239780068397521973e-01,7.934610247611999512e-01,7.934610247611999512e-01,7.629430294036865234e-01,7.629430294036865234e-01,7.934610247611999512e-01,7.934610247611999512e-01,7.934610247611999512e-01,7.934610247611999512e-01,7.934610247611999512e-01,7.934610247611999512e-01,7.629430294036865234e-01,7.324260473251342773e-01,7.324260473251342773e-01,7.324260473251342773e-01,7.324260473251342773e-01,7.324260473251342773e-01,7.324260473251342773e-01,7.324260473251342773e-01,7.324260473251342773e-01,7.324260473251342773e-01,7.324260473251342773e-01,7.324260473251342773e-01,7.324260473251342773e-01,7.324260473251342773e-01,7.019080519676208496e-01,7.019080519676208496e-01,7.019080519676208496e-01,7.019080519676208496e-01,7.019080519676208496e-01,6.713899970054626465e-01,6.713899970054626465e-01,7.019080519676208496e-01,7.324260473251342773e-01,7.324260473251342773e-01,7.324260473251342773e-01,7.324260473251342773e-01,7.324260473251342773e-01,7.324260473251342773e-01,6.713899970054626465e-01,6.713899970054626465e-01,6.713899970054626465e-01,6.713899970054626465e-01,6.713899970054626465e-01,7.324260473251342773e-01,7.324260473251342773e-01,7.324260473251342773e-01,6.713899970054626465e-01,6.713899970054626465e-01,6.713899970054626465e-01,6.713899970054626465e-01,7.019080519676208496e-01,7.324260473251342773e-01,7.019080519676208496e-01,7.019080519676208496e-01,6.713899970054626465e-01,7.019080519676208496e-01,6.713899970054626465e-01,6.713899970054626465e-01,7.324260473251342773e-01,7.324260473251342773e-01,7.324260473251342773e-01,7.324260473251342773e-01,7.324260473251342773e-01,6.713899970054626465e-01,6.713899970054626465e-01,6.713899970054626465e-01,6.713899970054626465e-01,6.713899970054626465e-01,6.713899970054626465e-01,6.713899970054626465e-01,6.713899970054626465e-01,6.713899970054626465e-01,6.713899970054626465e-01,7.019080519676208496e-01,7.019080519676208496e-01,6.713899970054626465e-01,6.713899970054626465e-01,6.713899970054626465e-01,7.019080519676208496e-01,7.019080519676208496e-01,6.713899970054626465e-01,6.713899970054626465e-01,6.713899970054626465e-01,6.713899970054626465e-01,6.713899970054626465e-01,6.713899970054626465e-01,6.713899970054626465e-01,6.713899970054626465e-01,6.713899970054626465e-01,6.713899970054626465e-01,6.713899970054626465e-01,6.713899970054626465e-01,6.713899970054626465e-01,6.713899970054626465e-01,6.713899970054626465e-01,6.713899970054626465e-01,6.713899970054626465e-01,6.713899970054626465e-01,6.713899970054626465e-01,6.713899970054626465e-01,6.713899970054626465e-01,6.408730149269104004e-01,6.408730149269104004e-01,6.408730149269104004e-01,6.408730149269104004e-01,6.713899970054626465e-01,6.713899970054626465e-01,6.713899970054626465e-01,6.713899970054626465e-01,6.713899970054626465e-01,6.713899970054626465e-01,6.713899970054626465e-01,6.713899970054626465e-01,6.713899970054626465e-01,6.713899970054626465e-01,6.713899970054626465e-01,6.713899970054626465e-01,6.713899970054626465e-01,7.019080519676208496e-01,7.019080519676208496e-01,7.324260473251342773e-01,7.324260473251342773e-01,7.324260473251342773e-01,7.324260473251342773e-01,7.324260473251342773e-01,7.324260473251342773e-01,7.324260473251342773e-01,7.324260473251342773e-01,7.324260473251342773e-01,7.629430294036865234e-01,7.629430294036865234e-01,7.934610247611999512e-01,7.934610247611999512e-01,8.239780068397521973e-01,8.239780068397521973e-01,8.544960021972656250e-01,8.850130438804626465e-01,9.155310392379760742e-01,9.155310392379760742e-01,9.155310392379760742e-01,9.155310392379760742e-01,9.460490345954895020e-01,9.460490345954895020e-01,9.460490345954895020e-01,1.007089972496032715e+00,1.007089972496032715e+00,1.037610054016113281e+00,1.037610054016113281e+00,1.037610054016113281e+00,1.068120002746582031e+00,1.098640084266662598e+00,1.098640084266662598e+00,1.129160046577453613e+00,1.129160046577453613e+00,1.159680008888244629e+00,1.190189957618713379e+00,1.220710039138793945e+00,1.220710039138793945e+00,1.281750082969665527e+00,1.342779994010925293e+00,1.403820037841796875e+00,1.464850068092346191e+00,1.464850068092346191e+00,1.464850068092346191e+00,1.464850068092346191e+00,1.525890111923217773e+00,1.556400060653686523e+00,1.525890111923217773e+00,1.556400060653686523e+00,1.586920142173767090e+00,1.678470134735107422e+00,1.647960186004638672e+00,1.586920142173767090e+00,1.647960186004638672e+00,1.678470134735107422e+00,1.708990097045898438e+00,1.739510059356689453e+00,1.739510059356689453e+00,1.770030140876770020e+00,1.770030140876770020e+00,1.770030140876770020e+00,1.770030140876770020e+00,1.770030140876770020e+00,1.800540089607238770e+00,1.831060171127319336e+00,1.861580014228820801e+00,1.922610044479370117e+00,1.983660101890563965e+00,1.953140020370483398e+00,1.922610044479370117e+00,1.861580014228820801e+00,1.861580014228820801e+00,1.861580014228820801e+00,1.831060171127319336e+00,1.800540089607238770e+00,1.831060171127319336e+00,1.861580014228820801e+00,1.892100095748901367e+00,1.892100095748901367e+00,1.861580014228820801e+00,1.800540089607238770e+00,1.861580014228820801e+00,1.922610044479370117e+00,1.922610044479370117e+00,1.953140020370483398e+00,2.014179944992065430e+00,2.014179944992065430e+00,2.044690132141113281e+00,2.075210094451904297e+00,2.105730056762695312e+00,2.105730056762695312e+00,2.075210094451904297e+00,2.105730056762695312e+00,2.136250019073486328e+00,2.105730056762695312e+00,2.105730056762695312e+00,2.136250019073486328e+00,2.136250019073486328e+00,2.197280168533325195e+00,2.227800130844116211e+00,2.227800130844116211e+00,2.197280168533325195e+00,2.258320093154907227e+00,2.349870204925537109e+00,2.441420078277587891e+00,2.380389928817749023e+00,2.380389928817749023e+00,2.410900354385375977e+00,2.471940040588378906e+00,2.563490152359008789e+00,2.594010114669799805e+00,2.624530076980590820e+00,2.655040264129638672e+00,2.655040264129638672e+00,2.807630062103271484e+00,2.899180173873901367e+00,3.051770210266113281e+00,3.265400171279907227e+00,3.326430082321166992e+00,3.326430082321166992e+00,3.387470245361328125e+00,3.387470245361328125e+00,3.448500156402587891e+00,3.570569992065429688e+00,3.692640066146850586e+00,3.906280040740966797e+00,4.180940151214599609e+00,4.425080299377441406e+00,4.638700008392333984e+00,4.608180046081542969e+00,4.577670097351074219e+00,4.516630172729492188e+00,4.364040374755859375e+00,4.394560337066650391e+00,4.577670097351074219e+00,4.730250358581542969e+00,4.608180046081542969e+00,4.882840156555175781e+00,5.126980304718017578e+00,5.157500267028808594e+00,5.188020229339599609e+00,5.371119976043701172e+00,5.615260124206542969e+00,5.859400272369384766e+00,6.164580345153808594e+00,6.256130218505859375e+00,6.469760417938232422e+00,6.652860164642333984e+00,7.049590110778808594e+00,7.507349967956542969e+00,8.056700706481933594e+00,8.453430175781250000e+00,8.789120674133300781e+00,8.972230911254882812e+00,8.667050361633300781e+00,8.728090286254882812e+00,8.575500488281250000e+00,8.392390251159667969e+00,8.178770065307617188e+00,8.056700706481933594e+00,7.995670318603515625e+00,8.209290504455566406e+00,8.697570800781250000e+00,9.277400016784667969e+00,1.049810028076171875e+01,1.162730026245117188e+01,1.379400062561035156e+01,1.553350067138671875e+01,1.699840164184570312e+01,1.898210144042968750e+01,2.182020187377929688e+01,2.349870109558105469e+01,2.359020042419433594e+01,2.322400093078613281e+01,2.270520019531250000e+01,2.285780143737792969e+01,2.383429908752441406e+01,2.447520065307617188e+01,2.462779998779296875e+01,2.462779998779296875e+01,2.423110008239746094e+01,2.392590141296386719e+01,2.386490058898925781e+01,2.420060157775878906e+01,2.435309982299804688e+01,2.435309982299804688e+01,2.444470024108886719e+01,2.450570297241210938e+01,2.453630256652832031e+01,2.438370132446289062e+01,2.441420173645019531e+01,2.450570297241210938e+01,2.267470169067382812e+01,2.029430007934570312e+01,1.715100097656250000e+01,1.440440082550048828e+01,1.028450012207031250e+01,7.904109954833984375e+00,6.256130218505859375e+00,4.913360118865966797e+00,4.211460113525390625e+00,4.943880081176757812e+00,4.364040374755859375e+00,3.570569992065429688e+00,2.777110338211059570e+00,2.716080188751220703e+00,2.990740060806274414e+00,3.051770210266113281e+00,2.899180173873901367e+00,2.563490152359008789e+00,2.227800130844116211e+00,1.922610044479370117e+00,2.044690132141113281e+00,2.075210094451904297e+00,1.831060171127319336e+00,1.525890111923217773e+00,1.403820037841796875e+00,1.312260031700134277e+00,1.098640084266662598e+00,9.765700101852416992e-01,9.155310392379760742e-01,9.155310392379760742e-01,9.155310392379760742e-01,8.850130438804626465e-01,8.239780068397521973e-01,8.239780068397521973e-01,8.850130438804626465e-01,9.460490345954895020e-01,1.037610054016113281e+00,1.068120002746582031e+00,1.037610054016113281e+00,1.007089972496032715e+00,1.098640084266662598e+00,9.765700101852416992e-01,8.544960021972656250e-01,8.544960021972656250e-01,9.460490345954895020e-01,9.155310392379760742e-01,7.324260473251342773e-01,6.713899970054626465e-01,7.324260473251342773e-01,7.324260473251342773e-01,7.324260473251342773e-01,6.713899970054626465e-01,6.103550195693969727e-01,6.103550195693969727e-01,5.798380374908447266e-01,5.188030600547790527e-01,5.493200421333312988e-01,5.493200421333312988e-01,6.103550195693969727e-01,6.713899970054626465e-01,7.324260473251342773e-01,6.713899970054626465e-01,6.408730149269104004e-01,6.103550195693969727e-01,6.103550195693969727e-01,5.798380374908447266e-01,4.882850050926208496e-01,4.882850050926208496e-01,4.577660262584686279e-01,4.577660262584686279e-01,4.272480010986328125e-01,4.577660262584686279e-01,4.882850050926208496e-01,4.882850050926208496e-01,4.577660262584686279e-01,4.882850050926208496e-01,4.882850050926208496e-01,4.577660262584686279e-01,4.272480010986328125e-01,3.967300355434417725e-01,3.967300355434417725e-01,4.272480010986328125e-01,4.272480010986328125e-01,4.272480010986328125e-01,4.272480010986328125e-01,4.577660262584686279e-01,4.882850050926208496e-01,4.577660262584686279e-01,4.577660262584686279e-01,4.882850050926208496e-01,4.577660262584686279e-01,4.577660262584686279e-01,4.272480010986328125e-01,4.272480010986328125e-01,4.272480010986328125e-01,4.272480010986328125e-01,4.272480010986328125e-01,4.272480010986328125e-01,3.967300355434417725e-01,3.967300355434417725e-01,3.967300355434417725e-01,3.967300355434417725e-01,3.967300355434417725e-01,3.967300355434417725e-01,3.662130236625671387e-01,3.356949985027313232e-01,3.356949985027313232e-01,3.051779866218566895e-01,3.051779866218566895e-01,3.051779866218566895e-01,2.746600210666656494e-01,2.746600210666656494e-01,2.746600210666656494e-01,2.746600210666656494e-01,2.746600210666656494e-01,2.746600210666656494e-01,2.746600210666656494e-01,2.746600210666656494e-01,2.746600210666656494e-01,2.746600210666656494e-01,2.746600210666656494e-01,2.746600210666656494e-01,3.051779866218566895e-01,3.051779866218566895e-01,2.746600210666656494e-01,2.746600210666656494e-01,2.746600210666656494e-01,2.746600210666656494e-01,2.746600210666656494e-01,2.746600210666656494e-01,2.746600210666656494e-01,2.746600210666656494e-01,2.746600210666656494e-01,2.746600210666656494e-01,2.746600210666656494e-01,2.746600210666656494e-01,2.746600210666656494e-01,2.746600210666656494e-01,2.746600210666656494e-01,2.746600210666656494e-01,2.746600210666656494e-01,2.746600210666656494e-01,2.746600210666656494e-01,2.746600210666656494e-01,2.441420108079910278e-01,2.441420108079910278e-01,2.441420108079910278e-01,2.136240005493164062e-01,2.136240005493164062e-01,2.136240005493164062e-01,2.441420108079910278e-01,2.441420108079910278e-01,2.136240005493164062e-01,2.136240005493164062e-01,2.136240005493164062e-01,2.136240005493164062e-01,2.136240005493164062e-01,2.136240005493164062e-01,2.441420108079910278e-01,2.136240005493164062e-01,2.136240005493164062e-01,2.136240005493164062e-01,2.136240005493164062e-01,2.136240005493164062e-01,2.136240005493164062e-01,2.136240005493164062e-01,2.136240005493164062e-01,2.136240005493164062e-01,2.136240005493164062e-01,2.136240005493164062e-01,2.136240005493164062e-01,2.136240005493164062e-01,2.136240005493164062e-01,2.136240005493164062e-01,2.136240005493164062e-01,2.136240005493164062e-01,2.136240005493164062e-01,2.136240005493164062e-01,2.136240005493164062e-01,2.136240005493164062e-01,2.136240005493164062e-01,2.136240005493164062e-01,2.136240005493164062e-01,2.136240005493164062e-01,1.831060051918029785e-01,1.831060051918029785e-01,1.525889933109283447e-01,1.525889933109283447e-01,1.525889933109283447e-01,1.831060051918029785e-01,2.136240005493164062e-01,1.831060051918029785e-01,1.831060051918029785e-01,1.831060051918029785e-01,1.831060051918029785e-01,1.831060051918029785e-01,1.525889933109283447e-01,1.525889933109283447e-01,1.525889933109283447e-01,1.525889933109283447e-01,1.525889933109283447e-01,1.525889933109283447e-01,1.525889933109283447e-01,1.525889933109283447e-01,1.525889933109283447e-01,1.525889933109283447e-01,1.525889933109283447e-01,1.525889933109283447e-01,1.525889933109283447e-01,1.525889933109283447e-01,1.525889933109283447e-01,1.525889933109283447e-01,1.831060051918029785e-01,1.525889933109283447e-01,1.525889933109283447e-01,1.525889933109283447e-01,1.525889933109283447e-01,1.525889933109283447e-01,1.525889933109283447e-01,1.525889933109283447e-01,1.525889933109283447e-01,1.525889933109283447e-01,1.525889933109283447e-01,1.525889933109283447e-01,1.525889933109283447e-01,1.525889933109283447e-01,1.525889933109283447e-01,1.525889933109283447e-01,1.525889933109283447e-01,1.525889933109283447e-01,1.525889933109283447e-01,1.525889933109283447e-01,1.525889933109283447e-01,1.525889933109283447e-01,1.525889933109283447e-01,1.525889933109283447e-01,1.525889933109283447e-01,1.525889933109283447e-01,1.525889933109283447e-01,1.525889933109283447e-01,1.525889933109283447e-01,1.525889933109283447e-01,1.525889933109283447e-01,1.525889933109283447e-01,1.831060051918029785e-01,1.525889933109283447e-01,1.525889933109283447e-01,1.525889933109283447e-01,1.525889933109283447e-01,1.525889933109283447e-01,1.525889933109283447e-01,1.525889933109283447e-01,1.525889933109283447e-01,1.525889933109283447e-01,1.525889933109283447e-01,1.525889933109283447e-01,1.525889933109283447e-01,1.525889933109283447e-01,1.525889933109283447e-01,1.525889933109283447e-01,1.525889933109283447e-01,1.525889933109283447e-01,1.525889933109283447e-01,1.525889933109283447e-01,1.525889933109283447e-01,1.525889933109283447e-01,1.525889933109283447e-01,1.525889933109283447e-01,1.525889933109283447e-01,1.525889933109283447e-01,1.525889933109283447e-01,1.525889933109283447e-01,1.525889933109283447e-01,1.831060051918029785e-01,1.525889933109283447e-01,1.525889933109283447e-01,1.525889933109283447e-01,1.525889933109283447e-01,1.525889933109283447e-01,1.525889933109283447e-01,1.525889933109283447e-01,1.525889933109283447e-01,1.525889933109283447e-01,1.525889933109283447e-01,1.525889933109283447e-01,1.525889933109283447e-01,1.525889933109283447e-01,1.525889933109283447e-01,1.525889933109283447e-01,1.525889933109283447e-01,1.525889933109283447e-01,1.525889933109283447e-01,1.525889933109283447e-01,1.525889933109283447e-01,1.525889933109283447e-01,1.525889933109283447e-01,1.525889933109283447e-01,1.525889933109283447e-01,1.525889933109283447e-01,1.525889933109283447e-01,1.525889933109283447e-01,1.525889933109283447e-01,1.525889933109283447e-01,1.525889933109283447e-01,1.525889933109283447e-01,1.525889933109283447e-01,1.525889933109283447e-01,1.525889933109283447e-01,1.525889933109283447e-01,1.525889933109283447e-01,1.525889933109283447e-01,1.525889933109283447e-01,1.525889933109283447e-01,1.525889933109283447e-01,1.525889933109283447e-01,1.525889933109283447e-01,1.525889933109283447e-01,1.525889933109283447e-01,1.525889933109283447e-01,1.525889933109283447e-01,1.525889933109283447e-01,1.525889933109283447e-01,1.525889933109283447e-01,1.525889933109283447e-01,1.525889933109283447e-01,1.525889933109283447e-01,1.525889933109283447e-01,1.525889933109283447e-01,1.525889933109283447e-01,1.525889933109283447e-01,1.525889933109283447e-01,1.525889933109283447e-01,1.525889933109283447e-01,1.525889933109283447e-01,1.525889933109283447e-01,1.525889933109283447e-01,1.525889933109283447e-01,1.525889933109283447e-01,1.831060051918029785e-01,1.831060051918029785e-01,1.831060051918029785e-01,1.831060051918029785e-01,1.525889933109283447e-01,1.525889933109283447e-01,1.525889933109283447e-01,1.525889933109283447e-01,1.525889933109283447e-01,1.525889933109283447e-01,1.525889933109283447e-01,1.525889933109283447e-01,1.831060051918029785e-01,1.831060051918029785e-01,1.831060051918029785e-01,1.831060051918029785e-01,1.831060051918029785e-01,1.831060051918029785e-01,1.831060051918029785e-01,1.831060051918029785e-01,1.525889933109283447e-01,1.525889933109283447e-01,1.525889933109283447e-01,1.525889933109283447e-01,1.525889933109283447e-01,1.525889933109283447e-01,1.525889933109283447e-01,1.525889933109283447e-01,1.525889933109283447e-01,1.831060051918029785e-01,1.831060051918029785e-01,1.525889933109283447e-01,1.525889933109283447e-01,1.525889933109283447e-01,1.525889933109283447e-01,1.525889933109283447e-01,1.525889933109283447e-01,1.525889933109283447e-01,1.525889933109283447e-01,1.831060051918029785e-01,1.831060051918029785e-01,1.831060051918029785e-01,1.831060051918029785e-01,1.831060051918029785e-01,1.831060051918029785e-01,2.136240005493164062e-01,2.136240005493164062e-01,1.831060051918029785e-01,1.831060051918029785e-01,1.831060051918029785e-01,2.136240005493164062e-01,2.136240005493164062e-01,2.136240005493164062e-01,2.136240005493164062e-01,2.136240005493164062e-01,2.136240005493164062e-01,2.136240005493164062e-01,2.136240005493164062e-01,2.136240005493164062e-01,2.136240005493164062e-01,2.136240005493164062e-01,1.831060051918029785e-01,1.831060051918029785e-01,1.831060051918029785e-01,1.831060051918029785e-01,1.831060051918029785e-01,1.831060051918029785e-01,1.831060051918029785e-01,1.831060051918029785e-01,1.831060051918029785e-01,2.136240005493164062e-01,2.136240005493164062e-01,2.136240005493164062e-01,2.136240005493164062e-01,2.136240005493164062e-01,2.136240005493164062e-01,2.136240005493164062e-01,2.136240005493164062e-01,2.136240005493164062e-01,2.136240005493164062e-01,2.136240005493164062e-01,2.136240005493164062e-01,2.136240005493164062e-01,2.136240005493164062e-01,2.136240005493164062e-01,2.136240005493164062e-01,2.136240005493164062e-01,2.136240005493164062e-01,2.136240005493164062e-01,2.136240005493164062e-01,2.136240005493164062e-01,2.136240005493164062e-01,2.136240005493164062e-01,2.136240005493164062e-01,2.136240005493164062e-01,2.136240005493164062e-01,2.136240005493164062e-01,2.136240005493164062e-01,2.441420108079910278e-01,2.441420108079910278e-01,2.441420108079910278e-01,2.441420108079910278e-01,2.746600210666656494e-01,2.746600210666656494e-01,2.746600210666656494e-01,2.441420108079910278e-01,2.441420108079910278e-01,2.441420108079910278e-01,2.441420108079910278e-01,2.441420108079910278e-01,2.441420108079910278e-01,2.441420108079910278e-01,2.441420108079910278e-01,2.441420108079910278e-01,2.441420108079910278e-01,2.441420108079910278e-01,2.441420108079910278e-01,2.746600210666656494e-01,2.441420108079910278e-01,2.441420108079910278e-01,2.441420108079910278e-01,2.441420108079910278e-01,2.441420108079910278e-01,2.441420108079910278e-01,2.441420108079910278e-01,2.441420108079910278e-01,2.136240005493164062e-01,2.136240005493164062e-01,2.136240005493164062e-01,2.136240005493164062e-01,2.441420108079910278e-01,2.441420108079910278e-01,2.441420108079910278e-01,2.441420108079910278e-01,2.441420108079910278e-01,2.441420108079910278e-01,2.746600210666656494e-01,2.746600210666656494e-01,2.746600210666656494e-01,2.441420108079910278e-01,2.441420108079910278e-01,2.746600210666656494e-01,2.746600210666656494e-01,2.441420108079910278e-01,2.441420108079910278e-01,2.441420108079910278e-01,2.441420108079910278e-01,2.441420108079910278e-01,2.441420108079910278e-01,2.441420108079910278e-01,2.136240005493164062e-01,2.136240005493164062e-01,2.136240005493164062e-01,2.136240005493164062e-01,2.136240005493164062e-01,2.136240005493164062e-01,2.136240005493164062e-01,2.136240005493164062e-01,2.136240005493164062e-01,2.136240005493164062e-01,2.136240005493164062e-01,2.136240005493164062e-01,2.136240005493164062e-01,2.136240005493164062e-01,2.136240005493164062e-01,2.136240005493164062e-01,2.136240005493164062e-01,2.136240005493164062e-01,2.136240005493164062e-01,2.136240005493164062e-01,2.136240005493164062e-01,2.136240005493164062e-01,2.136240005493164062e-01,2.136240005493164062e-01,2.136240005493164062e-01,1.831060051918029785e-01,1.831060051918029785e-01,1.831060051918029785e-01,1.831060051918029785e-01,1.525889933109283447e-01,1.831060051918029785e-01,1.831060051918029785e-01,2.136240005493164062e-01,1.831060051918029785e-01,1.831060051918029785e-01,1.831060051918029785e-01
3.540050268173217773e+00,3.540050268173217773e+00,3.997830629348754883e+00,4.241970062255859375e+00,4.364040374755859375e+00,4.486110210418701172e+00,4.821810245513916016e+00,4.669220447540283203e+00,4.699740409851074219e+00,5.157500267028808594e+00,5.493190288543701172e+00,5.615260124206542969e+00,6.347690105438232422e+00,7.110630512237548828e+00,8.239810943603515625e+00,8.636529922485351562e+00,8.758600234985351562e+00,9.155330657958984375e+00,9.185850143432617188e+00,9.613101005554199219e+00,1.058970069885253906e+01,1.156620121002197266e+01,1.306160068511962891e+01,1.544200038909912109e+01,1.782240104675292969e+01,1.986709976196289062e+01,2.142350196838378906e+01,2.227800178527832031e+01,2.188120269775390625e+01,2.127089881896972656e+01,2.154550170898437500e+01,2.117930030822753906e+01,2.120980262756347656e+01,2.166760063171386719e+01,2.063000106811523438e+01,1.855480003356933594e+01,1.693739891052246094e+01,1.553350067138671875e+01,1.232920074462890625e+01,8.941710472106933594e+00,1.068120098114013672e+01,1.324469947814941406e+01,1.428230094909667969e+01,1.501469993591308594e+01,1.339730072021484375e+01,1.208500099182128906e+01,1.052859973907470703e+01,6.713900089263916016e+00,6.042510032653808594e+00,6.805450439453125000e+00,6.988560199737548828e+00,6.500270366668701172e+00,5.859400272369384766e+00,5.676300048828125000e+00,5.615260124206542969e+00,5.279570102691650391e+00,5.188020229339599609e+00,5.065950393676757812e+00,4.608180046081542969e+00,4.180940151214599609e+00,3.784190177917480469e+00,3.570569992065429688e+00,3.448500156402587891e+00,3.326430082321166992e+00,3.112810134887695312e+00,2.899180173873901367e+00,2.807630062103271484e+00,2.777110338211059570e+00,2.624530076980590820e+00,2.441420078277587891e+00,2.319350004196166992e+00,2.258320093154907227e+00,2.166760206222534180e+00,2.136250019073486328e+00,2.105730056762695312e+00,2.105730056762695312e+00,2.014179944992065430e+00,1.922610044479370117e+00,1.831060171127319336e+00,1.831060171127319336e+00,1.831060171127319336e+00,1.770030140876770020e+00,1.739510059356689453e+00,1.739510059356689453e+00,1.739510059356689453e+00,1.678470134735107422e+00,1.556400060653686523e+00,1.525890111923217773e+00,1.525890111923217773e+00,1.495370030403137207e+00,1.464850068092346191e+00,1.464850068092346191e+00,1.464850068092346191e+00,1.464850068092346191e+00,1.464850068092346191e+00,1.403820037841796875e+00,1.373299956321716309e+00,1.342779994010925293e+00,1.312260031700134277e+00,1.312260031700134277e+00,1.312260031700134277e+00,1.281750082969665527e+00,1.281750082969665527e+00,1.281750082969665527e+00,1.312260031700134277e+00,1.312260031700134277e+00,1.281750082969665527e+00,1.281750082969665527e+00,1.312260031700134277e+00,1.312260031700134277e+00,1.281750082969665527e+00,1.220710039138793945e+00,1.190189957618713379e+00,1.190189957618713379e+00,1.129160046577453613e+00,1.129160046577453613e+00,1.098640084266662598e+00,1.068120002746582031e+00,1.068120002746582031e+00,1.068120002746582031e+00,1.068120002746582031e+00,1.068120002746582031e+00,1.037610054016113281e+00,1.007089972496032715e+00,1.007089972496032715e+00,1.007089972496032715e+00,1.007089972496032715e+00,1.007089972496032715e+00,1.007089972496032715e+00,1.037610054016113281e+00,1.037610054016113281e+00,1.007089972496032715e+00,1.007089972496032715e+00,1.007089972496032715e+00,1.007089972496032715e+00,9.765700101852416992e-01,9.765700101852416992e-01,9.460490345954895020e-01,9.460490345954895020e-01,9.460490345954895020e-01,9.155310392379760742e-01,9.155310392379760742e-01,9.155310392379760742e-01,9.155310392379760742e-01,9.155310392379760742e-01,9.155310392379760742e-01,8.850130438804626465e-01,9.155310392379760742e-01,9.155310392379760742e-01,8.850130438804626465e-01,8.544960021972656250e-01,8.850130438804626465e-01,8.544960021972656250e-01,8.544960021972656250e-01,8.239780068397521973e-01,8.239780068397521973e-01,7.934610247611999512e-01,7.934610247611999512e-01,7.934610247611999512e-01,8.239780068397521973e-01,8.239780068397521973e-01,8.239780068397521973e-01,8.239780068397521973e-01,8.239780068397521973e-01,7.934610247611999512e-01,7.934610247611999512e-01,7.934610247611999512e-01,7.934610247611999512e-01,7.934610247611999512e-01,7.934610247611999512e-01,7.629430294036865234e-01,7.324260473251342773e-01,7.629430294036865234e-01,7.934610247611999512e-01,7.934610247611999512e-01,7.934610247611999512e-01,7.934610247611999512e-01,7.629430294036865234e-01,7.629430294036865234e-01,7.324260473251342773e-01,7.324260473251342773e-01,7.324260473251342773e-01,7.324260473251342773e-01,7.324260473251342773e-01,7.324260473251342773e-01,7.324260473251342773e-01,7.324260473251342773e-01,7.324260473251342773e-01,7.324260473251342773e-01,7.324260473251342773e-01,7.324260473251342773e-01,7.324260473251342773e-01,7.324260473251342773e-01,7.324260473251342773e-01,7.324260473251342773e-01,7.324260473251342773e-01,7.324260473251342773e-01,7.019080519676208496e-01,7.019080519676208496e-01,7.324260473251342773e-01,7.324260473251342773e-01,7.324260473251342773e-01,7.019080519676208496e-01,7.324260473251342773e-01,7.324260473251342773e-01,7.324260473251342773e-01,7.324260473251342773e-01,7.324260473251342773e-01,6.713899970054626465e-01,6.713899970054626465e-01,6.713899970054626465e-01,6.713899970054626465e-01,7.019080519676208496e-01,7.324260473251342773e-01,7.324260473251342773e-01,7.324260473251342773e-01,7.019080519676208496e-01,6.713899970054626465e-01,6.713899970054626465e-01,6.713899970054626465e-01,6.713899970054626465e-01,6.713899970054626465e-01,6.713899970054626465e-01,6.713899970054626465e-01,6.713899970054626465e-01,6.713899970054626465e-01,6.713899970054626465e-01,6.713899970054626465e-01,6.713899970054626465e-01,6.713899970054626465e-01,7.019080519676208496e-01,7.019080519676208496e-01,7.019080519676208496e-01,6.713899970054626465e-01,6.713899970054626465e-01,6.713899970054626465e-01,6.713899970054626465e-01,6.713899970054626465e-01,6.713899970054626465e-01,6.713899970054626465e-01,6.713899970054626465e-01,6.713899970054626465e-01,6.713899970054626465e-01,7.019080519676208496e-01,6.713899970054626465e-01,6.713899970054626465e-01,6.713899970054626465e-01,6.713899970054626465e-01,6.713899970054626465e-01,6.713899970054626465e-01,6.713899970054626465e-01,6.713899970054626465e-01,6.713899970054626465e-01,6.713899970054626465e-01,6.713899970054626465e-01,6.713899970054626465e-01,7.019080519676208496e-01,6.713899970054626465e-01,6.713899970054626465e-01,6.713899970054626465e-01,6.713899970054626465e-01,6.713899970054626465e-01,6.713899970054626465e-01,6.713899970054626465e-01,6.713899970054626465e-01,6.713899970054626465e-01,6.713899970054626465e-01,6.713899970054626465e-01,6.713899970054626465e-01,6.713899970054626465e-01,6.713899970054626465e-01,6.713899970054626465e-01,6.713899970054626465e-01,6.713899970054626465e-01,6.713899970054626465e-01,6.713899970054626465e-01,6.713899970054626465e-01,6.713899970054626465e-01,6.713899970054626465e-01,6.713899970054626465e-01,6.713899970054626465e-01,6.713899970054626465e-01,6.713899970054626465e-01,6.713899970054626465e-01,6.713899970054626465e-01,6.713899970054626465e-01,6.713899970054626465e-01,7.019080519676208496e-01,7.324260473251342773e-01,7.324260473251342773e-01,7.324260473251342773e-01,7.324260473251342773e-01,7.324260473251342773e-01,7.324260473251342773e-01,7.629430294036865234e-01,7.629430294036865234e-01,7.934610247611999512e-01,8.239780068397521973e-01,8.239780068397521973e-01,8.239780068397521973e-01,8.850130438804626465e-01,9.155310392379760742e-01,9.460490345954895020e-01,9.460490345954895020e-01,9.460490345954895020e-01,9.765700101852416992e-01,1.007089972496032715e+00,1.007089972496032715e+00,1.037610054016113281e+00,1.068120002746582031e+00,1.068120002746582031e+00,1.068120002746582031e+00,1.098640084266662598e+00,1.129160046577453613e+00,1.190189957618713379e+00,1.220710039138793945e+00,1.220710039138793945e+00,1.251230001449584961e+00,1.281750082969665527e+00,1.281750082969665527e+00,1.312260031700134277e+00,1.342779994010925293e+00,1.373299956321716309e+00,1.403820037841796875e+00,1.403820037841796875e+00,1.464850068092346191e+00,1.464850068092346191e+00,1.495370030403137207e+00,1.556400060653686523e+00,1.617440104484558105e+00,1.647960186004638672e+00,1.678470134735107422e+00,1.617440104484558105e+00,1.617440104484558105e+00,1.678470134735107422e+00,1.739510059356689453e+00,1.739510059356689453e+00,1.770030140876770020e+00,1.770030140876770020e+00,1.739510059356689453e+00,1.739510059356689453e+00,1.739510059356689453e+00,1.770030140876770020e+00,1.770030140876770020e+00,1.739510059356689453e+00,1.800540089607238770e+00,1.922610044479370117e+00,1.953140020370483398e+00,1.892100095748901367e+00,1.831060171127319336e+00,1.831060171127319336e+00,1.770030140876770020e+00,1.708990097045898438e+00,1.739510059356689453e+00,1.831060171127319336e+00,1.892100095748901367e+00,1.953140020370483398e+00,1.953140020370483398e+00,1.953140020370483398e+00,2.014179944992065430e+00,2.044690132141113281e+00,2.075210094451904297e+00,2.044690132141113281e+00,1.953140020370483398e+00,1.953140020370483398e+00,1.953140020370483398e+00,1.953140020370483398e+00,1.983660101890563965e+00,1.922610044479370117e+00,1.892100095748901367e+00,1.861580014228820801e+00,1.922610044479370117e+00,2.014179944992065430e+00,2.075210094451904297e+00,2.105730056762695312e+00,2.136250019073486328e+00,2.105730056762695312e+00,2.075210094451904297e+00,2.105730056762695312e+00,2.136250019073486328e+00,2.075210094451904297e+00,2.044690132141113281e+00,2.044690132141113281e+00,2.044690132141113281e+00,1.983660101890563965e+00,2.044690132141113281e+00,2.105730056762695312e+00,2.227800130844116211e+00,2.258320093154907227e+00,2.319350004196166992e+00,2.288830280303955078e+00,2.288830280303955078e+00,2.349870204925537109e+00,2.319350004196166992e+00,2.288830280303955078e+00,2.258320093154907227e+00,2.349870204925537109e+00,2.410900354385375977e+00,2.532970190048217773e+00,2.624530076980590820e+00,2.655040264129638672e+00,2.655040264129638672e+00,2.777110338211059570e+00,2.990740060806274414e+00,3.143330335617065430e+00,3.295910358428955078e+00,3.448500156402587891e+00,3.570569992065429688e+00,3.662120342254638672e+00,3.723160028457641602e+00,3.814710140228271484e+00,3.906280040740966797e+00,4.058870315551757812e+00,4.089390277862548828e+00,4.058870315551757812e+00,4.272490024566650391e+00,4.425080299377441406e+00,4.608180046081542969e+00,4.760770320892333984e+00,4.791290283203125000e+00,4.608180046081542969e+00,4.760770320892333984e+00,5.065950393676757812e+00,5.096470355987548828e+00,5.065950393676757812e+00,5.035430431365966797e+00,5.004909992218017578e+00,5.340610504150390625e+00,5.645780086517333984e+00,5.676300048828125000e+00,5.645780086517333984e+00,5.493190288543701172e+00,5.737329959869384766e+00,6.286650180816650391e+00,6.134060382843017578e+00,6.134060382843017578e+00,6.164580345153808594e+00,6.561310291290283203e+00,6.958040237426757812e+00,7.232700347900390625e+00,7.354770183563232422e+00,7.476840496063232422e+00,7.904109954833984375e+00,7.934630393981933594e+00,7.690460205078125000e+00,7.354770183563232422e+00,7.202180385589599609e+00,7.293730258941650391e+00,7.263210296630859375e+00,7.232700347900390625e+00,6.958040237426757812e+00,6.958040237426757812e+00,7.293730258941650391e+00,8.575500488281250000e+00,1.046759986877441406e+01,1.199350070953369141e+01,1.333620071411132812e+01,1.446540069580078125e+01,1.556400108337402344e+01,1.800550079345703125e+01,2.124040222167968750e+01,2.297990226745605469e+01,2.362070274353027344e+01,2.359020042419433594e+01,2.331550025939941406e+01,2.343760108947753906e+01,2.413950157165527344e+01,2.453630256652832031e+01,2.456679916381835938e+01,2.447520065307617188e+01,2.432260131835937500e+01,2.404800033569335938e+01,2.410900115966796875e+01,2.420060157775878906e+01,2.429210090637207031e+01,2.459730148315429688e+01,2.447520065307617188e+01,2.468880271911621094e+01,2.456679916381835938e+01,2.484140205383300781e+01,2.465830230712890625e+01,2.444470024108886719e+01,2.288829994201660156e+01,2.059950065612792969e+01,1.757819938659667969e+01,1.327519989013671875e+01,9.491030693054199219e+00,7.385280132293701172e+00,6.103550434112548828e+00,3.570569992065429688e+00,3.662120342254638672e+00,5.340610504150390625e+00,4.821810245513916016e+00,3.906280040740966797e+00,2.990740060806274414e+00,3.143330335617065430e+00,3.509540319442749023e+00,3.448500156402587891e+00,3.021260261535644531e+00,2.777110338211059570e+00,2.197280168533325195e+00,1.983660101890563965e+00,2.197280168533325195e+00,2.258320093154907227e+00,2.044690132141113281e+00,1.770030140876770020e+00,1.586920142173767090e+00,1.464850068092346191e+00,1.159680008888244629e+00,9.460490345954895020e-01,9.460490345954895020e-01,9.155310392379760742e-01,1.037610054016113281e+00,1.007089972496032715e+00,9.765700101852416992e-01,9.765700101852416992e-01,9.765700101852416992e-01,1.007089972496032715e+00,1.098640084266662598e+00,1.129160046577453613e+00,9.765700101852416992e-01,1.068120002746582031e+00,1.129160046577453613e+00,9.460490345954895020e-01,7.324260473251342773e-01,7.934610247611999512e-01,8.850130438804626465e-01,8.544960021972656250e-01,7.019080519676208496e-01,6.713899970054626465e-01,7.019080519676208496e-01,7.629430294036865234e-01,7.629430294036865234e-01,6.408730149269104004e-01,5.798380374908447266e-01,6.103550195693969727e-01,5.798380374908447266e-01,5.188030600547790527e-01,5.493200421333312988e-01,5.493200421333312988e-01,6.103550195693969727e-01,6.408730149269104004e-01,6.103550195693969727e-01,6.103550195693969727e-01,6.103550195693969727e-01,6.103550195693969727e-01,5.798380374908447266e-01,5.493200421333312988e-01,4.882850050926208496e-01,5.493200421333312988e-01,5.493200421333312988e-01,5.188030600547790527e-01,4.577660262584686279e-01,4.882850050926208496e-01,4.882850050926208496e-01,4.882850050926208496e-01,4.882850050926208496e-01,4.882850050926208496e-01,4.577660262584686279e-01,4.577660262584686279e-01,4.272480010986328125e-01,3.967300355434417725e-01,3.967300355434417725e-01,3.967300355434417725e-01,3.967300355434417725e-01,3.967300355434417725e-01,3.967300355434417725e-01,3.967300355434417725e-01,4.272480010986328125e-01,4.272480010986328125e-01,4.272480010986328125e-01,4.272480010986328125e-01,4.577660262584686279e-01,4.577660262584686279e-01,4.577660262584686279e-01,4.272480010986328125e-01,4.272480010986328125e-01,3.967300355434417725e-01,3.967300355434417725e-01,4.272480010986328125e-01,4.272480010986328125e-01,3.967300355434417725e-01,3.967300355434417725e-01,4.272480010986328125e-01,3.967300355434417725e-01,3.967300355434417725e-01,3.662130236625671387e-01,3.356949985027313232e-01,3.356949985027313232e-01,3.356949985027313232e-01,3.356949985027313232e-01,3.356949985027313232e-01,3.051779866218566895e-01,2.746600210666656494e-01,2.746600210666656494e-01,2.746600210666656494e-01,2.746600210666656494e-01,2.746600210666656494e-01,2.746600210666656494e-01,2.746600210666656494e-01,2.746600210666656494e-01,3.051779866218566895e-01,2.746600210666656494e-01,2.746600210666656494e-01,2.746600210666656494e-01,2.746600210666656494e-01,2.746600210666656494e-01,2.746600210666656494e-01,3.051779866218566895e-01,3.051779866218566895e-01,2.746600210666656494e-01,2.746600210666656494e-01,2.746600210666656494e-01,3.051779866218566895e-01,2.746600210666656494e-01,2.746600210666656494e-01,2.746600210666656494e-01,2.746600210666656494e-01,2.746600210666656494e-01,2.746600210666656494e-01,2.746600210666656494e-01,2.746600210666656494e-01,2.746600210666656494e-01,2.746600210666656494e-01,2.746600210666656494e-01,2.441420108079910278e-01,2.441420108079910278e-01,2.441420108079910278e-01,2.746600210666656494e-01,2.746600210666656494e-01,2.441420108079910278e-01,2.136240005493164062e-01,2.136240005493164062e-01,2.136240005493164062e-01,2.136240005493164062e-01,2.136240005493164062e-01,2.136240005493164062e-01,2.136240005493164062e-01,2.136240005493164062e-01,2.136240005493164062e-01,2.136240005493164062e-01,2.136240005493164062e-01,2.136240005493164062e-01,2.136240005493164062e-01,2.136240005493164062e-01,2.136240005493164062e-01,2.136240005493164062e-01,2.136240005493164062e-01,2.136240005493164062e-01,2.136240005493164062e-01,2.136240005493164062e-01,2.136240005493164062e-01,2.136240005493164062e-01,2.136240005493164062e-01,2.136240005493164062e-01,2.136240005493164062e-01,2.136240005493164062e-01,2.136240005493164062e-01,2.136240005493164062e-01,2.136240005493164062e-01,2.136240005493164062e-01,2.136240005493164062e-01,2.136240005493164062e-01,2.136240005493164062e-01,2.136240005493164062e-01,2.136240005493164062e-01,2.136240005493164062e-01,2.136240005493164062e-01,2.136240005493164062e-01,2.136240005493164062e-01,2.136240005493164062e-01,2.136240005493164062e-01,2.136240005493164062e-01,2.136240005493164062e-01,2.136240005493164062e-01,2.136240005493164062e-01,2.136240005493164062e-01,1.831060051918029785e-01,1.831060051918029785e-01,1.831060051918029785e-01,1.525889933109283447e-01,1.831060051918029785e-01,1.831060051918029785e-01,1.831060051918029785e-01,1.831060051918029785e-01,1.831060051918029785e-01,1.525889933109283447e-01,1.525889933109283447e-01,1.525889933109283447e-01,1.525889933109283447e-01,1.525889933109283447e-01,1.525889933109283447e-01,1.525889933109283447e-01,1.525889933109283447e-01,1.525889933109283447e-01,1.525889933109283447e-01,1.525889933109283447e-01,1.525889933109283447e-01,1.525889933109283447e-01,1.525889933109283447e-01,1.525889933109283447e-01,1.525889933109283447e-01,1.525889933109283447e-01,1.525889933109283447e-01,1.525889933109283447e-01,1.525889933109283447e-01,1.525889933109283447e-01,1.525889933109283447e-01,1.525889933109283447e-01,1.525889933109283447e-01,1.525889933109283447e-01,1.831060051918029785e-01,1.831060051918029785e-01,1.831060051918029785e-01,1.831060051918029785e-01,1.525889933109283447e-01,1.525889933109283447e-01,1.525889933109283447e-01,1.525889933109283447e-01,1.525889933109283447e-01,1.525889933109283447e-01,1.525889933109283447e-01,1.525889933109283447e-01,1.525889933109283447e-01,1.525889933109283447e-01,1.525889933109283447e-01,1.525889933109283447e-01,1.525889933109283447e-01,1.525889933109283447e-01,1.525889933109283447e-01,1.831060051918029785e-01,1.831060051918029785e-01,1.831060051918029785e-01,1.831060051918029785e-01,1.525889933109283447e-01,1.525889933109283447e-01,1.525889933109283447e-01,1.525889933109283447e-01,1.525889933109283447e-01,1.525889933109283447e-01,1.525889933109283447e-01,1.525889933109283447e-01,1.525889933109283447e-01,1.525889933109283447e-01,1.525889933109283447e-01,1.525889933109283447e-01,1.525889933109283447e-01,1.525889933109283447e-01,1.525889933109283447e-01,1.525889933109283447e-01,1.525889933109283447e-01,1.525889933109283447e-01,1.525889933109283447e-01,1.525889933109283447e-01,1.525889933109283447e-01,1.525889933109283447e-01,1.525889933109283447e-01,1.525889933109283447e-01,1.525889933109283447e-01,1.525889933109283447e-01,1.525889933109283447e-01,1.525889933109283447e-01,1.525889933109283447e-01,1.525889933109283447e-01,1.525889933109283447e-01,1.525889933109283447e-01,1.525889933109283447e-01,1.525889933109283447e-01,1.525889933109283447e-01,1.525889933109283447e-01,1.525889933109283447e-01,1.525889933109283447e-01,1.525889933109283447e-01,1.525889933109283447e-01,1.525889933109283447e-01,1.525889933109283447e-01,1.525889933109283447e-01,1.525889933109283447e-01,1.525889933109283447e-01,1.525889933109283447e-01,1.525889933109283447e-01,1.525889933109283447e-01,1.525889933109283447e-01,1.525889933109283447e-01,1.525889933109283447e-01,1.525889933109283447e-01,1.525889933109283447e-01,1.525889933109283447e-01,1.525889933109283447e-01,1.525889933109283447e-01,1.525889933109283447e-01,1.525889933109283447e-01,1.525889933109283447e-01,1.525889933109283447e-01,1.525889933109283447e-01,1.831060051918029785e-01,1.525889933109283447e-01,1.525889933109283447e-01,1.525889933109283447e-01,1.525889933109283447e-01,1.525889933109283447e-01,1.525889933109283447e-01,1.525889933109283447e-01,1.525889933109283447e-01,1.525889933109283447e-01,1.525889933109283447e-01,1.525889933109283447e-01,1.525889933109283447e-01,1.525889933109283447e-01,1.525889933109283447e-01,1.525889933109283447e-01,1.525889933109283447e-01,1.525889933109283447e-01,1.525889933109283447e-01,1.525889933109283447e-01,1.525889933109283447e-01,1.525889933109283447e-01,1.525889933109283447e-01,1.525889933109283447e-01,1.525889933109283447e-01,1.525889933109283447e-01,1.525889933109283447e-01,1.525889933109283447e-01,1.525889933109283447e-01,1.525889933109283447e-01,1.525889933109283447e-01,1.525889933109283447e-01,1.525889933109283447e-01,1.525889933109283447e-01,1.525889933109283447e-01,1.525889933109283447e-01,1.831060051918029785e-01,1.831060051918029785e-01,1.831060051918029785e-01,1.831060051918029785e-01,1.525889933109283447e-01,1.831060051918029785e-01,1.831060051918029785e-01,1.831060051918029785e-01,1.831060051918029785e-01,1.831060051918029785e-01,1.831060051918029785e-01,2.136240005493164062e-01,2.136240005493164062e-01,1.831060051918029785e-01,1.831060051918029785e-01,1.831060051918029785e-01,1.525889933109283447e-01,1.831060051918029785e-01,2.136240005493164062e-01,1.831060051918029785e-01,1.831060051918029785e-01,1.831060051918029785e-01,1.831060051918029785e-01,1.525889933109283447e-01,1.525889933109283447e-01,1.525889933109283447e-01,1.525889933109283447e-01,1.831060051918029785e-01,1.831060051918029785e-01,1.831060051918029785e-01,1.831060051918029785e-01,1.525889933109283447e-01,1.525889933109283447e-01,1.525889933109283447e-01,1.831060051918029785e-01,1.831060051918029785e-01,1.831060051918029785e-01,1.831060051918029785e-01,1.831060051918029785e-01,2.136240005493164062e-01,2.136240005493164062e-01,2.136240005493164062e-01,2.136240005493164062e-01,2.136240005493164062e-01,2.136240005493164062e-01,2.136240005493164062e-01,2.136240005493164062e-01,1.831060051918029785e-01,2.136240005493164062e-01,2.136240005493164062e-01,2.136240005493164062e-01,2.136240005493164062e-01,2.136240005493164062e-01,2.136240005493164062e-01,2.136240005493164062e-01,2.136240005493164062e-01,2.136240005493164062e-01,2.136240005493164062e-01,2.136240005493164062e-01,2.136240005493164062e-01,2.136240005493164062e-01,2.136240005493164062e-01,2.136240005493164062e-01,2.136240005493164062e-01,2.136240005493164062e-01,2.136240005493164062e-01,2.136240005493164062e-01,2.136240005493164062e-01,2.136240005493164062e-01,2.136240005493164062e-01,2.136240005493164062e-01,2.136240005493164062e-01,2.136240005493164062e-01,2.136240005493164062e-01,2.136240005493164062e-01,2.136240005493164062e-01,2.136240005493164062e-01,2.136240005493164062e-01,2.136240005493164062e-01,2.136240005493164062e-01,2.136240005493164062e-01,2.136240005493164062e-01,2.136240005493164062e-01,2.136240005493164062e-01,2.136240005493164062e-01,2.136240005493164062e-01,2.136240005493164062e-01,2.136240005493164062e-01,2.136240005493164062e-01,2.136240005493164062e-01,2.136240005493164062e-01,2.136240005493164062e-01,2.136240005493164062e-01,2.441420108079910278e-01,2.746600210666656494e-01,2.441420108079910278e-01,2.441420108079910278e-01,2.136240005493164062e-01,2.136240005493164062e-01,2.136240005493164062e-01,2.136240005493164062e-01,2.136240005493164062e-01,2.136240005493164062e-01,2.136240005493164062e-01,2.136240005493164062e-01,2.441420108079910278e-01,2.746600210666656494e-01,2.441420108079910278e-01,2.746600210666656494e-01,2.746600210666656494e-01,2.746600210666656494e-01,2.746600210666656494e-01,2.746600210666656494e-01,2.746600210666656494e-01,2.746600210666656494e-01,2.746600210666656494e-01,2.746600210666656494e-01,2.441420108079910278e-01,2.441420108079910278e-01,2.441420108079910278e-01,2.441420108079910278e-01,2.441420108079910278e-01,2.441420108079910278e-01,2.136240005493164062e-01,2.441420108079910278e-01,2.441420108079910278e-01,2.441420108079910278e-01,2.136240005493164062e-01,2.441420108079910278e-01,2.441420108079910278e-01,2.746600210666656494e-01,2.746600210666656494e-01,2.746600210666656494e-01,2.746600210666656494e-01,2.746600210666656494e-01,2.746600210666656494e-01,2.441420108079910278e-01,2.441420108079910278e-01,2.136240005493164062e-01,2.136240005493164062e-01,2.441420108079910278e-01,2.441420108079910278e-01,2.136240005493164062e-01,2.136240005493164062e-01,2.136240005493164062e-01,2.136240005493164062e-01,2.136240005493164062e-01,2.136240005493164062e-01,2.136240005493164062e-01,2.136240005493164062e-01,2.136240005493164062e-01,2.136240005493164062e-01,2.136240005493164062e-01,2.136240005493164062e-01,2.136240005493164062e-01,2.136240005493164062e-01,2.136240005493164062e-01,2.136240005493164062e-01,2.136240005493164062e-01,2.136240005493164062e-01,1.831060051918029785e-01,1.831060051918029785e-01,2.136240005493164062e-01,2.136240005493164062e-01,1.831060051918029785e-01,1.831060051918029785e-01,1.831060051918029785e-01,1.831060051918029785e-01,1.831060051918029785e-01,1.831060051918029785e-01
2.624530076980590820e+00,2.624530076980590820e+00,2.716080188751220703e+00,3.082290172576904297e+00,3.356950044631958008e+00,3.356950044631958008e+00,3.448500156402587891e+00,3.997830629348754883e+00,4.272490024566650391e+00,4.211460113525390625e+00,4.455600261688232422e+00,4.638700008392333984e+00,4.455600261688232422e+00,4.486110210418701172e+00,5.065950393676757812e+00,5.462680339813232422e+00,5.828890323638916016e+00,6.378200054168701172e+00,7.110630512237548828e+00,8.392390251159667969e+00,8.636529922485351562e+00,8.636529922485351562e+00,9.246891021728515625e+00,9.155330657958984375e+00,9.429990768432617188e+00,1.046759986877441406e+01,1.168830108642578125e+01,1.330570125579833984e+01,1.547250080108642578e+01,1.757819938659667969e+01,1.989760208129882812e+01,2.169810104370117188e+01,2.270520019531250000e+01,2.285780143737792969e+01,2.255260086059570312e+01,2.261359977722167969e+01,2.246110153198242188e+01,2.227800178527832031e+01,2.178969955444335938e+01,2.047739982604980469e+01,1.837170028686523438e+01,1.513680076599121094e+01,1.269540119171142578e+01,1.019290065765380859e+01,9.399470329284667969e+00,1.367190074920654297e+01,1.596080017089843750e+01,1.504520034790039062e+01,1.269540119171142578e+01,1.168830108642578125e+01,1.092540073394775391e+01,9.277400016784667969e+00,6.561310291290283203e+00,6.011990070343017578e+00,6.591830253601074219e+00,6.683380126953125000e+00,6.622340202331542969e+00,6.195100307464599609e+00,5.889920234680175781e+00,5.706820487976074219e+00,5.096470355987548828e+00,5.157500267028808594e+00,5.004909992218017578e+00,4.455600261688232422e+00,4.058870315551757812e+00,3.753679990768432617e+00,3.540050268173217773e+00,3.448500156402587891e+00,3.387470245361328125e+00,3.204360008239746094e+00,3.021260261535644531e+00,2.899180173873901367e+00,2.777110338211059570e+00,2.624530076980590820e+00,2.380389928817749023e+00,2.197280168533325195e+00,2.105730056762695312e+00,2.075210094451904297e+00,2.044690132141113281e+00,2.075210094451904297e+00,2.044690132141113281e+00,1.922610044479370117e+00,1.800540089607238770e+00,1.739510059356689453e+00,1.770030140876770020e+00,1.831060171127319336e+00,1.770030140876770020e+00,1.770030140876770020e+00,1.770030140876770020e+00,1.739510059356689453e+00,1.678470134735107422e+00,1.586920142173767090e+00,1.495370030403137207e+00,1.464850068092346191e+00,1.495370030403137207e+00,1.495370030403137207e+00,1.464850068092346191e+00,1.464850068092346191e+00,1.495370030403137207e+00,1.464850068092346191e+00,1.403820037841796875e+00,1.373299956321716309e+00,1.312260031700134277e+00,1.342779994010925293e+00,1.342779994010925293e+00,1.312260031700134277e+00,1.312260031700134277e+00,1.281750082969665527e+00,1.281750082969665527e+00,1.312260031700134277e+00,1.312260031700134277e+00,1.281750082969665527e+00,1.251230001449584961e+00,1.251230001449584961e+00,1.281750082969665527e+00,1.220710039138793945e+00,1.190189957618713379e+00,1.190189957618713379e+00,1.190189957618713379e+00,1.129160046577453613e+00,1.129160046577453613e+00,1.098640084266662598e+00,1.098640084266662598e+00,1.098640084266662598e+00,1.098640084266662598e+00,1.068120002746582031e+00,1.098640084266662598e+00,1.037610054016113281e+00,1.037610054016113281e+00,1.007089972496032715e+00,1.007089972496032715e+00,1.007089972496032715e+00,9.765700101852416992e-01,9.765700101852416992e-01,9.765700101852416992e-01,1.007089972496032715e+00,1.007089972496032715e+00,1.007089972496032715e+00,1.007089972496032715e+00,9.765700101852416992e-01,9.460490345954895020e-01,9.460490345954895020e-01,9.460490345954895020e-01,9.460490345954895020e-01,9.155310392379760742e-01,9.155310392379760742e-01,9.460490345954895020e-01,9.460490345954895020e-01,9.155310392379760742e-01,9.155310392379760742e-01,9.155310392379760742e-01,9.155310392379760742e-01,9.155310392379760742e-01,8.850130438804626465e-01,8.544960021972656250e-01,8.544960021972656250e-01,8.544960021972656250e-01,8.544960021972656250e-01,8.544960021972656250e-01,8.239780068397521973e-01,8.239780068397521973e-01,8.239780068397521973e-01,8.239780068397521973e-01,8.239780068397521973e-01,8.239780068397521973e-01,8.239780068397521973e-01,8.239780068397521973e-01,8.239780068397521973e-01,7.934610247611999512e-01,7.934610247611999512e-01,7.934610247611999512e-01,7.934610247611999512e-01,7.934610247611999512e-01,7.934610247611999512e-01,7.629430294036865234e-01,7.324260473251342773e-01,7.324260473251342773e-01,7.629430294036865234e-01,7.629430294036865234e-01,7.934610247611999512e-01,7.934610247611999512e-01,7.629430294036865234e-01,7.629430294036865234e-01,7.629430294036865234e-01,7.324260473251342773e-01,7.324260473251342773e-01,7.324260473251342773e-01,7.324260473251342773e-01,7.324260473251342773e-01,7.324260473251342773e-01,7.629430294036865234e-01,7.324260473251342773e-01,7.324260473251342773e-01,7.324260473251342773e-01,7.324260473251342773e-01,7.324260473251342773e-01,7.324260473251342773e-01,7.324260473251342773e-01,7.324260473251342773e-01,7.324260473251342773e-01,7.324260473251342773e-01,7.324260473251342773e-01,7.324260473251342773e-01,7.324260473251342773e-01,7.324260473251342773e-01,7.324260473251342773e-01,7.019080519676208496e-01,6.713899970054626465e-01,7.019080519676208496e-01,7.324260473251342773e-01,7.324260473251342773e-01,7.324260473251342773e-01,7.324260473251342773e-01,7.019080519676208496e-01,6.713899970054626465e-01,7.019080519676208496e-01,7.019080519676208496e-01,6.713899970054626465e-01,6.713899970054626465e-01,6.713899970054626465e-01,6.713899970054626465e-01,6.713899970054626465e-01,6.713899970054626465e-01,7.019080519676208496e-01,6.713899970054626465e-01,7.019080519676208496e-01,7.019080519676208496e-01,6.713899970054626465e-01,6.713899970054626465e-01,6.713899970054626465e-01,6.713899970054626465e-01,6.713899970054626465e-01,6.713899970054626465e-01,6.713899970054626465e-01,7.019080519676208496e-01,7.019080519676208496e-01,6.713899970054626465e-01,6.713899970054626465e-01,6.713899970054626465e-01,6.713899970054626465e-01,6.713899970054626465e-01,6.713899970054626465e-01,6.713899970054626465e-01,6.713899970054626465e-01,6.713899970054626465e-01,6.713899970054626465e-01,6.713899970054626465e-01,6.713899970054626465e-01,6.713899970054626465e-01,6.713899970054626465e-01,7.019080519676208496e-01,7.019080519676208496e-01,7.019080519676208496e-01,7.019080519676208496e-01,6.713899970054626465e-01,6.713899970054626465e-01,6.713899970054626465e-01,6.713899970054626465e-01,6.713899970054626465e-01,6.713899970054626465e-01,7.019080519676208496e-01,7.019080519676208496e-01,6.713899970054626465e-01,6.713899970054626465e-01,6.713899970054626465e-01,6.713899970054626465e-01,6.713899970054626465e-01,6.713899970054626465e-01,6.713899970054626465e-01,6.713899970054626465e-01,6.713899970054626465e-01,6.713899970054626465e-01,6.713899970054626465e-01,6.713899970054626465e-01,6.713899970054626465e-01,6.713899970054626465e-01,6.713899970054626465e-01,6.713899970054626465e-01,6.713899970054626465e-01,6.713899970054626465e-01,6.713899970054626465e-01,6.713899970054626465e-01,6.713899970054626465e-01,6.713899970054626465e-01,6.713899970054626465e-01,6.713899970054626465e-01,6.713899970054626465e-01,7.324260473251342773e-01,7.324260473251342773e-01,7.324260473251342773e-01,7.324260473251342773e-01,7.324260473251342773e-01,7.324260473251342773e-01,7.629430294036865234e-01,7.934610247611999512e-01,7.934610247611999512e-01,8.239780068397521973e-01,8.239780068397521973e-01,8.544960021972656250e-01,8.850130438804626465e-01,9.460490345954895020e-01,1.007089972496032715e+00,1.037610054016113281e+00,1.068120002746582031e+00,1.068120002746582031e+00,1.129160046577453613e+00,1.129160046577453613e+00,1.159680008888244629e+00,1.190189957618713379e+00,1.190189957618713379e+00,1.251230001449584961e+00,1.281750082969665527e+00,1.312260031700134277e+00,1.342779994010925293e+00,1.403820037841796875e+00,1.464850068092346191e+00,1.464850068092346191e+00,1.464850068092346191e+00,1.464850068092346191e+00,1.495370030403137207e+00,1.495370030403137207e+00,1.525890111923217773e+00,1.525890111923217773e+00,1.525890111923217773e+00,1.525890111923217773e+00,1.556400060653686523e+00,1.586920142173767090e+00,1.556400060653686523e+00,1.525890111923217773e+00,1.586920142173767090e+00,1.647960186004638672e+00,1.647960186004638672e+00,1.647960186004638672e+00,1.678470134735107422e+00,1.739510059356689453e+00,1.739510059356689453e+00,1.739510059356689453e+00,1.739510059356689453e+00,1.770030140876770020e+00,1.739510059356689453e+00,1.739510059356689453e+00,1.770030140876770020e+00,1.800540089607238770e+00,1.892100095748901367e+00,1.953140020370483398e+00,1.922610044479370117e+00,1.953140020370483398e+00,1.922610044479370117e+00,1.892100095748901367e+00,1.892100095748901367e+00,1.953140020370483398e+00,1.953140020370483398e+00,1.922610044479370117e+00,1.831060171127319336e+00,1.831060171127319336e+00,1.861580014228820801e+00,1.892100095748901367e+00,1.861580014228820801e+00,1.892100095748901367e+00,2.014179944992065430e+00,2.105730056762695312e+00,2.136250019073486328e+00,2.197280168533325195e+00,2.197280168533325195e+00,2.136250019073486328e+00,2.075210094451904297e+00,2.044690132141113281e+00,2.014179944992065430e+00,2.044690132141113281e+00,2.075210094451904297e+00,2.075210094451904297e+00,2.014179944992065430e+00,2.014179944992065430e+00,1.953140020370483398e+00,1.953140020370483398e+00,1.953140020370483398e+00,1.953140020370483398e+00,2.075210094451904297e+00,2.136250019073486328e+00,2.136250019073486328e+00,2.166760206222534180e+00,2.136250019073486328e+00,2.105730056762695312e+00,2.136250019073486328e+00,2.105730056762695312e+00,2.075210094451904297e+00,2.105730056762695312e+00,2.075210094451904297e+00,2.075210094451904297e+00,2.075210094451904297e+00,2.136250019073486328e+00,2.197280168533325195e+00,2.288830280303955078e+00,2.349870204925537109e+00,2.288830280303955078e+00,2.227800130844116211e+00,2.227800130844116211e+00,2.288830280303955078e+00,2.288830280303955078e+00,2.319350004196166992e+00,2.410900354385375977e+00,2.471940040588378906e+00,2.532970190048217773e+00,2.624530076980590820e+00,2.777110338211059570e+00,2.899180173873901367e+00,3.021260261535644531e+00,3.265400171279907227e+00,3.448500156402587891e+00,3.601090192794799805e+00,4.028350353240966797e+00,4.333530426025390625e+00,4.303010463714599609e+00,4.608180046081542969e+00,4.791290283203125000e+00,4.730250358581542969e+00,4.699740409851074219e+00,4.791290283203125000e+00,4.882840156555175781e+00,5.004909992218017578e+00,5.188020229339599609e+00,5.249050140380859375e+00,5.188020229339599609e+00,5.279570102691650391e+00,5.340610504150390625e+00,5.371119976043701172e+00,5.493190288543701172e+00,5.249050140380859375e+00,5.096470355987548828e+00,5.188020229339599609e+00,5.371119976043701172e+00,5.584750175476074219e+00,5.798370361328125000e+00,5.920440196990966797e+00,5.889920234680175781e+00,5.798370361328125000e+00,5.920440196990966797e+00,6.103550434112548828e+00,6.408720016479492188e+00,6.622340202331542969e+00,6.378200054168701172e+00,6.042510032653808594e+00,5.798370361328125000e+00,5.676300048828125000e+00,5.645780086517333984e+00,5.554230213165283203e+00,5.798370361328125000e+00,6.011990070343017578e+00,6.286650180816650391e+00,6.195100307464599609e+00,6.286650180816650391e+00,6.744410037994384766e+00,6.744410037994384766e+00,6.378200054168701172e+00,6.347690105438232422e+00,6.591830253601074219e+00,7.141139984130859375e+00,7.476840496063232422e+00,8.514460563659667969e+00,1.025400066375732422e+01,1.113900089263916016e+01,1.214610099792480469e+01,1.342780017852783203e+01,1.504520034790039062e+01,1.840220069885253906e+01,2.175920295715332031e+01,2.310190200805664062e+01,2.316300201416015625e+01,2.319350051879882812e+01,2.334609985351562500e+01,2.343760108947753906e+01,2.407850074768066406e+01,2.444470024108886719e+01,2.450570297241210938e+01,2.432260131835937500e+01,2.410900115966796875e+01,2.395639991760253906e+01,2.410900115966796875e+01,2.410900115966796875e+01,2.441420173645019531e+01,2.468880271911621094e+01,2.453630256652832031e+01,2.429210090637207031e+01,2.468880271911621094e+01,2.505510139465332031e+01,2.511610221862792969e+01,2.447520065307617188e+01,2.233900070190429688e+01,1.937880134582519531e+01,1.678480148315429688e+01,1.266490077972412109e+01,9.338440895080566406e+00,7.415800094604492188e+00,4.699740409851074219e+00,3.326430082321166992e+00,4.425080299377441406e+00,5.096470355987548828e+00,4.089390277862548828e+00,2.807630062103271484e+00,2.288830280303955078e+00,2.441420078277587891e+00,3.143330335617065430e+00,3.265400171279907227e+00,2.868669986724853516e+00,2.563490152359008789e+00,2.349870204925537109e+00,2.136250019073486328e+00,2.197280168533325195e+00,2.258320093154907227e+00,1.953140020370483398e+00,1.678470134735107422e+00,1.464850068092346191e+00,1.312260031700134277e+00,1.098640084266662598e+00,1.037610054016113281e+00,9.765700101852416992e-01,9.460490345954895020e-01,1.037610054016113281e+00,1.007089972496032715e+00,1.007089972496032715e+00,1.037610054016113281e+00,1.098640084266662598e+00,1.159680008888244629e+00,1.220710039138793945e+00,1.159680008888244629e+00,1.098640084266662598e+00,1.220710039138793945e+00,1.129160046577453613e+00,8.544960021972656250e-01,7.629430294036865234e-01,8.239780068397521973e-01,8.544960021972656250e-01,7.934610247611999512e-01,7.324260473251342773e-01,7.324260473251342773e-01,7.324260473251342773e-01,7.629430294036865234e-01,7.324260473251342773e-01,6.713899970054626465e-01,5.798380374908447266e-01,5.493200421333312988e-01,5.188030600547790527e-01,4.882850050926208496e-01,4.882850050926208496e-01,5.493200421333312988e-01,6.103550195693969727e-01,6.103550195693969727e-01,6.103550195693969727e-01,6.103550195693969727e-01,5.798380374908447266e-01,5.798380374908447266e-01,5.188030600547790527e-01,4.882850050926208496e-01,4.882850050926208496e-01,4.577660262584686279e-01,4.882850050926208496e-01,4.882850050926208496e-01,4.577660262584686279e-01,4.882850050926208496e-01,4.577660262584686279e-01,4.272480010986328125e-01,4.272480010986328125e-01,4.272480010986328125e-01,4.577660262584686279e-01,4.577660262584686279e-01,4.272480010986328125e-01,4.272480010986328125e-01,4.272480010986328125e-01,4.272480010986328125e-01,4.272480010986328125e-01,4.272480010986328125e-01,3.967300355434417725e-01,3.967300355434417725e-01,4.272480010986328125e-01,4.272480010986328125e-01,4.272480010986328125e-01,4.272480010986328125e-01,4.272480010986328125e-01,3.967300355434417725e-01,3.967300355434417725e-01,4.272480010986328125e-01,4.272480010986328125e-01,3.967300355434417725e-01,3.967300355434417725e-01,3.967300355434417725e-01,3.967300355434417725e-01,3.967300355434417725e-01,3.967300355434417725e-01,3.967300355434417725e-01,3.967300355434417725e-01,3.967300355434417725e-01,3.662130236625671387e-01,3.356949985027313232e-01,3.356949985027313232e-01,3.356949985027313232e-01,3.356949985027313232e-01,3.356949985027313232e-01,3.051779866218566895e-01,3.051779866218566895e-01,3.051779866218566895e-01,2.746600210666656494e-01,2.746600210666656494e-01,2.746600210666656494e-01,2.746600210666656494e-01,2.746600210666656494e-01,2.746600210666656494e-01,2.746600210666656494e-01,2.746600210666656494e-01,2.746600210666656494e-01,2.746600210666656494e-01,2.746600210666656494e-01,2.746600210666656494e-01,2.746600210666656494e-01,2.746600210666656494e-01,3.051779866218566895e-01,3.051779866218566895e-01,3.051779866218566895e-01,3.051779866218566895e-01,3.051779866218566895e-01,3.051779866218566895e-01,2.746600210666656494e-01,2.746600210666656494e-01,2.746600210666656494e-01,2.746600210666656494e-01,2.746600210666656494e-01,2.746600210666656494e-01,2.746600210666656494e-01,2.746600210666656494e-01,2.746600210666656494e-01,2.746600210666656494e-01,2.746600210666656494e-01,2.746600210666656494e-01,2.746600210666656494e-01,2.746600210666656494e-01,2.746600210666656494e-01,2.441420108079910278e-01,2.136240005493164062e-01,2.136240005493164062e-01,2.441420108079910278e-01,2.136240005493164062e-01,2.136240005493164062e-01,2.136240005493164062e-01,2.136240005493164062e-01,2.136240005493164062e-01,2.136240005493164062e-01,2.136240005493164062e-01,2.136240005493164062e-01,2.136240005493164062e-01,2.136240005493164062e-01,2.136240005493164062e-01,2.136240005493164062e-01,1.831060051918029785e-01,1.831060051918029785e-01,1.831060051918029785e-01,1.831060051918029785e-01,2.136240005493164062e-01,2.136240005493164062e-01,2.136240005493164062e-01,2.136240005493164062e-01,2.136240005493164062e-01,2.136240005493164062e-01,1.831060051918029785e-01,2.136240005493164062e-01,2.136240005493164062e-01,2.136240005493164062e-01,2.136240005493164062e-01,1.831060051918029785e-01,1.831060051918029785e-01,1.831060051918029785e-01,1.831060051918029785e-01,2.136240005493164062e-01,1.831060051918029785e-01,2.136240005493164062e-01,2.136240005493164062e-01,2.136240005493164062e-01,2.136240005493164062e-01,2.136240005493164062e-01,2.136240005493164062e-01,2.136240005493164062e-01,2.136240005493164062e-01,2.136240005493164062e-01,2.136240005493164062e-01,2.136240005493164062e-01,2.136240005493164062e-01,2.136240005493164062e-01,2.136240005493164062e-01,1.831060051918029785e-01,1.831060051918029785e-01,1.831060051918029785e-01,2.136240005493164062e-01,2.136240005493164062e-01,2.136240005493164062e-01,1.831060051918029785e-01,1.831060051918029785e-01,1.831060051918029785e-01,1.831060051918029785e-01,1.831060051918029785e-01,1.525889933109283447e-01,1.525889933109283447e-01,1.525889933109283447e-01,1.525889933109283447e-01,1.525889933109283447e-01,1.525889933109283447e-01,1.525889933109283447e-01,1.525889933109283447e-01,1.525889933109283447e-01,1.525889933109283447e-01,1.525889933109283447e-01,1.525889933109283447e-01,1.525889933109283447e-01,1.525889933109283447e-01,1.525889933109283447e-01,1.525889933109283447e-01,1.525889933109283447e-01,1.525889933109283447e-01,1.525889933109283447e-01,1.831060051918029785e-01,1.525889933109283447e-01,1.525889933109283447e-01,1.831060051918029785e-01,1.831060051918029785e-01,1.831060051918029785e-01,1.831060051918029785e-01,1.831060051918029785e-01,1.831060051918029785e-01,1.831060051918029785e-01,1.831060051918029785e-01,1.831060051918029785e-01,1.831060051918029785e-01,1.831060051918029785e-01,1.525889933109283447e-01,1.525889933109283447e-01,1.525889933109283447e-01,1.525889933109283447e-01,1.525889933109283447e-01,1.525889933109283447e-01,1.525889933109283447e-01,1.525889933109283447e-01,1.525889933109283447e-01,1.525889933109283447e-01,1.525889933109283447e-01,1.525889933109283447e-01,1.525889933109283447e-01,1.525889933109283447e-01,1.525889933109283447e-01,1.525889933109283447e-01,1.525889933109283447e-01,1.525889933109283447e-01,1.525889933109283447e-01,1.525889933109283447e-01,1.525889933109283447e-01,1.525889933109283447e-01,1.525889933109283447e-01,1.525889933109283447e-01,1.525889933109283447e-01,1.525889933109283447e-01,1.525889933109283447e-01,1.525889933109283447e-01,1.525889933109283447e-01,1.525889933109283447e-01,1.525889933109283447e-01,1.525889933109283447e-01,1.525889933109283447e-01,1.525889933109283447e-01,1.525889933109283447e-01,1.525889933109283447e-01,1.525889933109283447e-01,1.525889933109283447e-01,1.525889933109283447e-01,1.525889933109283447e-01,1.525889933109283447e-01,1.525889933109283447e-01,1.525889933109283447e-01,1.525889933109283447e-01,1.525889933109283447e-01,1.525889933109283447e-01,1.525889933109283447e-01,1.525889933109283447e-01,1.525889933109283447e-01,1.525889933109283447e-01,1.220710054039955139e-01,1.220710054039955139e-01,1.525889933109283447e-01,1.525889933109283447e-01,1.525889933109283447e-01,1.525889933109283447e-01,1.525889933109283447e-01,1.525889933109283447e-01,1.525889933109283447e-01,1.525889933109283447e-01,1.831060051918029785e-01,1.831060051918029785e-01,1.831060051918029785e-01,1.831060051918029785e-01,1.831060051918029785e-01,1.831060051918029785e-01,1.525889933109283447e-01,1.525889933109283447e-01,1.525889933109283447e-01,1.525889933109283447e-01,1.525889933109283447e-01,1.525889933109283447e-01,1.525889933109283447e-01,1.525889933109283447e-01,1.525889933109283447e-01,1.525889933109283447e-01,1.525889933109283447e-01,1.525889933109283447e-01,1.525889933109283447e-01,1.525889933109283447e-01,1.525889933109283447e-01,1.525889933109283447e-01,1.525889933109283447e-01,1.525889933109283447e-01,1.525889933109283447e-01,1.525889933109283447e-01,1.525889933109283447e-01,1.525889933109283447e-01,1.525889933109283447e-01,1.525889933109283447e-01,1.525889933109283447e-01,1.831060051918029785e-01,1.831060051918029785e-01,1.525889933109283447e-01,1.525889933109283447e-01,1.525889933109283447e-01,1.525889933109283447e-01,1.525889933109283447e-01,1.525889933109283447e-01,1.525889933109283447e-01,1.525889933109283447e-01,1.525889933109283447e-01,1.525889933109283447e-01,1.525889933109283447e-01,1.831060051918029785e-01,1.831060051918029785e-01,1.831060051918029785e-01,1.525889933109283447e-01,1.525889933109283447e-01,1.525889933109283447e-01,1.525889933109283447e-01,1.831060051918029785e-01,2.136240005493164062e-01,1.831060051918029785e-01,2.136240005493164062e-01,2.136240005493164062e-01,1.831060051918029785e-01,2.136240005493164062e-01,2.136240005493164062e-01,1.831060051918029785e-01,1.831060051918029785e-01,1.831060051918029785e-01,1.831060051918029785e-01,1.831060051918029785e-01,1.831060051918029785e-01,1.831060051918029785e-01,1.525889933109283447e-01,1.525889933109283447e-01,1.525889933109283447e-01,1.831060051918029785e-01,1.831060051918029785e-01,1.831060051918029785e-01,1.831060051918029785e-01,1.831060051918029785e-01,1.831060051918029785e-01,1.831060051918029785e-01,1.831060051918029785e-01,1.831060051918029785e-01,1.831060051918029785e-01,1.831060051918029785e-01,2.136240005493164062e-01,1.831060051918029785e-01,1.831060051918029785e-01,1.831060051918029785e-01,1.831060051918029785e-01,2.136240005493164062e-01,2.136240005493164062e-01,2.136240005493164062e-01,2.136240005493164062e-01,2.136240005493164062e-01,1.831060051918029785e-01,1.831060051918029785e-01,2.136240005493164062e-01,2.136240005493164062e-01,2.136240005493164062e-01,2.136240005493164062e-01,1.831060051918029785e-01,1.831060051918029785e-01,1.831060051918029785e-01,1.831060051918029785e-01,2.136240005493164062e-01,1.831060051918029785e-01,1.831060051918029785e-01,2.136240005493164062e-01,2.136240005493164062e-01,2.136240005493164062e-01,2.136240005493164062e-01,2.136240005493164062e-01,2.136240005493164062e-01,2.136240005493164062e-01,2.136240005493164062e-01,2.136240005493164062e-01,2.136240005493164062e-01,1.831060051918029785e-01,2.136240005493164062e-01,2.136240005493164062e-01,2.136240005493164062e-01,2.136240005493164062e-01,2.136240005493164062e-01,2.136240005493164062e-01,2.136240005493164062e-01,2.136240005493164062e-01,2.136240005493164062e-01,2.136240005493164062e-01,2.136240005493164062e-01,2.136240005493164062e-01,2.136240005493164062e-01,2.136240005493164062e-01,2.136240005493164062e-01,2.136240005493164062e-01,2.136240005493164062e-01,2.136240005493164062e-01,2.136240005493164062e-01,2.136240005493164062e-01,2.136240005493164062e-01,2.136240005493164062e-01,2.136240005493164062e-01,2.136240005493164062e-01,2.441420108079910278e-01,2.441420108079910278e-01,2.441420108079910278e-01,2.441420108079910278e-01,2.441420108079910278e-01,2.441420108079910278e-01,2.746600210666656494e-01,2.441420108079910278e-01,2.441420108079910278e-01,2.441420108079910278e-01,2.441420108079910278e-01,2.441420108079910278e-01,2.136240005493164062e-01,2.441420108079910278e-01,2.746600210666656494e-01,2.746600210666656494e-01,2.746600210666656494e-01,2.746600210666656494e-01,2.441420108079910278e-01,2.441420108079910278e-01,2.746600210666656494e-01,2.746600210666656494e-01,2.746600210666656494e-01,2.746600210666656494e-01,2.746600210666656494e-01,2.746600210666656494e-01,2.746600210666656494e-01,2.746600210666656494e-01,2.746600210666656494e-01,2.746600210666656494e-01,2.746600210666656494e-01,2.746600210666656494e-01,2.441420108079910278e-01,2.746600210666656494e-01,2.441420108079910278e-01,2.136240005493164062e-01,2.441420108079910278e-01,2.746600210666656494e-01,2.746600210666656494e-01,2.746600210666656494e-01,2.441420108079910278e-01,2.136240005493164062e-01,2.136240005493164062e-01,2.136240005493164062e-01,2.136240005493164062e-01,2.136240005493164062e-01,2.136240005493164062e-01,2.136240005493164062e-01,2.136240005493164062e-01,2.136240005493164062e-01,2.136240005493164062e-01,2.136240005493164062e-01,2.136240005493164062e-01,2.136240005493164062e-01,2.136240005493164062e-01,2.136240005493164062e-01,2.136240005493164062e-01,2.136240005493164062e-01,2.136240005493164062e-01,2.136240005493164062e-01,2.136240005493164062e-01,2.136240005493164062e-01,2.136240005493164062e-01,2.136240005493164062e-01,2.136240005493164062e-01,2.136240005493164062e-01,2.136240005493164062e-01,2.136240005493164062e-01,2.136240005493164062e-01,1.831060051918029785e-01,1.831060051918029785e-01,1.831060051918029785e-01,1.831060051918029785e-01
2.410900354385375977e+00,2.410900354385375977e+00,2.380389928817749023e+00,2.471940040588378906e+00,2.655040264129638672e+00,2.777110338211059570e+00,2.716080188751220703e+00,2.685559988021850586e+00,3.021260261535644531e+00,3.265400171279907227e+00,3.356950044631958008e+00,3.387470245361328125e+00,3.753679990768432617e+00,4.211460113525390625e+00,4.272490024566650391e+00,4.425080299377441406e+00,4.486110210418701172e+00,4.241970062255859375e+00,4.272490024566650391e+00,4.913360118865966797e+00,5.401640415191650391e+00,6.042510032653808594e+00,6.683380126953125000e+00,7.415800094604492188e+00,8.422910690307617188e+00,8.636529922485351562e+00,8.758600234985351562e+00,9.277400016784667969e+00,8.941710472106933594e+00,8.972230911254882812e+00,1.071170043945312500e+01,1.223760032653808594e+01,1.376350021362304688e+01,1.550300121307373047e+01,1.779190063476562500e+01,1.998910140991210938e+01,2.114880180358886719e+01,2.185070037841796875e+01,2.252210044860839844e+01,2.279680252075195312e+01,2.249160003662109375e+01,2.255260086059570312e+01,2.249160003662109375e+01,2.218640136718750000e+01,2.050790214538574219e+01,1.651010131835937500e+01,1.342780017852783203e+01,1.272590065002441406e+01,1.129160022735595703e+01,1.037600040435791016e+01,1.153570079803466797e+01,1.177980041503906250e+01,1.132209968566894531e+01,1.086430072784423828e+01,1.098639965057373047e+01,1.028450012207031250e+01,7.476840496063232422e+00,6.195100307464599609e+00,6.408720016479492188e+00,7.080110073089599609e+00,6.591830253601074219e+00,6.042510032653808594e+00,5.676300048828125000e+00,5.523710250854492188e+00,5.615260124206542969e+00,5.157500267028808594e+00,4.974400520324707031e+00,4.760770320892333984e+00,4.455600261688232422e+00,4.119900226593017578e+00,3.784190177917480469e+00,3.570569992065429688e+00,3.326430082321166992e+00,3.173840284347534180e+00,2.960220098495483398e+00,2.929700136184692383e+00,2.807630062103271484e+00,2.624530076980590820e+00,2.471940040588378906e+00,2.349870204925537109e+00,2.197280168533325195e+00,2.075210094451904297e+00,2.044690132141113281e+00,2.044690132141113281e+00,2.044690132141113281e+00,1.953140020370483398e+00,1.861580014228820801e+00,1.770030140876770020e+00,1.708990097045898438e+00,1.708990097045898438e+00,1.739510059356689453e+00,1.708990097045898438e+00,1.647960186004638672e+00,1.647960186004638672e+00,1.586920142173767090e+00,1.556400060653686523e+00,1.495370030403137207e+00,1.464850068092346191e+00,1.464850068092346191e+00,1.464850068092346191e+00,1.403820037841796875e+00,1.403820037841796875e+00,1.403820037841796875e+00,1.464850068092346191e+00,1.434329986572265625e+00,1.403820037841796875e+00,1.342779994010925293e+00,1.312260031700134277e+00,1.251230001449584961e+00,1.251230001449584961e+00,1.281750082969665527e+00,1.312260031700134277e+00,1.281750082969665527e+00,1.281750082969665527e+00,1.281750082969665527e+00,1.281750082969665527e+00,1.281750082969665527e+00,1.281750082969665527e+00,1.281750082969665527e+00,1.251230001449584961e+00,1.220710039138793945e+00,1.190189957618713379e+00,1.190189957618713379e+00,1.159680008888244629e+00,1.129160046577453613e+00,1.129160046577453613e+00,1.129160046577453613e+00,1.129160046577453613e+00,1.129160046577453613e+00,1.098640084266662598e+00,1.129160046577453613e+00,1.098640084266662598e+00,1.068120002746582031e+00,1.007089972496032715e+00,1.007089972496032715e+00,1.007089972496032715e+00,9.765700101852416992e-01,9.765700101852416992e-01,9.765700101852416992e-01,9.765700101852416992e-01,9.765700101852416992e-01,9.460490345954895020e-01,9.765700101852416992e-01,9.765700101852416992e-01,9.460490345954895020e-01,9.765700101852416992e-01,9.460490345954895020e-01,9.460490345954895020e-01,9.155310392379760742e-01,9.155310392379760742e-01,9.460490345954895020e-01,9.460490345954895020e-01,9.155310392379760742e-01,9.155310392379760742e-01,9.155310392379760742e-01,8.850130438804626465e-01,9.155310392379760742e-01,9.155310392379760742e-01,8.850130438804626465e-01,8.850130438804626465e-01,8.850130438804626465e-01,8.544960021972656250e-01,8.544960021972656250e-01,8.239780068397521973e-01,8.239780068397521973e-01,8.239780068397521973e-01,8.239780068397521973e-01,8.544960021972656250e-01,8.239780068397521973e-01,8.239780068397521973e-01,8.239780068397521973e-01,7.934610247611999512e-01,7.934610247611999512e-01,8.239780068397521973e-01,8.239780068397521973e-01,8.239780068397521973e-01,8.239780068397521973e-01,7.934610247611999512e-01,7.934610247611999512e-01,7.629430294036865234e-01,7.629430294036865234e-01,7.324260473251342773e-01,7.324260473251342773e-01,7.629430294036865234e-01,7.629430294036865234e-01,7.629430294036865234e-01,7.629430294036865234e-01,7.324260473251342773e-01,7.324260473251342773e-01,7.324260473251342773e-01,7.324260473251342773e-01,7.324260473251342773e-01,7.324260473251342773e-01,7.629430294036865234e-01,7.324260473251342773e-01,7.324260473251342773e-01,7.324260473251342773e-01,7.324260473251342773e-01,7.324260473251342773e-01,7.324260473251342773e-01,7.324260473251342773e-01,7.324260473251342773e-01,7.324260473251342773e-01,7.324260473251342773e-01,7.324260473251342773e-01,7.324260473251342773e-01,7.324260473251342773e-01,7.019080519676208496e-01,6.713899970054626465e-01,6.713899970054626465e-01,7.019080519676208496e-01,7.019080519676208496e-01,7.019080519676208496e-01,7.324260473251342773e-01,7.324260473251342773e-01,7.324260473251342773e-01,7.324260473251342773e-01,7.324260473251342773e-01,7.324260473251342773e-01,6.713899970054626465e-01,6.713899970054626465e-01,6.713899970054626465e-01,6.713899970054626465e-01,6.713899970054626465e-01,6.713899970054626465e-01,6.713899970054626465e-01,7.019080519676208496e-01,7.324260473251342773e-01,7.324260473251342773e-01,6.713899970054626465e-01,7.019080519676208496e-01,6.713899970054626465e-01,6.713899970054626465e-01,6.713899970054626465e-01,6.713899970054626465e-01,6.713899970054626465e-01,6.713899970054626465e-01,6.713899970054626465e-01,6.713899970054626465e-01,7.019080519676208496e-01,7.019080519676208496e-01,7.324260473251342773e-01,6.713899970054626465e-01,6.713899970054626465e-01,6.713899970054626465e-01,6.713899970054626465e-01,6.713899970054626465e-01,6.713899970054626465e-01,6.713899970054626465e-01,6.713899970054626465e-01,6.713899970054626465e-01,6.713899970054626465e-01,6.713899970054626465e-01,6.713899970054626465e-01,7.019080519676208496e-01,7.324260473251342773e-01,7.324260473251342773e-01,7.324260473251342773e-01,7.019080519676208496e-01,6.713899970054626465e-01,6.713899970054626465e-01,6.713899970054626465e-01,6.713899970054626465e-01,6.713899970054626465e-01,6.713899970054626465e-01,7.019080519676208496e-01,7.324260473251342773e-01,7.324260473251342773e-01,7.324260473251342773e-01,7.324260473251342773e-01,7.019080519676208496e-01,6.713899970054626465e-01,6.713899970054626465e-01,6.713899970054626465e-01,6.713899970054626465e-01,6.713899970054626465e-01,6.713899970054626465e-01,6.713899970054626465e-01,6.713899970054626465e-01,6.713899970054626465e-01,6.713899970054626465e-01,6.713899970054626465e-01,6.713899970054626465e-01,6.713899970054626465e-01,6.713899970054626465e-01,7.019080519676208496e-01,6.713899970054626465e-01,6.713899970054626465e-01,7.019080519676208496e-01,7.324260473251342773e-01,7.324260473251342773e-01,7.629430294036865234e-01,7.934610247611999512e-01,7.934610247611999512e-01,7.934610247611999512e-01,8.239780068397521973e-01,8.544960021972656250e-01,9.155310392379760742e-01,9.155310392379760742e-01,9.460490345954895020e-01,1.007089972496032715e+00,1.037610054016113281e+00,1.098640084266662598e+00,1.129160046577453613e+00,1.159680008888244629e+00,1.190189957618713379e+00,1.190189957618713379e+00,1.220710039138793945e+00,1.281750082969665527e+00,1.312260031700134277e+00,1.342779994010925293e+00,1.373299956321716309e+00,1.403820037841796875e+00,1.464850068092346191e+00,1.495370030403137207e+00,1.495370030403137207e+00,1.525890111923217773e+00,1.525890111923217773e+00,1.556400060653686523e+00,1.586920142173767090e+00,1.556400060653686523e+00,1.586920142173767090e+00,1.647960186004638672e+00,1.678470134735107422e+00,1.678470134735107422e+00,1.708990097045898438e+00,1.678470134735107422e+00,1.647960186004638672e+00,1.586920142173767090e+00,1.617440104484558105e+00,1.617440104484558105e+00,1.586920142173767090e+00,1.647960186004638672e+00,1.678470134735107422e+00,1.647960186004638672e+00,1.647960186004638672e+00,1.739510059356689453e+00,1.831060171127319336e+00,1.861580014228820801e+00,1.831060171127319336e+00,1.861580014228820801e+00,1.892100095748901367e+00,1.892100095748901367e+00,1.922610044479370117e+00,1.953140020370483398e+00,1.892100095748901367e+00,1.831060171127319336e+00,1.831060171127319336e+00,1.861580014228820801e+00,1.922610044479370117e+00,1.922610044479370117e+00,1.861580014228820801e+00,1.861580014228820801e+00,1.892100095748901367e+00,1.983660101890563965e+00,2.014179944992065430e+00,2.014179944992065430e+00,1.953140020370483398e+00,1.892100095748901367e+00,1.892100095748901367e+00,1.861580014228820801e+00,1.861580014228820801e+00,1.861580014228820801e+00,1.922610044479370117e+00,1.922610044479370117e+00,1.953140020370483398e+00,2.014179944992065430e+00,2.075210094451904297e+00,2.075210094451904297e+00,2.044690132141113281e+00,2.044690132141113281e+00,2.014179944992065430e+00,2.044690132141113281e+00,2.105730056762695312e+00,2.105730056762695312e+00,2.044690132141113281e+00,1.953140020370483398e+00,1.922610044479370117e+00,1.892100095748901367e+00,1.892100095748901367e+00,1.983660101890563965e+00,2.075210094451904297e+00,2.136250019073486328e+00,2.136250019073486328e+00,2.075210094451904297e+00,1.983660101890563965e+00,1.953140020370483398e+00,2.014179944992065430e+00,2.014179944992065430e+00,2.044690132141113281e+00,2.075210094451904297e+00,2.044690132141113281e+00,2.044690132141113281e+00,2.075210094451904297e+00,2.136250019073486328e+00,2.197280168533325195e+00,2.258320093154907227e+00,2.349870204925537109e+00,2.349870204925537109e+00,2.319350004196166992e+00,2.258320093154907227e+00,2.319350004196166992e+00,2.349870204925537109e+00,2.471940040588378906e+00,2.594010114669799805e+00,2.716080188751220703e+00,2.899180173873901367e+00,3.143330335617065430e+00,3.234880208969116211e+00,3.295910358428955078e+00,3.356950044631958008e+00,3.570569992065429688e+00,3.784190177917480469e+00,3.936800479888916016e+00,4.241970062255859375e+00,4.547150135040283203e+00,4.730250358581542969e+00,4.913360118865966797e+00,4.821810245513916016e+00,4.882840156555175781e+00,5.096470355987548828e+00,5.188020229339599609e+00,5.371119976043701172e+00,5.401640415191650391e+00,5.523710250854492188e+00,5.676300048828125000e+00,5.554230213165283203e+00,5.493190288543701172e+00,5.523710250854492188e+00,5.523710250854492188e+00,5.432160377502441406e+00,5.432160377502441406e+00,5.371119976043701172e+00,5.279570102691650391e+00,5.493190288543701172e+00,5.737329959869384766e+00,5.981480121612548828e+00,6.134060382843017578e+00,6.042510032653808594e+00,6.164580345153808594e+00,6.073030471801757812e+00,6.042510032653808594e+00,6.042510032653808594e+00,6.195100307464599609e+00,6.073030471801757812e+00,5.432160377502441406e+00,5.004909992218017578e+00,4.882840156555175781e+00,4.638700008392333984e+00,4.699740409851074219e+00,5.340610504150390625e+00,5.645780086517333984e+00,5.523710250854492188e+00,5.676300048828125000e+00,6.011990070343017578e+00,6.164580345153808594e+00,6.164580345153808594e+00,6.195100307464599609e+00,6.408720016479492188e+00,6.439240455627441406e+00,6.652860164642333984e+00,7.202180385589599609e+00,7.476840496063232422e+00,8.148250579833984375e+00,9.063780784606933594e+00,1.107790088653564453e+01,1.220710086822509766e+01,1.321420097351074219e+01,1.501469993591308594e+01,1.855480003356933594e+01,2.212540054321289062e+01,2.371229934692382812e+01,2.377330017089843750e+01,2.331550025939941406e+01,2.334609985351562500e+01,2.386490058898925781e+01,2.465830230712890625e+01,2.499400138854980469e+01,2.493300056457519531e+01,2.474989891052246094e+01,2.447520065307617188e+01,2.432260131835937500e+01,2.435309982299804688e+01,2.462779998779296875e+01,2.471940231323242188e+01,2.468880271911621094e+01,2.426160049438476562e+01,2.444470024108886719e+01,2.490250205993652344e+01,2.478040122985839844e+01,2.478040122985839844e+01,2.438370132446289062e+01,2.108779907226562500e+01,1.654059982299804688e+01,1.348880004882812500e+01,1.049810028076171875e+01,8.026180267333984375e+00,6.561310291290283203e+00,4.730250358581542969e+00,2.929700136184692383e+00,4.699740409851074219e+00,5.310090065002441406e+00,4.516630172729492188e+00,3.265400171279907227e+00,2.899180173873901367e+00,2.899180173873901367e+00,3.387470245361328125e+00,3.356950044631958008e+00,2.746599912643432617e+00,2.532970190048217773e+00,2.227800130844116211e+00,2.136250019073486328e+00,2.227800130844116211e+00,2.166760206222534180e+00,1.831060171127319336e+00,1.464850068092346191e+00,1.464850068092346191e+00,1.312260031700134277e+00,1.129160046577453613e+00,1.007089972496032715e+00,1.037610054016113281e+00,1.098640084266662598e+00,1.129160046577453613e+00,1.068120002746582031e+00,1.098640084266662598e+00,1.159680008888244629e+00,1.220710039138793945e+00,1.312260031700134277e+00,1.373299956321716309e+00,1.281750082969665527e+00,1.220710039138793945e+00,1.342779994010925293e+00,1.159680008888244629e+00,8.544960021972656250e-01,8.239780068397521973e-01,9.460490345954895020e-01,8.850130438804626465e-01,7.324260473251342773e-01,6.713899970054626465e-01,7.324260473251342773e-01,7.934610247611999512e-01,7.934610247611999512e-01,7.324260473251342773e-01,6.408730149269104004e-01,5.798380374908447266e-01,5.798380374908447266e-01,5.798380374908447266e-01,5.493200421333312988e-01,4.882850050926208496e-01,5.493200421333312988e-01,6.103550195693969727e-01,6.103550195693969727e-01,6.103550195693969727e-01,6.103550195693969727e-01,6.103550195693969727e-01,6.103550195693969727e-01,5.798380374908447266e-01,4.577660262584686279e-01,4.882850050926208496e-01,4.577660262584686279e-01,4.577660262584686279e-01,4.882850050926208496e-01,4.882850050926208496e-01,5.188030600547790527e-01,4.882850050926208496e-01,4.882850050926208496e-01,4.577660262584686279e-01,4.272480010986328125e-01,3.967300355434417725e-01,3.967300355434417725e-01,4.272480010986328125e-01,3.967300355434417725e-01,3.967300355434417725e-01,4.272480010986328125e-01,3.967300355434417725e-01,3.967300355434417725e-01,3.967300355434417725e-01,3.967300355434417725e-01,3.967300355434417725e-01,3.967300355434417725e-01,3.967300355434417725e-01,3.967300355434417725e-01,4.272480010986328125e-01,3.967300355434417725e-01,3.967300355434417725e-01,3.967300355434417725e-01,3.967300355434417725e-01,3.662130236625671387e-01,3.967300355434417725e-01,3.662130236625671387e-01,3.356949985027313232e-01,3.662130236625671387e-01,3.662130236625671387e-01,3.356949985027313232e-01,3.356949985027313232e-01,3.356949985027313232e-01,3.356949985027313232e-01,3.051779866218566895e-01,3.051779866218566895e-01,3.051779866218566895e-01,2.746600210666656494e-01,3.051779866218566895e-01,3.051779866218566895e-01,3.051779866218566895e-01,3.051779866218566895e-01,2.746600210666656494e-01,2.746600210666656494e-01,2.746600210666656494e-01,2.746600210666656494e-01,2.746600210666656494e-01,2.746600210666656494e-01,3.051779866218566895e-01,2.746600210666656494e-01,2.746600210666656494e-01,2.746600210666656494e-01,2.746600210666656494e-01,2.746600210666656494e-01,2.746600210666656494e-01,3.051779866218566895e-01,3.051779866218566895e-01,2.746600210666656494e-01,2.746600210666656494e-01,3.051779866218566895e-01,2.746600210666656494e-01,2.746600210666656494e-01,2.746600210666656494e-01,2.746600210666656494e-01,2.746600210666656494e-01,2.746600210666656494e-01,2.746600210666656494e-01,2.746600210666656494e-01,2.746600210666656494e-01,2.746600210666656494e-01,2.746600210666656494e-01,2.746600210666656494e-01,2.746600210666656494e-01,2.746600210666656494e-01,2.441420108079910278e-01,2.441420108079910278e-01,2.441420108079910278e-01,2.441420108079910278e-01,2.441420108079910278e-01,2.136240005493164062e-01,2.136240005493164062e-01,2.136240005493164062e-01,2.136240005493164062e-01,2.441420108079910278e-01,2.136240005493164062e-01,2.136240005493164062e-01,2.136240005493164062e-01,2.136240005493164062e-01,2.136240005493164062e-01,2.136240005493164062e-01,2.136240005493164062e-01,2.136240005493164062e-01,2.136240005493164062e-01,2.136240005493164062e-01,2.136240005493164062e-01,2.136240005493164062e-01,2.136240005493164062e-01,2.136240005493164062e-01,2.136240005493164062e-01,2.136240005493164062e-01,2.136240005493164062e-01,2.136240005493164062e-01,2.136240005493164062e-01,2.136240005493164062e-01,2.136240005493164062e-01,2.136240005493164062e-01,2.136240005493164062e-01,2.136240005493164062e-01,1.831060051918029785e-01,1.525889933109283447e-01,1.525889933109283447e-01,1.831060051918029785e-01,1.831060051918029785e-01,1.831060051918029785e-01,2.136240005493164062e-01,1.831060051918029785e-01,1.831060051918029785e-01,1.831060051918029785e-01,1.831060051918029785e-01,1.525889933109283447e-01,1.525889933109283447e-01,1.525889933109283447e-01,1.525889933109283447e-01,1.525889933109283447e-01,1.831060051918029785e-01,1.831060051918029785e-01,1.831060051918029785e-01,2.136240005493164062e-01,2.136240005493164062e-01,2.136240005493164062e-01,2.136240005493164062e-01,2.136240005493164062e-01,2.136240005493164062e-01,2.136240005493164062e-01,2.136240005493164062e-01,2.136240005493164062e-01,2.136240005493164062e-01,2.136240005493164062e-01,1.831060051918029785e-01,1.831060051918029785e-01,1.831060051918029785e-01,1.831060051918029785e-01,1.831060051918029785e-01,1.525889933109283447e-01,1.525889933109283447e-01,1.525889933109283447e-01,1.525889933109283447e-01,1.525889933109283447e-01,1.525889933109283447e-01,1.525889933109283447e-01,1.525889933109283447e-01,1.525889933109283447e-01,1.525889933109283447e-01,1.525889933109283447e-01,1.525889933109283447e-01,1.525889933109283447e-01,1.525889933109283447e-01,1.525889933109283447e-01,1.525889933109283447e-01,1.525889933109283447e-01,1.525889933109283447e-01,1.525889933109283447e-01,1.525889933109283447e-01,1.525889933109283447e-01,1.525889933109283447e-01,1.525889933109283447e-01,1.525889933109283447e-01,1.525889933109283447e-01,1.831060051918029785e-01,1.831060051918029785e-01,1.831060051918029785e-01,1.831060051918029785e-01,1.831060051918029785e-01,1.525889933109283447e-01,1.525889933109283447e-01,1.525889933109283447e-01,1.525889933109283447e-01,1.525889933109283447e-01,1.525889933109283447e-01,1.525889933109283447e-01,1.525889933109283447e-01,1.525889933109283447e-01,1.525889933109283447e-01,1.525889933109283447e-01,1.525889933109283447e-01,1.525889933109283447e-01,1.525889933109283447e-01,1.525889933109283447e-01,1.525889933109283447e-01,1.525889933109283447e-01,1.525889933109283447e-01,1.525889933109283447e-01,1.525889933109283447e-01,1.525889933109283447e-01,1.525889933109283447e-01,1.525889933109283447e-01,1.525889933109283447e-01,1.525889933109283447e-01,1.525889933109283447e-01,1.525889933109283447e-01,1.525889933109283447e-01,1.525889933109283447e-01,1.525889933109283447e-01,1.525889933109283447e-01,1.525889933109283447e-01,1.525889933109283447e-01,1.525889933109283447e-01,1.525889933109283447e-01,1.525889933109283447e-01,1.525889933109283447e-01,1.525889933109283447e-01,1.525889933109283447e-01,1.525889933109283447e-01,1.525889933109283447e-01,1.525889933109283447e-01,1.525889933109283447e-01,1.525889933109283447e-01,1.525889933109283447e-01,1.525889933109283447e-01,1.525889933109283447e-01,1.525889933109283447e-01,1.525889933109283447e-01,1.525889933109283447e-01,1.525889933109283447e-01,1.525889933109283447e-01,1.525889933109283447e-01,1.220710054039955139e-01,1.220710054039955139e-01,1.220710054039955139e-01,1.525889933109283447e-01,1.525889933109283447e-01,1.220710054039955139e-01,1.525889933109283447e-01,1.525889933109283447e-01,1.525889933109283447e-01,1.525889933109283447e-01,1.525889933109283447e-01,1.525889933109283447e-01,1.525889933109283447e-01,1.525889933109283447e-01,1.525889933109283447e-01,1.525889933109283447e-01,1.525889933109283447e-01,1.525889933109283447e-01,1.525889933109283447e-01,1.525889933109283447e-01,1.525889933109283447e-01,1.525889933109283447e-01,1.525889933109283447e-01,1.525889933109283447e-01,1.525889933109283447e-01,1.831060051918029785e-01,1.831060051918029785e-01,1.831060051918029785e-01,1.831060051918029785e-01,1.831060051918029785e-01,1.831060051918029785e-01,1.525889933109283447e-01,1.525889933109283447e-01,1.525889933109283447e-01,1.831060051918029785e-01,1.525889933109283447e-01,1.525889933109283447e-01,1.525889933109283447e-01,1.525889933109283447e-01,1.525889933109283447e-01,1.525889933109283447e-01,1.525889933109283447e-01,1.831060051918029785e-01,1.525889933109283447e-01,1.525889933109283447e-01,1.525889933109283447e-01,1.525889933109283447e-01,1.831060051918029785e-01,1.525889933109283447e-01,1.525889933109283447e-01,1.525889933109283447e-01,1.525889933109283447e-01,1.525889933109283447e-01,1.525889933109283447e-01,1.525889933109283447e-01,1.525889933109283447e-01,1.525889933109283447e-01,1.831060051918029785e-01,2.136240005493164062e-01,1.831060051918029785e-01,1.831060051918029785e-01,1.831060051918029785e-01,1.831060051918029785e-01,1.831060051918029785e-01,2.136240005493164062e-01,2.136240005493164062e-01,2.136240005493164062e-01,2.136240005493164062e-01,2.136240005493164062e-01,2.136240005493164062e-01,2.136240005493164062e-01,2.136240005493164062e-01,2.136240005493164062e-01,2.136240005493164062e-01,2.136240005493164062e-01,1.831060051918029785e-01,1.831060051918029785e-01,1.525889933109283447e-01,1.525889933109283447e-01,1.525889933109283447e-01,1.525889933109283447e-01,1.831060051918029785e-01,1.831060051918029785e-01,1.831060051918029785e-01,2.136240005493164062e-01,2.136240005493164062e-01,1.831060051918029785e-01,1.831060051918029785e-01,1.831060051918029785e-01,1.831060051918029785e-01,1.831060051918029785e-01,1.831060051918029785e-01,1.831060051918029785e-01,2.136240005493164062e-01,2.136240005493164062e-01,1.831060051918029785e-01,2.136240005493164062e-01,2.136240005493164062e-01,1.831060051918029785e-01,1.831060051918029785e-01,1.831060051918029785e-01,1.831060051918029785e-01,1.831060051918029785e-01,1.831060051918029785e-01,1.831060051918029785e-01,2.136240005493164062e-01,2.136240005493164062e-01,2.136240005493164062e-01,2.136240005493164062e-01,2.136240005493164062e-01,2.136240005493164062e-01,2.136240005493164062e-01,2.136240005493164062e-01,2.136240005493164062e-01,2.136240005493164062e-01,2.136240005493164062e-01,2.136240005493164062e-01,2.136240005493164062e-01,2.136240005493164062e-01,2.136240005493164062e-01,2.136240005493164062e-01,1.831060051918029785e-01,1.831060051918029785e-01,2.136240005493164062e-01,2.136240005493164062e-01,2.136240005493164062e-01,2.136240005493164062e-01,2.136240005493164062e-01,2.136240005493164062e-01,2.441420108079910278e-01,2.136240005493164062e-01,2.136240005493164062e-01,2.136240005493164062e-01,2.136240005493164062e-01,2.136240005493164062e-01,2.136240005493164062e-01,2.136240005493164062e-01,2.136240005493164062e-01,2.136240005493164062e-01,2.441420108079910278e-01,2.441420108079910278e-01,2.136240005493164062e-01,2.136240005493164062e-01,2.136240005493164062e-01,2.136240005493164062e-01,2.136240005493164062e-01,2.441420108079910278e-01,2.441420108079910278e-01,2.136240005493164062e-01,2.136240005493164062e-01,2.136240005493164062e-01,2.136240005493164062e-01,2.441420108079910278e-01,2.441420108079910278e-01,2.441420108079910278e-01,2.136240005493164062e-01,2.441420108079910278e-01,2.441420108079910278e-01,2.746600210666656494e-01,2.746600210666656494e-01,2.746600210666656494e-01,2.746600210666656494e-01,2.746600210666656494e-01,2.746600210666656494e-01,2.441420108079910278e-01,2.441420108079910278e-01,2.441420108079910278e-01,2.746600210666656494e-01,2.746600210666656494e-01,2.746600210666656494e-01,2.746600210666656494e-01,2.746600210666656494e-01,2.746600210666656494e-01,2.441420108079910278e-01,2.746600210666656494e-01,2.441420108079910278e-01,2.441420108079910278e-01,2.441420108079910278e-01,2.441420108079910278e-01,2.136240005493164062e-01,2.441420108079910278e-01,2.441420108079910278e-01,2.746600210666656494e-01,2.746600210666656494e-01,2.746600210666656494e-01,2.441420108079910278e-01,2.136240005493164062e-01,2.136240005493164062e-01,2.136240005493164062e-01,2.136240005493164062e-01,2.136240005493164062e-01,2.136240005493164062e-01,2.136240005493164062e-01,2.136240005493164062e-01,2.136240005493164062e-01,2.136240005493164062e-01,2.136240005493164062e-01,2.136240005493164062e-01,2.136240005493164062e-01,2.136240005493164062e-01,2.136240005493164062e-01,2.136240005493164062e-01,2.136240005493164062e-01,2.136240005493164062e-01,2.136240005493164062e-01,2.136240005493164062e-01,2.136240005493164062e-01,2.136240005493164062e-01,1.831060051918029785e-01,1.831060051918029785e-01,1.831060051918029785e-01,2.136240005493164062e-01
2.075210094451904297e+00,2.105730056762695312e+00,2.227800130844116211e+00,2.258320093154907227e+00,2.258320093154907227e+00,2.075210094451904297e+00,2.166760206222534180e+00,2.441420078277587891e+00,2.624530076980590820e+00,2.716080188751220703e+00,2.716080188751220703e+00,2.563490152359008789e+00,2.624530076980590820e+00,2.990740060806274414e+00,3.143330335617065430e+00,3.204360008239746094e+00,3.295910358428955078e+00,3.662120342254638672e+00,4.089390277862548828e+00,4.119900226593017578e+00,4.241970062255859375e+00,4.119900226593017578e+00,3.845230102539062500e+00,4.119900226593017578e+00,4.882840156555175781e+00,5.401640415191650391e+00,6.195100307464599609e+00,6.897000312805175781e+00,7.873590469360351562e+00,8.331360816955566406e+00,8.422910690307617188e+00,8.819640159606933594e+00,9.155330657958984375e+00,8.819640159606933594e+00,9.216370582580566406e+00,1.116950035095214844e+01,1.254279994964599609e+01,1.403810024261474609e+01,1.602179908752441406e+01,1.824960136413574219e+01,2.038590049743652344e+01,2.163710212707519531e+01,2.200330162048339844e+01,2.224740219116210938e+01,2.169810104370117188e+01,2.142350196838378906e+01,2.096570014953613281e+01,2.127089881896972656e+01,2.175920295715332031e+01,1.989760208129882812e+01,1.589980030059814453e+01,1.358040046691894531e+01,1.300050067901611328e+01,1.049810028076171875e+01,1.135260009765625000e+01,1.223760032653808594e+01,1.208500099182128906e+01,1.162730026245117188e+01,1.055910015106201172e+01,1.028450012207031250e+01,9.277400016784667969e+00,6.408720016479492188e+00,5.401640415191650391e+00,5.737329959869384766e+00,6.195100307464599609e+00,6.164580345153808594e+00,6.195100307464599609e+00,5.615260124206542969e+00,5.249050140380859375e+00,5.279570102691650391e+00,5.096470355987548828e+00,4.730250358581542969e+00,4.303010463714599609e+00,3.967309951782226562e+00,3.936800479888916016e+00,3.936800479888916016e+00,3.631609916687011719e+00,3.234880208969116211e+00,3.082290172576904297e+00,2.838150024414062500e+00,2.716080188751220703e+00,2.624530076980590820e+00,2.532970190048217773e+00,2.471940040588378906e+00,2.380389928817749023e+00,2.227800130844116211e+00,2.075210094451904297e+00,2.014179944992065430e+00,1.953140020370483398e+00,1.953140020370483398e+00,1.922610044479370117e+00,1.861580014228820801e+00,1.739510059356689453e+00,1.708990097045898438e+00,1.647960186004638672e+00,1.647960186004638672e+00,1.586920142173767090e+00,1.586920142173767090e+00,1.586920142173767090e+00,1.586920142173767090e+00,1.556400060653686523e+00,1.495370030403137207e+00,1.434329986572265625e+00,1.434329986572265625e+00,1.464850068092346191e+00,1.403820037841796875e+00,1.373299956321716309e+00,1.342779994010925293e+00,1.373299956321716309e+00,1.373299956321716309e+00,1.373299956321716309e+00,1.342779994010925293e+00,1.281750082969665527e+00,1.251230001449584961e+00,1.220710039138793945e+00,1.220710039138793945e+00,1.251230001449584961e+00,1.251230001449584961e+00,1.251230001449584961e+00,1.251230001449584961e+00,1.220710039138793945e+00,1.220710039138793945e+00,1.220710039138793945e+00,1.220710039138793945e+00,1.220710039138793945e+00,1.190189957618713379e+00,1.190189957618713379e+00,1.129160046577453613e+00,1.129160046577453613e+00,1.129160046577453613e+00,1.098640084266662598e+00,1.068120002746582031e+00,1.068120002746582031e+00,1.037610054016113281e+00,1.037610054016113281e+00,1.068120002746582031e+00,1.068120002746582031e+00,1.068120002746582031e+00,1.037610054016113281e+00,1.007089972496032715e+00,1.007089972496032715e+00,1.007089972496032715e+00,9.765700101852416992e-01,9.460490345954895020e-01,9.460490345954895020e-01,9.460490345954895020e-01,9.460490345954895020e-01,9.460490345954895020e-01,9.460490345954895020e-01,9.460490345954895020e-01,9.460490345954895020e-01,9.460490345954895020e-01,9.155310392379760742e-01,9.155310392379760742e-01,9.155310392379760742e-01,9.155310392379760742e-01,9.155310392379760742e-01,9.155310392379760742e-01,8.850130438804626465e-01,8.544960021972656250e-01,8.544960021972656250e-01,8.850130438804626465e-01,9.155310392379760742e-01,8.850130438804626465e-01,8.850130438804626465e-01,8.544960021972656250e-01,8.544960021972656250e-01,8.239780068397521973e-01,8.239780068397521973e-01,7.934610247611999512e-01,8.239780068397521973e-01,8.239780068397521973e-01,8.544960021972656250e-01,8.239780068397521973e-01,8.239780068397521973e-01,8.239780068397521973e-01,7.934610247611999512e-01,7.934610247611999512e-01,7.934610247611999512e-01,8.239780068397521973e-01,8.239780068397521973e-01,7.934610247611999512e-01,7.934610247611999512e-01,7.934610247611999512e-01,7.934610247611999512e-01,7.934610247611999512e-01,7.934610247611999512e-01,7.629430294036865234e-01,7.629430294036865234e-01,7.629430294036865234e-01,7.934610247611999512e-01,7.629430294036865234e-01,7.629430294036865234e-01,7.324260473251342773e-01,7.324260473251342773e-01,7.324260473251342773e-01,7.324260473251342773e-01,7.324260473251342773e-01,7.324260473251342773e-01,7.324260473251342773e-01,7.324260473251342773e-01,7.324260473251342773e-01,7.324260473251342773e-01,7.324260473251342773e-01,7.324260473251342773e-01,7.324260473251342773e-01,7.324260473251342773e-01,7.324260473251342773e-01,7.324260473251342773e-01,7.324260473251342773e-01,7.324260473251342773e-01,6.713899970054626465e-01,6.713899970054626465e-01,6.713899970054626465e-01,7.019080519676208496e-01,7.019080519676208496e-01,6.713899970054626465e-01,6.713899970054626465e-01,7.324260473251342773e-01,7.324260473251342773e-01,7.324260473251342773e-01,7.324260473251342773e-01,7.324260473251342773e-01,7.324260473251342773e-01,6.713899970054626465e-01,6.713899970054626465e-01,6.713899970054626465e-01,6.713899970054626465e-01,6.713899970054626465e-01,6.713899970054626465e-01,6.713899970054626465e-01,7.324260473251342773e-01,7.324260473251342773e-01,7.019080519676208496e-01,7.019080519676208496e-01,7.324260473251342773e-01,7.324260473251342773e-01,7.019080519676208496e-01,7.019080519676208496e-01,7.324260473251342773e-01,6.713899970054626465e-01,6.713899970054626465e-01,6.713899970054626465e-01,7.019080519676208496e-01,7.324260473251342773e-01,7.324260473251342773e-01,7.019080519676208496e-01,6.713899970054626465e-01,6.713899970054626465e-01,6.713899970054626465e-01,6.713899970054626465e-01,6.713899970054626465e-01,6.713899970054626465e-01,6.713899970054626465e-01,6.713899970054626465e-01,6.713899970054626465e-01,6.713899970054626465e-01,6.713899970054626465e-01,6.713899970054626465e-01,6.713899970054626465e-01,7.019080519676208496e-01,7.324260473251342773e-01,7.019080519676208496e-01,7.019080519676208496e-01,7.019080519676208496e-01,7.019080519676208496e-01,6.713899970054626465e-01,6.713899970054626465e-01,6.713899970054626465e-01,6.713899970054626465e-01,7.019080519676208496e-01,7.324260473251342773e-01,7.324260473251342773e-01,7.324260473251342773e-01,7.324260473251342773e-01,6.713899970054626465e-01,6.713899970054626465e-01,6.713899970054626465e-01,6.713899970054626465e-01,6.713899970054626465e-01,6.713899970054626465e-01,7.019080519676208496e-01,7.019080519676208496e-01,7.019080519676208496e-01,7.324260473251342773e-01,7.324260473251342773e-01,7.324260473251342773e-01,7.324260473251342773e-01,7.324260473251342773e-01,7.629430294036865234e-01,7.629430294036865234e-01,7.934610247611999512e-01,8.239780068397521973e-01,8.850130438804626465e-01,9.155310392379760742e-01,9.155310392379760742e-01,9.155310392379760742e-01,9.460490345954895020e-01,9.765700101852416992e-01,1.007089972496032715e+00,1.037610054016113281e+00,1.068120002746582031e+00,1.129160046577453613e+00,1.220710039138793945e+00,1.281750082969665527e+00,1.312260031700134277e+00,1.342779994010925293e+00,1.342779994010925293e+00,1.403820037841796875e+00,1.434329986572265625e+00,1.464850068092346191e+00,1.464850068092346191e+00,1.495370030403137207e+00,1.495370030403137207e+00,1.525890111923217773e+00,1.586920142173767090e+00,1.586920142173767090e+00,1.586920142173767090e+00,1.586920142173767090e+00,1.617440104484558105e+00,1.647960186004638672e+00,1.647960186004638672e+00,1.586920142173767090e+00,1.556400060653686523e+00,1.586920142173767090e+00,1.586920142173767090e+00,1.617440104484558105e+00,1.708990097045898438e+00,1.739510059356689453e+00,1.770030140876770020e+00,1.770030140876770020e+00,1.739510059356689453e+00,1.739510059356689453e+00,1.770030140876770020e+00,1.770030140876770020e+00,1.739510059356689453e+00,1.708990097045898438e+00,1.739510059356689453e+00,1.708990097045898438e+00,1.708990097045898438e+00,1.770030140876770020e+00,1.861580014228820801e+00,1.892100095748901367e+00,1.922610044479370117e+00,2.014179944992065430e+00,2.105730056762695312e+00,2.136250019073486328e+00,2.075210094451904297e+00,2.044690132141113281e+00,1.953140020370483398e+00,1.922610044479370117e+00,1.922610044479370117e+00,1.892100095748901367e+00,1.922610044479370117e+00,1.892100095748901367e+00,1.861580014228820801e+00,1.922610044479370117e+00,1.983660101890563965e+00,2.044690132141113281e+00,2.044690132141113281e+00,1.953140020370483398e+00,1.922610044479370117e+00,1.953140020370483398e+00,1.983660101890563965e+00,1.953140020370483398e+00,1.892100095748901367e+00,1.831060171127319336e+00,1.770030140876770020e+00,1.831060171127319336e+00,1.892100095748901367e+00,1.983660101890563965e+00,2.105730056762695312e+00,2.105730056762695312e+00,2.075210094451904297e+00,2.075210094451904297e+00,2.044690132141113281e+00,2.014179944992065430e+00,2.044690132141113281e+00,2.044690132141113281e+00,2.014179944992065430e+00,1.953140020370483398e+00,1.892100095748901367e+00,1.861580014228820801e+00,1.861580014228820801e+00,1.892100095748901367e+00,1.983660101890563965e+00,2.014179944992065430e+00,2.044690132141113281e+00,2.044690132141113281e+00,2.014179944992065430e+00,2.014179944992065430e+00,2.044690132141113281e+00,2.075210094451904297e+00,2.105730056762695312e+00,2.197280168533325195e+00,2.197280168533325195e+00,2.136250019073486328e+00,2.136250019073486328e+00,2.105730056762695312e+00,2.197280168533325195e+00,2.258320093154907227e+00,2.319350004196166992e+00,2.410900354385375977e+00,2.410900354385375977e+00,2.471940040588378906e+00,2.471940040588378906e+00,2.563490152359008789e+00,2.655040264129638672e+00,2.716080188751220703e+00,2.716080188751220703e+00,2.929700136184692383e+00,3.173840284347534180e+00,3.326430082321166992e+00,3.387470245361328125e+00,3.387470245361328125e+00,3.387470245361328125e+00,3.540050268173217773e+00,3.784190177917480469e+00,3.906280040740966797e+00,4.028350353240966797e+00,4.180940151214599609e+00,4.241970062255859375e+00,4.241970062255859375e+00,4.547150135040283203e+00,4.791290283203125000e+00,4.791290283203125000e+00,4.791290283203125000e+00,4.730250358581542969e+00,4.882840156555175781e+00,5.065950393676757812e+00,5.279570102691650391e+00,5.310090065002441406e+00,5.157500267028808594e+00,5.340610504150390625e+00,5.340610504150390625e+00,5.157500267028808594e+00,5.157500267028808594e+00,5.126980304718017578e+00,5.126980304718017578e+00,5.523710250854492188e+00,5.889920234680175781e+00,5.981480121612548828e+00,5.737329959869384766e+00,5.493190288543701172e+00,5.249050140380859375e+00,4.821810245513916016e+00,4.608180046081542969e+00,4.455600261688232422e+00,4.272490024566650391e+00,4.211460113525390625e+00,4.272490024566650391e+00,4.608180046081542969e+00,4.547150135040283203e+00,4.455600261688232422e+00,4.974400520324707031e+00,5.249050140380859375e+00,5.004909992218017578e+00,5.096470355987548828e+00,5.523710250854492188e+00,5.981480121612548828e+00,6.103550434112548828e+00,6.103550434112548828e+00,6.652860164642333984e+00,6.622340202331542969e+00,6.378200054168701172e+00,6.530790328979492188e+00,6.958040237426757812e+00,7.568390369415283203e+00,8.087220191955566406e+00,9.185850143432617188e+00,1.019290065765380859e+01,1.025400066375732422e+01,1.074219989776611328e+01,1.361090087890625000e+01,1.834120178222656250e+01,2.215590095520019531e+01,2.359020042419433594e+01,2.404800033569335938e+01,2.432260131835937500e+01,2.447520065307617188e+01,2.450570297241210938e+01,2.487190246582031250e+01,2.502450180053710938e+01,2.490250205993652344e+01,2.471940231323242188e+01,2.450570297241210938e+01,2.441420173645019531e+01,2.444470024108886719e+01,2.471940231323242188e+01,2.487190246582031250e+01,2.438370132446289062e+01,2.447520065307617188e+01,2.487190246582031250e+01,2.514660072326660156e+01,2.520760154724121094e+01,2.487190246582031250e+01,2.407850074768066406e+01,2.154550170898437500e+01,1.556400108337402344e+01,1.275640010833740234e+01,1.055910015106201172e+01,8.850160598754882812e+00,6.835970401763916016e+00,3.967309951782226562e+00,3.875750303268432617e+00,5.584750175476074219e+00,5.188020229339599609e+00,4.089390277862548828e+00,2.746599912643432617e+00,2.441420078277587891e+00,2.777110338211059570e+00,3.173840284347534180e+00,2.990740060806274414e+00,2.655040264129638672e+00,2.532970190048217773e+00,2.227800130844116211e+00,2.105730056762695312e+00,2.410900354385375977e+00,2.380389928817749023e+00,1.892100095748901367e+00,1.525890111923217773e+00,1.434329986572265625e+00,1.251230001449584961e+00,1.159680008888244629e+00,1.129160046577453613e+00,1.037610054016113281e+00,1.129160046577453613e+00,1.129160046577453613e+00,1.098640084266662598e+00,1.098640084266662598e+00,1.220710039138793945e+00,1.342779994010925293e+00,1.403820037841796875e+00,1.373299956321716309e+00,1.281750082969665527e+00,1.190189957618713379e+00,1.190189957618713379e+00,9.460490345954895020e-01,8.850130438804626465e-01,8.850130438804626465e-01,9.155310392379760742e-01,8.239780068397521973e-01,7.324260473251342773e-01,7.019080519676208496e-01,7.934610247611999512e-01,8.850130438804626465e-01,8.544960021972656250e-01,7.934610247611999512e-01,7.629430294036865234e-01,6.103550195693969727e-01,6.103550195693969727e-01,5.798380374908447266e-01,5.493200421333312988e-01,5.188030600547790527e-01,6.103550195693969727e-01,6.713899970054626465e-01,6.713899970054626465e-01,6.103550195693969727e-01,6.103550195693969727e-01,6.103550195693969727e-01,6.103550195693969727e-01,6.103550195693969727e-01,5.798380374908447266e-01,5.493200421333312988e-01,5.188030600547790527e-01,4.882850050926208496e-01,4.882850050926208496e-01,4.882850050926208496e-01,4.882850050926208496e-01,4.882850050926208496e-01,4.882850050926208496e-01,4.577660262584686279e-01,4.272480010986328125e-01,4.272480010986328125e-01,3.967300355434417725e-01,3.967300355434417725e-01,3.967300355434417725e-01,3.967300355434417725e-01,3.967300355434417725e-01,4.272480010986328125e-01,4.272480010986328125e-01,3.967300355434417725e-01,3.967300355434417725e-01,3.967300355434417725e-01,3.967300355434417725e-01,3.967300355434417725e-01,4.272480010986328125e-01,4.272480010986328125e-01,3.967300355434417725e-01,3.967300355434417725e-01,3.967300355434417725e-01,3.662130236625671387e-01,3.662130236625671387e-01,3.662130236625671387e-01,3.662130236625671387e-01,3.356949985027313232e-01,3.356949985027313232e-01,3.356949985027313232e-01,3.356949985027313232e-01,3.356949985027313232e-01,3.356949985027313232e-01,2.746600210666656494e-01,2.746600210666656494e-01,2.746600210666656494e-01,2.746600210666656494e-01,2.746600210666656494e-01,2.746600210666656494e-01,2.746600210666656494e-01,2.441420108079910278e-01,2.441420108079910278e-01,2.746600210666656494e-01,2.746600210666656494e-01,2.746600210666656494e-01,3.051779866218566895e-01,3.051779866218566895e-01,2.746600210666656494e-01,2.746600210666656494e-01,2.746600210666656494e-01,2.746600210666656494e-01,2.746600210666656494e-01,2.746600210666656494e-01,2.746600210666656494e-01,2.746600210666656494e-01,2.746600210666656494e-01,3.051779866218566895e-01,3.051779866218566895e-01,2.746600210666656494e-01,3.051779866218566895e-01,3.051779866218566895e-01,3.051779866218566895e-01,3.051779866218566895e-01,3.356949985027313232e-01,3.051779866218566895e-01,3.051779866218566895e-01,2.746600210666656494e-01,2.746600210666656494e-01,2.746600210666656494e-01,2.746600210666656494e-01,2.746600210666656494e-01,2.746600210666656494e-01,2.746600210666656494e-01,2.746600210666656494e-01,2.441420108079910278e-01,2.441420108079910278e-01,2.441420108079910278e-01,2.441420108079910278e-01,2.441420108079910278e-01,2.441420108079910278e-01,2.441420108079910278e-01,2.136240005493164062e-01,2.136240005493164062e-01,2.136240005493164062e-01,2.136240005493164062e-01,2.136240005493164062e-01,2.136240005493164062e-01,2.136240005493164062e-01,2.136240005493164062e-01,2.136240005493164062e-01,2.136240005493164062e-01,2.136240005493164062e-01,2.136240005493164062e-01,2.136240005493164062e-01,2.136240005493164062e-01,2.136240005493164062e-01,2.136240005493164062e-01,2.136240005493164062e-01,2.136240005493164062e-01,2.136240005493164062e-01,2.136240005493164062e-01,2.136240005493164062e-01,2.136240005493164062e-01,1.831060051918029785e-01,1.831060051918029785e-01,1.525889933109283447e-01,1.525889933109283447e-01,1.831060051918029785e-01,1.831060051918029785e-01,1.831060051918029785e-01,1.831060051918029785e-01,1.831060051918029785e-01,2.136240005493164062e-01,2.136240005493164062e-01,2.136240005493164062e-01,1.831060051918029785e-01,1.525889933109283447e-01,1.525889933109283447e-01,1.831060051918029785e-01,1.831060051918029785e-01,1.831060051918029785e-01,1.525889933109283447e-01,1.525889933109283447e-01,1.525889933109283447e-01,1.525889933109283447e-01,1.525889933109283447e-01,1.525889933109283447e-01,1.525889933109283447e-01,1.831060051918029785e-01,1.831060051918029785e-01,1.831060051918029785e-01,1.831060051918029785e-01,1.831060051918029785e-01,1.831060051918029785e-01,1.831060051918029785e-01,1.831060051918029785e-01,1.831060051918029785e-01,1.831060051918029785e-01,1.831060051918029785e-01,2.136240005493164062e-01,2.136240005493164062e-01,2.136240005493164062e-01,2.136240005493164062e-01,1.831060051918029785e-01,1.831060051918029785e-01,1.525889933109283447e-01,1.525889933109283447e-01,1.525889933109283447e-01,1.525889933109283447e-01,1.525889933109283447e-01,1.525889933109283447e-01,1.831060051918029785e-01,1.831060051918029785e-01,1.525889933109283447e-01,1.525889933109283447e-01,1.525889933109283447e-01,1.831060051918029785e-01,1.831060051918029785e-01,1.831060051918029785e-01,1.525889933109283447e-01,1.525889933109283447e-01,1.525889933109283447e-01,1.525889933109283447e-01,1.525889933109283447e-01,1.525889933109283447e-01,1.525889933109283447e-01,1.525889933109283447e-01,1.831060051918029785e-01,1.525889933109283447e-01,1.831060051918029785e-01,1.831060051918029785e-01,2.136240005493164062e-01,1.831060051918029785e-01,1.525889933109283447e-01,1.831060051918029785e-01,1.831060051918029785e-01,1.525889933109283447e-01,1.525889933109283447e-01,1.831060051918029785e-01,1.525889933109283447e-01,1.525889933109283447e-01,1.525889933109283447e-01,1.525889933109283447e-01,1.525889933109283447e-01,1.525889933109283447e-01,1.525889933109283447e-01,1.525889933109283447e-01,1.525889933109283447e-01,1.525889933109283447e-01,1.525889933109283447e-01,1.525889933109283447e-01,1.525889933109283447e-01,1.525889933109283447e-01,1.525889933109283447e-01,1.525889933109283447e-01,1.525889933109283447e-01,1.525889933109283447e-01,1.525889933109283447e-01,1.525889933109283447e-01,1.525889933109283447e-01,1.525889933109283447e-01,1.525889933109283447e-01,1.525889933109283447e-01,1.525889933109283447e-01,1.525889933109283447e-01,1.525889933109283447e-01,1.525889933109283447e-01,1.525889933109283447e-01,1.525889933109283447e-01,1.525889933109283447e-01,1.525889933109283447e-01,1.220710054039955139e-01,1.220710054039955139e-01,1.525889933109283447e-01,1.525889933109283447e-01,1.525889933109283447e-01,1.525889933109283447e-01,1.220710054039955139e-01,1.220710054039955139e-01,1.525889933109283447e-01,1.525889933109283447e-01,1.525889933109283447e-01,1.525889933109283447e-01,1.525889933109283447e-01,1.525889933109283447e-01,1.525889933109283447e-01,1.525889933109283447e-01,1.525889933109283447e-01,1.525889933109283447e-01,1.525889933109283447e-01,1.525889933109283447e-01,1.525889933109283447e-01,1.525889933109283447e-01,1.525889933109283447e-01,1.525889933109283447e-01,1.525889933109283447e-01,1.525889933109283447e-01,1.525889933109283447e-01,1.525889933109283447e-01,1.525889933109283447e-01,1.525889933109283447e-01,1.525889933109283447e-01,1.525889933109283447e-01,1.525889933109283447e-01,1.525889933109283447e-01,1.525889933109283447e-01,1.525889933109283447e-01,1.525889933109283447e-01,1.525889933109283447e-01,1.525889933109283447e-01,1.525889933109283447e-01,1.525889933109283447e-01,1.525889933109283447e-01,1.525889933109283447e-01,1.525889933109283447e-01,1.525889933109283447e-01,1.525889933109283447e-01,1.525889933109283447e-01,1.525889933109283447e-01,1.525889933109283447e-01,1.525889933109283447e-01,1.525889933109283447e-01,1.525889933109283447e-01,1.831060051918029785e-01,1.831060051918029785e-01,1.831060051918029785e-01,1.831060051918029785e-01,1.831060051918029785e-01,1.831060051918029785e-01,1.831060051918029785e-01,1.831060051918029785e-01,1.525889933109283447e-01,1.525889933109283447e-01,1.525889933109283447e-01,1.525889933109283447e-01,1.525889933109283447e-01,1.525889933109283447e-01,1.525889933109283447e-01,1.525889933109283447e-01,1.525889933109283447e-01,1.525889933109283447e-01,1.525889933109283447e-01,1.525889933109283447e-01,1.525889933109283447e-01,1.525889933109283447e-01,1.525889933109283447e-01,1.525889933109283447e-01,1.525889933109283447e-01,1.525889933109283447e-01,1.525889933109283447e-01,1.525889933109283447e-01,1.831060051918029785e-01,1.831060051918029785e-01,1.831060051918029785e-01,2.136240005493164062e-01,2.136240005493164062e-01,2.136240005493164062e-01,2.136240005493164062e-01,2.136240005493164062e-01,2.136240005493164062e-01,2.136240005493164062e-01,2.136240005493164062e-01,2.136240005493164062e-01,2.136240005493164062e-01,2.136240005493164062e-01,2.136240005493164062e-01,2.136240005493164062e-01,2.136240005493164062e-01,2.136240005493164062e-01,1.831060051918029785e-01,1.831060051918029785e-01,2.136240005493164062e-01,1.831060051918029785e-01,1.831060051918029785e-01,1.525889933109283447e-01,1.525889933109283447e-01,1.525889933109283447e-01,1.525889933109283447e-01,1.831060051918029785e-01,2.136240005493164062e-01,2.136240005493164062e-01,2.136240005493164062e-01,2.136240005493164062e-01,2.136240005493164062e-01,1.831060051918029785e-01,2.136240005493164062e-01,1.831060051918029785e-01,1.831060051918029785e-01,2.136240005493164062e-01,1.831060051918029785e-01,1.831060051918029785e-01,1.831060051918029785e-01,1.831060051918029785e-01,1.831060051918029785e-01,1.831060051918029785e-01,2.136240005493164062e-01,2.136240005493164062e-01,2.136240005493164062e-01,2.136240005493164062e-01,2.136240005493164062e-01,2.136240005493164062e-01,2.136240005493164062e-01,2.136240005493164062e-01,2.136240005493164062e-01,2.136240005493164062e-01,2.136240005493164062e-01,2.136240005493164062e-01,2.136240005493164062e-01,2.136240005493164062e-01,2.136240005493164062e-01,2.136240005493164062e-01,2.136240005493164062e-01,2.136240005493164062e-01,2.136240005493164062e-01,2.136240005493164062e-01,2.136240005493164062e-01,2.136240005493164062e-01,2.136240005493164062e-01,2.136240005493164062e-01,2.136240005493164062e-01,2.136240005493164062e-01,2.136240005493164062e-01,2.136240005493164062e-01,2.136240005493164062e-01,2.136240005493164062e-01,2.136240005493164062e-01,2.136240005493164062e-01,2.136240005493164062e-01,2.136240005493164062e-01,2.136240005493164062e-01,2.136240005493164062e-01,2.136240005493164062e-01,2.136240005493164062e-01,2.441420108079910278e-01,2.441420108079910278e-01,2.441420108079910278e-01,2.441420108079910278e-01,2.441420108079910278e-01,2.441420108079910278e-01,2.136240005493164062e-01,2.441420108079910278e-01,2.441420108079910278e-01,2.441420108079910278e-01,2.441420108079910278e-01,2.746600210666656494e-01,2.746600210666656494e-01,2.746600210666656494e-01,2.746600210666656494e-01,2.746600210666656494e-01,2.746600210666656494e-01,2.441420108079910278e-01,2.441420108079910278e-01,2.441420108079910278e-01,2.441420108079910278e-01,2.746600210666656494e-01,2.441420108079910278e-01,2.746600210666656494e-01,2.441420108079910278e-01,2.441420108079910278e-01,2.441420108079910278e-01,2.441420108079910278e-01,2.441420108079910278e-01,2.441420108079910278e-01,2.441420108079910278e-01,2.441420108079910278e-01,2.441420108079910278e-01,2.441420108079910278e-01,2.441420108079910278e-01,2.136240005493164062e-01,2.136240005493164062e-01,2.136240005493164062e-01,2.441420108079910278e-01,2.441420108079910278e-01,2.136240005493164062e-01,2.136240005493164062e-01,2.136240005493164062e-01,2.136240005493164062e-01,2.136240005493164062e-01,2.136240005493164062e-01,2.136240005493164062e-01,2.136240005493164062e-01,2.136240005493164062e-01,2.136240005493164062e-01,2.136240005493164062e-01,2.136240005493164062e-01,2.136240005493164062e-01,2.136240005493164062e-01,2.136240005493164062e-01,2.136240005493164062e-01,2.136240005493164062e-01,2.136240005493164062e-01,2.136240005493164062e-01,2.136240005493164062e-01
1.892100095748901367e+00,1.892100095748901367e+00,1.861580014228820801e+00,1.953140020370483398e+00,2.166760206222534180e+00,2.258320093154907227e+00,2.227800130844116211e+00,2.349870204925537109e+00,2.288830280303955078e+00,2.349870204925537109e+00,2.166760206222534180e+00,2.166760206222534180e+00,2.441420078277587891e+00,2.594010114669799805e+00,2.716080188751220703e+00,2.716080188751220703e+00,2.532970190048217773e+00,2.563490152359008789e+00,2.899180173873901367e+00,3.112810134887695312e+00,3.204360008239746094e+00,3.387470245361328125e+00,3.753679990768432617e+00,3.936800479888916016e+00,3.875750303268432617e+00,3.845230102539062500e+00,3.723160028457641602e+00,3.753679990768432617e+00,4.211460113525390625e+00,4.913360118865966797e+00,5.462680339813232422e+00,6.286650180816650391e+00,6.988560199737548828e+00,7.904109954833984375e+00,8.331360816955566406e+00,8.209290504455566406e+00,8.575500488281250000e+00,8.758600234985351562e+00,8.697570800781250000e+00,9.582580566406250000e+00,1.144420051574707031e+01,1.269540119171142578e+01,1.382450103759765625e+01,1.559450054168701172e+01,1.776129913330078125e+01,2.026380157470703125e+01,2.203380012512207031e+01,2.301039886474609375e+01,2.340710067749023438e+01,2.301039886474609375e+01,2.243050193786621094e+01,2.102670288085937500e+01,2.059950065612792969e+01,2.099620056152343750e+01,2.038590049743652344e+01,1.940930175781250000e+01,1.754770278930664062e+01,1.397710132598876953e+01,1.025400066375732422e+01,9.521540641784667969e+00,1.074219989776611328e+01,1.315310096740722656e+01,1.278689956665039062e+01,1.174930000305175781e+01,1.135260009765625000e+01,9.613101005554199219e+00,6.439240455627441406e+00,5.523710250854492188e+00,5.371119976043701172e+00,5.737329959869384766e+00,5.676300048828125000e+00,5.645780086517333984e+00,5.432160377502441406e+00,5.004909992218017578e+00,5.004909992218017578e+00,5.004909992218017578e+00,4.760770320892333984e+00,4.333530426025390625e+00,4.028350353240966797e+00,3.875750303268432617e+00,3.662120342254638672e+00,3.326430082321166992e+00,3.143330335617065430e+00,2.960220098495483398e+00,2.807630062103271484e+00,2.716080188751220703e+00,2.655040264129638672e+00,2.563490152359008789e+00,2.532970190048217773e+00,2.441420078277587891e+00,2.288830280303955078e+00,2.136250019073486328e+00,2.075210094451904297e+00,2.075210094451904297e+00,2.014179944992065430e+00,1.953140020370483398e+00,1.861580014228820801e+00,1.708990097045898438e+00,1.647960186004638672e+00,1.678470134735107422e+00,1.708990097045898438e+00,1.708990097045898438e+00,1.647960186004638672e+00,1.586920142173767090e+00,1.617440104484558105e+00,1.617440104484558105e+00,1.556400060653686523e+00,1.464850068092346191e+00,1.403820037841796875e+00,1.434329986572265625e+00,1.403820037841796875e+00,1.342779994010925293e+00,1.342779994010925293e+00,1.342779994010925293e+00,1.342779994010925293e+00,1.312260031700134277e+00,1.312260031700134277e+00,1.281750082969665527e+00,1.220710039138793945e+00,1.220710039138793945e+00,1.251230001449584961e+00,1.281750082969665527e+00,1.281750082969665527e+00,1.281750082969665527e+00,1.251230001449584961e+00,1.220710039138793945e+00,1.220710039138793945e+00,1.220710039138793945e+00,1.220710039138793945e+00,1.190189957618713379e+00,1.190189957618713379e+00,1.159680008888244629e+00,1.129160046577453613e+00,1.159680008888244629e+00,1.159680008888244629e+00,1.129160046577453613e+00,1.098640084266662598e+00,1.068120002746582031e+00,1.037610054016113281e+00,1.037610054016113281e+00,1.037610054016113281e+00,1.037610054016113281e+00,1.037610054016113281e+00,1.037610054016113281e+00,1.007089972496032715e+00,1.007089972496032715e+00,1.007089972496032715e+00,9.765700101852416992e-01,9.460490345954895020e-01,9.460490345954895020e-01,9.460490345954895020e-01,9.155310392379760742e-01,9.155310392379760742e-01,9.460490345954895020e-01,9.155310392379760742e-01,9.155310392379760742e-01,9.155310392379760742e-01,9.155310392379760742e-01,8.850130438804626465e-01,8.850130438804626465e-01,8.850130438804626465e-01,9.155310392379760742e-01,8.850130438804626465e-01,8.544960021972656250e-01,8.544960021972656250e-01,8.544960021972656250e-01,8.544960021972656250e-01,8.544960021972656250e-01,8.544960021972656250e-01,8.239780068397521973e-01,8.239780068397521973e-01,8.239780068397521973e-01,8.239780068397521973e-01,8.239780068397521973e-01,8.239780068397521973e-01,8.239780068397521973e-01,8.544960021972656250e-01,8.239780068397521973e-01,8.239780068397521973e-01,7.934610247611999512e-01,7.934610247611999512e-01,7.934610247611999512e-01,7.934610247611999512e-01,8.239780068397521973e-01,8.239780068397521973e-01,8.239780068397521973e-01,7.934610247611999512e-01,7.934610247611999512e-01,7.934610247611999512e-01,7.934610247611999512e-01,7.934610247611999512e-01,7.934610247611999512e-01,7.934610247611999512e-01,7.629430294036865234e-01,7.629430294036865234e-01,7.629430294036865234e-01,7.629430294036865234e-01,7.629430294036865234e-01,7.324260473251342773e-01,7.324260473251342773e-01,7.324260473251342773e-01,7.324260473251342773e-01,7.324260473251342773e-01,7.324260473251342773e-01,7.324260473251342773e-01,7.324260473251342773e-01,7.324260473251342773e-01,7.324260473251342773e-01,7.019080519676208496e-01,7.019080519676208496e-01,7.019080519676208496e-01,7.019080519676208496e-01,7.324260473251342773e-01,7.324260473251342773e-01,7.324260473251342773e-01,7.324260473251342773e-01,7.019080519676208496e-01,7.324260473251342773e-01,7.324260473251342773e-01,7.324260473251342773e-01,7.019080519676208496e-01,6.713899970054626465e-01,7.019080519676208496e-01,7.019080519676208496e-01,7.019080519676208496e-01,7.324260473251342773e-01,7.019080519676208496e-01,7.019080519676208496e-01,6.713899970054626465e-01,6.713899970054626465e-01,6.713899970054626465e-01,6.713899970054626465e-01,6.713899970054626465e-01,6.713899970054626465e-01,6.713899970054626465e-01,7.019080519676208496e-01,7.019080519676208496e-01,7.019080519676208496e-01,7.019080519676208496e-01,7.324260473251342773e-01,7.324260473251342773e-01,7.324260473251342773e-01,7.324260473251342773e-01,7.324260473251342773e-01,7.324260473251342773e-01,7.019080519676208496e-01,7.019080519676208496e-01,7.019080519676208496e-01,6.713899970054626465e-01,6.713899970054626465e-01,6.713899970054626465e-01,6.713899970054626465e-01,6.713899970054626465e-01,6.713899970054626465e-01,6.713899970054626465e-01,6.713899970054626465e-01,6.713899970054626465e-01,6.713899970054626465e-01,6.713899970054626465e-01,6.713899970054626465e-01,6.713899970054626465e-01,6.713899970054626465e-01,6.713899970054626465e-01,6.713899970054626465e-01,6.713899970054626465e-01,6.713899970054626465e-01,7.019080519676208496e-01,7.019080519676208496e-01,7.019080519676208496e-01,7.019080519676208496e-01,7.019080519676208496e-01,7.019080519676208496e-01,6.713899970054626465e-01,6.713899970054626465e-01,6.713899970054626465e-01,6.713899970054626465e-01,6.713899970054626465e-01,7.019080519676208496e-01,7.019080519676208496e-01,7.019080519676208496e-01,7.019080519676208496e-01,7.019080519676208496e-01,7.019080519676208496e-01,7.324260473251342773e-01,7.324260473251342773e-01,7.324260473251342773e-01,7.324260473251342773e-01,7.324260473251342773e-01,7.324260473251342773e-01,7.324260473251342773e-01,8.239780068397521973e-01,9.155310392379760742e-01,9.765700101852416992e-01,1.007089972496032715e+00,9.765700101852416992e-01,9.765700101852416992e-01,1.007089972496032715e+00,1.007089972496032715e+00,1.037610054016113281e+00,1.068120002746582031e+00,1.098640084266662598e+00,1.129160046577453613e+00,1.190189957618713379e+00,1.312260031700134277e+00,1.403820037841796875e+00,1.464850068092346191e+00,1.495370030403137207e+00,1.586920142173767090e+00,1.678470134735107422e+00,1.678470134735107422e+00,1.647960186004638672e+00,1.647960186004638672e+00,1.647960186004638672e+00,1.678470134735107422e+00,1.678470134735107422e+00,1.647960186004638672e+00,1.647960186004638672e+00,1.678470134735107422e+00,1.708990097045898438e+00,1.708990097045898438e+00,1.678470134735107422e+00,1.708990097045898438e+00,1.708990097045898438e+00,1.739510059356689453e+00,1.770030140876770020e+00,1.800540089607238770e+00,1.739510059356689453e+00,1.678470134735107422e+00,1.678470134735107422e+00,1.708990097045898438e+00,1.678470134735107422e+00,1.678470134735107422e+00,1.770030140876770020e+00,1.800540089607238770e+00,1.831060171127319336e+00,1.831060171127319336e+00,1.831060171127319336e+00,1.831060171127319336e+00,1.831060171127319336e+00,1.800540089607238770e+00,1.800540089607238770e+00,1.861580014228820801e+00,1.892100095748901367e+00,1.892100095748901367e+00,1.953140020370483398e+00,1.953140020370483398e+00,1.922610044479370117e+00,1.922610044479370117e+00,1.922610044479370117e+00,1.953140020370483398e+00,1.953140020370483398e+00,2.044690132141113281e+00,2.075210094451904297e+00,2.044690132141113281e+00,1.953140020370483398e+00,1.922610044479370117e+00,1.953140020370483398e+00,1.983660101890563965e+00,1.983660101890563965e+00,2.014179944992065430e+00,2.075210094451904297e+00,2.075210094451904297e+00,2.044690132141113281e+00,1.983660101890563965e+00,1.983660101890563965e+00,1.983660101890563965e+00,1.922610044479370117e+00,1.922610044479370117e+00,1.892100095748901367e+00,1.861580014228820801e+00,1.861580014228820801e+00,1.800540089607238770e+00,1.861580014228820801e+00,1.892100095748901367e+00,1.892100095748901367e+00,2.014179944992065430e+00,2.105730056762695312e+00,2.105730056762695312e+00,2.044690132141113281e+00,2.044690132141113281e+00,2.014179944992065430e+00,1.983660101890563965e+00,1.922610044479370117e+00,1.922610044479370117e+00,1.922610044479370117e+00,1.922610044479370117e+00,1.922610044479370117e+00,1.922610044479370117e+00,1.953140020370483398e+00,2.105730056762695312e+00,2.136250019073486328e+00,2.105730056762695312e+00,2.044690132141113281e+00,2.044690132141113281e+00,2.044690132141113281e+00,2.105730056762695312e+00,2.105730056762695312e+00,2.136250019073486328e+00,2.197280168533325195e+00,2.227800130844116211e+00,2.197280168533325195e+00,2.166760206222534180e+00,2.197280168533325195e+00,2.349870204925537109e+00,2.410900354385375977e+00,2.441420078277587891e+00,2.502460002899169922e+00,2.471940040588378906e+00,2.471940040588378906e+00,2.563490152359008789e+00,2.655040264129638672e+00,2.746599912643432617e+00,2.807630062103271484e+00,2.929700136184692383e+00,3.112810134887695312e+00,3.295910358428955078e+00,3.448500156402587891e+00,3.448500156402587891e+00,3.509540319442749023e+00,3.570569992065429688e+00,3.662120342254638672e+00,3.692640066146850586e+00,3.967309951782226562e+00,4.119900226593017578e+00,4.058870315551757812e+00,3.906280040740966797e+00,3.906280040740966797e+00,3.997830629348754883e+00,4.119900226593017578e+00,4.211460113525390625e+00,4.394560337066650391e+00,4.455600261688232422e+00,4.608180046081542969e+00,4.577670097351074219e+00,4.608180046081542969e+00,5.249050140380859375e+00,5.279570102691650391e+00,5.096470355987548828e+00,5.126980304718017578e+00,5.065950393676757812e+00,5.065950393676757812e+00,5.035430431365966797e+00,4.913360118865966797e+00,4.821810245513916016e+00,4.974400520324707031e+00,4.852320194244384766e+00,4.608180046081542969e+00,4.119900226593017578e+00,3.723160028457641602e+00,3.662120342254638672e+00,3.906280040740966797e+00,3.967309951782226562e+00,3.997830629348754883e+00,3.997830629348754883e+00,4.089390277862548828e+00,4.364040374755859375e+00,4.211460113525390625e+00,4.211460113525390625e+00,4.547150135040283203e+00,4.821810245513916016e+00,4.943880081176757812e+00,5.096470355987548828e+00,5.340610504150390625e+00,5.493190288543701172e+00,5.645780086517333984e+00,6.011990070343017578e+00,6.378200054168701172e+00,6.561310291290283203e+00,6.805450439453125000e+00,6.897000312805175781e+00,6.835970401763916016e+00,6.866480350494384766e+00,7.110630512237548828e+00,7.476840496063232422e+00,8.178770065307617188e+00,8.972230911254882812e+00,9.368960380554199219e+00,1.019290065765380859e+01,1.312260055541992188e+01,1.763930130004882812e+01,2.145400047302246094e+01,2.337660217285156250e+01,2.395639991760253906e+01,2.423110008239746094e+01,2.429210090637207031e+01,2.465830230712890625e+01,2.505510139465332031e+01,2.514660072326660156e+01,2.493300056457519531e+01,2.474989891052246094e+01,2.453630256652832031e+01,2.447520065307617188e+01,2.468880271911621094e+01,2.493300056457519531e+01,2.484140205383300781e+01,2.459730148315429688e+01,2.426160049438476562e+01,2.465830230712890625e+01,2.505510139465332031e+01,2.508559989929199219e+01,2.395639991760253906e+01,2.340710067749023438e+01,2.154550170898437500e+01,1.571670055389404297e+01,1.269540119171142578e+01,1.052859973907470703e+01,8.697570800781250000e+00,6.439240455627441406e+00,5.310090065002441406e+00,4.791290283203125000e+00,5.035430431365966797e+00,4.303010463714599609e+00,3.753679990768432617e+00,3.051770210266113281e+00,2.990740060806274414e+00,3.570569992065429688e+00,3.570569992065429688e+00,2.960220098495483398e+00,2.716080188751220703e+00,2.532970190048217773e+00,2.075210094451904297e+00,1.770030140876770020e+00,2.105730056762695312e+00,2.197280168533325195e+00,1.831060171127319336e+00,1.647960186004638672e+00,1.464850068092346191e+00,1.312260031700134277e+00,1.190189957618713379e+00,1.159680008888244629e+00,1.129160046577453613e+00,1.159680008888244629e+00,1.190189957618713379e+00,1.129160046577453613e+00,1.007089972496032715e+00,1.220710039138793945e+00,1.464850068092346191e+00,1.525890111923217773e+00,1.495370030403137207e+00,1.342779994010925293e+00,1.281750082969665527e+00,1.190189957618713379e+00,9.765700101852416992e-01,9.460490345954895020e-01,9.155310392379760742e-01,9.765700101852416992e-01,9.155310392379760742e-01,7.934610247611999512e-01,7.629430294036865234e-01,7.934610247611999512e-01,8.239780068397521973e-01,8.239780068397521973e-01,7.629430294036865234e-01,6.713899970054626465e-01,6.103550195693969727e-01,6.103550195693969727e-01,5.798380374908447266e-01,5.188030600547790527e-01,5.188030600547790527e-01,6.103550195693969727e-01,6.713899970054626465e-01,6.408730149269104004e-01,5.798380374908447266e-01,5.798380374908447266e-01,5.493200421333312988e-01,5.493200421333312988e-01,5.493200421333312988e-01,5.188030600547790527e-01,4.882850050926208496e-01,5.188030600547790527e-01,4.882850050926208496e-01,4.882850050926208496e-01,5.188030600547790527e-01,5.493200421333312988e-01,5.188030600547790527e-01,4.882850050926208496e-01,4.882850050926208496e-01,4.577660262584686279e-01,4.272480010986328125e-01,4.272480010986328125e-01,4.272480010986328125e-01,3.967300355434417725e-01,3.967300355434417725e-01,3.967300355434417725e-01,3.967300355434417725e-01,3.967300355434417725e-01,3.967300355434417725e-01,4.272480010986328125e-01,3.967300355434417725e-01,4.272480010986328125e-01,4.272480010986328125e-01,4.272480010986328125e-01,3.967300355434417725e-01,3.967300355434417725e-01,3.356949985027313232e-01,3.356949985027313232e-01,3.356949985027313232e-01,3.356949985027313232e-01,3.356949985027313232e-01,3.356949985027313232e-01,3.356949985027313232e-01,3.356949985027313232e-01,3.356949985027313232e-01,3.356949985027313232e-01,3.356949985027313232e-01,3.051779866218566895e-01,3.051779866218566895e-01,2.746600210666656494e-01,2.746600210666656494e-01,2.746600210666656494e-01,2.746600210666656494e-01,2.441420108079910278e-01,2.441420108079910278e-01,2.441420108079910278e-01,2.441420108079910278e-01,2.441420108079910278e-01,2.746600210666656494e-01,2.746600210666656494e-01,2.746600210666656494e-01,2.746600210666656494e-01,2.746600210666656494e-01,2.746600210666656494e-01,2.746600210666656494e-01,2.746600210666656494e-01,2.441420108079910278e-01,2.441420108079910278e-01,2.441420108079910278e-01,2.136240005493164062e-01,2.441420108079910278e-01,2.746600210666656494e-01,2.441420108079910278e-01,2.746600210666656494e-01,2.746600210666656494e-01,2.746600210666656494e-01,2.746600210666656494e-01,2.746600210666656494e-01,2.746600210666656494e-01,3.051779866218566895e-01,3.051779866218566895e-01,3.051779866218566895e-01,3.051779866218566895e-01,3.051779866218566895e-01,2.746600210666656494e-01,2.746600210666656494e-01,2.746600210666656494e-01,2.746600210666656494e-01,2.441420108079910278e-01,2.746600210666656494e-01,2.746600210666656494e-01,2.746600210666656494e-01,2.746600210666656494e-01,2.441420108079910278e-01,2.441420108079910278e-01,2.441420108079910278e-01,2.441420108079910278e-01,2.136240005493164062e-01,2.136240005493164062e-01,2.136240005493164062e-01,2.136240005493164062e-01,2.136240005493164062e-01,2.136240005493164062e-01,2.136240005493164062e-01,2.136240005493164062e-01,2.136240005493164062e-01,2.136240005493164062e-01,2.136240005493164062e-01,2.136240005493164062e-01,2.136240005493164062e-01,2.136240005493164062e-01,2.136240005493164062e-01,2.136240005493164062e-01,2.136240005493164062e-01,2.136240005493164062e-01,2.136240005493164062e-01,2.136240005493164062e-01,2.136240005493164062e-01,2.136240005493164062e-01,2.136240005493164062e-01,2.136240005493164062e-01,2.136240005493164062e-01,2.136240005493164062e-01,2.136240005493164062e-01,2.136240005493164062e-01,2.136240005493164062e-01,2.136240005493164062e-01,1.831060051918029785e-01,1.831060051918029785e-01,1.831060051918029785e-01,1.831060051918029785e-01,1.831060051918029785e-01,1.831060051918029785e-01,1.831060051918029785e-01,1.525889933109283447e-01,1.831060051918029785e-01,1.525889933109283447e-01,1.525889933109283447e-01,1.525889933109283447e-01,1.525889933109283447e-01,1.525889933109283447e-01,1.525889933109283447e-01,1.525889933109283447e-01,1.525889933109283447e-01,1.525889933109283447e-01,1.525889933109283447e-01,1.525889933109283447e-01,1.831060051918029785e-01,1.831060051918029785e-01,1.831060051918029785e-01,2.136240005493164062e-01,2.136240005493164062e-01,2.136240005493164062e-01,2.136240005493164062e-01,1.831060051918029785e-01,1.831060051918029785e-01,1.831060051918029785e-01,1.831060051918029785e-01,1.831060051918029785e-01,1.525889933109283447e-01,1.525889933109283447e-01,1.525889933109283447e-01,1.831060051918029785e-01,1.525889933109283447e-01,1.525889933109283447e-01,1.525889933109283447e-01,1.525889933109283447e-01,1.525889933109283447e-01,1.525889933109283447e-01,1.525889933109283447e-01,1.525889933109283447e-01,1.831060051918029785e-01,1.831060051918029785e-01,1.831060051918029785e-01,1.525889933109283447e-01,1.525889933109283447e-01,1.525889933109283447e-01,1.525889933109283447e-01,1.831060051918029785e-01,1.831060051918029785e-01,1.525889933109283447e-01,1.525889933109283447e-01,1.525889933109283447e-01,1.525889933109283447e-01,1.525889933109283447e-01,1.831060051918029785e-01,1.831060051918029785e-01,1.831060051918029785e-01,1.831060051918029785e-01,1.831060051918029785e-01,1.831060051918029785e-01,1.525889933109283447e-01,1.831060051918029785e-01,1.831060051918029785e-01,1.831060051918029785e-01,1.831060051918029785e-01,1.831060051918029785e-01,1.831060051918029785e-01,1.525889933109283447e-01,1.525889933109283447e-01,1.525889933109283447e-01,1.525889933109283447e-01,1.525889933109283447e-01,1.525889933109283447e-01,1.525889933109283447e-01,1.525889933109283447e-01,1.525889933109283447e-01,1.525889933109283447e-01,1.525889933109283447e-01,1.525889933109283447e-01,1.525889933109283447e-01,1.525889933109283447e-01,1.525889933109283447e-01,1.525889933109283447e-01,1.525889933109283447e-01,1.525889933109283447e-01,1.525889933109283447e-01,1.525889933109283447e-01,1.525889933109283447e-01,1.525889933109283447e-01,1.525889933109283447e-01,1.525889933109283447e-01,1.525889933109283447e-01,1.525889933109283447e-01,1.525889933109283447e-01,1.525889933109283447e-01,1.525889933109283447e-01,1.525889933109283447e-01,1.525889933109283447e-01,1.525889933109283447e-01,1.525889933109283447e-01,1.525889933109283447e-01,1.525889933109283447e-01,1.525889933109283447e-01,1.525889933109283447e-01,1.525889933109283447e-01,1.525889933109283447e-01,1.525889933109283447e-01,1.525889933109283447e-01,1.525889933109283447e-01,1.525889933109283447e-01,1.525889933109283447e-01,1.525889933109283447e-01,1.220710054039955139e-01,1.220710054039955139e-01,1.220710054039955139e-01,1.525889933109283447e-01,1.525889933109283447e-01,1.525889933109283447e-01,1.525889933109283447e-01,1.525889933109283447e-01,1.525889933109283447e-01,1.525889933109283447e-01,1.525889933109283447e-01,1.525889933109283447e-01,1.525889933109283447e-01,1.525889933109283447e-01,1.525889933109283447e-01,1.525889933109283447e-01,1.525889933109283447e-01,1.525889933109283447e-01,1.525889933109283447e-01,1.525889933109283447e-01,1.525889933109283447e-01,1.525889933109283447e-01,1.525889933109283447e-01,1.525889933109283447e-01,1.525889933109283447e-01,1.525889933109283447e-01,1.525889933109283447e-01,1.525889933109283447e-01,1.525889933109283447e-01,1.525889933109283447e-01,1.525889933109283447e-01,1.525889933109283447e-01,1.525889933109283447e-01,1.525889933109283447e-01,1.525889933109283447e-01,1.525889933109283447e-01,1.525889933109283447e-01,1.525889933109283447e-01,1.525889933109283447e-01,1.525889933109283447e-01,1.525889933109283447e-01,1.525889933109283447e-01,1.525889933109283447e-01,1.525889933109283447e-01,1.525889933109283447e-01,1.525889933109283447e-01,1.525889933109283447e-01,1.525889933109283447e-01,1.831060051918029785e-01,1.525889933109283447e-01,1.525889933109283447e-01,1.525889933109283447e-01,1.525889933109283447e-01,1.525889933109283447e-01,1.525889933109283447e-01,1.525889933109283447e-01,1.525889933109283447e-01,1.831060051918029785e-01,1.831060051918029785e-01,1.525889933109283447e-01,1.831060051918029785e-01,1.831060051918029785e-01,1.831060051918029785e-01,1.831060051918029785e-01,2.136240005493164062e-01,1.831060051918029785e-01,1.831060051918029785e-01,1.831060051918029785e-01,1.831060051918029785e-01,2.136240005493164062e-01,2.136240005493164062e-01,1.831060051918029785e-01,1.831060051918029785e-01,1.831060051918029785e-01,1.831060051918029785e-01,1.831060051918029785e-01,1.831060051918029785e-01,1.831060051918029785e-01,2.136240005493164062e-01,1.831060051918029785e-01,1.831060051918029785e-01,1.831060051918029785e-01,2.136240005493164062e-01,2.136240005493164062e-01,2.136240005493164062e-01,2.136240005493164062e-01,2.136240005493164062e-01,2.136240005493164062e-01,1.831060051918029785e-01,1.831060051918029785e-01,1.831060051918029785e-01,2.136240005493164062e-01,2.136240005493164062e-01,2.136240005493164062e-01,2.136240005493164062e-01,2.136240005493164062e-01,2.136240005493164062e-01,1.831060051918029785e-01,1.831060051918029785e-01,2.136240005493164062e-01,2.136240005493164062e-01,2.136240005493164062e-01,1.831060051918029785e-01,2.136240005493164062e-01,2.136240005493164062e-01,2.136240005493164062e-01,2.136240005493164062e-01,2.136240005493164062e-01,2.136240005493164062e-01,2.136240005493164062e-01,2.136240005493164062e-01,2.136240005493164062e-01,1.831060051918029785e-01,2.136240005493164062e-01,2.136240005493164062e-01,1.831060051918029785e-01,1.831060051918029785e-01,1.831060051918029785e-01,2.136240005493164062e-01,2.136240005493164062e-01,2.136240005493164062e-01,2.136240005493164062e-01,2.136240005493164062e-01,2.136240005493164062e-01,2.136240005493164062e-01,2.136240005493164062e-01,2.136240005493164062e-01,2.136240005493164062e-01,2.136240005493164062e-01,2.136240005493164062e-01,2.136240005493164062e-01,2.136240005493164062e-01,2.136240005493164062e-01,2.136240005493164062e-01,2.136240005493164062e-01,2.136240005493164062e-01,2.136240005493164062e-01,2.136240005493164062e-01,2.136240005493164062e-01,2.136240005493164062e-01,2.136240005493164062e-01,2.136240005493164062e-01,2.136240005493164062e-01,2.136240005493164062e-01,2.136240005493164062e-01,2.136240005493164062e-01,2.441420108079910278e-01,2.441420108079910278e-01,2.136240005493164062e-01,2.136240005493164062e-01,2.136240005493164062e-01,2.136240005493164062e-01,2.136240005493164062e-01,2.441420108079910278e-01,2.441420108079910278e-01,2.441420108079910278e-01,2.441420108079910278e-01,2.746600210666656494e-01,2.746600210666656494e-01,2.746600210666656494e-01,2.746600210666656494e-01,2.746600210666656494e-01,2.746600210666656494e-01,2.746600210666656494e-01,2.746600210666656494e-01,2.746600210666656494e-01,2.441420108079910278e-01,2.136240005493164062e-01,2.441420108079910278e-01,2.441420108079910278e-01,2.441420108079910278e-01,2.746600210666656494e-01,2.746600210666656494e-01,2.746600210666656494e-01,2.746600210666656494e-01,2.441420108079910278e-01,2.441420108079910278e-01,2.441420108079910278e-01,2.441420108079910278e-01,2.441420108079910278e-01,2.136240005493164062e-01,2.136240005493164062e-01,2.136240005493164062e-01,2.441420108079910278e-01,2.441420108079910278e-01,2.441420108079910278e-01,2.441420108079910278e-01,2.441420108079910278e-01,2.441420108079910278e-01,2.136240005493164062e-01,2.136240005493164062e-01,2.136240005493164062e-01,2.136240005493164062e-01,2.136240005493164062e-01,2.136240005493164062e-01,2.136240005493164062e-01,2.136240005493164062e-01,2.136240005493164062e-01,2.136240005493164062e-01,2.136240005493164062e-01
1.800540089607238770e+00,1.770030140876770020e+00,1.739510059356689453e+00,1.617440104484558105e+00,1.586920142173767090e+00,1.586920142173767090e+00,1.770030140876770020e+00,1.892100095748901367e+00,2.075210094451904297e+00,2.227800130844116211e+00,2.288830280303955078e+00,2.227800130844116211e+00,2.258320093154907227e+00,2.349870204925537109e+00,2.380389928817749023e+00,2.197280168533325195e+00,2.197280168533325195e+00,2.349870204925537109e+00,2.441420078277587891e+00,2.563490152359008789e+00,2.594010114669799805e+00,2.471940040588378906e+00,2.594010114669799805e+00,3.021260261535644531e+00,3.112810134887695312e+00,3.143330335617065430e+00,3.295910358428955078e+00,3.692640066146850586e+00,3.784190177917480469e+00,3.692640066146850586e+00,3.662120342254638672e+00,3.692640066146850586e+00,3.662120342254638672e+00,3.997830629348754883e+00,4.852320194244384766e+00,5.493190288543701172e+00,6.164580345153808594e+00,6.835970401763916016e+00,7.507349967956542969e+00,8.056700706481933594e+00,8.178770065307617188e+00,8.544980049133300781e+00,8.789120674133300781e+00,8.819640159606933594e+00,9.887750625610351562e+00,1.193240070343017578e+01,1.339730072021484375e+01,1.425180053710937500e+01,1.568620014190673828e+01,1.797500038146972656e+01,2.038590049743652344e+01,2.163710212707519531e+01,2.233900070190429688e+01,2.282729911804199219e+01,2.325450134277343750e+01,2.352919960021972656e+01,2.288829994201660156e+01,2.163710212707519531e+01,2.035529899597167969e+01,1.818860054016113281e+01,1.693739891052246094e+01,1.785290145874023438e+01,1.684580230712890625e+01,1.608290100097656250e+01,1.489260005950927734e+01,1.480110073089599609e+01,1.489260005950927734e+01,1.446540069580078125e+01,1.312260055541992188e+01,1.162730026245117188e+01,9.216370582580566406e+00,6.988560199737548828e+00,6.286650180816650391e+00,5.767850399017333984e+00,5.828890323638916016e+00,5.676300048828125000e+00,5.279570102691650391e+00,5.371119976043701172e+00,5.188020229339599609e+00,4.821810245513916016e+00,4.577670097351074219e+00,4.211460113525390625e+00,3.967309951782226562e+00,3.753679990768432617e+00,3.631609916687011719e+00,3.601090192794799805e+00,3.479020118713378906e+00,3.265400171279907227e+00,3.051770210266113281e+00,2.899180173873901367e+00,2.716080188751220703e+00,2.594010114669799805e+00,2.563490152359008789e+00,2.410900354385375977e+00,2.258320093154907227e+00,2.166760206222534180e+00,2.105730056762695312e+00,2.044690132141113281e+00,1.953140020370483398e+00,1.922610044479370117e+00,1.861580014228820801e+00,1.770030140876770020e+00,1.647960186004638672e+00,1.586920142173767090e+00,1.647960186004638672e+00,1.647960186004638672e+00,1.617440104484558105e+00,1.586920142173767090e+00,1.556400060653686523e+00,1.586920142173767090e+00,1.586920142173767090e+00,1.586920142173767090e+00,1.525890111923217773e+00,1.464850068092346191e+00,1.403820037841796875e+00,1.373299956321716309e+00,1.342779994010925293e+00,1.312260031700134277e+00,1.342779994010925293e+00,1.312260031700134277e+00,1.312260031700134277e+00,1.251230001449584961e+00,1.220710039138793945e+00,1.190189957618713379e+00,1.190189957618713379e+00,1.190189957618713379e+00,1.220710039138793945e+00,1.281750082969665527e+00,1.251230001449584961e+00,1.220710039138793945e+00,1.190189957618713379e+00,1.220710039138793945e+00,1.220710039138793945e+00,1.190189957618713379e+00,1.190189957618713379e+00,1.159680008888244629e+00,1.129160046577453613e+00,1.129160046577453613e+00,1.129160046577453613e+00,1.129160046577453613e+00,1.129160046577453613e+00,1.098640084266662598e+00,1.068120002746582031e+00,1.068120002746582031e+00,1.007089972496032715e+00,1.007089972496032715e+00,1.007089972496032715e+00,1.007089972496032715e+00,1.007089972496032715e+00,1.007089972496032715e+00,1.007089972496032715e+00,1.007089972496032715e+00,9.765700101852416992e-01,9.460490345954895020e-01,9.460490345954895020e-01,9.460490345954895020e-01,9.155310392379760742e-01,9.155310392379760742e-01,9.155310392379760742e-01,9.155310392379760742e-01,9.155310392379760742e-01,9.155310392379760742e-01,9.155310392379760742e-01,8.850130438804626465e-01,8.850130438804626465e-01,8.850130438804626465e-01,8.544960021972656250e-01,8.239780068397521973e-01,8.544960021972656250e-01,8.544960021972656250e-01,8.544960021972656250e-01,8.544960021972656250e-01,8.544960021972656250e-01,8.239780068397521973e-01,8.239780068397521973e-01,8.239780068397521973e-01,8.239780068397521973e-01,8.239780068397521973e-01,8.239780068397521973e-01,8.239780068397521973e-01,8.239780068397521973e-01,8.239780068397521973e-01,7.934610247611999512e-01,7.934610247611999512e-01,7.934610247611999512e-01,7.934610247611999512e-01,7.934610247611999512e-01,7.934610247611999512e-01,7.934610247611999512e-01,7.934610247611999512e-01,7.934610247611999512e-01,7.934610247611999512e-01,7.934610247611999512e-01,7.934610247611999512e-01,7.934610247611999512e-01,7.629430294036865234e-01,7.629430294036865234e-01,7.629430294036865234e-01,7.629430294036865234e-01,7.934610247611999512e-01,7.629430294036865234e-01,7.629430294036865234e-01,7.629430294036865234e-01,7.324260473251342773e-01,7.324260473251342773e-01,7.324260473251342773e-01,7.324260473251342773e-01,7.324260473251342773e-01,7.324260473251342773e-01,7.324260473251342773e-01,7.324260473251342773e-01,7.324260473251342773e-01,7.324260473251342773e-01,7.324260473251342773e-01,7.324260473251342773e-01,7.324260473251342773e-01,7.324260473251342773e-01,7.324260473251342773e-01,7.324260473251342773e-01,7.019080519676208496e-01,7.019080519676208496e-01,6.713899970054626465e-01,7.019080519676208496e-01,7.019080519676208496e-01,7.324260473251342773e-01,7.019080519676208496e-01,7.324260473251342773e-01,7.324260473251342773e-01,7.324260473251342773e-01,7.324260473251342773e-01,7.324260473251342773e-01,7.324260473251342773e-01,7.324260473251342773e-01,7.019080519676208496e-01,6.713899970054626465e-01,6.713899970054626465e-01,6.713899970054626465e-01,6.713899970054626465e-01,6.713899970054626465e-01,6.713899970054626465e-01,6.713899970054626465e-01,6.713899970054626465e-01,7.019080519676208496e-01,7.324260473251342773e-01,7.324260473251342773e-01,7.324260473251342773e-01,7.324260473251342773e-01,7.324260473251342773e-01,7.019080519676208496e-01,6.713899970054626465e-01,6.713899970054626465e-01,6.713899970054626465e-01,6.713899970054626465e-01,6.713899970054626465e-01,6.713899970054626465e-01,6.713899970054626465e-01,6.713899970054626465e-01,6.713899970054626465e-01,6.713899970054626465e-01,6.713899970054626465e-01,7.019080519676208496e-01,7.019080519676208496e-01,6.713899970054626465e-01,6.713899970054626465e-01,6.713899970054626465e-01,6.713899970054626465e-01,6.713899970054626465e-01,6.713899970054626465e-01,7.019080519676208496e-01,7.019080519676208496e-01,7.019080519676208496e-01,7.324260473251342773e-01,7.324260473251342773e-01,7.324260473251342773e-01,7.324260473251342773e-01,7.324260473251342773e-01,7.324260473251342773e-01,7.324260473251342773e-01,7.324260473251342773e-01,7.324260473251342773e-01,7.324260473251342773e-01,7.324260473251342773e-01,7.324260473251342773e-01,7.324260473251342773e-01,7.324260473251342773e-01,8.544960021972656250e-01,9.765700101852416992e-01,9.765700101852416992e-01,1.007089972496032715e+00,1.037610054016113281e+00,1.098640084266662598e+00,1.129160046577453613e+00,1.190189957618713379e+00,1.220710039138793945e+00,1.220710039138793945e+00,1.129160046577453613e+00,1.007089972496032715e+00,9.765700101852416992e-01,9.460490345954895020e-01,9.765700101852416992e-01,1.007089972496032715e+00,1.068120002746582031e+00,1.220710039138793945e+00,1.403820037841796875e+00,1.525890111923217773e+00,1.647960186004638672e+00,1.708990097045898438e+00,1.739510059356689453e+00,1.708990097045898438e+00,1.678470134735107422e+00,1.647960186004638672e+00,1.678470134735107422e+00,1.770030140876770020e+00,1.770030140876770020e+00,1.770030140876770020e+00,1.800540089607238770e+00,1.800540089607238770e+00,1.831060171127319336e+00,1.770030140876770020e+00,1.770030140876770020e+00,1.770030140876770020e+00,1.770030140876770020e+00,1.770030140876770020e+00,1.739510059356689453e+00,1.739510059356689453e+00,1.708990097045898438e+00,1.739510059356689453e+00,1.739510059356689453e+00,1.739510059356689453e+00,1.770030140876770020e+00,1.739510059356689453e+00,1.678470134735107422e+00,1.678470134735107422e+00,1.708990097045898438e+00,1.770030140876770020e+00,1.861580014228820801e+00,1.861580014228820801e+00,1.892100095748901367e+00,1.861580014228820801e+00,1.831060171127319336e+00,1.800540089607238770e+00,1.800540089607238770e+00,1.861580014228820801e+00,1.892100095748901367e+00,1.953140020370483398e+00,2.044690132141113281e+00,2.044690132141113281e+00,2.014179944992065430e+00,2.075210094451904297e+00,2.044690132141113281e+00,2.014179944992065430e+00,1.922610044479370117e+00,1.953140020370483398e+00,2.014179944992065430e+00,2.044690132141113281e+00,2.075210094451904297e+00,2.136250019073486328e+00,2.105730056762695312e+00,2.044690132141113281e+00,2.044690132141113281e+00,2.044690132141113281e+00,2.014179944992065430e+00,2.014179944992065430e+00,2.014179944992065430e+00,2.044690132141113281e+00,2.044690132141113281e+00,2.044690132141113281e+00,2.044690132141113281e+00,2.044690132141113281e+00,1.922610044479370117e+00,1.892100095748901367e+00,1.861580014228820801e+00,1.861580014228820801e+00,1.861580014228820801e+00,1.861580014228820801e+00,1.861580014228820801e+00,1.892100095748901367e+00,1.861580014228820801e+00,1.831060171127319336e+00,1.922610044479370117e+00,2.044690132141113281e+00,2.075210094451904297e+00,2.014179944992065430e+00,1.983660101890563965e+00,1.953140020370483398e+00,2.014179944992065430e+00,1.983660101890563965e+00,1.953140020370483398e+00,1.953140020370483398e+00,1.953140020370483398e+00,1.953140020370483398e+00,1.983660101890563965e+00,2.044690132141113281e+00,2.166760206222534180e+00,2.227800130844116211e+00,2.227800130844116211e+00,2.197280168533325195e+00,2.197280168533325195e+00,2.197280168533325195e+00,2.166760206222534180e+00,2.197280168533325195e+00,2.258320093154907227e+00,2.288830280303955078e+00,2.319350004196166992e+00,2.288830280303955078e+00,2.349870204925537109e+00,2.380389928817749023e+00,2.502460002899169922e+00,2.563490152359008789e+00,2.655040264129638672e+00,2.746599912643432617e+00,2.746599912643432617e+00,2.746599912643432617e+00,2.807630062103271484e+00,3.021260261535644531e+00,3.082290172576904297e+00,3.143330335617065430e+00,3.265400171279907227e+00,3.417980194091796875e+00,3.723160028457641602e+00,3.936800479888916016e+00,3.814710140228271484e+00,3.814710140228271484e+00,3.753679990768432617e+00,3.753679990768432617e+00,3.753679990768432617e+00,3.723160028457641602e+00,3.753679990768432617e+00,3.845230102539062500e+00,3.814710140228271484e+00,3.753679990768432617e+00,3.753679990768432617e+00,3.753679990768432617e+00,3.845230102539062500e+00,4.119900226593017578e+00,4.364040374755859375e+00,4.730250358581542969e+00,4.730250358581542969e+00,4.608180046081542969e+00,4.516630172729492188e+00,4.455600261688232422e+00,4.455600261688232422e+00,4.455600261688232422e+00,4.425080299377441406e+00,4.241970062255859375e+00,4.058870315551757812e+00,3.967309951782226562e+00,3.906280040740966797e+00,3.875750303268432617e+00,3.753679990768432617e+00,3.723160028457641602e+00,3.570569992065429688e+00,3.479020118713378906e+00,3.570569992065429688e+00,3.753679990768432617e+00,3.753679990768432617e+00,3.814710140228271484e+00,3.631609916687011719e+00,3.448500156402587891e+00,3.570569992065429688e+00,3.723160028457641602e+00,4.028350353240966797e+00,4.211460113525390625e+00,4.394560337066650391e+00,4.699740409851074219e+00,4.821810245513916016e+00,5.065950393676757812e+00,5.157500267028808594e+00,5.065950393676757812e+00,5.249050140380859375e+00,5.645780086517333984e+00,5.889920234680175781e+00,6.042510032653808594e+00,6.164580345153808594e+00,5.920440196990966797e+00,5.554230213165283203e+00,5.706820487976074219e+00,6.408720016479492188e+00,7.141139984130859375e+00,7.720980167388916016e+00,8.178770065307617188e+00,8.819640159606933594e+00,9.979310989379882812e+00,1.364140129089355469e+01,1.873789978027343750e+01,2.243050193786621094e+01,2.355970191955566406e+01,2.389540100097656250e+01,2.429210090637207031e+01,2.426160049438476562e+01,2.462779998779296875e+01,2.505510139465332031e+01,2.511610221862792969e+01,2.499400138854980469e+01,2.484140205383300781e+01,2.465830230712890625e+01,2.444470024108886719e+01,2.465830230712890625e+01,2.490250205993652344e+01,2.484140205383300781e+01,2.490250205993652344e+01,2.468880271911621094e+01,2.447520065307617188e+01,2.450570297241210938e+01,2.490250205993652344e+01,2.465830230712890625e+01,2.377330017089843750e+01,2.001970291137695312e+01,1.467900085449218750e+01,1.254279994964599609e+01,1.007090091705322266e+01,8.300840377807617188e+00,6.073030471801757812e+00,5.004909992218017578e+00,4.669220447540283203e+00,4.730250358581542969e+00,4.730250358581542969e+00,4.577670097351074219e+00,3.723160028457641602e+00,2.685559988021850586e+00,3.173840284347534180e+00,3.143330335617065430e+00,2.746599912643432617e+00,2.777110338211059570e+00,2.319350004196166992e+00,1.983660101890563965e+00,1.892100095748901367e+00,2.044690132141113281e+00,2.044690132141113281e+00,1.556400060653686523e+00,1.312260031700134277e+00,1.342779994010925293e+00,1.281750082969665527e+00,1.251230001449584961e+00,1.220710039138793945e+00,1.281750082969665527e+00,1.220710039138793945e+00,1.129160046577453613e+00,1.007089972496032715e+00,1.007089972496032715e+00,1.342779994010925293e+00,1.556400060653686523e+00,1.525890111923217773e+00,1.525890111923217773e+00,1.495370030403137207e+00,1.434329986572265625e+00,1.312260031700134277e+00,1.159680008888244629e+00,1.068120002746582031e+00,9.765700101852416992e-01,9.460490345954895020e-01,9.155310392379760742e-01,8.239780068397521973e-01,8.239780068397521973e-01,9.155310392379760742e-01,9.155310392379760742e-01,8.544960021972656250e-01,7.629430294036865234e-01,6.713899970054626465e-01,6.408730149269104004e-01,5.798380374908447266e-01,5.798380374908447266e-01,5.798380374908447266e-01,5.798380374908447266e-01,5.798380374908447266e-01,6.103550195693969727e-01,6.103550195693969727e-01,6.408730149269104004e-01,6.713899970054626465e-01,6.408730149269104004e-01,5.798380374908447266e-01,5.188030600547790527e-01,4.882850050926208496e-01,5.493200421333312988e-01,5.188030600547790527e-01,5.493200421333312988e-01,5.493200421333312988e-01,4.882850050926208496e-01,4.882850050926208496e-01,4.882850050926208496e-01,4.882850050926208496e-01,4.882850050926208496e-01,4.882850050926208496e-01,4.577660262584686279e-01,4.577660262584686279e-01,4.272480010986328125e-01,3.967300355434417725e-01,3.967300355434417725e-01,3.967300355434417725e-01,3.967300355434417725e-01,3.967300355434417725e-01,4.272480010986328125e-01,4.272480010986328125e-01,3.967300355434417725e-01,3.967300355434417725e-01,3.967300355434417725e-01,3.967300355434417725e-01,3.967300355434417725e-01,3.967300355434417725e-01,3.967300355434417725e-01,3.967300355434417725e-01,3.967300355434417725e-01,3.662130236625671387e-01,3.662130236625671387e-01,3.662130236625671387e-01,3.662130236625671387e-01,3.356949985027313232e-01,3.356949985027313232e-01,3.051779866218566895e-01,3.356949985027313232e-01,3.356949985027313232e-01,3.356949985027313232e-01,3.051779866218566895e-01,3.051779866218566895e-01,2.746600210666656494e-01,2.746600210666656494e-01,2.746600210666656494e-01,2.746600210666656494e-01,2.136240005493164062e-01,2.136240005493164062e-01,2.136240005493164062e-01,2.441420108079910278e-01,2.441420108079910278e-01,2.746600210666656494e-01,2.746600210666656494e-01,2.746600210666656494e-01,2.746600210666656494e-01,2.746600210666656494e-01,2.746600210666656494e-01,2.746600210666656494e-01,2.746600210666656494e-01,2.746600210666656494e-01,2.441420108079910278e-01,2.136240005493164062e-01,2.441420108079910278e-01,2.136240005493164062e-01,2.441420108079910278e-01,2.746600210666656494e-01,2.746600210666656494e-01,2.746600210666656494e-01,2.746600210666656494e-01,2.746600210666656494e-01,2.746600210666656494e-01,2.746600210666656494e-01,2.746600210666656494e-01,2.746600210666656494e-01,2.746600210666656494e-01,2.746600210666656494e-01,2.746600210666656494e-01,2.746600210666656494e-01,2.746600210666656494e-01,2.441420108079910278e-01,2.746600210666656494e-01,2.746600210666656494e-01,2.746600210666656494e-01,2.746600210666656494e-01,2.441420108079910278e-01,2.441420108079910278e-01,2.441420108079910278e-01,2.136240005493164062e-01,2.136240005493164062e-01,2.136240005493164062e-01,2.136240005493164062e-01,2.136240005493164062e-01,2.136240005493164062e-01,2.136240005493164062e-01,2.136240005493164062e-01,2.136240005493164062e-01,2.136240005493164062e-01,2.136240005493164062e-01,2.136240005493164062e-01,2.136240005493164062e-01,2.136240005493164062e-01,2.136240005493164062e-01,2.136240005493164062e-01,2.136240005493164062e-01,2.136240005493164062e-01,2.136240005493164062e-01,2.136240005493164062e-01,2.136240005493164062e-01,2.136240005493164062e-01,2.136240005493164062e-01,2.136240005493164062e-01,2.136240005493164062e-01,2.136240005493164062e-01,2.136240005493164062e-01,1.831060051918029785e-01,2.136240005493164062e-01,2.136240005493164062e-01,2.136240005493164062e-01,2.136240005493164062e-01,2.136240005493164062e-01,1.831060051918029785e-01,1.525889933109283447e-01,1.525889933109283447e-01,1.525889933109283447e-01,1.525889933109283447e-01,1.525889933109283447e-01,1.525889933109283447e-01,1.525889933109283447e-01,1.525889933109283447e-01,1.525889933109283447e-01,1.525889933109283447e-01,1.525889933109283447e-01,1.525889933109283447e-01,1.525889933109283447e-01,1.525889933109283447e-01,1.525889933109283447e-01,1.525889933109283447e-01,1.525889933109283447e-01,1.525889933109283447e-01,1.525889933109283447e-01,1.525889933109283447e-01,1.525889933109283447e-01,1.831060051918029785e-01,1.525889933109283447e-01,1.525889933109283447e-01,1.831060051918029785e-01,1.831060051918029785e-01,1.831060051918029785e-01,1.831060051918029785e-01,1.831060051918029785e-01,1.831060051918029785e-01,1.831060051918029785e-01,1.831060051918029785e-01,1.831060051918029785e-01,1.831060051918029785e-01,1.525889933109283447e-01,1.525889933109283447e-01,1.525889933109283447e-01,1.525889933109283447e-01,1.525889933109283447e-01,1.525889933109283447e-01,1.525889933109283447e-01,1.525889933109283447e-01,1.525889933109283447e-01,1.525889933109283447e-01,1.525889933109283447e-01,1.525889933109283447e-01,1.525889933109283447e-01,1.525889933109283447e-01,1.525889933109283447e-01,1.525889933109283447e-01,1.525889933109283447e-01,1.525889933109283447e-01,1.525889933109283447e-01,1.525889933109283447e-01,1.525889933109283447e-01,1.525889933109283447e-01,1.831060051918029785e-01,1.831060051918029785e-01,1.831060051918029785e-01,1.831060051918029785e-01,1.831060051918029785e-01,1.831060051918029785e-01,1.831060051918029785e-01,1.831060051918029785e-01,1.831060051918029785e-01,1.831060051918029785e-01,1.831060051918029785e-01,1.831060051918029785e-01,1.525889933109283447e-01,1.525889933109283447e-01,1.831060051918029785e-01,1.831060051918029785e-01,1.525889933109283447e-01,1.525889933109283447e-01,1.525889933109283447e-01,1.525889933109283447e-01,1.525889933109283447e-01,1.525889933109283447e-01,1.525889933109283447e-01,1.525889933109283447e-01,1.525889933109283447e-01,1.525889933109283447e-01,1.831060051918029785e-01,1.525889933109283447e-01,1.525889933109283447e-01,1.525889933109283447e-01,1.525889933109283447e-01,1.525889933109283447e-01,1.525889933109283447e-01,1.831060051918029785e-01,1.831060051918029785e-01,1.831060051918029785e-01,1.525889933109283447e-01,1.525889933109283447e-01,1.525889933109283447e-01,1.525889933109283447e-01,1.525889933109283447e-01,1.525889933109283447e-01,1.525889933109283447e-01,1.525889933109283447e-01,1.525889933109283447e-01,1.525889933109283447e-01,1.525889933109283447e-01,1.525889933109283447e-01,1.525889933109283447e-01,1.525889933109283447e-01,1.525889933109283447e-01,1.525889933109283447e-01,1.525889933109283447e-01,1.525889933109283447e-01,1.525889933109283447e-01,1.525889933109283447e-01,1.525889933109283447e-01,1.525889933109283447e-01,1.220710054039955139e-01,1.220710054039955139e-01,1.525889933109283447e-01,1.220710054039955139e-01,1.525889933109283447e-01,1.525889933109283447e-01,1.525889933109283447e-01,1.525889933109283447e-01,1.525889933109283447e-01,1.525889933109283447e-01,1.525889933109283447e-01,1.525889933109283447e-01,1.525889933109283447e-01,1.525889933109283447e-01,1.525889933109283447e-01,1.525889933109283447e-01,1.525889933109283447e-01,1.525889933109283447e-01,1.525889933109283447e-01,1.525889933109283447e-01,1.525889933109283447e-01,1.525889933109283447e-01,1.525889933109283447e-01,1.525889933109283447e-01,1.525889933109283447e-01,1.525889933109283447e-01,1.525889933109283447e-01,1.525889933109283447e-01,1.525889933109283447e-01,1.525889933109283447e-01,1.525889933109283447e-01,1.525889933109283447e-01,1.525889933109283447e-01,1.525889933109283447e-01,1.525889933109283447e-01,1.525889933109283447e-01,1.525889933109283447e-01,1.525889933109283447e-01,1.525889933109283447e-01,1.525889933109283447e-01,1.525889933109283447e-01,1.525889933109283447e-01,1.831060051918029785e-01,2.136240005493164062e-01,1.831060051918029785e-01,1.831060051918029785e-01,1.525889933109283447e-01,1.831060051918029785e-01,1.831060051918029785e-01,1.831060051918029785e-01,1.831060051918029785e-01,1.831060051918029785e-01,1.525889933109283447e-01,1.525889933109283447e-01,1.831060051918029785e-01,1.831060051918029785e-01,1.831060051918029785e-01,1.831060051918029785e-01,1.831060051918029785e-01,1.831060051918029785e-01,1.831060051918029785e-01,1.831060051918029785e-01,2.136240005493164062e-01,2.136240005493164062e-01,2.136240005493164062e-01,2.136240005493164062e-01,2.136240005493164062e-01,2.136240005493164062e-01,2.136240005493164062e-01,2.136240005493164062e-01,2.136240005493164062e-01,2.136240005493164062e-01,1.831060051918029785e-01,1.831060051918029785e-01,2.136240005493164062e-01,2.136240005493164062e-01,1.831060051918029785e-01,1.831060051918029785e-01,1.831060051918029785e-01,1.831060051918029785e-01,2.136240005493164062e-01,2.136240005493164062e-01,2.136240005493164062e-01,2.136240005493164062e-01,1.831060051918029785e-01,1.831060051918029785e-01,2.136240005493164062e-01,2.136240005493164062e-01,2.136240005493164062e-01,1.831060051918029785e-01,2.136240005493164062e-01,2.136240005493164062e-01,2.136240005493164062e-01,2.136240005493164062e-01,2.136240005493164062e-01,2.136240005493164062e-01,2.136240005493164062e-01,2.136240005493164062e-01,2.136240005493164062e-01,2.136240005493164062e-01,2.136240005493164062e-01,2.136240005493164062e-01,2.136240005493164062e-01,2.136240005493164062e-01,2.136240005493164062e-01,2.136240005493164062e-01,2.136240005493164062e-01,2.136240005493164062e-01,2.136240005493164062e-01,2.136240005493164062e-01,2.136240005493164062e-01,2.136240005493164062e-01,2.136240005493164062e-01,2.136240005493164062e-01,1.831060051918029785e-01,2.136240005493164062e-01,2.136240005493164062e-01,2.136240005493164062e-01,2.136240005493164062e-01,2.136240005493164062e-01,2.136240005493164062e-01,2.136240005493164062e-01,2.136240005493164062e-01,2.136240005493164062e-01,2.136240005493164062e-01,2.136240005493164062e-01,2.136240005493164062e-01,2.136240005493164062e-01,2.136240005493164062e-01,2.136240005493164062e-01,2.136240005493164062e-01,2.136240005493164062e-01,2.136240005493164062e-01,2.136240005493164062e-01,2.136240005493164062e-01,2.136240005493164062e-01,2.441420108079910278e-01,2.441420108079910278e-01,2.441420108079910278e-01,2.136240005493164062e-01,2.136240005493164062e-01,2.136240005493164062e-01,2.136240005493164062e-01,2.441420108079910278e-01,2.441420108079910278e-01,2.441420108079910278e-01,2.136240005493164062e-01,2.136240005493164062e-01,2.136240005493164062e-01,2.136240005493164062e-01,2.746600210666656494e-01,2.746600210666656494e-01,2.441420108079910278e-01,2.441420108079910278e-01,2.136240005493164062e-01,2.441420108079910278e-01,2.441420108079910278e-01,2.441420108079910278e-01,2.441420108079910278e-01,2.441420108079910278e-01,2.441420108079910278e-01,2.441420108079910278e-01,2.441420108079910278e-01,2.441420108079910278e-01,2.441420108079910278e-01,2.441420108079910278e-01,2.441420108079910278e-01,2.441420108079910278e-01,2.441420108079910278e-01,2.441420108079910278e-01,2.441420108079910278e-01,2.746600210666656494e-01,2.746600210666656494e-01,2.441420108079910278e-01,2.441420108079910278e-01,2.441420108079910278e-01,2.441420108079910278e-01,2.441420108079910278e-01,2.136240005493164062e-01,2.136240005493164062e-01,2.136240005493164062e-01,2.441420108079910278e-01,2.441420108079910278e-01,2.136240005493164062e-01,2.136240005493164062e-01,2.441420108079910278e-01,2.136240005493164062e-01,2.136240005493164062e-01,2.136240005493164062e-01,2.136240005493164062e-01,2.136240005493164062e-01,2.136240005493164062e-01,2.136240005493164062e-01,2.136240005493164062e-01
1.342779994010925293e+00,1.342779994010925293e+00,1.373299956321716309e+00,1.464850068092346191e+00,1.495370030403137207e+00,1.495370030403137207e+00,1.586920142173767090e+00,1.708990097045898438e+00,1.678470134735107422e+00,1.647960186004638672e+00,1.647960186004638672e+00,1.678470134735107422e+00,1.770030140876770020e+00,1.983660101890563965e+00,2.166760206222534180e+00,2.258320093154907227e+00,2.227800130844116211e+00,2.319350004196166992e+00,2.349870204925537109e+00,2.288830280303955078e+00,2.197280168533325195e+00,2.197280168533325195e+00,2.380389928817749023e+00,2.624530076980590820e+00,2.746599912643432617e+00,2.624530076980590820e+00,2.532970190048217773e+00,2.685559988021850586e+00,2.929700136184692383e+00,2.960220098495483398e+00,3.173840284347534180e+00,3.448500156402587891e+00,3.631609916687011719e+00,3.662120342254638672e+00,3.753679990768432617e+00,3.692640066146850586e+00,3.723160028457641602e+00,3.723160028457641602e+00,3.936800479888916016e+00,5.035430431365966797e+00,5.645780086517333984e+00,6.195100307464599609e+00,6.744410037994384766e+00,7.354770183563232422e+00,7.965150833129882812e+00,8.056700706481933594e+00,8.483950614929199219e+00,8.636529922485351562e+00,8.606020927429199219e+00,9.674130439758300781e+00,1.147470092773437500e+01,1.330570125579833984e+01,1.455690002441406250e+01,1.657119941711425781e+01,1.846330070495605469e+01,2.050790214538574219e+01,2.227800178527832031e+01,2.291880226135253906e+01,2.322400093078613281e+01,2.294930267333984375e+01,2.227800178527832031e+01,2.236950111389160156e+01,2.157600021362304688e+01,1.995860099792480469e+01,1.681529998779296875e+01,1.547250080108642578e+01,1.470950031280517578e+01,1.434330081939697266e+01,1.376350021362304688e+01,1.434330081939697266e+01,1.620499992370605469e+01,1.541140079498291016e+01,1.321420097351074219e+01,1.162730026245117188e+01,1.037600040435791016e+01,7.476840496063232422e+00,5.279570102691650391e+00,5.706820487976074219e+00,5.615260124206542969e+00,5.615260124206542969e+00,5.249050140380859375e+00,4.943880081176757812e+00,5.065950393676757812e+00,4.913360118865966797e+00,4.882840156555175781e+00,4.669220447540283203e+00,4.180940151214599609e+00,3.662120342254638672e+00,3.540050268173217773e+00,3.509540319442749023e+00,3.479020118713378906e+00,3.387470245361328125e+00,3.143330335617065430e+00,2.960220098495483398e+00,2.777110338211059570e+00,2.655040264129638672e+00,2.563490152359008789e+00,2.563490152359008789e+00,2.410900354385375977e+00,2.288830280303955078e+00,2.227800130844116211e+00,2.136250019073486328e+00,2.075210094451904297e+00,1.953140020370483398e+00,1.831060171127319336e+00,1.770030140876770020e+00,1.708990097045898438e+00,1.647960186004638672e+00,1.586920142173767090e+00,1.556400060653686523e+00,1.586920142173767090e+00,1.647960186004638672e+00,1.586920142173767090e+00,1.525890111923217773e+00,1.525890111923217773e+00,1.556400060653686523e+00,1.525890111923217773e+00,1.495370030403137207e+00,1.464850068092346191e+00,1.434329986572265625e+00,1.373299956321716309e+00,1.312260031700134277e+00,1.312260031700134277e+00,1.312260031700134277e+00,1.312260031700134277e+00,1.281750082969665527e+00,1.220710039138793945e+00,1.220710039138793945e+00,1.220710039138793945e+00,1.190189957618713379e+00,1.190189957618713379e+00,1.220710039138793945e+00,1.220710039138793945e+00,1.220710039138793945e+00,1.190189957618713379e+00,1.190189957618713379e+00,1.190189957618713379e+00,1.159680008888244629e+00,1.129160046577453613e+00,1.129160046577453613e+00,1.129160046577453613e+00,1.129160046577453613e+00,1.129160046577453613e+00,1.129160046577453613e+00,1.129160046577453613e+00,1.098640084266662598e+00,1.098640084266662598e+00,1.068120002746582031e+00,1.037610054016113281e+00,1.007089972496032715e+00,1.007089972496032715e+00,9.765700101852416992e-01,1.007089972496032715e+00,9.765700101852416992e-01,9.765700101852416992e-01,9.460490345954895020e-01,9.460490345954895020e-01,9.460490345954895020e-01,9.460490345954895020e-01,9.155310392379760742e-01,9.155310392379760742e-01,9.155310392379760742e-01,9.155310392379760742e-01,9.155310392379760742e-01,9.155310392379760742e-01,9.155310392379760742e-01,9.155310392379760742e-01,9.155310392379760742e-01,9.155310392379760742e-01,8.544960021972656250e-01,8.239780068397521973e-01,8.239780068397521973e-01,8.239780068397521973e-01,8.544960021972656250e-01,8.239780068397521973e-01,8.239780068397521973e-01,8.239780068397521973e-01,8.239780068397521973e-01,8.239780068397521973e-01,8.239780068397521973e-01,8.239780068397521973e-01,8.239780068397521973e-01,8.239780068397521973e-01,8.239780068397521973e-01,8.239780068397521973e-01,8.239780068397521973e-01,8.239780068397521973e-01,7.934610247611999512e-01,7.934610247611999512e-01,7.934610247611999512e-01,7.934610247611999512e-01,7.934610247611999512e-01,7.934610247611999512e-01,8.239780068397521973e-01,7.934610247611999512e-01,7.934610247611999512e-01,7.934610247611999512e-01,7.934610247611999512e-01,7.934610247611999512e-01,7.934610247611999512e-01,7.629430294036865234e-01,7.629430294036865234e-01,7.629430294036865234e-01,7.629430294036865234e-01,7.934610247611999512e-01,7.934610247611999512e-01,7.934610247611999512e-01,7.629430294036865234e-01,7.629430294036865234e-01,7.324260473251342773e-01,7.324260473251342773e-01,7.324260473251342773e-01,7.324260473251342773e-01,7.324260473251342773e-01,7.324260473251342773e-01,7.324260473251342773e-01,7.324260473251342773e-01,7.324260473251342773e-01,7.324260473251342773e-01,7.019080519676208496e-01,7.324260473251342773e-01,7.324260473251342773e-01,7.324260473251342773e-01,7.324260473251342773e-01,7.019080519676208496e-01,6.713899970054626465e-01,6.713899970054626465e-01,7.019080519676208496e-01,7.019080519676208496e-01,7.324260473251342773e-01,7.324260473251342773e-01,7.324260473251342773e-01,7.324260473251342773e-01,7.019080519676208496e-01,7.324260473251342773e-01,7.324260473251342773e-01,7.324260473251342773e-01,7.324260473251342773e-01,7.324260473251342773e-01,7.324260473251342773e-01,7.019080519676208496e-01,6.713899970054626465e-01,6.713899970054626465e-01,7.019080519676208496e-01,7.019080519676208496e-01,7.019080519676208496e-01,7.324260473251342773e-01,7.324260473251342773e-01,7.324260473251342773e-01,7.324260473251342773e-01,7.324260473251342773e-01,7.324260473251342773e-01,7.324260473251342773e-01,7.324260473251342773e-01,7.324260473251342773e-01,7.324260473251342773e-01,6.713899970054626465e-01,6.713899970054626465e-01,6.713899970054626465e-01,6.713899970054626465e-01,6.713899970054626465e-01,6.713899970054626465e-01,6.713899970054626465e-01,7.019080519676208496e-01,7.324260473251342773e-01,7.324260473251342773e-01,6.713899970054626465e-01,6.713899970054626465e-01,6.713899970054626465e-01,7.019080519676208496e-01,7.019080519676208496e-01,6.713899970054626465e-01,6.713899970054626465e-01,7.019080519676208496e-01,7.324260473251342773e-01,7.019080519676208496e-01,7.019080519676208496e-01,7.324260473251342773e-01,7.324260473251342773e-01,7.324260473251342773e-01,7.324260473251342773e-01,7.324260473251342773e-01,7.324260473251342773e-01,7.324260473251342773e-01,7.324260473251342773e-01,9.765700101852416992e-01,1.312260031700134277e+00,1.556400060653686523e+00,1.647960186004638672e+00,1.739510059356689453e+00,1.953140020370483398e+00,1.831060171127319336e+00,1.617440104484558105e+00,1.495370030403137207e+00,1.342779994010925293e+00,1.220710039138793945e+00,1.129160046577453613e+00,1.098640084266662598e+00,1.037610054016113281e+00,1.037610054016113281e+00,1.098640084266662598e+00,1.190189957618713379e+00,1.373299956321716309e+00,1.495370030403137207e+00,1.556400060653686523e+00,1.617440104484558105e+00,1.617440104484558105e+00,1.678470134735107422e+00,1.708990097045898438e+00,1.739510059356689453e+00,1.739510059356689453e+00,1.739510059356689453e+00,1.739510059356689453e+00,1.739510059356689453e+00,1.739510059356689453e+00,1.739510059356689453e+00,1.861580014228820801e+00,1.922610044479370117e+00,1.861580014228820801e+00,1.831060171127319336e+00,1.831060171127319336e+00,1.861580014228820801e+00,1.861580014228820801e+00,1.831060171127319336e+00,1.831060171127319336e+00,1.831060171127319336e+00,1.831060171127319336e+00,1.831060171127319336e+00,1.800540089607238770e+00,1.800540089607238770e+00,1.831060171127319336e+00,1.800540089607238770e+00,1.831060171127319336e+00,1.831060171127319336e+00,1.770030140876770020e+00,1.739510059356689453e+00,1.739510059356689453e+00,1.831060171127319336e+00,1.831060171127319336e+00,1.861580014228820801e+00,1.831060171127319336e+00,1.831060171127319336e+00,1.861580014228820801e+00,1.922610044479370117e+00,1.953140020370483398e+00,1.953140020370483398e+00,1.953140020370483398e+00,1.983660101890563965e+00,2.044690132141113281e+00,2.136250019073486328e+00,2.227800130844116211e+00,2.197280168533325195e+00,2.197280168533325195e+00,2.166760206222534180e+00,2.136250019073486328e+00,2.075210094451904297e+00,2.044690132141113281e+00,2.075210094451904297e+00,2.105730056762695312e+00,2.136250019073486328e+00,2.166760206222534180e+00,2.197280168533325195e+00,2.105730056762695312e+00,2.075210094451904297e+00,2.014179944992065430e+00,2.014179944992065430e+00,2.014179944992065430e+00,2.044690132141113281e+00,2.136250019073486328e+00,2.136250019073486328e+00,2.136250019073486328e+00,2.105730056762695312e+00,2.105730056762695312e+00,2.075210094451904297e+00,1.953140020370483398e+00,1.983660101890563965e+00,2.014179944992065430e+00,1.953140020370483398e+00,1.861580014228820801e+00,1.861580014228820801e+00,1.892100095748901367e+00,1.861580014228820801e+00,1.861580014228820801e+00,1.983660101890563965e+00,2.075210094451904297e+00,2.075210094451904297e+00,2.075210094451904297e+00,2.105730056762695312e+00,2.044690132141113281e+00,2.044690132141113281e+00,2.044690132141113281e+00,2.044690132141113281e+00,2.014179944992065430e+00,2.044690132141113281e+00,2.044690132141113281e+00,2.044690132141113281e+00,2.044690132141113281e+00,2.227800130844116211e+00,2.319350004196166992e+00,2.380389928817749023e+00,2.380389928817749023e+00,2.349870204925537109e+00,2.471940040588378906e+00,2.563490152359008789e+00,2.532970190048217773e+00,2.532970190048217773e+00,2.471940040588378906e+00,2.441420078277587891e+00,2.441420078277587891e+00,2.502460002899169922e+00,2.624530076980590820e+00,2.716080188751220703e+00,2.777110338211059570e+00,2.960220098495483398e+00,3.112810134887695312e+00,3.143330335617065430e+00,3.173840284347534180e+00,3.265400171279907227e+00,3.326430082321166992e+00,3.295910358428955078e+00,3.326430082321166992e+00,3.448500156402587891e+00,3.692640066146850586e+00,3.845230102539062500e+00,3.936800479888916016e+00,3.997830629348754883e+00,3.997830629348754883e+00,3.875750303268432617e+00,3.723160028457641602e+00,3.601090192794799805e+00,3.479020118713378906e+00,3.479020118713378906e+00,3.662120342254638672e+00,3.753679990768432617e+00,3.814710140228271484e+00,3.723160028457641602e+00,3.601090192794799805e+00,3.662120342254638672e+00,3.814710140228271484e+00,3.906280040740966797e+00,3.936800479888916016e+00,4.028350353240966797e+00,3.997830629348754883e+00,3.753679990768432617e+00,3.662120342254638672e+00,3.692640066146850586e+00,3.631609916687011719e+00,3.509540319442749023e+00,3.448500156402587891e+00,3.356950044631958008e+00,3.326430082321166992e+00,3.356950044631958008e+00,3.387470245361328125e+00,3.387470245361328125e+00,3.479020118713378906e+00,3.479020118713378906e+00,3.448500156402587891e+00,3.448500156402587891e+00,3.479020118713378906e+00,3.509540319442749023e+00,3.448500156402587891e+00,3.295910358428955078e+00,3.265400171279907227e+00,3.540050268173217773e+00,3.692640066146850586e+00,3.814710140228271484e+00,3.875750303268432617e+00,4.089390277862548828e+00,4.364040374755859375e+00,4.394560337066650391e+00,4.699740409851074219e+00,4.760770320892333984e+00,4.821810245513916016e+00,4.760770320892333984e+00,4.730250358581542969e+00,5.004909992218017578e+00,5.340610504150390625e+00,5.523710250854492188e+00,5.584750175476074219e+00,5.554230213165283203e+00,5.676300048828125000e+00,5.981480121612548828e+00,6.652860164642333984e+00,7.232700347900390625e+00,7.659940242767333984e+00,8.026180267333984375e+00,8.606020927429199219e+00,1.019290065765380859e+01,1.434330081939697266e+01,1.934829902648925781e+01,2.273570060729980469e+01,2.377330017089843750e+01,2.389540100097656250e+01,2.389540100097656250e+01,2.438370132446289062e+01,2.490250205993652344e+01,2.514660072326660156e+01,2.511610221862792969e+01,2.496350097656250000e+01,2.481090164184570312e+01,2.468880271911621094e+01,2.447520065307617188e+01,2.468880271911621094e+01,2.478040122985839844e+01,2.471940231323242188e+01,2.481090164184570312e+01,2.496350097656250000e+01,2.505510139465332031e+01,2.505510139465332031e+01,2.499400138854980469e+01,2.465830230712890625e+01,2.304090118408203125e+01,1.873789978027343750e+01,1.388560009002685547e+01,1.110850048065185547e+01,8.544980049133300781e+00,7.049590110778808594e+00,6.500270366668701172e+00,5.950960159301757812e+00,5.249050140380859375e+00,5.065950393676757812e+00,5.004909992218017578e+00,4.333530426025390625e+00,3.326430082321166992e+00,3.021260261535644531e+00,3.295910358428955078e+00,2.990740060806274414e+00,2.532970190048217773e+00,2.594010114669799805e+00,2.136250019073486328e+00,1.953140020370483398e+00,1.983660101890563965e+00,2.044690132141113281e+00,2.014179944992065430e+00,1.495370030403137207e+00,1.281750082969665527e+00,1.342779994010925293e+00,1.312260031700134277e+00,1.281750082969665527e+00,1.312260031700134277e+00,1.281750082969665527e+00,1.190189957618713379e+00,1.098640084266662598e+00,1.007089972496032715e+00,1.098640084266662598e+00,1.403820037841796875e+00,1.556400060653686523e+00,1.464850068092346191e+00,1.464850068092346191e+00,1.403820037841796875e+00,1.312260031700134277e+00,1.251230001449584961e+00,1.098640084266662598e+00,1.007089972496032715e+00,1.007089972496032715e+00,1.007089972496032715e+00,9.460490345954895020e-01,7.934610247611999512e-01,8.239780068397521973e-01,9.765700101852416992e-01,9.460490345954895020e-01,8.544960021972656250e-01,7.629430294036865234e-01,7.324260473251342773e-01,6.713899970054626465e-01,6.408730149269104004e-01,6.103550195693969727e-01,6.408730149269104004e-01,6.713899970054626465e-01,6.713899970054626465e-01,6.713899970054626465e-01,6.408730149269104004e-01,6.713899970054626465e-01,7.324260473251342773e-01,7.019080519676208496e-01,6.408730149269104004e-01,6.103550195693969727e-01,5.493200421333312988e-01,5.493200421333312988e-01,5.493200421333312988e-01,5.798380374908447266e-01,5.798380374908447266e-01,5.493200421333312988e-01,5.493200421333312988e-01,5.188030600547790527e-01,4.882850050926208496e-01,5.188030600547790527e-01,4.882850050926208496e-01,4.882850050926208496e-01,4.882850050926208496e-01,4.577660262584686279e-01,4.272480010986328125e-01,4.272480010986328125e-01,4.272480010986328125e-01,4.272480010986328125e-01,4.272480010986328125e-01,3.967300355434417725e-01,3.967300355434417725e-01,3.967300355434417725e-01,3.967300355434417725e-01,3.967300355434417725e-01,4.272480010986328125e-01,3.967300355434417725e-01,3.967300355434417725e-01,3.662130236625671387e-01,3.356949985027313232e-01,3.356949985027313232e-01,3.356949985027313232e-01,3.662130236625671387e-01,3.967300355434417725e-01,3.967300355434417725e-01,3.662130236625671387e-01,3.356949985027313232e-01,3.356949985027313232e-01,3.662130236625671387e-01,3.356949985027313232e-01,3.051779866218566895e-01,3.051779866218566895e-01,3.051779866218566895e-01,3.051779866218566895e-01,3.051779866218566895e-01,2.746600210666656494e-01,2.746600210666656494e-01,2.746600210666656494e-01,2.441420108079910278e-01,2.136240005493164062e-01,2.441420108079910278e-01,2.441420108079910278e-01,2.746600210666656494e-01,2.746600210666656494e-01,2.441420108079910278e-01,2.441420108079910278e-01,2.746600210666656494e-01,2.746600210666656494e-01,2.746600210666656494e-01,2.441420108079910278e-01,2.441420108079910278e-01,2.136240005493164062e-01,2.136240005493164062e-01,2.441420108079910278e-01,2.441420108079910278e-01,2.441420108079910278e-01,2.441420108079910278e-01,2.441420108079910278e-01,2.746600210666656494e-01,2.746600210666656494e-01,2.746600210666656494e-01,2.746600210666656494e-01,2.746600210666656494e-01,2.746600210666656494e-01,2.441420108079910278e-01,2.746600210666656494e-01,2.746600210666656494e-01,2.746600210666656494e-01,2.746600210666656494e-01,2.746600210666656494e-01,2.746600210666656494e-01,2.746600210666656494e-01,2.746600210666656494e-01,2.441420108079910278e-01,2.441420108079910278e-01,2.441420108079910278e-01,2.136240005493164062e-01,2.136240005493164062e-01,2.136240005493164062e-01,2.136240005493164062e-01,2.136240005493164062e-01,2.136240005493164062e-01,2.136240005493164062e-01,2.136240005493164062e-01,2.136240005493164062e-01,2.136240005493164062e-01,2.136240005493164062e-01,2.136240005493164062e-01,2.136240005493164062e-01,2.136240005493164062e-01,2.136240005493164062e-01,2.136240005493164062e-01,2.136240005493164062e-01,2.136240005493164062e-01,2.136240005493164062e-01,2.136240005493164062e-01,2.136240005493164062e-01,2.136240005493164062e-01,2.136240005493164062e-01,2.136240005493164062e-01,2.136240005493164062e-01,2.136240005493164062e-01,2.136240005493164062e-01,2.136240005493164062e-01,2.136240005493164062e-01,1.831060051918029785e-01,1.831060051918029785e-01,1.831060051918029785e-01,1.831060051918029785e-01,1.831060051918029785e-01,1.831060051918029785e-01,1.831060051918029785e-01,1.525889933109283447e-01,1.525889933109283447e-01,1.525889933109283447e-01,1.831060051918029785e-01,1.831060051918029785e-01,1.525889933109283447e-01,1.525889933109283447e-01,1.525889933109283447e-01,1.525889933109283447e-01,1.525889933109283447e-01,1.525889933109283447e-01,1.525889933109283447e-01,1.525889933109283447e-01,1.525889933109283447e-01,1.525889933109283447e-01,1.525889933109283447e-01,1.525889933109283447e-01,1.525889933109283447e-01,1.525889933109283447e-01,1.525889933109283447e-01,1.525889933109283447e-01,1.525889933109283447e-01,1.525889933109283447e-01,1.525889933109283447e-01,1.525889933109283447e-01,1.831060051918029785e-01,1.831060051918029785e-01,1.525889933109283447e-01,1.831060051918029785e-01,1.831060051918029785e-01,1.831060051918029785e-01,1.831060051918029785e-01,1.525889933109283447e-01,1.525889933109283447e-01,1.831060051918029785e-01,1.831060051918029785e-01,1.831060051918029785e-01,1.831060051918029785e-01,1.525889933109283447e-01,1.525889933109283447e-01,1.525889933109283447e-01,1.525889933109283447e-01,1.525889933109283447e-01,1.525889933109283447e-01,1.525889933109283447e-01,1.525889933109283447e-01,1.525889933109283447e-01,1.525889933109283447e-01,1.525889933109283447e-01,1.525889933109283447e-01,1.525889933109283447e-01,1.525889933109283447e-01,1.525889933109283447e-01,1.525889933109283447e-01,1.525889933109283447e-01,1.525889933109283447e-01,1.525889933109283447e-01,1.525889933109283447e-01,1.525889933109283447e-01,1.525889933109283447e-01,1.525889933109283447e-01,1.831060051918029785e-01,1.525889933109283447e-01,1.525889933109283447e-01,1.831060051918029785e-01,1.831060051918029785e-01,1.831060051918029785e-01,1.525889933109283447e-01,1.525889933109283447e-01,1.525889933109283447e-01,1.525889933109283447e-01,1.525889933109283447e-01,1.525889933109283447e-01,1.525889933109283447e-01,1.525889933109283447e-01,1.525889933109283447e-01,1.525889933109283447e-01,1.525889933109283447e-01,1.525889933109283447e-01,1.525889933109283447e-01,1.525889933109283447e-01,1.525889933109283447e-01,1.525889933109283447e-01,1.525889933109283447e-01,1.525889933109283447e-01,1.525889933109283447e-01,1.831060051918029785e-01,1.525889933109283447e-01,1.831060051918029785e-01,1.831060051918029785e-01,1.525889933109283447e-01,1.525889933109283447e-01,1.525889933109283447e-01,1.525889933109283447e-01,1.831060051918029785e-01,1.831060051918029785e-01,1.831060051918029785e-01,1.525889933109283447e-01,1.525889933109283447e-01,1.525889933109283447e-01,1.525889933109283447e-01,1.525889933109283447e-01,1.525889933109283447e-01,1.525889933109283447e-01,1.525889933109283447e-01,1.525889933109283447e-01,1.831060051918029785e-01,1.525889933109283447e-01,1.525889933109283447e-01,1.525889933109283447e-01,1.525889933109283447e-01,1.525889933109283447e-01,1.525889933109283447e-01,1.525889933109283447e-01,1.525889933109283447e-01,1.525889933109283447e-01,1.525889933109283447e-01,1.525889933109283447e-01,1.525889933109283447e-01,1.525889933109283447e-01,1.525889933109283447e-01,1.525889933109283447e-01,1.525889933109283447e-01,1.525889933109283447e-01,1.525889933109283447e-01,1.525889933109283447e-01,1.525889933109283447e-01,1.525889933109283447e-01,1.525889933109283447e-01,1.525889933109283447e-01,1.525889933109283447e-01,1.525889933109283447e-01,1.525889933109283447e-01,1.525889933109283447e-01,1.525889933109283447e-01,1.525889933109283447e-01,1.525889933109283447e-01,1.525889933109283447e-01,1.525889933109283447e-01,1.525889933109283447e-01,1.525889933109283447e-01,1.525889933109283447e-01,1.525889933109283447e-01,1.525889933109283447e-01,1.525889933109283447e-01,1.525889933109283447e-01,1.525889933109283447e-01,1.525889933109283447e-01,1.525889933109283447e-01,1.525889933109283447e-01,1.525889933109283447e-01,1.525889933109283447e-01,1.525889933109283447e-01,1.525889933109283447e-01,1.525889933109283447e-01,1.525889933109283447e-01,1.525889933109283447e-01,1.525889933109283447e-01,1.525889933109283447e-01,1.525889933109283447e-01,1.525889933109283447e-01,1.525889933109283447e-01,1.525889933109283447e-01,1.831060051918029785e-01,1.831060051918029785e-01,1.525889933109283447e-01,1.525889933109283447e-01,1.525889933109283447e-01,1.525889933109283447e-01,1.525889933109283447e-01,1.525889933109283447e-01,1.831060051918029785e-01,1.831060051918029785e-01,2.136240005493164062e-01,1.831060051918029785e-01,1.831060051918029785e-01,2.136240005493164062e-01,1.831060051918029785e-01,2.136240005493164062e-01,2.136240005493164062e-01,2.136240005493164062e-01,2.136240005493164062e-01,2.136240005493164062e-01,2.136240005493164062e-01,2.136240005493164062e-01,2.136240005493164062e-01,2.136240005493164062e-01,2.136240005493164062e-01,2.136240005493164062e-01,2.136240005493164062e-01,2.136240005493164062e-01,2.136240005493164062e-01,2.136240005493164062e-01,2.136240005493164062e-01,2.136240005493164062e-01,2.136240005493164062e-01,2.136240005493164062e-01,1.831060051918029785e-01,1.831060051918029785e-01,1.831060051918029785e-01,1.831060051918029785e-01,1.525889933109283447e-01,1.831060051918029785e-01,1.525889933109283447e-01,1.525889933109283447e-01,1.831060051918029785e-01,2.136240005493164062e-01,1.831060051918029785e-01,1.831060051918029785e-01,2.136240005493164062e-01,2.136240005493164062e-01,2.136240005493164062e-01,2.136240005493164062e-01,2.136240005493164062e-01,2.136240005493164062e-01,2.136240005493164062e-01,2.136240005493164062e-01,2.136240005493164062e-01,2.136240005493164062e-01,2.136240005493164062e-01,2.136240005493164062e-01,2.136240005493164062e-01,2.136240005493164062e-01,2.136240005493164062e-01,2.136240005493164062e-01,2.136240005493164062e-01,2.136240005493164062e-01,2.136240005493164062e-01,2.136240005493164062e-01,2.136240005493164062e-01,2.136240005493164062e-01,2.136240005493164062e-01,2.136240005493164062e-01,2.136240005493164062e-01,2.136240005493164062e-01,2.136240005493164062e-01,2.136240005493164062e-01,2.136240005493164062e-01,2.136240005493164062e-01,2.136240005493164062e-01,2.136240005493164062e-01,2.136240005493164062e-01,2.136240005493164062e-01,2.136240005493164062e-01,2.136240005493164062e-01,2.136240005493164062e-01,2.136240005493164062e-01,2.136240005493164062e-01,2.136240005493164062e-01,2.136240005493164062e-01,2.136240005493164062e-01,2.441420108079910278e-01,2.441420108079910278e-01,2.441420108079910278e-01,2.441420108079910278e-01,2.441420108079910278e-01,2.746600210666656494e-01,2.746600210666656494e-01,2.746600210666656494e-01,2.441420108079910278e-01,2.136240005493164062e-01,2.136240005493164062e-01,2.441420108079910278e-01,2.746600210666656494e-01,2.746600210666656494e-01,2.746600210666656494e-01,2.441420108079910278e-01,2.441420108079910278e-01,2.441420108079910278e-01,2.441420108079910278e-01,2.746600210666656494e-01,2.746600210666656494e-01,2.441420108079910278e-01,2.746600210666656494e-01,2.746600210666656494e-01,2.441420108079910278e-01,2.746600210666656494e-01,2.746600210666656494e-01,2.746600210666656494e-01,2.746600210666656494e-01,2.441420108079910278e-01,2.441420108079910278e-01,2.441420108079910278e-01,2.441420108079910278e-01,2.441420108079910278e-01,2.441420108079910278e-01,2.441420108079910278e-01,2.746600210666656494e-01,2.746600210666656494e-01,2.441420108079910278e-01,2.441420108079910278e-01,2.136240005493164062e-01,2.136240005493164062e-01,2.136240005493164062e-01,2.136240005493164062e-01,2.136240005493164062e-01,2.136240005493164062e-01,2.136240005493164062e-01,2.136240005493164062e-01,2.136240005493164062e-01,2.136240005493164062e-01,2.136240005493164062e-01,2.136240005493164062e-01
1.495370030403137207e+00,1.495370030403137207e+00,1.434329986572265625e+00,1.434329986572265625e+00,1.464850068092346191e+00,1.525890111923217773e+00,1.495370030403137207e+00,1.495370030403137207e+00,1.495370030403137207e+00,1.495370030403137207e+00,1.556400060653686523e+00,1.678470134735107422e+00,1.708990097045898438e+00,1.708990097045898438e+00,1.678470134735107422e+00,1.647960186004638672e+00,1.739510059356689453e+00,1.892100095748901367e+00,2.105730056762695312e+00,2.258320093154907227e+00,2.288830280303955078e+00,2.258320093154907227e+00,2.288830280303955078e+00,2.288830280303955078e+00,2.258320093154907227e+00,2.136250019073486328e+00,2.197280168533325195e+00,2.410900354385375977e+00,2.532970190048217773e+00,2.624530076980590820e+00,2.594010114669799805e+00,2.502460002899169922e+00,2.624530076980590820e+00,2.716080188751220703e+00,2.716080188751220703e+00,2.899180173873901367e+00,3.265400171279907227e+00,3.448500156402587891e+00,3.448500156402587891e+00,3.662120342254638672e+00,3.692640066146850586e+00,3.601090192794799805e+00,3.631609916687011719e+00,4.089390277862548828e+00,5.157500267028808594e+00,5.706820487976074219e+00,6.134060382843017578e+00,6.744410037994384766e+00,7.415800094604492188e+00,7.782010078430175781e+00,7.904109954833984375e+00,8.453430175781250000e+00,8.728090286254882812e+00,8.941710472106933594e+00,9.735170364379882812e+00,1.165780067443847656e+01,1.342780017852783203e+01,1.483160018920898438e+01,1.611340141296386719e+01,1.818860054016113281e+01,2.069100189208984375e+01,2.206430244445800781e+01,2.209479904174804688e+01,2.172860145568847656e+01,2.188120269775390625e+01,2.233900070190429688e+01,2.151500129699707031e+01,2.078260040283203125e+01,1.956190109252929688e+01,1.626600074768066406e+01,1.348880004882812500e+01,1.196300029754638672e+01,1.168830108642578125e+01,1.007090091705322266e+01,9.674130439758300781e+00,1.211550045013427734e+01,1.336680030822753906e+01,1.293950080871582031e+01,1.229860019683837891e+01,1.028450012207031250e+01,6.958040237426757812e+00,5.432160377502441406e+00,5.615260124206542969e+00,5.584750175476074219e+00,5.249050140380859375e+00,5.188020229339599609e+00,4.882840156555175781e+00,5.035430431365966797e+00,4.638700008392333984e+00,4.852320194244384766e+00,4.730250358581542969e+00,4.119900226593017578e+00,3.662120342254638672e+00,3.509540319442749023e+00,3.448500156402587891e+00,3.417980194091796875e+00,3.143330335617065430e+00,2.899180173873901367e+00,2.807630062103271484e+00,2.624530076980590820e+00,2.471940040588378906e+00,2.410900354385375977e+00,2.349870204925537109e+00,2.227800130844116211e+00,2.105730056762695312e+00,2.044690132141113281e+00,1.983660101890563965e+00,2.014179944992065430e+00,2.014179944992065430e+00,1.922610044479370117e+00,1.861580014228820801e+00,1.770030140876770020e+00,1.678470134735107422e+00,1.586920142173767090e+00,1.586920142173767090e+00,1.586920142173767090e+00,1.556400060653686523e+00,1.556400060653686523e+00,1.586920142173767090e+00,1.525890111923217773e+00,1.525890111923217773e+00,1.525890111923217773e+00,1.464850068092346191e+00,1.403820037841796875e+00,1.403820037841796875e+00,1.373299956321716309e+00,1.312260031700134277e+00,1.312260031700134277e+00,1.312260031700134277e+00,1.312260031700134277e+00,1.251230001449584961e+00,1.220710039138793945e+00,1.190189957618713379e+00,1.190189957618713379e+00,1.159680008888244629e+00,1.190189957618713379e+00,1.190189957618713379e+00,1.190189957618713379e+00,1.190189957618713379e+00,1.190189957618713379e+00,1.190189957618713379e+00,1.159680008888244629e+00,1.129160046577453613e+00,1.098640084266662598e+00,1.068120002746582031e+00,1.068120002746582031e+00,1.098640084266662598e+00,1.098640084266662598e+00,1.098640084266662598e+00,1.098640084266662598e+00,1.098640084266662598e+00,1.068120002746582031e+00,1.037610054016113281e+00,1.007089972496032715e+00,1.007089972496032715e+00,9.765700101852416992e-01,9.765700101852416992e-01,9.460490345954895020e-01,9.460490345954895020e-01,9.460490345954895020e-01,9.460490345954895020e-01,9.155310392379760742e-01,9.155310392379760742e-01,9.155310392379760742e-01,9.155310392379760742e-01,9.155310392379760742e-01,9.155310392379760742e-01,9.155310392379760742e-01,9.155310392379760742e-01,8.850130438804626465e-01,8.544960021972656250e-01,8.239780068397521973e-01,8.544960021972656250e-01,8.544960021972656250e-01,8.239780068397521973e-01,8.239780068397521973e-01,8.239780068397521973e-01,8.239780068397521973e-01,8.239780068397521973e-01,8.544960021972656250e-01,8.239780068397521973e-01,8.239780068397521973e-01,8.239780068397521973e-01,8.239780068397521973e-01,8.544960021972656250e-01,8.544960021972656250e-01,8.544960021972656250e-01,8.239780068397521973e-01,8.239780068397521973e-01,8.239780068397521973e-01,7.934610247611999512e-01,7.934610247611999512e-01,7.934610247611999512e-01,7.934610247611999512e-01,7.934610247611999512e-01,7.934610247611999512e-01,7.934610247611999512e-01,7.934610247611999512e-01,7.934610247611999512e-01,7.934610247611999512e-01,7.629430294036865234e-01,7.629430294036865234e-01,7.629430294036865234e-01,7.629430294036865234e-01,7.324260473251342773e-01,7.324260473251342773e-01,7.324260473251342773e-01,7.324260473251342773e-01,7.629430294036865234e-01,7.629430294036865234e-01,7.629430294036865234e-01,7.629430294036865234e-01,7.629430294036865234e-01,7.324260473251342773e-01,7.324260473251342773e-01,7.629430294036865234e-01,7.629430294036865234e-01,7.324260473251342773e-01,7.324260473251342773e-01,7.324260473251342773e-01,7.324260473251342773e-01,7.324260473251342773e-01,7.324260473251342773e-01,7.324260473251342773e-01,7.019080519676208496e-01,7.019080519676208496e-01,7.019080519676208496e-01,6.713899970054626465e-01,6.713899970054626465e-01,6.713899970054626465e-01,6.713899970054626465e-01,6.713899970054626465e-01,6.713899970054626465e-01,6.713899970054626465e-01,7.019080519676208496e-01,7.019080519676208496e-01,6.713899970054626465e-01,6.713899970054626465e-01,7.019080519676208496e-01,7.324260473251342773e-01,7.324260473251342773e-01,7.324260473251342773e-01,7.324260473251342773e-01,7.324260473251342773e-01,7.019080519676208496e-01,7.019080519676208496e-01,7.019080519676208496e-01,7.324260473251342773e-01,7.324260473251342773e-01,7.324260473251342773e-01,7.324260473251342773e-01,7.324260473251342773e-01,7.324260473251342773e-01,7.324260473251342773e-01,7.324260473251342773e-01,7.324260473251342773e-01,7.324260473251342773e-01,7.324260473251342773e-01,7.019080519676208496e-01,7.019080519676208496e-01,6.713899970054626465e-01,7.019080519676208496e-01,6.713899970054626465e-01,6.713899970054626465e-01,6.713899970054626465e-01,6.713899970054626465e-01,6.713899970054626465e-01,6.713899970054626465e-01,7.019080519676208496e-01,7.019080519676208496e-01,6.713899970054626465e-01,7.019080519676208496e-01,7.019080519676208496e-01,7.324260473251342773e-01,7.324260473251342773e-01,7.324260473251342773e-01,7.324260473251342773e-01,7.324260473251342773e-01,7.324260473251342773e-01,7.019080519676208496e-01,7.019080519676208496e-01,7.019080519676208496e-01,7.324260473251342773e-01,7.324260473251342773e-01,7.324260473251342773e-01,7.324260473251342773e-01,7.324260473251342773e-01,7.629430294036865234e-01,1.159680008888244629e+00,1.678470134735107422e+00,2.227800130844116211e+00,2.685559988021850586e+00,3.204360008239746094e+00,3.601090192794799805e+00,3.326430082321166992e+00,2.777110338211059570e+00,2.380389928817749023e+00,2.105730056762695312e+00,1.647960186004638672e+00,1.403820037841796875e+00,1.586920142173767090e+00,1.708990097045898438e+00,1.800540089607238770e+00,1.892100095748901367e+00,1.953140020370483398e+00,1.983660101890563965e+00,1.892100095748901367e+00,1.861580014228820801e+00,1.831060171127319336e+00,1.739510059356689453e+00,1.708990097045898438e+00,1.708990097045898438e+00,1.739510059356689453e+00,1.739510059356689453e+00,1.800540089607238770e+00,1.861580014228820801e+00,1.892100095748901367e+00,1.892100095748901367e+00,1.922610044479370117e+00,1.861580014228820801e+00,1.861580014228820801e+00,1.892100095748901367e+00,1.922610044479370117e+00,1.922610044479370117e+00,1.922610044479370117e+00,1.892100095748901367e+00,1.861580014228820801e+00,1.831060171127319336e+00,1.831060171127319336e+00,1.831060171127319336e+00,1.861580014228820801e+00,1.861580014228820801e+00,1.861580014228820801e+00,1.861580014228820801e+00,1.861580014228820801e+00,1.861580014228820801e+00,1.892100095748901367e+00,1.892100095748901367e+00,1.831060171127319336e+00,1.831060171127319336e+00,1.831060171127319336e+00,1.861580014228820801e+00,1.861580014228820801e+00,1.922610044479370117e+00,1.953140020370483398e+00,1.983660101890563965e+00,1.953140020370483398e+00,1.953140020370483398e+00,1.983660101890563965e+00,2.044690132141113281e+00,2.075210094451904297e+00,2.105730056762695312e+00,2.105730056762695312e+00,2.227800130844116211e+00,2.349870204925537109e+00,2.349870204925537109e+00,2.288830280303955078e+00,2.258320093154907227e+00,2.197280168533325195e+00,2.166760206222534180e+00,2.136250019073486328e+00,2.136250019073486328e+00,2.136250019073486328e+00,2.227800130844116211e+00,2.197280168533325195e+00,2.227800130844116211e+00,2.197280168533325195e+00,2.136250019073486328e+00,2.075210094451904297e+00,2.105730056762695312e+00,2.075210094451904297e+00,2.044690132141113281e+00,2.044690132141113281e+00,2.105730056762695312e+00,2.197280168533325195e+00,2.197280168533325195e+00,2.197280168533325195e+00,2.136250019073486328e+00,2.044690132141113281e+00,2.044690132141113281e+00,2.075210094451904297e+00,2.044690132141113281e+00,1.953140020370483398e+00,1.953140020370483398e+00,2.014179944992065430e+00,1.953140020370483398e+00,1.953140020370483398e+00,1.983660101890563965e+00,2.105730056762695312e+00,2.136250019073486328e+00,2.166760206222534180e+00,2.197280168533325195e+00,2.197280168533325195e+00,2.227800130844116211e+00,2.197280168533325195e+00,2.166760206222534180e+00,2.136250019073486328e+00,2.166760206222534180e+00,2.197280168533325195e+00,2.136250019073486328e+00,2.105730056762695312e+00,2.227800130844116211e+00,2.349870204925537109e+00,2.532970190048217773e+00,2.532970190048217773e+00,2.532970190048217773e+00,2.624530076980590820e+00,2.746599912643432617e+00,2.838150024414062500e+00,2.838150024414062500e+00,2.807630062103271484e+00,2.716080188751220703e+00,2.716080188751220703e+00,2.746599912643432617e+00,2.777110338211059570e+00,2.838150024414062500e+00,2.899180173873901367e+00,2.929700136184692383e+00,3.082290172576904297e+00,3.204360008239746094e+00,3.265400171279907227e+00,3.295910358428955078e+00,3.479020118713378906e+00,3.540050268173217773e+00,3.479020118713378906e+00,3.601090192794799805e+00,3.814710140228271484e+00,3.997830629348754883e+00,4.241970062255859375e+00,4.272490024566650391e+00,4.119900226593017578e+00,3.753679990768432617e+00,3.540050268173217773e+00,3.479020118713378906e+00,3.479020118713378906e+00,3.509540319442749023e+00,3.479020118713378906e+00,3.417980194091796875e+00,3.387470245361328125e+00,3.570569992065429688e+00,3.570569992065429688e+00,3.601090192794799805e+00,3.723160028457641602e+00,3.540050268173217773e+00,3.326430082321166992e+00,3.265400171279907227e+00,3.265400171279907227e+00,3.204360008239746094e+00,3.173840284347534180e+00,3.082290172576904297e+00,2.990740060806274414e+00,2.960220098495483398e+00,2.990740060806274414e+00,3.021260261535644531e+00,3.143330335617065430e+00,3.265400171279907227e+00,3.448500156402587891e+00,3.479020118713378906e+00,3.570569992065429688e+00,3.448500156402587891e+00,3.326430082321166992e+00,3.417980194091796875e+00,3.387470245361328125e+00,3.326430082321166992e+00,3.295910358428955078e+00,3.265400171279907227e+00,3.234880208969116211e+00,3.326430082321166992e+00,3.601090192794799805e+00,3.662120342254638672e+00,3.540050268173217773e+00,3.631609916687011719e+00,3.997830629348754883e+00,4.241970062255859375e+00,4.425080299377441406e+00,4.699740409851074219e+00,4.608180046081542969e+00,4.364040374755859375e+00,4.303010463714599609e+00,4.730250358581542969e+00,5.310090065002441406e+00,5.615260124206542969e+00,5.798370361328125000e+00,5.706820487976074219e+00,5.554230213165283203e+00,5.523710250854492188e+00,5.920440196990966797e+00,6.408720016479492188e+00,6.835970401763916016e+00,7.263210296630859375e+00,7.812560081481933594e+00,8.728090286254882812e+00,1.101690006256103516e+01,1.559450054168701172e+01,2.001970291137695312e+01,2.301039886474609375e+01,2.359020042419433594e+01,2.349870109558105469e+01,2.377330017089843750e+01,2.429210090637207031e+01,2.496350097656250000e+01,2.517710304260253906e+01,2.517710304260253906e+01,2.499400138854980469e+01,2.481090164184570312e+01,2.459730148315429688e+01,2.441420173645019531e+01,2.462779998779296875e+01,2.468880271911621094e+01,2.459730148315429688e+01,2.484140205383300781e+01,2.465830230712890625e+01,2.468880271911621094e+01,2.490250205993652344e+01,2.505510139465332031e+01,2.484140205383300781e+01,2.240000152587890625e+01,1.599130153656005859e+01,1.211550045013427734e+01,1.013190078735351562e+01,8.636529922485351562e+00,6.591830253601074219e+00,5.035430431365966797e+00,4.730250358581542969e+00,4.028350353240966797e+00,4.180940151214599609e+00,4.486110210418701172e+00,3.906280040740966797e+00,2.960220098495483398e+00,2.655040264129638672e+00,2.899180173873901367e+00,2.746599912643432617e+00,2.594010114669799805e+00,2.380389928817749023e+00,2.105730056762695312e+00,2.044690132141113281e+00,1.953140020370483398e+00,2.075210094451904297e+00,1.800540089607238770e+00,1.342779994010925293e+00,1.281750082969665527e+00,1.251230001449584961e+00,1.159680008888244629e+00,1.281750082969665527e+00,1.342779994010925293e+00,1.251230001449584961e+00,1.129160046577453613e+00,9.460490345954895020e-01,9.460490345954895020e-01,1.098640084266662598e+00,1.373299956321716309e+00,1.525890111923217773e+00,1.556400060653686523e+00,1.525890111923217773e+00,1.434329986572265625e+00,1.312260031700134277e+00,1.159680008888244629e+00,9.765700101852416992e-01,9.460490345954895020e-01,1.007089972496032715e+00,1.068120002746582031e+00,9.765700101852416992e-01,8.850130438804626465e-01,9.155310392379760742e-01,9.460490345954895020e-01,9.155310392379760742e-01,8.239780068397521973e-01,7.629430294036865234e-01,7.629430294036865234e-01,6.713899970054626465e-01,6.103550195693969727e-01,6.103550195693969727e-01,6.103550195693969727e-01,6.103550195693969727e-01,6.713899970054626465e-01,7.324260473251342773e-01,7.324260473251342773e-01,7.019080519676208496e-01,6.713899970054626465e-01,6.713899970054626465e-01,6.713899970054626465e-01,6.408730149269104004e-01,5.798380374908447266e-01,5.188030600547790527e-01,5.493200421333312988e-01,5.798380374908447266e-01,6.103550195693969727e-01,5.798380374908447266e-01,5.188030600547790527e-01,5.188030600547790527e-01,4.882850050926208496e-01,4.882850050926208496e-01,4.882850050926208496e-01,4.882850050926208496e-01,4.882850050926208496e-01,4.577660262584686279e-01,4.577660262584686279e-01,4.577660262584686279e-01,4.577660262584686279e-01,4.272480010986328125e-01,4.272480010986328125e-01,4.272480010986328125e-01,4.272480010986328125e-01,4.577660262584686279e-01,4.272480010986328125e-01,4.577660262584686279e-01,4.577660262584686279e-01,4.577660262584686279e-01,4.272480010986328125e-01,3.967300355434417725e-01,3.356949985027313232e-01,3.662130236625671387e-01,3.662130236625671387e-01,3.356949985027313232e-01,3.356949985027313232e-01,3.356949985027313232e-01,3.356949985027313232e-01,3.356949985027313232e-01,3.662130236625671387e-01,3.356949985027313232e-01,3.356949985027313232e-01,3.051779866218566895e-01,3.051779866218566895e-01,3.051779866218566895e-01,3.051779866218566895e-01,2.746600210666656494e-01,2.746600210666656494e-01,2.746600210666656494e-01,2.746600210666656494e-01,2.746600210666656494e-01,2.441420108079910278e-01,2.441420108079910278e-01,2.441420108079910278e-01,2.441420108079910278e-01,2.136240005493164062e-01,2.441420108079910278e-01,2.441420108079910278e-01,2.441420108079910278e-01,2.746600210666656494e-01,2.746600210666656494e-01,2.746600210666656494e-01,2.136240005493164062e-01,2.136240005493164062e-01,2.441420108079910278e-01,2.136240005493164062e-01,2.441420108079910278e-01,2.136240005493164062e-01,2.136240005493164062e-01,2.441420108079910278e-01,2.441420108079910278e-01,2.746600210666656494e-01,2.746600210666656494e-01,2.441420108079910278e-01,2.746600210666656494e-01,2.441420108079910278e-01,2.746600210666656494e-01,2.746600210666656494e-01,2.746600210666656494e-01,2.746600210666656494e-01,2.746600210666656494e-01,2.746600210666656494e-01,2.746600210666656494e-01,2.441420108079910278e-01,2.441420108079910278e-01,2.136240005493164062e-01,2.136240005493164062e-01,2.136240005493164062e-01,2.136240005493164062e-01,2.136240005493164062e-01,2.136240005493164062e-01,2.746600210666656494e-01,2.746600210666656494e-01,2.136240005493164062e-01,2.136240005493164062e-01,2.136240005493164062e-01,2.136240005493164062e-01,2.136240005493164062e-01,2.136240005493164062e-01,2.136240005493164062e-01,2.136240005493164062e-01,2.136240005493164062e-01,2.136240005493164062e-01,2.136240005493164062e-01,2.136240005493164062e-01,2.136240005493164062e-01,2.136240005493164062e-01,2.136240005493164062e-01,2.136240005493164062e-01,2.136240005493164062e-01,2.136240005493164062e-01,2.136240005493164062e-01,2.136240005493164062e-01,2.136240005493164062e-01,2.136240005493164062e-01,2.136240005493164062e-01,1.831060051918029785e-01,1.831060051918029785e-01,2.136240005493164062e-01,2.136240005493164062e-01,2.136240005493164062e-01,2.136240005493164062e-01,1.831060051918029785e-01,1.831060051918029785e-01,1.831060051918029785e-01,1.831060051918029785e-01,1.831060051918029785e-01,1.831060051918029785e-01,1.831060051918029785e-01,1.831060051918029785e-01,1.831060051918029785e-01,1.525889933109283447e-01,1.525889933109283447e-01,1.525889933109283447e-01,1.525889933109283447e-01,1.525889933109283447e-01,1.525889933109283447e-01,1.525889933109283447e-01,1.831060051918029785e-01,1.525889933109283447e-01,1.525889933109283447e-01,1.525889933109283447e-01,1.525889933109283447e-01,1.525889933109283447e-01,1.525889933109283447e-01,1.525889933109283447e-01,1.525889933109283447e-01,1.525889933109283447e-01,1.525889933109283447e-01,1.525889933109283447e-01,1.525889933109283447e-01,1.525889933109283447e-01,1.525889933109283447e-01,1.525889933109283447e-01,1.525889933109283447e-01,1.525889933109283447e-01,1.525889933109283447e-01,1.525889933109283447e-01,1.525889933109283447e-01,1.525889933109283447e-01,1.525889933109283447e-01,1.525889933109283447e-01,1.525889933109283447e-01,1.525889933109283447e-01,1.525889933109283447e-01,1.525889933109283447e-01,1.525889933109283447e-01,1.525889933109283447e-01,1.220710054039955139e-01,1.220710054039955139e-01,1.220710054039955139e-01,1.525889933109283447e-01,1.525889933109283447e-01,1.525889933109283447e-01,1.525889933109283447e-01,1.525889933109283447e-01,1.525889933109283447e-01,1.831060051918029785e-01,1.831060051918029785e-01,1.525889933109283447e-01,1.831060051918029785e-01,1.831060051918029785e-01,1.525889933109283447e-01,1.525889933109283447e-01,1.525889933109283447e-01,1.525889933109283447e-01,1.525889933109283447e-01,1.525889933109283447e-01,1.525889933109283447e-01,1.525889933109283447e-01,1.525889933109283447e-01,1.525889933109283447e-01,1.525889933109283447e-01,1.525889933109283447e-01,1.525889933109283447e-01,1.525889933109283447e-01,1.525889933109283447e-01,1.525889933109283447e-01,1.525889933109283447e-01,1.525889933109283447e-01,1.525889933109283447e-01,1.525889933109283447e-01,1.525889933109283447e-01,1.525889933109283447e-01,1.525889933109283447e-01,1.525889933109283447e-01,1.525889933109283447e-01,1.525889933109283447e-01,1.525889933109283447e-01,1.525889933109283447e-01,1.525889933109283447e-01,1.525889933109283447e-01,1.525889933109283447e-01,1.525889933109283447e-01,1.525889933109283447e-01,1.831060051918029785e-01,1.831060051918029785e-01,1.831060051918029785e-01,1.831060051918029785e-01,1.831060051918029785e-01,1.831060051918029785e-01,1.831060051918029785e-01,1.525889933109283447e-01,1.525889933109283447e-01,1.525889933109283447e-01,1.525889933109283447e-01,1.525889933109283447e-01,1.525889933109283447e-01,1.525889933109283447e-01,1.831060051918029785e-01,1.525889933109283447e-01,1.525889933109283447e-01,1.525889933109283447e-01,1.525889933109283447e-01,1.525889933109283447e-01,1.525889933109283447e-01,1.525889933109283447e-01,1.831060051918029785e-01,1.831060051918029785e-01,1.525889933109283447e-01,1.525889933109283447e-01,1.525889933109283447e-01,1.525889933109283447e-01,1.525889933109283447e-01,1.525889933109283447e-01,1.525889933109283447e-01,1.525889933109283447e-01,1.525889933109283447e-01,1.525889933109283447e-01,1.525889933109283447e-01,1.525889933109283447e-01,1.525889933109283447e-01,1.525889933109283447e-01,1.525889933109283447e-01,1.525889933109283447e-01,1.525889933109283447e-01,1.525889933109283447e-01,1.525889933109283447e-01,1.525889933109283447e-01,1.525889933109283447e-01,1.525889933109283447e-01,1.525889933109283447e-01,1.525889933109283447e-01,1.525889933109283447e-01,1.525889933109283447e-01,1.525889933109283447e-01,1.525889933109283447e-01,1.525889933109283447e-01,1.525889933109283447e-01,1.525889933109283447e-01,1.525889933109283447e-01,1.525889933109283447e-01,1.525889933109283447e-01,1.525889933109283447e-01,1.525889933109283447e-01,1.525889933109283447e-01,1.525889933109283447e-01,1.525889933109283447e-01,1.525889933109283447e-01,1.525889933109283447e-01,1.525889933109283447e-01,1.525889933109283447e-01,1.525889933109283447e-01,1.525889933109283447e-01,1.525889933109283447e-01,1.525889933109283447e-01,1.525889933109283447e-01,1.525889933109283447e-01,1.525889933109283447e-01,1.831060051918029785e-01,1.831060051918029785e-01,1.525889933109283447e-01,1.831060051918029785e-01,1.525889933109283447e-01,1.525889933109283447e-01,1.831060051918029785e-01,1.831060051918029785e-01,1.831060051918029785e-01,1.831060051918029785e-01,1.831060051918029785e-01,1.831060051918029785e-01,1.525889933109283447e-01,1.525889933109283447e-01,1.831060051918029785e-01,1.831060051918029785e-01,1.831060051918029785e-01,2.136240005493164062e-01,2.136240005493164062e-01,1.831060051918029785e-01,2.136240005493164062e-01,2.136240005493164062e-01,2.136240005493164062e-01,2.136240005493164062e-01,2.136240005493164062e-01,2.136240005493164062e-01,2.136240005493164062e-01,2.136240005493164062e-01,2.136240005493164062e-01,2.136240005493164062e-01,2.136240005493164062e-01,2.136240005493164062e-01,2.136240005493164062e-01,2.136240005493164062e-01,2.136240005493164062e-01,2.136240005493164062e-01,2.136240005493164062e-01,2.136240005493164062e-01,2.136240005493164062e-01,2.136240005493164062e-01,2.136240005493164062e-01,1.831060051918029785e-01,2.136240005493164062e-01,2.136240005493164062e-01,2.136240005493164062e-01,2.136240005493164062e-01,2.136240005493164062e-01,2.136240005493164062e-01,2.136240005493164062e-01,2.136240005493164062e-01,2.136240005493164062e-01,2.136240005493164062e-01,2.136240005493164062e-01,2.136240005493164062e-01,2.136240005493164062e-01,2.136240005493164062e-01,2.136240005493164062e-01,2.136240005493164062e-01,2.136240005493164062e-01,2.136240005493164062e-01,2.136240005493164062e-01,2.136240005493164062e-01,2.441420108079910278e-01,2.136240005493164062e-01,2.136240005493164062e-01,2.136240005493164062e-01,2.136240005493164062e-01,2.136240005493164062e-01,2.136240005493164062e-01,2.136240005493164062e-01,2.136240005493164062e-01,2.136240005493164062e-01,2.136240005493164062e-01,2.136240005493164062e-01,2.136240005493164062e-01,2.441420108079910278e-01,2.136240005493164062e-01,2.136240005493164062e-01,2.441420108079910278e-01,2.441420108079910278e-01,2.136240005493164062e-01,2.136240005493164062e-01,2.136240005493164062e-01,2.136240005493164062e-01,2.136240005493164062e-01,2.136240005493164062e-01,2.136240005493164062e-01,2.441420108079910278e-01,2.441420108079910278e-01,2.441420108079910278e-01,2.441420108079910278e-01,2.441420108079910278e-01,2.441420108079910278e-01,2.136240005493164062e-01,2.441420108079910278e-01,2.746600210666656494e-01,2.441420108079910278e-01,2.441420108079910278e-01,2.441420108079910278e-01,2.441420108079910278e-01,2.441420108079910278e-01,2.441420108079910278e-01,2.136240005493164062e-01,2.441420108079910278e-01,2.746600210666656494e-01,2.746600210666656494e-01,2.441420108079910278e-01,2.441420108079910278e-01,2.746600210666656494e-01,2.746600210666656494e-01,2.746600210666656494e-01,2.746600210666656494e-01,2.441420108079910278e-01,2.441420108079910278e-01,2.746600210666656494e-01,2.746600210666656494e-01,2.746600210666656494e-01,2.746600210666656494e-01,2.441420108079910278e-01,2.441420108079910278e-01,2.441420108079910278e-01,2.136240005493164062e-01,2.441420108079910278e-01,2.441420108079910278e-01,2.136240005493164062e-01,2.136240005493164062e-01,2.136240005493164062e-01,2.136240005493164062e-01,2.441420108079910278e-01,2.441420108079910278e-01,2.136240005493164062e-01,2.136240005493164062e-01,2.136240005493164062e-01
1.281750082969665527e+00,1.312260031700134277e+00,1.251230001449584961e+00,1.129160046577453613e+00,1.159680008888244629e+00,1.220710039138793945e+00,1.342779994010925293e+00,1.434329986572265625e+00,1.403820037841796875e+00,1.403820037841796875e+00,1.495370030403137207e+00,1.434329986572265625e+00,1.495370030403137207e+00,1.525890111923217773e+00,1.495370030403137207e+00,1.525890111923217773e+00,1.617440104484558105e+00,1.678470134735107422e+00,1.647960186004638672e+00,1.678470134735107422e+00,1.770030140876770020e+00,1.892100095748901367e+00,2.014179944992065430e+00,2.197280168533325195e+00,2.288830280303955078e+00,2.288830280303955078e+00,2.349870204925537109e+00,2.410900354385375977e+00,2.410900354385375977e+00,2.288830280303955078e+00,2.044690132141113281e+00,2.014179944992065430e+00,2.288830280303955078e+00,2.685559988021850586e+00,2.746599912643432617e+00,2.655040264129638672e+00,2.532970190048217773e+00,2.746599912643432617e+00,2.807630062103271484e+00,2.746599912643432617e+00,2.868669986724853516e+00,3.204360008239746094e+00,3.356950044631958008e+00,3.448500156402587891e+00,3.601090192794799805e+00,3.814710140228271484e+00,3.692640066146850586e+00,3.509540319442749023e+00,4.058870315551757812e+00,5.188020229339599609e+00,5.706820487976074219e+00,6.042510032653808594e+00,6.439240455627441406e+00,6.958040237426757812e+00,7.629420280456542969e+00,7.629420280456542969e+00,8.209290504455566406e+00,8.575500488281250000e+00,8.819640159606933594e+00,9.765680313110351562e+00,1.184090137481689453e+01,1.345830154418945312e+01,1.458750057220458984e+01,1.620499992370605469e+01,1.873789978027343750e+01,2.072160148620605469e+01,2.218640136718750000e+01,2.258310127258300781e+01,2.236950111389160156e+01,2.279680252075195312e+01,2.273570060729980469e+01,2.221689987182617188e+01,2.142350196838378906e+01,2.020280265808105469e+01,1.806650161743164062e+01,1.666270065307617188e+01,1.596080017089843750e+01,1.348880004882812500e+01,1.205450057983398438e+01,1.138310146331787109e+01,1.104739952087402344e+01,1.086430072784423828e+01,1.055910015106201172e+01,1.098639965057373047e+01,9.338440895080566406e+00,6.500270366668701172e+00,6.225620269775390625e+00,6.256130218505859375e+00,6.164580345153808594e+00,5.920440196990966797e+00,5.798370361328125000e+00,5.584750175476074219e+00,5.188020229339599609e+00,4.638700008392333984e+00,4.211460113525390625e+00,3.997830629348754883e+00,3.814710140228271484e+00,3.662120342254638672e+00,3.448500156402587891e+00,3.295910358428955078e+00,3.082290172576904297e+00,3.082290172576904297e+00,3.021260261535644531e+00,2.868669986724853516e+00,2.746599912643432617e+00,2.563490152359008789e+00,2.441420078277587891e+00,2.349870204925537109e+00,2.197280168533325195e+00,1.983660101890563965e+00,1.922610044479370117e+00,1.922610044479370117e+00,1.922610044479370117e+00,1.892100095748901367e+00,1.861580014228820801e+00,1.861580014228820801e+00,1.831060171127319336e+00,1.708990097045898438e+00,1.647960186004638672e+00,1.647960186004638672e+00,1.617440104484558105e+00,1.525890111923217773e+00,1.525890111923217773e+00,1.495370030403137207e+00,1.403820037841796875e+00,1.403820037841796875e+00,1.434329986572265625e+00,1.464850068092346191e+00,1.464850068092346191e+00,1.464850068092346191e+00,1.373299956321716309e+00,1.312260031700134277e+00,1.251230001449584961e+00,1.251230001449584961e+00,1.281750082969665527e+00,1.281750082969665527e+00,1.281750082969665527e+00,1.220710039138793945e+00,1.220710039138793945e+00,1.220710039138793945e+00,1.190189957618713379e+00,1.159680008888244629e+00,1.159680008888244629e+00,1.129160046577453613e+00,1.159680008888244629e+00,1.190189957618713379e+00,1.190189957618713379e+00,1.159680008888244629e+00,1.159680008888244629e+00,1.129160046577453613e+00,1.098640084266662598e+00,1.098640084266662598e+00,1.068120002746582031e+00,1.068120002746582031e+00,1.068120002746582031e+00,1.068120002746582031e+00,1.037610054016113281e+00,1.007089972496032715e+00,1.007089972496032715e+00,1.007089972496032715e+00,1.007089972496032715e+00,9.765700101852416992e-01,9.460490345954895020e-01,9.460490345954895020e-01,9.460490345954895020e-01,9.460490345954895020e-01,9.155310392379760742e-01,9.155310392379760742e-01,9.155310392379760742e-01,9.155310392379760742e-01,8.850130438804626465e-01,8.850130438804626465e-01,8.850130438804626465e-01,9.155310392379760742e-01,9.155310392379760742e-01,9.155310392379760742e-01,8.850130438804626465e-01,8.544960021972656250e-01,8.544960021972656250e-01,8.544960021972656250e-01,8.239780068397521973e-01,8.239780068397521973e-01,8.239780068397521973e-01,8.239780068397521973e-01,8.239780068397521973e-01,8.239780068397521973e-01,8.239780068397521973e-01,8.239780068397521973e-01,8.239780068397521973e-01,8.239780068397521973e-01,8.239780068397521973e-01,8.239780068397521973e-01,8.239780068397521973e-01,7.934610247611999512e-01,7.934610247611999512e-01,7.934610247611999512e-01,7.934610247611999512e-01,7.629430294036865234e-01,7.629430294036865234e-01,7.934610247611999512e-01,7.934610247611999512e-01,7.934610247611999512e-01,7.934610247611999512e-01,7.629430294036865234e-01,7.324260473251342773e-01,7.324260473251342773e-01,7.629430294036865234e-01,7.629430294036865234e-01,7.324260473251342773e-01,7.324260473251342773e-01,7.629430294036865234e-01,7.324260473251342773e-01,7.324260473251342773e-01,7.324260473251342773e-01,7.324260473251342773e-01,7.324260473251342773e-01,7.324260473251342773e-01,7.324260473251342773e-01,7.629430294036865234e-01,7.629430294036865234e-01,7.629430294036865234e-01,7.629430294036865234e-01,7.629430294036865234e-01,7.324260473251342773e-01,7.324260473251342773e-01,7.324260473251342773e-01,7.324260473251342773e-01,7.324260473251342773e-01,7.324260473251342773e-01,7.324260473251342773e-01,7.324260473251342773e-01,7.324260473251342773e-01,7.324260473251342773e-01,7.324260473251342773e-01,7.324260473251342773e-01,7.019080519676208496e-01,6.713899970054626465e-01,6.713899970054626465e-01,6.713899970054626465e-01,6.713899970054626465e-01,6.713899970054626465e-01,6.713899970054626465e-01,6.713899970054626465e-01,7.019080519676208496e-01,7.324260473251342773e-01,7.324260473251342773e-01,7.324260473251342773e-01,7.324260473251342773e-01,7.324260473251342773e-01,7.324260473251342773e-01,7.324260473251342773e-01,7.324260473251342773e-01,7.324260473251342773e-01,7.324260473251342773e-01,7.324260473251342773e-01,7.324260473251342773e-01,7.324260473251342773e-01,7.324260473251342773e-01,7.324260473251342773e-01,7.324260473251342773e-01,7.324260473251342773e-01,7.324260473251342773e-01,7.324260473251342773e-01,7.019080519676208496e-01,7.019080519676208496e-01,6.713899970054626465e-01,6.713899970054626465e-01,6.713899970054626465e-01,6.713899970054626465e-01,6.713899970054626465e-01,6.713899970054626465e-01,6.713899970054626465e-01,6.713899970054626465e-01,6.713899970054626465e-01,6.713899970054626465e-01,6.713899970054626465e-01,7.019080519676208496e-01,7.324260473251342773e-01,7.324260473251342773e-01,7.324260473251342773e-01,7.324260473251342773e-01,7.324260473251342773e-01,7.324260473251342773e-01,7.019080519676208496e-01,7.019080519676208496e-01,7.019080519676208496e-01,7.324260473251342773e-01,7.324260473251342773e-01,7.324260473251342773e-01,7.629430294036865234e-01,1.068120002746582031e+00,2.014179944992065430e+00,3.051770210266113281e+00,3.784190177917480469e+00,4.058870315551757812e+00,4.577670097351074219e+00,5.279570102691650391e+00,5.676300048828125000e+00,5.798370361328125000e+00,4.913360118865966797e+00,3.814710140228271484e+00,3.112810134887695312e+00,2.655040264129638672e+00,2.532970190048217773e+00,2.380389928817749023e+00,2.227800130844116211e+00,2.136250019073486328e+00,2.075210094451904297e+00,1.983660101890563965e+00,1.953140020370483398e+00,1.922610044479370117e+00,1.922610044479370117e+00,1.892100095748901367e+00,1.831060171127319336e+00,1.800540089607238770e+00,1.861580014228820801e+00,1.892100095748901367e+00,1.861580014228820801e+00,1.831060171127319336e+00,1.831060171127319336e+00,1.861580014228820801e+00,1.953140020370483398e+00,1.983660101890563965e+00,1.922610044479370117e+00,1.953140020370483398e+00,1.953140020370483398e+00,1.983660101890563965e+00,1.983660101890563965e+00,1.953140020370483398e+00,1.983660101890563965e+00,1.953140020370483398e+00,1.922610044479370117e+00,1.861580014228820801e+00,1.861580014228820801e+00,1.892100095748901367e+00,1.892100095748901367e+00,1.922610044479370117e+00,1.983660101890563965e+00,1.892100095748901367e+00,1.861580014228820801e+00,1.892100095748901367e+00,1.922610044479370117e+00,1.922610044479370117e+00,1.922610044479370117e+00,1.922610044479370117e+00,1.953140020370483398e+00,1.983660101890563965e+00,1.953140020370483398e+00,1.922610044479370117e+00,1.983660101890563965e+00,2.014179944992065430e+00,2.014179944992065430e+00,2.075210094451904297e+00,2.136250019073486328e+00,2.136250019073486328e+00,2.166760206222534180e+00,2.136250019073486328e+00,2.136250019073486328e+00,2.227800130844116211e+00,2.227800130844116211e+00,2.227800130844116211e+00,2.258320093154907227e+00,2.258320093154907227e+00,2.136250019073486328e+00,2.105730056762695312e+00,2.105730056762695312e+00,2.105730056762695312e+00,2.227800130844116211e+00,2.319350004196166992e+00,2.380389928817749023e+00,2.349870204925537109e+00,2.197280168533325195e+00,2.105730056762695312e+00,2.197280168533325195e+00,2.258320093154907227e+00,2.136250019073486328e+00,2.075210094451904297e+00,2.105730056762695312e+00,2.197280168533325195e+00,2.227800130844116211e+00,2.288830280303955078e+00,2.319350004196166992e+00,2.258320093154907227e+00,2.166760206222534180e+00,2.136250019073486328e+00,2.166760206222534180e+00,2.136250019073486328e+00,2.136250019073486328e+00,2.136250019073486328e+00,2.075210094451904297e+00,2.105730056762695312e+00,2.197280168533325195e+00,2.227800130844116211e+00,2.258320093154907227e+00,2.227800130844116211e+00,2.166760206222534180e+00,2.105730056762695312e+00,2.197280168533325195e+00,2.288830280303955078e+00,2.349870204925537109e+00,2.288830280303955078e+00,2.349870204925537109e+00,2.410900354385375977e+00,2.441420078277587891e+00,2.380389928817749023e+00,2.349870204925537109e+00,2.410900354385375977e+00,2.441420078277587891e+00,2.502460002899169922e+00,2.594010114669799805e+00,2.655040264129638672e+00,2.655040264129638672e+00,2.594010114669799805e+00,2.563490152359008789e+00,2.655040264129638672e+00,2.685559988021850586e+00,2.685559988021850586e+00,2.777110338211059570e+00,2.868669986724853516e+00,2.868669986724853516e+00,2.807630062103271484e+00,2.777110338211059570e+00,2.777110338211059570e+00,2.807630062103271484e+00,2.899180173873901367e+00,3.021260261535644531e+00,3.204360008239746094e+00,3.295910358428955078e+00,3.265400171279907227e+00,3.387470245361328125e+00,3.601090192794799805e+00,3.753679990768432617e+00,3.906280040740966797e+00,3.753679990768432617e+00,3.570569992065429688e+00,3.509540319442749023e+00,3.387470245361328125e+00,3.448500156402587891e+00,3.356950044631958008e+00,3.356950044631958008e+00,3.326430082321166992e+00,3.265400171279907227e+00,3.173840284347534180e+00,3.112810134887695312e+00,3.051770210266113281e+00,2.990740060806274414e+00,2.990740060806274414e+00,2.838150024414062500e+00,2.685559988021850586e+00,2.655040264129638672e+00,2.838150024414062500e+00,2.990740060806274414e+00,3.082290172576904297e+00,3.021260261535644531e+00,2.960220098495483398e+00,2.960220098495483398e+00,2.960220098495483398e+00,2.990740060806274414e+00,2.960220098495483398e+00,3.112810134887695312e+00,3.295910358428955078e+00,3.356950044631958008e+00,3.326430082321166992e+00,3.173840284347534180e+00,3.021260261535644531e+00,3.082290172576904297e+00,3.021260261535644531e+00,2.990740060806274414e+00,3.051770210266113281e+00,3.082290172576904297e+00,3.112810134887695312e+00,3.082290172576904297e+00,3.112810134887695312e+00,3.143330335617065430e+00,3.265400171279907227e+00,3.387470245361328125e+00,3.509540319442749023e+00,3.540050268173217773e+00,3.631609916687011719e+00,3.875750303268432617e+00,4.241970062255859375e+00,4.394560337066650391e+00,4.272490024566650391e+00,4.241970062255859375e+00,4.730250358581542969e+00,5.188020229339599609e+00,5.493190288543701172e+00,5.615260124206542969e+00,5.981480121612548828e+00,6.011990070343017578e+00,5.859400272369384766e+00,5.889920234680175781e+00,6.073030471801757812e+00,6.530790328979492188e+00,7.080110073089599609e+00,7.904109954833984375e+00,9.002750396728515625e+00,1.190190124511718750e+01,1.669320106506347656e+01,2.081310081481933594e+01,2.267470169067382812e+01,2.352919960021972656e+01,2.349870109558105469e+01,2.352919960021972656e+01,2.410900115966796875e+01,2.484140205383300781e+01,2.508559989929199219e+01,2.517710304260253906e+01,2.499400138854980469e+01,2.478040122985839844e+01,2.459730148315429688e+01,2.432260131835937500e+01,2.432260131835937500e+01,2.450570297241210938e+01,2.453630256652832031e+01,2.478040122985839844e+01,2.487190246582031250e+01,2.502450180053710938e+01,2.505510139465332031e+01,2.496350097656250000e+01,2.432260131835937500e+01,2.178969955444335938e+01,1.541140079498291016e+01,1.165780067443847656e+01,9.948790550231933594e+00,8.331360816955566406e+00,7.263210296630859375e+00,5.493190288543701172e+00,4.211460113525390625e+00,3.143330335617065430e+00,4.150420188903808594e+00,4.547150135040283203e+00,3.326430082321166992e+00,2.563490152359008789e+00,2.410900354385375977e+00,2.258320093154907227e+00,2.410900354385375977e+00,2.410900354385375977e+00,2.136250019073486328e+00,1.953140020370483398e+00,2.136250019073486328e+00,2.197280168533325195e+00,2.197280168533325195e+00,1.953140020370483398e+00,1.464850068092346191e+00,1.281750082969665527e+00,1.190189957618713379e+00,1.098640084266662598e+00,1.190189957618713379e+00,1.281750082969665527e+00,1.220710039138793945e+00,1.098640084266662598e+00,1.068120002746582031e+00,1.068120002746582031e+00,1.220710039138793945e+00,1.464850068092346191e+00,1.434329986572265625e+00,1.525890111923217773e+00,1.495370030403137207e+00,1.403820037841796875e+00,1.281750082969665527e+00,1.098640084266662598e+00,9.765700101852416992e-01,9.155310392379760742e-01,9.460490345954895020e-01,1.007089972496032715e+00,9.155310392379760742e-01,8.544960021972656250e-01,9.155310392379760742e-01,9.460490345954895020e-01,8.850130438804626465e-01,7.934610247611999512e-01,7.629430294036865234e-01,7.324260473251342773e-01,6.713899970054626465e-01,6.103550195693969727e-01,5.798380374908447266e-01,5.493200421333312988e-01,5.798380374908447266e-01,6.713899970054626465e-01,7.324260473251342773e-01,7.019080519676208496e-01,7.019080519676208496e-01,6.408730149269104004e-01,6.103550195693969727e-01,5.798380374908447266e-01,5.493200421333312988e-01,4.882850050926208496e-01,4.577660262584686279e-01,4.882850050926208496e-01,5.493200421333312988e-01,5.493200421333312988e-01,5.188030600547790527e-01,4.882850050926208496e-01,4.882850050926208496e-01,4.577660262584686279e-01,4.882850050926208496e-01,4.882850050926208496e-01,4.577660262584686279e-01,4.577660262584686279e-01,4.577660262584686279e-01,4.272480010986328125e-01,4.272480010986328125e-01,4.272480010986328125e-01,4.272480010986328125e-01,4.272480010986328125e-01,4.272480010986328125e-01,4.577660262584686279e-01,4.577660262584686279e-01,4.577660262584686279e-01,4.577660262584686279e-01,4.882850050926208496e-01,4.577660262584686279e-01,4.272480010986328125e-01,3.967300355434417725e-01,3.967300355434417725e-01,3.967300355434417725e-01,3.967300355434417725e-01,3.967300355434417725e-01,3.967300355434417725e-01,3.662130236625671387e-01,3.967300355434417725e-01,3.662130236625671387e-01,3.356949985027313232e-01,3.356949985027313232e-01,3.356949985027313232e-01,3.356949985027313232e-01,3.356949985027313232e-01,3.356949985027313232e-01,3.051779866218566895e-01,2.746600210666656494e-01,3.051779866218566895e-01,3.051779866218566895e-01,3.051779866218566895e-01,3.051779866218566895e-01,3.051779866218566895e-01,3.051779866218566895e-01,2.746600210666656494e-01,2.746600210666656494e-01,2.746600210666656494e-01,2.746600210666656494e-01,2.746600210666656494e-01,2.746600210666656494e-01,2.746600210666656494e-01,2.746600210666656494e-01,2.746600210666656494e-01,2.746600210666656494e-01,2.746600210666656494e-01,2.746600210666656494e-01,2.746600210666656494e-01,2.746600210666656494e-01,2.441420108079910278e-01,2.441420108079910278e-01,2.441420108079910278e-01,2.441420108079910278e-01,2.136240005493164062e-01,2.136240005493164062e-01,2.136240005493164062e-01,2.136240005493164062e-01,2.136240005493164062e-01,2.441420108079910278e-01,2.746600210666656494e-01,2.441420108079910278e-01,2.746600210666656494e-01,2.441420108079910278e-01,2.746600210666656494e-01,2.441420108079910278e-01,2.136240005493164062e-01,2.441420108079910278e-01,2.441420108079910278e-01,2.136240005493164062e-01,2.136240005493164062e-01,2.136240005493164062e-01,2.136240005493164062e-01,2.136240005493164062e-01,2.136240005493164062e-01,2.136240005493164062e-01,2.136240005493164062e-01,2.136240005493164062e-01,2.136240005493164062e-01,2.136240005493164062e-01,2.136240005493164062e-01,2.136240005493164062e-01,2.136240005493164062e-01,2.136240005493164062e-01,2.136240005493164062e-01,2.136240005493164062e-01,2.136240005493164062e-01,2.136240005493164062e-01,2.136240005493164062e-01,2.136240005493164062e-01,2.136240005493164062e-01,2.136240005493164062e-01,2.136240005493164062e-01,1.831060051918029785e-01,1.831060051918029785e-01,2.136240005493164062e-01,2.136240005493164062e-01,2.136240005493164062e-01,2.136240005493164062e-01,1.831060051918029785e-01,1.525889933109283447e-01,1.525889933109283447e-01,1.831060051918029785e-01,2.136240005493164062e-01,1.831060051918029785e-01,1.831060051918029785e-01,1.831060051918029785e-01,2.136240005493164062e-01,2.136240005493164062e-01,2.136240005493164062e-01,2.136240005493164062e-01,1.831060051918029785e-01,1.831060051918029785e-01,1.831060051918029785e-01,1.525889933109283447e-01,1.831060051918029785e-01,2.136240005493164062e-01,2.136240005493164062e-01,1.831060051918029785e-01,1.831060051918029785e-01,1.831060051918029785e-01,1.831060051918029785e-01,1.831060051918029785e-01,1.831060051918029785e-01,1.525889933109283447e-01,1.525889933109283447e-01,1.525889933109283447e-01,1.525889933109283447e-01,1.525889933109283447e-01,1.525889933109283447e-01,1.525889933109283447e-01,1.525889933109283447e-01,1.525889933109283447e-01,1.525889933109283447e-01,1.525889933109283447e-01,1.525889933109283447e-01,1.525889933109283447e-01,1.525889933109283447e-01,1.525889933109283447e-01,1.525889933109283447e-01,1.525889933109283447e-01,1.525889933109283447e-01,1.525889933109283447e-01,1.525889933109283447e-01,1.525889933109283447e-01,1.525889933109283447e-01,1.525889933109283447e-01,1.525889933109283447e-01,1.525889933109283447e-01,1.525889933109283447e-01,1.525889933109283447e-01,1.525889933109283447e-01,1.220710054039955139e-01,1.525889933109283447e-01,1.525889933109283447e-01,1.525889933109283447e-01,1.220710054039955139e-01,1.220710054039955139e-01,1.525889933109283447e-01,1.525889933109283447e-01,1.525889933109283447e-01,1.525889933109283447e-01,1.525889933109283447e-01,1.525889933109283447e-01,1.525889933109283447e-01,1.525889933109283447e-01,1.525889933109283447e-01,1.525889933109283447e-01,1.831060051918029785e-01,1.525889933109283447e-01,1.525889933109283447e-01,1.525889933109283447e-01,1.525889933109283447e-01,1.525889933109283447e-01,1.831060051918029785e-01,1.831060051918029785e-01,1.525889933109283447e-01,1.525889933109283447e-01,1.525889933109283447e-01,1.525889933109283447e-01,1.525889933109283447e-01,1.525889933109283447e-01,1.525889933109283447e-01,1.525889933109283447e-01,1.525889933109283447e-01,1.220710054039955139e-01,1.525889933109283447e-01,1.525889933109283447e-01,1.525889933109283447e-01,1.525889933109283447e-01,1.525889933109283447e-01,1.525889933109283447e-01,1.525889933109283447e-01,1.525889933109283447e-01,1.525889933109283447e-01,1.525889933109283447e-01,1.525889933109283447e-01,1.525889933109283447e-01,1.525889933109283447e-01,1.525889933109283447e-01,1.525889933109283447e-01,1.525889933109283447e-01,1.525889933109283447e-01,1.525889933109283447e-01,1.525889933109283447e-01,1.525889933109283447e-01,1.525889933109283447e-01,1.525889933109283447e-01,1.525889933109283447e-01,1.831060051918029785e-01,2.136240005493164062e-01,1.831060051918029785e-01,1.831060051918029785e-01,1.525889933109283447e-01,1.831060051918029785e-01,1.525889933109283447e-01,1.831060051918029785e-01,1.525889933109283447e-01,1.525889933109283447e-01,1.525889933109283447e-01,1.525889933109283447e-01,1.525889933109283447e-01,1.525889933109283447e-01,1.525889933109283447e-01,1.525889933109283447e-01,1.525889933109283447e-01,1.525889933109283447e-01,1.525889933109283447e-01,1.525889933109283447e-01,1.525889933109283447e-01,1.831060051918029785e-01,1.831060051918029785e-01,1.525889933109283447e-01,1.525889933109283447e-01,1.525889933109283447e-01,1.525889933109283447e-01,1.525889933109283447e-01,1.525889933109283447e-01,1.525889933109283447e-01,1.525889933109283447e-01,1.525889933109283447e-01,1.525889933109283447e-01,1.525889933109283447e-01,1.525889933109283447e-01,1.525889933109283447e-01,1.525889933109283447e-01,1.525889933109283447e-01,1.525889933109283447e-01,1.525889933109283447e-01,1.525889933109283447e-01,1.525889933109283447e-01,1.525889933109283447e-01,1.525889933109283447e-01,1.525889933109283447e-01,1.525889933109283447e-01,1.525889933109283447e-01,1.525889933109283447e-01,1.525889933109283447e-01,1.525889933109283447e-01,1.525889933109283447e-01,1.525889933109283447e-01,1.525889933109283447e-01,1.525889933109283447e-01,1.525889933109283447e-01,1.525889933109283447e-01,1.525889933109283447e-01,1.525889933109283447e-01,1.525889933109283447e-01,1.525889933109283447e-01,1.525889933109283447e-01,1.525889933109283447e-01,1.525889933109283447e-01,1.525889933109283447e-01,1.525889933109283447e-01,1.525889933109283447e-01,1.525889933109283447e-01,1.525889933109283447e-01,1.525889933109283447e-01,1.525889933109283447e-01,1.525889933109283447e-01,1.831060051918029785e-01,1.831060051918029785e-01,1.831060051918029785e-01,1.831060051918029785e-01,1.831060051918029785e-01,1.831060051918029785e-01,1.831060051918029785e-01,1.525889933109283447e-01,1.831060051918029785e-01,1.831060051918029785e-01,1.831060051918029785e-01,2.136240005493164062e-01,2.136240005493164062e-01,2.136240005493164062e-01,2.136240005493164062e-01,2.136240005493164062e-01,2.136240005493164062e-01,2.136240005493164062e-01,2.136240005493164062e-01,2.136240005493164062e-01,2.136240005493164062e-01,2.136240005493164062e-01,2.136240005493164062e-01,2.136240005493164062e-01,2.136240005493164062e-01,2.136240005493164062e-01,2.136240005493164062e-01,2.136240005493164062e-01,2.136240005493164062e-01,2.136240005493164062e-01,2.136240005493164062e-01,2.136240005493164062e-01,2.136240005493164062e-01,2.136240005493164062e-01,2.136240005493164062e-01,2.136240005493164062e-01,2.136240005493164062e-01,2.136240005493164062e-01,2.136240005493164062e-01,2.136240005493164062e-01,2.136240005493164062e-01,2.136240005493164062e-01,2.136240005493164062e-01,2.136240005493164062e-01,2.136240005493164062e-01,2.136240005493164062e-01,2.136240005493164062e-01,2.136240005493164062e-01,2.136240005493164062e-01,2.136240005493164062e-01,2.136240005493164062e-01,2.136240005493164062e-01,2.136240005493164062e-01,2.136240005493164062e-01,2.136240005493164062e-01,2.136240005493164062e-01,2.136240005493164062e-01,2.136240005493164062e-01,2.136240005493164062e-01,2.136240005493164062e-01,2.136240005493164062e-01,2.136240005493164062e-01,2.136240005493164062e-01,2.136240005493164062e-01,2.136240005493164062e-01,2.136240005493164062e-01,2.441420108079910278e-01,2.136240005493164062e-01,2.136240005493164062e-01,2.136240005493164062e-01,2.441420108079910278e-01,2.136240005493164062e-01,2.136240005493164062e-01,2.136240005493164062e-01,2.136240005493164062e-01,2.136240005493164062e-01,2.136240005493164062e-01,2.136240005493164062e-01,2.441420108079910278e-01,2.441420108079910278e-01,2.441420108079910278e-01,2.746600210666656494e-01,2.441420108079910278e-01,2.441420108079910278e-01,2.441420108079910278e-01,2.441420108079910278e-01,2.136240005493164062e-01,2.136240005493164062e-01,2.136240005493164062e-01,2.136240005493164062e-01,2.441420108079910278e-01,2.441420108079910278e-01,2.441420108079910278e-01,2.441420108079910278e-01,2.441420108079910278e-01,2.441420108079910278e-01,2.441420108079910278e-01,2.746600210666656494e-01,2.746600210666656494e-01,2.746600210666656494e-01,2.746600210666656494e-01,2.746600210666656494e-01,2.746600210666656494e-01,2.441420108079910278e-01,2.746600210666656494e-01,2.746600210666656494e-01,2.746600210666656494e-01,2.746600210666656494e-01,2.441420108079910278e-01,2.441420108079910278e-01,2.441420108079910278e-01,2.746600210666656494e-01,2.441420108079910278e-01,2.441420108079910278e-01,2.441420108079910278e-01,2.441420108079910278e-01,2.136240005493164062e-01,2.136240005493164062e-01,2.136240005493164062e-01,2.136240005493164062e-01
[truncated: 4,570,567 more chars]
