# Supplementary material for: Spontaneous time-reversal symmetry breaking in twisted double bilayer graphene
Source: Nat Commun. 2022 Oct 29;13:6468. doi: 10.1038/s41467-022-34192-x (PMC9617879; doi:10.1038/s41467-022-34192-x)
Supplement: Supplementary file 2 — Source Data [file 41467_2022_34192_MOESM2_ESM.zip › Source_Data/Figure1/Fig1d/Vbg.txt]

# Vbg
10.000000
9.900000
9.800000
9.700000
9.600000
9.500000
9.400000
9.300000
9.200000
9.100000
9.000000
8.900000
8.800000
8.700000
8.600000
8.500000
8.400000
8.300000
8.200000
8.100000
8.000000
7.900000
7.800000
7.700000
7.600000
7.500000
7.400000
7.300000
7.200000
7.100000
7.000000
6.900000
6.800000
6.700000
6.600000
6.500000
6.400000
6.300000
6.200000
6.100000
6.000000
5.900000
5.800000
5.700000
5.600000
5.500000
5.400000
5.300000
5.200000
5.100000
5.000000
4.900000
4.800000
4.700000
4.600000
4.500000
4.400000
4.300000
4.200000
4.100000
4.000000
3.900000
3.800000
3.700000
3.600000
3.500000
3.400000
3.300000
3.200000
3.100000
3.000000
2.900000
2.800000
2.700000
2.600000
2.500000
2.400000
2.300000
2.200000
2.100000
2.000000
1.900000
1.800000
1.700000
1.600000
1.500000
1.400000
1.300000
1.200000
1.100000
1.000000
0.900000
0.800000
0.700000
0.600000
0.500000
0.400000
0.300000
0.200000
0.100000
0.000000
-0.100000
-0.200000
-0.300000
-0.400000
-0.500000
-0.600000
-0.700000
-0.800000
-0.900000
-1.000000
-1.100000
-1.200000
-1.300000
-1.400000
-1.500000
-1.600000
-1.700000
-1.800000
-1.900000
-2.000000
-2.100000
-2.200000
-2.300000
-2.400000
-2.500000
-2.600000
-2.700000
-2.800000
-2.900000
-3.000000
-3.100000
-3.200000
-3.300000
-3.400000
-3.500000
-3.600000
-3.700000
-3.800000
-3.900000
-4.000000
-4.100000
-4.200000
-4.300000
-4.400000
-4.500000
-4.600000
-4.700000
-4.800000
-4.900000
-5.000000
-5.100000
-5.200000
-5.300000
-5.400000
-5.500000
-5.600000
-5.700000
-5.800000
-5.900000
-6.000000
-6.100000
-6.200000
-6.300000
-6.400000
-6.500000
-6.600000
-6.700000
-6.800000
-6.900000
-7.000000
-7.100000
-7.200000
-7.300000
-7.400000
-7.500000
-7.600000
-7.700000
-7.800000
-7.900000
-8.000000
-8.100000
-8.200000
-8.300000
-8.400000
-8.500000
-8.600000
-8.700000
-8.800000
-8.900000
-9.000000
-9.100000
-9.200000
-9.300000
-9.400000
-9.500000
-9.600000
-9.700000
-9.800000
-9.900000
-10.000000
