# Supplementary material for: Spontaneous time-reversal symmetry breaking in twisted double bilayer graphene
Source: Nat Commun. 2022 Oct 29;13:6468. doi: 10.1038/s41467-022-34192-x (PMC9617879; doi:10.1038/s41467-022-34192-x)
Supplement: Supplementary file 2 — Source Data [file 41467_2022_34192_MOESM2_ESM.zip › Source_Data/Figure1/Fig1d/Vtg.txt]

# Vtg
-8.000000
-7.984000
-7.968000
-7.952000
-7.936000
-7.920000
-7.904000
-7.888000
-7.872000
-7.856000
-7.840000
-7.824000
-7.808000
-7.792000
-7.776000
-7.760000
-7.744000
-7.728000
-7.712000
-7.696000
-7.680000
-7.664000
-7.648000
-7.632000
-7.616000
-7.600000
-7.584000
-7.568000
-7.552000
-7.536000
-7.520000
-7.504000
-7.488000
-7.472000
-7.456000
-7.440000
-7.424000
-7.408000
-7.392000
-7.376000
-7.360000
-7.344000
-7.328000
-7.312000
-7.296000
-7.280000
-7.264000
-7.248000
-7.232000
-7.216000
-7.200000
-7.184000
-7.168000
-7.152000
-7.136000
-7.120000
-7.104000
-7.088000
-7.072000
-7.056000
-7.040000
-7.024000
-7.008000
-6.992000
-6.976000
-6.960000
-6.944000
-6.928000
-6.912000
-6.896000
-6.880000
-6.864000
-6.848000
-6.832000
-6.816000
-6.800000
-6.784000
-6.768000
-6.752000
-6.736000
-6.720000
-6.704000
-6.688000
-6.672000
-6.656000
-6.640000
-6.624000
-6.608000
-6.592000
-6.576000
-6.560000
-6.544000
-6.528000
-6.512000
-6.496000
-6.480000
-6.464000
-6.448000
-6.432000
-6.416000
-6.400000
-6.384000
-6.368000
-6.352000
-6.336000
-6.320000
-6.304000
-6.288000
-6.272000
-6.256000
-6.240000
-6.224000
-6.208000
-6.192000
-6.176000
-6.160000
-6.144000
-6.128000
-6.112000
-6.096000
-6.080000
-6.064000
-6.048000
-6.032000
-6.016000
-6.000000
-5.984000
-5.968000
-5.952000
-5.936000
-5.920000
-5.904000
-5.888000
-5.872000
-5.856000
-5.840000
-5.824000
-5.808000
-5.792000
-5.776000
-5.760000
-5.744000
-5.728000
-5.712000
-5.696000
-5.680000
-5.664000
-5.648000
-5.632000
-5.616000
-5.600000
-5.584000
-5.568000
-5.552000
-5.536000
-5.520000
-5.504000
-5.488000
-5.472000
-5.456000
-5.440000
-5.424000
-5.408000
-5.392000
-5.376000
-5.360000
-5.344000
-5.328000
-5.312000
-5.296000
-5.280000
-5.264000
-5.248000
-5.232000
-5.216000
-5.200000
-5.184000
-5.168000
-5.152000
-5.136000
-5.120000
-5.104000
-5.088000
-5.072000
-5.056000
-5.040000
-5.024000
-5.008000
-4.992000
-4.976000
-4.960000
-4.944000
-4.928000
-4.912000
-4.896000
-4.880000
-4.864000
-4.848000
-4.832000
-4.816000
-4.800000
-4.784000
-4.768000
-4.752000
-4.736000
-4.720000
-4.704000
-4.688000
-4.672000
-4.656000
-4.640000
-4.624000
-4.608000
-4.592000
-4.576000
-4.560000
-4.544000
-4.528000
-4.512000
-4.496000
-4.480000
-4.464000
-4.448000
-4.432000
-4.416000
-4.400000
-4.384000
-4.368000
-4.352000
-4.336000
-4.320000
-4.304000
-4.288000
-4.272000
-4.256000
-4.240000
-4.224000
-4.208000
-4.192000
-4.176000
-4.160000
-4.144000
-4.128000
-4.112000
-4.096000
-4.080000
-4.064000
-4.048000
-4.032000
-4.016000
-4.000000
-3.984000
-3.968000
-3.952000
-3.936000
-3.920000
-3.904000
-3.888000
-3.872000
-3.856000
-3.840000
-3.824000
-3.808000
-3.792000
-3.776000
-3.760000
-3.744000
-3.728000
-3.712000
-3.696000
-3.680000
-3.664000
-3.648000
-3.632000
-3.616000
-3.600000
-3.584000
-3.568000
-3.552000
-3.536000
-3.520000
-3.504000
-3.488000
-3.472000
-3.456000
-3.440000
-3.424000
-3.408000
-3.392000
-3.376000
-3.360000
-3.344000
-3.328000
-3.312000
-3.296000
-3.280000
-3.264000
-3.248000
-3.232000
-3.216000
-3.200000
-3.184000
-3.168000
-3.152000
-3.136000
-3.120000
-3.104000
-3.088000
-3.072000
-3.056000
-3.040000
-3.024000
-3.008000
-2.992000
-2.976000
-2.960000
-2.944000
-2.928000
-2.912000
-2.896000
-2.880000
-2.864000
-2.848000
-2.832000
-2.816000
-2.800000
-2.784000
-2.768000
-2.752000
-2.736000
-2.720000
-2.704000
-2.688000
-2.672000
-2.656000
-2.640000
-2.624000
-2.608000
-2.592000
-2.576000
-2.560000
-2.544000
-2.528000
-2.512000
-2.496000
-2.480000
-2.464000
-2.448000
-2.432000
-2.416000
-2.400000
-2.384000
-2.368000
-2.352000
-2.336000
-2.320000
-2.304000
-2.288000
-2.272000
-2.256000
-2.240000
-2.224000
-2.208000
-2.192000
-2.176000
-2.160000
-2.144000
-2.128000
-2.112000
-2.096000
-2.080000
-2.064000
-2.048000
-2.032000
-2.016000
-2.000000
-1.984000
-1.968000
-1.952000
-1.936000
-1.920000
-1.904000
-1.888000
-1.872000
-1.856000
-1.840000
-1.824000
-1.808000
-1.792000
-1.776000
-1.760000
-1.744000
-1.728000
-1.712000
-1.696000
-1.680000
-1.664000
-1.648000
-1.632000
-1.616000
-1.600000
-1.584000
-1.568000
-1.552000
-1.536000
-1.520000
-1.504000
-1.488000
-1.472000
-1.456000
-1.440000
-1.424000
-1.408000
-1.392000
-1.376000
-1.360000
-1.344000
-1.328000
-1.312000
-1.296000
-1.280000
-1.264000
-1.248000
-1.232000
-1.216000
-1.200000
-1.184000
-1.168000
-1.152000
-1.136000
-1.120000
-1.104000
-1.088000
-1.072000
-1.056000
-1.040000
-1.024000
-1.008000
-0.992000
-0.976000
-0.960000
-0.944000
-0.928000
-0.912000
-0.896000
-0.880000
-0.864000
-0.848000
-0.832000
-0.816000
-0.800000
-0.784000
-0.768000
-0.752000
-0.736000
-0.720000
-0.704000
-0.688000
-0.672000
-0.656000
-0.640000
-0.624000
-0.608000
-0.592000
-0.576000
-0.560000
-0.544000
-0.528000
-0.512000
-0.496000
-0.480000
-0.464000
-0.448000
-0.432000
-0.416000
-0.400000
-0.384000
-0.368000
-0.352000
-0.336000
-0.320000
-0.304000
-0.288000
-0.272000
-0.256000
-0.240000
-0.224000
-0.208000
-0.192000
-0.176000
-0.160000
-0.144000
-0.128000
-0.112000
-0.096000
-0.080000
-0.064000
-0.048000
-0.032000
-0.016000
0.000000
0.016000
0.032000
0.048000
0.064000
0.080000
0.096000
0.112000
0.128000
0.144000
0.160000
0.176000
0.192000
0.208000
0.224000
0.240000
0.256000
0.272000
0.288000
0.304000
0.320000
0.336000
0.352000
0.368000
0.384000
0.400000
0.416000
0.432000
0.448000
0.464000
0.480000
0.496000
0.512000
0.528000
0.544000
0.560000
0.576000
0.592000
0.608000
0.624000
0.640000
0.656000
0.672000
0.688000
0.704000
0.720000
0.736000
0.752000
0.768000
0.784000
0.800000
0.816000
0.832000
0.848000
0.864000
0.880000
0.896000
0.912000
0.928000
0.944000
0.960000
0.976000
0.992000
1.008000
1.024000
1.040000
1.056000
1.072000
1.088000
1.104000
1.120000
1.136000
1.152000
1.168000
1.184000
1.200000
1.216000
1.232000
1.248000
1.264000
1.280000
1.296000
1.312000
1.328000
1.344000
1.360000
1.376000
1.392000
1.408000
1.424000
1.440000
1.456000
1.472000
1.488000
1.504000
1.520000
1.536000
1.552000
1.568000
1.584000
1.600000
1.616000
1.632000
1.648000
1.664000
1.680000
1.696000
1.712000
1.728000
1.744000
1.760000
1.776000
1.792000
1.808000
1.824000
1.840000
1.856000
1.872000
1.888000
1.904000
1.920000
1.936000
1.952000
1.968000
1.984000
2.000000
2.016000
2.032000
2.048000
2.064000
2.080000
2.096000
2.112000
2.128000
2.144000
2.160000
2.176000
2.192000
2.208000
2.224000
2.240000
2.256000
2.272000
2.288000
2.304000
2.320000
2.336000
2.352000
2.368000
2.384000
2.400000
2.416000
2.432000
2.448000
2.464000
2.480000
2.496000
2.512000
2.528000
2.544000
2.560000
2.576000
2.592000
2.608000
2.624000
2.640000
2.656000
2.672000
2.688000
2.704000
2.720000
2.736000
2.752000
2.768000
2.784000
2.800000
2.816000
2.832000
2.848000
2.864000
2.880000
2.896000
2.912000
2.928000
2.944000
2.960000
2.976000
2.992000
3.008000
3.024000
3.040000
3.056000
3.072000
3.088000
3.104000
3.120000
3.136000
3.152000
3.168000
3.184000
3.200000
3.216000
3.232000
3.248000
3.264000
3.280000
3.296000
3.312000
3.328000
3.344000
3.360000
3.376000
3.392000
3.408000
3.424000
3.440000
3.456000
3.472000
3.488000
3.504000
3.520000
3.536000
3.552000
3.568000
3.584000
3.600000
3.616000
3.632000
3.648000
3.664000
3.680000
3.696000
3.712000
3.728000
3.744000
3.760000
3.776000
3.792000
3.808000
3.824000
3.840000
3.856000
3.872000
3.888000
3.904000
3.920000
3.936000
3.952000
3.968000
3.984000
4.000000
4.016000
4.032000
4.048000
4.064000
4.080000
4.096000
4.112000
4.128000
4.144000
4.160000
4.176000
4.192000
4.208000
4.224000
4.240000
4.256000
4.272000
4.288000
4.304000
4.320000
4.336000
4.352000
4.368000
4.384000
4.400000
4.416000
4.432000
4.448000
4.464000
4.480000
4.496000
4.512000
4.528000
4.544000
4.560000
4.576000
4.592000
4.608000
4.624000
4.640000
4.656000
4.672000
4.688000
4.704000
4.720000
4.736000
4.752000
4.768000
4.784000
4.800000
4.816000
4.832000
4.848000
4.864000
4.880000
4.896000
4.912000
4.928000
4.944000
4.960000
4.976000
4.992000
5.008000
5.024000
5.040000
5.056000
5.072000
5.088000
5.104000
5.120000
5.136000
5.152000
5.168000
5.184000
5.200000
5.216000
5.232000
5.248000
5.264000
5.280000
5.296000
5.312000
5.328000
5.344000
5.360000
5.376000
5.392000
5.408000
5.424000
5.440000
5.456000
5.472000
5.488000
5.504000
5.520000
5.536000
5.552000
5.568000
5.584000
5.600000
5.616000
5.632000
5.648000
5.664000
5.680000
5.696000
5.712000
5.728000
5.744000
5.760000
5.776000
5.792000
5.808000
5.824000
5.840000
5.856000
5.872000
5.888000
5.904000
5.920000
5.936000
5.952000
5.968000
5.984000
6.000000
6.016000
6.032000
6.048000
6.064000
6.080000
6.096000
6.112000
6.128000
6.144000
6.160000
6.176000
6.192000
6.208000
6.224000
6.240000
6.256000
6.272000
6.288000
6.304000
6.320000
6.336000
6.352000
6.368000
6.384000
6.400000
6.416000
6.432000
6.448000
6.464000
6.480000
6.496000
6.512000
6.528000
6.544000
6.560000
6.576000
6.592000
6.608000
6.624000
6.640000
6.656000
6.672000
6.688000
6.704000
6.720000
6.736000
6.752000
6.768000
6.784000
6.800000
6.816000
6.832000
6.848000
6.864000
6.880000
6.896000
6.912000
6.928000
6.944000
6.960000
6.976000
6.992000
7.008000
7.024000
7.040000
7.056000
7.072000
7.088000
7.104000
7.120000
7.136000
7.152000
7.168000
7.184000
7.200000
7.216000
7.232000
7.248000
7.264000
7.280000
7.296000
7.312000
7.328000
7.344000
7.360000
7.376000
7.392000
7.408000
7.424000
7.440000
7.456000
7.472000
7.488000
7.504000
7.520000
7.536000
7.552000
7.568000
7.584000
7.600000
7.616000
7.632000
7.648000
7.664000
7.680000
7.696000
7.712000
7.728000
7.744000
7.760000
7.776000
7.792000
7.808000
7.824000
7.840000
7.856000
7.872000
7.888000
7.904000
7.920000
7.936000
7.952000
7.968000
7.984000
8.000000
