# Supplementary material for: Spontaneous time-reversal symmetry breaking in twisted double bilayer graphene
Source: Nat Commun. 2022 Oct 29;13:6468. doi: 10.1038/s41467-022-34192-x (PMC9617879; doi:10.1038/s41467-022-34192-x)
Supplement: Supplementary file 2 — Source Data [file 41467_2022_34192_MOESM2_ESM.zip › Source_Data/Figure2/Fig2a/data.txt]

7.057230472564697266e-01,7.076300382614135742e-01,7.114450335502624512e-01,7.095370292663574219e-01,7.171670198440551758e-01,7.228890061378479004e-01,7.133520245552062988e-01,7.133520245552062988e-01,7.209820151329040527e-01,7.324260473251342773e-01,7.362400293350219727e-01,7.267040610313415527e-01,7.228890061378479004e-01,7.247959971427917480e-01,7.247959971427917480e-01,7.267040610313415527e-01,7.247959971427917480e-01,7.305180430412292480e-01,7.381480336189270020e-01,7.400550246238708496e-01,7.419620156288146973e-01,7.495920658111572266e-01,7.514990568161010742e-01,7.476840019226074219e-01,7.419620156288146973e-01,7.286110520362854004e-01,7.209820151329040527e-01,7.171670198440551758e-01,7.209820151329040527e-01,7.362400293350219727e-01,7.495920658111572266e-01,7.514990568161010742e-01,7.438700199127197266e-01,7.381480336189270020e-01,7.247959971427917480e-01,7.267040610313415527e-01,7.343330383300781250e-01,7.324260473251342773e-01,7.247959971427917480e-01,7.247959971427917480e-01,7.381480336189270020e-01,7.553140521049499512e-01,7.648510336875915527e-01,7.610360383987426758e-01,7.610360383987426758e-01,7.610360383987426758e-01,7.629430294036865234e-01,7.782020568847656250e-01,7.934610247611999512e-01,7.782020568847656250e-01,7.438700199127197266e-01,7.267040610313415527e-01,7.343330383300781250e-01,7.362400293350219727e-01,7.381480336189270020e-01,7.381480336189270020e-01,7.381480336189270020e-01,7.362400293350219727e-01,7.324260473251342773e-01,7.267040610313415527e-01,7.362400293350219727e-01,7.419620156288146973e-01,7.381480336189270020e-01,7.381480336189270020e-01,7.419620156288146973e-01,7.438700199127197266e-01,7.419620156288146973e-01,7.400550246238708496e-01,7.381480336189270020e-01,7.267040610313415527e-01,7.057230472564697266e-01,6.923710107803344727e-01,6.980929970741271973e-01,6.942790150642395020e-01,6.885570287704467773e-01,6.904640197753906250e-01,6.961860060691833496e-01,6.980929970741271973e-01,7.076300382614135742e-01,7.152590155601501465e-01,7.152590155601501465e-01,7.114450335502624512e-01,7.000010609626770020e-01,6.980929970741271973e-01,7.019080519676208496e-01,7.057230472564697266e-01,7.133520245552062988e-01,7.171670198440551758e-01,7.057230472564697266e-01,6.923710107803344727e-01,6.885570287704467773e-01,6.923710107803344727e-01,6.980929970741271973e-01,6.904640197753906250e-01,6.885570287704467773e-01,6.866490244865417480e-01,6.828350424766540527e-01,6.847420334815979004e-01,6.923710107803344727e-01,6.980929970741271973e-01,6.904640197753906250e-01,6.866490244865417480e-01,6.866490244865417480e-01,6.866490244865417480e-01,6.847420334815979004e-01,6.866490244865417480e-01,6.847420334815979004e-01,6.866490244865417480e-01,6.866490244865417480e-01,6.866490244865417480e-01,6.866490244865417480e-01,6.847420334815979004e-01,6.847420334815979004e-01,6.847420334815979004e-01,6.809270381927490234e-01,6.771120429039001465e-01,6.713899970054626465e-01,6.713899970054626465e-01,6.656680107116699219e-01,6.618540287017822266e-01,6.618540287017822266e-01,6.656680107116699219e-01,6.694830060005187988e-01,6.713899970054626465e-01,6.694830060005187988e-01,6.637610197067260742e-01,6.599460244178771973e-01,6.523170471191406250e-01,6.523170471191406250e-01,6.599460244178771973e-01,6.656680107116699219e-01,6.694830060005187988e-01,6.694830060005187988e-01,6.694830060005187988e-01,6.656680107116699219e-01,6.694830060005187988e-01,6.809270381927490234e-01,6.866490244865417480e-01,6.828350424766540527e-01,6.732980608940124512e-01,6.713899970054626465e-01,6.732980608940124512e-01,6.790200471878051758e-01,6.828350424766540527e-01,6.790200471878051758e-01,6.771120429039001465e-01,6.828350424766540527e-01,6.828350424766540527e-01,6.732980608940124512e-01,6.656680107116699219e-01,6.694830060005187988e-01,6.771120429039001465e-01,6.790200471878051758e-01,6.847420334815979004e-01,6.942790150642395020e-01,6.847420334815979004e-01,6.752050518989562988e-01,6.713899970054626465e-01,6.675760149955749512e-01,6.504100561141967773e-01,6.332430243492126465e-01,6.294290423393249512e-01,6.275210380554199219e-01,6.332430243492126465e-01,6.427800059318542480e-01,6.446880698204040527e-01,6.351510286331176758e-01,6.294290423393249512e-01,6.256140470504760742e-01,6.237070560455322266e-01,6.294290423393249512e-01,6.332430243492126465e-01,6.408730149269104004e-01,6.370580196380615234e-01,6.351510286331176758e-01,6.351510286331176758e-01,6.370580196380615234e-01,6.446880698204040527e-01,6.446880698204040527e-01,6.446880698204040527e-01,6.465950608253479004e-01,6.446880698204040527e-01,6.465950608253479004e-01,6.504100561141967773e-01,6.523170471191406250e-01,6.446880698204040527e-01,6.351510286331176758e-01,6.351510286331176758e-01,6.427800059318542480e-01,6.485020518302917480e-01,6.523170471191406250e-01,6.523170471191406250e-01,6.523170471191406250e-01,6.523170471191406250e-01,6.427800059318542480e-01,6.332430243492126465e-01,6.294290423393249512e-01,6.294290423393249512e-01,6.294290423393249512e-01,6.275210380554199219e-01,6.275210380554199219e-01,6.332430243492126465e-01,6.332430243492126465e-01,6.294290423393249512e-01,6.256140470504760742e-01,6.275210380554199219e-01,6.313360333442687988e-01,6.332430243492126465e-01,6.332430243492126465e-01,6.294290423393249512e-01,6.275210380554199219e-01,6.275210380554199219e-01,6.332430243492126465e-01,6.332430243492126465e-01,6.351510286331176758e-01,6.485020518302917480e-01,6.580390334129333496e-01,6.599460244178771973e-01,6.618540287017822266e-01,6.694830060005187988e-01,6.790200471878051758e-01,6.847420334815979004e-01,6.866490244865417480e-01,6.732980608940124512e-01,6.618540287017822266e-01,6.599460244178771973e-01,6.542240381240844727e-01,6.523170471191406250e-01,6.465950608253479004e-01,6.465950608253479004e-01,6.504100561141967773e-01,6.599460244178771973e-01,6.656680107116699219e-01,6.713899970054626465e-01,6.713899970054626465e-01,6.713899970054626465e-01,6.713899970054626465e-01,6.713899970054626465e-01,6.732980608940124512e-01,6.771120429039001465e-01,6.885570287704467773e-01,6.980929970741271973e-01,7.000010609626770020e-01,7.000010609626770020e-01,6.980929970741271973e-01,7.000010609626770020e-01,7.057230472564697266e-01,7.114450335502624512e-01,6.980929970741271973e-01,7.019080519676208496e-01,7.057230472564697266e-01,6.980929970741271973e-01,6.904640197753906250e-01,7.000010609626770020e-01,7.019080519676208496e-01,7.057230472564697266e-01,7.057230472564697266e-01,7.000010609626770020e-01,7.000010609626770020e-01,7.019080519676208496e-01,7.019080519676208496e-01,7.000010609626770020e-01,7.019080519676208496e-01,7.038150429725646973e-01,7.000010609626770020e-01,7.038150429725646973e-01,7.019080519676208496e-01,7.057230472564697266e-01,7.133520245552062988e-01,7.095370292663574219e-01,7.057230472564697266e-01,7.076300382614135742e-01,7.095370292663574219e-01,7.076300382614135742e-01,7.057230472564697266e-01,7.057230472564697266e-01,7.057230472564697266e-01,7.019080519676208496e-01,6.923710107803344727e-01,6.828350424766540527e-01,6.847420334815979004e-01,6.866490244865417480e-01,6.885570287704467773e-01,6.961860060691833496e-01,6.980929970741271973e-01,7.057230472564697266e-01,7.133520245552062988e-01,7.095370292663574219e-01,7.114450335502624512e-01,7.152590155601501465e-01,7.019080519676208496e-01,7.000010609626770020e-01,7.057230472564697266e-01,7.114450335502624512e-01,7.190740108489990234e-01,7.247959971427917480e-01,7.247959971427917480e-01,7.286110520362854004e-01,7.362400293350219727e-01,7.400550246238708496e-01,7.419620156288146973e-01,7.400550246238708496e-01,7.286110520362854004e-01,7.209820151329040527e-01,7.247959971427917480e-01,7.343330383300781250e-01,7.457770109176635742e-01,7.495920658111572266e-01,7.457770109176635742e-01,7.514990568161010742e-01,7.534060478210449219e-01,7.534060478210449219e-01,7.534060478210449219e-01,7.553140521049499512e-01,7.610360383987426758e-01,7.610360383987426758e-01,7.705730199813842773e-01,7.667580246925354004e-01,7.572210431098937988e-01,7.476840019226074219e-01,7.419620156288146973e-01,7.400550246238708496e-01,7.343330383300781250e-01,7.247959971427917480e-01,7.247959971427917480e-01,7.286110520362854004e-01,7.305180430412292480e-01,7.381480336189270020e-01,7.438700199127197266e-01,7.514990568161010742e-01,7.514990568161010742e-01,7.438700199127197266e-01,7.419620156288146973e-01,7.381480336189270020e-01,7.343330383300781250e-01,7.438700199127197266e-01,7.572210431098937988e-01,7.724800109863281250e-01,7.648510336875915527e-01,7.610360383987426758e-01,7.629430294036865234e-01,7.648510336875915527e-01,7.553140521049499512e-01,7.591280341148376465e-01,7.572210431098937988e-01,7.495920658111572266e-01,7.514990568161010742e-01,7.438700199127197266e-01,7.381480336189270020e-01,7.362400293350219727e-01,7.343330383300781250e-01,7.324260473251342773e-01,7.419620156288146973e-01,7.514990568161010742e-01,7.514990568161010742e-01,7.514990568161010742e-01,7.686650156974792480e-01,7.782020568847656250e-01,7.724800109863281250e-01,7.762950658798217773e-01,7.782020568847656250e-01,7.858310341835021973e-01,7.953680157661437988e-01,7.991830110549926758e-01,7.953680157661437988e-01,7.896460294723510742e-01,7.858310341835021973e-01,7.762950658798217773e-01,7.743870019912719727e-01,7.782020568847656250e-01,7.858310341835021973e-01,7.896460294723510742e-01,7.934610247611999512e-01,7.915530204772949219e-01,7.896460294723510742e-01,7.915530204772949219e-01,7.820170521736145020e-01,7.762950658798217773e-01,7.667580246925354004e-01,7.667580246925354004e-01,7.762950658798217773e-01,7.839240431785583496e-01,7.934610247611999512e-01,8.010900020599365234e-01,7.915530204772949219e-01,7.801090478897094727e-01,7.743870019912719727e-01,7.648510336875915527e-01,7.762950658798217773e-01,7.782020568847656250e-01,7.839240431785583496e-01,7.877390384674072266e-01,7.934610247611999512e-01,8.049050569534301758e-01,8.087200522422790527e-01,8.068120479583740234e-01,8.049050569534301758e-01,7.972750067710876465e-01,7.934610247611999512e-01,7.896460294723510742e-01,7.896460294723510742e-01,7.839240431785583496e-01,7.915530204772949219e-01,8.182560205459594727e-01,8.392370343208312988e-01,8.411440253257751465e-01,8.316080570220947266e-01,8.296999931335449219e-01,8.296999931335449219e-01,8.239780068397521973e-01,8.277930021286010742e-01,8.316080570220947266e-01,8.316080570220947266e-01,8.296999931335449219e-01,8.163490295410156250e-01,8.144420385360717773e-01,8.144420385360717773e-01,8.049050569534301758e-01,8.068120479583740234e-01,8.029969930648803711e-01,7.972750067710876465e-01,8.049050569534301758e-01,8.068120479583740234e-01,8.125340342521667480e-01,8.220710158348083496e-01,8.220710158348083496e-01,8.106270432472229004e-01,8.125340342521667480e-01,8.258860111236572266e-01,8.258860111236572266e-01,8.277930021286010742e-01,8.182560205459594727e-01,8.144420385360717773e-01,8.106270432472229004e-01,8.182560205459594727e-01,8.277930021286010742e-01,8.277930021286010742e-01,8.316080570220947266e-01,8.468670248985290527e-01,8.754770159721374512e-01,8.716620206832885742e-01,8.525890111923217773e-01,8.525890111923217773e-01,8.468670248985290527e-01,8.487740159034729004e-01,8.564030528068542480e-01,8.640330433845520020e-01,8.716620206832885742e-01,8.907360434532165527e-01,9.059939980506896973e-01,9.002720117568969727e-01,9.098090529441833496e-01,9.212530255317687988e-01,9.174380302429199219e-01,9.098090529441833496e-01,9.002720117568969727e-01,9.021800160408020020e-01,9.059939980506896973e-01,9.193460345268249512e-01,9.212530255317687988e-01,9.231600165367126465e-01,9.231600165367126465e-01,9.098090529441833496e-01,8.926430344581604004e-01,8.773840069770812988e-01,8.697550296783447266e-01,8.716620206832885742e-01,8.831060528755187988e-01,9.098090529441833496e-01,9.212530255317687988e-01,9.269750118255615234e-01,9.174380302429199219e-01,9.117160439491271973e-01,9.212530255317687988e-01,9.231600165367126465e-01,9.326969981193542480e-01,9.365120530128479004e-01,9.231600165367126465e-01,9.193460345268249512e-01,9.231600165367126465e-01,9.231600165367126465e-01,9.155310392379760742e-01,9.193460345268249512e-01,9.231600165367126465e-01,9.212530255317687988e-01,9.098090529441833496e-01,9.002720117568969727e-01,9.231600165367126465e-01,9.498630166053771973e-01,9.555850028991699219e-01,9.651220440864562988e-01,9.861071109771728516e-01,1.012810111045837402e+00,1.026160001754760742e+00,1.028069972991943359e+00,1.008990049362182617e+00,9.956430196762084961e-01,1.005180001258850098e+00,1.016620039939880371e+00,1.041420102119445801e+00,1.049050092697143555e+00,1.047140121459960938e+00,1.050960183143615723e+00,1.041420102119445801e+00,1.037610054016113281e+00,1.043329954147338867e+00,1.031880021095275879e+00,1.016620039939880371e+00,1.012810111045837402e+00,1.005180001258850098e+00,1.014719963073730469e+00,1.054770112037658691e+00,1.075749993324279785e+00,1.054770112037658691e+00,1.050960183143615723e+00,1.068120002746582031e+00,1.068120002746582031e+00,1.060490012168884277e+00,1.049050092697143555e+00,1.064309954643249512e+00,1.081470131874084473e+00,1.081470131874084473e+00,1.068120002746582031e+00,1.050960183143615723e+00,1.045230031013488770e+00,1.047140121459960938e+00,1.056679964065551758e+00,1.064309954643249512e+00,1.064309954643249512e+00,1.075749993324279785e+00,1.083380103111267090e+00,1.064309954643249512e+00,1.049050092697143555e+00,1.049050092697143555e+00,1.037610054016113281e+00,1.041420102119445801e+00,1.066220045089721680e+00,1.073840022087097168e+00,1.075749993324279785e+00,1.075749993324279785e+00,1.079570174217224121e+00,1.081470131874084473e+00,1.083380103111267090e+00,1.094830036163330078e+00,1.132969975471496582e+00,1.136790037155151367e+00,1.125339984893798828e+00,1.111990094184875488e+00,1.098640084266662598e+00,1.111990094184875488e+00,1.131070017814636230e+00,1.121529936790466309e+00,1.115810155868530273e+00,1.108180165290832520e+00,1.098640084266662598e+00,1.113900065422058105e+00,1.110080122947692871e+00,1.098640084266662598e+00,1.098640084266662598e+00,1.110080122947692871e+00,1.121529936790466309e+00,1.123440027236938477e+00,1.123440027236938477e+00,1.113900065422058105e+00,1.104359984397888184e+00,1.089100003242492676e+00,1.081470131874084473e+00,1.085290074348449707e+00,1.085290074348449707e+00,1.087200164794921875e+00,1.104359984397888184e+00,1.110080122947692871e+00,1.121529936790466309e+00,1.132969975471496582e+00,1.148230195045471191e+00,1.152050018310546875e+00,1.155860066413879395e+00,1.176840186119079590e+00,1.178750038146972656e+00,1.150140047073364258e+00,1.171120047569274902e+00,1.211170077323913574e+00,1.224530100822448730e+00,1.213080048561096191e+00,1.226429939270019531e+00,1.213080048561096191e+00,1.222620010375976562e+00,1.224530100822448730e+00,1.214990019798278809e+00,1.216899991035461426e+00,1.195920109748840332e+00,1.195920109748840332e+00,1.207360029220581055e+00,1.213080048561096191e+00,1.209270119667053223e+00,1.197819948196411133e+00,1.180660128593444824e+00,1.174930095672607422e+00,1.184470057487487793e+00,1.190189957618713379e+00,1.174930095672607422e+00,1.184470057487487793e+00,1.176840186119079590e+00,1.184470057487487793e+00,1.211170077323913574e+00,1.253140091896057129e+00,1.276020050048828125e+00,1.276020050048828125e+00,1.258859992027282715e+00,1.260760068893432617e+00,1.249320030212402344e+00,1.245510101318359375e+00,1.253140091896057129e+00,1.253140091896057129e+00,1.255040049552917480e+00,1.260760068893432617e+00,1.258859992027282715e+00,1.274120092391967773e+00,1.272210121154785156e+00,1.304630041122436523e+00,1.359950184822082520e+00,1.359950184822082520e+00,1.352319955825805664e+00,1.380929946899414062e+00,1.394280076026916504e+00,1.379020094871520996e+00,1.390460014343261719e+00,1.398090124130249023e+00,1.390460014343261719e+00,1.348500013351440430e+00,1.317990064620971680e+00,1.344689965248107910e+00,1.373299956321716309e+00,1.409539937973022461e+00,1.413349986076354980e+00,1.424800157546997070e+00,1.441959977149963379e+00,1.428610086441040039e+00,1.422890067100524902e+00,1.419070005416870117e+00,1.417170166969299316e+00,1.405719995498657227e+00,1.363760113716125488e+00,1.371389985084533691e+00,1.386650085449218750e+00,1.382840037345886230e+00,1.361850023269653320e+00,1.365670084953308105e+00,1.371389985084533691e+00,1.384740114212036133e+00,1.403820037841796875e+00,1.409539937973022461e+00,1.424800157546997070e+00,1.464850068092346191e+00,1.464850068092346191e+00,1.436240077018737793e+00,1.417170166969299316e+00,1.419070005416870117e+00,1.438149929046630859e+00,1.396190166473388672e+00,1.363760113716125488e+00,1.352319955825805664e+00,1.354220032691955566e+00,1.369480133056640625e+00,1.398090124130249023e+00,1.461040139198303223e+00,1.493460178375244141e+00,1.489650130271911621e+00,1.504909992218017578e+00,1.504909992218017578e+00,1.550680160522460938e+00,1.579290151596069336e+00,1.548770070075988770e+00,1.573570013046264648e+00,1.621250033378601074e+00,1.640330076217651367e+00,1.640330076217651367e+00,1.655590057373046875e+00,1.651770114898681641e+00,1.636510133743286133e+00,1.632700085639953613e+00,1.640330076217651367e+00,1.642230033874511719e+00,1.628880023956298828e+00,1.625069975852966309e+00,1.646050095558166504e+00,1.668940067291259766e+00,1.693730115890502930e+00,1.672750115394592285e+00,1.657490015029907227e+00,1.661309957504272461e+00,1.659399986267089844e+00,1.670840024948120117e+00,1.708990097045898438e+00,1.703270077705383301e+00,1.674660086631774902e+00,1.708990097045898438e+00,1.779560089111328125e+00,1.848230123519897461e+00,1.878750085830688477e+00,1.894000053405761719e+00,1.930240035057067871e+00,1.995100021362304688e+00,2.040880203247070312e+00,2.035160064697265625e+00,1.989380121231079102e+00,1.972209930419921875e+00,1.979840040206909180e+00,1.951230049133300781e+00,1.953140020370483398e+00,1.926430106163024902e+00,1.903540134429931641e+00,1.913080096244812012e+00,1.977940201759338379e+00,2.016080141067504883e+00,1.989380121231079102e+00,1.941690087318420410e+00,1.955050110816955566e+00,1.993190169334411621e+00,2.014179944992065430e+00,1.977940201759338379e+00,1.926430106163024902e+00,1.890190005302429199e+00,1.909260153770446777e+00,1.930240035057067871e+00,1.924520134925842285e+00,1.958860158920288086e+00,2.044690132141113281e+00,2.059950113296508789e+00,2.038969993591308594e+00,2.067579984664916992e+00,2.100010156631469727e+00,2.153410196304321289e+00,2.250689983367919922e+00,2.319350004196166992e+00,2.317440032958984375e+00,2.260220050811767578e+00,2.218260049819946289e+00,2.281200170516967773e+00,2.283110141754150391e+00,2.241149902343750000e+00,2.229710340499877930e+00,2.223980188369750977e+00,2.241149902343750000e+00,2.250689983367919922e+00,2.275480031967163086e+00,2.368940114974975586e+00,2.414720058441162109e+00,2.355590105056762695e+00,2.317440032958984375e+00,2.269760131835937500e+00,2.212540149688720703e+00,2.157230138778686523e+00,2.122889995574951172e+00,2.159130334854125977e+00,2.191560268402099609e+00,2.193470001220703125e+00,2.164860248565673828e+00,2.162950277328491211e+00,2.157230138778686523e+00,2.178210020065307617e+00,2.204910039901733398e+00,2.191560268402099609e+00,2.178210020065307617e+00,2.138149976730346680e+00,2.088560104370117188e+00,2.035160064697265625e+00,2.067579984664916992e+00,2.063770055770874023e+00,2.075210094451904297e+00,2.103820085525512695e+00,2.197280168533325195e+00,2.277390241622924805e+00,2.243059873580932617e+00,2.183929920196533203e+00,2.141970157623291016e+00,2.164860248565673828e+00,2.191560268402099609e+00,2.176299810409545898e+00,2.153410196304321289e+00,2.124800205230712891e+00,2.100010156631469727e+00,2.100010156631469727e+00,2.071399927139282227e+00,2.056139945983886719e+00,2.088560104370117188e+00,2.138149976730346680e+00,2.161040067672729492e+00,2.143870115280151367e+00,2.117170095443725586e+00,2.136250019073486328e+00,2.143870115280151367e+00,2.147690057754516602e+00,2.161040067672729492e+00,2.164860248565673828e+00,2.140060186386108398e+00,2.155320167541503906e+00,2.189650058746337891e+00,2.187740087509155273e+00,2.172480344772338867e+00,2.161040067672729492e+00,2.130520105361938477e+00,2.124800205230712891e+00,2.157230138778686523e+00,2.204910039901733398e+00,2.216350317001342773e+00,2.208719968795776367e+00,2.218260049819946289e+00,2.204910039901733398e+00,2.182020187377929688e+00,2.218260049819946289e+00,2.244960069656372070e+00,2.292650222778320312e+00,2.298370122909545898e+00,2.292650222778320312e+00,2.265949964523315430e+00,2.241149902343750000e+00,2.243059873580932617e+00,2.269760131835937500e+00,2.271670103073120117e+00,2.288830280303955078e+00,2.323169946670532227e+00,2.347959995269775391e+00,2.372760057449340820e+00,2.409000158309936523e+00,2.424260139465332031e+00,2.439510107040405273e+00,2.449050188064575195e+00,2.487200260162353516e+00,2.525340318679809570e+00,2.481480121612548828e+00,2.494829893112182617e+00,2.508180141448974609e+00,2.471940040588378906e+00,2.443330049514770508e+00,2.494829893112182617e+00,2.573030233383178711e+00,2.624530076980590820e+00,2.590190172195434570e+00,2.510089874267578125e+00,2.491009950637817383e+00,2.532970190048217773e+00,2.519619941711425781e+00,2.481480121612548828e+00,2.466220140457153320e+00,2.525340318679809570e+00,2.584470033645629883e+00,2.594010114669799805e+00,2.559679985046386719e+00,2.534880161285400391e+00,2.573030233383178711e+00,2.632159948348999023e+00,2.658860206604003906e+00,2.653140306472778320e+00,2.700820207595825195e+00,2.702730178833007812e+00,2.704639911651611328e+00,2.721800088882446289e+00,2.819079875946044922e+00,2.889650106430053711e+00,2.937330007553100586e+00,2.943050146102905273e+00,2.992640256881713867e+00,3.002180099487304688e+00,3.067030191421508789e+00,3.141420125961303711e+00,3.286380290985107422e+00,3.393190145492553711e+00,3.473300218582153320e+00,3.503809928894042969e+00,3.417980194091796875e+00,3.339780092239379883e+00,3.335970163345336914e+00,3.387470245361328125e+00,3.551500082015991211e+00,3.614440441131591797e+00,3.589650154113769531e+00,3.578200101852416992e+00,3.725070238113403320e+00,4.020720005035400391e+00,4.196200370788574219e+00,4.180940151214599609e+00,4.276310443878173828e+00,4.297290325164794922e+00,4.293470382690429688e+00,4.369770050048828125e+00,4.329710006713867188e+00,4.486110210418701172e+00,4.690200328826904297e+00,4.705460071563720703e+00,4.619630336761474609e+00,4.640610218048095703e+00,4.776030063629150391e+00,5.027800083160400391e+00,5.361589908599853516e+00,5.485559940338134766e+00,5.620989799499511719e+00,5.781199932098388672e+00,6.015810489654541016e+00,6.349590778350830078e+00,6.746320247650146484e+00,7.179290294647216797e+00,7.604630947113037109e+00,8.037630081176757812e+00,8.403840065002441406e+00,8.857789993286132812e+00,1.003650093078613281e+01,1.185230064392089844e+01,1.319700050354003906e+01,1.529319953918457031e+01,1.768120002746582031e+01,1.916710090637207031e+01,1.951230049133300781e+01,2.017029953002929688e+01,2.132050132751464844e+01,2.218450164794921875e+01,2.348150062561035156e+01,2.398880195617675781e+01,2.439320182800292969e+01,2.461640167236328125e+01,2.506460189819335938e+01,2.467740249633789062e+01,2.490440177917480469e+01,2.542700195312500000e+01,2.563490104675292969e+01,2.560060119628906250e+01,2.552240180969238281e+01,2.551660156250000000e+01,2.551660156250000000e+01,2.555670166015625000e+01,2.553760337829589844e+01,2.523620223999023438e+01,2.547660064697265625e+01,2.555100059509277344e+01,2.542890167236328125e+01,2.523240089416503906e+01,2.504930114746093750e+01,2.525720024108886719e+01,2.538120079040527344e+01,2.494440078735351562e+01,2.507980155944824219e+01,2.513710021972656250e+01,2.523430252075195312e+01,2.511230087280273438e+01,2.505889892578125000e+01,2.480710029602050781e+01,2.488150024414062500e+01,2.507980155944824219e+01,2.463160324096679688e+01,2.450950050354003906e+01,2.387060165405273438e+01,2.444470024108886719e+01,2.493110084533691406e+01,2.502070045471191406e+01,2.489290237426757812e+01,2.498450088500976562e+01,2.499780273437500000e+01,2.501120185852050781e+01,2.504930114746093750e+01,2.503600120544433594e+01,2.486050033569335938e+01,2.490250205993652344e+01,2.482430267333984375e+01,2.460300064086914062e+01,2.415100097656250000e+01,2.277200126647949219e+01,2.175340080261230469e+01,2.198040008544921875e+01,2.274329948425292969e+01,2.320680236816406250e+01,2.261750030517578125e+01,2.334420013427734375e+01,2.446190071105957031e+01,2.465450096130371094e+01,2.426920318603515625e+01,2.394120216369628906e+01,2.325260353088378906e+01,2.385910034179687500e+01,2.456870079040527344e+01,2.478420066833496094e+01,2.486240005493164062e+01,2.450570297241210938e+01,2.206240081787109375e+01,1.810659980773925781e+01,1.715100097656250000e+01,1.604860115051269531e+01,1.289560031890869141e+01,1.044850063323974609e+01,9.004650115966796875e+00,7.471110820770263672e+00,8.152070999145507812e+00,9.397570610046386719e+00,8.720459938049316406e+00,8.594570159912109375e+00,1.102450084686279297e+01,1.199160003662109375e+01,9.418550491333007812e+00,7.280380249023437500e+00,6.677660465240478516e+00,7.263210296630859375e+00,7.219340801239013672e+00,6.658580303192138672e+00,6.870300292968750000e+00,6.851230144500732422e+00,6.811170101165771484e+00,6.330520153045654297e+00,4.684480190277099609e+00,3.957780122756958008e+00,4.182850360870361328e+00,4.825620174407958984e+00,5.167040348052978516e+00,5.550410270690917969e+00,5.622889995574951172e+00,5.575210094451904297e+00,5.342510700225830078e+00,4.783660411834716797e+00,4.438430309295654297e+00,3.973039865493774414e+00,3.658310174942016602e+00,4.201920032501220703e+00,4.377389907836914062e+00,3.768940210342407227e+00,3.061310052871704102e+00,2.441420078277587891e+00,2.283110141754150391e+00,2.294560194015502930e+00,2.014179944992065430e+00,1.859670162200927734e+00,1.817710041999816895e+00,1.901630043983459473e+00,2.174390077590942383e+00,2.500550031661987305e+00,2.592100143432617188e+00,2.588290214538574219e+00,2.967850208282470703e+00,3.276840209960937500e+00,3.145230054855346680e+00,2.777110338211059570e+00,2.353680372238159180e+00,1.848230123519897461e+00,1.792920112609863281e+00,1.607900142669677734e+00,1.359950184822082520e+00,1.304630041122436523e+00,1.239780068397521973e+00,1.480110049247741699e+00,1.869210124015808105e+00,1.874930024147033691e+00,1.670840024948120117e+00,1.670840024948120117e+00,1.575480103492736816e+00,1.626980066299438477e+00,1.823430061340332031e+00,1.676570177078247070e+00,1.499179959297180176e+00,1.398090124130249023e+00,1.285560011863708496e+00,1.247409939765930176e+00,1.241690158843994141e+00,1.222620010375976562e+00,1.121529936790466309e+00,1.041420102119445801e+00,1.064309954643249512e+00,1.279839992523193359e+00,1.464850068092346191e+00,1.550680160522460938e+00,1.478200078010559082e+00,1.377110004425048828e+00,1.369480133056640625e+00,1.344689965248107910e+00,1.344689965248107910e+00,1.308449983596801758e+00,1.293190121650695801e+00,1.266490101814270020e+00,1.094830036163330078e+00,8.983650207519531250e-01,9.422340393066406250e-01,9.498630166053771973e-01,7.820170521736145020e-01,7.114450335502624512e-01,7.972750067710876465e-01,8.869210481643676758e-01,8.258860111236572266e-01,8.373300433158874512e-01,8.182560205459594727e-01,8.697550296783447266e-01,9.822920560836791992e-01,9.231600165367126465e-01,8.697550296783447266e-01,7.648510336875915527e-01,6.580390334129333496e-01,6.771120429039001465e-01,6.599460244178771973e-01,6.465950608253479004e-01,6.351510286331176758e-01,6.237070560455322266e-01,6.179850101470947266e-01,6.485020518302917480e-01,6.465950608253479004e-01,6.122630238533020020e-01,5.455050468444824219e-01,5.531350374221801758e-01,5.741160511970520020e-01,6.084480285644531250e-01,5.664860010147094727e-01,5.474130511283874512e-01,5.073580145835876465e-01,4.882850050926208496e-01,5.531350374221801758e-01,5.836520195007324219e-01,6.504100561141967773e-01,6.332430243492126465e-01,6.065410375595092773e-01,6.656680107116699219e-01,6.885570287704467773e-01,6.942790150642395020e-01,7.858310341835021973e-01,8.163490295410156250e-01,7.762950658798217773e-01,7.839240431785583496e-01,8.487740159034729004e-01,8.010900020599365234e-01,7.228890061378479004e-01,6.980929970741271973e-01,7.228890061378479004e-01,7.000010609626770020e-01,7.152590155601501465e-01,6.561320424079895020e-01,5.931890010833740234e-01,5.989110469818115234e-01,6.389660239219665527e-01,6.198920011520385742e-01,6.332430243492126465e-01,7.209820151329040527e-01,7.820170521736145020e-01,8.010900020599365234e-01,7.038150429725646973e-01,6.656680107116699219e-01,7.038150429725646973e-01,6.675760149955749512e-01,6.103550195693969727e-01,5.035440325736999512e-01,4.425070285797119141e-01,4.806540310382843018e-01,4.787460267543792725e-01,4.863760173320770264e-01,5.111730098724365234e-01,5.168949961662292480e-01,4.692099988460540771e-01,4.768390059471130371e-01,5.264320373535156250e-01,5.798380374908447266e-01,5.207100510597229004e-01,4.673019945621490479e-01,4.348770380020141602e-01,4.768390059471130371e-01,4.901919960975646973e-01,4.291550219058990479e-01,4.215260148048400879e-01,4.348770380020141602e-01,4.577660262584686279e-01,4.596730172634124756e-01,4.081740379333496094e-01,4.062670171260833740e-01,4.215260148048400879e-01,4.081740379333496094e-01,4.196189939975738525e-01,3.948230147361755371e-01,3.452320098876953125e-01,3.681200146675109863e-01,3.891010284423828125e-01,3.910080492496490479e-01,3.852860033512115479e-01,3.681200146675109863e-01,4.215260148048400879e-01,4.158040285110473633e-01,3.814719915390014648e-01,3.814719915390014648e-01,3.643050193786621094e-01,3.452320098876953125e-01,3.452320098876953125e-01,3.700270354747772217e-01,3.776570260524749756e-01,3.604910075664520264e-01,3.871940076351165771e-01,4.005450010299682617e-01,3.929160237312316895e-01,4.024520218372344971e-01,4.425070285797119141e-01,4.463210403919219971e-01,4.196189939975738525e-01,3.852860033512115479e-01,3.833790123462677002e-01,3.662130236625671387e-01,3.795640170574188232e-01,4.024520218372344971e-01,4.062670171260833740e-01,3.929160237312316895e-01,3.662130236625671387e-01,3.757500052452087402e-01,3.929160237312316895e-01
7.038150429725646973e-01,6.752050518989562988e-01,6.713899970054626465e-01,6.771120429039001465e-01,6.847420334815979004e-01,7.000010609626770020e-01,7.057230472564697266e-01,7.057230472564697266e-01,7.076300382614135742e-01,7.152590155601501465e-01,7.171670198440551758e-01,7.114450335502624512e-01,7.133520245552062988e-01,7.152590155601501465e-01,7.076300382614135742e-01,7.095370292663574219e-01,7.209820151329040527e-01,7.286110520362854004e-01,7.381480336189270020e-01,7.419620156288146973e-01,7.419620156288146973e-01,7.495920658111572266e-01,7.514990568161010742e-01,7.400550246238708496e-01,7.362400293350219727e-01,7.381480336189270020e-01,7.400550246238708496e-01,7.419620156288146973e-01,7.400550246238708496e-01,7.362400293350219727e-01,7.343330383300781250e-01,7.400550246238708496e-01,7.419620156288146973e-01,7.419620156288146973e-01,7.534060478210449219e-01,7.591280341148376465e-01,7.610360383987426758e-01,7.591280341148376465e-01,7.534060478210449219e-01,7.419620156288146973e-01,7.362400293350219727e-01,7.324260473251342773e-01,7.343330383300781250e-01,7.381480336189270020e-01,7.362400293350219727e-01,7.400550246238708496e-01,7.400550246238708496e-01,7.419620156288146973e-01,7.419620156288146973e-01,7.514990568161010742e-01,7.553140521049499512e-01,7.514990568161010742e-01,7.514990568161010742e-01,7.553140521049499512e-01,7.553140521049499512e-01,7.457770109176635742e-01,7.362400293350219727e-01,7.305180430412292480e-01,7.247959971427917480e-01,7.190740108489990234e-01,7.133520245552062988e-01,7.076300382614135742e-01,7.133520245552062988e-01,7.171670198440551758e-01,7.171670198440551758e-01,7.209820151329040527e-01,7.247959971427917480e-01,7.247959971427917480e-01,7.305180430412292480e-01,7.400550246238708496e-01,7.419620156288146973e-01,7.381480336189270020e-01,7.362400293350219727e-01,7.400550246238708496e-01,7.419620156288146973e-01,7.305180430412292480e-01,7.190740108489990234e-01,7.114450335502624512e-01,7.000010609626770020e-01,7.000010609626770020e-01,7.057230472564697266e-01,7.038150429725646973e-01,7.038150429725646973e-01,7.057230472564697266e-01,7.076300382614135742e-01,7.095370292663574219e-01,7.076300382614135742e-01,7.057230472564697266e-01,7.076300382614135742e-01,7.114450335502624512e-01,7.152590155601501465e-01,7.228890061378479004e-01,7.305180430412292480e-01,7.247959971427917480e-01,7.190740108489990234e-01,7.247959971427917480e-01,7.228890061378479004e-01,7.209820151329040527e-01,7.114450335502624512e-01,7.038150429725646973e-01,6.980929970741271973e-01,6.942790150642395020e-01,6.980929970741271973e-01,7.019080519676208496e-01,7.019080519676208496e-01,6.961860060691833496e-01,6.828350424766540527e-01,6.732980608940124512e-01,6.713899970054626465e-01,6.828350424766540527e-01,6.866490244865417480e-01,6.866490244865417480e-01,6.866490244865417480e-01,6.828350424766540527e-01,6.847420334815979004e-01,6.866490244865417480e-01,6.961860060691833496e-01,6.980929970741271973e-01,7.000010609626770020e-01,6.942790150642395020e-01,6.866490244865417480e-01,6.828350424766540527e-01,6.732980608940124512e-01,6.713899970054626465e-01,6.656680107116699219e-01,6.637610197067260742e-01,6.618540287017822266e-01,6.618540287017822266e-01,6.637610197067260742e-01,6.618540287017822266e-01,6.618540287017822266e-01,6.656680107116699219e-01,6.637610197067260742e-01,6.618540287017822266e-01,6.599460244178771973e-01,6.580390334129333496e-01,6.599460244178771973e-01,6.675760149955749512e-01,6.713899970054626465e-01,6.752050518989562988e-01,6.732980608940124512e-01,6.713899970054626465e-01,6.637610197067260742e-01,6.618540287017822266e-01,6.580390334129333496e-01,6.618540287017822266e-01,6.637610197067260742e-01,6.637610197067260742e-01,6.618540287017822266e-01,6.542240381240844727e-01,6.523170471191406250e-01,6.561320424079895020e-01,6.656680107116699219e-01,6.694830060005187988e-01,6.694830060005187988e-01,6.675760149955749512e-01,6.675760149955749512e-01,6.694830060005187988e-01,6.771120429039001465e-01,6.847420334815979004e-01,6.732980608940124512e-01,6.637610197067260742e-01,6.618540287017822266e-01,6.637610197067260742e-01,6.561320424079895020e-01,6.465950608253479004e-01,6.351510286331176758e-01,6.313360333442687988e-01,6.256140470504760742e-01,6.198920011520385742e-01,6.294290423393249512e-01,6.332430243492126465e-01,6.275210380554199219e-01,6.237070560455322266e-01,6.179850101470947266e-01,6.160770058631896973e-01,6.179850101470947266e-01,6.332430243492126465e-01,6.427800059318542480e-01,6.446880698204040527e-01,6.446880698204040527e-01,6.370580196380615234e-01,6.332430243492126465e-01,6.370580196380615234e-01,6.427800059318542480e-01,6.351510286331176758e-01,6.351510286331176758e-01,6.427800059318542480e-01,6.446880698204040527e-01,6.465950608253479004e-01,6.465950608253479004e-01,6.504100561141967773e-01,6.465950608253479004e-01,6.504100561141967773e-01,6.523170471191406250e-01,6.523170471191406250e-01,6.523170471191406250e-01,6.504100561141967773e-01,6.504100561141967773e-01,6.523170471191406250e-01,6.465950608253479004e-01,6.332430243492126465e-01,6.275210380554199219e-01,6.275210380554199219e-01,6.294290423393249512e-01,6.294290423393249512e-01,6.313360333442687988e-01,6.294290423393249512e-01,6.275210380554199219e-01,6.275210380554199219e-01,6.294290423393249512e-01,6.275210380554199219e-01,6.256140470504760742e-01,6.275210380554199219e-01,6.275210380554199219e-01,6.294290423393249512e-01,6.313360333442687988e-01,6.275210380554199219e-01,6.198920011520385742e-01,6.294290423393249512e-01,6.332430243492126465e-01,6.465950608253479004e-01,6.504100561141967773e-01,6.580390334129333496e-01,6.580390334129333496e-01,6.656680107116699219e-01,6.732980608940124512e-01,6.732980608940124512e-01,6.599460244178771973e-01,6.523170471191406250e-01,6.465950608253479004e-01,6.465950608253479004e-01,6.504100561141967773e-01,6.523170471191406250e-01,6.580390334129333496e-01,6.561320424079895020e-01,6.656680107116699219e-01,6.694830060005187988e-01,6.732980608940124512e-01,6.713899970054626465e-01,6.656680107116699219e-01,6.618540287017822266e-01,6.637610197067260742e-01,6.637610197067260742e-01,6.713899970054626465e-01,6.809270381927490234e-01,6.866490244865417480e-01,7.000010609626770020e-01,7.057230472564697266e-01,7.114450335502624512e-01,7.152590155601501465e-01,7.114450335502624512e-01,7.076300382614135742e-01,7.000010609626770020e-01,7.019080519676208496e-01,6.980929970741271973e-01,6.885570287704467773e-01,6.961860060691833496e-01,7.076300382614135742e-01,7.190740108489990234e-01,7.247959971427917480e-01,7.190740108489990234e-01,7.038150429725646973e-01,7.000010609626770020e-01,7.076300382614135742e-01,7.114450335502624512e-01,7.076300382614135742e-01,7.057230472564697266e-01,6.980929970741271973e-01,6.904640197753906250e-01,6.942790150642395020e-01,6.980929970741271973e-01,7.114450335502624512e-01,7.171670198440551758e-01,7.038150429725646973e-01,7.038150429725646973e-01,7.171670198440551758e-01,7.247959971427917480e-01,7.190740108489990234e-01,7.114450335502624512e-01,7.114450335502624512e-01,7.152590155601501465e-01,7.133520245552062988e-01,7.019080519676208496e-01,6.980929970741271973e-01,7.000010609626770020e-01,7.000010609626770020e-01,7.038150429725646973e-01,7.114450335502624512e-01,7.228890061378479004e-01,7.267040610313415527e-01,7.400550246238708496e-01,7.438700199127197266e-01,7.495920658111572266e-01,7.438700199127197266e-01,7.419620156288146973e-01,7.381480336189270020e-01,7.247959971427917480e-01,7.114450335502624512e-01,7.152590155601501465e-01,7.228890061378479004e-01,7.247959971427917480e-01,7.247959971427917480e-01,7.247959971427917480e-01,7.247959971427917480e-01,7.247959971427917480e-01,7.228890061378479004e-01,7.228890061378479004e-01,7.190740108489990234e-01,7.267040610313415527e-01,7.362400293350219727e-01,7.400550246238708496e-01,7.362400293350219727e-01,7.247959971427917480e-01,7.381480336189270020e-01,7.476840019226074219e-01,7.591280341148376465e-01,7.629430294036865234e-01,7.610360383987426758e-01,7.610360383987426758e-01,7.686650156974792480e-01,7.743870019912719727e-01,7.686650156974792480e-01,7.610360383987426758e-01,7.591280341148376465e-01,7.553140521049499512e-01,7.572210431098937988e-01,7.419620156288146973e-01,7.400550246238708496e-01,7.419620156288146973e-01,7.553140521049499512e-01,7.648510336875915527e-01,7.667580246925354004e-01,7.686650156974792480e-01,7.724800109863281250e-01,7.724800109863281250e-01,7.648510336875915527e-01,7.591280341148376465e-01,7.534060478210449219e-01,7.591280341148376465e-01,7.743870019912719727e-01,7.762950658798217773e-01,7.705730199813842773e-01,7.610360383987426758e-01,7.648510336875915527e-01,7.762950658798217773e-01,7.782020568847656250e-01,7.724800109863281250e-01,7.705730199813842773e-01,7.629430294036865234e-01,7.553140521049499512e-01,7.591280341148376465e-01,7.610360383987426758e-01,7.534060478210449219e-01,7.476840019226074219e-01,7.381480336189270020e-01,7.400550246238708496e-01,7.457770109176635742e-01,7.438700199127197266e-01,7.438700199127197266e-01,7.476840019226074219e-01,7.686650156974792480e-01,7.743870019912719727e-01,7.648510336875915527e-01,7.686650156974792480e-01,7.782020568847656250e-01,7.877390384674072266e-01,8.010900020599365234e-01,8.068120479583740234e-01,8.010900020599365234e-01,7.953680157661437988e-01,7.934610247611999512e-01,7.915530204772949219e-01,7.839240431785583496e-01,7.782020568847656250e-01,7.782020568847656250e-01,7.762950658798217773e-01,7.858310341835021973e-01,7.915530204772949219e-01,8.010900020599365234e-01,7.991830110549926758e-01,7.839240431785583496e-01,7.705730199813842773e-01,7.629430294036865234e-01,7.610360383987426758e-01,7.705730199813842773e-01,7.858310341835021973e-01,7.915530204772949219e-01,7.858310341835021973e-01,7.801090478897094727e-01,7.782020568847656250e-01,7.724800109863281250e-01,7.724800109863281250e-01,7.782020568847656250e-01,7.820170521736145020e-01,7.877390384674072266e-01,7.801090478897094727e-01,7.839240431785583496e-01,7.877390384674072266e-01,7.915530204772949219e-01,8.029969930648803711e-01,8.029969930648803711e-01,8.049050569534301758e-01,7.991830110549926758e-01,7.915530204772949219e-01,7.896460294723510742e-01,7.801090478897094727e-01,7.820170521736145020e-01,7.915530204772949219e-01,8.049050569534301758e-01,8.087200522422790527e-01,8.163490295410156250e-01,8.220710158348083496e-01,8.239780068397521973e-01,8.316080570220947266e-01,8.430520296096801758e-01,8.487740159034729004e-01,8.506810069084167480e-01,8.449590206146240234e-01,8.316080570220947266e-01,8.258860111236572266e-01,8.182560205459594727e-01,8.182560205459594727e-01,8.277930021286010742e-01,8.182560205459594727e-01,8.029969930648803711e-01,8.049050569534301758e-01,8.068120479583740234e-01,8.163490295410156250e-01,8.296999931335449219e-01,8.277930021286010742e-01,8.144420385360717773e-01,8.182560205459594727e-01,8.335150480270385742e-01,8.411440253257751465e-01,8.277930021286010742e-01,8.068120479583740234e-01,7.991830110549926758e-01,7.858310341835021973e-01,7.858310341835021973e-01,7.991830110549926758e-01,7.934610247611999512e-01,7.972750067710876465e-01,8.220710158348083496e-01,8.468670248985290527e-01,8.525890111923217773e-01,8.544960021972656250e-01,8.544960021972656250e-01,8.373300433158874512e-01,8.316080570220947266e-01,8.392370343208312988e-01,8.564030528068542480e-01,8.754770159721374512e-01,8.907360434532165527e-01,8.983650207519531250e-01,8.850130438804626465e-01,8.811990618705749512e-01,8.964580297470092773e-01,9.155310392379760742e-01,9.098090529441833496e-01,9.040870070457458496e-01,9.002720117568969727e-01,9.021800160408020020e-01,9.040870070457458496e-01,9.002720117568969727e-01,9.059939980506896973e-01,9.174380302429199219e-01,9.231600165367126465e-01,9.117160439491271973e-01,9.040870070457458496e-01,8.850130438804626465e-01,8.792909979820251465e-01,8.850130438804626465e-01,8.964580297470092773e-01,9.002720117568969727e-01,9.040870070457458496e-01,9.002720117568969727e-01,9.079020619392395020e-01,9.117160439491271973e-01,9.079020619392395020e-01,9.155310392379760742e-01,9.155310392379760742e-01,9.040870070457458496e-01,9.117160439491271973e-01,9.212530255317687988e-01,9.231600165367126465e-01,9.307900071144104004e-01,9.403270483016967773e-01,9.422340393066406250e-01,9.326969981193542480e-01,9.231600165367126465e-01,9.212530255317687988e-01,9.365120530128479004e-01,9.365120530128479004e-01,9.384190440177917480e-01,9.498630166053771973e-01,9.670290350914001465e-01,9.746590256690979004e-01,9.784770011901855469e-01,9.975510835647583008e-01,9.956430196762084961e-01,9.956430196762084961e-01,1.007089972496032715e+00,1.010900020599365234e+00,1.028069972991943359e+00,1.018530011177062988e+00,1.028069972991943359e+00,1.041420102119445801e+00,1.037610054016113281e+00,1.041420102119445801e+00,1.056679964065551758e+00,1.047140121459960938e+00,1.024250030517578125e+00,1.016620039939880371e+00,1.008990049362182617e+00,1.031880021095275879e+00,1.085290074348449707e+00,1.102450013160705566e+00,1.098640084266662598e+00,1.089100003242492676e+00,1.091010093688964844e+00,1.083380103111267090e+00,1.071939945220947266e+00,1.068120002746582031e+00,1.068120002746582031e+00,1.073840022087097168e+00,1.068120002746582031e+00,1.068120002746582031e+00,1.047140121459960938e+00,1.033789992332458496e+00,1.029980063438415527e+00,1.043329954147338867e+00,1.050960183143615723e+00,1.060490012168884277e+00,1.064309954643249512e+00,1.064309954643249512e+00,1.047140121459960938e+00,1.052860140800476074e+00,1.054770112037658691e+00,1.050960183143615723e+00,1.039510011672973633e+00,1.047140121459960938e+00,1.068120002746582031e+00,1.083380103111267090e+00,1.081470131874084473e+00,1.094830036163330078e+00,1.102450013160705566e+00,1.102450013160705566e+00,1.106270074844360352e+00,1.106270074844360352e+00,1.108180165290832520e+00,1.131070017814636230e+00,1.138690114021301270e+00,1.117710113525390625e+00,1.100550055503845215e+00,1.121529936790466309e+00,1.121529936790466309e+00,1.110080122947692871e+00,1.096729993820190430e+00,1.085290074348449707e+00,1.085290074348449707e+00,1.091010093688964844e+00,1.096729993820190430e+00,1.091010093688964844e+00,1.094830036163330078e+00,1.098640084266662598e+00,1.108180165290832520e+00,1.117710113525390625e+00,1.129160046577453613e+00,1.142510056495666504e+00,1.119620084762573242e+00,1.102450013160705566e+00,1.115810155868530273e+00,1.108180165290832520e+00,1.102450013160705566e+00,1.115810155868530273e+00,1.115810155868530273e+00,1.121529936790466309e+00,1.127250075340270996e+00,1.150140047073364258e+00,1.148230195045471191e+00,1.142510056495666504e+00,1.140600085258483887e+00,1.121529936790466309e+00,1.108180165290832520e+00,1.132969975471496582e+00,1.195920109748840332e+00,1.232150077819824219e+00,1.249320030212402344e+00,1.243600130081176758e+00,1.232150077819824219e+00,1.251230001449584961e+00,1.237880110740661621e+00,1.213080048561096191e+00,1.211170077323913574e+00,1.207360029220581055e+00,1.211170077323913574e+00,1.213080048561096191e+00,1.213080048561096191e+00,1.224530100822448730e+00,1.226429939270019531e+00,1.201640129089355469e+00,1.216899991035461426e+00,1.237880110740661621e+00,1.245510101318359375e+00,1.249320030212402344e+00,1.247409939765930176e+00,1.243600130081176758e+00,1.241690158843994141e+00,1.239780068397521973e+00,1.243600130081176758e+00,1.272210121154785156e+00,1.266490101814270020e+00,1.256950020790100098e+00,1.266490101814270020e+00,1.279839992523193359e+00,1.277930021286010742e+00,1.289380073547363281e+00,1.277930021286010742e+00,1.253140091896057129e+00,1.249320030212402344e+00,1.251230001449584961e+00,1.266490101814270020e+00,1.266490101814270020e+00,1.287469983100891113e+00,1.319890022277832031e+00,1.333240032196044922e+00,1.375210046768188477e+00,1.394280076026916504e+00,1.390460014343261719e+00,1.392370104789733887e+00,1.424800157546997070e+00,1.436240077018737793e+00,1.417170166969299316e+00,1.379020094871520996e+00,1.346600055694580078e+00,1.384740114212036133e+00,1.401910066604614258e+00,1.384740114212036133e+00,1.382840037345886230e+00,1.411450028419494629e+00,1.438149929046630859e+00,1.440060019493103027e+00,1.468670010566711426e+00,1.470569968223571777e+00,1.441959977149963379e+00,1.401910066604614258e+00,1.377110004425048828e+00,1.420980095863342285e+00,1.441959977149963379e+00,1.422890067100524902e+00,1.403820037841796875e+00,1.392370104789733887e+00,1.411450028419494629e+00,1.424800157546997070e+00,1.436240077018737793e+00,1.459130048751831055e+00,1.464850068092346191e+00,1.462940096855163574e+00,1.453410148620605469e+00,1.447690010070800781e+00,1.434329986572265625e+00,1.424800157546997070e+00,1.417170166969299316e+00,1.409539937973022461e+00,1.398090124130249023e+00,1.401910066604614258e+00,1.407630085945129395e+00,1.417170166969299316e+00,1.451500058174133301e+00,1.461040139198303223e+00,1.462940096855163574e+00,1.476300001144409180e+00,1.485830187797546387e+00,1.474390029907226562e+00,1.489650130271911621e+00,1.508720040321350098e+00,1.495370030403137207e+00,1.493460178375244141e+00,1.518260121345520020e+00,1.527790069580078125e+00,1.529700040817260742e+00,1.556400060653686523e+00,1.583110094070434570e+00,1.573570013046264648e+00,1.583110094070434570e+00,1.609810113906860352e+00,1.625069975852966309e+00,1.651770114898681641e+00,1.659399986267089844e+00,1.680380105972290039e+00,1.693730115890502930e+00,1.697550058364868164e+00,1.680380105972290039e+00,1.689919948577880859e+00,1.722340106964111328e+00,1.729970097541809082e+00,1.741420149803161621e+00,1.754770159721374512e+00,1.714710116386413574e+00,1.663220047950744629e+00,1.676570177078247070e+00,1.741420149803161621e+00,1.762400150299072266e+00,1.741420149803161621e+00,1.724250078201293945e+00,1.777660131454467773e+00,1.882560014724731445e+00,1.968400239944458008e+00,1.972209930419921875e+00,1.953140020370483398e+00,1.947410106658935547e+00,1.966490030288696289e+00,1.981750011444091797e+00,1.976029992103576660e+00,1.926430106163024902e+00,1.878750085830688477e+00,1.878750085830688477e+00,1.916890144348144531e+00,1.916890144348144531e+00,1.905450105667114258e+00,1.913080096244812012e+00,1.983660101890563965e+00,2.027530193328857422e+00,2.054229974746704102e+00,2.069490194320678711e+00,2.033250093460083008e+00,1.981750011444091797e+00,1.943600058555603027e+00,1.960770130157470703e+00,2.000820159912109375e+00,2.027530193328857422e+00,2.033250093460083008e+00,2.058039903640747070e+00,2.124800205230712891e+00,2.214450120925903320e+00,2.248780250549316406e+00,2.250689983367919922e+00,2.269760131835937500e+00,2.277390241622924805e+00,2.214450120925903320e+00,2.145780086517333984e+00,2.119079828262329102e+00,2.218260049819946289e+00,2.269760131835937500e+00,2.223980188369750977e+00,2.201100111007690430e+00,2.214450120925903320e+00,2.199190139770507812e+00,2.168670177459716797e+00,2.161040067672729492e+00,2.216350317001342773e+00,2.241149902343750000e+00,2.311720132827758789e+00,2.363219976425170898e+00,2.361310243606567383e+00,2.290740013122558594e+00,2.239240169525146484e+00,2.212540149688720703e+00,2.208719968795776367e+00,2.229710340499877930e+00,2.218260049819946289e+00,2.149600267410278320e+00,2.130520105361938477e+00,2.159130334854125977e+00,2.168670177459716797e+00,2.170580148696899414e+00,2.203000068664550781e+00,2.204910039901733398e+00,2.147690057754516602e+00,2.109540224075317383e+00,2.098100185394287109e+00,2.130520105361938477e+00,2.101910352706909180e+00,2.052320003509521484e+00,2.025620222091674805e+00,2.082840204238891602e+00,2.189650058746337891e+00,2.235430240631103516e+00,2.183929920196533203e+00,2.193470001220703125e+00,2.178210020065307617e+00,2.172480344772338867e+00,2.153410196304321289e+00,2.199190139770507812e+00,2.235430240631103516e+00,2.239240169525146484e+00,2.214450120925903320e+00,2.180109977722167969e+00,2.132430076599121094e+00,2.090470075607299805e+00,2.090470075607299805e+00,2.143870115280151367e+00,2.168670177459716797e+00,2.138149976730346680e+00,2.082840204238891602e+00,2.077120065689086914e+00,2.084750175476074219e+00,2.100010156631469727e+00,2.111449956893920898e+00,2.107640266418457031e+00,2.151499986648559570e+00,2.151499986648559570e+00,2.164860248565673828e+00,2.168670177459716797e+00,2.161040067672729492e+00,2.155320167541503906e+00,2.164860248565673828e+00,2.162950277328491211e+00,2.168670177459716797e+00,2.193470001220703125e+00,2.201100111007690430e+00,2.191560268402099609e+00,2.168670177459716797e+00,2.183929920196533203e+00,2.189650058746337891e+00,2.174390077590942383e+00,2.183929920196533203e+00,2.246870040893554688e+00,2.298370122909545898e+00,2.326980113983154297e+00,2.361310243606567383e+00,2.334610223770141602e+00,2.283110141754150391e+00,2.260220050811767578e+00,2.229710340499877930e+00,2.229710340499877930e+00,2.256410121917724609e+00,2.313630104064941406e+00,2.384200096130371094e+00,2.416630268096923828e+00,2.401370286941528320e+00,2.412810087203979492e+00,2.414720058441162109e+00,2.435700178146362305e+00,2.456680059432983398e+00,2.513900041580200195e+00,2.494829893112182617e+00,2.431879997253417969e+00,2.464310169219970703e+00,2.578750133514404297e+00,2.641690015792846680e+00,2.674120187759399414e+00,2.714169979095458984e+00,2.710360288619995117e+00,2.666490077972412109e+00,2.653140306472778320e+00,2.594010114669799805e+00,2.588290214538574219e+00,2.576840162277221680e+00,2.534880161285400391e+00,2.538700103759765625e+00,2.559679985046386719e+00,2.569210052490234375e+00,2.630250215530395508e+00,2.710360288619995117e+00,2.756129980087280273e+00,2.716080188751220703e+00,2.704639911651611328e+00,2.698909997940063477e+00,2.729430198669433594e+00,2.746599912643432617e+00,2.761859893798828125e+00,2.788560152053833008e+00,2.811450004577636719e+00,2.893460035324096680e+00,2.967850208282470703e+00,2.965939998626708984e+00,3.017440080642700195e+00,3.067030191421508789e+00,3.179570198059082031e+00,3.160490036010742188e+00,3.204360008239746094e+00,3.246320009231567383e+00,3.284470081329345703e+00,3.299730062484741211e+00,3.313080072402954102e+00,3.314990043640136719e+00,3.353130340576171875e+00,3.410350322723388672e+00,3.471390247344970703e+00,3.583920001983642578e+00,3.629700183868408203e+00,3.547680377960205078e+00,3.612530231475830078e+00,3.776570320129394531e+00,4.039790153503417969e+00,4.137070178985595703e+00,4.161859989166259766e+00,4.171400070190429688e+00,4.358320236206054688e+00,4.371670246124267578e+00,4.310640335083007812e+00,4.463230133056640625e+00,4.674940109252929688e+00,4.720720291137695312e+00,4.758860111236572266e+00,4.789380073547363281e+00,5.046870231628417969e+00,5.399730205535888672e+00,5.592380523681640625e+00,5.584750175476074219e+00,5.582840442657470703e+00,5.729710578918457031e+00,6.017710208892822266e+00,6.320980072021484375e+00,6.717710494995117188e+00,7.209810256958007812e+00,7.648500442504882812e+00,8.028090476989746094e+00,8.394300460815429688e+00,8.731900215148925781e+00,9.485300064086914062e+00,1.152810001373291016e+01,1.341440010070800781e+01,1.547630119323730469e+01,1.774990081787109375e+01,2.039730262756347656e+01,2.106110000610351562e+01,2.167710113525390625e+01,2.240769958496093750e+01,2.273570060729980469e+01,2.380380249023437500e+01,2.404030227661132812e+01,2.279480171203613281e+01,2.270900154113769531e+01,2.335750198364257812e+01,2.409370231628417969e+01,2.464690208435058594e+01,2.513900184631347656e+01,2.552240180969238281e+01,2.543080139160156250e+01,2.546890068054199219e+01,2.467740249633789062e+01,2.462020111083984375e+01,2.509130096435546875e+01,2.517900085449218750e+01,2.531060028076171875e+01,2.547279930114746094e+01,2.553000068664550781e+01,2.556240081787109375e+01,2.556809997558593750e+01,2.536400032043457031e+01,2.529920196533203125e+01,2.544219970703125000e+01,2.538120079040527344e+01,2.537170219421386719e+01,2.535070037841796875e+01,2.530300140380859375e+01,2.529730224609375000e+01,2.524580192565917969e+01,2.527060127258300781e+01,2.523240089416503906e+01,2.524770164489746094e+01,2.518090248107910156e+01,2.497109985351562500e+01,2.405370140075683594e+01,2.450000190734863281e+01,2.474610137939453125e+01,2.497879981994628906e+01,2.499210357666015625e+01,2.501880264282226562e+01,2.503410148620605469e+01,2.507600212097167969e+01,2.463730239868164062e+01,2.478040122985839844e+01,2.486240005493164062e+01,2.490630149841308594e+01,2.496730041503906250e+01,2.426729965209960938e+01,2.413380050659179688e+01,2.332130241394042969e+01,2.335750198364257812e+01,2.210250091552734375e+01,2.263269996643066406e+01,2.209289932250976562e+01,2.140250015258789062e+01,2.304090118408203125e+01,2.438750076293945312e+01,2.454390144348144531e+01,2.441990089416503906e+01,2.434170150756835938e+01,2.445420265197753906e+01,2.429210090637207031e+01,2.437410163879394531e+01,2.471550178527832031e+01,2.496730041503906250e+01,2.494060325622558594e+01,2.252589988708496094e+01,1.769460105895996094e+01,1.644910049438476562e+01,1.588260173797607422e+01,1.292430019378662109e+01,1.006700038909912109e+01,8.611740112304687500e+00,7.419620513916015625e+00,7.816370010375976562e+00,9.090480804443359375e+00,8.794840812683105469e+00,8.781490325927734375e+00,1.114470100402832031e+01,1.219950103759765625e+01,9.777130126953125000e+00,7.492100238800048828e+00,6.456400394439697266e+00,6.956130027770996094e+00,7.255579948425292969e+00,6.612810134887695312e+00,6.837870597839355469e+00,6.902719974517822266e+00,6.588010787963867188e+00,5.876570224761962891e+00,4.323990345001220703e+00,3.732700109481811523e+00,4.137070178985595703e+00,4.844700336456298828e+00,5.296740531921386719e+00,5.636250495910644531e+00,5.477940559387207031e+00,5.245240211486816406e+00,5.125079631805419922e+00,4.823709964752197266e+00,4.791290283203125000e+00,4.219080448150634766e+00,3.669750213623046875e+00,4.177120208740234375e+00,4.436520099639892578e+00,3.730790138244628906e+00,3.139510154724121094e+00,2.580660104751586914e+00,2.445240020751953125e+00,2.307909965515136719e+00,1.985560059547424316e+00,1.869210124015808105e+00,1.855860114097595215e+00,1.947410106658935547e+00,2.311720132827758789e+00,2.702730178833007812e+00,2.813349962234497070e+00,2.677930116653442383e+00,2.998369932174682617e+00,3.236790180206298828e+00,3.248230218887329102e+00,2.914440155029296875e+00,2.445240020751953125e+00,1.846320033073425293e+00,1.707080125808715820e+00,1.564029932022094727e+00,1.291280031204223633e+00,1.241690158843994141e+00,1.327520132064819336e+00,1.522070169448852539e+00,1.853950023651123047e+00,1.882560014724731445e+00,1.667030096054077148e+00,1.651770114898681641e+00,1.613620042800903320e+00,1.678470134735107422e+00,1.935970187187194824e+00,1.777660131454467773e+00,1.552590131759643555e+00,1.466759920120239258e+00,1.382840037345886230e+00,1.306540131568908691e+00,1.272210121154785156e+00,1.220710039138793945e+00,1.068120002746582031e+00,1.028069972991943359e+00,1.070030093193054199e+00,1.300820112228393555e+00,1.468670010566711426e+00,1.476300001144409180e+00,1.432430148124694824e+00,1.337060093879699707e+00,1.386650085449218750e+00,1.382840037345886230e+00,1.409539937973022461e+00,1.289380073547363281e+00,1.302730083465576172e+00,1.342779994010925293e+00,1.171120047569274902e+00,8.945500254631042480e-01,8.869210481643676758e-01,8.869210481643676758e-01,7.381480336189270020e-01,6.961860060691833496e-01,7.534060478210449219e-01,8.697550296783447266e-01,8.201640248298645020e-01,8.239780068397521973e-01,7.782020568847656250e-01,8.564030528068542480e-01,1.005180001258850098e+00,9.593999981880187988e-01,8.735690116882324219e-01,7.419620156288146973e-01,6.313360333442687988e-01,6.675760149955749512e-01,6.923710107803344727e-01,6.523170471191406250e-01,6.408730149269104004e-01,6.427800059318542480e-01,5.950959920883178711e-01,6.370580196380615234e-01,6.103550195693969727e-01,5.512270331382751465e-01,4.730240404605865479e-01,5.359690189361572266e-01,5.989110469818115234e-01,6.504100561141967773e-01,5.931890010833740234e-01,5.626720190048217773e-01,5.092660188674926758e-01,4.749320149421691895e-01,5.397830009460449219e-01,5.397830009460449219e-01,5.588570237159729004e-01,5.836520195007324219e-01,6.046330332756042480e-01,6.427800059318542480e-01,6.942790150642395020e-01,7.038150429725646973e-01,7.381480336189270020e-01,7.648510336875915527e-01,7.820170521736145020e-01,7.953680157661437988e-01,8.335150480270385742e-01,8.201640248298645020e-01,7.705730199813842773e-01,7.247959971427917480e-01,6.980929970741271973e-01,6.942790150642395020e-01,6.923710107803344727e-01,6.198920011520385742e-01,5.893740057945251465e-01,6.198920011520385742e-01,6.675760149955749512e-01,6.275210380554199219e-01,5.855600237846374512e-01,6.980929970741271973e-01,8.201640248298645020e-01,8.010900020599365234e-01,6.923710107803344727e-01,6.465950608253479004e-01,6.866490244865417480e-01,6.771120429039001465e-01,6.294290423393249512e-01,5.168949961662292480e-01,4.711170196533203125e-01,4.901919960975646973e-01,5.207100510597229004e-01,5.435980558395385742e-01,5.474130511283874512e-01,5.264320373535156250e-01,4.882850050926208496e-01,4.692099988460540771e-01,5.245250463485717773e-01,5.722080469131469727e-01,5.359690189361572266e-01,4.901919960975646973e-01,4.463210403919219971e-01,4.959140419960021973e-01,5.073580145835876465e-01,4.730240404605865479e-01,4.634880125522613525e-01,4.653950035572052002e-01,4.711170196533203125e-01,4.520430266857147217e-01,4.177110195159912109e-01,4.005450010299682617e-01,4.367850124835968018e-01,4.482290148735046387e-01,4.348770380020141602e-01,4.215260148048400879e-01,3.738420009613037109e-01,3.662130236625671387e-01,3.795640170574188232e-01,3.929160237312316895e-01,3.891010284423828125e-01,3.814719915390014648e-01,4.711170196533203125e-01,4.577660262584686279e-01,3.833790123462677002e-01,3.643050193786621094e-01,3.719350099563598633e-01,3.509540259838104248e-01,3.433249890804290771e-01,3.776570260524749756e-01,3.795640170574188232e-01,3.604910075664520264e-01,4.043600261211395264e-01,4.310629963874816895e-01,4.024520218372344971e-01,3.833790123462677002e-01,3.967300355434417725e-01,4.138970375061035156e-01,3.871940076351165771e-01,3.738420009613037109e-01,3.814719915390014648e-01,3.719350099563598633e-01,4.024520218372344971e-01
7.038150429725646973e-01,6.904640197753906250e-01,6.847420334815979004e-01,6.732980608940124512e-01,6.675760149955749512e-01,6.675760149955749512e-01,6.694830060005187988e-01,6.771120429039001465e-01,6.885570287704467773e-01,7.000010609626770020e-01,7.038150429725646973e-01,7.038150429725646973e-01,7.114450335502624512e-01,7.190740108489990234e-01,7.171670198440551758e-01,7.190740108489990234e-01,7.133520245552062988e-01,7.171670198440551758e-01,7.171670198440551758e-01,7.076300382614135742e-01,7.057230472564697266e-01,7.076300382614135742e-01,7.095370292663574219e-01,7.209820151329040527e-01,7.305180430412292480e-01,7.381480336189270020e-01,7.362400293350219727e-01,7.267040610313415527e-01,7.247959971427917480e-01,7.267040610313415527e-01,7.228890061378479004e-01,7.209820151329040527e-01,7.228890061378479004e-01,7.247959971427917480e-01,7.324260473251342773e-01,7.324260473251342773e-01,7.267040610313415527e-01,7.247959971427917480e-01,7.247959971427917480e-01,7.247959971427917480e-01,7.247959971427917480e-01,7.247959971427917480e-01,7.343330383300781250e-01,7.381480336189270020e-01,7.381480336189270020e-01,7.553140521049499512e-01,7.610360383987426758e-01,7.553140521049499512e-01,7.534060478210449219e-01,7.514990568161010742e-01,7.591280341148376465e-01,7.686650156974792480e-01,7.782020568847656250e-01,7.743870019912719727e-01,7.648510336875915527e-01,7.553140521049499512e-01,7.514990568161010742e-01,7.572210431098937988e-01,7.572210431098937988e-01,7.514990568161010742e-01,7.476840019226074219e-01,7.419620156288146973e-01,7.419620156288146973e-01,7.267040610313415527e-01,7.133520245552062988e-01,7.019080519676208496e-01,7.076300382614135742e-01,7.267040610313415527e-01,7.400550246238708496e-01,7.419620156288146973e-01,7.419620156288146973e-01,7.381480336189270020e-01,7.286110520362854004e-01,7.247959971427917480e-01,7.305180430412292480e-01,7.343330383300781250e-01,7.228890061378479004e-01,7.133520245552062988e-01,7.114450335502624512e-01,7.095370292663574219e-01,7.114450335502624512e-01,7.133520245552062988e-01,7.114450335502624512e-01,7.076300382614135742e-01,7.076300382614135742e-01,7.133520245552062988e-01,7.133520245552062988e-01,7.095370292663574219e-01,7.038150429725646973e-01,6.980929970741271973e-01,7.038150429725646973e-01,7.114450335502624512e-01,7.152590155601501465e-01,7.152590155601501465e-01,7.114450335502624512e-01,7.114450335502624512e-01,7.190740108489990234e-01,7.228890061378479004e-01,7.190740108489990234e-01,7.247959971427917480e-01,7.324260473251342773e-01,7.247959971427917480e-01,7.190740108489990234e-01,7.171670198440551758e-01,7.114450335502624512e-01,7.000010609626770020e-01,6.904640197753906250e-01,6.904640197753906250e-01,6.980929970741271973e-01,6.980929970741271973e-01,6.904640197753906250e-01,6.847420334815979004e-01,6.847420334815979004e-01,6.866490244865417480e-01,6.923710107803344727e-01,6.885570287704467773e-01,6.866490244865417480e-01,6.847420334815979004e-01,6.847420334815979004e-01,6.942790150642395020e-01,7.000010609626770020e-01,6.980929970741271973e-01,6.885570287704467773e-01,6.885570287704467773e-01,6.885570287704467773e-01,6.885570287704467773e-01,6.980929970741271973e-01,6.980929970741271973e-01,6.885570287704467773e-01,6.809270381927490234e-01,6.694830060005187988e-01,6.580390334129333496e-01,6.580390334129333496e-01,6.618540287017822266e-01,6.599460244178771973e-01,6.561320424079895020e-01,6.523170471191406250e-01,6.465950608253479004e-01,6.465950608253479004e-01,6.465950608253479004e-01,6.523170471191406250e-01,6.561320424079895020e-01,6.523170471191406250e-01,6.561320424079895020e-01,6.618540287017822266e-01,6.637610197067260742e-01,6.618540287017822266e-01,6.618540287017822266e-01,6.523170471191406250e-01,6.504100561141967773e-01,6.637610197067260742e-01,6.637610197067260742e-01,6.542240381240844727e-01,6.523170471191406250e-01,6.523170471191406250e-01,6.485020518302917480e-01,6.485020518302917480e-01,6.504100561141967773e-01,6.599460244178771973e-01,6.675760149955749512e-01,6.637610197067260742e-01,6.618540287017822266e-01,6.637610197067260742e-01,6.656680107116699219e-01,6.675760149955749512e-01,6.694830060005187988e-01,6.656680107116699219e-01,6.580390334129333496e-01,6.523170471191406250e-01,6.485020518302917480e-01,6.427800059318542480e-01,6.332430243492126465e-01,6.332430243492126465e-01,6.294290423393249512e-01,6.275210380554199219e-01,6.332430243492126465e-01,6.332430243492126465e-01,6.275210380554199219e-01,6.179850101470947266e-01,6.160770058631896973e-01,6.217989921569824219e-01,6.256140470504760742e-01,6.275210380554199219e-01,6.332430243492126465e-01,6.332430243492126465e-01,6.332430243492126465e-01,6.408730149269104004e-01,6.408730149269104004e-01,6.389660239219665527e-01,6.465950608253479004e-01,6.485020518302917480e-01,6.465950608253479004e-01,6.504100561141967773e-01,6.523170471191406250e-01,6.504100561141967773e-01,6.465950608253479004e-01,6.465950608253479004e-01,6.446880698204040527e-01,6.485020518302917480e-01,6.599460244178771973e-01,6.752050518989562988e-01,6.828350424766540527e-01,6.732980608940124512e-01,6.637610197067260742e-01,6.542240381240844727e-01,6.523170471191406250e-01,6.504100561141967773e-01,6.465950608253479004e-01,6.427800059318542480e-01,6.465950608253479004e-01,6.504100561141967773e-01,6.465950608253479004e-01,6.351510286331176758e-01,6.332430243492126465e-01,6.408730149269104004e-01,6.389660239219665527e-01,6.332430243492126465e-01,6.332430243492126465e-01,6.408730149269104004e-01,6.370580196380615234e-01,6.351510286331176758e-01,6.446880698204040527e-01,6.427800059318542480e-01,6.313360333442687988e-01,6.256140470504760742e-01,6.313360333442687988e-01,6.332430243492126465e-01,6.408730149269104004e-01,6.504100561141967773e-01,6.599460244178771973e-01,6.675760149955749512e-01,6.771120429039001465e-01,6.752050518989562988e-01,6.675760149955749512e-01,6.599460244178771973e-01,6.523170471191406250e-01,6.523170471191406250e-01,6.465950608253479004e-01,6.446880698204040527e-01,6.523170471191406250e-01,6.599460244178771973e-01,6.637610197067260742e-01,6.732980608940124512e-01,6.790200471878051758e-01,6.675760149955749512e-01,6.694830060005187988e-01,6.790200471878051758e-01,6.809270381927490234e-01,6.828350424766540527e-01,6.866490244865417480e-01,6.866490244865417480e-01,6.885570287704467773e-01,6.847420334815979004e-01,6.866490244865417480e-01,6.923710107803344727e-01,6.980929970741271973e-01,7.038150429725646973e-01,7.038150429725646973e-01,6.942790150642395020e-01,6.942790150642395020e-01,6.980929970741271973e-01,6.980929970741271973e-01,7.000010609626770020e-01,6.980929970741271973e-01,7.038150429725646973e-01,7.057230472564697266e-01,6.942790150642395020e-01,6.980929970741271973e-01,7.038150429725646973e-01,7.076300382614135742e-01,7.152590155601501465e-01,7.209820151329040527e-01,7.152590155601501465e-01,7.076300382614135742e-01,7.057230472564697266e-01,7.114450335502624512e-01,7.171670198440551758e-01,7.324260473251342773e-01,7.362400293350219727e-01,7.247959971427917480e-01,7.247959971427917480e-01,7.247959971427917480e-01,7.190740108489990234e-01,7.228890061378479004e-01,7.209820151329040527e-01,7.152590155601501465e-01,7.095370292663574219e-01,7.000010609626770020e-01,6.885570287704467773e-01,6.904640197753906250e-01,6.980929970741271973e-01,7.038150429725646973e-01,7.057230472564697266e-01,6.980929970741271973e-01,7.076300382614135742e-01,7.152590155601501465e-01,7.247959971427917480e-01,7.381480336189270020e-01,7.514990568161010742e-01,7.419620156288146973e-01,7.324260473251342773e-01,7.267040610313415527e-01,7.324260473251342773e-01,7.381480336189270020e-01,7.419620156288146973e-01,7.419620156288146973e-01,7.305180430412292480e-01,7.305180430412292480e-01,7.247959971427917480e-01,7.247959971427917480e-01,7.247959971427917480e-01,7.190740108489990234e-01,7.076300382614135742e-01,7.076300382614135742e-01,7.209820151329040527e-01,7.324260473251342773e-01,7.362400293350219727e-01,7.343330383300781250e-01,7.343330383300781250e-01,7.362400293350219727e-01,7.381480336189270020e-01,7.495920658111572266e-01,7.591280341148376465e-01,7.591280341148376465e-01,7.534060478210449219e-01,7.572210431098937988e-01,7.648510336875915527e-01,7.610360383987426758e-01,7.591280341148376465e-01,7.534060478210449219e-01,7.553140521049499512e-01,7.629430294036865234e-01,7.514990568161010742e-01,7.514990568161010742e-01,7.514990568161010742e-01,7.457770109176635742e-01,7.514990568161010742e-01,7.553140521049499512e-01,7.591280341148376465e-01,7.591280341148376465e-01,7.534060478210449219e-01,7.591280341148376465e-01,7.648510336875915527e-01,7.610360383987426758e-01,7.743870019912719727e-01,7.991830110549926758e-01,8.068120479583740234e-01,7.953680157661437988e-01,7.782020568847656250e-01,7.705730199813842773e-01,7.762950658798217773e-01,7.648510336875915527e-01,7.591280341148376465e-01,7.572210431098937988e-01,7.610360383987426758e-01,7.610360383987426758e-01,7.610360383987426758e-01,7.648510336875915527e-01,7.610360383987426758e-01,7.610360383987426758e-01,7.591280341148376465e-01,7.610360383987426758e-01,7.610360383987426758e-01,7.648510336875915527e-01,7.705730199813842773e-01,7.743870019912719727e-01,7.782020568847656250e-01,7.667580246925354004e-01,7.610360383987426758e-01,7.610360383987426758e-01,7.724800109863281250e-01,7.915530204772949219e-01,7.972750067710876465e-01,7.915530204772949219e-01,7.915530204772949219e-01,7.953680157661437988e-01,7.934610247611999512e-01,7.953680157661437988e-01,7.934610247611999512e-01,7.820170521736145020e-01,7.877390384674072266e-01,7.896460294723510742e-01,7.915530204772949219e-01,7.839240431785583496e-01,7.782020568847656250e-01,7.782020568847656250e-01,7.667580246925354004e-01,7.591280341148376465e-01,7.534060478210449219e-01,7.591280341148376465e-01,7.686650156974792480e-01,7.820170521736145020e-01,7.877390384674072266e-01,7.782020568847656250e-01,7.762950658798217773e-01,7.724800109863281250e-01,7.648510336875915527e-01,7.782020568847656250e-01,7.915530204772949219e-01,7.953680157661437988e-01,7.972750067710876465e-01,7.953680157661437988e-01,7.953680157661437988e-01,7.953680157661437988e-01,7.972750067710876465e-01,8.125340342521667480e-01,8.125340342521667480e-01,8.087200522422790527e-01,7.972750067710876465e-01,7.934610247611999512e-01,7.953680157661437988e-01,7.820170521736145020e-01,7.858310341835021973e-01,7.896460294723510742e-01,7.934610247611999512e-01,7.915530204772949219e-01,7.915530204772949219e-01,7.915530204772949219e-01,7.972750067710876465e-01,8.106270432472229004e-01,8.277930021286010742e-01,8.354220390319824219e-01,8.411440253257751465e-01,8.316080570220947266e-01,8.220710158348083496e-01,8.163490295410156250e-01,8.163490295410156250e-01,8.220710158348083496e-01,8.258860111236572266e-01,8.182560205459594727e-01,8.144420385360717773e-01,8.144420385360717773e-01,8.163490295410156250e-01,8.239780068397521973e-01,8.316080570220947266e-01,8.316080570220947266e-01,8.201640248298645020e-01,8.296999931335449219e-01,8.430520296096801758e-01,8.468670248985290527e-01,8.354220390319824219e-01,8.201640248298645020e-01,8.125340342521667480e-01,7.991830110549926758e-01,7.991830110549926758e-01,7.991830110549926758e-01,7.972750067710876465e-01,8.087200522422790527e-01,8.258860111236572266e-01,8.430520296096801758e-01,8.335150480270385742e-01,8.392370343208312988e-01,8.277930021286010742e-01,8.106270432472229004e-01,8.125340342521667480e-01,8.220710158348083496e-01,8.430520296096801758e-01,8.640330433845520020e-01,8.850130438804626465e-01,8.964580297470092773e-01,8.888280391693115234e-01,8.964580297470092773e-01,9.040870070457458496e-01,9.021800160408020020e-01,8.964580297470092773e-01,8.983650207519531250e-01,8.964580297470092773e-01,9.040870070457458496e-01,9.059939980506896973e-01,9.098090529441833496e-01,9.040870070457458496e-01,8.983650207519531250e-01,8.831060528755187988e-01,8.697550296783447266e-01,8.773840069770812988e-01,8.907360434532165527e-01,8.888280391693115234e-01,9.098090529441833496e-01,9.193460345268249512e-01,9.079020619392395020e-01,9.002720117568969727e-01,8.907360434532165527e-01,9.002720117568969727e-01,9.040870070457458496e-01,9.021800160408020020e-01,9.040870070457458496e-01,8.983650207519531250e-01,8.831060528755187988e-01,8.831060528755187988e-01,8.869210481643676758e-01,8.945500254631042480e-01,9.002720117568969727e-01,9.193460345268249512e-01,9.231600165367126465e-01,9.136240482330322266e-01,8.983650207519531250e-01,8.964580297470092773e-01,9.098090529441833496e-01,9.212530255317687988e-01,9.384190440177917480e-01,9.670290350914001465e-01,9.784770011901855469e-01,9.765700101852416992e-01,9.727520346641540527e-01,9.765700101852416992e-01,9.918290376663208008e-01,1.016620039939880371e+00,1.028069972991943359e+00,1.035699963569641113e+00,1.047140121459960938e+00,1.035699963569641113e+00,1.029980063438415527e+00,1.033789992332458496e+00,1.041420102119445801e+00,1.049050092697143555e+00,1.054770112037658691e+00,1.026160001754760742e+00,1.012810111045837402e+00,9.975510835647583008e-01,9.937360286712646484e-01,1.022350072860717773e+00,1.068120002746582031e+00,1.058590054512023926e+00,1.043329954147338867e+00,1.043329954147338867e+00,1.060490012168884277e+00,1.068120002746582031e+00,1.073840022087097168e+00,1.068120002746582031e+00,1.064309954643249512e+00,1.068120002746582031e+00,1.056679964065551758e+00,1.047140121459960938e+00,1.035699963569641113e+00,1.028069972991943359e+00,1.028069972991943359e+00,1.041420102119445801e+00,1.062400102615356445e+00,1.081470131874084473e+00,1.075749993324279785e+00,1.066220045089721680e+00,1.047140121459960938e+00,1.056679964065551758e+00,1.054770112037658691e+00,1.049050092697143555e+00,1.047140121459960938e+00,1.047140121459960938e+00,1.064309954643249512e+00,1.075749993324279785e+00,1.094830036163330078e+00,1.104359984397888184e+00,1.117710113525390625e+00,1.113900065422058105e+00,1.115810155868530273e+00,1.106270074844360352e+00,1.094830036163330078e+00,1.113900065422058105e+00,1.127250075340270996e+00,1.123440027236938477e+00,1.117710113525390625e+00,1.108180165290832520e+00,1.089100003242492676e+00,1.085290074348449707e+00,1.083380103111267090e+00,1.085290074348449707e+00,1.098640084266662598e+00,1.121529936790466309e+00,1.134880065917968750e+00,1.155860066413879395e+00,1.171120047569274902e+00,1.142510056495666504e+00,1.123440027236938477e+00,1.132969975471496582e+00,1.150140047073364258e+00,1.159680008888244629e+00,1.142510056495666504e+00,1.127250075340270996e+00,1.123440027236938477e+00,1.111990094184875488e+00,1.117710113525390625e+00,1.111990094184875488e+00,1.102450013160705566e+00,1.108180165290832520e+00,1.113900065422058105e+00,1.125339984893798828e+00,1.138690114021301270e+00,1.148230195045471191e+00,1.144420146942138672e+00,1.117710113525390625e+00,1.121529936790466309e+00,1.138690114021301270e+00,1.159680008888244629e+00,1.169209957122802734e+00,1.182559967041015625e+00,1.161579966545104980e+00,1.174930095672607422e+00,1.234060168266296387e+00,1.245510101318359375e+00,1.226429939270019531e+00,1.214990019798278809e+00,1.220710039138793945e+00,1.214990019798278809e+00,1.213080048561096191e+00,1.205450177192687988e+00,1.205450177192687988e+00,1.190189957618713379e+00,1.188289999961853027e+00,1.192100048065185547e+00,1.195920109748840332e+00,1.205450177192687988e+00,1.211170077323913574e+00,1.209270119667053223e+00,1.228340029716491699e+00,1.266490101814270020e+00,1.293190121650695801e+00,1.312260031700134277e+00,1.317990064620971680e+00,1.304630041122436523e+00,1.298910140991210938e+00,1.287469983100891113e+00,1.272210121154785156e+00,1.256950020790100098e+00,1.266490101814270020e+00,1.264580011367797852e+00,1.274120092391967773e+00,1.287469983100891113e+00,1.270300149917602539e+00,1.266490101814270020e+00,1.276020050048828125e+00,1.293190121650695801e+00,1.298910140991210938e+00,1.297000050544738770e+00,1.335150122642517090e+00,1.354220032691955566e+00,1.371389985084533691e+00,1.394280076026916504e+00,1.413349986076354980e+00,1.413349986076354980e+00,1.432430148124694824e+00,1.422890067100524902e+00,1.409539937973022461e+00,1.445780038833618164e+00,1.443870067596435547e+00,1.392370104789733887e+00,1.398090124130249023e+00,1.432430148124694824e+00,1.420980095863342285e+00,1.398090124130249023e+00,1.420980095863342285e+00,1.428610086441040039e+00,1.422890067100524902e+00,1.411450028419494629e+00,1.411450028419494629e+00,1.451500058174133301e+00,1.491550087928771973e+00,1.501090049743652344e+00,1.499179959297180176e+00,1.482020139694213867e+00,1.459130048751831055e+00,1.476300001144409180e+00,1.504909992218017578e+00,1.514440178871154785e+00,1.504909992218017578e+00,1.529700040817260742e+00,1.523980140686035156e+00,1.531610012054443359e+00,1.503000020980834961e+00,1.468670010566711426e+00,1.472480058670043945e+00,1.459130048751831055e+00,1.453410148620605469e+00,1.468670010566711426e+00,1.478200078010559082e+00,1.478200078010559082e+00,1.483920097351074219e+00,1.482020139694213867e+00,1.489650130271911621e+00,1.510630130767822266e+00,1.518260121345520020e+00,1.543050169944763184e+00,1.544960021972656250e+00,1.539240121841430664e+00,1.520160079002380371e+00,1.504909992218017578e+00,1.527790069580078125e+00,1.529700040817260742e+00,1.535419940948486328e+00,1.556400060653686523e+00,1.560220003128051758e+00,1.541150093078613281e+00,1.522070169448852539e+00,1.543050169944763184e+00,1.560220003128051758e+00,1.579290151596069336e+00,1.586920142173767090e+00,1.628880023956298828e+00,1.663220047950744629e+00,1.649860024452209473e+00,1.604090094566345215e+00,1.590740203857421875e+00,1.636510133743286133e+00,1.649860024452209473e+00,1.663220047950744629e+00,1.682290077209472656e+00,1.663220047950744629e+00,1.665120124816894531e+00,1.705180168151855469e+00,1.762400150299072266e+00,1.781470060348510742e+00,1.781470060348510742e+00,1.745230197906494141e+00,1.741420149803161621e+00,1.806270122528076172e+00,1.894000053405761719e+00,1.871120095252990723e+00,1.852040052413940430e+00,1.863490104675292969e+00,1.888280153274536133e+00,1.892100095748901367e+00,1.926430106163024902e+00,1.894000053405761719e+00,1.865390062332153320e+00,1.890190005302429199e+00,1.924520134925842285e+00,1.903540134429931641e+00,1.884470105171203613e+00,1.894000053405761719e+00,1.958860158920288086e+00,1.979840040206909180e+00,1.953140020370483398e+00,1.918799996376037598e+00,1.882560014724731445e+00,1.909260153770446777e+00,1.939779996871948242e+00,1.956950068473815918e+00,2.006550073623657227e+00,2.031340122222900391e+00,2.021800041198730469e+00,2.031340122222900391e+00,2.082840204238891602e+00,2.157230138778686523e+00,2.220170259475708008e+00,2.267850160598754883e+00,2.275480031967163086e+00,2.237330198287963867e+00,2.172480344772338867e+00,2.170580148696899414e+00,2.241149902343750000e+00,2.307909965515136719e+00,2.365129947662353516e+00,2.319350004196166992e+00,2.244960069656372070e+00,2.225890159606933594e+00,2.254500150680541992e+00,2.225890159606933594e+00,2.218260049819946289e+00,2.229710340499877930e+00,2.239240169525146484e+00,2.328890085220336914e+00,2.349870204925537109e+00,2.309809923171997070e+00,2.244960069656372070e+00,2.183929920196533203e+00,2.155320167541503906e+00,2.145780086517333984e+00,2.191560268402099609e+00,2.164860248565673828e+00,2.119079828262329102e+00,2.092380285263061523e+00,2.120990037918090820e+00,2.178210020065307617e+00,2.223980188369750977e+00,2.229710340499877930e+00,2.237330198287963867e+00,2.189650058746337891e+00,2.176299810409545898e+00,2.185839891433715820e+00,2.161040067672729492e+00,2.103820085525512695e+00,2.042789936065673828e+00,2.006550073623657227e+00,2.052320003509521484e+00,2.113359928131103516e+00,2.204910039901733398e+00,2.271670103073120117e+00,2.317440032958984375e+00,2.323169946670532227e+00,2.248780250549316406e+00,2.134340047836303711e+00,2.080929994583129883e+00,2.088560104370117188e+00,2.101910352706909180e+00,2.059950113296508789e+00,2.069490194320678711e+00,2.092380285263061523e+00,2.098100185394287109e+00,2.073300123214721680e+00,2.071399927139282227e+00,2.086650133132934570e+00,2.107640266418457031e+00,2.080929994583129883e+00,2.056139945983886719e+00,2.090470075607299805e+00,2.109540224075317383e+00,2.130520105361938477e+00,2.140060186386108398e+00,2.174390077590942383e+00,2.134340047836303711e+00,2.168670177459716797e+00,2.206820249557495117e+00,2.164860248565673828e+00,2.159130334854125977e+00,2.197280168533325195e+00,2.204910039901733398e+00,2.225890159606933594e+00,2.269760131835937500e+00,2.265949964523315430e+00,2.231610298156738281e+00,2.223980188369750977e+00,2.201100111007690430e+00,2.206820249557495117e+00,2.182020187377929688e+00,2.145780086517333984e+00,2.134340047836303711e+00,2.170580148696899414e+00,2.218260049819946289e+00,2.286930322647094727e+00,2.323169946670532227e+00,2.267850160598754883e+00,2.197280168533325195e+00,2.193470001220703125e+00,2.203000068664550781e+00,2.212540149688720703e+00,2.264040231704711914e+00,2.281200170516967773e+00,2.311720132827758789e+00,2.286930322647094727e+00,2.338419914245605469e+00,2.372760057449340820e+00,2.395639896392822266e+00,2.405179977416992188e+00,2.473850250244140625e+00,2.491009950637817383e+00,2.393740177154541016e+00,2.391830205917358398e+00,2.479570150375366211e+00,2.546330213546752930e+00,2.576840162277221680e+00,2.616899967193603516e+00,2.653140306472778320e+00,2.683650016784667969e+00,2.651230096817016602e+00,2.559679985046386719e+00,2.544420242309570312e+00,2.529160022735595703e+00,2.487200260162353516e+00,2.437609910964965820e+00,2.429980039596557617e+00,2.481480121612548828e+00,2.565400123596191406e+00,2.624530076980590820e+00,2.681750059127807617e+00,2.721800088882446289e+00,2.746599912643432617e+00,2.779020071029663086e+00,2.845780134201049805e+00,2.864850282669067383e+00,2.887740135192871094e+00,2.912540197372436523e+00,2.948780059814453125e+00,3.000270128250122070e+00,3.025070190429687500e+00,2.983110189437866211e+00,2.960220098495483398e+00,3.095640182495117188e+00,3.133790254592895508e+00,3.067030191421508789e+00,3.126160144805908203e+00,3.126160144805908203e+00,3.183380126953125000e+00,3.234880208969116211e+00,3.274930000305175781e+00,3.307360172271728516e+00,3.282560110092163086e+00,3.320710182189941406e+00,3.406540155410766602e+00,3.538150310516357422e+00,3.658310174942016602e+00,3.616350173950195312e+00,3.561030149459838867e+00,3.656399965286254883e+00,3.810900211334228516e+00,3.980670452117919922e+00,4.022630214691162109e+00,4.116089820861816406e+00,4.125619888305664062e+00,4.154240131378173828e+00,4.312550544738769531e+00,4.396470069885253906e+00,4.444149971008300781e+00,4.566220283508300781e+00,4.531890392303466797e+00,4.579570293426513672e+00,4.827530384063720703e+00,5.239520072937011719e+00,5.380660057067871094e+00,5.399730205535888672e+00,5.426440238952636719e+00,5.516080379486083984e+00,5.676300048828125000e+00,5.836520195007324219e+00,6.216080188751220703e+00,6.729160308837890625e+00,7.274660110473632812e+00,7.686640739440917969e+00,8.035720825195312500e+00,8.482040405273437500e+00,8.863510131835937500e+00,9.687479972839355469e+00,1.139840126037597656e+01,1.303680038452148438e+01,1.546870136260986328e+01,1.745430183410644531e+01,1.964770126342773438e+01,2.038970184326171875e+01,2.095429992675781250e+01,2.224550056457519531e+01,2.289400100708007812e+01,2.309240150451660156e+01,2.395450019836425781e+01,2.483380126953125000e+01,2.530300140380859375e+01,2.522669982910156250e+01,2.500930213928222656e+01,2.431879997253417969e+01,2.370079994201660156e+01,2.455529975891113281e+01,2.524390220642089844e+01,2.531250190734863281e+01,2.502450180053710938e+01,2.521720123291015625e+01,2.560630226135253906e+01,2.548610115051269531e+01,2.554520225524902344e+01,2.564250183105468750e+01,2.544219970703125000e+01,2.487579917907714844e+01,2.494440078735351562e+01,2.539650154113769531e+01,2.536020278930664062e+01,2.538879966735839844e+01,2.537170219421386719e+01,2.534500122070312500e+01,2.532400131225585938e+01,2.528389930725097656e+01,2.528009986877441406e+01,2.520000076293945312e+01,2.522480010986328125e+01,2.520000076293945312e+01,2.484910011291503906e+01,2.492540168762207031e+01,2.432069969177246094e+01,2.432260131835937500e+01,2.465260124206542969e+01,2.482620239257812500e+01,2.495210266113281250e+01,2.498639869689941406e+01,2.502070045471191406e+01,2.456300163269042969e+01,2.451910209655761719e+01,2.488910102844238281e+01,2.498830032348632812e+01,2.507220268249511719e+01,2.504550170898437500e+01,2.504360008239746094e+01,2.478420066833496094e+01,2.414520263671875000e+01,2.394880104064941406e+01,2.317819976806640625e+01,2.301990127563476562e+01,2.341279983520507812e+01,2.285020256042480469e+01,2.234660339355468750e+01,2.328690147399902344e+01,2.424250030517578125e+01,2.451150131225585938e+01,2.392970275878906250e+01,2.392780113220214844e+01,2.408990097045898438e+01,2.442560005187988281e+01,2.479760169982910156e+01,2.486240005493164062e+01,2.481850051879882812e+01,2.482810020446777344e+01,2.268420028686523438e+01,1.738940048217773438e+01,1.547440052032470703e+01,1.495180034637451172e+01,1.276790046691894531e+01,1.048280048370361328e+01,8.501110076904296875e+00,7.089640617370605469e+00,7.335690498352050781e+00,9.382310867309570312e+00,9.172500610351562500e+00,8.951250076293945312e+00,1.142890071868896484e+01,1.239780044555664062e+01,9.735170364379882812e+00,7.362400531768798828e+00,6.368669986724853516e+00,6.759670257568359375e+00,6.856950283050537109e+00,6.307630062103271484e+00,6.691010475158691406e+00,6.576570510864257812e+00,6.059680461883544922e+00,5.348240375518798828e+00,3.881470203399658203e+00,3.633510112762451172e+00,3.829970121383666992e+00,4.554780483245849609e+00,5.149870395660400391e+00,5.386380195617675781e+00,5.281480312347412109e+00,5.064040184020996094e+00,4.957230091094970703e+00,4.808460235595703125e+00,4.715000152587890625e+00,4.335430145263671875e+00,3.856670379638671875e+00,4.167590141296386719e+00,4.337340354919433594e+00,3.698359966278076172e+00,3.294010162353515625e+00,2.759950160980224609e+00,2.487200260162353516e+00,2.151499986648559570e+00,1.844409942626953125e+00,1.693730115890502930e+00,1.821530103683471680e+00,2.017990112304687500e+00,2.225890159606933594e+00,2.588290214538574219e+00,2.782840251922607422e+00,2.586380243301391602e+00,2.903000116348266602e+00,3.355040311813354492e+00,3.360760211944580078e+00,2.992640256881713867e+00,2.683650016784667969e+00,2.111449956893920898e+00,1.785290002822875977e+00,1.438149929046630859e+00,1.169209957122802734e+00,1.174930095672607422e+00,1.354220032691955566e+00,1.590740203857421875e+00,1.781470060348510742e+00,1.802450180053710938e+00,1.649860024452209473e+00,1.676570177078247070e+00,1.640330076217651367e+00,1.695640087127685547e+00,1.853950023651123047e+00,1.728070020675659180e+00,1.564029932022094727e+00,1.440060019493103027e+00,1.371389985084533691e+00,1.346600055694580078e+00,1.359950184822082520e+00,1.300820112228393555e+00,1.111990094184875488e+00,1.016620039939880371e+00,1.094830036163330078e+00,1.316079974174499512e+00,1.461040139198303223e+00,1.440060019493103027e+00,1.417170166969299316e+00,1.356130123138427734e+00,1.428610086441040039e+00,1.413349986076354980e+00,1.325610041618347168e+00,1.241690158843994141e+00,1.270300149917602539e+00,1.287469983100891113e+00,1.161579966545104980e+00,8.678470253944396973e-01,8.716620206832885742e-01,9.174380302429199219e-01,7.648510336875915527e-01,7.000010609626770020e-01,7.667580246925354004e-01,8.468670248985290527e-01,8.049050569534301758e-01,7.743870019912719727e-01,7.228890061378479004e-01,8.049050569534301758e-01,9.117160439491271973e-01,8.792909979820251465e-01,8.182560205459594727e-01,7.247959971427917480e-01,6.504100561141967773e-01,6.465950608253479004e-01,6.980929970741271973e-01,6.904640197753906250e-01,6.618540287017822266e-01,6.160770058631896973e-01,5.874670147895812988e-01,6.408730149269104004e-01,6.198920011520385742e-01,5.798380374908447266e-01,5.073580145835876465e-01,5.245250463485717773e-01,5.340610146522521973e-01,6.141700148582458496e-01,6.465950608253479004e-01,5.970040559768676758e-01,5.359690189361572266e-01,5.359690189361572266e-01,5.626720190048217773e-01,5.054510235786437988e-01,5.455050468444824219e-01,5.836520195007324219e-01,6.256140470504760742e-01,6.542240381240844727e-01,6.618540287017822266e-01,6.847420334815979004e-01,7.305180430412292480e-01,7.419620156288146973e-01,7.553140521049499512e-01,7.896460294723510742e-01,8.659400343894958496e-01,8.277930021286010742e-01,7.953680157661437988e-01,7.381480336189270020e-01,7.209820151329040527e-01,7.343330383300781250e-01,7.114450335502624512e-01,6.198920011520385742e-01,5.855600237846374512e-01,6.084480285644531250e-01,6.637610197067260742e-01,6.332430243492126465e-01,5.931890010833740234e-01,6.713899970054626465e-01,7.858310341835021973e-01,7.648510336875915527e-01,6.828350424766540527e-01,6.599460244178771973e-01,6.847420334815979004e-01,6.408730149269104004e-01,6.065410375595092773e-01,5.054510235786437988e-01,4.787460267543792725e-01,5.111730098724365234e-01,5.111730098724365234e-01,5.245250463485717773e-01,5.569500327110290527e-01,5.741160511970520020e-01,4.940070509910583496e-01,4.539510309696197510e-01,4.882850050926208496e-01,5.378760099411010742e-01,5.130810141563415527e-01,5.016360282897949219e-01,4.615800082683563232e-01,4.558580219745635986e-01,4.615800082683563232e-01,4.234330058097839355e-01,4.348770380020141602e-01,4.634880125522613525e-01,4.940070509910583496e-01,4.653950035572052002e-01,4.215260148048400879e-01,4.177110195159912109e-01,4.501360058784484863e-01,4.825610220432281494e-01,4.863760173320770264e-01,4.882850050926208496e-01,4.100820124149322510e-01,3.852860033512115479e-01,4.062670171260833740e-01,4.272480010986328125e-01,4.005450010299682617e-01,3.776570260524749756e-01,4.177110195159912109e-01,4.215260148048400879e-01,3.948230147361755371e-01,3.604910075664520264e-01,3.433249890804290771e-01,3.547690212726593018e-01,3.471390306949615479e-01,3.681200146675109863e-01,3.738420009613037109e-01,3.566760122776031494e-01,4.100820124149322510e-01,4.444140195846557617e-01,4.158040285110473633e-01,3.967300355434417725e-01,4.158040285110473633e-01
7.095370292663574219e-01,6.980929970741271973e-01,7.000010609626770020e-01,7.038150429725646973e-01,7.152590155601501465e-01,7.247959971427917480e-01,7.324260473251342773e-01,7.247959971427917480e-01,7.095370292663574219e-01,6.904640197753906250e-01,6.809270381927490234e-01,6.809270381927490234e-01,6.923710107803344727e-01,7.038150429725646973e-01,7.114450335502624512e-01,7.171670198440551758e-01,7.228890061378479004e-01,7.247959971427917480e-01,7.267040610313415527e-01,7.286110520362854004e-01,7.247959971427917480e-01,7.209820151329040527e-01,7.171670198440551758e-01,7.171670198440551758e-01,7.228890061378479004e-01,7.209820151329040527e-01,7.114450335502624512e-01,7.057230472564697266e-01,7.076300382614135742e-01,7.209820151329040527e-01,7.343330383300781250e-01,7.381480336189270020e-01,7.381480336189270020e-01,7.362400293350219727e-01,7.267040610313415527e-01,7.171670198440551758e-01,7.133520245552062988e-01,7.114450335502624512e-01,7.209820151329040527e-01,7.305180430412292480e-01,7.381480336189270020e-01,7.419620156288146973e-01,7.476840019226074219e-01,7.419620156288146973e-01,7.305180430412292480e-01,7.247959971427917480e-01,7.247959971427917480e-01,7.247959971427917480e-01,7.247959971427917480e-01,7.228890061378479004e-01,7.343330383300781250e-01,7.495920658111572266e-01,7.534060478210449219e-01,7.553140521049499512e-01,7.534060478210449219e-01,7.438700199127197266e-01,7.381480336189270020e-01,7.438700199127197266e-01,7.572210431098937988e-01,7.705730199813842773e-01,7.648510336875915527e-01,7.610360383987426758e-01,7.610360383987426758e-01,7.591280341148376465e-01,7.514990568161010742e-01,7.381480336189270020e-01,7.247959971427917480e-01,7.209820151329040527e-01,7.228890061378479004e-01,7.286110520362854004e-01,7.247959971427917480e-01,7.209820151329040527e-01,7.247959971427917480e-01,7.381480336189270020e-01,7.419620156288146973e-01,7.419620156288146973e-01,7.419620156288146973e-01,7.419620156288146973e-01,7.362400293350219727e-01,7.324260473251342773e-01,7.247959971427917480e-01,7.190740108489990234e-01,7.190740108489990234e-01,7.114450335502624512e-01,7.076300382614135742e-01,7.019080519676208496e-01,6.885570287704467773e-01,6.847420334815979004e-01,6.904640197753906250e-01,7.000010609626770020e-01,7.057230472564697266e-01,7.038150429725646973e-01,7.000010609626770020e-01,6.961860060691833496e-01,6.961860060691833496e-01,6.980929970741271973e-01,6.980929970741271973e-01,7.019080519676208496e-01,7.076300382614135742e-01,7.133520245552062988e-01,7.190740108489990234e-01,7.247959971427917480e-01,7.267040610313415527e-01,7.209820151329040527e-01,7.209820151329040527e-01,7.247959971427917480e-01,7.190740108489990234e-01,7.076300382614135742e-01,7.076300382614135742e-01,7.057230472564697266e-01,7.000010609626770020e-01,6.942790150642395020e-01,6.980929970741271973e-01,6.980929970741271973e-01,6.904640197753906250e-01,6.866490244865417480e-01,6.847420334815979004e-01,6.866490244865417480e-01,6.980929970741271973e-01,7.038150429725646973e-01,7.038150429725646973e-01,6.923710107803344727e-01,6.828350424766540527e-01,6.732980608940124512e-01,6.790200471878051758e-01,6.923710107803344727e-01,7.019080519676208496e-01,7.057230472564697266e-01,7.000010609626770020e-01,6.904640197753906250e-01,6.847420334815979004e-01,6.828350424766540527e-01,6.847420334815979004e-01,6.809270381927490234e-01,6.732980608940124512e-01,6.656680107116699219e-01,6.599460244178771973e-01,6.523170471191406250e-01,6.599460244178771973e-01,6.618540287017822266e-01,6.656680107116699219e-01,6.656680107116699219e-01,6.599460244178771973e-01,6.504100561141967773e-01,6.446880698204040527e-01,6.351510286331176758e-01,6.351510286331176758e-01,6.427800059318542480e-01,6.465950608253479004e-01,6.465950608253479004e-01,6.465950608253479004e-01,6.504100561141967773e-01,6.504100561141967773e-01,6.523170471191406250e-01,6.465950608253479004e-01,6.465950608253479004e-01,6.370580196380615234e-01,6.370580196380615234e-01,6.427800059318542480e-01,6.427800059318542480e-01,6.427800059318542480e-01,6.427800059318542480e-01,6.446880698204040527e-01,6.446880698204040527e-01,6.465950608253479004e-01,6.465950608253479004e-01,6.446880698204040527e-01,6.485020518302917480e-01,6.504100561141967773e-01,6.523170471191406250e-01,6.542240381240844727e-01,6.523170471191406250e-01,6.523170471191406250e-01,6.523170471191406250e-01,6.485020518302917480e-01,6.370580196380615234e-01,6.332430243492126465e-01,6.389660239219665527e-01,6.389660239219665527e-01,6.351510286331176758e-01,6.408730149269104004e-01,6.446880698204040527e-01,6.332430243492126465e-01,6.275210380554199219e-01,6.256140470504760742e-01,6.198920011520385742e-01,6.160770058631896973e-01,6.198920011520385742e-01,6.313360333442687988e-01,6.332430243492126465e-01,6.332430243492126465e-01,6.332430243492126465e-01,6.313360333442687988e-01,6.275210380554199219e-01,6.256140470504760742e-01,6.275210380554199219e-01,6.294290423393249512e-01,6.370580196380615234e-01,6.446880698204040527e-01,6.465950608253479004e-01,6.465950608253479004e-01,6.446880698204040527e-01,6.446880698204040527e-01,6.465950608253479004e-01,6.485020518302917480e-01,6.580390334129333496e-01,6.656680107116699219e-01,6.694830060005187988e-01,6.694830060005187988e-01,6.656680107116699219e-01,6.542240381240844727e-01,6.523170471191406250e-01,6.504100561141967773e-01,6.523170471191406250e-01,6.599460244178771973e-01,6.580390334129333496e-01,6.523170471191406250e-01,6.504100561141967773e-01,6.465950608253479004e-01,6.427800059318542480e-01,6.446880698204040527e-01,6.332430243492126465e-01,6.294290423393249512e-01,6.256140470504760742e-01,6.294290423393249512e-01,6.332430243492126465e-01,6.332430243492126465e-01,6.332430243492126465e-01,6.332430243492126465e-01,6.332430243492126465e-01,6.332430243492126465e-01,6.332430243492126465e-01,6.332430243492126465e-01,6.446880698204040527e-01,6.465950608253479004e-01,6.504100561141967773e-01,6.599460244178771973e-01,6.637610197067260742e-01,6.618540287017822266e-01,6.618540287017822266e-01,6.637610197067260742e-01,6.656680107116699219e-01,6.599460244178771973e-01,6.523170471191406250e-01,6.465950608253479004e-01,6.465950608253479004e-01,6.504100561141967773e-01,6.656680107116699219e-01,6.694830060005187988e-01,6.713899970054626465e-01,6.790200471878051758e-01,6.847420334815979004e-01,6.828350424766540527e-01,6.790200471878051758e-01,6.809270381927490234e-01,6.809270381927490234e-01,6.866490244865417480e-01,6.885570287704467773e-01,6.885570287704467773e-01,6.866490244865417480e-01,6.866490244865417480e-01,6.866490244865417480e-01,6.847420334815979004e-01,6.904640197753906250e-01,6.942790150642395020e-01,6.828350424766540527e-01,6.809270381927490234e-01,6.866490244865417480e-01,6.904640197753906250e-01,7.000010609626770020e-01,7.038150429725646973e-01,6.980929970741271973e-01,7.057230472564697266e-01,7.076300382614135742e-01,7.057230472564697266e-01,7.057230472564697266e-01,7.076300382614135742e-01,7.000010609626770020e-01,6.980929970741271973e-01,7.019080519676208496e-01,7.057230472564697266e-01,7.057230472564697266e-01,7.190740108489990234e-01,7.247959971427917480e-01,7.190740108489990234e-01,7.190740108489990234e-01,7.247959971427917480e-01,7.247959971427917480e-01,7.324260473251342773e-01,7.343330383300781250e-01,7.286110520362854004e-01,7.190740108489990234e-01,7.038150429725646973e-01,7.000010609626770020e-01,7.076300382614135742e-01,7.038150429725646973e-01,7.000010609626770020e-01,7.019080519676208496e-01,6.980929970741271973e-01,6.980929970741271973e-01,7.000010609626770020e-01,7.095370292663574219e-01,7.095370292663574219e-01,7.114450335502624512e-01,7.190740108489990234e-01,7.190740108489990234e-01,7.209820151329040527e-01,7.286110520362854004e-01,7.247959971427917480e-01,7.305180430412292480e-01,7.438700199127197266e-01,7.457770109176635742e-01,7.419620156288146973e-01,7.381480336189270020e-01,7.400550246238708496e-01,7.419620156288146973e-01,7.381480336189270020e-01,7.171670198440551758e-01,7.114450335502624512e-01,7.152590155601501465e-01,7.190740108489990234e-01,7.247959971427917480e-01,7.267040610313415527e-01,7.247959971427917480e-01,7.247959971427917480e-01,7.247959971427917480e-01,7.381480336189270020e-01,7.495920658111572266e-01,7.553140521049499512e-01,7.457770109176635742e-01,7.495920658111572266e-01,7.591280341148376465e-01,7.553140521049499512e-01,7.514990568161010742e-01,7.457770109176635742e-01,7.514990568161010742e-01,7.572210431098937988e-01,7.572210431098937988e-01,7.591280341148376465e-01,7.514990568161010742e-01,7.419620156288146973e-01,7.381480336189270020e-01,7.400550246238708496e-01,7.438700199127197266e-01,7.495920658111572266e-01,7.457770109176635742e-01,7.438700199127197266e-01,7.514990568161010742e-01,7.514990568161010742e-01,7.648510336875915527e-01,7.896460294723510742e-01,8.029969930648803711e-01,7.934610247611999512e-01,7.915530204772949219e-01,7.839240431785583496e-01,7.782020568847656250e-01,7.705730199813842773e-01,7.591280341148376465e-01,7.457770109176635742e-01,7.495920658111572266e-01,7.534060478210449219e-01,7.648510336875915527e-01,7.610360383987426758e-01,7.610360383987426758e-01,7.610360383987426758e-01,7.534060478210449219e-01,7.514990568161010742e-01,7.514990568161010742e-01,7.610360383987426758e-01,7.762950658798217773e-01,7.858310341835021973e-01,7.896460294723510742e-01,7.820170521736145020e-01,7.782020568847656250e-01,7.743870019912719727e-01,7.782020568847656250e-01,7.858310341835021973e-01,7.877390384674072266e-01,7.877390384674072266e-01,7.801090478897094727e-01,7.877390384674072266e-01,7.915530204772949219e-01,7.953680157661437988e-01,7.953680157661437988e-01,7.896460294723510742e-01,7.782020568847656250e-01,7.782020568847656250e-01,7.801090478897094727e-01,7.782020568847656250e-01,7.686650156974792480e-01,7.705730199813842773e-01,7.610360383987426758e-01,7.572210431098937988e-01,7.591280341148376465e-01,7.667580246925354004e-01,7.762950658798217773e-01,7.801090478897094727e-01,7.801090478897094727e-01,7.762950658798217773e-01,7.724800109863281250e-01,7.762950658798217773e-01,7.724800109863281250e-01,7.762950658798217773e-01,7.782020568847656250e-01,7.896460294723510742e-01,8.010900020599365234e-01,7.972750067710876465e-01,7.991830110549926758e-01,7.915530204772949219e-01,7.782020568847656250e-01,7.896460294723510742e-01,8.010900020599365234e-01,8.087200522422790527e-01,8.010900020599365234e-01,8.010900020599365234e-01,8.029969930648803711e-01,7.972750067710876465e-01,8.068120479583740234e-01,8.125340342521667480e-01,8.068120479583740234e-01,8.106270432472229004e-01,8.106270432472229004e-01,8.068120479583740234e-01,8.087200522422790527e-01,8.087200522422790527e-01,8.125340342521667480e-01,8.106270432472229004e-01,8.144420385360717773e-01,8.144420385360717773e-01,8.049050569534301758e-01,7.915530204772949219e-01,7.877390384674072266e-01,7.915530204772949219e-01,7.896460294723510742e-01,7.858310341835021973e-01,7.991830110549926758e-01,8.068120479583740234e-01,8.068120479583740234e-01,8.144420385360717773e-01,8.296999931335449219e-01,8.316080570220947266e-01,8.373300433158874512e-01,8.468670248985290527e-01,8.354220390319824219e-01,8.316080570220947266e-01,8.373300433158874512e-01,8.411440253257751465e-01,8.220710158348083496e-01,8.163490295410156250e-01,8.258860111236572266e-01,8.182560205459594727e-01,8.087200522422790527e-01,7.991830110549926758e-01,8.163490295410156250e-01,8.316080570220947266e-01,8.335150480270385742e-01,8.316080570220947266e-01,8.316080570220947266e-01,8.258860111236572266e-01,8.258860111236572266e-01,8.316080570220947266e-01,8.468670248985290527e-01,8.583110570907592773e-01,8.754770159721374512e-01,8.831060528755187988e-01,8.811990618705749512e-01,8.964580297470092773e-01,9.155310392379760742e-01,9.098090529441833496e-01,8.964580297470092773e-01,8.945500254631042480e-01,8.964580297470092773e-01,9.040870070457458496e-01,9.040870070457458496e-01,9.040870070457458496e-01,9.002720117568969727e-01,9.040870070457458496e-01,9.002720117568969727e-01,8.945500254631042480e-01,8.964580297470092773e-01,8.926430344581604004e-01,8.850130438804626465e-01,8.888280391693115234e-01,8.869210481643676758e-01,8.869210481643676758e-01,8.811990618705749512e-01,8.792909979820251465e-01,8.907360434532165527e-01,8.964580297470092773e-01,8.888280391693115234e-01,8.869210481643676758e-01,8.888280391693115234e-01,9.002720117568969727e-01,9.040870070457458496e-01,9.021800160408020020e-01,8.888280391693115234e-01,8.811990618705749512e-01,8.831060528755187988e-01,8.811990618705749512e-01,8.773840069770812988e-01,8.754770159721374512e-01,8.888280391693115234e-01,9.021800160408020020e-01,8.983650207519531250e-01,9.002720117568969727e-01,9.250680208206176758e-01,9.498630166053771973e-01,9.498630166053771973e-01,9.498630166053771973e-01,9.441410303115844727e-01,9.517710208892822266e-01,9.651220440864562988e-01,9.689370393753051758e-01,9.803850650787353516e-01,1.001370072364807129e+00,1.012810111045837402e+00,1.031880021095275879e+00,1.026160001754760742e+00,1.016620039939880371e+00,1.024250030517578125e+00,1.026160001754760742e+00,9.956430196762084961e-01,9.765700101852416992e-01,9.555850028991699219e-01,9.555850028991699219e-01,9.746590256690979004e-01,9.956430196762084961e-01,9.994580745697021484e-01,1.012810111045837402e+00,1.028069972991943359e+00,1.024250030517578125e+00,1.014719963073730469e+00,1.020440101623535156e+00,1.039510011672973633e+00,1.062400102615356445e+00,1.068120002746582031e+00,1.058590054512023926e+00,1.049050092697143555e+00,1.049050092697143555e+00,1.045230031013488770e+00,1.035699963569641113e+00,1.031880021095275879e+00,1.029980063438415527e+00,1.052860140800476074e+00,1.066220045089721680e+00,1.047140121459960938e+00,1.033789992332458496e+00,1.041420102119445801e+00,1.045230031013488770e+00,1.049050092697143555e+00,1.058590054512023926e+00,1.058590054512023926e+00,1.064309954643249512e+00,1.068120002746582031e+00,1.081470131874084473e+00,1.081470131874084473e+00,1.096729993820190430e+00,1.119620084762573242e+00,1.129160046577453613e+00,1.110080122947692871e+00,1.098640084266662598e+00,1.108180165290832520e+00,1.106270074844360352e+00,1.094830036163330078e+00,1.094830036163330078e+00,1.098640084266662598e+00,1.091010093688964844e+00,1.094830036163330078e+00,1.092919945716857910e+00,1.094830036163330078e+00,1.089100003242492676e+00,1.081470131874084473e+00,1.108180165290832520e+00,1.121529936790466309e+00,1.121529936790466309e+00,1.108180165290832520e+00,1.117710113525390625e+00,1.131070017814636230e+00,1.121529936790466309e+00,1.104359984397888184e+00,1.094830036163330078e+00,1.098640084266662598e+00,1.104359984397888184e+00,1.113900065422058105e+00,1.129160046577453613e+00,1.121529936790466309e+00,1.113900065422058105e+00,1.121529936790466309e+00,1.123440027236938477e+00,1.131070017814636230e+00,1.136790037155151367e+00,1.150140047073364258e+00,1.142510056495666504e+00,1.121529936790466309e+00,1.127250075340270996e+00,1.134880065917968750e+00,1.123440027236938477e+00,1.132969975471496582e+00,1.129160046577453613e+00,1.104359984397888184e+00,1.132969975471496582e+00,1.165400028228759766e+00,1.173030138015747070e+00,1.169209957122802734e+00,1.167300105094909668e+00,1.186380028724670410e+00,1.194010019302368164e+00,1.192100048065185547e+00,1.190189957618713379e+00,1.190189957618713379e+00,1.176840186119079590e+00,1.195920109748840332e+00,1.203540086746215820e+00,1.199730038642883301e+00,1.201640129089355469e+00,1.205450177192687988e+00,1.197819948196411133e+00,1.226429939270019531e+00,1.256950020790100098e+00,1.277930021286010742e+00,1.304630041122436523e+00,1.314170002937316895e+00,1.317990064620971680e+00,1.319890022277832031e+00,1.306540131568908691e+00,1.312260031700134277e+00,1.293190121650695801e+00,1.279839992523193359e+00,1.281750082969665527e+00,1.298910140991210938e+00,1.319890022277832031e+00,1.319890022277832031e+00,1.317990064620971680e+00,1.306540131568908691e+00,1.289380073547363281e+00,1.279839992523193359e+00,1.266490101814270020e+00,1.287469983100891113e+00,1.289380073547363281e+00,1.312260031700134277e+00,1.346600055694580078e+00,1.354220032691955566e+00,1.338970184326171875e+00,1.335150122642517090e+00,1.319890022277832031e+00,1.329430103302001953e+00,1.359950184822082520e+00,1.377110004425048828e+00,1.369480133056640625e+00,1.371389985084533691e+00,1.384740114212036133e+00,1.398090124130249023e+00,1.415260076522827148e+00,1.422890067100524902e+00,1.419070005416870117e+00,1.445780038833618164e+00,1.451500058174133301e+00,1.453410148620605469e+00,1.478200078010559082e+00,1.504909992218017578e+00,1.522070169448852539e+00,1.539240121841430664e+00,1.535419940948486328e+00,1.501090049743652344e+00,1.516350030899047852e+00,1.565940022468566895e+00,1.560220003128051758e+00,1.562130093574523926e+00,1.609810113906860352e+00,1.611720085144042969e+00,1.609810113906860352e+00,1.573570013046264648e+00,1.518260121345520020e+00,1.483920097351074219e+00,1.470569968223571777e+00,1.462940096855163574e+00,1.462940096855163574e+00,1.504909992218017578e+00,1.543050169944763184e+00,1.581200122833251953e+00,1.554500102996826172e+00,1.504909992218017578e+00,1.514440178871154785e+00,1.531610012054443359e+00,1.520160079002380371e+00,1.503000020980834961e+00,1.527790069580078125e+00,1.533519983291625977e+00,1.514440178871154785e+00,1.537330031394958496e+00,1.523980140686035156e+00,1.497280120849609375e+00,1.499179959297180176e+00,1.533519983291625977e+00,1.556400060653686523e+00,1.548770070075988770e+00,1.550680160522460938e+00,1.565940022468566895e+00,1.585010051727294922e+00,1.588830113410949707e+00,1.609810113906860352e+00,1.646050095558166504e+00,1.672750115394592285e+00,1.689919948577880859e+00,1.714710116386413574e+00,1.745230197906494141e+00,1.703270077705383301e+00,1.663220047950744629e+00,1.663220047950744629e+00,1.632700085639953613e+00,1.636510133743286133e+00,1.670840024948120117e+00,1.733790159225463867e+00,1.745230197906494141e+00,1.739510059356689453e+00,1.718529939651489258e+00,1.752860069274902344e+00,1.836780071258544922e+00,1.899730086326599121e+00,1.876839995384216309e+00,1.844409942626953125e+00,1.844409942626953125e+00,1.880650043487548828e+00,1.886380076408386230e+00,1.897820115089416504e+00,1.832970023155212402e+00,1.781470060348510742e+00,1.792920112609863281e+00,1.832970023155212402e+00,1.840600132942199707e+00,1.811990022659301758e+00,1.869210124015808105e+00,1.960770130157470703e+00,1.970309972763061523e+00,1.947410106658935547e+00,1.897820115089416504e+00,1.831060171127319336e+00,1.853950023651123047e+00,1.920710086822509766e+00,2.004640102386474609e+00,2.065670013427734375e+00,2.004640102386474609e+00,1.962679982185363770e+00,1.989380121231079102e+00,2.033250093460083008e+00,2.098100185394287109e+00,2.130520105361938477e+00,2.136250019073486328e+00,2.111449956893920898e+00,2.111449956893920898e+00,2.058039903640747070e+00,2.050410032272338867e+00,2.101910352706909180e+00,2.191560268402099609e+00,2.262130022048950195e+00,2.204910039901733398e+00,2.176299810409545898e+00,2.212540149688720703e+00,2.222080230712890625e+00,2.174390077590942383e+00,2.109540224075317383e+00,2.096189975738525391e+00,2.130520105361938477e+00,2.206820249557495117e+00,2.244960069656372070e+00,2.248780250549316406e+00,2.277390241622924805e+00,2.248780250549316406e+00,2.244960069656372070e+00,2.229710340499877930e+00,2.290740013122558594e+00,2.311720132827758789e+00,2.309809923171997070e+00,2.304090023040771484e+00,2.309809923171997070e+00,2.298370122909545898e+00,2.288830280303955078e+00,2.294560194015502930e+00,2.227800130844116211e+00,2.178210020065307617e+00,2.178210020065307617e+00,2.216350317001342773e+00,2.204910039901733398e+00,2.172480344772338867e+00,2.153410196304321289e+00,2.088560104370117188e+00,2.023710012435913086e+00,2.052320003509521484e+00,2.124800205230712891e+00,2.172480344772338867e+00,2.229710340499877930e+00,2.256410121917724609e+00,2.260220050811767578e+00,2.286930322647094727e+00,2.269760131835937500e+00,2.220170259475708008e+00,2.164860248565673828e+00,2.120990037918090820e+00,2.084750175476074219e+00,2.088560104370117188e+00,2.111449956893920898e+00,2.079020023345947266e+00,2.023710012435913086e+00,1.979840040206909180e+00,1.993190169334411621e+00,2.000820159912109375e+00,2.002730131149291992e+00,2.017990112304687500e+00,2.040880203247070312e+00,2.052320003509521484e+00,2.079020023345947266e+00,2.115260124206542969e+00,2.101910352706909180e+00,2.107640266418457031e+00,2.155320167541503906e+00,2.145780086517333984e+00,2.109540224075317383e+00,2.151499986648559570e+00,2.185839891433715820e+00,2.244960069656372070e+00,2.277390241622924805e+00,2.273570060729980469e+00,2.243059873580932617e+00,2.229710340499877930e+00,2.189650058746337891e+00,2.183929920196533203e+00,2.170580148696899414e+00,2.128619909286499023e+00,2.096189975738525391e+00,2.109540224075317383e+00,2.176299810409545898e+00,2.212540149688720703e+00,2.206820249557495117e+00,2.204910039901733398e+00,2.204910039901733398e+00,2.231610298156738281e+00,2.243059873580932617e+00,2.262130022048950195e+00,2.252589941024780273e+00,2.229710340499877930e+00,2.220170259475708008e+00,2.204910039901733398e+00,2.254500150680541992e+00,2.283110141754150391e+00,2.330790042877197266e+00,2.370849847793579102e+00,2.380389928817749023e+00,2.374660015106201172e+00,2.367029905319213867e+00,2.351780176162719727e+00,2.380389928817749023e+00,2.433789968490600586e+00,2.494829893112182617e+00,2.536790132522583008e+00,2.618799924850463867e+00,2.651230096817016602e+00,2.641690015792846680e+00,2.542510032653808594e+00,2.473850250244140625e+00,2.454770088195800781e+00,2.414720058441162109e+00,2.365129947662353516e+00,2.321260213851928711e+00,2.399460077285766602e+00,2.513900041580200195e+00,2.555860042572021484e+00,2.573030233383178711e+00,2.637880086898803711e+00,2.712260246276855469e+00,2.763760089874267578e+00,2.782840251922607422e+00,2.786650180816650391e+00,2.811450004577636719e+00,2.811450004577636719e+00,2.838150024414062500e+00,2.925890207290649414e+00,2.983110189437866211e+00,2.969760179519653320e+00,3.038420200347900391e+00,3.112810134887695312e+00,3.162400245666503906e+00,3.185289859771728516e+00,3.168120384216308594e+00,3.141420125961303711e+00,3.147140026092529297e+00,3.313080072402954102e+00,3.484740257263183594e+00,3.444689989089965820e+00,3.335970163345336914e+00,3.265400171279907227e+00,3.246320009231567383e+00,3.326430082321166992e+00,3.515260219573974609e+00,3.654490232467651367e+00,3.767030239105224609e+00,3.761310100555419922e+00,3.717440128326416016e+00,3.950150251388549805e+00,4.066500186920166016e+00,4.161859989166259766e+00,4.200010299682617188e+00,4.177120208740234375e+00,4.192379951477050781e+00,4.240069866180419922e+00,4.303010463714599609e+00,4.303010463714599609e+00,4.423170089721679688e+00,4.461320400238037109e+00,4.606279850006103516e+00,4.819900035858154297e+00,4.941970348358154297e+00,5.104090213775634766e+00,5.292920112609863281e+00,5.338700294494628906e+00,5.300549983978271484e+00,5.361589908599853516e+00,5.645780086517333984e+00,6.166490077972412109e+00,6.711990356445312500e+00,7.185009956359863281e+00,7.495910644531250000e+00,7.928910255432128906e+00,8.411470413208007812e+00,8.861600875854492188e+00,9.822910308837890625e+00,1.169020080566406250e+01,1.313220024108886719e+01,1.434900093078613281e+01,1.582540130615234375e+01,1.813899993896484375e+01,1.990710067749023438e+01,2.094659996032714844e+01,2.241339874267578125e+01,2.276620292663574219e+01,2.257929992675781250e+01,2.376570129394531250e+01,2.502829933166503906e+01,2.521910095214843750e+01,2.492150115966796875e+01,2.475750160217285156e+01,2.507410049438476562e+01,2.528389930725097656e+01,2.520760154724121094e+01,2.541170310974121094e+01,2.557960128784179688e+01,2.553760337829589844e+01,2.534310150146484375e+01,2.541740226745605469e+01,2.569400215148925781e+01,2.574170112609863281e+01,2.556240081787109375e+01,2.557960128784179688e+01,2.563490104675292969e+01,2.517900085449218750e+01,2.520760154724121094e+01,2.512370300292968750e+01,2.513900184631347656e+01,2.520950126647949219e+01,2.525340080261230469e+01,2.528770256042480469e+01,2.523050117492675781e+01,2.529160118103027344e+01,2.529920196533203125e+01,2.528770256042480469e+01,2.517710304260253906e+01,2.508559989929199219e+01,2.506840133666992188e+01,2.506080245971679688e+01,2.462590026855468750e+01,2.471360015869140625e+01,2.500740242004394531e+01,2.489860153198242188e+01,2.502829933166503906e+01,2.505120277404785156e+01,2.502640151977539062e+01,2.503030204772949219e+01,2.507790184020996094e+01,2.504930114746093750e+01,2.505310249328613281e+01,2.506080245971679688e+01,2.448480224609375000e+01,2.332890129089355469e+01,2.367990112304687500e+01,2.384200096130371094e+01,2.358450126647949219e+01,2.222070121765136719e+01,2.187360191345214844e+01,2.214060020446777344e+01,2.165040206909179688e+01,2.249540138244628906e+01,2.398690223693847656e+01,2.441610145568847656e+01,2.435510063171386719e+01,2.395450019836425781e+01,2.409570121765136719e+01,2.431690216064453125e+01,2.448670005798339844e+01,2.478230285644531250e+01,2.483190155029296875e+01,2.457440185546875000e+01,2.278340148925781250e+01,1.715859985351562500e+01,1.482970046997070312e+01,1.480490016937255859e+01,1.280220127105712891e+01,1.036269950866699219e+01,8.300840377807617188e+00,6.078750133514404297e+00,6.460220336914062500e+00,9.374680519104003906e+00,9.573040962219238281e+00,9.128630638122558594e+00,1.136210060119628906e+01,1.260950088500976562e+01,9.876310348510742188e+00,7.591280460357666016e+00,6.658580303192138672e+00,6.864580631256103516e+00,6.515530109405517578e+00,6.061580181121826172e+00,6.462130546569824219e+00,6.458310127258300781e+00,5.891830444335937500e+00,5.655320167541503906e+00,4.409820079803466797e+00,4.074130535125732422e+00,4.016910552978515625e+00,4.686390399932861328e+00,5.352050781250000000e+00,5.394010066986083984e+00,5.283390522003173828e+00,5.119349956512451172e+00,4.941970348358154297e+00,4.755050182342529297e+00,4.631070137023925781e+00,4.468950271606445312e+00,4.110369682312011719e+00,3.931080341339111328e+00,3.847140073776245117e+00,3.330250263214111328e+00,3.002180099487304688e+00,2.655040264129638672e+00,2.393740177154541016e+00,1.943600058555603027e+00,1.638420104980468750e+00,1.619350194931030273e+00,1.815800070762634277e+00,1.909260153770446777e+00,2.084750175476074219e+00,2.445240020751953125e+00,2.681750059127807617e+00,2.565400123596191406e+00,2.920170307159423828e+00,3.414170026779174805e+00,3.341690063476562500e+00,3.101360321044921875e+00,2.838150024414062500e+00,2.206820249557495117e+00,1.750949978828430176e+00,1.411450028419494629e+00,1.169209957122802734e+00,1.140600085258483887e+00,1.396190166473388672e+00,1.546870112419128418e+00,1.682290077209472656e+00,1.758580088615417480e+00,1.651770114898681641e+00,1.676570177078247070e+00,1.659399986267089844e+00,1.625069975852966309e+00,1.781470060348510742e+00,1.731880068778991699e+00,1.516350030899047852e+00,1.384740114212036133e+00,1.401910066604614258e+00,1.405719995498657227e+00,1.438149929046630859e+00,1.283650040626525879e+00,1.150140047073364258e+00,1.132969975471496582e+00,1.155860066413879395e+00,1.298910140991210938e+00,1.464850068092346191e+00,1.453410148620605469e+00,1.445780038833618164e+00,1.321800112724304199e+00,1.392370104789733887e+00,1.415260076522827148e+00,1.298910140991210938e+00,1.142510056495666504e+00,1.190189957618713379e+00,1.203540086746215820e+00,1.096729993820190430e+00,8.792909979820251465e-01,8.258860111236572266e-01,8.983650207519531250e-01,7.705730199813842773e-01,6.866490244865417480e-01,7.057230472564697266e-01,7.991830110549926758e-01,7.419620156288146973e-01,6.980929970741271973e-01,6.732980608940124512e-01,7.591280341148376465e-01,8.964580297470092773e-01,8.831060528755187988e-01,8.525890111923217773e-01,7.820170521736145020e-01,6.923710107803344727e-01,6.656680107116699219e-01,7.209820151329040527e-01,6.694830060005187988e-01,6.332430243492126465e-01,6.198920011520385742e-01,6.256140470504760742e-01,6.485020518302917480e-01,6.198920011520385742e-01,6.179850101470947266e-01,5.531350374221801758e-01,5.664860010147094727e-01,6.065410375595092773e-01,7.247959971427917480e-01,6.542240381240844727e-01,5.531350374221801758e-01,4.940070509910583496e-01,5.321540236473083496e-01,5.817450284957885742e-01,5.607640147209167480e-01,6.465950608253479004e-01,6.523170471191406250e-01,6.179850101470947266e-01,6.465950608253479004e-01,7.057230472564697266e-01,6.885570287704467773e-01,7.514990568161010742e-01,7.934610247611999512e-01,7.724800109863281250e-01,8.049050569534301758e-01,8.850130438804626465e-01,8.277930021286010742e-01,7.572210431098937988e-01,6.732980608940124512e-01,7.419620156288146973e-01,7.572210431098937988e-01,7.286110520362854004e-01,6.351510286331176758e-01,6.351510286331176758e-01,6.752050518989562988e-01,7.114450335502624512e-01,6.694830060005187988e-01,6.027260422706604004e-01,6.542240381240844727e-01,7.629430294036865234e-01,7.553140521049499512e-01,6.446880698204040527e-01,6.523170471191406250e-01,6.713899970054626465e-01,6.065410375595092773e-01,5.912820100784301758e-01,5.226170420646667480e-01,5.016360282897949219e-01,5.264320373535156250e-01,5.474130511283874512e-01,5.149880051612854004e-01,5.321540236473083496e-01,5.607640147209167480e-01,5.340610146522521973e-01,4.825610220432281494e-01,4.806540310382843018e-01,5.130810141563415527e-01,5.321540236473083496e-01,5.168949961662292480e-01,4.673019945621490479e-01,4.348770380020141602e-01,4.444140195846557617e-01,4.405990242958068848e-01,4.348770380020141602e-01,4.348770380020141602e-01,4.768390059471130371e-01,4.673019945621490479e-01,4.234330058097839355e-01,4.348770380020141602e-01,4.634880125522613525e-01,4.673019945621490479e-01,4.673019945621490479e-01,4.386920034885406494e-01,3.871940076351165771e-01,3.948230147361755371e-01,4.215260148048400879e-01,4.253409802913665771e-01,3.929160237312316895e-01,3.681200146675109863e-01,3.852860033512115479e-01,3.948230147361755371e-01,3.776570260524749756e-01,3.681200146675109863e-01,3.814719915390014648e-01,3.719350099563598633e-01,3.585830330848693848e-01,3.738420009613037109e-01,3.795640170574188232e-01
7.190740108489990234e-01,7.171670198440551758e-01,7.228890061378479004e-01,7.247959971427917480e-01,7.190740108489990234e-01,7.076300382614135742e-01,7.057230472564697266e-01,7.114450335502624512e-01,7.209820151329040527e-01,7.247959971427917480e-01,7.133520245552062988e-01,7.076300382614135742e-01,7.057230472564697266e-01,7.038150429725646973e-01,7.000010609626770020e-01,6.980929970741271973e-01,6.980929970741271973e-01,7.000010609626770020e-01,7.133520245552062988e-01,7.305180430412292480e-01,7.324260473251342773e-01,7.247959971427917480e-01,7.324260473251342773e-01,7.343330383300781250e-01,7.247959971427917480e-01,7.152590155601501465e-01,7.095370292663574219e-01,7.095370292663574219e-01,7.076300382614135742e-01,7.152590155601501465e-01,7.247959971427917480e-01,7.247959971427917480e-01,7.324260473251342773e-01,7.267040610313415527e-01,7.247959971427917480e-01,7.247959971427917480e-01,7.247959971427917480e-01,7.286110520362854004e-01,7.324260473251342773e-01,7.324260473251342773e-01,7.343330383300781250e-01,7.362400293350219727e-01,7.286110520362854004e-01,7.247959971427917480e-01,7.343330383300781250e-01,7.362400293350219727e-01,7.343330383300781250e-01,7.343330383300781250e-01,7.400550246238708496e-01,7.419620156288146973e-01,7.419620156288146973e-01,7.381480336189270020e-01,7.362400293350219727e-01,7.381480336189270020e-01,7.381480336189270020e-01,7.381480336189270020e-01,7.400550246238708496e-01,7.476840019226074219e-01,7.553140521049499512e-01,7.514990568161010742e-01,7.362400293350219727e-01,7.247959971427917480e-01,7.324260473251342773e-01,7.400550246238708496e-01,7.514990568161010742e-01,7.457770109176635742e-01,7.381480336189270020e-01,7.362400293350219727e-01,7.343330383300781250e-01,7.324260473251342773e-01,7.247959971427917480e-01,7.190740108489990234e-01,7.171670198440551758e-01,7.228890061378479004e-01,7.228890061378479004e-01,7.171670198440551758e-01,7.171670198440551758e-01,7.247959971427917480e-01,7.247959971427917480e-01,7.324260473251342773e-01,7.362400293350219727e-01,7.400550246238708496e-01,7.362400293350219727e-01,7.343330383300781250e-01,7.267040610313415527e-01,7.228890061378479004e-01,7.171670198440551758e-01,7.095370292663574219e-01,7.114450335502624512e-01,7.114450335502624512e-01,7.057230472564697266e-01,7.000010609626770020e-01,6.980929970741271973e-01,6.980929970741271973e-01,7.038150429725646973e-01,7.095370292663574219e-01,7.171670198440551758e-01,7.152590155601501465e-01,7.076300382614135742e-01,7.038150429725646973e-01,7.076300382614135742e-01,7.095370292663574219e-01,7.152590155601501465e-01,7.171670198440551758e-01,7.209820151329040527e-01,7.247959971427917480e-01,7.381480336189270020e-01,7.419620156288146973e-01,7.419620156288146973e-01,7.381480336189270020e-01,7.247959971427917480e-01,7.171670198440551758e-01,7.057230472564697266e-01,6.961860060691833496e-01,6.885570287704467773e-01,6.847420334815979004e-01,6.809270381927490234e-01,6.847420334815979004e-01,6.847420334815979004e-01,6.847420334815979004e-01,6.828350424766540527e-01,6.847420334815979004e-01,6.885570287704467773e-01,6.980929970741271973e-01,7.057230472564697266e-01,7.057230472564697266e-01,7.000010609626770020e-01,6.980929970741271973e-01,6.904640197753906250e-01,6.885570287704467773e-01,6.923710107803344727e-01,6.980929970741271973e-01,7.038150429725646973e-01,7.019080519676208496e-01,6.980929970741271973e-01,6.923710107803344727e-01,6.885570287704467773e-01,6.866490244865417480e-01,6.752050518989562988e-01,6.713899970054626465e-01,6.656680107116699219e-01,6.618540287017822266e-01,6.637610197067260742e-01,6.732980608940124512e-01,6.732980608940124512e-01,6.713899970054626465e-01,6.599460244178771973e-01,6.523170471191406250e-01,6.465950608253479004e-01,6.427800059318542480e-01,6.446880698204040527e-01,6.389660239219665527e-01,6.332430243492126465e-01,6.427800059318542480e-01,6.446880698204040527e-01,6.446880698204040527e-01,6.446880698204040527e-01,6.446880698204040527e-01,6.485020518302917480e-01,6.542240381240844727e-01,6.485020518302917480e-01,6.370580196380615234e-01,6.294290423393249512e-01,6.275210380554199219e-01,6.294290423393249512e-01,6.332430243492126465e-01,6.332430243492126465e-01,6.389660239219665527e-01,6.446880698204040527e-01,6.485020518302917480e-01,6.465950608253479004e-01,6.446880698204040527e-01,6.446880698204040527e-01,6.351510286331176758e-01,6.332430243492126465e-01,6.389660239219665527e-01,6.446880698204040527e-01,6.465950608253479004e-01,6.446880698204040527e-01,6.446880698204040527e-01,6.313360333442687988e-01,6.198920011520385742e-01,6.237070560455322266e-01,6.332430243492126465e-01,6.427800059318542480e-01,6.427800059318542480e-01,6.351510286331176758e-01,6.332430243492126465e-01,6.332430243492126465e-01,6.313360333442687988e-01,6.275210380554199219e-01,6.313360333442687988e-01,6.332430243492126465e-01,6.351510286331176758e-01,6.332430243492126465e-01,6.332430243492126465e-01,6.332430243492126465e-01,6.332430243492126465e-01,6.332430243492126465e-01,6.332430243492126465e-01,6.332430243492126465e-01,6.332430243492126465e-01,6.427800059318542480e-01,6.485020518302917480e-01,6.485020518302917480e-01,6.504100561141967773e-01,6.523170471191406250e-01,6.523170471191406250e-01,6.523170471191406250e-01,6.523170471191406250e-01,6.637610197067260742e-01,6.694830060005187988e-01,6.656680107116699219e-01,6.637610197067260742e-01,6.618540287017822266e-01,6.580390334129333496e-01,6.523170471191406250e-01,6.523170471191406250e-01,6.523170471191406250e-01,6.485020518302917480e-01,6.485020518302917480e-01,6.504100561141967773e-01,6.465950608253479004e-01,6.389660239219665527e-01,6.351510286331176758e-01,6.408730149269104004e-01,6.446880698204040527e-01,6.408730149269104004e-01,6.332430243492126465e-01,6.313360333442687988e-01,6.332430243492126465e-01,6.389660239219665527e-01,6.485020518302917480e-01,6.523170471191406250e-01,6.599460244178771973e-01,6.618540287017822266e-01,6.580390334129333496e-01,6.523170471191406250e-01,6.542240381240844727e-01,6.618540287017822266e-01,6.637610197067260742e-01,6.675760149955749512e-01,6.656680107116699219e-01,6.599460244178771973e-01,6.523170471191406250e-01,6.523170471191406250e-01,6.656680107116699219e-01,6.790200471878051758e-01,6.732980608940124512e-01,6.580390334129333496e-01,6.485020518302917480e-01,6.504100561141967773e-01,6.599460244178771973e-01,6.618540287017822266e-01,6.675760149955749512e-01,6.694830060005187988e-01,6.809270381927490234e-01,6.866490244865417480e-01,6.866490244865417480e-01,6.866490244865417480e-01,6.885570287704467773e-01,6.942790150642395020e-01,6.980929970741271973e-01,6.980929970741271973e-01,6.961860060691833496e-01,6.847420334815979004e-01,6.828350424766540527e-01,6.847420334815979004e-01,6.809270381927490234e-01,6.809270381927490234e-01,6.847420334815979004e-01,6.847420334815979004e-01,6.847420334815979004e-01,6.942790150642395020e-01,6.980929970741271973e-01,6.961860060691833496e-01,6.904640197753906250e-01,6.961860060691833496e-01,7.000010609626770020e-01,7.019080519676208496e-01,7.038150429725646973e-01,7.133520245552062988e-01,7.095370292663574219e-01,7.076300382614135742e-01,7.057230472564697266e-01,7.057230472564697266e-01,7.133520245552062988e-01,7.171670198440551758e-01,7.228890061378479004e-01,7.190740108489990234e-01,7.171670198440551758e-01,7.209820151329040527e-01,7.247959971427917480e-01,7.247959971427917480e-01,7.209820151329040527e-01,7.247959971427917480e-01,7.267040610313415527e-01,7.190740108489990234e-01,7.095370292663574219e-01,7.114450335502624512e-01,7.076300382614135742e-01,7.057230472564697266e-01,7.000010609626770020e-01,6.980929970741271973e-01,7.000010609626770020e-01,7.000010609626770020e-01,7.057230472564697266e-01,7.057230472564697266e-01,7.114450335502624512e-01,7.114450335502624512e-01,7.019080519676208496e-01,7.038150429725646973e-01,7.152590155601501465e-01,7.133520245552062988e-01,7.190740108489990234e-01,7.362400293350219727e-01,7.381480336189270020e-01,7.305180430412292480e-01,7.247959971427917480e-01,7.381480336189270020e-01,7.476840019226074219e-01,7.438700199127197266e-01,7.267040610313415527e-01,7.247959971427917480e-01,7.324260473251342773e-01,7.362400293350219727e-01,7.400550246238708496e-01,7.324260473251342773e-01,7.247959971427917480e-01,7.247959971427917480e-01,7.305180430412292480e-01,7.400550246238708496e-01,7.457770109176635742e-01,7.514990568161010742e-01,7.457770109176635742e-01,7.514990568161010742e-01,7.648510336875915527e-01,7.705730199813842773e-01,7.743870019912719727e-01,7.648510336875915527e-01,7.610360383987426758e-01,7.686650156974792480e-01,7.686650156974792480e-01,7.610360383987426758e-01,7.514990568161010742e-01,7.438700199127197266e-01,7.438700199127197266e-01,7.495920658111572266e-01,7.438700199127197266e-01,7.419620156288146973e-01,7.400550246238708496e-01,7.457770109176635742e-01,7.514990568161010742e-01,7.495920658111572266e-01,7.534060478210449219e-01,7.591280341148376465e-01,7.743870019912719727e-01,7.782020568847656250e-01,7.667580246925354004e-01,7.667580246925354004e-01,7.762950658798217773e-01,7.667580246925354004e-01,7.572210431098937988e-01,7.457770109176635742e-01,7.419620156288146973e-01,7.457770109176635742e-01,7.514990568161010742e-01,7.591280341148376465e-01,7.705730199813842773e-01,7.705730199813842773e-01,7.648510336875915527e-01,7.591280341148376465e-01,7.553140521049499512e-01,7.591280341148376465e-01,7.610360383987426758e-01,7.801090478897094727e-01,7.915530204772949219e-01,7.782020568847656250e-01,7.648510336875915527e-01,7.686650156974792480e-01,7.858310341835021973e-01,7.953680157661437988e-01,7.953680157661437988e-01,7.934610247611999512e-01,7.820170521736145020e-01,7.782020568847656250e-01,7.782020568847656250e-01,7.801090478897094727e-01,7.896460294723510742e-01,7.915530204772949219e-01,7.820170521736145020e-01,7.782020568847656250e-01,7.762950658798217773e-01,7.762950658798217773e-01,7.724800109863281250e-01,7.782020568847656250e-01,7.724800109863281250e-01,7.610360383987426758e-01,7.648510336875915527e-01,7.762950658798217773e-01,7.782020568847656250e-01,7.762950658798217773e-01,7.762950658798217773e-01,7.762950658798217773e-01,7.648510336875915527e-01,7.610360383987426758e-01,7.610360383987426758e-01,7.629430294036865234e-01,7.610360383987426758e-01,7.648510336875915527e-01,7.743870019912719727e-01,7.877390384674072266e-01,7.953680157661437988e-01,8.049050569534301758e-01,7.991830110549926758e-01,7.877390384674072266e-01,7.915530204772949219e-01,7.934610247611999512e-01,7.915530204772949219e-01,7.972750067710876465e-01,7.972750067710876465e-01,7.877390384674072266e-01,7.877390384674072266e-01,7.953680157661437988e-01,8.010900020599365234e-01,8.106270432472229004e-01,8.125340342521667480e-01,8.125340342521667480e-01,8.163490295410156250e-01,8.239780068397521973e-01,8.296999931335449219e-01,8.277930021286010742e-01,8.163490295410156250e-01,8.068120479583740234e-01,7.991830110549926758e-01,7.972750067710876465e-01,8.068120479583740234e-01,8.144420385360717773e-01,8.029969930648803711e-01,7.877390384674072266e-01,7.858310341835021973e-01,7.743870019912719727e-01,7.743870019912719727e-01,7.877390384674072266e-01,8.010900020599365234e-01,8.087200522422790527e-01,8.277930021286010742e-01,8.449590206146240234e-01,8.354220390319824219e-01,8.316080570220947266e-01,8.335150480270385742e-01,8.392370343208312988e-01,8.392370343208312988e-01,8.468670248985290527e-01,8.564030528068542480e-01,8.487740159034729004e-01,8.316080570220947266e-01,8.182560205459594727e-01,8.335150480270385742e-01,8.430520296096801758e-01,8.296999931335449219e-01,8.258860111236572266e-01,8.316080570220947266e-01,8.316080570220947266e-01,8.316080570220947266e-01,8.316080570220947266e-01,8.296999931335449219e-01,8.373300433158874512e-01,8.506810069084167480e-01,8.640330433845520020e-01,8.640330433845520020e-01,8.678470253944396973e-01,8.926430344581604004e-01,9.079020619392395020e-01,9.021800160408020020e-01,9.002720117568969727e-01,8.964580297470092773e-01,8.964580297470092773e-01,9.021800160408020020e-01,9.079020619392395020e-01,9.155310392379760742e-01,9.212530255317687988e-01,9.079020619392395020e-01,8.983650207519531250e-01,8.907360434532165527e-01,8.811990618705749512e-01,8.831060528755187988e-01,8.945500254631042480e-01,8.907360434532165527e-01,8.964580297470092773e-01,8.964580297470092773e-01,8.983650207519531250e-01,9.002720117568969727e-01,8.964580297470092773e-01,8.926430344581604004e-01,8.945500254631042480e-01,8.850130438804626465e-01,8.850130438804626465e-01,8.754770159721374512e-01,8.697550296783447266e-01,8.792909979820251465e-01,8.888280391693115234e-01,9.040870070457458496e-01,8.983650207519531250e-01,8.735690116882324219e-01,8.697550296783447266e-01,8.831060528755187988e-01,9.040870070457458496e-01,9.136240482330322266e-01,9.365120530128479004e-01,9.670290350914001465e-01,9.670290350914001465e-01,9.498630166053771973e-01,9.460490345954895020e-01,9.536780118942260742e-01,9.574930071830749512e-01,9.593999981880187988e-01,9.536780118942260742e-01,9.670290350914001465e-01,9.765700101852416992e-01,9.880141019821166992e-01,9.880141019821166992e-01,9.765700101852416992e-01,9.822920560836791992e-01,1.003270030021667480e+00,1.010900020599365234e+00,1.001370072364807129e+00,9.784770011901855469e-01,9.498630166053771973e-01,9.422340393066406250e-01,9.632150530815124512e-01,9.899210929870605469e-01,9.822920560836791992e-01,9.765700101852416992e-01,9.880141019821166992e-01,9.899210929870605469e-01,9.899210929870605469e-01,1.003270030021667480e+00,1.031880021095275879e+00,1.052860140800476074e+00,1.050960183143615723e+00,1.056679964065551758e+00,1.058590054512023926e+00,1.049050092697143555e+00,1.045230031013488770e+00,1.049050092697143555e+00,1.049050092697143555e+00,1.047140121459960938e+00,1.060490012168884277e+00,1.058590054512023926e+00,1.043329954147338867e+00,1.045230031013488770e+00,1.049050092697143555e+00,1.043329954147338867e+00,1.043329954147338867e+00,1.045230031013488770e+00,1.035699963569641113e+00,1.050960183143615723e+00,1.066220045089721680e+00,1.081470131874084473e+00,1.108180165290832520e+00,1.117710113525390625e+00,1.125339984893798828e+00,1.134880065917968750e+00,1.111990094184875488e+00,1.108180165290832520e+00,1.113900065422058105e+00,1.096729993820190430e+00,1.100550055503845215e+00,1.111990094184875488e+00,1.115810155868530273e+00,1.121529936790466309e+00,1.111990094184875488e+00,1.087200164794921875e+00,1.077660083770751953e+00,1.077660083770751953e+00,1.081470131874084473e+00,1.108180165290832520e+00,1.106270074844360352e+00,1.091010093688964844e+00,1.083380103111267090e+00,1.091010093688964844e+00,1.102450013160705566e+00,1.110080122947692871e+00,1.108180165290832520e+00,1.102450013160705566e+00,1.100550055503845215e+00,1.096729993820190430e+00,1.098640084266662598e+00,1.100550055503845215e+00,1.094830036163330078e+00,1.110080122947692871e+00,1.132969975471496582e+00,1.131070017814636230e+00,1.132969975471496582e+00,1.152050018310546875e+00,1.159680008888244629e+00,1.150140047073364258e+00,1.129160046577453613e+00,1.134880065917968750e+00,1.152050018310546875e+00,1.142510056495666504e+00,1.148230195045471191e+00,1.127250075340270996e+00,1.108180165290832520e+00,1.134880065917968750e+00,1.155860066413879395e+00,1.150140047073364258e+00,1.129160046577453613e+00,1.121529936790466309e+00,1.134880065917968750e+00,1.152050018310546875e+00,1.157770037651062012e+00,1.144420146942138672e+00,1.155860066413879395e+00,1.159680008888244629e+00,1.176840186119079590e+00,1.188289999961853027e+00,1.216899991035461426e+00,1.228340029716491699e+00,1.211170077323913574e+00,1.178750038146972656e+00,1.199730038642883301e+00,1.226429939270019531e+00,1.234060168266296387e+00,1.256950020790100098e+00,1.297000050544738770e+00,1.323709964752197266e+00,1.337060093879699707e+00,1.338970184326171875e+00,1.344689965248107910e+00,1.325610041618347168e+00,1.302730083465576172e+00,1.297000050544738770e+00,1.300820112228393555e+00,1.302730083465576172e+00,1.302730083465576172e+00,1.298910140991210938e+00,1.317990064620971680e+00,1.335150122642517090e+00,1.337060093879699707e+00,1.323709964752197266e+00,1.306540131568908691e+00,1.277930021286010742e+00,1.281750082969665527e+00,1.306540131568908691e+00,1.331340193748474121e+00,1.350410103797912598e+00,1.358040094375610352e+00,1.329430103302001953e+00,1.344689965248107910e+00,1.369480133056640625e+00,1.359950184822082520e+00,1.367580175399780273e+00,1.386650085449218750e+00,1.398090124130249023e+00,1.411450028419494629e+00,1.451500058174133301e+00,1.464850068092346191e+00,1.417170166969299316e+00,1.422890067100524902e+00,1.470569968223571777e+00,1.514440178871154785e+00,1.529700040817260742e+00,1.520160079002380371e+00,1.516350030899047852e+00,1.510630130767822266e+00,1.499179959297180176e+00,1.483920097351074219e+00,1.493460178375244141e+00,1.527790069580078125e+00,1.508720040321350098e+00,1.512530088424682617e+00,1.527790069580078125e+00,1.543050169944763184e+00,1.558310151100158691e+00,1.539240121841430664e+00,1.518260121345520020e+00,1.510630130767822266e+00,1.504909992218017578e+00,1.529700040817260742e+00,1.548770070075988770e+00,1.569760084152221680e+00,1.583110094070434570e+00,1.602180004119873047e+00,1.600270152091979980e+00,1.567849993705749512e+00,1.554500102996826172e+00,1.552590131759643555e+00,1.518260121345520020e+00,1.518260121345520020e+00,1.544960021972656250e+00,1.552590131759643555e+00,1.562130093574523926e+00,1.583110094070434570e+00,1.565940022468566895e+00,1.543050169944763184e+00,1.560220003128051758e+00,1.596459984779357910e+00,1.604090094566345215e+00,1.586920142173767090e+00,1.609810113906860352e+00,1.623160004615783691e+00,1.636510133743286133e+00,1.634610056877136230e+00,1.640330076217651367e+00,1.653680086135864258e+00,1.609810113906860352e+00,1.583110094070434570e+00,1.630789995193481445e+00,1.689919948577880859e+00,1.684200167655944824e+00,1.701360106468200684e+00,1.716620087623596191e+00,1.674660086631774902e+00,1.663220047950744629e+00,1.691830039024353027e+00,1.764300107955932617e+00,1.827250123023986816e+00,1.831060171127319336e+00,1.770030140876770020e+00,1.754770159721374512e+00,1.804360032081604004e+00,1.863490104675292969e+00,1.857770085334777832e+00,1.842510104179382324e+00,1.913080096244812012e+00,1.924520134925842285e+00,1.903540134429931641e+00,1.903540134429931641e+00,1.832970023155212402e+00,1.768120050430297852e+00,1.775750041007995605e+00,1.785290002822875977e+00,1.779560089111328125e+00,1.791010141372680664e+00,1.844409942626953125e+00,1.871120095252990723e+00,1.892100095748901367e+00,1.903540134429931641e+00,1.903540134429931641e+00,1.895910143852233887e+00,1.871120095252990723e+00,1.890190005302429199e+00,1.926430106163024902e+00,1.979840040206909180e+00,1.970309972763061523e+00,1.960770130157470703e+00,1.939779996871948242e+00,1.922610044479370117e+00,1.953140020370483398e+00,1.987470149993896484e+00,1.993190169334411621e+00,2.006550073623657227e+00,2.058039903640747070e+00,2.071399927139282227e+00,2.113359928131103516e+00,2.145780086517333984e+00,2.185839891433715820e+00,2.223980188369750977e+00,2.153410196304321289e+00,2.138149976730346680e+00,2.193470001220703125e+00,2.233520030975341797e+00,2.210630178451538086e+00,2.178210020065307617e+00,2.180109977722167969e+00,2.193470001220703125e+00,2.212540149688720703e+00,2.227800130844116211e+00,2.254500150680541992e+00,2.279300212860107422e+00,2.269760131835937500e+00,2.216350317001342773e+00,2.168670177459716797e+00,2.136250019073486328e+00,2.082840204238891602e+00,2.100010156631469727e+00,2.183929920196533203e+00,2.265949964523315430e+00,2.281200170516967773e+00,2.256410121917724609e+00,2.288830280303955078e+00,2.243059873580932617e+00,2.187740087509155273e+00,2.178210020065307617e+00,2.191560268402099609e+00,2.191560268402099609e+00,2.187740087509155273e+00,2.193470001220703125e+00,2.191560268402099609e+00,2.147690057754516602e+00,2.128619909286499023e+00,2.178210020065307617e+00,2.262130022048950195e+00,2.309809923171997070e+00,2.300280094146728516e+00,2.305999994277954102e+00,2.302180051803588867e+00,2.315540075302124023e+00,2.281200170516967773e+00,2.218260049819946289e+00,2.195369958877563477e+00,2.159130334854125977e+00,2.147690057754516602e+00,2.126710176467895508e+00,2.082840204238891602e+00,2.031340122222900391e+00,1.997010231018066406e+00,1.979840040206909180e+00,1.974120140075683594e+00,1.968400239944458008e+00,1.966490030288696289e+00,1.958860158920288086e+00,1.937870144844055176e+00,1.964580178260803223e+00,2.002730131149291992e+00,2.037060022354125977e+00,2.084750175476074219e+00,2.136250019073486328e+00,2.140060186386108398e+00,2.151499986648559570e+00,2.193470001220703125e+00,2.178210020065307617e+00,2.185839891433715820e+00,2.208719968795776367e+00,2.183929920196533203e+00,2.174390077590942383e+00,2.183929920196533203e+00,2.170580148696899414e+00,2.136250019073486328e+00,2.180109977722167969e+00,2.208719968795776367e+00,2.204910039901733398e+00,2.220170259475708008e+00,2.244960069656372070e+00,2.290740013122558594e+00,2.264040231704711914e+00,2.204910039901733398e+00,2.204910039901733398e+00,2.227800130844116211e+00,2.258320093154907227e+00,2.285020112991333008e+00,2.260220050811767578e+00,2.227800130844116211e+00,2.182020187377929688e+00,2.145780086517333984e+00,2.130520105361938477e+00,2.141970157623291016e+00,2.199190139770507812e+00,2.256410121917724609e+00,2.283110141754150391e+00,2.286930322647094727e+00,2.323169946670532227e+00,2.349870204925537109e+00,2.346050262451171875e+00,2.374660015106201172e+00,2.470030069351196289e+00,2.498640060424804688e+00,2.559679985046386719e+00,2.588290214538574219e+00,2.599730014801025391e+00,2.559679985046386719e+00,2.431879997253417969e+00,2.399460077285766602e+00,2.433789968490600586e+00,2.397550106048583984e+00,2.355590105056762695e+00,2.393740177154541016e+00,2.420440196990966797e+00,2.466220140457153320e+00,2.489100217819213867e+00,2.517719984054565430e+00,2.586380243301391602e+00,2.719890356063842773e+00,2.759950160980224609e+00,2.765670061111450195e+00,2.773300170898437500e+00,2.777110338211059570e+00,2.801910400390625000e+00,2.826709985733032227e+00,2.838150024414062500e+00,2.889650106430053711e+00,2.927800178527832031e+00,2.998369932174682617e+00,3.038420200347900391e+00,3.040330171585083008e+00,3.078480243682861328e+00,3.084200143814086914e+00,3.120440006256103516e+00,3.208180189132690430e+00,3.431340217590332031e+00,3.417980194091796875e+00,3.324520111083984375e+00,3.261579990386962891e+00,3.244410276412963867e+00,3.328340053558349609e+00,3.379839897155761719e+00,3.498090028762817383e+00,3.746050119400024414e+00,3.780380010604858398e+00,3.675480127334594727e+00,3.696460247039794922e+00,3.871930360794067383e+00,4.077939987182617188e+00,4.234340190887451172e+00,4.354509830474853516e+00,4.295380115509033203e+00,4.209550380706787109e+00,4.262949943542480469e+00,4.304920196533203125e+00,4.297290325164794922e+00,4.377389907836914062e+00,4.488020420074462891e+00,4.552870273590087891e+00,4.724530696868896484e+00,4.848510265350341797e+00,5.022080421447753906e+00,5.203280448913574219e+00,5.296740531921386719e+00,5.353960514068603516e+00,5.445510387420654297e+00,5.662950515747070312e+00,6.027250289916992188e+00,6.353410243988037109e+00,6.786380290985107422e+00,7.177380084991455078e+00,7.646590232849121094e+00,8.159700393676757812e+00,8.670870780944824219e+00,9.418550491333007812e+00,1.119050025939941406e+01,1.267440032958984375e+01,1.392180061340332031e+01,1.571090030670166016e+01,1.773270225524902344e+01,1.939400100708007812e+01,2.011310005187988281e+01,2.136240196228027344e+01,2.248200035095214844e+01,2.321640205383300781e+01,2.330600166320800781e+01,2.417190170288085938e+01,2.436080169677734375e+01,2.460110092163085938e+01,2.427110290527343750e+01,2.441230201721191406e+01,2.518090248107910156e+01,2.499020004272460938e+01,2.500550079345703125e+01,2.532590103149414062e+01,2.555480194091796875e+01,2.561960029602050781e+01,2.514470100402832031e+01,2.528200149536132812e+01,2.563300132751464844e+01,2.571690177917480469e+01,2.540410041809082031e+01,2.526869964599609375e+01,2.539459991455078125e+01,2.545560073852539062e+01,2.537740135192871094e+01,2.528770256042480469e+01,2.524770164489746094e+01,2.481850051879882812e+01,2.488530158996582031e+01,2.511420059204101562e+01,2.515229988098144531e+01,2.521910095214843750e+01,2.489100074768066406e+01,2.493490219116210938e+01,2.504170036315917969e+01,2.478040122985839844e+01,2.464690208435058594e+01,2.437030029296875000e+01,2.461829948425292969e+01,2.470790100097656250e+01,2.465070152282714844e+01,2.479950141906738281e+01,2.499780273437500000e+01,2.485290145874023438e+01,2.478610038757324219e+01,2.498830032348632812e+01,2.499970245361328125e+01,2.510270118713378906e+01,2.493870162963867188e+01,2.499970245361328125e+01,2.363790130615234375e+01,2.292840194702148438e+01,2.270709991455078125e+01,2.180680274963378906e+01,2.276239967346191406e+01,2.336900138854980469e+01,2.086840057373046875e+01,1.921669960021972656e+01,2.173440170288085938e+01,2.377519989013671875e+01,2.324689865112304688e+01,2.338230133056640625e+01,2.406130218505859375e+01,2.361310195922851562e+01,2.343000030517578125e+01,2.428070259094238281e+01,2.470790100097656250e+01,2.477090072631835938e+01,2.478610038757324219e+01,2.306760025024414062e+01,1.693930053710937500e+01,1.385310077667236328e+01,1.429950046539306641e+01,1.208120059967041016e+01,1.003270053863525391e+01,8.037630081176757812e+00,5.603820800781250000e+00,6.094010353088378906e+00,9.058060646057128906e+00,9.742800712585449219e+00,9.002750396728515625e+00,1.077470111846923828e+01,1.227960014343261719e+01,1.011280059814453125e+01,8.028090476989746094e+00,6.755860328674316406e+00,6.706270217895507812e+00,6.300000190734863281e+00,5.828890323638916016e+00,6.143600463867187500e+00,6.437330245971679688e+00,5.535160541534423828e+00,5.373030185699462891e+00,4.316360473632812500e+00,3.814710140228271484e+00,3.723160028457641602e+00,4.547150135040283203e+00,5.527530193328857422e+00,5.699190139770507812e+00,5.584750175476074219e+00,5.245240211486816406e+00,4.888560295104980469e+00,4.629159927368164062e+00,4.425080299377441406e+00,4.262949943542480469e+00,4.053150177001953125e+00,3.896730184555053711e+00,3.606810331344604492e+00,3.015530109405517578e+00,2.838150024414062500e+00,2.727520227432250977e+00,2.397550106048583984e+00,1.859670162200927734e+00,1.537330031394958496e+00,1.556400060653686523e+00,1.802450180053710938e+00,2.014179944992065430e+00,2.065670013427734375e+00,2.296460390090942383e+00,2.664580106735229492e+00,2.511990070343017578e+00,2.790470123291015625e+00,3.364580154418945312e+00,3.292100191116333008e+00,3.025070190429687500e+00,2.931610107421875000e+00,2.349870204925537109e+00,1.844409942626953125e+00,1.403820037841796875e+00,1.171120047569274902e+00,1.131070017814636230e+00,1.321800112724304199e+00,1.441959977149963379e+00,1.550680160522460938e+00,1.628880023956298828e+00,1.550680160522460938e+00,1.649860024452209473e+00,1.781470060348510742e+00,1.653680086135864258e+00,1.705180168151855469e+00,1.735690116882324219e+00,1.543050169944763184e+00,1.401910066604614258e+00,1.359950184822082520e+00,1.380929946899414062e+00,1.447690010070800781e+00,1.352319955825805664e+00,1.205450177192687988e+00,1.161579966545104980e+00,1.132969975471496582e+00,1.262670159339904785e+00,1.377110004425048828e+00,1.384740114212036133e+00,1.359950184822082520e+00,1.293190121650695801e+00,1.394280076026916504e+00,1.436240077018737793e+00,1.285560011863708496e+00,1.066220045089721680e+00,1.089100003242492676e+00,1.235970020294189453e+00,1.064309954643249512e+00,8.068120479583740234e-01,7.705730199813842773e-01,8.449590206146240234e-01,7.514990568161010742e-01,6.980929970741271973e-01,7.419620156288146973e-01,8.182560205459594727e-01,8.010900020599365234e-01,7.381480336189270020e-01,6.732980608940124512e-01,7.038150429725646973e-01,9.460490345954895020e-01,9.498630166053771973e-01,8.735690116882324219e-01,7.915530204772949219e-01,7.324260473251342773e-01,6.675760149955749512e-01,7.114450335502624512e-01,6.599460244178771973e-01,6.485020518302917480e-01,6.732980608940124512e-01,6.542240381240844727e-01,6.847420334815979004e-01,6.637610197067260742e-01,5.760230422019958496e-01,4.749320149421691895e-01,5.054510235786437988e-01,5.931890010833740234e-01,6.618540287017822266e-01,6.160770058631896973e-01,5.149880051612854004e-01,4.692099988460540771e-01,5.130810141563415527e-01,5.493200421333312988e-01,5.588570237159729004e-01,6.332430243492126465e-01,6.351510286331176758e-01,6.256140470504760742e-01,6.465950608253479004e-01,6.923710107803344727e-01,6.904640197753906250e-01,7.762950658798217773e-01,8.125340342521667480e-01,7.705730199813842773e-01,7.724800109863281250e-01,8.449590206146240234e-01,8.163490295410156250e-01,6.980929970741271973e-01,6.370580196380615234e-01,7.076300382614135742e-01,7.286110520362854004e-01,7.133520245552062988e-01,6.294290423393249512e-01,6.332430243492126465e-01,6.809270381927490234e-01,7.114450335502624512e-01,6.713899970054626465e-01,6.065410375595092773e-01,6.713899970054626465e-01,7.267040610313415527e-01,7.171670198440551758e-01,6.408730149269104004e-01,6.465950608253479004e-01,7.228890061378479004e-01,6.942790150642395020e-01,6.408730149269104004e-01,5.455050468444824219e-01,4.882850050926208496e-01,5.016360282897949219e-01,5.168949961662292480e-01,4.882850050926208496e-01,5.168949961662292480e-01,5.569500327110290527e-01,5.035440325736999512e-01,4.711170196533203125e-01,4.882850050926208496e-01,5.016360282897949219e-01,4.901919960975646973e-01,4.634880125522613525e-01,4.501360058784484863e-01,4.558580219745635986e-01,4.711170196533203125e-01,4.367850124835968018e-01,4.234330058097839355e-01,4.348770380020141602e-01,4.501360058784484863e-01,4.501360058784484863e-01,4.100820124149322510e-01,4.215260148048400879e-01,4.615800082683563232e-01,4.673019945621490479e-01,4.692099988460540771e-01,4.768390059471130371e-01,4.234330058097839355e-01,3.833790123462677002e-01,3.929160237312316895e-01,4.234330058097839355e-01,4.215260148048400879e-01,3.891010284423828125e-01,3.776570260524749756e-01,3.852860033512115479e-01,3.852860033512115479e-01
7.114450335502624512e-01,6.904640197753906250e-01,6.904640197753906250e-01,7.038150429725646973e-01,7.171670198440551758e-01,7.171670198440551758e-01,7.171670198440551758e-01,7.324260473251342773e-01,7.381480336189270020e-01,7.343330383300781250e-01,7.247959971427917480e-01,7.324260473251342773e-01,7.381480336189270020e-01,7.419620156288146973e-01,7.400550246238708496e-01,7.381480336189270020e-01,7.343330383300781250e-01,7.247959971427917480e-01,7.190740108489990234e-01,7.171670198440551758e-01,7.209820151329040527e-01,7.209820151329040527e-01,7.247959971427917480e-01,7.324260473251342773e-01,7.343330383300781250e-01,7.343330383300781250e-01,7.305180430412292480e-01,7.247959971427917480e-01,7.209820151329040527e-01,7.171670198440551758e-01,7.228890061378479004e-01,7.190740108489990234e-01,7.190740108489990234e-01,7.171670198440551758e-01,7.152590155601501465e-01,7.247959971427917480e-01,7.247959971427917480e-01,7.286110520362854004e-01,7.343330383300781250e-01,7.228890061378479004e-01,7.190740108489990234e-01,7.267040610313415527e-01,7.381480336189270020e-01,7.362400293350219727e-01,7.362400293350219727e-01,7.381480336189270020e-01,7.514990568161010742e-01,7.591280341148376465e-01,7.648510336875915527e-01,7.591280341148376465e-01,7.419620156288146973e-01,7.362400293350219727e-01,7.381480336189270020e-01,7.419620156288146973e-01,7.343330383300781250e-01,7.209820151329040527e-01,7.228890061378479004e-01,7.362400293350219727e-01,7.457770109176635742e-01,7.457770109176635742e-01,7.495920658111572266e-01,7.534060478210449219e-01,7.591280341148376465e-01,7.610360383987426758e-01,7.591280341148376465e-01,7.514990568161010742e-01,7.476840019226074219e-01,7.381480336189270020e-01,7.247959971427917480e-01,7.209820151329040527e-01,7.247959971427917480e-01,7.247959971427917480e-01,7.247959971427917480e-01,7.247959971427917480e-01,7.228890061378479004e-01,7.171670198440551758e-01,7.019080519676208496e-01,7.019080519676208496e-01,7.057230472564697266e-01,7.000010609626770020e-01,6.980929970741271973e-01,6.980929970741271973e-01,6.980929970741271973e-01,6.980929970741271973e-01,7.038150429725646973e-01,7.076300382614135742e-01,7.133520245552062988e-01,7.209820151329040527e-01,7.247959971427917480e-01,7.247959971427917480e-01,7.209820151329040527e-01,7.114450335502624512e-01,7.038150429725646973e-01,6.961860060691833496e-01,6.847420334815979004e-01,6.828350424766540527e-01,6.828350424766540527e-01,6.904640197753906250e-01,7.038150429725646973e-01,7.076300382614135742e-01,7.057230472564697266e-01,7.057230472564697266e-01,7.057230472564697266e-01,6.942790150642395020e-01,6.885570287704467773e-01,6.961860060691833496e-01,6.980929970741271973e-01,7.038150429725646973e-01,7.057230472564697266e-01,7.057230472564697266e-01,7.076300382614135742e-01,7.190740108489990234e-01,7.247959971427917480e-01,7.209820151329040527e-01,7.190740108489990234e-01,7.247959971427917480e-01,7.171670198440551758e-01,7.000010609626770020e-01,6.866490244865417480e-01,6.809270381927490234e-01,6.713899970054626465e-01,6.771120429039001465e-01,6.809270381927490234e-01,6.847420334815979004e-01,6.828350424766540527e-01,6.828350424766540527e-01,6.732980608940124512e-01,6.752050518989562988e-01,6.847420334815979004e-01,6.923710107803344727e-01,6.980929970741271973e-01,6.980929970741271973e-01,6.923710107803344727e-01,6.885570287704467773e-01,6.828350424766540527e-01,6.809270381927490234e-01,6.828350424766540527e-01,6.847420334815979004e-01,6.828350424766540527e-01,6.847420334815979004e-01,6.904640197753906250e-01,6.885570287704467773e-01,6.866490244865417480e-01,6.847420334815979004e-01,6.752050518989562988e-01,6.713899970054626465e-01,6.656680107116699219e-01,6.713899970054626465e-01,6.732980608940124512e-01,6.694830060005187988e-01,6.675760149955749512e-01,6.637610197067260742e-01,6.580390334129333496e-01,6.618540287017822266e-01,6.656680107116699219e-01,6.599460244178771973e-01,6.561320424079895020e-01,6.485020518302917480e-01,6.465950608253479004e-01,6.465950608253479004e-01,6.465950608253479004e-01,6.504100561141967773e-01,6.485020518302917480e-01,6.465950608253479004e-01,6.465950608253479004e-01,6.370580196380615234e-01,6.332430243492126465e-01,6.294290423393249512e-01,6.294290423393249512e-01,6.275210380554199219e-01,6.332430243492126465e-01,6.332430243492126465e-01,6.294290423393249512e-01,6.217989921569824219e-01,6.179850101470947266e-01,6.237070560455322266e-01,6.332430243492126465e-01,6.427800059318542480e-01,6.446880698204040527e-01,6.465950608253479004e-01,6.465950608253479004e-01,6.504100561141967773e-01,6.465950608253479004e-01,6.408730149269104004e-01,6.446880698204040527e-01,6.351510286331176758e-01,6.275210380554199219e-01,6.275210380554199219e-01,6.275210380554199219e-01,6.237070560455322266e-01,6.275210380554199219e-01,6.332430243492126465e-01,6.427800059318542480e-01,6.465950608253479004e-01,6.465950608253479004e-01,6.351510286331176758e-01,6.351510286331176758e-01,6.408730149269104004e-01,6.465950608253479004e-01,6.389660239219665527e-01,6.313360333442687988e-01,6.294290423393249512e-01,6.332430243492126465e-01,6.332430243492126465e-01,6.332430243492126465e-01,6.294290423393249512e-01,6.294290423393249512e-01,6.332430243492126465e-01,6.465950608253479004e-01,6.523170471191406250e-01,6.561320424079895020e-01,6.523170471191406250e-01,6.542240381240844727e-01,6.618540287017822266e-01,6.580390334129333496e-01,6.561320424079895020e-01,6.599460244178771973e-01,6.561320424079895020e-01,6.523170471191406250e-01,6.599460244178771973e-01,6.599460244178771973e-01,6.523170471191406250e-01,6.485020518302917480e-01,6.485020518302917480e-01,6.504100561141967773e-01,6.504100561141967773e-01,6.523170471191406250e-01,6.542240381240844727e-01,6.523170471191406250e-01,6.465950608253479004e-01,6.465950608253479004e-01,6.504100561141967773e-01,6.523170471191406250e-01,6.523170471191406250e-01,6.599460244178771973e-01,6.523170471191406250e-01,6.465950608253479004e-01,6.465950608253479004e-01,6.504100561141967773e-01,6.618540287017822266e-01,6.675760149955749512e-01,6.637610197067260742e-01,6.618540287017822266e-01,6.618540287017822266e-01,6.618540287017822266e-01,6.637610197067260742e-01,6.694830060005187988e-01,6.675760149955749512e-01,6.675760149955749512e-01,6.618540287017822266e-01,6.618540287017822266e-01,6.637610197067260742e-01,6.694830060005187988e-01,6.713899970054626465e-01,6.694830060005187988e-01,6.637610197067260742e-01,6.618540287017822266e-01,6.542240381240844727e-01,6.542240381240844727e-01,6.599460244178771973e-01,6.561320424079895020e-01,6.523170471191406250e-01,6.599460244178771973e-01,6.656680107116699219e-01,6.694830060005187988e-01,6.790200471878051758e-01,6.847420334815979004e-01,6.866490244865417480e-01,6.885570287704467773e-01,6.961860060691833496e-01,6.961860060691833496e-01,6.885570287704467773e-01,6.961860060691833496e-01,6.942790150642395020e-01,6.866490244865417480e-01,6.828350424766540527e-01,6.866490244865417480e-01,6.866490244865417480e-01,6.961860060691833496e-01,7.057230472564697266e-01,7.019080519676208496e-01,6.904640197753906250e-01,6.942790150642395020e-01,7.019080519676208496e-01,7.057230472564697266e-01,7.076300382614135742e-01,7.152590155601501465e-01,7.114450335502624512e-01,7.076300382614135742e-01,7.038150429725646973e-01,7.038150429725646973e-01,7.057230472564697266e-01,7.076300382614135742e-01,7.095370292663574219e-01,7.076300382614135742e-01,7.019080519676208496e-01,7.057230472564697266e-01,7.133520245552062988e-01,7.228890061378479004e-01,7.247959971427917480e-01,7.305180430412292480e-01,7.343330383300781250e-01,7.267040610313415527e-01,7.171670198440551758e-01,7.057230472564697266e-01,6.980929970741271973e-01,6.961860060691833496e-01,6.866490244865417480e-01,6.866490244865417480e-01,6.885570287704467773e-01,7.000010609626770020e-01,7.133520245552062988e-01,7.133520245552062988e-01,7.114450335502624512e-01,7.114450335502624512e-01,7.076300382614135742e-01,7.076300382614135742e-01,7.152590155601501465e-01,7.114450335502624512e-01,7.133520245552062988e-01,7.247959971427917480e-01,7.267040610313415527e-01,7.324260473251342773e-01,7.267040610313415527e-01,7.324260473251342773e-01,7.381480336189270020e-01,7.381480336189270020e-01,7.228890061378479004e-01,7.228890061378479004e-01,7.324260473251342773e-01,7.457770109176635742e-01,7.514990568161010742e-01,7.457770109176635742e-01,7.400550246238708496e-01,7.362400293350219727e-01,7.400550246238708496e-01,7.514990568161010742e-01,7.534060478210449219e-01,7.591280341148376465e-01,7.495920658111572266e-01,7.419620156288146973e-01,7.553140521049499512e-01,7.686650156974792480e-01,7.839240431785583496e-01,7.858310341835021973e-01,7.782020568847656250e-01,7.762950658798217773e-01,7.782020568847656250e-01,7.782020568847656250e-01,7.667580246925354004e-01,7.553140521049499512e-01,7.438700199127197266e-01,7.381480336189270020e-01,7.362400293350219727e-01,7.362400293350219727e-01,7.438700199127197266e-01,7.572210431098937988e-01,7.610360383987426758e-01,7.610360383987426758e-01,7.667580246925354004e-01,7.724800109863281250e-01,7.782020568847656250e-01,7.782020568847656250e-01,7.705730199813842773e-01,7.782020568847656250e-01,7.877390384674072266e-01,7.801090478897094727e-01,7.724800109863281250e-01,7.572210431098937988e-01,7.419620156288146973e-01,7.419620156288146973e-01,7.419620156288146973e-01,7.534060478210449219e-01,7.591280341148376465e-01,7.610360383987426758e-01,7.610360383987426758e-01,7.610360383987426758e-01,7.610360383987426758e-01,7.705730199813842773e-01,7.782020568847656250e-01,7.915530204772949219e-01,7.953680157661437988e-01,7.820170521736145020e-01,7.782020568847656250e-01,7.782020568847656250e-01,7.915530204772949219e-01,7.953680157661437988e-01,7.953680157661437988e-01,7.915530204772949219e-01,7.896460294723510742e-01,7.801090478897094727e-01,7.858310341835021973e-01,7.896460294723510742e-01,7.896460294723510742e-01,7.953680157661437988e-01,7.915530204772949219e-01,7.896460294723510742e-01,7.877390384674072266e-01,7.762950658798217773e-01,7.724800109863281250e-01,7.782020568847656250e-01,7.705730199813842773e-01,7.591280341148376465e-01,7.667580246925354004e-01,7.724800109863281250e-01,7.762950658798217773e-01,7.782020568847656250e-01,7.782020568847656250e-01,7.858310341835021973e-01,7.782020568847656250e-01,7.705730199813842773e-01,7.705730199813842773e-01,7.648510336875915527e-01,7.648510336875915527e-01,7.648510336875915527e-01,7.610360383987426758e-01,7.610360383987426758e-01,7.591280341148376465e-01,7.610360383987426758e-01,7.782020568847656250e-01,7.934610247611999512e-01,8.049050569534301758e-01,7.991830110549926758e-01,7.896460294723510742e-01,7.915530204772949219e-01,7.915530204772949219e-01,7.820170521736145020e-01,7.743870019912719727e-01,7.801090478897094727e-01,7.915530204772949219e-01,7.953680157661437988e-01,7.915530204772949219e-01,7.896460294723510742e-01,7.915530204772949219e-01,8.010900020599365234e-01,8.068120479583740234e-01,8.125340342521667480e-01,8.087200522422790527e-01,8.144420385360717773e-01,8.144420385360717773e-01,8.144420385360717773e-01,8.144420385360717773e-01,8.220710158348083496e-01,8.163490295410156250e-01,8.010900020599365234e-01,7.972750067710876465e-01,7.934610247611999512e-01,8.010900020599365234e-01,8.144420385360717773e-01,8.277930021286010742e-01,8.182560205459594727e-01,8.182560205459594727e-01,8.239780068397521973e-01,8.258860111236572266e-01,8.373300433158874512e-01,8.316080570220947266e-01,8.182560205459594727e-01,8.277930021286010742e-01,8.468670248985290527e-01,8.430520296096801758e-01,8.296999931335449219e-01,8.182560205459594727e-01,8.163490295410156250e-01,8.296999931335449219e-01,8.239780068397521973e-01,8.296999931335449219e-01,8.354220390319824219e-01,8.354220390319824219e-01,8.411440253257751465e-01,8.316080570220947266e-01,8.316080570220947266e-01,8.430520296096801758e-01,8.678470253944396973e-01,8.811990618705749512e-01,8.735690116882324219e-01,8.678470253944396973e-01,8.716620206832885742e-01,8.831060528755187988e-01,8.831060528755187988e-01,8.811990618705749512e-01,8.831060528755187988e-01,8.888280391693115234e-01,9.002720117568969727e-01,9.174380302429199219e-01,9.269750118255615234e-01,9.346050620079040527e-01,9.288830161094665527e-01,9.193460345268249512e-01,9.098090529441833496e-01,9.079020619392395020e-01,8.926430344581604004e-01,8.831060528755187988e-01,8.850130438804626465e-01,8.869210481643676758e-01,8.945500254631042480e-01,9.021800160408020020e-01,9.040870070457458496e-01,9.098090529441833496e-01,9.098090529441833496e-01,9.059939980506896973e-01,9.098090529441833496e-01,8.983650207519531250e-01,8.888280391693115234e-01,8.811990618705749512e-01,8.697550296783447266e-01,8.773840069770812988e-01,8.983650207519531250e-01,9.059939980506896973e-01,8.926430344581604004e-01,8.716620206832885742e-01,8.697550296783447266e-01,8.831060528755187988e-01,9.002720117568969727e-01,9.174380302429199219e-01,9.269750118255615234e-01,9.517710208892822266e-01,9.613070487976074219e-01,9.555850028991699219e-01,9.632150530815124512e-01,9.765700101852416992e-01,9.803850650787353516e-01,9.784770011901855469e-01,9.746590256690979004e-01,9.670290350914001465e-01,9.670290350914001465e-01,9.613070487976074219e-01,9.632150530815124512e-01,9.689370393753051758e-01,9.803850650787353516e-01,9.937360286712646484e-01,9.841990470886230469e-01,9.651220440864562988e-01,9.441410303115844727e-01,9.250680208206176758e-01,9.460490345954895020e-01,9.708440303802490234e-01,9.746590256690979004e-01,9.708440303802490234e-01,9.670290350914001465e-01,9.765700101852416992e-01,9.841990470886230469e-01,9.784770011901855469e-01,9.918290376663208008e-01,1.016620039939880371e+00,1.033789992332458496e+00,1.031880021095275879e+00,1.028069972991943359e+00,1.018530011177062988e+00,1.020440101623535156e+00,1.022350072860717773e+00,1.012810111045837402e+00,1.014719963073730469e+00,1.016620039939880371e+00,1.039510011672973633e+00,1.041420102119445801e+00,1.033789992332458496e+00,1.041420102119445801e+00,1.043329954147338867e+00,1.035699963569641113e+00,1.054770112037658691e+00,1.064309954643249512e+00,1.054770112037658691e+00,1.068120002746582031e+00,1.089100003242492676e+00,1.085290074348449707e+00,1.094830036163330078e+00,1.100550055503845215e+00,1.104359984397888184e+00,1.094830036163330078e+00,1.081470131874084473e+00,1.081470131874084473e+00,1.085290074348449707e+00,1.070030093193054199e+00,1.081470131874084473e+00,1.091010093688964844e+00,1.110080122947692871e+00,1.121529936790466309e+00,1.113900065422058105e+00,1.094830036163330078e+00,1.075749993324279785e+00,1.081470131874084473e+00,1.073840022087097168e+00,1.081470131874084473e+00,1.096729993820190430e+00,1.092919945716857910e+00,1.100550055503845215e+00,1.127250075340270996e+00,1.134880065917968750e+00,1.121529936790466309e+00,1.102450013160705566e+00,1.091010093688964844e+00,1.108180165290832520e+00,1.111990094184875488e+00,1.121529936790466309e+00,1.121529936790466309e+00,1.119620084762573242e+00,1.115810155868530273e+00,1.117710113525390625e+00,1.100550055503845215e+00,1.087200164794921875e+00,1.100550055503845215e+00,1.117710113525390625e+00,1.121529936790466309e+00,1.129160046577453613e+00,1.173030138015747070e+00,1.192100048065185547e+00,1.186380028724670410e+00,1.176840186119079590e+00,1.148230195045471191e+00,1.134880065917968750e+00,1.140600085258483887e+00,1.129160046577453613e+00,1.108180165290832520e+00,1.104359984397888184e+00,1.113900065422058105e+00,1.115810155868530273e+00,1.104359984397888184e+00,1.098640084266662598e+00,1.111990094184875488e+00,1.121529936790466309e+00,1.121529936790466309e+00,1.140600085258483887e+00,1.152050018310546875e+00,1.173030138015747070e+00,1.178750038146972656e+00,1.190189957618713379e+00,1.188289999961853027e+00,1.226429939270019531e+00,1.270300149917602539e+00,1.279839992523193359e+00,1.289380073547363281e+00,1.312260031700134277e+00,1.327520132064819336e+00,1.333240032196044922e+00,1.352319955825805664e+00,1.369480133056640625e+00,1.312260031700134277e+00,1.293190121650695801e+00,1.310360074043273926e+00,1.319890022277832031e+00,1.304630041122436523e+00,1.298910140991210938e+00,1.297000050544738770e+00,1.319890022277832031e+00,1.321800112724304199e+00,1.323709964752197266e+00,1.333240032196044922e+00,1.346600055694580078e+00,1.342779994010925293e+00,1.319890022277832031e+00,1.302730083465576172e+00,1.279839992523193359e+00,1.279839992523193359e+00,1.285560011863708496e+00,1.289380073547363281e+00,1.319890022277832031e+00,1.348500013351440430e+00,1.354220032691955566e+00,1.377110004425048828e+00,1.400000095367431641e+00,1.422890067100524902e+00,1.451500058174133301e+00,1.512530088424682617e+00,1.514440178871154785e+00,1.464850068092346191e+00,1.462940096855163574e+00,1.478200078010559082e+00,1.501090049743652344e+00,1.510630130767822266e+00,1.518260121345520020e+00,1.544960021972656250e+00,1.552590131759643555e+00,1.548770070075988770e+00,1.544960021972656250e+00,1.556400060653686523e+00,1.567849993705749512e+00,1.543050169944763184e+00,1.506809949874877930e+00,1.472480058670043945e+00,1.485830187797546387e+00,1.495370030403137207e+00,1.495370030403137207e+00,1.489650130271911621e+00,1.497280120849609375e+00,1.523980140686035156e+00,1.543050169944763184e+00,1.535419940948486328e+00,1.558310151100158691e+00,1.613620042800903320e+00,1.623160004615783691e+00,1.609810113906860352e+00,1.604090094566345215e+00,1.615530133247375488e+00,1.632700085639953613e+00,1.602180004119873047e+00,1.596459984779357910e+00,1.604090094566345215e+00,1.600270152091979980e+00,1.609810113906860352e+00,1.663220047950744629e+00,1.642230033874511719e+00,1.600270152091979980e+00,1.611720085144042969e+00,1.621250033378601074e+00,1.646050095558166504e+00,1.665120124816894531e+00,1.659399986267089844e+00,1.655590057373046875e+00,1.644140124320983887e+00,1.653680086135864258e+00,1.689919948577880859e+00,1.689919948577880859e+00,1.667030096054077148e+00,1.642230033874511719e+00,1.661309957504272461e+00,1.688009977340698242e+00,1.663220047950744629e+00,1.684200167655944824e+00,1.703270077705383301e+00,1.714710116386413574e+00,1.714710116386413574e+00,1.743320107460021973e+00,1.729970097541809082e+00,1.781470060348510742e+00,1.794820070266723633e+00,1.789100050926208496e+00,1.821530103683471680e+00,1.857770085334777832e+00,1.892100095748901367e+00,1.859670162200927734e+00,1.836780071258544922e+00,1.897820115089416504e+00,1.953140020370483398e+00,1.962679982185363770e+00,1.939779996871948242e+00,1.857770085334777832e+00,1.794820070266723633e+00,1.773840188980102539e+00,1.779560089111328125e+00,1.766210079193115234e+00,1.768120050430297852e+00,1.878750085830688477e+00,1.964580178260803223e+00,1.989380121231079102e+00,1.997010231018066406e+00,1.968400239944458008e+00,1.890190005302429199e+00,1.819620132446289062e+00,1.836780071258544922e+00,1.874930024147033691e+00,1.867300152778625488e+00,1.867300152778625488e+00,1.903540134429931641e+00,1.939779996871948242e+00,1.962679982185363770e+00,2.019900083541870117e+00,2.086650133132934570e+00,2.058039903640747070e+00,2.010360002517700195e+00,2.014179944992065430e+00,1.987470149993896484e+00,2.017990112304687500e+00,2.046600103378295898e+00,2.119079828262329102e+00,2.157230138778686523e+00,2.117170095443725586e+00,2.178210020065307617e+00,2.260220050811767578e+00,2.246870040893554688e+00,2.180109977722167969e+00,2.162950277328491211e+00,2.149600267410278320e+00,2.208719968795776367e+00,2.243059873580932617e+00,2.191560268402099609e+00,2.176299810409545898e+00,2.243059873580932617e+00,2.277390241622924805e+00,2.260220050811767578e+00,2.277390241622924805e+00,2.223980188369750977e+00,2.203000068664550781e+00,2.174390077590942383e+00,2.178210020065307617e+00,2.212540149688720703e+00,2.201100111007690430e+00,2.187740087509155273e+00,2.216350317001342773e+00,2.155320167541503906e+00,2.130520105361938477e+00,2.147690057754516602e+00,2.126710176467895508e+00,2.128619909286499023e+00,2.120990037918090820e+00,2.130520105361938477e+00,2.155320167541503906e+00,2.161040067672729492e+00,2.100010156631469727e+00,2.073300123214721680e+00,2.178210020065307617e+00,2.300280094146728516e+00,2.351780176162719727e+00,2.365129947662353516e+00,2.374660015106201172e+00,2.372760057449340820e+00,2.292650222778320312e+00,2.208719968795776367e+00,2.189650058746337891e+00,2.193470001220703125e+00,2.210630178451538086e+00,2.197280168533325195e+00,2.145780086517333984e+00,2.132430076599121094e+00,2.126710176467895508e+00,2.124800205230712891e+00,2.105730056762695312e+00,2.054229974746704102e+00,2.042789936065673828e+00,2.025620222091674805e+00,1.985560059547424316e+00,1.997010231018066406e+00,1.974120140075683594e+00,1.979840040206909180e+00,2.021800041198730469e+00,2.050410032272338867e+00,2.059950113296508789e+00,2.079020023345947266e+00,2.134340047836303711e+00,2.153410196304321289e+00,2.210630178451538086e+00,2.239240169525146484e+00,2.222080230712890625e+00,2.174390077590942383e+00,2.132430076599121094e+00,2.103820085525512695e+00,2.054229974746704102e+00,2.046600103378295898e+00,2.120990037918090820e+00,2.141970157623291016e+00,2.191560268402099609e+00,2.260220050811767578e+00,2.264040231704711914e+00,2.256410121917724609e+00,2.264040231704711914e+00,2.269760131835937500e+00,2.286930322647094727e+00,2.323169946670532227e+00,2.401370286941528320e+00,2.368940114974975586e+00,2.346050262451171875e+00,2.328890085220336914e+00,2.254500150680541992e+00,2.178210020065307617e+00,2.164860248565673828e+00,2.191560268402099609e+00,2.218260049819946289e+00,2.223980188369750977e+00,2.197280168533325195e+00,2.210630178451538086e+00,2.258320093154907227e+00,2.286930322647094727e+00,2.292650222778320312e+00,2.319350004196166992e+00,2.328890085220336914e+00,2.367029905319213867e+00,2.454770088195800781e+00,2.597820281982421875e+00,2.613080263137817383e+00,2.504359960556030273e+00,2.445240020751953125e+00,2.443330049514770508e+00,2.445240020751953125e+00,2.414720058441162109e+00,2.395639896392822266e+00,2.407090187072753906e+00,2.433789968490600586e+00,2.460489988327026367e+00,2.470030069351196289e+00,2.489100217819213867e+00,2.571120023727416992e+00,2.662670373916625977e+00,2.729430198669433594e+00,2.756129980087280273e+00,2.798100233078002930e+00,2.801910400390625000e+00,2.803820133209228516e+00,2.782840251922607422e+00,2.824800252914428711e+00,2.916350126266479492e+00,2.981200218200683594e+00,2.985020160675048828e+00,2.969760179519653320e+00,2.922070264816284180e+00,2.880110025405883789e+00,2.967850208282470703e+00,3.168120384216308594e+00,3.255860090255737305e+00,3.191010236740112305e+00,3.139510154724121094e+00,3.173840284347534180e+00,3.238690376281738281e+00,3.290189981460571289e+00,3.314990043640136719e+00,3.458040237426757812e+00,3.644960165023803711e+00,3.656399965286254883e+00,3.728880405426025391e+00,3.938700199127197266e+00,3.900540113449096680e+00,3.973039865493774414e+00,4.247699737548828125e+00,4.434620380401611328e+00,4.455600261688232422e+00,4.365950107574462891e+00,4.186660289764404297e+00,4.140880107879638672e+00,4.220990657806396484e+00,4.341160297393798828e+00,4.329710006713867188e+00,4.383120536804199219e+00,4.365950107574462891e+00,4.489929676055908203e+00,4.659680366516113281e+00,4.848510265350341797e+00,5.096470355987548828e+00,5.426440238952636719e+00,5.634340286254882812e+00,5.750689983367919922e+00,5.828890323638916016e+00,6.036790370941162109e+00,6.378200054168701172e+00,6.660490036010742188e+00,7.020980358123779297e+00,7.473020553588867188e+00,7.982310295104980469e+00,8.428630828857421875e+00,9.212550163269042969e+00,1.093300056457519531e+01,1.272590065002441406e+01,1.415450096130371094e+01,1.589019966125488281e+01,1.703460121154785156e+01,1.817720031738281250e+01,1.955040168762207031e+01,2.095619964599609375e+01,2.223029899597167969e+01,2.201090049743652344e+01,2.288829994201660156e+01,2.444090080261230469e+01,2.493110084533691406e+01,2.482620239257812500e+01,2.460680007934570312e+01,2.449050140380859375e+01,2.445230102539062500e+01,2.391060256958007812e+01,2.458580207824707031e+01,2.529730224609375000e+01,2.552620124816894531e+01,2.495210266113281250e+01,2.512560081481933594e+01,2.531250190734863281e+01,2.536400032043457031e+01,2.559100151062011719e+01,2.566160202026367188e+01,2.557960128784179688e+01,2.545180130004882812e+01,2.546129989624023438e+01,2.539070129394531250e+01,2.533350181579589844e+01,2.523240089416503906e+01,2.523240089416503906e+01,2.520760154724121094e+01,2.520760154724121094e+01,2.496730041503906250e+01,2.466400146484375000e+01,2.491010093688964844e+01,2.502260017395019531e+01,2.508559989929199219e+01,2.517900085449218750e+01,2.508940124511718750e+01,2.502640151977539062e+01,2.498450088500976562e+01,2.448090171813964844e+01,2.465450096130371094e+01,2.432069969177246094e+01,2.433790206909179688e+01,2.481470298767089844e+01,2.495009994506835938e+01,2.493680191040039062e+01,2.468500137329101562e+01,2.473080062866210938e+01,2.483950042724609375e+01,2.414719963073730469e+01,2.413759994506835938e+01,2.378670120239257812e+01,2.249160003662109375e+01,2.245720100402832031e+01,2.083790016174316406e+01,2.204140090942382812e+01,1.843079948425292969e+01,1.875130081176757812e+01,2.137010002136230469e+01,2.337470245361328125e+01,2.429210090637207031e+01,2.414139938354492188e+01,2.360930061340332031e+01,2.335750198364257812e+01,2.322210121154785156e+01,2.404800033569335938e+01,2.466020011901855469e+01,2.455719947814941406e+01,2.455150032043457031e+01,2.303900146484375000e+01,1.692970085144042969e+01,1.351550102233886719e+01,1.398280048370361328e+01,1.234440135955810547e+01,1.036460113525390625e+01,7.797270298004150391e+00,6.370570182800292969e+00,7.171660423278808594e+00,9.306010246276855469e+00,9.815280914306640625e+00,8.966509819030761719e+00,1.008609962463378906e+01,1.165780067443847656e+01,9.805740356445312500e+00,7.814470291137695312e+00,6.883650302886962891e+00,6.467850208282470703e+00,5.979570388793945312e+00,5.630520343780517578e+00,6.046319961547851562e+00,6.334330558776855469e+00,5.281480312347412109e+00,4.646330356597900391e+00,3.828060150146484375e+00,3.393190145492553711e+00,3.353130340576171875e+00,4.303010463714599609e+00,5.611450195312500000e+00,5.851780414581298828e+00,5.689650058746337891e+00,5.296740531921386719e+00,4.941970348358154297e+00,4.632980346679687500e+00,4.404100418090820312e+00,4.289660453796386719e+00,4.287750244140625000e+00,4.013090133666992188e+00,3.828060150146484375e+00,3.236790180206298828e+00,2.916350126266479492e+00,2.714169979095458984e+00,2.359410285949707031e+00,1.798640131950378418e+00,1.508720040321350098e+00,1.508720040321350098e+00,1.674660086631774902e+00,1.882560014724731445e+00,2.008450031280517578e+00,2.191560268402099609e+00,2.546330213546752930e+00,2.452869892120361328e+00,2.794280052185058594e+00,3.450410127639770508e+00,3.425610303878784180e+00,3.114720344543457031e+00,3.038420200347900391e+00,2.449050188064575195e+00,1.934060096740722656e+00,1.613620042800903320e+00,1.331340193748474121e+00,1.121529936790466309e+00,1.300820112228393555e+00,1.333240032196044922e+00,1.373299956321716309e+00,1.512530088424682617e+00,1.491550087928771973e+00,1.636510133743286133e+00,1.785290002822875977e+00,1.726160049438476562e+00,1.710900068283081055e+00,1.760490059852600098e+00,1.541150093078613281e+00,1.317990064620971680e+00,1.285560011863708496e+00,1.361850023269653320e+00,1.504909992218017578e+00,1.384740114212036133e+00,1.239780068397521973e+00,1.213080048561096191e+00,1.197819948196411133e+00,1.279839992523193359e+00,1.377110004425048828e+00,1.398090124130249023e+00,1.319890022277832031e+00,1.264580011367797852e+00,1.424800157546997070e+00,1.489650130271911621e+00,1.331340193748474121e+00,1.068120002746582031e+00,1.106270074844360352e+00,1.274120092391967773e+00,1.056679964065551758e+00,7.667580246925354004e-01,6.809270381927490234e-01,7.305180430412292480e-01,7.019080519676208496e-01,6.980929970741271973e-01,7.381480336189270020e-01,8.049050569534301758e-01,8.125340342521667480e-01,7.419620156288146973e-01,6.847420334815979004e-01,6.752050518989562988e-01,8.544960021972656250e-01,8.754770159721374512e-01,7.858310341835021973e-01,7.514990568161010742e-01,7.324260473251342773e-01,6.694830060005187988e-01,6.923710107803344727e-01,7.038150429725646973e-01,6.694830060005187988e-01,6.980929970741271973e-01,6.847420334815979004e-01,7.305180430412292480e-01,6.465950608253479004e-01,5.321540236473083496e-01,5.130810141563415527e-01,5.226170420646667480e-01,5.817450284957885742e-01,6.160770058631896973e-01,6.198920011520385742e-01,5.645790100097656250e-01,5.054510235786437988e-01,4.730240404605865479e-01,4.863760173320770264e-01,5.016360282897949219e-01,5.798380374908447266e-01,5.798380374908447266e-01,5.741160511970520020e-01,5.950959920883178711e-01,6.580390334129333496e-01,6.885570287704467773e-01,8.220710158348083496e-01,8.182560205459594727e-01,7.629430294036865234e-01,7.343330383300781250e-01,7.686650156974792480e-01,8.010900020599365234e-01,7.095370292663574219e-01,6.580390334129333496e-01,7.305180430412292480e-01,7.381480336189270020e-01,6.961860060691833496e-01,6.427800059318542480e-01,6.618540287017822266e-01,7.114450335502624512e-01,7.209820151329040527e-01,6.752050518989562988e-01,5.989110469818115234e-01,6.675760149955749512e-01,7.705730199813842773e-01,7.591280341148376465e-01,6.923710107803344727e-01,6.713899970054626465e-01,6.980929970741271973e-01,7.057230472564697266e-01,7.114450335502624512e-01,5.912820100784301758e-01,4.749320149421691895e-01,4.673019945621490479e-01,4.787460267543792725e-01,4.882850050926208496e-01,5.283390283584594727e-01,5.741160511970520020e-01,5.378760099411010742e-01,4.959140419960021973e-01,4.825610220432281494e-01,5.016360282897949219e-01,5.016360282897949219e-01,5.073580145835876465e-01,4.806540310382843018e-01,4.501360058784484863e-01,4.806540310382843018e-01,4.253409802913665771e-01,4.234330058097839355e-01,4.234330058097839355e-01,4.501360058784484863e-01,4.634880125522613525e-01,4.119890034198760986e-01,3.929160237312316895e-01,3.967300355434417725e-01,4.272480010986328125e-01,4.539510309696197510e-01,4.520430266857147217e-01,4.215260148048400879e-01,3.948230147361755371e-01,3.948230147361755371e-01
7.286110520362854004e-01,7.247959971427917480e-01,7.247959971427917480e-01,7.247959971427917480e-01,7.171670198440551758e-01,7.171670198440551758e-01,7.228890061378479004e-01,7.247959971427917480e-01,7.247959971427917480e-01,7.343330383300781250e-01,7.457770109176635742e-01,7.457770109176635742e-01,7.419620156288146973e-01,7.476840019226074219e-01,7.514990568161010742e-01,7.457770109176635742e-01,7.381480336189270020e-01,7.381480336189270020e-01,7.419620156288146973e-01,7.514990568161010742e-01,7.514990568161010742e-01,7.514990568161010742e-01,7.534060478210449219e-01,7.667580246925354004e-01,7.762950658798217773e-01,7.743870019912719727e-01,7.705730199813842773e-01,7.648510336875915527e-01,7.553140521049499512e-01,7.495920658111572266e-01,7.476840019226074219e-01,7.400550246238708496e-01,7.400550246238708496e-01,7.381480336189270020e-01,7.362400293350219727e-01,7.400550246238708496e-01,7.419620156288146973e-01,7.381480336189270020e-01,7.362400293350219727e-01,7.324260473251342773e-01,7.228890061378479004e-01,7.247959971427917480e-01,7.305180430412292480e-01,7.362400293350219727e-01,7.343330383300781250e-01,7.343330383300781250e-01,7.362400293350219727e-01,7.400550246238708496e-01,7.419620156288146973e-01,7.514990568161010742e-01,7.591280341148376465e-01,7.629430294036865234e-01,7.705730199813842773e-01,7.839240431785583496e-01,7.858310341835021973e-01,7.705730199813842773e-01,7.610360383987426758e-01,7.591280341148376465e-01,7.610360383987426758e-01,7.534060478210449219e-01,7.419620156288146973e-01,7.381480336189270020e-01,7.419620156288146973e-01,7.438700199127197266e-01,7.495920658111572266e-01,7.572210431098937988e-01,7.610360383987426758e-01,7.610360383987426758e-01,7.648510336875915527e-01,7.629430294036865234e-01,7.610360383987426758e-01,7.743870019912719727e-01,7.877390384674072266e-01,7.782020568847656250e-01,7.648510336875915527e-01,7.534060478210449219e-01,7.514990568161010742e-01,7.457770109176635742e-01,7.400550246238708496e-01,7.267040610313415527e-01,7.190740108489990234e-01,7.095370292663574219e-01,7.076300382614135742e-01,7.152590155601501465e-01,7.171670198440551758e-01,7.133520245552062988e-01,7.038150429725646973e-01,6.923710107803344727e-01,6.961860060691833496e-01,7.114450335502624512e-01,7.228890061378479004e-01,7.305180430412292480e-01,7.343330383300781250e-01,7.362400293350219727e-01,7.362400293350219727e-01,7.400550246238708496e-01,7.362400293350219727e-01,7.209820151329040527e-01,7.076300382614135742e-01,7.057230472564697266e-01,7.000010609626770020e-01,6.980929970741271973e-01,7.000010609626770020e-01,7.076300382614135742e-01,7.114450335502624512e-01,7.152590155601501465e-01,7.171670198440551758e-01,7.171670198440551758e-01,7.076300382614135742e-01,7.000010609626770020e-01,6.980929970741271973e-01,6.904640197753906250e-01,6.885570287704467773e-01,6.828350424766540527e-01,6.790200471878051758e-01,6.809270381927490234e-01,6.923710107803344727e-01,7.038150429725646973e-01,7.038150429725646973e-01,7.000010609626770020e-01,7.038150429725646973e-01,7.000010609626770020e-01,6.904640197753906250e-01,6.866490244865417480e-01,6.847420334815979004e-01,6.809270381927490234e-01,6.828350424766540527e-01,6.847420334815979004e-01,6.847420334815979004e-01,6.866490244865417480e-01,6.961860060691833496e-01,7.000010609626770020e-01,6.980929970741271973e-01,6.980929970741271973e-01,6.904640197753906250e-01,6.828350424766540527e-01,6.847420334815979004e-01,6.923710107803344727e-01,6.942790150642395020e-01,6.885570287704467773e-01,6.828350424766540527e-01,6.828350424766540527e-01,6.885570287704467773e-01,6.923710107803344727e-01,6.885570287704467773e-01,6.866490244865417480e-01,6.809270381927490234e-01,6.809270381927490234e-01,6.847420334815979004e-01,6.885570287704467773e-01,6.828350424766540527e-01,6.713899970054626465e-01,6.694830060005187988e-01,6.618540287017822266e-01,6.656680107116699219e-01,6.752050518989562988e-01,6.790200471878051758e-01,6.732980608940124512e-01,6.637610197067260742e-01,6.618540287017822266e-01,6.637610197067260742e-01,6.694830060005187988e-01,6.713899970054626465e-01,6.713899970054626465e-01,6.656680107116699219e-01,6.618540287017822266e-01,6.542240381240844727e-01,6.465950608253479004e-01,6.465950608253479004e-01,6.504100561141967773e-01,6.408730149269104004e-01,6.275210380554199219e-01,6.256140470504760742e-01,6.256140470504760742e-01,6.237070560455322266e-01,6.256140470504760742e-01,6.294290423393249512e-01,6.332430243492126465e-01,6.313360333442687988e-01,6.198920011520385742e-01,6.160770058631896973e-01,6.217989921569824219e-01,6.275210380554199219e-01,6.237070560455322266e-01,6.179850101470947266e-01,6.275210380554199219e-01,6.408730149269104004e-01,6.446880698204040527e-01,6.370580196380615234e-01,6.332430243492126465e-01,6.332430243492126465e-01,6.275210380554199219e-01,6.275210380554199219e-01,6.256140470504760742e-01,6.313360333442687988e-01,6.313360333442687988e-01,6.275210380554199219e-01,6.313360333442687988e-01,6.332430243492126465e-01,6.332430243492126465e-01,6.332430243492126465e-01,6.389660239219665527e-01,6.465950608253479004e-01,6.465950608253479004e-01,6.465950608253479004e-01,6.446880698204040527e-01,6.465950608253479004e-01,6.370580196380615234e-01,6.332430243492126465e-01,6.332430243492126465e-01,6.313360333442687988e-01,6.313360333442687988e-01,6.408730149269104004e-01,6.465950608253479004e-01,6.446880698204040527e-01,6.465950608253479004e-01,6.465950608253479004e-01,6.504100561141967773e-01,6.465950608253479004e-01,6.389660239219665527e-01,6.446880698204040527e-01,6.542240381240844727e-01,6.618540287017822266e-01,6.618540287017822266e-01,6.542240381240844727e-01,6.523170471191406250e-01,6.523170471191406250e-01,6.523170471191406250e-01,6.523170471191406250e-01,6.523170471191406250e-01,6.599460244178771973e-01,6.542240381240844727e-01,6.523170471191406250e-01,6.485020518302917480e-01,6.465950608253479004e-01,6.485020518302917480e-01,6.523170471191406250e-01,6.599460244178771973e-01,6.599460244178771973e-01,6.561320424079895020e-01,6.618540287017822266e-01,6.675760149955749512e-01,6.637610197067260742e-01,6.637610197067260742e-01,6.675760149955749512e-01,6.694830060005187988e-01,6.637610197067260742e-01,6.656680107116699219e-01,6.637610197067260742e-01,6.618540287017822266e-01,6.637610197067260742e-01,6.694830060005187988e-01,6.656680107116699219e-01,6.542240381240844727e-01,6.542240381240844727e-01,6.618540287017822266e-01,6.675760149955749512e-01,6.713899970054626465e-01,6.713899970054626465e-01,6.675760149955749512e-01,6.656680107116699219e-01,6.694830060005187988e-01,6.694830060005187988e-01,6.637610197067260742e-01,6.618540287017822266e-01,6.637610197067260742e-01,6.618540287017822266e-01,6.599460244178771973e-01,6.561320424079895020e-01,6.656680107116699219e-01,6.732980608940124512e-01,6.828350424766540527e-01,6.866490244865417480e-01,6.885570287704467773e-01,6.732980608940124512e-01,6.675760149955749512e-01,6.713899970054626465e-01,6.809270381927490234e-01,6.752050518989562988e-01,6.675760149955749512e-01,6.732980608940124512e-01,6.790200471878051758e-01,6.809270381927490234e-01,6.809270381927490234e-01,6.828350424766540527e-01,6.732980608940124512e-01,6.713899970054626465e-01,6.828350424766540527e-01,6.942790150642395020e-01,7.000010609626770020e-01,7.114450335502624512e-01,7.190740108489990234e-01,7.209820151329040527e-01,7.247959971427917480e-01,7.324260473251342773e-01,7.267040610313415527e-01,7.247959971427917480e-01,7.190740108489990234e-01,7.152590155601501465e-01,7.152590155601501465e-01,7.076300382614135742e-01,7.095370292663574219e-01,7.152590155601501465e-01,7.171670198440551758e-01,7.152590155601501465e-01,7.209820151329040527e-01,7.247959971427917480e-01,7.190740108489990234e-01,7.171670198440551758e-01,7.171670198440551758e-01,7.247959971427917480e-01,7.228890061378479004e-01,7.038150429725646973e-01,6.885570287704467773e-01,6.847420334815979004e-01,6.866490244865417480e-01,6.961860060691833496e-01,7.038150429725646973e-01,7.057230472564697266e-01,7.057230472564697266e-01,7.038150429725646973e-01,7.076300382614135742e-01,7.152590155601501465e-01,7.171670198440551758e-01,7.247959971427917480e-01,7.267040610313415527e-01,7.343330383300781250e-01,7.343330383300781250e-01,7.247959971427917480e-01,7.381480336189270020e-01,7.419620156288146973e-01,7.286110520362854004e-01,7.152590155601501465e-01,7.209820151329040527e-01,7.362400293350219727e-01,7.476840019226074219e-01,7.476840019226074219e-01,7.438700199127197266e-01,7.400550246238708496e-01,7.419620156288146973e-01,7.553140521049499512e-01,7.610360383987426758e-01,7.667580246925354004e-01,7.762950658798217773e-01,7.782020568847656250e-01,7.782020568847656250e-01,7.782020568847656250e-01,7.743870019912719727e-01,7.648510336875915527e-01,7.667580246925354004e-01,7.705730199813842773e-01,7.762950658798217773e-01,7.839240431785583496e-01,7.782020568847656250e-01,7.705730199813842773e-01,7.705730199813842773e-01,7.686650156974792480e-01,7.572210431098937988e-01,7.514990568161010742e-01,7.457770109176635742e-01,7.419620156288146973e-01,7.514990568161010742e-01,7.553140521049499512e-01,7.629430294036865234e-01,7.762950658798217773e-01,7.877390384674072266e-01,7.820170521736145020e-01,7.782020568847656250e-01,7.724800109863281250e-01,7.782020568847656250e-01,7.782020568847656250e-01,7.743870019912719727e-01,7.724800109863281250e-01,7.648510336875915527e-01,7.514990568161010742e-01,7.381480336189270020e-01,7.324260473251342773e-01,7.381480336189270020e-01,7.476840019226074219e-01,7.514990568161010742e-01,7.514990568161010742e-01,7.572210431098937988e-01,7.705730199813842773e-01,7.667580246925354004e-01,7.667580246925354004e-01,7.877390384674072266e-01,7.896460294723510742e-01,7.782020568847656250e-01,7.782020568847656250e-01,7.877390384674072266e-01,7.915530204772949219e-01,7.953680157661437988e-01,7.972750067710876465e-01,7.972750067710876465e-01,7.934610247611999512e-01,7.839240431785583496e-01,7.991830110549926758e-01,8.087200522422790527e-01,7.972750067710876465e-01,7.953680157661437988e-01,7.915530204772949219e-01,7.839240431785583496e-01,7.801090478897094727e-01,7.724800109863281250e-01,7.724800109863281250e-01,7.743870019912719727e-01,7.724800109863281250e-01,7.629430294036865234e-01,7.724800109863281250e-01,7.762950658798217773e-01,7.877390384674072266e-01,7.877390384674072266e-01,7.877390384674072266e-01,7.877390384674072266e-01,7.782020568847656250e-01,7.686650156974792480e-01,7.762950658798217773e-01,7.782020568847656250e-01,7.858310341835021973e-01,7.858310341835021973e-01,7.762950658798217773e-01,7.667580246925354004e-01,7.610360383987426758e-01,7.648510336875915527e-01,7.686650156974792480e-01,7.782020568847656250e-01,7.839240431785583496e-01,7.782020568847656250e-01,7.686650156974792480e-01,7.762950658798217773e-01,7.724800109863281250e-01,7.629430294036865234e-01,7.610360383987426758e-01,7.629430294036865234e-01,7.705730199813842773e-01,7.782020568847656250e-01,7.839240431785583496e-01,7.934610247611999512e-01,7.915530204772949219e-01,7.991830110549926758e-01,8.106270432472229004e-01,8.144420385360717773e-01,8.106270432472229004e-01,7.972750067710876465e-01,7.953680157661437988e-01,8.010900020599365234e-01,8.049050569534301758e-01,8.125340342521667480e-01,8.049050569534301758e-01,8.163490295410156250e-01,8.201640248298645020e-01,8.144420385360717773e-01,8.087200522422790527e-01,8.182560205459594727e-01,8.201640248298645020e-01,8.163490295410156250e-01,8.296999931335449219e-01,8.316080570220947266e-01,8.316080570220947266e-01,8.449590206146240234e-01,8.449590206146240234e-01,8.487740159034729004e-01,8.506810069084167480e-01,8.583110570907592773e-01,8.678470253944396973e-01,8.735690116882324219e-01,8.583110570907592773e-01,8.564030528068542480e-01,8.621250391006469727e-01,8.411440253257751465e-01,8.430520296096801758e-01,8.487740159034729004e-01,8.564030528068542480e-01,8.544960021972656250e-01,8.468670248985290527e-01,8.506810069084167480e-01,8.583110570907592773e-01,8.716620206832885742e-01,8.831060528755187988e-01,8.811990618705749512e-01,8.697550296783447266e-01,8.697550296783447266e-01,8.831060528755187988e-01,8.964580297470092773e-01,8.964580297470092773e-01,8.907360434532165527e-01,8.831060528755187988e-01,8.831060528755187988e-01,8.869210481643676758e-01,8.964580297470092773e-01,9.040870070457458496e-01,9.002720117568969727e-01,8.983650207519531250e-01,9.059939980506896973e-01,8.983650207519531250e-01,8.964580297470092773e-01,8.964580297470092773e-01,9.002720117568969727e-01,9.040870070457458496e-01,8.964580297470092773e-01,8.964580297470092773e-01,8.907360434532165527e-01,8.869210481643676758e-01,8.831060528755187988e-01,8.792909979820251465e-01,8.716620206832885742e-01,8.754770159721374512e-01,8.773840069770812988e-01,8.697550296783447266e-01,8.697550296783447266e-01,8.697550296783447266e-01,8.964580297470092773e-01,9.098090529441833496e-01,9.002720117568969727e-01,8.888280391693115234e-01,8.869210481643676758e-01,9.079020619392395020e-01,9.212530255317687988e-01,9.231600165367126465e-01,9.231600165367126465e-01,9.307900071144104004e-01,9.326969981193542480e-01,9.288830161094665527e-01,9.250680208206176758e-01,9.365120530128479004e-01,9.479560256004333496e-01,9.574930071830749512e-01,9.765700101852416992e-01,9.899210929870605469e-01,9.975510835647583008e-01,9.956430196762084961e-01,9.765700101852416992e-01,9.727520346641540527e-01,9.899210929870605469e-01,9.994580745697021484e-01,9.918290376663208008e-01,9.765700101852416992e-01,9.536780118942260742e-01,9.384190440177917480e-01,9.593999981880187988e-01,9.861071109771728516e-01,9.918290376663208008e-01,9.975510835647583008e-01,1.008990049362182617e+00,1.020440101623535156e+00,1.037610054016113281e+00,1.037610054016113281e+00,1.037610054016113281e+00,1.041420102119445801e+00,1.047140121459960938e+00,1.049050092697143555e+00,1.045230031013488770e+00,1.045230031013488770e+00,1.033789992332458496e+00,1.029980063438415527e+00,1.024250030517578125e+00,1.016620039939880371e+00,1.026160001754760742e+00,1.031880021095275879e+00,1.028069972991943359e+00,1.028069972991943359e+00,1.039510011672973633e+00,1.039510011672973633e+00,1.045230031013488770e+00,1.068120002746582031e+00,1.073840022087097168e+00,1.068120002746582031e+00,1.066220045089721680e+00,1.089100003242492676e+00,1.096729993820190430e+00,1.092919945716857910e+00,1.098640084266662598e+00,1.108180165290832520e+00,1.104359984397888184e+00,1.081470131874084473e+00,1.083380103111267090e+00,1.091010093688964844e+00,1.083380103111267090e+00,1.081470131874084473e+00,1.068120002746582031e+00,1.070030093193054199e+00,1.081470131874084473e+00,1.070030093193054199e+00,1.052860140800476074e+00,1.049050092697143555e+00,1.056679964065551758e+00,1.075749993324279785e+00,1.094830036163330078e+00,1.081470131874084473e+00,1.062400102615356445e+00,1.068120002746582031e+00,1.094830036163330078e+00,1.110080122947692871e+00,1.108180165290832520e+00,1.106270074844360352e+00,1.102450013160705566e+00,1.113900065422058105e+00,1.121529936790466309e+00,1.127250075340270996e+00,1.134880065917968750e+00,1.140600085258483887e+00,1.138690114021301270e+00,1.148230195045471191e+00,1.150140047073364258e+00,1.152050018310546875e+00,1.153949975967407227e+00,1.136790037155151367e+00,1.106270074844360352e+00,1.102450013160705566e+00,1.152050018310546875e+00,1.186380028724670410e+00,1.182559967041015625e+00,1.182559967041015625e+00,1.163490056991577148e+00,1.155860066413879395e+00,1.180660128593444824e+00,1.182559967041015625e+00,1.165400028228759766e+00,1.148230195045471191e+00,1.140600085258483887e+00,1.152050018310546875e+00,1.163490056991577148e+00,1.167300105094909668e+00,1.178750038146972656e+00,1.174930095672607422e+00,1.184470057487487793e+00,1.174930095672607422e+00,1.182559967041015625e+00,1.188289999961853027e+00,1.192100048065185547e+00,1.188289999961853027e+00,1.167300105094909668e+00,1.171120047569274902e+00,1.192100048065185547e+00,1.207360029220581055e+00,1.226429939270019531e+00,1.266490101814270020e+00,1.293190121650695801e+00,1.298910140991210938e+00,1.333240032196044922e+00,1.352319955825805664e+00,1.310360074043273926e+00,1.298910140991210938e+00,1.316079974174499512e+00,1.317990064620971680e+00,1.304630041122436523e+00,1.306540131568908691e+00,1.304630041122436523e+00,1.302730083465576172e+00,1.316079974174499512e+00,1.323709964752197266e+00,1.333240032196044922e+00,1.335150122642517090e+00,1.323709964752197266e+00,1.297000050544738770e+00,1.304630041122436523e+00,1.304630041122436523e+00,1.317990064620971680e+00,1.325610041618347168e+00,1.337060093879699707e+00,1.363760113716125488e+00,1.371389985084533691e+00,1.359950184822082520e+00,1.359950184822082520e+00,1.359950184822082520e+00,1.371389985084533691e+00,1.386650085449218750e+00,1.401910066604614258e+00,1.411450028419494629e+00,1.411450028419494629e+00,1.438149929046630859e+00,1.476300001144409180e+00,1.487740039825439453e+00,1.495370030403137207e+00,1.501090049743652344e+00,1.516350030899047852e+00,1.504909992218017578e+00,1.512530088424682617e+00,1.548770070075988770e+00,1.583110094070434570e+00,1.577380061149597168e+00,1.569760084152221680e+00,1.552590131759643555e+00,1.518260121345520020e+00,1.504909992218017578e+00,1.512530088424682617e+00,1.525890111923217773e+00,1.512530088424682617e+00,1.497280120849609375e+00,1.518260121345520020e+00,1.520160079002380371e+00,1.546870112419128418e+00,1.607900142669677734e+00,1.651770114898681641e+00,1.626980066299438477e+00,1.596459984779357910e+00,1.569760084152221680e+00,1.539240121841430664e+00,1.533519983291625977e+00,1.533519983291625977e+00,1.554500102996826172e+00,1.567849993705749512e+00,1.567849993705749512e+00,1.583110094070434570e+00,1.623160004615783691e+00,1.607900142669677734e+00,1.586920142173767090e+00,1.613620042800903320e+00,1.638420104980468750e+00,1.676570177078247070e+00,1.714710116386413574e+00,1.714710116386413574e+00,1.735690116882324219e+00,1.737600088119506836e+00,1.743320107460021973e+00,1.804360032081604004e+00,1.808170080184936523e+00,1.768120050430297852e+00,1.750949978828430176e+00,1.770030140876770020e+00,1.747140049934387207e+00,1.688009977340698242e+00,1.688009977340698242e+00,1.667030096054077148e+00,1.621250033378601074e+00,1.592639923095703125e+00,1.636510133743286133e+00,1.684200167655944824e+00,1.750949978828430176e+00,1.768120050430297852e+00,1.781470060348510742e+00,1.821530103683471680e+00,1.852040052413940430e+00,1.863490104675292969e+00,1.865390062332153320e+00,1.857770085334777832e+00,1.913080096244812012e+00,1.926430106163024902e+00,1.920710086822509766e+00,1.930240035057067871e+00,1.865390062332153320e+00,1.834880113601684570e+00,1.815800070762634277e+00,1.821530103683471680e+00,1.785290002822875977e+00,1.758580088615417480e+00,1.811990022659301758e+00,1.876839995384216309e+00,1.956950068473815918e+00,1.993190169334411621e+00,1.993190169334411621e+00,1.913080096244812012e+00,1.827250123023986816e+00,1.834880113601684570e+00,1.844409942626953125e+00,1.827250123023986816e+00,1.874930024147033691e+00,1.890190005302429199e+00,1.853950023651123047e+00,1.878750085830688477e+00,1.968400239944458008e+00,2.029429912567138672e+00,2.052320003509521484e+00,2.059950113296508789e+00,2.058039903640747070e+00,2.038969993591308594e+00,2.052320003509521484e+00,2.035160064697265625e+00,2.048510074615478516e+00,2.094280242919921875e+00,2.071399927139282227e+00,2.122889995574951172e+00,2.145780086517333984e+00,2.122889995574951172e+00,2.061859846115112305e+00,2.061859846115112305e+00,2.115260124206542969e+00,2.191560268402099609e+00,2.204910039901733398e+00,2.227800130844116211e+00,2.223980188369750977e+00,2.233520030975341797e+00,2.250689983367919922e+00,2.243059873580932617e+00,2.254500150680541992e+00,2.178210020065307617e+00,2.155320167541503906e+00,2.134340047836303711e+00,2.212540149688720703e+00,2.222080230712890625e+00,2.183929920196533203e+00,2.191560268402099609e+00,2.197280168533325195e+00,2.153410196304321289e+00,2.120990037918090820e+00,2.107640266418457031e+00,2.059950113296508789e+00,2.035160064697265625e+00,2.025620222091674805e+00,1.976029992103576660e+00,1.964580178260803223e+00,1.993190169334411621e+00,2.004640102386474609e+00,1.970309972763061523e+00,2.029429912567138672e+00,2.122889995574951172e+00,2.193470001220703125e+00,2.271670103073120117e+00,2.340330123901367188e+00,2.374660015106201172e+00,2.326980113983154297e+00,2.326980113983154297e+00,2.328890085220336914e+00,2.288830280303955078e+00,2.231610298156738281e+00,2.203000068664550781e+00,2.164860248565673828e+00,2.164860248565673828e+00,2.141970157623291016e+00,2.155320167541503906e+00,2.164860248565673828e+00,2.153410196304321289e+00,2.180109977722167969e+00,2.191560268402099609e+00,2.138149976730346680e+00,2.113359928131103516e+00,2.079020023345947266e+00,2.084750175476074219e+00,2.086650133132934570e+00,2.132430076599121094e+00,2.145780086517333984e+00,2.141970157623291016e+00,2.140060186386108398e+00,2.185839891433715820e+00,2.275480031967163086e+00,2.292650222778320312e+00,2.260220050811767578e+00,2.203000068664550781e+00,2.145780086517333984e+00,2.134340047836303711e+00,2.094280242919921875e+00,2.092380285263061523e+00,2.138149976730346680e+00,2.115260124206542969e+00,2.086650133132934570e+00,2.105730056762695312e+00,2.134340047836303711e+00,2.174390077590942383e+00,2.174390077590942383e+00,2.214450120925903320e+00,2.237330198287963867e+00,2.254500150680541992e+00,2.260220050811767578e+00,2.264040231704711914e+00,2.281200170516967773e+00,2.244960069656372070e+00,2.231610298156738281e+00,2.216350317001342773e+00,2.180109977722167969e+00,2.170580148696899414e+00,2.182020187377929688e+00,2.218260049819946289e+00,2.231610298156738281e+00,2.285020112991333008e+00,2.275480031967163086e+00,2.265949964523315430e+00,2.237330198287963867e+00,2.252589941024780273e+00,2.313630104064941406e+00,2.361310243606567383e+00,2.437609910964965820e+00,2.540600299835205078e+00,2.494829893112182617e+00,2.388020038604736328e+00,2.378480195999145508e+00,2.382290124893188477e+00,2.336520195007324219e+00,2.323169946670532227e+00,2.328890085220336914e+00,2.346050262451171875e+00,2.336520195007324219e+00,2.376569986343383789e+00,2.414720058441162109e+00,2.452869892120361328e+00,2.532970190048217773e+00,2.594010114669799805e+00,2.651230096817016602e+00,2.679840087890625000e+00,2.702730178833007812e+00,2.719890356063842773e+00,2.754230022430419922e+00,2.761859893798828125e+00,2.794280052185058594e+00,2.830520153045654297e+00,2.910630226135253906e+00,2.969760179519653320e+00,3.023159980773925781e+00,3.082290172576904297e+00,3.032700061798095703e+00,3.049870252609252930e+00,3.112810134887695312e+00,3.139510154724121094e+00,3.074660062789916992e+00,3.013629913330078125e+00,3.074660062789916992e+00,3.204360008239746094e+00,3.278750181198120117e+00,3.284470081329345703e+00,3.387470245361328125e+00,3.471390247344970703e+00,3.524800300598144531e+00,3.589650154113769531e+00,3.791820287704467773e+00,3.961590290069580078e+00,3.999740123748779297e+00,4.104640007019042969e+00,4.274400234222412109e+00,4.409820079803466797e+00,4.411730289459228516e+00,4.375490188598632812e+00,4.205729961395263672e+00,4.173310279846191406e+00,4.251510143280029297e+00,4.482299804687500000e+00,4.535700321197509766e+00,4.509000301361083984e+00,4.650150299072265625e+00,4.764590263366699219e+00,4.734069824218750000e+00,4.859950065612792969e+00,5.003009796142578125e+00,5.344420433044433594e+00,5.676300048828125000e+00,5.834610462188720703e+00,5.840330123901367188e+00,5.970030784606933594e+00,6.198910236358642578e+00,6.645230293273925781e+00,7.091550827026367188e+00,7.511170387268066406e+00,7.858340263366699219e+00,8.300840377807617188e+00,9.168680191040039062e+00,1.063160133361816406e+01,1.253520107269287109e+01,1.431470108032226562e+01,1.600280189514160156e+01,1.724639892578125000e+01,1.840600013732910156e+01,1.906980133056640625e+01,1.957710266113281250e+01,2.000630187988281250e+01,2.082840156555175781e+01,2.138530158996582031e+01,2.250869941711425781e+01,2.409570121765136719e+01,2.490440177917480469e+01,2.439700126647949219e+01,2.430930137634277344e+01,2.479179954528808594e+01,2.463350105285644531e+01,2.447520065307617188e+01,2.461060142517089844e+01,2.480710029602050781e+01,2.515229988098144531e+01,2.516760063171386719e+01,2.536790084838867188e+01,2.557580184936523438e+01,2.521529960632324219e+01,2.526490211486816406e+01,2.530870246887207031e+01,2.532400131225585938e+01,2.452100181579589844e+01,2.432260131835937500e+01,2.477850151062011719e+01,2.512560081481933594e+01,2.487190246582031250e+01,2.503030204772949219e+01,2.508559989929199219e+01,2.515610122680664062e+01,2.525340080261230469e+01,2.535830116271972656e+01,2.534880065917968750e+01,2.503980064392089844e+01,2.496730041503906250e+01,2.510079956054687500e+01,2.512750053405761719e+01,2.515229988098144531e+01,2.430740165710449219e+01,2.455719947814941406e+01,2.492920112609863281e+01,2.461829948425292969e+01,2.484329986572265625e+01,2.500740242004394531e+01,2.489100074768066406e+01,2.492729949951171875e+01,2.496350097656250000e+01,2.496920013427734375e+01,2.496350097656250000e+01,2.416620254516601562e+01,2.340520095825195312e+01,2.287500190734863281e+01,2.223410224914550781e+01,2.177250099182128906e+01,2.083979988098144531e+01,1.881610107421875000e+01,1.832019996643066406e+01,2.004440116882324219e+01,2.218640136718750000e+01,2.325070190429687500e+01,2.370850181579589844e+01,2.284250068664550781e+01,2.170770263671875000e+01,2.243630218505859375e+01,2.354250144958496094e+01,2.442370033264160156e+01,2.460869979858398438e+01,2.447520065307617188e+01,2.265750122070312500e+01,1.705369949340820312e+01,1.351930046081542969e+01,1.391990089416503906e+01,1.260760021209716797e+01,1.011660099029541016e+01,7.833540916442871094e+00,6.570850372314453125e+00,7.112530708312988281e+00,8.873050689697265625e+00,9.433810234069824219e+00,8.783400535583496094e+00,9.456690788269042969e+00,1.083950042724609375e+01,9.519640922546386719e+00,7.535960197448730469e+00,6.937060356140136719e+00,6.469760417938232422e+00,5.638150215148925781e+00,5.165130138397216797e+00,5.479840755462646484e+00,6.322890281677246094e+00,5.270030021667480469e+00,4.648240089416503906e+00,3.807080268859863281e+00,3.248230218887329102e+00,3.723160028457641602e+00,4.594830513000488281e+00,5.661040306091308594e+00,5.924250125885009766e+00,5.636250495910644531e+00,5.126980304718017578e+00,4.844700336456298828e+00,4.686390399932861328e+00,4.526170253753662109e+00,4.413630008697509766e+00,4.436520099639892578e+00,4.093200206756591797e+00,3.994020462036132812e+00,3.507630109786987305e+00,3.078480243682861328e+00,2.796190261840820312e+00,2.510089874267578125e+00,1.853950023651123047e+00,1.556400060653686523e+00,1.514440178871154785e+00,1.605990052223205566e+00,1.852040052413940430e+00,2.119079828262329102e+00,2.336520195007324219e+00,2.706540107727050781e+00,2.599730014801025391e+00,2.822890043258666992e+00,3.305450439453125000e+00,3.326430082321166992e+00,3.072750091552734375e+00,2.996460199356079102e+00,2.531070232391357422e+00,2.035160064697265625e+00,1.689919948577880859e+00,1.482020139694213867e+00,1.262670159339904785e+00,1.398090124130249023e+00,1.426700115203857422e+00,1.482020139694213867e+00,1.535419940948486328e+00,1.445780038833618164e+00,1.560220003128051758e+00,1.697550058364868164e+00,1.672750115394592285e+00,1.617440104484558105e+00,1.642230033874511719e+00,1.478200078010559082e+00,1.266490101814270020e+00,1.249320030212402344e+00,1.302730083465576172e+00,1.377110004425048828e+00,1.266490101814270020e+00,1.165400028228759766e+00,1.161579966545104980e+00,1.214990019798278809e+00,1.365670084953308105e+00,1.409539937973022461e+00,1.411450028419494629e+00,1.308449983596801758e+00,1.277930021286010742e+00,1.451500058174133301e+00,1.512530088424682617e+00,1.329430103302001953e+00,1.094830036163330078e+00,1.089100003242492676e+00,1.218799948692321777e+00,1.035699963569641113e+00,7.991830110549926758e-01,6.752050518989562988e-01,6.961860060691833496e-01,6.885570287704467773e-01,6.885570287704467773e-01,7.362400293350219727e-01,8.029969930648803711e-01,8.296999931335449219e-01,7.591280341148376465e-01,6.790200471878051758e-01,6.542240381240844727e-01,8.354220390319824219e-01,8.564030528068542480e-01,7.553140521049499512e-01,7.400550246238708496e-01,7.629430294036865234e-01,6.885570287704467773e-01,6.504100561141967773e-01,6.179850101470947266e-01,6.027260422706604004e-01,6.523170471191406250e-01,6.275210380554199219e-01,7.076300382614135742e-01,6.752050518989562988e-01,5.722080469131469727e-01,5.512270331382751465e-01,5.512270331382751465e-01,5.664860010147094727e-01,6.008190512657165527e-01,5.989110469818115234e-01,5.683940649032592773e-01,5.149880051612854004e-01,4.730240404605865479e-01,4.825610220432281494e-01,4.882850050926208496e-01,5.455050468444824219e-01,5.569500327110290527e-01,5.531350374221801758e-01,5.703010559082031250e-01,6.275210380554199219e-01,7.057230472564697266e-01,7.991830110549926758e-01,7.953680157661437988e-01,7.648510336875915527e-01,7.801090478897094727e-01,7.495920658111572266e-01,7.514990568161010742e-01,6.790200471878051758e-01,6.427800059318542480e-01,7.228890061378479004e-01,7.400550246238708496e-01,6.675760149955749512e-01,6.256140470504760742e-01,6.370580196380615234e-01,6.847420334815979004e-01,7.114450335502624512e-01,6.790200471878051758e-01,6.389660239219665527e-01,6.980929970741271973e-01,7.724800109863281250e-01,7.591280341148376465e-01,6.885570287704467773e-01,6.904640197753906250e-01,6.961860060691833496e-01,6.847420334815979004e-01,6.599460244178771973e-01,6.008190512657165527e-01,5.550420284271240234e-01,5.378760099411010742e-01,5.016360282897949219e-01,4.749320149421691895e-01,5.321540236473083496e-01,5.722080469131469727e-01,5.321540236473083496e-01,4.692099988460540771e-01,4.692099988460540771e-01,5.283390283584594727e-01,5.550420284271240234e-01,5.378760099411010742e-01,4.959140419960021973e-01,4.673019945621490479e-01,4.863760173320770264e-01,4.081740379333496094e-01,3.681200146675109863e-01,3.948230147361755371e-01,4.291550219058990479e-01,4.749320149421691895e-01,4.291550219058990479e-01,4.100820124149322510e-01,4.196189939975738525e-01
7.305180430412292480e-01,7.076300382614135742e-01,7.114450335502624512e-01,7.171670198440551758e-01,7.133520245552062988e-01,7.019080519676208496e-01,6.980929970741271973e-01,7.038150429725646973e-01,7.247959971427917480e-01,7.305180430412292480e-01,7.247959971427917480e-01,7.247959971427917480e-01,7.362400293350219727e-01,7.400550246238708496e-01,7.457770109176635742e-01,7.457770109176635742e-01,7.572210431098937988e-01,7.610360383987426758e-01,7.591280341148376465e-01,7.534060478210449219e-01,7.534060478210449219e-01,7.591280341148376465e-01,7.534060478210449219e-01,7.495920658111572266e-01,7.591280341148376465e-01,7.667580246925354004e-01,7.705730199813842773e-01,7.648510336875915527e-01,7.686650156974792480e-01,7.648510336875915527e-01,7.705730199813842773e-01,7.762950658798217773e-01,7.762950658798217773e-01,7.705730199813842773e-01,7.705730199813842773e-01,7.705730199813842773e-01,7.743870019912719727e-01,7.782020568847656250e-01,7.648510336875915527e-01,7.591280341148376465e-01,7.534060478210449219e-01,7.457770109176635742e-01,7.400550246238708496e-01,7.381480336189270020e-01,7.362400293350219727e-01,7.362400293350219727e-01,7.381480336189270020e-01,7.438700199127197266e-01,7.514990568161010742e-01,7.514990568161010742e-01,7.495920658111572266e-01,7.419620156288146973e-01,7.495920658111572266e-01,7.495920658111572266e-01,7.438700199127197266e-01,7.514990568161010742e-01,7.572210431098937988e-01,7.610360383987426758e-01,7.667580246925354004e-01,7.782020568847656250e-01,7.762950658798217773e-01,7.629430294036865234e-01,7.553140521049499512e-01,7.591280341148376465e-01,7.591280341148376465e-01,7.553140521049499512e-01,7.514990568161010742e-01,7.419620156288146973e-01,7.419620156288146973e-01,7.534060478210449219e-01,7.724800109863281250e-01,7.877390384674072266e-01,7.896460294723510742e-01,7.820170521736145020e-01,7.782020568847656250e-01,7.801090478897094727e-01,7.877390384674072266e-01,7.782020568847656250e-01,7.743870019912719727e-01,7.724800109863281250e-01,7.782020568847656250e-01,7.839240431785583496e-01,7.782020568847656250e-01,7.629430294036865234e-01,7.457770109176635742e-01,7.286110520362854004e-01,7.114450335502624512e-01,6.942790150642395020e-01,6.885570287704467773e-01,6.961860060691833496e-01,6.980929970741271973e-01,7.057230472564697266e-01,7.057230472564697266e-01,7.114450335502624512e-01,7.076300382614135742e-01,7.057230472564697266e-01,7.133520245552062988e-01,7.209820151329040527e-01,7.190740108489990234e-01,7.247959971427917480e-01,7.343330383300781250e-01,7.381480336189270020e-01,7.362400293350219727e-01,7.228890061378479004e-01,7.095370292663574219e-01,7.057230472564697266e-01,7.000010609626770020e-01,6.980929970741271973e-01,6.980929970741271973e-01,6.980929970741271973e-01,6.980929970741271973e-01,7.057230472564697266e-01,7.171670198440551758e-01,7.209820151329040527e-01,7.190740108489990234e-01,7.171670198440551758e-01,7.095370292663574219e-01,7.038150429725646973e-01,6.980929970741271973e-01,6.923710107803344727e-01,6.923710107803344727e-01,6.980929970741271973e-01,6.980929970741271973e-01,6.904640197753906250e-01,6.771120429039001465e-01,6.713899970054626465e-01,6.694830060005187988e-01,6.713899970054626465e-01,6.732980608940124512e-01,6.809270381927490234e-01,6.847420334815979004e-01,6.904640197753906250e-01,6.904640197753906250e-01,6.847420334815979004e-01,6.809270381927490234e-01,6.809270381927490234e-01,6.866490244865417480e-01,6.885570287704467773e-01,6.980929970741271973e-01,6.980929970741271973e-01,6.923710107803344727e-01,6.866490244865417480e-01,6.866490244865417480e-01,6.866490244865417480e-01,6.847420334815979004e-01,6.752050518989562988e-01,6.732980608940124512e-01,6.713899970054626465e-01,6.790200471878051758e-01,6.828350424766540527e-01,6.771120429039001465e-01,6.713899970054626465e-01,6.694830060005187988e-01,6.694830060005187988e-01,6.771120429039001465e-01,6.809270381927490234e-01,6.732980608940124512e-01,6.656680107116699219e-01,6.542240381240844727e-01,6.485020518302917480e-01,6.504100561141967773e-01,6.637610197067260742e-01,6.694830060005187988e-01,6.637610197067260742e-01,6.618540287017822266e-01,6.637610197067260742e-01,6.637610197067260742e-01,6.618540287017822266e-01,6.618540287017822266e-01,6.618540287017822266e-01,6.599460244178771973e-01,6.523170471191406250e-01,6.485020518302917480e-01,6.465950608253479004e-01,6.504100561141967773e-01,6.465950608253479004e-01,6.389660239219665527e-01,6.332430243492126465e-01,6.275210380554199219e-01,6.217989921569824219e-01,6.256140470504760742e-01,6.256140470504760742e-01,6.256140470504760742e-01,6.256140470504760742e-01,6.160770058631896973e-01,6.160770058631896973e-01,6.160770058631896973e-01,6.198920011520385742e-01,6.179850101470947266e-01,6.103550195693969727e-01,6.103550195693969727e-01,6.198920011520385742e-01,6.256140470504760742e-01,6.237070560455322266e-01,6.198920011520385742e-01,6.237070560455322266e-01,6.275210380554199219e-01,6.332430243492126465e-01,6.313360333442687988e-01,6.256140470504760742e-01,6.294290423393249512e-01,6.313360333442687988e-01,6.313360333442687988e-01,6.275210380554199219e-01,6.313360333442687988e-01,6.332430243492126465e-01,6.313360333442687988e-01,6.313360333442687988e-01,6.332430243492126465e-01,6.332430243492126465e-01,6.427800059318542480e-01,6.504100561141967773e-01,6.465950608253479004e-01,6.465950608253479004e-01,6.408730149269104004e-01,6.332430243492126465e-01,6.389660239219665527e-01,6.465950608253479004e-01,6.504100561141967773e-01,6.542240381240844727e-01,6.523170471191406250e-01,6.465950608253479004e-01,6.465950608253479004e-01,6.370580196380615234e-01,6.294290423393249512e-01,6.332430243492126465e-01,6.370580196380615234e-01,6.485020518302917480e-01,6.523170471191406250e-01,6.580390334129333496e-01,6.637610197067260742e-01,6.637610197067260742e-01,6.599460244178771973e-01,6.542240381240844727e-01,6.485020518302917480e-01,6.465950608253479004e-01,6.465950608253479004e-01,6.485020518302917480e-01,6.485020518302917480e-01,6.485020518302917480e-01,6.504100561141967773e-01,6.523170471191406250e-01,6.542240381240844727e-01,6.599460244178771973e-01,6.523170471191406250e-01,6.561320424079895020e-01,6.637610197067260742e-01,6.694830060005187988e-01,6.713899970054626465e-01,6.713899970054626465e-01,6.694830060005187988e-01,6.656680107116699219e-01,6.542240381240844727e-01,6.465950608253479004e-01,6.465950608253479004e-01,6.465950608253479004e-01,6.465950608253479004e-01,6.504100561141967773e-01,6.504100561141967773e-01,6.523170471191406250e-01,6.523170471191406250e-01,6.580390334129333496e-01,6.656680107116699219e-01,6.732980608940124512e-01,6.752050518989562988e-01,6.713899970054626465e-01,6.637610197067260742e-01,6.580390334129333496e-01,6.599460244178771973e-01,6.618540287017822266e-01,6.637610197067260742e-01,6.618540287017822266e-01,6.599460244178771973e-01,6.599460244178771973e-01,6.713899970054626465e-01,6.828350424766540527e-01,6.828350424766540527e-01,6.828350424766540527e-01,6.828350424766540527e-01,6.828350424766540527e-01,6.809270381927490234e-01,6.752050518989562988e-01,6.713899970054626465e-01,6.637610197067260742e-01,6.542240381240844727e-01,6.599460244178771973e-01,6.675760149955749512e-01,6.752050518989562988e-01,6.752050518989562988e-01,6.713899970054626465e-01,6.637610197067260742e-01,6.599460244178771973e-01,6.694830060005187988e-01,6.828350424766540527e-01,6.904640197753906250e-01,7.000010609626770020e-01,7.057230472564697266e-01,7.133520245552062988e-01,7.209820151329040527e-01,7.247959971427917480e-01,7.209820151329040527e-01,7.286110520362854004e-01,7.305180430412292480e-01,7.247959971427917480e-01,7.228890061378479004e-01,7.228890061378479004e-01,7.324260473251342773e-01,7.381480336189270020e-01,7.419620156288146973e-01,7.362400293350219727e-01,7.247959971427917480e-01,7.209820151329040527e-01,7.228890061378479004e-01,7.247959971427917480e-01,7.114450335502624512e-01,7.095370292663574219e-01,7.152590155601501465e-01,7.114450335502624512e-01,7.133520245552062988e-01,7.095370292663574219e-01,7.000010609626770020e-01,6.904640197753906250e-01,6.942790150642395020e-01,6.980929970741271973e-01,6.885570287704467773e-01,6.885570287704467773e-01,6.885570287704467773e-01,6.885570287704467773e-01,6.961860060691833496e-01,7.076300382614135742e-01,7.152590155601501465e-01,7.190740108489990234e-01,7.190740108489990234e-01,7.114450335502624512e-01,7.286110520362854004e-01,7.343330383300781250e-01,7.209820151329040527e-01,7.095370292663574219e-01,7.133520245552062988e-01,7.267040610313415527e-01,7.419620156288146973e-01,7.476840019226074219e-01,7.419620156288146973e-01,7.381480336189270020e-01,7.343330383300781250e-01,7.400550246238708496e-01,7.419620156288146973e-01,7.514990568161010742e-01,7.591280341148376465e-01,7.648510336875915527e-01,7.782020568847656250e-01,7.782020568847656250e-01,7.782020568847656250e-01,7.724800109863281250e-01,7.782020568847656250e-01,7.762950658798217773e-01,7.762950658798217773e-01,7.705730199813842773e-01,7.629430294036865234e-01,7.572210431098937988e-01,7.534060478210449219e-01,7.553140521049499512e-01,7.553140521049499512e-01,7.534060478210449219e-01,7.514990568161010742e-01,7.514990568161010742e-01,7.553140521049499512e-01,7.534060478210449219e-01,7.648510336875915527e-01,7.762950658798217773e-01,7.782020568847656250e-01,7.762950658798217773e-01,7.648510336875915527e-01,7.610360383987426758e-01,7.667580246925354004e-01,7.686650156974792480e-01,7.629430294036865234e-01,7.629430294036865234e-01,7.610360383987426758e-01,7.553140521049499512e-01,7.553140521049499512e-01,7.553140521049499512e-01,7.629430294036865234e-01,7.667580246925354004e-01,7.648510336875915527e-01,7.667580246925354004e-01,7.782020568847656250e-01,7.839240431785583496e-01,7.667580246925354004e-01,7.610360383987426758e-01,7.743870019912719727e-01,7.801090478897094727e-01,7.782020568847656250e-01,7.686650156974792480e-01,7.667580246925354004e-01,7.762950658798217773e-01,7.915530204772949219e-01,7.915530204772949219e-01,7.896460294723510742e-01,7.782020568847656250e-01,7.839240431785583496e-01,8.010900020599365234e-01,8.068120479583740234e-01,8.087200522422790527e-01,8.106270432472229004e-01,8.049050569534301758e-01,8.010900020599365234e-01,7.934610247611999512e-01,7.915530204772949219e-01,7.953680157661437988e-01,7.953680157661437988e-01,7.801090478897094727e-01,7.762950658798217773e-01,7.877390384674072266e-01,7.839240431785583496e-01,7.934610247611999512e-01,7.934610247611999512e-01,7.915530204772949219e-01,7.858310341835021973e-01,7.705730199813842773e-01,7.610360383987426758e-01,7.724800109863281250e-01,7.762950658798217773e-01,7.839240431785583496e-01,7.820170521736145020e-01,7.782020568847656250e-01,7.743870019912719727e-01,7.743870019912719727e-01,7.915530204772949219e-01,7.972750067710876465e-01,7.972750067710876465e-01,7.915530204772949219e-01,7.762950658798217773e-01,7.724800109863281250e-01,7.839240431785583496e-01,7.801090478897094727e-01,7.724800109863281250e-01,7.648510336875915527e-01,7.686650156974792480e-01,7.801090478897094727e-01,7.896460294723510742e-01,7.915530204772949219e-01,7.953680157661437988e-01,7.915530204772949219e-01,8.029969930648803711e-01,8.068120479583740234e-01,8.125340342521667480e-01,8.144420385360717773e-01,8.049050569534301758e-01,8.010900020599365234e-01,8.106270432472229004e-01,8.182560205459594727e-01,8.239780068397521973e-01,8.163490295410156250e-01,8.258860111236572266e-01,8.220710158348083496e-01,8.163490295410156250e-01,8.144420385360717773e-01,8.392370343208312988e-01,8.449590206146240234e-01,8.430520296096801758e-01,8.430520296096801758e-01,8.354220390319824219e-01,8.411440253257751465e-01,8.468670248985290527e-01,8.506810069084167480e-01,8.487740159034729004e-01,8.506810069084167480e-01,8.525890111923217773e-01,8.392370343208312988e-01,8.316080570220947266e-01,8.258860111236572266e-01,8.296999931335449219e-01,8.411440253257751465e-01,8.468670248985290527e-01,8.583110570907592773e-01,8.564030528068542480e-01,8.506810069084167480e-01,8.468670248985290527e-01,8.506810069084167480e-01,8.678470253944396973e-01,8.831060528755187988e-01,8.792909979820251465e-01,8.697550296783447266e-01,8.621250391006469727e-01,8.487740159034729004e-01,8.468670248985290527e-01,8.659400343894958496e-01,8.831060528755187988e-01,8.926430344581604004e-01,8.926430344581604004e-01,8.869210481643676758e-01,8.888280391693115234e-01,8.869210481643676758e-01,8.869210481643676758e-01,8.964580297470092773e-01,8.964580297470092773e-01,8.888280391693115234e-01,8.907360434532165527e-01,8.831060528755187988e-01,8.697550296783447266e-01,8.697550296783447266e-01,8.888280391693115234e-01,9.059939980506896973e-01,9.117160439491271973e-01,9.212530255317687988e-01,9.326969981193542480e-01,9.346050620079040527e-01,9.231600165367126465e-01,8.964580297470092773e-01,8.831060528755187988e-01,8.792909979820251465e-01,8.716620206832885742e-01,8.659400343894958496e-01,8.564030528068542480e-01,8.659400343894958496e-01,8.907360434532165527e-01,8.888280391693115234e-01,8.888280391693115234e-01,8.869210481643676758e-01,8.888280391693115234e-01,9.136240482330322266e-01,9.212530255317687988e-01,9.231600165367126465e-01,9.422340393066406250e-01,9.536780118942260742e-01,9.403270483016967773e-01,9.365120530128479004e-01,9.422340393066406250e-01,9.632150530815124512e-01,9.746590256690979004e-01,9.613070487976074219e-01,9.803850650787353516e-01,9.937360286712646484e-01,9.994580745697021484e-01,1.008990049362182617e+00,9.937360286712646484e-01,9.765700101852416992e-01,9.765700101852416992e-01,9.765700101852416992e-01,9.746590256690979004e-01,9.651220440864562988e-01,9.441410303115844727e-01,9.365120530128479004e-01,9.536780118942260742e-01,9.841990470886230469e-01,1.005180001258850098e+00,1.008990049362182617e+00,1.014719963073730469e+00,1.028069972991943359e+00,1.039510011672973633e+00,1.043329954147338867e+00,1.049050092697143555e+00,1.068120002746582031e+00,1.083380103111267090e+00,1.083380103111267090e+00,1.070030093193054199e+00,1.058590054512023926e+00,1.037610054016113281e+00,1.020440101623535156e+00,9.975510835647583008e-01,9.899210929870605469e-01,1.003270030021667480e+00,1.016620039939880371e+00,1.014719963073730469e+00,1.018530011177062988e+00,1.043329954147338867e+00,1.054770112037658691e+00,1.064309954643249512e+00,1.081470131874084473e+00,1.068120002746582031e+00,1.075749993324279785e+00,1.083380103111267090e+00,1.108180165290832520e+00,1.100550055503845215e+00,1.081470131874084473e+00,1.081470131874084473e+00,1.083380103111267090e+00,1.081470131874084473e+00,1.068120002746582031e+00,1.077660083770751953e+00,1.083380103111267090e+00,1.083380103111267090e+00,1.094830036163330078e+00,1.087200164794921875e+00,1.087200164794921875e+00,1.106270074844360352e+00,1.100550055503845215e+00,1.071939945220947266e+00,1.049050092697143555e+00,1.047140121459960938e+00,1.077660083770751953e+00,1.089100003242492676e+00,1.062400102615356445e+00,1.050960183143615723e+00,1.056679964065551758e+00,1.070030093193054199e+00,1.081470131874084473e+00,1.079570174217224121e+00,1.094830036163330078e+00,1.092919945716857910e+00,1.100550055503845215e+00,1.119620084762573242e+00,1.132969975471496582e+00,1.111990094184875488e+00,1.108180165290832520e+00,1.110080122947692871e+00,1.119620084762573242e+00,1.131070017814636230e+00,1.138690114021301270e+00,1.148230195045471191e+00,1.136790037155151367e+00,1.104359984397888184e+00,1.115810155868530273e+00,1.148230195045471191e+00,1.157770037651062012e+00,1.155860066413879395e+00,1.140600085258483887e+00,1.127250075340270996e+00,1.157770037651062012e+00,1.199730038642883301e+00,1.207360029220581055e+00,1.199730038642883301e+00,1.194010019302368164e+00,1.186380028724670410e+00,1.180660128593444824e+00,1.167300105094909668e+00,1.167300105094909668e+00,1.174930095672607422e+00,1.174930095672607422e+00,1.188289999961853027e+00,1.194010019302368164e+00,1.201640129089355469e+00,1.222620010375976562e+00,1.239780068397521973e+00,1.213080048561096191e+00,1.186380028724670410e+00,1.224530100822448730e+00,1.262670159339904785e+00,1.268390059471130371e+00,1.264580011367797852e+00,1.264580011367797852e+00,1.262670159339904785e+00,1.266490101814270020e+00,1.281750082969665527e+00,1.281750082969665527e+00,1.276020050048828125e+00,1.289380073547363281e+00,1.323709964752197266e+00,1.346600055694580078e+00,1.367580175399780273e+00,1.350410103797912598e+00,1.321800112724304199e+00,1.306540131568908691e+00,1.293190121650695801e+00,1.272210121154785156e+00,1.260760068893432617e+00,1.266490101814270020e+00,1.277930021286010742e+00,1.277930021286010742e+00,1.293190121650695801e+00,1.314170002937316895e+00,1.306540131568908691e+00,1.298910140991210938e+00,1.308449983596801758e+00,1.333240032196044922e+00,1.335150122642517090e+00,1.346600055694580078e+00,1.358040094375610352e+00,1.354220032691955566e+00,1.365670084953308105e+00,1.379020094871520996e+00,1.371389985084533691e+00,1.358040094375610352e+00,1.331340193748474121e+00,1.350410103797912598e+00,1.401910066604614258e+00,1.409539937973022461e+00,1.407630085945129395e+00,1.447690010070800781e+00,1.466759920120239258e+00,1.464850068092346191e+00,1.478200078010559082e+00,1.503000020980834961e+00,1.525890111923217773e+00,1.514440178871154785e+00,1.514440178871154785e+00,1.516350030899047852e+00,1.491550087928771973e+00,1.474390029907226562e+00,1.472480058670043945e+00,1.489650130271911621e+00,1.483920097351074219e+00,1.491550087928771973e+00,1.512530088424682617e+00,1.529700040817260742e+00,1.556400060653686523e+00,1.586920142173767090e+00,1.636510133743286133e+00,1.626980066299438477e+00,1.623160004615783691e+00,1.628880023956298828e+00,1.621250033378601074e+00,1.615530133247375488e+00,1.623160004615783691e+00,1.615530133247375488e+00,1.594550013542175293e+00,1.567849993705749512e+00,1.577380061149597168e+00,1.604090094566345215e+00,1.596459984779357910e+00,1.588830113410949707e+00,1.619350194931030273e+00,1.657490015029907227e+00,1.705180168151855469e+00,1.741420149803161621e+00,1.728070020675659180e+00,1.728070020675659180e+00,1.707080125808715820e+00,1.705180168151855469e+00,1.764300107955932617e+00,1.781470060348510742e+00,1.791010141372680664e+00,1.806270122528076172e+00,1.817710041999816895e+00,1.794820070266723633e+00,1.750949978828430176e+00,1.729970097541809082e+00,1.714710116386413574e+00,1.676570177078247070e+00,1.644140124320983887e+00,1.609810113906860352e+00,1.626980066299438477e+00,1.657490015029907227e+00,1.663220047950744629e+00,1.689919948577880859e+00,1.745230197906494141e+00,1.752860069274902344e+00,1.764300107955932617e+00,1.771930098533630371e+00,1.792920112609863281e+00,1.859670162200927734e+00,1.905450105667114258e+00,1.949320077896118164e+00,1.937870144844055176e+00,1.878750085830688477e+00,1.861580014228820801e+00,1.836780071258544922e+00,1.842510104179382324e+00,1.840600132942199707e+00,1.848230123519897461e+00,1.861580014228820801e+00,1.876839995384216309e+00,1.894000053405761719e+00,1.884470105171203613e+00,1.930240035057067871e+00,1.930240035057067871e+00,1.895910143852233887e+00,1.867300152778625488e+00,1.871120095252990723e+00,1.863490104675292969e+00,1.899730086326599121e+00,1.888280153274536133e+00,1.846320033073425293e+00,1.836780071258544922e+00,1.897820115089416504e+00,1.907360076904296875e+00,1.922610044479370117e+00,1.939779996871948242e+00,1.918799996376037598e+00,1.941690087318420410e+00,1.998920083045959473e+00,2.031340122222900391e+00,2.067579984664916992e+00,2.103820085525512695e+00,2.098100185394287109e+00,2.098100185394287109e+00,2.071399927139282227e+00,2.038969993591308594e+00,2.006550073623657227e+00,2.027530193328857422e+00,2.117170095443725586e+00,2.157230138778686523e+00,2.107640266418457031e+00,2.151499986648559570e+00,2.206820249557495117e+00,2.220170259475708008e+00,2.258320093154907227e+00,2.250689983367919922e+00,2.265949964523315430e+00,2.233520030975341797e+00,2.216350317001342773e+00,2.231610298156738281e+00,2.294560194015502930e+00,2.229710340499877930e+00,2.157230138778686523e+00,2.203000068664550781e+00,2.203000068664550781e+00,2.210630178451538086e+00,2.212540149688720703e+00,2.168670177459716797e+00,2.115260124206542969e+00,2.067579984664916992e+00,2.046600103378295898e+00,2.031340122222900391e+00,2.023710012435913086e+00,2.040880203247070312e+00,2.075210094451904297e+00,2.086650133132934570e+00,2.079020023345947266e+00,2.071399927139282227e+00,2.065670013427734375e+00,2.100010156631469727e+00,2.151499986648559570e+00,2.183929920196533203e+00,2.174390077590942383e+00,2.166760206222534180e+00,2.218260049819946289e+00,2.197280168533325195e+00,2.166760206222534180e+00,2.162950277328491211e+00,2.147690057754516602e+00,2.151499986648559570e+00,2.132430076599121094e+00,2.126710176467895508e+00,2.153410196304321289e+00,2.159130334854125977e+00,2.214450120925903320e+00,2.222080230712890625e+00,2.203000068664550781e+00,2.204910039901733398e+00,2.206820249557495117e+00,2.218260049819946289e+00,2.227800130844116211e+00,2.252589941024780273e+00,2.265949964523315430e+00,2.254500150680541992e+00,2.204910039901733398e+00,2.227800130844116211e+00,2.302180051803588867e+00,2.338419914245605469e+00,2.309809923171997070e+00,2.231610298156738281e+00,2.151499986648559570e+00,2.134340047836303711e+00,2.124800205230712891e+00,2.143870115280151367e+00,2.149600267410278320e+00,2.100010156631469727e+00,2.094280242919921875e+00,2.084750175476074219e+00,2.075210094451904297e+00,2.098100185394287109e+00,2.145780086517333984e+00,2.197280168533325195e+00,2.250689983367919922e+00,2.246870040893554688e+00,2.203000068664550781e+00,2.237330198287963867e+00,2.227800130844116211e+00,2.233520030975341797e+00,2.285020112991333008e+00,2.246870040893554688e+00,2.212540149688720703e+00,2.197280168533325195e+00,2.161040067672729492e+00,2.174390077590942383e+00,2.222080230712890625e+00,2.264040231704711914e+00,2.290740013122558594e+00,2.313630104064941406e+00,2.248780250549316406e+00,2.260220050811767578e+00,2.298370122909545898e+00,2.328890085220336914e+00,2.441420078277587891e+00,2.552050113677978516e+00,2.576840162277221680e+00,2.544420242309570312e+00,2.521530151367187500e+00,2.487200260162353516e+00,2.466220140457153320e+00,2.418530225753784180e+00,2.388020038604736328e+00,2.363219976425170898e+00,2.332700014114379883e+00,2.330790042877197266e+00,2.388020038604736328e+00,2.454770088195800781e+00,2.536790132522583008e+00,2.628340005874633789e+00,2.681750059127807617e+00,2.697010040283203125e+00,2.695100069046020508e+00,2.662670373916625977e+00,2.643600225448608398e+00,2.651230096817016602e+00,2.672210216522216797e+00,2.735150337219238281e+00,2.792370319366455078e+00,2.840060234069824219e+00,2.882020235061645508e+00,2.903000116348266602e+00,3.011720180511474609e+00,3.114720344543457031e+00,3.204360008239746094e+00,3.192919969558715820e+00,3.061310052871704102e+00,3.068940162658691406e+00,3.049870252609252930e+00,3.072750091552734375e+00,3.259670019149780273e+00,3.414170026779174805e+00,3.419890403747558594e+00,3.412260055541992188e+00,3.509540319442749023e+00,3.629700183868408203e+00,3.679290294647216797e+00,3.778470039367675781e+00,4.066500186920166016e+00,4.106550216674804688e+00,3.910089969635009766e+00,4.032160282135009766e+00,4.249600410461425781e+00,4.381210327148437500e+00,4.392650127410888672e+00,4.198100090026855469e+00,4.182850360870361328e+00,4.314450263977050781e+00,4.442240238189697266e+00,4.545240402221679688e+00,4.674940109252929688e+00,4.766489982604980469e+00,4.842790126800537109e+00,4.987750053405761719e+00,5.104090213775634766e+00,5.270030021667480469e+00,5.483660221099853516e+00,5.649600505828857422e+00,5.769760131835937500e+00,5.785020351409912109e+00,5.931879997253417969e+00,6.357220649719238281e+00,6.765400409698486328e+00,7.190730094909667969e+00,7.701900482177734375e+00,8.001390457153320312e+00,8.483950614929199219e+00,9.307920455932617188e+00,1.078800010681152344e+01,1.283080101013183594e+01,1.391419982910156250e+01,1.539430046081542969e+01,1.698890113830566406e+01,1.878180122375488281e+01,2.006159973144531250e+01,2.107439994812011719e+01,2.121940231323242188e+01,2.181260108947753906e+01,2.343570137023925781e+01,2.491769981384277344e+01,2.540789985656738281e+01,2.421580123901367188e+01,2.406900024414062500e+01,2.421580123901367188e+01,2.421960067749023438e+01,2.498069953918457031e+01,2.484519958496093750e+01,2.484140205383300781e+01,2.529539871215820312e+01,2.544610023498535156e+01,2.507980155944824219e+01,2.516570091247558594e+01,2.478990173339843750e+01,2.462590026855468750e+01,2.490250205993652344e+01,2.478420066833496094e+01,2.504930114746093750e+01,2.538690185546875000e+01,2.524960136413574219e+01,2.508940124511718750e+01,2.497300148010253906e+01,2.490820121765136719e+01,2.519430160522460938e+01,2.526100158691406250e+01,2.510650062561035156e+01,2.520380210876464844e+01,2.535260009765625000e+01,2.523620223999023438e+01,2.517900085449218750e+01,2.501690101623535156e+01,2.493680191040039062e+01,2.496160125732421875e+01,2.497109985351562500e+01,2.504739952087402344e+01,2.502829933166503906e+01,2.489480209350585938e+01,2.466980171203613281e+01,2.455910110473632812e+01,2.465070152282714844e+01,2.495969963073730469e+01,2.508559989929199219e+01,2.494630241394042969e+01,2.443710136413574219e+01,2.448670005798339844e+01,2.471360015869140625e+01,2.315530204772949219e+01,2.266130256652832031e+01,2.302750015258789062e+01,2.128420257568359375e+01,2.181260108947753906e+01,2.239809989929199219e+01,2.037250137329101562e+01,2.140630149841308594e+01,2.322970008850097656e+01,2.298369979858398438e+01,2.303900146484375000e+01,2.191750144958496094e+01,2.268420028686523438e+01,2.389540100097656250e+01,2.433220100402832031e+01,2.470220184326171875e+01,2.478610038757324219e+01,2.429969978332519531e+01,2.148260116577148438e+01,1.621260070800781250e+01,1.307110118865966797e+01,1.353270053863525391e+01,1.229100036621093750e+01,9.784760475158691406e+00,7.696180343627929688e+00,6.597550392150878906e+00,6.784470081329345703e+00,8.895930290222167969e+00,9.718000411987304688e+00,8.987490653991699219e+00,9.599750518798828125e+00,1.109889984130859375e+01,9.384210586547851562e+00,7.562670230865478516e+00,7.070569992065429688e+00,6.446870326995849609e+00,5.569490432739257812e+00,4.686390399932861328e+00,5.035430431365966797e+00,6.193190097808837891e+00,5.447420120239257812e+00,4.634890079498291016e+00,3.656399965286254883e+00,3.059400081634521484e+00,3.709810256958007812e+00,4.667310237884521484e+00,5.649600505828857422e+00,5.493190288543701172e+00,5.237610340118408203e+00,5.119349956512451172e+00,4.869490146636962891e+00,4.602460384368896484e+00,4.531890392303466797e+00,4.632980346679687500e+00,4.747420310974121094e+00,4.266770362854003906e+00,4.104640007019042969e+00,3.654490232467651367e+00,3.301640272140502930e+00,3.026980161666870117e+00,2.674120187759399414e+00,2.046600103378295898e+00,1.722340106964111328e+00,1.636510133743286133e+00,1.676570177078247070e+00,1.752860069274902344e+00,1.951230049133300781e+00,2.204910039901733398e+00,2.645510196685791016e+00,2.542510032653808594e+00,2.731340169906616211e+00,3.284470081329345703e+00,3.364580154418945312e+00,3.063220024108886719e+00,2.882020235061645508e+00,2.567309856414794922e+00,2.109540224075317383e+00,1.781470060348510742e+00,1.543050169944763184e+00,1.306540131568908691e+00,1.472480058670043945e+00,1.529700040817260742e+00,1.491550087928771973e+00,1.455310106277465820e+00,1.346600055694580078e+00,1.525890111923217773e+00,1.728070020675659180e+00,1.695640087127685547e+00,1.569760084152221680e+00,1.558310151100158691e+00,1.384740114212036133e+00,1.211170077323913574e+00,1.277930021286010742e+00,1.352319955825805664e+00,1.384740114212036133e+00,1.253140091896057129e+00,1.096729993820190430e+00,1.087200164794921875e+00,1.199730038642883301e+00,1.369480133056640625e+00,1.363760113716125488e+00,1.400000095367431641e+00,1.306540131568908691e+00,1.295100092887878418e+00,1.424800157546997070e+00,1.451500058174133301e+00,1.338970184326171875e+00,1.136790037155151367e+00,1.096729993820190430e+00,1.176840186119079590e+00,9.841990470886230469e-01,7.572210431098937988e-01,6.752050518989562988e-01,6.980929970741271973e-01,7.534060478210449219e-01,7.114450335502624512e-01,7.133520245552062988e-01,7.553140521049499512e-01,8.106270432472229004e-01,7.152590155601501465e-01,6.485020518302917480e-01,6.313360333442687988e-01,7.839240431785583496e-01,8.564030528068542480e-01,8.029969930648803711e-01,7.305180430412292480e-01,7.324260473251342773e-01,6.828350424766540527e-01,6.465950608253479004e-01,6.256140470504760742e-01,6.370580196380615234e-01,6.675760149955749512e-01,5.874670147895812988e-01,6.675760149955749512e-01,6.465950608253479004e-01,5.817450284957885742e-01,5.359690189361572266e-01,5.378760099411010742e-01,6.179850101470947266e-01,6.160770058631896973e-01,6.122630238533020020e-01,5.950959920883178711e-01,5.283390283584594727e-01,4.501360058784484863e-01,4.749320149421691895e-01,5.073580145835876465e-01,5.550420284271240234e-01,6.256140470504760742e-01,5.931890010833740234e-01,5.760230422019958496e-01,6.427800059318542480e-01,6.713899970054626465e-01,7.514990568161010742e-01,8.449590206146240234e-01,8.182560205459594727e-01,7.782020568847656250e-01,6.923710107803344727e-01,6.847420334815979004e-01,5.950959920883178711e-01,5.664860010147094727e-01,6.656680107116699219e-01,6.828350424766540527e-01,6.351510286331176758e-01,6.198920011520385742e-01,6.389660239219665527e-01,6.828350424766540527e-01,7.057230472564697266e-01,6.923710107803344727e-01,6.446880698204040527e-01,6.675760149955749512e-01,7.629430294036865234e-01,7.801090478897094727e-01,7.171670198440551758e-01,7.076300382614135742e-01,6.828350424766540527e-01,6.465950608253479004e-01,6.008190512657165527e-01,5.130810141563415527e-01,5.016360282897949219e-01,5.054510235786437988e-01,4.882850050926208496e-01,4.634880125522613525e-01,4.978220462799072266e-01,5.531350374221801758e-01,5.207100510597229004e-01,4.882850050926208496e-01,5.168949961662292480e-01,5.931890010833740234e-01,5.722080469131469727e-01,5.474130511283874512e-01,5.092660188674926758e-01,4.901919960975646973e-01,5.016360282897949219e-01,4.081740379333496094e-01,3.566760122776031494e-01
7.381480336189270020e-01,7.247959971427917480e-01,7.247959971427917480e-01,7.247959971427917480e-01,7.247959971427917480e-01,7.247959971427917480e-01,7.190740108489990234e-01,7.057230472564697266e-01,6.980929970741271973e-01,7.038150429725646973e-01,7.133520245552062988e-01,7.152590155601501465e-01,7.095370292663574219e-01,7.038150429725646973e-01,7.000010609626770020e-01,7.114450335502624512e-01,7.228890061378479004e-01,7.305180430412292480e-01,7.381480336189270020e-01,7.381480336189270020e-01,7.381480336189270020e-01,7.400550246238708496e-01,7.495920658111572266e-01,7.514990568161010742e-01,7.553140521049499512e-01,7.610360383987426758e-01,7.686650156974792480e-01,7.667580246925354004e-01,7.648510336875915527e-01,7.724800109863281250e-01,7.877390384674072266e-01,7.877390384674072266e-01,7.801090478897094727e-01,7.782020568847656250e-01,7.782020568847656250e-01,7.743870019912719727e-01,7.724800109863281250e-01,7.743870019912719727e-01,7.801090478897094727e-01,7.877390384674072266e-01,7.801090478897094727e-01,7.782020568847656250e-01,7.877390384674072266e-01,7.934610247611999512e-01,7.915530204772949219e-01,7.839240431785583496e-01,7.762950658798217773e-01,7.648510336875915527e-01,7.591280341148376465e-01,7.610360383987426758e-01,7.553140521049499512e-01,7.514990568161010742e-01,7.514990568161010742e-01,7.553140521049499512e-01,7.514990568161010742e-01,7.457770109176635742e-01,7.534060478210449219e-01,7.648510336875915527e-01,7.705730199813842773e-01,7.762950658798217773e-01,7.762950658798217773e-01,7.705730199813842773e-01,7.648510336875915527e-01,7.724800109863281250e-01,7.782020568847656250e-01,7.782020568847656250e-01,7.782020568847656250e-01,7.782020568847656250e-01,7.743870019912719727e-01,7.629430294036865234e-01,7.591280341148376465e-01,7.553140521049499512e-01,7.457770109176635742e-01,7.419620156288146973e-01,7.553140521049499512e-01,7.724800109863281250e-01,7.820170521736145020e-01,7.877390384674072266e-01,7.801090478897094727e-01,7.782020568847656250e-01,7.858310341835021973e-01,7.896460294723510742e-01,7.877390384674072266e-01,7.915530204772949219e-01,7.896460294723510742e-01,7.801090478897094727e-01,7.782020568847656250e-01,7.782020568847656250e-01,7.743870019912719727e-01,7.686650156974792480e-01,7.610360383987426758e-01,7.514990568161010742e-01,7.419620156288146973e-01,7.343330383300781250e-01,7.247959971427917480e-01,7.209820151329040527e-01,7.228890061378479004e-01,7.247959971427917480e-01,7.247959971427917480e-01,7.247959971427917480e-01,7.247959971427917480e-01,7.190740108489990234e-01,7.114450335502624512e-01,7.171670198440551758e-01,7.267040610313415527e-01,7.343330383300781250e-01,7.286110520362854004e-01,7.247959971427917480e-01,7.247959971427917480e-01,7.209820151329040527e-01,7.171670198440551758e-01,7.171670198440551758e-01,7.171670198440551758e-01,7.114450335502624512e-01,6.980929970741271973e-01,6.885570287704467773e-01,6.923710107803344727e-01,6.980929970741271973e-01,7.076300382614135742e-01,7.190740108489990234e-01,7.247959971427917480e-01,7.247959971427917480e-01,7.190740108489990234e-01,7.057230472564697266e-01,6.980929970741271973e-01,7.057230472564697266e-01,7.152590155601501465e-01,7.171670198440551758e-01,7.076300382614135742e-01,6.923710107803344727e-01,6.847420334815979004e-01,6.866490244865417480e-01,6.866490244865417480e-01,6.847420334815979004e-01,6.771120429039001465e-01,6.790200471878051758e-01,6.809270381927490234e-01,6.809270381927490234e-01,6.809270381927490234e-01,6.809270381927490234e-01,6.790200471878051758e-01,6.809270381927490234e-01,6.866490244865417480e-01,6.980929970741271973e-01,7.000010609626770020e-01,7.057230472564697266e-01,7.038150429725646973e-01,6.942790150642395020e-01,6.847420334815979004e-01,6.828350424766540527e-01,6.828350424766540527e-01,6.828350424766540527e-01,6.847420334815979004e-01,6.904640197753906250e-01,6.866490244865417480e-01,6.771120429039001465e-01,6.713899970054626465e-01,6.713899970054626465e-01,6.637610197067260742e-01,6.599460244178771973e-01,6.561320424079895020e-01,6.523170471191406250e-01,6.599460244178771973e-01,6.618540287017822266e-01,6.618540287017822266e-01,6.599460244178771973e-01,6.561320424079895020e-01,6.465950608253479004e-01,6.370580196380615234e-01,6.313360333442687988e-01,6.332430243492126465e-01,6.389660239219665527e-01,6.446880698204040527e-01,6.504100561141967773e-01,6.485020518302917480e-01,6.504100561141967773e-01,6.523170471191406250e-01,6.465950608253479004e-01,6.465950608253479004e-01,6.465950608253479004e-01,6.465950608253479004e-01,6.465950608253479004e-01,6.504100561141967773e-01,6.504100561141967773e-01,6.465950608253479004e-01,6.465950608253479004e-01,6.465950608253479004e-01,6.485020518302917480e-01,6.485020518302917480e-01,6.465950608253479004e-01,6.427800059318542480e-01,6.332430243492126465e-01,6.332430243492126465e-01,6.275210380554199219e-01,6.198920011520385742e-01,6.122630238533020020e-01,6.084480285644531250e-01,6.122630238533020020e-01,6.103550195693969727e-01,6.065410375595092773e-01,6.084480285644531250e-01,6.160770058631896973e-01,6.237070560455322266e-01,6.294290423393249512e-01,6.332430243492126465e-01,6.313360333442687988e-01,6.275210380554199219e-01,6.198920011520385742e-01,6.198920011520385742e-01,6.275210380554199219e-01,6.313360333442687988e-01,6.275210380554199219e-01,6.294290423393249512e-01,6.332430243492126465e-01,6.332430243492126465e-01,6.351510286331176758e-01,6.465950608253479004e-01,6.599460244178771973e-01,6.675760149955749512e-01,6.618540287017822266e-01,6.542240381240844727e-01,6.465950608253479004e-01,6.408730149269104004e-01,6.408730149269104004e-01,6.446880698204040527e-01,6.465950608253479004e-01,6.485020518302917480e-01,6.465950608253479004e-01,6.446880698204040527e-01,6.332430243492126465e-01,6.332430243492126465e-01,6.332430243492126465e-01,6.408730149269104004e-01,6.465950608253479004e-01,6.504100561141967773e-01,6.504100561141967773e-01,6.485020518302917480e-01,6.504100561141967773e-01,6.465950608253479004e-01,6.504100561141967773e-01,6.523170471191406250e-01,6.485020518302917480e-01,6.504100561141967773e-01,6.523170471191406250e-01,6.561320424079895020e-01,6.599460244178771973e-01,6.542240381240844727e-01,6.523170471191406250e-01,6.523170471191406250e-01,6.523170471191406250e-01,6.523170471191406250e-01,6.523170471191406250e-01,6.485020518302917480e-01,6.465950608253479004e-01,6.465950608253479004e-01,6.485020518302917480e-01,6.523170471191406250e-01,6.599460244178771973e-01,6.618540287017822266e-01,6.618540287017822266e-01,6.599460244178771973e-01,6.523170471191406250e-01,6.465950608253479004e-01,6.485020518302917480e-01,6.542240381240844727e-01,6.599460244178771973e-01,6.656680107116699219e-01,6.694830060005187988e-01,6.713899970054626465e-01,6.732980608940124512e-01,6.732980608940124512e-01,6.694830060005187988e-01,6.618540287017822266e-01,6.618540287017822266e-01,6.637610197067260742e-01,6.618540287017822266e-01,6.637610197067260742e-01,6.675760149955749512e-01,6.656680107116699219e-01,6.809270381927490234e-01,6.866490244865417480e-01,6.866490244865417480e-01,6.866490244865417480e-01,6.866490244865417480e-01,6.885570287704467773e-01,6.847420334815979004e-01,6.771120429039001465e-01,6.694830060005187988e-01,6.523170471191406250e-01,6.465950608253479004e-01,6.580390334129333496e-01,6.675760149955749512e-01,6.694830060005187988e-01,6.694830060005187988e-01,6.694830060005187988e-01,6.713899970054626465e-01,6.771120429039001465e-01,6.809270381927490234e-01,6.847420334815979004e-01,6.904640197753906250e-01,6.980929970741271973e-01,6.980929970741271973e-01,7.038150429725646973e-01,7.095370292663574219e-01,7.076300382614135742e-01,7.057230472564697266e-01,7.095370292663574219e-01,7.190740108489990234e-01,7.247959971427917480e-01,7.247959971427917480e-01,7.247959971427917480e-01,7.190740108489990234e-01,7.247959971427917480e-01,7.343330383300781250e-01,7.400550246238708496e-01,7.362400293350219727e-01,7.343330383300781250e-01,7.362400293350219727e-01,7.305180430412292480e-01,7.247959971427917480e-01,7.190740108489990234e-01,7.114450335502624512e-01,7.114450335502624512e-01,7.133520245552062988e-01,7.114450335502624512e-01,7.114450335502624512e-01,7.076300382614135742e-01,7.038150429725646973e-01,6.923710107803344727e-01,6.885570287704467773e-01,6.847420334815979004e-01,6.809270381927490234e-01,6.809270381927490234e-01,6.847420334815979004e-01,6.980929970741271973e-01,6.980929970741271973e-01,7.038150429725646973e-01,7.038150429725646973e-01,7.057230472564697266e-01,7.152590155601501465e-01,7.171670198440551758e-01,7.057230472564697266e-01,7.000010609626770020e-01,7.038150429725646973e-01,7.133520245552062988e-01,7.209820151329040527e-01,7.247959971427917480e-01,7.267040610313415527e-01,7.267040610313415527e-01,7.209820151329040527e-01,7.209820151329040527e-01,7.305180430412292480e-01,7.362400293350219727e-01,7.381480336189270020e-01,7.362400293350219727e-01,7.400550246238708496e-01,7.514990568161010742e-01,7.534060478210449219e-01,7.514990568161010742e-01,7.591280341148376465e-01,7.610360383987426758e-01,7.610360383987426758e-01,7.572210431098937988e-01,7.534060478210449219e-01,7.591280341148376465e-01,7.591280341148376465e-01,7.667580246925354004e-01,7.629430294036865234e-01,7.534060478210449219e-01,7.495920658111572266e-01,7.495920658111572266e-01,7.572210431098937988e-01,7.457770109176635742e-01,7.514990568161010742e-01,7.667580246925354004e-01,7.762950658798217773e-01,7.686650156974792480e-01,7.686650156974792480e-01,7.762950658798217773e-01,7.724800109863281250e-01,7.610360383987426758e-01,7.553140521049499512e-01,7.629430294036865234e-01,7.705730199813842773e-01,7.610360383987426758e-01,7.610360383987426758e-01,7.648510336875915527e-01,7.705730199813842773e-01,7.762950658798217773e-01,7.724800109863281250e-01,7.724800109863281250e-01,7.839240431785583496e-01,7.915530204772949219e-01,7.820170521736145020e-01,7.724800109863281250e-01,7.820170521736145020e-01,7.877390384674072266e-01,7.896460294723510742e-01,7.915530204772949219e-01,7.896460294723510742e-01,7.858310341835021973e-01,7.915530204772949219e-01,7.953680157661437988e-01,7.801090478897094727e-01,7.629430294036865234e-01,7.705730199813842773e-01,7.915530204772949219e-01,7.972750067710876465e-01,7.991830110549926758e-01,8.049050569534301758e-01,7.972750067710876465e-01,7.972750067710876465e-01,7.934610247611999512e-01,8.049050569534301758e-01,8.182560205459594727e-01,8.125340342521667480e-01,7.896460294723510742e-01,7.820170521736145020e-01,7.915530204772949219e-01,7.896460294723510742e-01,7.915530204772949219e-01,7.858310341835021973e-01,7.782020568847656250e-01,7.782020568847656250e-01,7.648510336875915527e-01,7.667580246925354004e-01,7.705730199813842773e-01,7.743870019912719727e-01,7.762950658798217773e-01,7.705730199813842773e-01,7.820170521736145020e-01,7.877390384674072266e-01,7.782020568847656250e-01,7.782020568847656250e-01,7.858310341835021973e-01,7.896460294723510742e-01,7.801090478897094727e-01,7.705730199813842773e-01,7.629430294036865234e-01,7.686650156974792480e-01,7.686650156974792480e-01,7.724800109863281250e-01,7.724800109863281250e-01,7.705730199813842773e-01,7.762950658798217773e-01,7.801090478897094727e-01,7.801090478897094727e-01,7.839240431785583496e-01,7.915530204772949219e-01,8.010900020599365234e-01,7.972750067710876465e-01,7.972750067710876465e-01,7.953680157661437988e-01,7.953680157661437988e-01,7.972750067710876465e-01,7.991830110549926758e-01,7.972750067710876465e-01,8.068120479583740234e-01,8.144420385360717773e-01,8.182560205459594727e-01,8.125340342521667480e-01,8.049050569534301758e-01,8.049050569534301758e-01,8.163490295410156250e-01,8.182560205459594727e-01,8.144420385360717773e-01,8.106270432472229004e-01,8.049050569534301758e-01,8.125340342521667480e-01,8.182560205459594727e-01,8.239780068397521973e-01,8.316080570220947266e-01,8.449590206146240234e-01,8.583110570907592773e-01,8.525890111923217773e-01,8.373300433158874512e-01,8.316080570220947266e-01,8.449590206146240234e-01,8.449590206146240234e-01,8.449590206146240234e-01,8.602180480957031250e-01,8.621250391006469727e-01,8.544960021972656250e-01,8.449590206146240234e-01,8.335150480270385742e-01,8.430520296096801758e-01,8.449590206146240234e-01,8.487740159034729004e-01,8.506810069084167480e-01,8.544960021972656250e-01,8.487740159034729004e-01,8.430520296096801758e-01,8.468670248985290527e-01,8.544960021972656250e-01,8.640330433845520020e-01,8.621250391006469727e-01,8.697550296783447266e-01,8.831060528755187988e-01,8.850130438804626465e-01,8.964580297470092773e-01,9.231600165367126465e-01,9.307900071144104004e-01,9.231600165367126465e-01,9.231600165367126465e-01,9.212530255317687988e-01,9.174380302429199219e-01,9.136240482330322266e-01,9.136240482330322266e-01,9.021800160408020020e-01,8.964580297470092773e-01,8.983650207519531250e-01,8.964580297470092773e-01,8.964580297470092773e-01,8.983650207519531250e-01,9.059939980506896973e-01,9.098090529441833496e-01,9.059939980506896973e-01,8.964580297470092773e-01,8.888280391693115234e-01,8.869210481643676758e-01,9.079020619392395020e-01,9.326969981193542480e-01,9.403270483016967773e-01,9.479560256004333496e-01,9.422340393066406250e-01,9.326969981193542480e-01,9.365120530128479004e-01,9.346050620079040527e-01,9.384190440177917480e-01,9.536780118942260742e-01,9.517710208892822266e-01,9.307900071144104004e-01,9.231600165367126465e-01,9.212530255317687988e-01,9.212530255317687988e-01,9.193460345268249512e-01,9.136240482330322266e-01,9.346050620079040527e-01,9.613070487976074219e-01,9.746590256690979004e-01,9.765700101852416992e-01,9.746590256690979004e-01,9.746590256690979004e-01,9.899210929870605469e-01,9.899210929870605469e-01,9.822920560836791992e-01,9.536780118942260742e-01,9.365120530128479004e-01,9.365120530128479004e-01,9.479560256004333496e-01,9.727520346641540527e-01,9.841990470886230469e-01,9.765700101852416992e-01,9.784770011901855469e-01,1.005180001258850098e+00,1.014719963073730469e+00,1.020440101623535156e+00,1.029980063438415527e+00,1.031880021095275879e+00,1.033789992332458496e+00,1.041420102119445801e+00,1.031880021095275879e+00,1.028069972991943359e+00,1.010900020599365234e+00,9.975510835647583008e-01,9.899210929870605469e-01,9.937360286712646484e-01,1.010900020599365234e+00,1.028069972991943359e+00,1.033789992332458496e+00,1.029980063438415527e+00,1.028069972991943359e+00,1.029980063438415527e+00,1.054770112037658691e+00,1.064309954643249512e+00,1.064309954643249512e+00,1.079570174217224121e+00,1.089100003242492676e+00,1.108180165290832520e+00,1.119620084762573242e+00,1.121529936790466309e+00,1.132969975471496582e+00,1.125339984893798828e+00,1.119620084762573242e+00,1.113900065422058105e+00,1.106270074844360352e+00,1.100550055503845215e+00,1.094830036163330078e+00,1.102450013160705566e+00,1.094830036163330078e+00,1.106270074844360352e+00,1.117710113525390625e+00,1.102450013160705566e+00,1.081470131874084473e+00,1.068120002746582031e+00,1.068120002746582031e+00,1.091010093688964844e+00,1.092919945716857910e+00,1.087200164794921875e+00,1.087200164794921875e+00,1.102450013160705566e+00,1.098640084266662598e+00,1.079570174217224121e+00,1.060490012168884277e+00,1.079570174217224121e+00,1.091010093688964844e+00,1.073840022087097168e+00,1.094830036163330078e+00,1.125339984893798828e+00,1.136790037155151367e+00,1.148230195045471191e+00,1.144420146942138672e+00,1.121529936790466309e+00,1.115810155868530273e+00,1.131070017814636230e+00,1.134880065917968750e+00,1.117710113525390625e+00,1.098640084266662598e+00,1.121529936790466309e+00,1.146320104598999023e+00,1.155860066413879395e+00,1.150140047073364258e+00,1.134880065917968750e+00,1.125339984893798828e+00,1.161579966545104980e+00,1.180660128593444824e+00,1.165400028228759766e+00,1.169209957122802734e+00,1.186380028724670410e+00,1.192100048065185547e+00,1.192100048065185547e+00,1.190189957618713379e+00,1.199730038642883301e+00,1.194010019302368164e+00,1.186380028724670410e+00,1.192100048065185547e+00,1.199730038642883301e+00,1.195920109748840332e+00,1.195920109748840332e+00,1.203540086746215820e+00,1.192100048065185547e+00,1.178750038146972656e+00,1.199730038642883301e+00,1.226429939270019531e+00,1.237880110740661621e+00,1.260760068893432617e+00,1.279839992523193359e+00,1.277930021286010742e+00,1.287469983100891113e+00,1.291280031204223633e+00,1.262670159339904785e+00,1.247409939765930176e+00,1.260760068893432617e+00,1.268390059471130371e+00,1.260760068893432617e+00,1.287469983100891113e+00,1.316079974174499512e+00,1.327520132064819336e+00,1.333240032196044922e+00,1.333240032196044922e+00,1.319890022277832031e+00,1.304630041122436523e+00,1.293190121650695801e+00,1.298910140991210938e+00,1.285560011863708496e+00,1.270300149917602539e+00,1.289380073547363281e+00,1.298910140991210938e+00,1.298910140991210938e+00,1.289380073547363281e+00,1.310360074043273926e+00,1.335150122642517090e+00,1.363760113716125488e+00,1.356130123138427734e+00,1.363760113716125488e+00,1.409539937973022461e+00,1.409539937973022461e+00,1.365670084953308105e+00,1.342779994010925293e+00,1.342779994010925293e+00,1.369480133056640625e+00,1.405719995498657227e+00,1.411450028419494629e+00,1.403820037841796875e+00,1.419070005416870117e+00,1.434329986572265625e+00,1.449590086936950684e+00,1.449590086936950684e+00,1.493460178375244141e+00,1.514440178871154785e+00,1.510630130767822266e+00,1.487740039825439453e+00,1.466759920120239258e+00,1.441959977149963379e+00,1.420980095863342285e+00,1.411450028419494629e+00,1.419070005416870117e+00,1.432430148124694824e+00,1.476300001144409180e+00,1.483920097351074219e+00,1.470569968223571777e+00,1.476300001144409180e+00,1.514440178871154785e+00,1.539240121841430664e+00,1.552590131759643555e+00,1.588830113410949707e+00,1.592639923095703125e+00,1.630789995193481445e+00,1.659399986267089844e+00,1.663220047950744629e+00,1.651770114898681641e+00,1.619350194931030273e+00,1.609810113906860352e+00,1.636510133743286133e+00,1.665120124816894531e+00,1.642230033874511719e+00,1.623160004615783691e+00,1.649860024452209473e+00,1.678470134735107422e+00,1.726160049438476562e+00,1.789100050926208496e+00,1.768120050430297852e+00,1.754770159721374512e+00,1.754770159721374512e+00,1.796730041503906250e+00,1.817710041999816895e+00,1.760490059852600098e+00,1.768120050430297852e+00,1.794820070266723633e+00,1.796730041503906250e+00,1.802450180053710938e+00,1.815800070762634277e+00,1.791010141372680664e+00,1.775750041007995605e+00,1.741420149803161621e+00,1.731880068778991699e+00,1.686100006103515625e+00,1.689919948577880859e+00,1.705180168151855469e+00,1.722340106964111328e+00,1.712810158729553223e+00,1.701360106468200684e+00,1.710900068283081055e+00,1.701360106468200684e+00,1.668940067291259766e+00,1.676570177078247070e+00,1.737600088119506836e+00,1.771930098533630371e+00,1.827250123023986816e+00,1.836780071258544922e+00,1.800540089607238770e+00,1.783380031585693359e+00,1.737600088119506836e+00,1.758580088615417480e+00,1.771930098533630371e+00,1.779560089111328125e+00,1.789100050926208496e+00,1.794820070266723633e+00,1.785290002822875977e+00,1.777660131454467773e+00,1.808170080184936523e+00,1.808170080184936523e+00,1.806270122528076172e+00,1.850140094757080078e+00,1.892100095748901367e+00,1.945500135421752930e+00,1.939779996871948242e+00,1.926430106163024902e+00,1.899730086326599121e+00,1.899730086326599121e+00,1.934060096740722656e+00,1.913080096244812012e+00,1.901630043983459473e+00,1.895910143852233887e+00,1.840600132942199707e+00,1.827250123023986816e+00,1.878750085830688477e+00,1.903540134429931641e+00,1.918799996376037598e+00,1.918799996376037598e+00,1.934060096740722656e+00,1.983660101890563965e+00,2.000820159912109375e+00,1.979840040206909180e+00,1.949320077896118164e+00,1.972209930419921875e+00,2.027530193328857422e+00,2.096189975738525391e+00,2.119079828262329102e+00,2.176299810409545898e+00,2.204910039901733398e+00,2.252589941024780273e+00,2.290740013122558594e+00,2.269760131835937500e+00,2.307909965515136719e+00,2.386110067367553711e+00,2.332700014114379883e+00,2.273570060729980469e+00,2.273570060729980469e+00,2.290740013122558594e+00,2.258320093154907227e+00,2.243059873580932617e+00,2.218260049819946289e+00,2.239240169525146484e+00,2.271670103073120117e+00,2.275480031967163086e+00,2.223980188369750977e+00,2.197280168533325195e+00,2.162950277328491211e+00,2.143870115280151367e+00,2.178210020065307617e+00,2.180109977722167969e+00,2.143870115280151367e+00,2.130520105361938477e+00,2.162950277328491211e+00,2.107640266418457031e+00,2.073300123214721680e+00,2.111449956893920898e+00,2.143870115280151367e+00,2.147690057754516602e+00,2.124800205230712891e+00,2.132430076599121094e+00,2.180109977722167969e+00,2.157230138778686523e+00,2.176299810409545898e+00,2.214450120925903320e+00,2.203000068664550781e+00,2.187740087509155273e+00,2.138149976730346680e+00,2.153410196304321289e+00,2.199190139770507812e+00,2.191560268402099609e+00,2.201100111007690430e+00,2.151499986648559570e+00,2.126710176467895508e+00,2.130520105361938477e+00,2.122889995574951172e+00,2.164860248565673828e+00,2.191560268402099609e+00,2.241149902343750000e+00,2.307909965515136719e+00,2.344150304794311523e+00,2.313630104064941406e+00,2.309809923171997070e+00,2.317440032958984375e+00,2.374660015106201172e+00,2.412810087203979492e+00,2.367029905319213867e+00,2.288830280303955078e+00,2.283110141754150391e+00,2.269760131835937500e+00,2.258320093154907227e+00,2.197280168533325195e+00,2.138149976730346680e+00,2.128619909286499023e+00,2.113359928131103516e+00,2.119079828262329102e+00,2.105730056762695312e+00,2.111449956893920898e+00,2.145780086517333984e+00,2.208719968795776367e+00,2.229710340499877930e+00,2.218260049819946289e+00,2.225890159606933594e+00,2.176299810409545898e+00,2.218260049819946289e+00,2.283110141754150391e+00,2.267850160598754883e+00,2.256410121917724609e+00,2.227800130844116211e+00,2.193470001220703125e+00,2.178210020065307617e+00,2.162950277328491211e+00,2.206820249557495117e+00,2.273570060729980469e+00,2.294560194015502930e+00,2.269760131835937500e+00,2.271670103073120117e+00,2.286930322647094727e+00,2.304090023040771484e+00,2.399460077285766602e+00,2.513900041580200195e+00,2.548230409622192383e+00,2.603550195693969727e+00,2.647410154342651367e+00,2.624530076980590820e+00,2.611180305480957031e+00,2.578750133514404297e+00,2.542510032653808594e+00,2.506270170211791992e+00,2.441420078277587891e+00,2.368940114974975586e+00,2.347959995269775391e+00,2.338419914245605469e+00,2.428069829940795898e+00,2.494829893112182617e+00,2.555860042572021484e+00,2.643600225448608398e+00,2.670300245285034180e+00,2.639790058135986328e+00,2.664580106735229492e+00,2.685559988021850586e+00,2.706540107727050781e+00,2.788560152053833008e+00,2.820980072021484375e+00,2.866760253906250000e+00,2.872480154037475586e+00,2.941149950027465820e+00,3.047960281372070312e+00,3.114720344543457031e+00,3.194819927215576172e+00,3.120440006256103516e+00,3.015530109405517578e+00,3.030790090560913086e+00,3.103270053863525391e+00,3.206270217895507812e+00,3.250139951705932617e+00,3.334060192108154297e+00,3.397000074386596680e+00,3.410350322723388672e+00,3.417980194091796875e+00,3.530520200729370117e+00,3.641139984130859375e+00,3.824250221252441406e+00,3.892910003662109375e+00,3.927260398864746094e+00,3.934890270233154297e+00,3.887190103530883789e+00,4.018810272216796875e+00,4.262949943542480469e+00,4.383120536804199219e+00,4.308730125427246094e+00,4.238159656524658203e+00,4.238159656524658203e+00,4.304920196533203125e+00,4.482299804687500000e+00,4.663500308990478516e+00,4.713090419769287109e+00,4.735980033874511719e+00,4.842790126800537109e+00,5.107909679412841797e+00,5.264310359954833984e+00,5.445510387420654297e+00,5.638150215148925781e+00,5.783110141754150391e+00,5.847960472106933594e+00,5.905179977416992188e+00,6.080660343170166016e+00,6.353410243988037109e+00,6.654770374298095703e+00,7.144960403442382812e+00,7.682830333709716797e+00,8.226449966430664062e+00,8.752880096435546875e+00,9.426180839538574219e+00,1.079950046539306641e+01,1.293570041656494141e+01,1.497270107269287109e+01,1.612100028991699219e+01,1.713000106811523438e+01,1.901450157165527344e+01,2.010550117492675781e+01,2.078830146789550781e+01,2.059379959106445312e+01,2.089890098571777344e+01,2.106300163269042969e+01,2.234090042114257812e+01,2.437410163879394531e+01,2.545560073852539062e+01,2.481660270690917969e+01,2.488150024414062500e+01,2.503410148620605469e+01,2.455150032043457031e+01,2.502450180053710938e+01,2.552620124816894531e+01,2.553760337829589844e+01,2.547090148925781250e+01,2.528389930725097656e+01,2.524960136413574219e+01,2.553760337829589844e+01,2.567110061645507812e+01,2.544219970703125000e+01,2.554140090942382812e+01,2.473460006713867188e+01,2.462210083007812500e+01,2.516190147399902344e+01,2.498069953918457031e+01,2.491960144042968750e+01,2.515610122680664062e+01,2.524010276794433594e+01,2.516570091247558594e+01,2.515229988098144531e+01,2.478040122985839844e+01,2.499590110778808594e+01,2.526869964599609375e+01,2.528580284118652344e+01,2.485479927062988281e+01,2.478990173339843750e+01,2.492150115966796875e+01,2.504930114746093750e+01,2.511610221862792969e+01,2.465450096130371094e+01,2.463540077209472656e+01,2.486619949340820312e+01,2.491390228271484375e+01,2.484910011291503906e+01,2.491390228271484375e+01,2.407090187072753906e+01,2.361310195922851562e+01,2.371800041198730469e+01,2.388780212402343750e+01,2.413759994506835938e+01,2.361310195922851562e+01,2.220929908752441406e+01,2.225510025024414062e+01,2.207960128784179688e+01,2.306190109252929688e+01,2.354440116882324219e+01,2.214629936218261719e+01,2.255450057983398438e+01,2.369700050354003906e+01,2.419290161132812500e+01,2.333840179443359375e+01,2.344910049438476562e+01,2.385530281066894531e+01,2.336129951477050781e+01,2.388579940795898438e+01,2.465260124206542969e+01,2.474419975280761719e+01,2.307520294189453125e+01,1.959810066223144531e+01,1.505480098724365234e+01,1.263239955902099609e+01,1.314930057525634766e+01,1.208310127258300781e+01,9.769500732421875000e+00,8.132990837097167969e+00,6.738690853118896484e+00,6.879840373992919922e+00,9.065690994262695312e+00,1.000030040740966797e+01,9.126720428466796875e+00,9.470049858093261719e+00,1.102070045471191406e+01,9.384210586547851562e+00,7.366210937500000000e+00,7.070569992065429688e+00,6.423980236053466797e+00,5.792650222778320312e+00,4.772220134735107422e+00,4.821810245513916016e+00,5.796460151672363281e+00,5.229979991912841797e+00,4.306820392608642578e+00,3.740330219268798828e+00,3.288280248641967773e+00,3.810900211334228516e+00,4.547150135040283203e+00,5.382570266723632812e+00,5.413090229034423828e+00,5.121260166168212891e+00,4.844700336456298828e+00,4.520450115203857422e+00,4.373580455780029297e+00,4.396470069885253906e+00,4.514719963073730469e+00,4.676850318908691406e+00,4.138980388641357422e+00,3.971130371093750000e+00,3.698359966278076172e+00,3.370300292968750000e+00,3.084200143814086914e+00,2.725620269775390625e+00,2.126710176467895508e+00,1.768120050430297852e+00,1.644140124320983887e+00,1.659399986267089844e+00,1.832970023155212402e+00,2.035160064697265625e+00,2.370849847793579102e+00,2.876299858093261719e+00,2.687470197677612305e+00,2.784740209579467773e+00,3.231060266494750977e+00,3.438960075378417969e+00,3.261579990386962891e+00,2.800000190734863281e+00,2.468120336532592773e+00,2.092380285263061523e+00,1.804360032081604004e+00,1.554500102996826172e+00,1.359950184822082520e+00,1.478200078010559082e+00,1.529700040817260742e+00,1.457220077514648438e+00,1.443870067596435547e+00,1.386650085449218750e+00,1.548770070075988770e+00,1.731880068778991699e+00,1.699460029602050781e+00,1.552590131759643555e+00,1.541150093078613281e+00,1.325610041618347168e+00,1.199730038642883301e+00,1.277930021286010742e+00,1.316079974174499512e+00,1.316079974174499512e+00,1.178750038146972656e+00,1.071939945220947266e+00,1.094830036163330078e+00,1.203540086746215820e+00,1.361850023269653320e+00,1.358040094375610352e+00,1.453410148620605469e+00,1.400000095367431641e+00,1.317990064620971680e+00,1.428610086441040039e+00,1.461040139198303223e+00,1.340870022773742676e+00,1.123440027236938477e+00,1.064309954643249512e+00,1.092919945716857910e+00,9.422340393066406250e-01,7.877390384674072266e-01,7.267040610313415527e-01,7.572210431098937988e-01,8.010900020599365234e-01,7.343330383300781250e-01,7.057230472564697266e-01,7.457770109176635742e-01,7.782020568847656250e-01,6.866490244865417480e-01,6.332430243492126465e-01,6.008190512657165527e-01,7.362400293350219727e-01,8.335150480270385742e-01,8.087200522422790527e-01,7.667580246925354004e-01,7.305180430412292480e-01,6.294290423393249512e-01,6.198920011520385742e-01,6.065410375595092773e-01,5.931890010833740234e-01,6.256140470504760742e-01,5.893740057945251465e-01,6.465950608253479004e-01,6.370580196380615234e-01,6.160770058631896973e-01,5.531350374221801758e-01,5.092660188674926758e-01,5.817450284957885742e-01,5.855600237846374512e-01,5.550420284271240234e-01,5.779300332069396973e-01,5.455050468444824219e-01,4.863760173320770264e-01,4.711170196533203125e-01,5.016360282897949219e-01,5.817450284957885742e-01,6.542240381240844727e-01,6.122630238533020020e-01,5.741160511970520020e-01,5.950959920883178711e-01,6.370580196380615234e-01,7.514990568161010742e-01,8.411440253257751465e-01,8.087200522422790527e-01,7.514990568161010742e-01,6.675760149955749512e-01,6.961860060691833496e-01,6.732980608940124512e-01,5.931890010833740234e-01,6.713899970054626465e-01,6.866490244865417480e-01,6.294290423393249512e-01,6.332430243492126465e-01,6.637610197067260742e-01,6.790200471878051758e-01,6.980929970741271973e-01,6.599460244178771973e-01,6.389660239219665527e-01,6.885570287704467773e-01,7.247959971427917480e-01,7.171670198440551758e-01,6.866490244865417480e-01,6.866490244865417480e-01,7.190740108489990234e-01,6.465950608253479004e-01,5.779300332069396973e-01,4.978220462799072266e-01,4.844680428504943848e-01,4.959140419960021973e-01,4.844680428504943848e-01,4.749320149421691895e-01,5.111730098724365234e-01,5.798380374908447266e-01,5.550420284271240234e-01,5.149880051612854004e-01,5.092660188674926758e-01,5.626720190048217773e-01,5.741160511970520020e-01
7.438700199127197266e-01,7.514990568161010742e-01,7.553140521049499512e-01,7.572210431098937988e-01,7.514990568161010742e-01,7.457770109176635742e-01,7.419620156288146973e-01,7.400550246238708496e-01,7.362400293350219727e-01,7.305180430412292480e-01,7.247959971427917480e-01,7.247959971427917480e-01,7.286110520362854004e-01,7.171670198440551758e-01,7.076300382614135742e-01,7.076300382614135742e-01,7.171670198440551758e-01,7.247959971427917480e-01,7.247959971427917480e-01,7.247959971427917480e-01,7.228890061378479004e-01,7.171670198440551758e-01,7.152590155601501465e-01,7.190740108489990234e-01,7.247959971427917480e-01,7.228890061378479004e-01,7.247959971427917480e-01,7.286110520362854004e-01,7.362400293350219727e-01,7.400550246238708496e-01,7.419620156288146973e-01,7.514990568161010742e-01,7.591280341148376465e-01,7.648510336875915527e-01,7.762950658798217773e-01,7.915530204772949219e-01,7.953680157661437988e-01,7.896460294723510742e-01,7.801090478897094727e-01,7.782020568847656250e-01,7.896460294723510742e-01,7.839240431785583496e-01,7.858310341835021973e-01,7.915530204772949219e-01,7.934610247611999512e-01,7.915530204772949219e-01,7.896460294723510742e-01,7.896460294723510742e-01,7.934610247611999512e-01,7.915530204772949219e-01,7.934610247611999512e-01,7.953680157661437988e-01,7.915530204772949219e-01,7.877390384674072266e-01,7.801090478897094727e-01,7.743870019912719727e-01,7.782020568847656250e-01,7.896460294723510742e-01,7.896460294723510742e-01,7.782020568847656250e-01,7.743870019912719727e-01,7.782020568847656250e-01,7.724800109863281250e-01,7.686650156974792480e-01,7.705730199813842773e-01,7.762950658798217773e-01,7.782020568847656250e-01,7.667580246925354004e-01,7.610360383987426758e-01,7.629430294036865234e-01,7.724800109863281250e-01,7.896460294723510742e-01,7.934610247611999512e-01,7.820170521736145020e-01,7.724800109863281250e-01,7.705730199813842773e-01,7.782020568847656250e-01,7.782020568847656250e-01,7.724800109863281250e-01,7.648510336875915527e-01,7.629430294036865234e-01,7.686650156974792480e-01,7.743870019912719727e-01,7.782020568847656250e-01,7.743870019912719727e-01,7.686650156974792480e-01,7.629430294036865234e-01,7.648510336875915527e-01,7.705730199813842773e-01,7.724800109863281250e-01,7.724800109863281250e-01,7.724800109863281250e-01,7.705730199813842773e-01,7.743870019912719727e-01,7.782020568847656250e-01,7.782020568847656250e-01,7.782020568847656250e-01,7.782020568847656250e-01,7.610360383987426758e-01,7.381480336189270020e-01,7.343330383300781250e-01,7.381480336189270020e-01,7.419620156288146973e-01,7.419620156288146973e-01,7.343330383300781250e-01,7.247959971427917480e-01,7.190740108489990234e-01,7.152590155601501465e-01,7.152590155601501465e-01,7.209820151329040527e-01,7.247959971427917480e-01,7.190740108489990234e-01,7.095370292663574219e-01,7.133520245552062988e-01,7.171670198440551758e-01,7.095370292663574219e-01,7.095370292663574219e-01,7.076300382614135742e-01,6.980929970741271973e-01,6.885570287704467773e-01,6.866490244865417480e-01,6.866490244865417480e-01,6.942790150642395020e-01,7.038150429725646973e-01,7.076300382614135742e-01,7.133520245552062988e-01,7.171670198440551758e-01,7.209820151329040527e-01,7.133520245552062988e-01,7.076300382614135742e-01,7.133520245552062988e-01,7.190740108489990234e-01,7.228890061378479004e-01,7.247959971427917480e-01,7.209820151329040527e-01,7.057230472564697266e-01,6.961860060691833496e-01,6.904640197753906250e-01,6.866490244865417480e-01,6.847420334815979004e-01,6.828350424766540527e-01,6.828350424766540527e-01,6.847420334815979004e-01,6.771120429039001465e-01,6.694830060005187988e-01,6.675760149955749512e-01,6.694830060005187988e-01,6.637610197067260742e-01,6.675760149955749512e-01,6.694830060005187988e-01,6.771120429039001465e-01,6.847420334815979004e-01,6.847420334815979004e-01,6.828350424766540527e-01,6.809270381927490234e-01,6.809270381927490234e-01,6.809270381927490234e-01,6.866490244865417480e-01,6.885570287704467773e-01,6.847420334815979004e-01,6.771120429039001465e-01,6.675760149955749512e-01,6.618540287017822266e-01,6.599460244178771973e-01,6.656680107116699219e-01,6.599460244178771973e-01,6.523170471191406250e-01,6.465950608253479004e-01,6.427800059318542480e-01,6.485020518302917480e-01,6.542240381240844727e-01,6.618540287017822266e-01,6.618540287017822266e-01,6.504100561141967773e-01,6.427800059318542480e-01,6.389660239219665527e-01,6.465950608253479004e-01,6.504100561141967773e-01,6.465950608253479004e-01,6.446880698204040527e-01,6.446880698204040527e-01,6.465950608253479004e-01,6.446880698204040527e-01,6.351510286331176758e-01,6.332430243492126465e-01,6.332430243492126465e-01,6.427800059318542480e-01,6.446880698204040527e-01,6.465950608253479004e-01,6.408730149269104004e-01,6.332430243492126465e-01,6.370580196380615234e-01,6.465950608253479004e-01,6.504100561141967773e-01,6.523170471191406250e-01,6.485020518302917480e-01,6.465950608253479004e-01,6.427800059318542480e-01,6.332430243492126465e-01,6.275210380554199219e-01,6.179850101470947266e-01,6.141700148582458496e-01,6.141700148582458496e-01,6.160770058631896973e-01,6.122630238533020020e-01,6.103550195693969727e-01,6.141700148582458496e-01,6.198920011520385742e-01,6.217989921569824219e-01,6.179850101470947266e-01,6.160770058631896973e-01,6.084480285644531250e-01,6.084480285644531250e-01,6.084480285644531250e-01,6.141700148582458496e-01,6.160770058631896973e-01,6.237070560455322266e-01,6.332430243492126465e-01,6.389660239219665527e-01,6.370580196380615234e-01,6.332430243492126465e-01,6.408730149269104004e-01,6.446880698204040527e-01,6.485020518302917480e-01,6.485020518302917480e-01,6.446880698204040527e-01,6.427800059318542480e-01,6.446880698204040527e-01,6.446880698204040527e-01,6.446880698204040527e-01,6.446880698204040527e-01,6.446880698204040527e-01,6.446880698204040527e-01,6.446880698204040527e-01,6.427800059318542480e-01,6.351510286331176758e-01,6.332430243492126465e-01,6.332430243492126465e-01,6.389660239219665527e-01,6.446880698204040527e-01,6.465950608253479004e-01,6.427800059318542480e-01,6.446880698204040527e-01,6.485020518302917480e-01,6.580390334129333496e-01,6.561320424079895020e-01,6.542240381240844727e-01,6.561320424079895020e-01,6.580390334129333496e-01,6.599460244178771973e-01,6.599460244178771973e-01,6.523170471191406250e-01,6.523170471191406250e-01,6.580390334129333496e-01,6.656680107116699219e-01,6.694830060005187988e-01,6.656680107116699219e-01,6.618540287017822266e-01,6.542240381240844727e-01,6.485020518302917480e-01,6.465950608253479004e-01,6.504100561141967773e-01,6.504100561141967773e-01,6.465950608253479004e-01,6.446880698204040527e-01,6.485020518302917480e-01,6.523170471191406250e-01,6.523170471191406250e-01,6.599460244178771973e-01,6.618540287017822266e-01,6.561320424079895020e-01,6.580390334129333496e-01,6.599460244178771973e-01,6.542240381240844727e-01,6.599460244178771973e-01,6.656680107116699219e-01,6.694830060005187988e-01,6.694830060005187988e-01,6.637610197067260742e-01,6.618540287017822266e-01,6.599460244178771973e-01,6.618540287017822266e-01,6.618540287017822266e-01,6.561320424079895020e-01,6.618540287017822266e-01,6.694830060005187988e-01,6.809270381927490234e-01,6.866490244865417480e-01,6.885570287704467773e-01,6.923710107803344727e-01,6.885570287704467773e-01,6.866490244865417480e-01,6.809270381927490234e-01,6.599460244178771973e-01,6.523170471191406250e-01,6.599460244178771973e-01,6.599460244178771973e-01,6.618540287017822266e-01,6.656680107116699219e-01,6.694830060005187988e-01,6.694830060005187988e-01,6.790200471878051758e-01,6.866490244865417480e-01,6.885570287704467773e-01,6.866490244865417480e-01,6.828350424766540527e-01,6.866490244865417480e-01,6.980929970741271973e-01,7.057230472564697266e-01,6.980929970741271973e-01,6.904640197753906250e-01,6.980929970741271973e-01,7.038150429725646973e-01,7.095370292663574219e-01,7.095370292663574219e-01,7.076300382614135742e-01,7.057230472564697266e-01,7.171670198440551758e-01,7.228890061378479004e-01,7.247959971427917480e-01,7.190740108489990234e-01,7.171670198440551758e-01,7.190740108489990234e-01,7.133520245552062988e-01,7.076300382614135742e-01,7.076300382614135742e-01,7.114450335502624512e-01,7.152590155601501465e-01,7.114450335502624512e-01,7.038150429725646973e-01,7.000010609626770020e-01,6.980929970741271973e-01,7.038150429725646973e-01,7.038150429725646973e-01,7.057230472564697266e-01,7.057230472564697266e-01,7.019080519676208496e-01,7.019080519676208496e-01,7.114450335502624512e-01,7.228890061378479004e-01,7.247959971427917480e-01,7.324260473251342773e-01,7.247959971427917480e-01,7.247959971427917480e-01,7.247959971427917480e-01,7.228890061378479004e-01,7.171670198440551758e-01,7.171670198440551758e-01,7.190740108489990234e-01,7.190740108489990234e-01,7.171670198440551758e-01,7.209820151329040527e-01,7.286110520362854004e-01,7.324260473251342773e-01,7.362400293350219727e-01,7.381480336189270020e-01,7.419620156288146973e-01,7.457770109176635742e-01,7.400550246238708496e-01,7.381480336189270020e-01,7.419620156288146973e-01,7.438700199127197266e-01,7.514990568161010742e-01,7.553140521049499512e-01,7.591280341148376465e-01,7.534060478210449219e-01,7.553140521049499512e-01,7.457770109176635742e-01,7.381480336189270020e-01,7.400550246238708496e-01,7.534060478210449219e-01,7.686650156974792480e-01,7.705730199813842773e-01,7.705730199813842773e-01,7.629430294036865234e-01,7.686650156974792480e-01,7.667580246925354004e-01,7.534060478210449219e-01,7.572210431098937988e-01,7.667580246925354004e-01,7.648510336875915527e-01,7.534060478210449219e-01,7.495920658111572266e-01,7.553140521049499512e-01,7.534060478210449219e-01,7.438700199127197266e-01,7.419620156288146973e-01,7.534060478210449219e-01,7.591280341148376465e-01,7.514990568161010742e-01,7.553140521049499512e-01,7.610360383987426758e-01,7.686650156974792480e-01,7.705730199813842773e-01,7.610360383987426758e-01,7.610360383987426758e-01,7.762950658798217773e-01,7.782020568847656250e-01,7.648510336875915527e-01,7.648510336875915527e-01,7.686650156974792480e-01,7.686650156974792480e-01,7.629430294036865234e-01,7.743870019912719727e-01,7.782020568847656250e-01,7.782020568847656250e-01,7.858310341835021973e-01,7.934610247611999512e-01,7.896460294723510742e-01,7.801090478897094727e-01,7.934610247611999512e-01,8.049050569534301758e-01,8.049050569534301758e-01,8.068120479583740234e-01,7.934610247611999512e-01,7.858310341835021973e-01,7.801090478897094727e-01,7.743870019912719727e-01,7.762950658798217773e-01,7.782020568847656250e-01,7.782020568847656250e-01,7.648510336875915527e-01,7.743870019912719727e-01,7.801090478897094727e-01,7.934610247611999512e-01,7.972750067710876465e-01,7.953680157661437988e-01,7.915530204772949219e-01,7.839240431785583496e-01,7.782020568847656250e-01,7.915530204772949219e-01,7.953680157661437988e-01,8.029969930648803711e-01,7.972750067710876465e-01,7.953680157661437988e-01,8.106270432472229004e-01,8.182560205459594727e-01,8.163490295410156250e-01,8.144420385360717773e-01,8.201640248298645020e-01,8.163490295410156250e-01,7.991830110549926758e-01,7.801090478897094727e-01,7.724800109863281250e-01,7.591280341148376465e-01,7.591280341148376465e-01,7.610360383987426758e-01,7.610360383987426758e-01,7.667580246925354004e-01,7.705730199813842773e-01,7.629430294036865234e-01,7.610360383987426758e-01,7.629430294036865234e-01,7.686650156974792480e-01,7.705730199813842773e-01,7.686650156974792480e-01,7.667580246925354004e-01,7.705730199813842773e-01,7.782020568847656250e-01,7.782020568847656250e-01,7.858310341835021973e-01,7.839240431785583496e-01,7.877390384674072266e-01,7.953680157661437988e-01,8.049050569534301758e-01,8.049050569534301758e-01,8.049050569534301758e-01,8.125340342521667480e-01,8.163490295410156250e-01,8.220710158348083496e-01,8.239780068397521973e-01,8.106270432472229004e-01,8.049050569534301758e-01,8.106270432472229004e-01,8.144420385360717773e-01,8.220710158348083496e-01,8.373300433158874512e-01,8.449590206146240234e-01,8.449590206146240234e-01,8.468670248985290527e-01,8.449590206146240234e-01,8.430520296096801758e-01,8.468670248985290527e-01,8.487740159034729004e-01,8.487740159034729004e-01,8.678470253944396973e-01,8.697550296783447266e-01,8.640330433845520020e-01,8.564030528068542480e-01,8.678470253944396973e-01,8.811990618705749512e-01,8.754770159721374512e-01,8.773840069770812988e-01,8.754770159721374512e-01,8.697550296783447266e-01,8.659400343894958496e-01,8.697550296783447266e-01,8.697550296783447266e-01,8.716620206832885742e-01,8.754770159721374512e-01,8.811990618705749512e-01,8.850130438804626465e-01,8.811990618705749512e-01,8.792909979820251465e-01,8.850130438804626465e-01,9.079020619392395020e-01,9.212530255317687988e-01,9.231600165367126465e-01,9.155310392379760742e-01,9.040870070457458496e-01,9.002720117568969727e-01,9.021800160408020020e-01,9.040870070457458496e-01,9.021800160408020020e-01,9.059939980506896973e-01,9.117160439491271973e-01,9.059939980506896973e-01,9.002720117568969727e-01,8.926430344581604004e-01,8.869210481643676758e-01,8.850130438804626465e-01,8.850130438804626465e-01,8.907360434532165527e-01,9.002720117568969727e-01,9.059939980506896973e-01,9.269750118255615234e-01,9.441410303115844727e-01,9.422340393066406250e-01,9.403270483016967773e-01,9.441410303115844727e-01,9.517710208892822266e-01,9.555850028991699219e-01,9.498630166053771973e-01,9.517710208892822266e-01,9.574930071830749512e-01,9.460490345954895020e-01,9.269750118255615234e-01,9.365120530128479004e-01,9.403270483016967773e-01,9.498630166053771973e-01,9.326969981193542480e-01,9.231600165367126465e-01,9.231600165367126465e-01,9.326969981193542480e-01,9.365120530128479004e-01,9.555850028991699219e-01,9.632150530815124512e-01,9.765700101852416992e-01,9.632150530815124512e-01,9.517710208892822266e-01,9.441410303115844727e-01,9.346050620079040527e-01,9.231600165367126465e-01,9.193460345268249512e-01,9.231600165367126465e-01,9.403270483016967773e-01,9.536780118942260742e-01,9.593999981880187988e-01,9.727520346641540527e-01,9.918290376663208008e-01,9.937360286712646484e-01,1.001370072364807129e+00,1.029980063438415527e+00,1.056679964065551758e+00,1.064309954643249512e+00,1.054770112037658691e+00,1.037610054016113281e+00,1.031880021095275879e+00,1.028069972991943359e+00,1.016620039939880371e+00,1.005180001258850098e+00,9.956430196762084961e-01,1.003270030021667480e+00,9.975510835647583008e-01,9.918290376663208008e-01,1.007089972496032715e+00,1.028069972991943359e+00,1.041420102119445801e+00,1.049050092697143555e+00,1.035699963569641113e+00,1.026160001754760742e+00,1.033789992332458496e+00,1.045230031013488770e+00,1.071939945220947266e+00,1.085290074348449707e+00,1.091010093688964844e+00,1.094830036163330078e+00,1.100550055503845215e+00,1.085290074348449707e+00,1.083380103111267090e+00,1.108180165290832520e+00,1.108180165290832520e+00,1.102450013160705566e+00,1.121529936790466309e+00,1.127250075340270996e+00,1.140600085258483887e+00,1.142510056495666504e+00,1.140600085258483887e+00,1.127250075340270996e+00,1.102450013160705566e+00,1.098640084266662598e+00,1.123440027236938477e+00,1.108180165290832520e+00,1.100550055503845215e+00,1.100550055503845215e+00,1.125339984893798828e+00,1.150140047073364258e+00,1.140600085258483887e+00,1.134880065917968750e+00,1.140600085258483887e+00,1.117710113525390625e+00,1.102450013160705566e+00,1.096729993820190430e+00,1.096729993820190430e+00,1.100550055503845215e+00,1.113900065422058105e+00,1.106270074844360352e+00,1.102450013160705566e+00,1.131070017814636230e+00,1.134880065917968750e+00,1.121529936790466309e+00,1.104359984397888184e+00,1.089100003242492676e+00,1.110080122947692871e+00,1.150140047073364258e+00,1.171120047569274902e+00,1.157770037651062012e+00,1.138690114021301270e+00,1.134880065917968750e+00,1.171120047569274902e+00,1.174930095672607422e+00,1.148230195045471191e+00,1.153949975967407227e+00,1.157770037651062012e+00,1.163490056991577148e+00,1.169209957122802734e+00,1.176840186119079590e+00,1.188289999961853027e+00,1.173030138015747070e+00,1.148230195045471191e+00,1.161579966545104980e+00,1.171120047569274902e+00,1.171120047569274902e+00,1.169209957122802734e+00,1.174930095672607422e+00,1.188289999961853027e+00,1.192100048065185547e+00,1.205450177192687988e+00,1.226429939270019531e+00,1.222620010375976562e+00,1.226429939270019531e+00,1.228340029716491699e+00,1.228340029716491699e+00,1.249320030212402344e+00,1.251230001449584961e+00,1.226429939270019531e+00,1.195920109748840332e+00,1.201640129089355469e+00,1.220710039138793945e+00,1.203540086746215820e+00,1.199730038642883301e+00,1.207360029220581055e+00,1.218799948692321777e+00,1.251230001449584961e+00,1.281750082969665527e+00,1.310360074043273926e+00,1.319890022277832031e+00,1.293190121650695801e+00,1.279839992523193359e+00,1.253140091896057129e+00,1.245510101318359375e+00,1.258859992027282715e+00,1.279839992523193359e+00,1.295100092887878418e+00,1.297000050544738770e+00,1.319890022277832031e+00,1.352319955825805664e+00,1.359950184822082520e+00,1.359950184822082520e+00,1.407630085945129395e+00,1.457220077514648438e+00,1.453410148620605469e+00,1.461040139198303223e+00,1.447690010070800781e+00,1.424800157546997070e+00,1.388560175895690918e+00,1.373299956321716309e+00,1.338970184326171875e+00,1.319890022277832031e+00,1.327520132064819336e+00,1.323709964752197266e+00,1.346600055694580078e+00,1.365670084953308105e+00,1.405719995498657227e+00,1.438149929046630859e+00,1.464850068092346191e+00,1.443870067596435547e+00,1.436240077018737793e+00,1.428610086441040039e+00,1.440060019493103027e+00,1.451500058174133301e+00,1.443870067596435547e+00,1.451500058174133301e+00,1.468670010566711426e+00,1.480110049247741699e+00,1.495370030403137207e+00,1.478200078010559082e+00,1.451500058174133301e+00,1.445780038833618164e+00,1.478200078010559082e+00,1.527790069580078125e+00,1.541150093078613281e+00,1.556400060653686523e+00,1.554500102996826172e+00,1.581200122833251953e+00,1.586920142173767090e+00,1.548770070075988770e+00,1.575480103492736816e+00,1.623160004615783691e+00,1.640330076217651367e+00,1.623160004615783691e+00,1.605990052223205566e+00,1.632700085639953613e+00,1.663220047950744629e+00,1.686100006103515625e+00,1.745230197906494141e+00,1.735690116882324219e+00,1.750949978828430176e+00,1.750949978828430176e+00,1.815800070762634277e+00,1.861580014228820801e+00,1.817710041999816895e+00,1.844409942626953125e+00,1.874930024147033691e+00,1.838690161705017090e+00,1.815800070762634277e+00,1.794820070266723633e+00,1.756680011749267578e+00,1.754770159721374512e+00,1.781470060348510742e+00,1.787190079689025879e+00,1.787190079689025879e+00,1.819620132446289062e+00,1.798640131950378418e+00,1.810080170631408691e+00,1.808170080184936523e+00,1.800540089607238770e+00,1.817710041999816895e+00,1.798640131950378418e+00,1.747140049934387207e+00,1.749050140380859375e+00,1.743320107460021973e+00,1.745230197906494141e+00,1.791010141372680664e+00,1.802450180053710938e+00,1.800540089607238770e+00,1.768120050430297852e+00,1.731880068778991699e+00,1.749050140380859375e+00,1.737600088119506836e+00,1.770030140876770020e+00,1.806270122528076172e+00,1.844409942626953125e+00,1.821530103683471680e+00,1.781470060348510742e+00,1.783380031585693359e+00,1.768120050430297852e+00,1.754770159721374512e+00,1.783380031585693359e+00,1.834880113601684570e+00,1.899730086326599121e+00,1.882560014724731445e+00,1.895910143852233887e+00,1.914990067481994629e+00,1.928340077400207520e+00,1.926430106163024902e+00,1.913080096244812012e+00,1.911170005798339844e+00,1.905450105667114258e+00,1.913080096244812012e+00,1.956950068473815918e+00,1.993190169334411621e+00,1.979840040206909180e+00,1.953140020370483398e+00,1.943600058555603027e+00,1.949320077896118164e+00,1.960770130157470703e+00,2.010360002517700195e+00,1.979840040206909180e+00,1.964580178260803223e+00,2.021800041198730469e+00,2.073300123214721680e+00,2.088560104370117188e+00,2.138149976730346680e+00,2.208719968795776367e+00,2.273570060729980469e+00,2.286930322647094727e+00,2.250689983367919922e+00,2.235430240631103516e+00,2.302180051803588867e+00,2.395639896392822266e+00,2.359410285949707031e+00,2.264040231704711914e+00,2.210630178451538086e+00,2.231610298156738281e+00,2.231610298156738281e+00,2.231610298156738281e+00,2.191560268402099609e+00,2.183929920196533203e+00,2.172480344772338867e+00,2.162950277328491211e+00,2.164860248565673828e+00,2.176299810409545898e+00,2.101910352706909180e+00,2.061859846115112305e+00,2.109540224075317383e+00,2.147690057754516602e+00,2.183929920196533203e+00,2.218260049819946289e+00,2.180109977722167969e+00,2.132430076599121094e+00,2.056139945983886719e+00,2.071399927139282227e+00,2.147690057754516602e+00,2.206820249557495117e+00,2.229710340499877930e+00,2.225890159606933594e+00,2.185839891433715820e+00,2.161040067672729492e+00,2.155320167541503906e+00,2.166760206222534180e+00,2.170580148696899414e+00,2.145780086517333984e+00,2.098100185394287109e+00,2.105730056762695312e+00,2.157230138778686523e+00,2.153410196304321289e+00,2.182020187377929688e+00,2.185839891433715820e+00,2.191560268402099609e+00,2.227800130844116211e+00,2.201100111007690430e+00,2.191560268402099609e+00,2.178210020065307617e+00,2.182020187377929688e+00,2.187740087509155273e+00,2.193470001220703125e+00,2.203000068664550781e+00,2.231610298156738281e+00,2.296460390090942383e+00,2.342240095138549805e+00,2.304090023040771484e+00,2.262130022048950195e+00,2.241149902343750000e+00,2.265949964523315430e+00,2.275480031967163086e+00,2.292650222778320312e+00,2.288830280303955078e+00,2.279300212860107422e+00,2.311720132827758789e+00,2.332700014114379883e+00,2.313630104064941406e+00,2.269760131835937500e+00,2.286930322647094727e+00,2.309809923171997070e+00,2.326980113983154297e+00,2.332700014114379883e+00,2.376569986343383789e+00,2.359410285949707031e+00,2.277390241622924805e+00,2.248780250549316406e+00,2.258320093154907227e+00,2.256410121917724609e+00,2.258320093154907227e+00,2.262130022048950195e+00,2.256410121917724609e+00,2.269760131835937500e+00,2.203000068664550781e+00,2.166760206222534180e+00,2.166760206222534180e+00,2.176299810409545898e+00,2.191560268402099609e+00,2.174390077590942383e+00,2.189650058746337891e+00,2.243059873580932617e+00,2.296460390090942383e+00,2.338419914245605469e+00,2.403270244598388672e+00,2.464310169219970703e+00,2.521530151367187500e+00,2.582560062408447266e+00,2.592100143432617188e+00,2.569210052490234375e+00,2.586380243301391602e+00,2.565400123596191406e+00,2.496730089187622070e+00,2.454770088195800781e+00,2.428069829940795898e+00,2.450960159301757812e+00,2.517719984054565430e+00,2.546330213546752930e+00,2.544420242309570312e+00,2.536790132522583008e+00,2.534880161285400391e+00,2.532970190048217773e+00,2.538700103759765625e+00,2.597820281982421875e+00,2.666490077972412109e+00,2.737060070037841797e+00,2.765670061111450195e+00,2.784740209579467773e+00,2.763760089874267578e+00,2.836240053176879883e+00,2.965939998626708984e+00,3.097550153732299805e+00,3.177660226821899414e+00,3.162400245666503906e+00,3.114720344543457031e+00,3.173840284347534180e+00,3.194819927215576172e+00,3.250139951705932617e+00,3.227250099182128906e+00,3.208180189132690430e+00,3.252039909362792969e+00,3.290189981460571289e+00,3.402720212936401367e+00,3.522890090942382812e+00,3.578200101852416992e+00,3.717440128326416016e+00,3.696460247039794922e+00,3.669750213623046875e+00,3.767030239105224609e+00,3.854770183563232422e+00,3.858580350875854492e+00,4.026440143585205078e+00,4.211460113525390625e+00,4.392650127410888672e+00,4.535700321197509766e+00,4.505190372467041016e+00,4.293470382690429688e+00,4.329710006713867188e+00,4.440340518951416016e+00,4.573850154876708984e+00,4.611999988555908203e+00,4.838970661163330078e+00,5.041150093078613281e+00,5.146060466766357422e+00,5.254779815673828125e+00,5.405460357666015625e+00,5.657230377197265625e+00,5.821260452270507812e+00,5.895639896392822266e+00,5.943330287933349609e+00,6.113080501556396484e+00,6.420170307159423828e+00,6.814990520477294922e+00,7.190730094909667969e+00,7.837360382080078125e+00,8.430540084838867188e+00,8.903560638427734375e+00,9.548250198364257812e+00,1.077850055694580078e+01,1.250460052490234375e+01,1.389890003204345703e+01,1.542100048065185547e+01,1.667990112304687500e+01,1.892100143432617188e+01,2.073680114746093750e+01,2.163330268859863281e+01,2.226080131530761719e+01,2.302370262145996094e+01,2.394690132141113281e+01,2.451910209655761719e+01,2.507220268249511719e+01,2.533920097351074219e+01,2.506460189819335938e+01,2.443519973754882812e+01,2.411470031738281250e+01,2.379240036010742188e+01,2.372179985046386719e+01,2.474029922485351562e+01,2.546319961547851562e+01,2.527060127258300781e+01,2.527440071105957031e+01,2.553190040588378906e+01,2.566920280456542969e+01,2.505510139465332031e+01,2.523820114135742188e+01,2.559290122985839844e+01,2.558530044555664062e+01,2.557190132141113281e+01,2.554520225524902344e+01,2.556620025634765625e+01,2.555480194091796875e+01,2.549560165405273438e+01,2.541740226745605469e+01,2.530680274963378906e+01,2.523240089416503906e+01,2.518480110168457031e+01,2.517900085449218750e+01,2.517900085449218750e+01,2.514280128479003906e+01,2.519240188598632812e+01,2.480900192260742188e+01,2.491769981384277344e+01,2.511990165710449219e+01,2.521720123291015625e+01,2.477470207214355469e+01,2.469840240478515625e+01,2.491960144042968750e+01,2.502070045471191406e+01,2.502829933166503906e+01,2.467169952392578125e+01,2.468310165405273438e+01,2.449810028076171875e+01,2.447710037231445312e+01,2.465070152282714844e+01,2.462590026855468750e+01,2.302560043334960938e+01,2.045260047912597656e+01,1.999679946899414062e+01,1.970879936218261719e+01,2.057850074768066406e+01,2.219969940185546875e+01,2.067200088500976562e+01,2.113539886474609375e+01,2.280060005187988281e+01,2.316680145263671875e+01,2.314580154418945312e+01,2.375810050964355469e+01,2.343570137023925781e+01,2.388010025024414062e+01,2.447710037231445312e+01,2.484140205383300781e+01,2.484519958496093750e+01,2.440080261230468750e+01,2.124610137939453125e+01,1.667230224609375000e+01,1.312450027465820312e+01,1.338770008087158203e+01,1.280220127105712891e+01,9.630260467529296875e+00,7.564569950103759766e+00,7.274660110473632812e+00,7.606540203094482422e+00,9.273590087890625000e+00,9.973589897155761719e+00,9.004650115966796875e+00,9.409010887145996094e+00,1.103220081329345703e+01,9.388030052185058594e+00,7.274660110473632812e+00,7.080110073089599609e+00,6.300000190734863281e+00,6.015810489654541016e+00,5.184200286865234375e+00,4.556690216064453125e+00,5.353960514068603516e+00,5.443600177764892578e+00,4.522350311279296875e+00,4.165680408477783203e+00,3.751770019531250000e+00,4.079850196838378906e+00,4.419360160827636719e+00,5.052600383758544922e+00,5.147960186004638672e+00,4.867579936981201172e+00,4.619630336761474609e+00,4.432710170745849609e+00,4.215270042419433594e+00,4.152330398559570312e+00,4.426990509033203125e+00,4.655870437622070312e+00,4.343060493469238281e+00,4.100829601287841797e+00,3.767030239105224609e+00,3.597270250320434570e+00,3.341690063476562500e+00,2.851500034332275391e+00,2.229710340499877930e+00,1.907360076904296875e+00,1.716620087623596191e+00,1.703270077705383301e+00,1.823430061340332031e+00,1.834880113601684570e+00,2.056139945983886719e+00,2.708450078964233398e+00,2.771389961242675781e+00,2.830520153045654297e+00,3.215800285339355469e+00,3.379839897155761719e+00,3.149050235748291016e+00,2.674120187759399414e+00,2.439510107040405273e+00,2.048510074615478516e+00,1.745230197906494141e+00,1.482020139694213867e+00,1.297000050544738770e+00,1.411450028419494629e+00,1.523980140686035156e+00,1.506809949874877930e+00,1.552590131759643555e+00,1.495370030403137207e+00,1.548770070075988770e+00,1.686100006103515625e+00,1.697550058364868164e+00,1.539240121841430664e+00,1.506809949874877930e+00,1.380929946899414062e+00,1.279839992523193359e+00,1.300820112228393555e+00,1.234060168266296387e+00,1.232150077819824219e+00,1.228340029716491699e+00,1.174930095672607422e+00,1.119620084762573242e+00,1.195920109748840332e+00,1.361850023269653320e+00,1.338970184326171875e+00,1.371389985084533691e+00,1.371389985084533691e+00,1.297000050544738770e+00,1.417170166969299316e+00,1.426700115203857422e+00,1.297000050544738770e+00,1.049050092697143555e+00,1.014719963073730469e+00,1.007089972496032715e+00,8.850130438804626465e-01,7.724800109863281250e-01,7.324260473251342773e-01,7.514990568161010742e-01,7.686650156974792480e-01,7.514990568161010742e-01,7.305180430412292480e-01,7.057230472564697266e-01,7.705730199813842773e-01,6.847420334815979004e-01,5.931890010833740234e-01,5.703010559082031250e-01,7.152590155601501465e-01,8.258860111236572266e-01,7.667580246925354004e-01,7.457770109176635742e-01,7.286110520362854004e-01,6.465950608253479004e-01,6.427800059318542480e-01,6.465950608253479004e-01,5.970040559768676758e-01,5.836520195007324219e-01,5.722080469131469727e-01,6.599460244178771973e-01,6.561320424079895020e-01,6.046330332756042480e-01,5.378760099411010742e-01,4.825610220432281494e-01,5.531350374221801758e-01,5.569500327110290527e-01,5.512270331382751465e-01,5.798380374908447266e-01,5.550420284271240234e-01,4.921000599861145020e-01,4.901919960975646973e-01,4.921000599861145020e-01,5.493200421333312988e-01,6.141700148582458496e-01,6.027260422706604004e-01,5.493200421333312988e-01,5.779300332069396973e-01,6.141700148582458496e-01,6.885570287704467773e-01,7.534060478210449219e-01,7.782020568847656250e-01,7.381480336189270020e-01,6.599460244178771973e-01,6.599460244178771973e-01,6.561320424079895020e-01,6.008190512657165527e-01,6.561320424079895020e-01,6.790200471878051758e-01,6.370580196380615234e-01,6.027260422706604004e-01,6.523170471191406250e-01,6.599460244178771973e-01,6.656680107116699219e-01,6.523170471191406250e-01,6.198920011520385742e-01,6.427800059318542480e-01,6.656680107116699219e-01,6.752050518989562988e-01,6.694830060005187988e-01,6.713899970054626465e-01,6.809270381927490234e-01,6.065410375595092773e-01,5.435980558395385742e-01,4.825610220432281494e-01,4.787460267543792725e-01,4.711170196533203125e-01,4.463210403919219971e-01,4.291550219058990479e-01,4.997290372848510742e-01
7.591280341148376465e-01,7.648510336875915527e-01,7.686650156974792480e-01,7.572210431098937988e-01,7.438700199127197266e-01,7.495920658111572266e-01,7.514990568161010742e-01,7.495920658111572266e-01,7.514990568161010742e-01,7.591280341148376465e-01,7.610360383987426758e-01,7.686650156974792480e-01,7.724800109863281250e-01,7.782020568847656250e-01,7.724800109863281250e-01,7.591280341148376465e-01,7.534060478210449219e-01,7.514990568161010742e-01,7.400550246238708496e-01,7.362400293350219727e-01,7.362400293350219727e-01,7.400550246238708496e-01,7.419620156288146973e-01,7.419620156288146973e-01,7.419620156288146973e-01,7.438700199127197266e-01,7.381480336189270020e-01,7.267040610313415527e-01,7.228890061378479004e-01,7.228890061378479004e-01,7.305180430412292480e-01,7.438700199127197266e-01,7.514990568161010742e-01,7.419620156288146973e-01,7.400550246238708496e-01,7.419620156288146973e-01,7.419620156288146973e-01,7.438700199127197266e-01,7.553140521049499512e-01,7.572210431098937988e-01,7.629430294036865234e-01,7.743870019912719727e-01,7.782020568847656250e-01,7.686650156974792480e-01,7.686650156974792480e-01,7.820170521736145020e-01,7.934610247611999512e-01,8.049050569534301758e-01,7.953680157661437988e-01,7.782020568847656250e-01,7.782020568847656250e-01,7.801090478897094727e-01,7.877390384674072266e-01,7.915530204772949219e-01,7.915530204772949219e-01,7.915530204772949219e-01,7.953680157661437988e-01,7.953680157661437988e-01,7.915530204772949219e-01,7.820170521736145020e-01,7.820170521736145020e-01,7.896460294723510742e-01,7.896460294723510742e-01,7.896460294723510742e-01,7.896460294723510742e-01,7.877390384674072266e-01,7.801090478897094727e-01,7.724800109863281250e-01,7.705730199813842773e-01,7.667580246925354004e-01,7.572210431098937988e-01,7.457770109176635742e-01,7.457770109176635742e-01,7.514990568161010742e-01,7.591280341148376465e-01,7.667580246925354004e-01,7.782020568847656250e-01,7.801090478897094727e-01,7.877390384674072266e-01,7.877390384674072266e-01,7.877390384674072266e-01,7.858310341835021973e-01,7.782020568847656250e-01,7.877390384674072266e-01,7.915530204772949219e-01,7.820170521736145020e-01,7.782020568847656250e-01,7.782020568847656250e-01,7.743870019912719727e-01,7.686650156974792480e-01,7.762950658798217773e-01,7.858310341835021973e-01,7.896460294723510742e-01,7.782020568847656250e-01,7.686650156974792480e-01,7.686650156974792480e-01,7.724800109863281250e-01,7.762950658798217773e-01,7.801090478897094727e-01,7.782020568847656250e-01,7.762950658798217773e-01,7.782020568847656250e-01,7.782020568847656250e-01,7.782020568847656250e-01,7.705730199813842773e-01,7.629430294036865234e-01,7.686650156974792480e-01,7.762950658798217773e-01,7.782020568847656250e-01,7.762950658798217773e-01,7.648510336875915527e-01,7.457770109176635742e-01,7.362400293350219727e-01,7.381480336189270020e-01,7.476840019226074219e-01,7.514990568161010742e-01,7.457770109176635742e-01,7.324260473251342773e-01,7.171670198440551758e-01,7.095370292663574219e-01,7.057230472564697266e-01,7.038150429725646973e-01,7.000010609626770020e-01,6.980929970741271973e-01,6.980929970741271973e-01,6.885570287704467773e-01,6.828350424766540527e-01,6.866490244865417480e-01,6.980929970741271973e-01,7.057230472564697266e-01,7.057230472564697266e-01,7.057230472564697266e-01,7.057230472564697266e-01,7.076300382614135742e-01,7.133520245552062988e-01,7.114450335502624512e-01,7.152590155601501465e-01,7.247959971427917480e-01,7.324260473251342773e-01,7.247959971427917480e-01,7.171670198440551758e-01,7.133520245552062988e-01,7.019080519676208496e-01,6.904640197753906250e-01,6.885570287704467773e-01,6.980929970741271973e-01,6.904640197753906250e-01,6.809270381927490234e-01,6.694830060005187988e-01,6.637610197067260742e-01,6.618540287017822266e-01,6.599460244178771973e-01,6.618540287017822266e-01,6.656680107116699219e-01,6.637610197067260742e-01,6.618540287017822266e-01,6.523170471191406250e-01,6.523170471191406250e-01,6.599460244178771973e-01,6.637610197067260742e-01,6.694830060005187988e-01,6.771120429039001465e-01,6.828350424766540527e-01,6.847420334815979004e-01,6.732980608940124512e-01,6.637610197067260742e-01,6.542240381240844727e-01,6.504100561141967773e-01,6.580390334129333496e-01,6.618540287017822266e-01,6.561320424079895020e-01,6.523170471191406250e-01,6.523170471191406250e-01,6.523170471191406250e-01,6.523170471191406250e-01,6.599460244178771973e-01,6.618540287017822266e-01,6.599460244178771973e-01,6.523170471191406250e-01,6.523170471191406250e-01,6.561320424079895020e-01,6.637610197067260742e-01,6.637610197067260742e-01,6.580390334129333496e-01,6.523170471191406250e-01,6.446880698204040527e-01,6.427800059318542480e-01,6.370580196380615234e-01,6.332430243492126465e-01,6.332430243492126465e-01,6.370580196380615234e-01,6.427800059318542480e-01,6.465950608253479004e-01,6.504100561141967773e-01,6.523170471191406250e-01,6.465950608253479004e-01,6.446880698204040527e-01,6.446880698204040527e-01,6.446880698204040527e-01,6.351510286331176758e-01,6.427800059318542480e-01,6.465950608253479004e-01,6.446880698204040527e-01,6.332430243492126465e-01,6.332430243492126465e-01,6.332430243492126465e-01,6.332430243492126465e-01,6.275210380554199219e-01,6.179850101470947266e-01,6.141700148582458496e-01,6.160770058631896973e-01,6.160770058631896973e-01,6.160770058631896973e-01,6.160770058631896973e-01,6.141700148582458496e-01,6.084480285644531250e-01,6.027260422706604004e-01,5.989110469818115234e-01,5.970040559768676758e-01,6.065410375595092773e-01,6.084480285644531250e-01,6.084480285644531250e-01,6.103550195693969727e-01,6.122630238533020020e-01,6.122630238533020020e-01,6.198920011520385742e-01,6.294290423393249512e-01,6.332430243492126465e-01,6.370580196380615234e-01,6.351510286331176758e-01,6.332430243492126465e-01,6.427800059318542480e-01,6.408730149269104004e-01,6.408730149269104004e-01,6.465950608253479004e-01,6.465950608253479004e-01,6.465950608253479004e-01,6.446880698204040527e-01,6.485020518302917480e-01,6.523170471191406250e-01,6.599460244178771973e-01,6.599460244178771973e-01,6.618540287017822266e-01,6.542240381240844727e-01,6.485020518302917480e-01,6.485020518302917480e-01,6.485020518302917480e-01,6.504100561141967773e-01,6.523170471191406250e-01,6.523170471191406250e-01,6.523170471191406250e-01,6.523170471191406250e-01,6.542240381240844727e-01,6.599460244178771973e-01,6.618540287017822266e-01,6.618540287017822266e-01,6.561320424079895020e-01,6.523170471191406250e-01,6.580390334129333496e-01,6.637610197067260742e-01,6.694830060005187988e-01,6.713899970054626465e-01,6.732980608940124512e-01,6.713899970054626465e-01,6.713899970054626465e-01,6.637610197067260742e-01,6.542240381240844727e-01,6.465950608253479004e-01,6.446880698204040527e-01,6.465950608253479004e-01,6.561320424079895020e-01,6.599460244178771973e-01,6.618540287017822266e-01,6.637610197067260742e-01,6.637610197067260742e-01,6.599460244178771973e-01,6.542240381240844727e-01,6.542240381240844727e-01,6.523170471191406250e-01,6.580390334129333496e-01,6.637610197067260742e-01,6.599460244178771973e-01,6.599460244178771973e-01,6.618540287017822266e-01,6.637610197067260742e-01,6.637610197067260742e-01,6.618540287017822266e-01,6.618540287017822266e-01,6.618540287017822266e-01,6.675760149955749512e-01,6.713899970054626465e-01,6.656680107116699219e-01,6.694830060005187988e-01,6.694830060005187988e-01,6.771120429039001465e-01,6.847420334815979004e-01,6.866490244865417480e-01,6.752050518989562988e-01,6.599460244178771973e-01,6.580390334129333496e-01,6.656680107116699219e-01,6.694830060005187988e-01,6.675760149955749512e-01,6.694830060005187988e-01,6.790200471878051758e-01,6.809270381927490234e-01,6.828350424766540527e-01,6.866490244865417480e-01,6.942790150642395020e-01,6.885570287704467773e-01,6.885570287704467773e-01,6.847420334815979004e-01,6.809270381927490234e-01,6.847420334815979004e-01,6.828350424766540527e-01,6.828350424766540527e-01,6.847420334815979004e-01,6.866490244865417480e-01,6.904640197753906250e-01,6.980929970741271973e-01,7.019080519676208496e-01,7.114450335502624512e-01,7.152590155601501465e-01,7.114450335502624512e-01,7.114450335502624512e-01,7.057230472564697266e-01,7.038150429725646973e-01,7.171670198440551758e-01,7.114450335502624512e-01,7.057230472564697266e-01,7.038150429725646973e-01,6.942790150642395020e-01,6.885570287704467773e-01,6.847420334815979004e-01,6.828350424766540527e-01,6.866490244865417480e-01,7.000010609626770020e-01,7.114450335502624512e-01,7.076300382614135742e-01,7.038150429725646973e-01,7.000010609626770020e-01,6.942790150642395020e-01,6.980929970741271973e-01,7.133520245552062988e-01,7.228890061378479004e-01,7.247959971427917480e-01,7.267040610313415527e-01,7.247959971427917480e-01,7.343330383300781250e-01,7.400550246238708496e-01,7.400550246238708496e-01,7.324260473251342773e-01,7.247959971427917480e-01,7.324260473251342773e-01,7.362400293350219727e-01,7.324260473251342773e-01,7.267040610313415527e-01,7.267040610313415527e-01,7.305180430412292480e-01,7.400550246238708496e-01,7.419620156288146973e-01,7.476840019226074219e-01,7.553140521049499512e-01,7.419620156288146973e-01,7.381480336189270020e-01,7.381480336189270020e-01,7.495920658111572266e-01,7.572210431098937988e-01,7.686650156974792480e-01,7.724800109863281250e-01,7.724800109863281250e-01,7.686650156974792480e-01,7.610360383987426758e-01,7.514990568161010742e-01,7.553140521049499512e-01,7.572210431098937988e-01,7.667580246925354004e-01,7.686650156974792480e-01,7.705730199813842773e-01,7.705730199813842773e-01,7.820170521736145020e-01,7.820170521736145020e-01,7.743870019912719727e-01,7.724800109863281250e-01,7.782020568847656250e-01,7.705730199813842773e-01,7.610360383987426758e-01,7.495920658111572266e-01,7.495920658111572266e-01,7.438700199127197266e-01,7.381480336189270020e-01,7.381480336189270020e-01,7.495920658111572266e-01,7.553140521049499512e-01,7.514990568161010742e-01,7.495920658111572266e-01,7.514990568161010742e-01,7.572210431098937988e-01,7.610360383987426758e-01,7.610360383987426758e-01,7.686650156974792480e-01,7.782020568847656250e-01,7.782020568847656250e-01,7.762950658798217773e-01,7.801090478897094727e-01,7.782020568847656250e-01,7.724800109863281250e-01,7.648510336875915527e-01,7.629430294036865234e-01,7.648510336875915527e-01,7.762950658798217773e-01,7.782020568847656250e-01,7.782020568847656250e-01,7.705730199813842773e-01,7.705730199813842773e-01,7.782020568847656250e-01,7.782020568847656250e-01,7.915530204772949219e-01,7.934610247611999512e-01,7.972750067710876465e-01,7.972750067710876465e-01,7.896460294723510742e-01,7.877390384674072266e-01,7.915530204772949219e-01,7.934610247611999512e-01,7.877390384674072266e-01,7.782020568847656250e-01,7.820170521736145020e-01,7.782020568847656250e-01,7.953680157661437988e-01,8.068120479583740234e-01,8.144420385360717773e-01,8.144420385360717773e-01,8.010900020599365234e-01,7.953680157661437988e-01,7.972750067710876465e-01,8.068120479583740234e-01,8.144420385360717773e-01,8.087200522422790527e-01,8.068120479583740234e-01,8.182560205459594727e-01,8.182560205459594727e-01,8.277930021286010742e-01,8.277930021286010742e-01,8.316080570220947266e-01,8.201640248298645020e-01,8.049050569534301758e-01,7.801090478897094727e-01,7.743870019912719727e-01,7.705730199813842773e-01,7.724800109863281250e-01,7.686650156974792480e-01,7.686650156974792480e-01,7.705730199813842773e-01,7.648510336875915527e-01,7.610360383987426758e-01,7.610360383987426758e-01,7.648510336875915527e-01,7.743870019912719727e-01,7.667580246925354004e-01,7.610360383987426758e-01,7.610360383987426758e-01,7.553140521049499512e-01,7.572210431098937988e-01,7.534060478210449219e-01,7.648510336875915527e-01,7.724800109863281250e-01,7.782020568847656250e-01,7.762950658798217773e-01,7.782020568847656250e-01,7.915530204772949219e-01,7.915530204772949219e-01,8.010900020599365234e-01,8.125340342521667480e-01,8.163490295410156250e-01,8.144420385360717773e-01,8.049050569534301758e-01,8.029969930648803711e-01,8.182560205459594727e-01,8.277930021286010742e-01,8.316080570220947266e-01,8.316080570220947266e-01,8.392370343208312988e-01,8.373300433158874512e-01,8.430520296096801758e-01,8.373300433158874512e-01,8.430520296096801758e-01,8.487740159034729004e-01,8.525890111923217773e-01,8.621250391006469727e-01,8.678470253944396973e-01,8.544960021972656250e-01,8.354220390319824219e-01,8.258860111236572266e-01,8.316080570220947266e-01,8.468670248985290527e-01,8.640330433845520020e-01,8.773840069770812988e-01,8.811990618705749512e-01,8.831060528755187988e-01,8.831060528755187988e-01,8.983650207519531250e-01,9.117160439491271973e-01,9.212530255317687988e-01,9.193460345268249512e-01,9.155310392379760742e-01,9.117160439491271973e-01,9.002720117568969727e-01,8.888280391693115234e-01,8.831060528755187988e-01,8.831060528755187988e-01,8.869210481643676758e-01,8.907360434532165527e-01,8.869210481643676758e-01,8.850130438804626465e-01,8.831060528755187988e-01,8.831060528755187988e-01,8.850130438804626465e-01,8.850130438804626465e-01,8.964580297470092773e-01,9.002720117568969727e-01,9.021800160408020020e-01,8.964580297470092773e-01,8.831060528755187988e-01,8.869210481643676758e-01,9.021800160408020020e-01,9.002720117568969727e-01,8.926430344581604004e-01,8.888280391693115234e-01,8.983650207519531250e-01,9.136240482330322266e-01,9.193460345268249512e-01,9.231600165367126465e-01,9.346050620079040527e-01,9.498630166053771973e-01,9.479560256004333496e-01,9.422340393066406250e-01,9.422340393066406250e-01,9.422340393066406250e-01,9.441410303115844727e-01,9.365120530128479004e-01,9.231600165367126465e-01,9.326969981193542480e-01,9.365120530128479004e-01,9.365120530128479004e-01,9.212530255317687988e-01,9.231600165367126465e-01,9.326969981193542480e-01,9.384190440177917480e-01,9.384190440177917480e-01,9.365120530128479004e-01,9.498630166053771973e-01,9.613070487976074219e-01,9.517710208892822266e-01,9.574930071830749512e-01,9.593999981880187988e-01,9.632150530815124512e-01,9.613070487976074219e-01,9.536780118942260742e-01,9.593999981880187988e-01,9.632150530815124512e-01,9.613070487976074219e-01,9.593999981880187988e-01,9.593999981880187988e-01,9.593999981880187988e-01,9.670290350914001465e-01,9.861071109771728516e-01,1.003270030021667480e+00,1.016620039939880371e+00,1.028069972991943359e+00,1.026160001754760742e+00,1.028069972991943359e+00,1.039510011672973633e+00,1.047140121459960938e+00,1.045230031013488770e+00,1.033789992332458496e+00,1.041420102119445801e+00,1.043329954147338867e+00,1.031880021095275879e+00,1.016620039939880371e+00,1.014719963073730469e+00,1.012810111045837402e+00,1.029980063438415527e+00,1.060490012168884277e+00,1.045230031013488770e+00,1.029980063438415527e+00,1.028069972991943359e+00,1.037610054016113281e+00,1.045230031013488770e+00,1.047140121459960938e+00,1.058590054512023926e+00,1.075749993324279785e+00,1.081470131874084473e+00,1.083380103111267090e+00,1.098640084266662598e+00,1.102450013160705566e+00,1.098640084266662598e+00,1.096729993820190430e+00,1.089100003242492676e+00,1.081470131874084473e+00,1.091010093688964844e+00,1.089100003242492676e+00,1.083380103111267090e+00,1.071939945220947266e+00,1.066220045089721680e+00,1.089100003242492676e+00,1.113900065422058105e+00,1.113900065422058105e+00,1.119620084762573242e+00,1.119620084762573242e+00,1.110080122947692871e+00,1.111990094184875488e+00,1.104359984397888184e+00,1.110080122947692871e+00,1.115810155868530273e+00,1.092919945716857910e+00,1.100550055503845215e+00,1.102450013160705566e+00,1.089100003242492676e+00,1.083380103111267090e+00,1.094830036163330078e+00,1.089100003242492676e+00,1.104359984397888184e+00,1.134880065917968750e+00,1.129160046577453613e+00,1.096729993820190430e+00,1.085290074348449707e+00,1.091010093688964844e+00,1.113900065422058105e+00,1.142510056495666504e+00,1.163490056991577148e+00,1.167300105094909668e+00,1.173030138015747070e+00,1.184470057487487793e+00,1.203540086746215820e+00,1.184470057487487793e+00,1.157770037651062012e+00,1.161579966545104980e+00,1.171120047569274902e+00,1.171120047569274902e+00,1.157770037651062012e+00,1.157770037651062012e+00,1.169209957122802734e+00,1.163490056991577148e+00,1.161579966545104980e+00,1.174930095672607422e+00,1.190189957618713379e+00,1.197819948196411133e+00,1.195920109748840332e+00,1.182559967041015625e+00,1.184470057487487793e+00,1.169209957122802734e+00,1.167300105094909668e+00,1.186380028724670410e+00,1.213080048561096191e+00,1.253140091896057129e+00,1.266490101814270020e+00,1.274120092391967773e+00,1.281750082969665527e+00,1.256950020790100098e+00,1.243600130081176758e+00,1.241690158843994141e+00,1.232150077819824219e+00,1.220710039138793945e+00,1.199730038642883301e+00,1.205450177192687988e+00,1.205450177192687988e+00,1.214990019798278809e+00,1.239780068397521973e+00,1.279839992523193359e+00,1.317990064620971680e+00,1.327520132064819336e+00,1.317990064620971680e+00,1.316079974174499512e+00,1.306540131568908691e+00,1.293190121650695801e+00,1.279839992523193359e+00,1.293190121650695801e+00,1.298910140991210938e+00,1.277930021286010742e+00,1.281750082969665527e+00,1.306540131568908691e+00,1.331340193748474121e+00,1.359950184822082520e+00,1.428610086441040039e+00,1.466759920120239258e+00,1.428610086441040039e+00,1.417170166969299316e+00,1.424800157546997070e+00,1.424800157546997070e+00,1.386650085449218750e+00,1.386650085449218750e+00,1.348500013351440430e+00,1.319890022277832031e+00,1.316079974174499512e+00,1.304630041122436523e+00,1.308449983596801758e+00,1.319890022277832031e+00,1.333240032196044922e+00,1.337060093879699707e+00,1.337060093879699707e+00,1.329430103302001953e+00,1.337060093879699707e+00,1.367580175399780273e+00,1.405719995498657227e+00,1.405719995498657227e+00,1.375210046768188477e+00,1.380929946899414062e+00,1.400000095367431641e+00,1.413349986076354980e+00,1.424800157546997070e+00,1.438149929046630859e+00,1.441959977149963379e+00,1.451500058174133301e+00,1.483920097351074219e+00,1.554500102996826172e+00,1.590740203857421875e+00,1.596459984779357910e+00,1.567849993705749512e+00,1.607900142669677734e+00,1.617440104484558105e+00,1.567849993705749512e+00,1.577380061149597168e+00,1.615530133247375488e+00,1.636510133743286133e+00,1.634610056877136230e+00,1.636510133743286133e+00,1.678470134735107422e+00,1.712810158729553223e+00,1.720440030097961426e+00,1.756680011749267578e+00,1.758580088615417480e+00,1.749050140380859375e+00,1.714710116386413574e+00,1.720440030097961426e+00,1.712810158729553223e+00,1.691830039024353027e+00,1.708990097045898438e+00,1.724250078201293945e+00,1.737600088119506836e+00,1.752860069274902344e+00,1.749050140380859375e+00,1.714710116386413574e+00,1.689919948577880859e+00,1.686100006103515625e+00,1.686100006103515625e+00,1.724250078201293945e+00,1.771930098533630371e+00,1.794820070266723633e+00,1.825340032577514648e+00,1.796730041503906250e+00,1.771930098533630371e+00,1.840600132942199707e+00,1.855860114097595215e+00,1.838690161705017090e+00,1.840600132942199707e+00,1.846320033073425293e+00,1.825340032577514648e+00,1.842510104179382324e+00,1.832970023155212402e+00,1.825340032577514648e+00,1.794820070266723633e+00,1.771930098533630371e+00,1.792920112609863281e+00,1.792920112609863281e+00,1.813899993896484375e+00,1.823430061340332031e+00,1.815800070762634277e+00,1.794820070266723633e+00,1.808170080184936523e+00,1.838690161705017090e+00,1.832970023155212402e+00,1.802450180053710938e+00,1.815800070762634277e+00,1.859670162200927734e+00,1.865390062332153320e+00,1.821530103683471680e+00,1.834880113601684570e+00,1.842510104179382324e+00,1.873020052909851074e+00,1.861580014228820801e+00,1.857770085334777832e+00,1.863490104675292969e+00,1.834880113601684570e+00,1.832970023155212402e+00,1.859670162200927734e+00,1.976029992103576660e+00,2.100010156631469727e+00,2.084750175476074219e+00,2.035160064697265625e+00,2.002730131149291992e+00,2.000820159912109375e+00,2.046600103378295898e+00,2.014179944992065430e+00,2.033250093460083008e+00,2.132430076599121094e+00,2.187740087509155273e+00,2.164860248565673828e+00,2.197280168533325195e+00,2.208719968795776367e+00,2.241149902343750000e+00,2.218260049819946289e+00,2.203000068664550781e+00,2.235430240631103516e+00,2.309809923171997070e+00,2.410900354385375977e+00,2.454770088195800781e+00,2.435700178146362305e+00,2.349870204925537109e+00,2.336520195007324219e+00,2.256410121917724609e+00,2.204910039901733398e+00,2.174390077590942383e+00,2.128619909286499023e+00,2.084750175476074219e+00,2.048510074615478516e+00,2.073300123214721680e+00,2.103820085525512695e+00,2.067579984664916992e+00,2.058039903640747070e+00,2.033250093460083008e+00,2.006550073623657227e+00,2.008450031280517578e+00,2.044690132141113281e+00,2.080929994583129883e+00,2.077120065689086914e+00,2.075210094451904297e+00,2.019900083541870117e+00,2.008450031280517578e+00,2.069490194320678711e+00,2.119079828262329102e+00,2.151499986648559570e+00,2.153410196304321289e+00,2.161040067672729492e+00,2.180109977722167969e+00,2.218260049819946289e+00,2.222080230712890625e+00,2.166760206222534180e+00,2.134340047836303711e+00,2.159130334854125977e+00,2.159130334854125977e+00,2.136250019073486328e+00,2.164860248565673828e+00,2.159130334854125977e+00,2.185839891433715820e+00,2.243059873580932617e+00,2.210630178451538086e+00,2.168670177459716797e+00,2.157230138778686523e+00,2.220170259475708008e+00,2.243059873580932617e+00,2.225890159606933594e+00,2.208719968795776367e+00,2.235430240631103516e+00,2.296460390090942383e+00,2.304090023040771484e+00,2.273570060729980469e+00,2.239240169525146484e+00,2.267850160598754883e+00,2.296460390090942383e+00,2.332700014114379883e+00,2.336520195007324219e+00,2.283110141754150391e+00,2.241149902343750000e+00,2.256410121917724609e+00,2.292650222778320312e+00,2.304090023040771484e+00,2.279300212860107422e+00,2.254500150680541992e+00,2.294560194015502930e+00,2.384200096130371094e+00,2.435700178146362305e+00,2.454770088195800781e+00,2.485290050506591797e+00,2.458590269088745117e+00,2.420440196990966797e+00,2.403270244598388672e+00,2.418530225753784180e+00,2.435700178146362305e+00,2.414720058441162109e+00,2.367029905319213867e+00,2.346050262451171875e+00,2.304090023040771484e+00,2.281200170516967773e+00,2.256410121917724609e+00,2.227800130844116211e+00,2.243059873580932617e+00,2.233520030975341797e+00,2.246870040893554688e+00,2.283110141754150391e+00,2.305999994277954102e+00,2.376569986343383789e+00,2.403270244598388672e+00,2.435700178146362305e+00,2.500550031661987305e+00,2.515810251235961914e+00,2.534880161285400391e+00,2.559679985046386719e+00,2.595920324325561523e+00,2.580660104751586914e+00,2.529160022735595703e+00,2.479570150375366211e+00,2.479570150375366211e+00,2.485290050506591797e+00,2.506270170211791992e+00,2.544420242309570312e+00,2.569210052490234375e+00,2.586380243301391602e+00,2.557770252227783203e+00,2.546330213546752930e+00,2.586380243301391602e+00,2.666490077972412109e+00,2.677930116653442383e+00,2.698909997940063477e+00,2.811450004577636719e+00,2.792370319366455078e+00,2.719890356063842773e+00,2.822890043258666992e+00,2.923980236053466797e+00,2.977390289306640625e+00,3.068940162658691406e+00,3.108990192413330078e+00,3.093730211257934570e+00,3.105180263519287109e+00,3.194819927215576172e+00,3.385560035705566406e+00,3.406540155410766602e+00,3.427520275115966797e+00,3.452320098876953125e+00,3.387470245361328125e+00,3.437059879302978516e+00,3.520980119705200195e+00,3.652590274810791016e+00,3.746050119400024414e+00,3.723160028457641602e+00,3.671660423278808594e+00,3.738420248031616211e+00,3.910089969635009766e+00,4.135159969329833984e+00,4.131350517272949219e+00,4.116089820861816406e+00,4.331620216369628906e+00,4.606279850006103516e+00,4.678760528564453125e+00,4.646330356597900391e+00,4.486110210418701172e+00,4.528080463409423828e+00,4.692110061645507812e+00,4.707370281219482422e+00,4.797010421752929688e+00,4.911450386047363281e+00,5.010630130767822266e+00,5.128890037536621094e+00,5.241420269012451172e+00,5.374940395355224609e+00,5.558040142059326172e+00,5.706820487976074219e+00,5.807910442352294922e+00,5.844150543212890625e+00,5.922350406646728516e+00,6.221800804138183594e+00,6.711990356445312500e+00,7.274660110473632812e+00,7.963240623474121094e+00,8.617460250854492188e+00,9.044710159301757812e+00,9.597840309143066406e+00,1.097880077362060547e+01,1.278310012817382812e+01,1.401530075073242188e+01,1.553540134429931641e+01,1.697929954528808594e+01,1.877219963073730469e+01,2.043550109863281250e+01,2.086460113525390625e+01,2.139290046691894531e+01,2.285210037231445312e+01,2.319350051879882812e+01,2.388780212402343750e+01,2.459540176391601562e+01,2.478230285644531250e+01,2.538500213623046875e+01,2.559100151062011719e+01,2.558530044555664062e+01,2.567490196228027344e+01,2.573030281066894531e+01,2.503410148620605469e+01,2.504930114746093750e+01,2.529160118103027344e+01,2.533729934692382812e+01,2.558340072631835938e+01,2.576460075378417969e+01,2.564820289611816406e+01,2.533729934692382812e+01,2.529350090026855469e+01,2.547850036621093750e+01,2.499020004272460938e+01,2.508750152587890625e+01,2.537740135192871094e+01,2.550520133972167969e+01,2.557000160217285156e+01,2.549560165405273438e+01,2.530490112304687500e+01,2.526490211486816406e+01,2.531060028076171875e+01,2.529539871215820312e+01,2.528580284118652344e+01,2.525340080261230469e+01,2.523050117492675781e+01,2.521529960632324219e+01,2.513520240783691406e+01,2.474800109863281250e+01,2.495009994506835938e+01,2.510460090637207031e+01,2.495969963073730469e+01,2.463920211791992188e+01,2.488530158996582031e+01,2.501690101623535156e+01,2.404800033569335938e+01,2.396979904174804688e+01,2.425209999084472656e+01,2.448279953002929688e+01,2.457440185546875000e+01,2.350820159912109375e+01,2.158750152587890625e+01,2.085129928588867188e+01,2.014740180969238281e+01,2.047170066833496094e+01,2.101910018920898438e+01,2.177250099182128906e+01,1.982320022583007812e+01,1.999679946899414062e+01,2.169240188598632812e+01,2.269179916381835938e+01,2.175920295715332031e+01,2.211580276489257812e+01,2.323539924621582031e+01,2.348910331726074219e+01,2.399080276489257812e+01,2.468310165405273438e+01,2.489290237426757812e+01,2.406510162353515625e+01,2.073680114746093750e+01,1.635940170288085938e+01,1.254660034179687500e+01,1.290710067749023438e+01,1.181800079345703125e+01,8.894030570983886719e+00,6.883650302886962891e+00,6.513630390167236328e+00,7.158310413360595703e+00,9.107650756835937500e+00,9.748520851135253906e+00,9.050430297851562500e+00,9.496750831604003906e+00,1.121530151367187500e+01,9.855330467224121094e+00,7.753400325775146484e+00,7.310900211334228516e+00,6.223710060119628906e+00,5.783110141754150391e+00,5.209000110626220703e+00,4.472760677337646484e+00,5.041150093078613281e+00,5.056410312652587891e+00,4.329710006713867188e+00,4.447970390319824219e+00,4.356410026550292969e+00,4.415540218353271484e+00,4.571939945220947266e+00,5.054500102996826172e+00,5.109819889068603516e+00,4.674940109252929688e+00,4.453690052032470703e+00,4.468950271606445312e+00,4.226710319519042969e+00,4.018810272216796875e+00,4.362139701843261719e+00,4.581480026245117188e+00,4.383120536804199219e+00,4.171400070190429688e+00,3.784190177917480469e+00,3.715530157089233398e+00,3.429430246353149414e+00,2.769490003585815430e+00,2.225890159606933594e+00,1.983660101890563965e+00,1.710900068283081055e+00,1.602180004119873047e+00,1.705180168151855469e+00,1.728070020675659180e+00,1.972209930419921875e+00,2.565400123596191406e+00,2.723710060119628906e+00,2.822890043258666992e+00,3.063220024108886719e+00,3.164310216903686523e+00,3.026980161666870117e+00,2.592100143432617188e+00,2.412810087203979492e+00,2.105730056762695312e+00,1.710900068283081055e+00,1.352319955825805664e+00,1.270300149917602539e+00,1.483920097351074219e+00,1.590740203857421875e+00,1.531610012054443359e+00,1.527790069580078125e+00,1.506809949874877930e+00,1.592639923095703125e+00,1.726160049438476562e+00,1.703270077705383301e+00,1.548770070075988770e+00,1.522070169448852539e+00,1.436240077018737793e+00,1.340870022773742676e+00,1.293190121650695801e+00,1.253140091896057129e+00,1.178750038146972656e+00,1.291280031204223633e+00,1.239780068397521973e+00,1.117710113525390625e+00,1.171120047569274902e+00,1.329430103302001953e+00,1.300820112228393555e+00,1.319890022277832031e+00,1.390460014343261719e+00,1.323709964752197266e+00,1.424800157546997070e+00,1.428610086441040039e+00,1.384740114212036133e+00,1.144420146942138672e+00,9.918290376663208008e-01,1.022350072860717773e+00,8.735690116882324219e-01,7.476840019226074219e-01,7.114450335502624512e-01,7.553140521049499512e-01,7.915530204772949219e-01,7.267040610313415527e-01,6.980929970741271973e-01,7.381480336189270020e-01,7.953680157661437988e-01,6.942790150642395020e-01,5.874670147895812988e-01,5.321540236473083496e-01,6.351510286331176758e-01,7.991830110549926758e-01,7.324260473251342773e-01,6.885570287704467773e-01,7.095370292663574219e-01,6.580390334129333496e-01,6.198920011520385742e-01,6.103550195693969727e-01,5.683940649032592773e-01,5.912820100784301758e-01,5.855600237846374512e-01,6.580390334129333496e-01,6.675760149955749512e-01,5.912820100784301758e-01,5.092660188674926758e-01,4.615800082683563232e-01,5.397830009460449219e-01,5.626720190048217773e-01,5.435980558395385742e-01,5.340610146522521973e-01,5.397830009460449219e-01,4.882850050926208496e-01,4.482290148735046387e-01,5.149880051612854004e-01,5.741160511970520020e-01,5.855600237846374512e-01,5.722080469131469727e-01,5.397830009460449219e-01,5.378760099411010742e-01,5.931890010833740234e-01,6.885570287704467773e-01,7.629430294036865234e-01,7.724800109863281250e-01,7.267040610313415527e-01,6.542240381240844727e-01,6.580390334129333496e-01,6.732980608940124512e-01,6.122630238533020020e-01,6.599460244178771973e-01,7.152590155601501465e-01,6.656680107116699219e-01,6.465950608253479004e-01,6.370580196380615234e-01,6.065410375595092773e-01,6.294290423393249512e-01,6.446880698204040527e-01,6.084480285644531250e-01,6.141700148582458496e-01,6.599460244178771973e-01,6.980929970741271973e-01,6.713899970054626465e-01,6.275210380554199219e-01,6.294290423393249512e-01,5.989110469818115234e-01,5.607640147209167480e-01
7.648510336875915527e-01,7.572210431098937988e-01,7.534060478210449219e-01,7.572210431098937988e-01,7.591280341148376465e-01,7.610360383987426758e-01,7.705730199813842773e-01,7.724800109863281250e-01,7.648510336875915527e-01,7.610360383987426758e-01,7.553140521049499512e-01,7.591280341148376465e-01,7.610360383987426758e-01,7.610360383987426758e-01,7.629430294036865234e-01,7.610360383987426758e-01,7.724800109863281250e-01,7.858310341835021973e-01,7.991830110549926758e-01,7.972750067710876465e-01,7.896460294723510742e-01,7.896460294723510742e-01,7.858310341835021973e-01,7.782020568847656250e-01,7.762950658798217773e-01,7.724800109863281250e-01,7.877390384674072266e-01,7.991830110549926758e-01,7.991830110549926758e-01,7.801090478897094727e-01,7.629430294036865234e-01,7.514990568161010742e-01,7.514990568161010742e-01,7.438700199127197266e-01,7.362400293350219727e-01,7.362400293350219727e-01,7.381480336189270020e-01,7.343330383300781250e-01,7.362400293350219727e-01,7.362400293350219727e-01,7.286110520362854004e-01,7.305180430412292480e-01,7.343330383300781250e-01,7.343330383300781250e-01,7.343330383300781250e-01,7.400550246238708496e-01,7.572210431098937988e-01,7.743870019912719727e-01,7.762950658798217773e-01,7.705730199813842773e-01,7.667580246925354004e-01,7.610360383987426758e-01,7.667580246925354004e-01,7.724800109863281250e-01,7.743870019912719727e-01,7.686650156974792480e-01,7.686650156974792480e-01,7.686650156974792480e-01,7.705730199813842773e-01,7.820170521736145020e-01,7.934610247611999512e-01,7.953680157661437988e-01,8.029969930648803711e-01,7.991830110549926758e-01,7.915530204772949219e-01,7.858310341835021973e-01,7.782020568847656250e-01,7.782020568847656250e-01,7.782020568847656250e-01,7.877390384674072266e-01,7.820170521736145020e-01,7.743870019912719727e-01,7.705730199813842773e-01,7.705730199813842773e-01,7.629430294036865234e-01,7.610360383987426758e-01,7.629430294036865234e-01,7.648510336875915527e-01,7.610360383987426758e-01,7.591280341148376465e-01,7.553140521049499512e-01,7.534060478210449219e-01,7.514990568161010742e-01,7.591280341148376465e-01,7.686650156974792480e-01,7.667580246925354004e-01,7.629430294036865234e-01,7.724800109863281250e-01,7.915530204772949219e-01,7.953680157661437988e-01,7.934610247611999512e-01,7.972750067710876465e-01,8.068120479583740234e-01,8.029969930648803711e-01,7.915530204772949219e-01,7.801090478897094727e-01,7.782020568847656250e-01,7.877390384674072266e-01,7.896460294723510742e-01,7.839240431785583496e-01,7.782020568847656250e-01,7.724800109863281250e-01,7.705730199813842773e-01,7.743870019912719727e-01,7.762950658798217773e-01,7.820170521736145020e-01,7.934610247611999512e-01,7.915530204772949219e-01,7.896460294723510742e-01,7.782020568847656250e-01,7.705730199813842773e-01,7.762950658798217773e-01,7.782020568847656250e-01,7.782020568847656250e-01,7.782020568847656250e-01,7.801090478897094727e-01,7.782020568847656250e-01,7.743870019912719727e-01,7.686650156974792480e-01,7.629430294036865234e-01,7.610360383987426758e-01,7.591280341148376465e-01,7.534060478210449219e-01,7.457770109176635742e-01,7.362400293350219727e-01,7.267040610313415527e-01,7.209820151329040527e-01,7.133520245552062988e-01,7.095370292663574219e-01,7.057230472564697266e-01,7.000010609626770020e-01,6.980929970741271973e-01,6.904640197753906250e-01,6.961860060691833496e-01,7.019080519676208496e-01,7.114450335502624512e-01,7.114450335502624512e-01,7.076300382614135742e-01,7.000010609626770020e-01,6.942790150642395020e-01,6.980929970741271973e-01,7.000010609626770020e-01,7.095370292663574219e-01,7.190740108489990234e-01,7.209820151329040527e-01,7.171670198440551758e-01,7.190740108489990234e-01,7.171670198440551758e-01,7.076300382614135742e-01,7.057230472564697266e-01,7.038150429725646973e-01,6.942790150642395020e-01,6.809270381927490234e-01,6.694830060005187988e-01,6.637610197067260742e-01,6.656680107116699219e-01,6.790200471878051758e-01,6.847420334815979004e-01,6.828350424766540527e-01,6.713899970054626465e-01,6.599460244178771973e-01,6.523170471191406250e-01,6.504100561141967773e-01,6.523170471191406250e-01,6.599460244178771973e-01,6.561320424079895020e-01,6.599460244178771973e-01,6.618540287017822266e-01,6.675760149955749512e-01,6.694830060005187988e-01,6.694830060005187988e-01,6.599460244178771973e-01,6.504100561141967773e-01,6.465950608253479004e-01,6.485020518302917480e-01,6.561320424079895020e-01,6.523170471191406250e-01,6.465950608253479004e-01,6.446880698204040527e-01,6.465950608253479004e-01,6.465950608253479004e-01,6.465950608253479004e-01,6.465950608253479004e-01,6.427800059318542480e-01,6.332430243492126465e-01,6.294290423393249512e-01,6.370580196380615234e-01,6.446880698204040527e-01,6.465950608253479004e-01,6.408730149269104004e-01,6.313360333442687988e-01,6.237070560455322266e-01,6.256140470504760742e-01,6.275210380554199219e-01,6.275210380554199219e-01,6.275210380554199219e-01,6.332430243492126465e-01,6.427800059318542480e-01,6.599460244178771973e-01,6.599460244178771973e-01,6.523170471191406250e-01,6.523170471191406250e-01,6.523170471191406250e-01,6.485020518302917480e-01,6.465950608253479004e-01,6.465950608253479004e-01,6.504100561141967773e-01,6.599460244178771973e-01,6.561320424079895020e-01,6.465950608253479004e-01,6.351510286331176758e-01,6.332430243492126465e-01,6.294290423393249512e-01,6.237070560455322266e-01,6.179850101470947266e-01,6.217989921569824219e-01,6.313360333442687988e-01,6.332430243492126465e-01,6.408730149269104004e-01,6.313360333442687988e-01,6.198920011520385742e-01,6.160770058631896973e-01,6.103550195693969727e-01,6.141700148582458496e-01,6.160770058631896973e-01,6.160770058631896973e-01,6.179850101470947266e-01,6.160770058631896973e-01,6.179850101470947266e-01,6.237070560455322266e-01,6.275210380554199219e-01,6.332430243492126465e-01,6.332430243492126465e-01,6.332430243492126465e-01,6.332430243492126465e-01,6.332430243492126465e-01,6.332430243492126465e-01,6.294290423393249512e-01,6.332430243492126465e-01,6.408730149269104004e-01,6.446880698204040527e-01,6.427800059318542480e-01,6.351510286331176758e-01,6.332430243492126465e-01,6.427800059318542480e-01,6.504100561141967773e-01,6.599460244178771973e-01,6.637610197067260742e-01,6.618540287017822266e-01,6.580390334129333496e-01,6.618540287017822266e-01,6.637610197067260742e-01,6.637610197067260742e-01,6.637610197067260742e-01,6.675760149955749512e-01,6.637610197067260742e-01,6.637610197067260742e-01,6.656680107116699219e-01,6.637610197067260742e-01,6.599460244178771973e-01,6.599460244178771973e-01,6.542240381240844727e-01,6.523170471191406250e-01,6.523170471191406250e-01,6.523170471191406250e-01,6.561320424079895020e-01,6.675760149955749512e-01,6.809270381927490234e-01,6.809270381927490234e-01,6.732980608940124512e-01,6.675760149955749512e-01,6.637610197067260742e-01,6.694830060005187988e-01,6.675760149955749512e-01,6.618540287017822266e-01,6.618540287017822266e-01,6.618540287017822266e-01,6.637610197067260742e-01,6.675760149955749512e-01,6.618540287017822266e-01,6.542240381240844727e-01,6.523170471191406250e-01,6.523170471191406250e-01,6.523170471191406250e-01,6.580390334129333496e-01,6.542240381240844727e-01,6.523170471191406250e-01,6.599460244178771973e-01,6.618540287017822266e-01,6.656680107116699219e-01,6.675760149955749512e-01,6.637610197067260742e-01,6.618540287017822266e-01,6.580390334129333496e-01,6.618540287017822266e-01,6.675760149955749512e-01,6.694830060005187988e-01,6.694830060005187988e-01,6.752050518989562988e-01,6.809270381927490234e-01,6.847420334815979004e-01,6.866490244865417480e-01,6.847420334815979004e-01,6.732980608940124512e-01,6.713899970054626465e-01,6.694830060005187988e-01,6.732980608940124512e-01,6.771120429039001465e-01,6.809270381927490234e-01,6.866490244865417480e-01,6.942790150642395020e-01,6.942790150642395020e-01,6.885570287704467773e-01,6.866490244865417480e-01,6.847420334815979004e-01,6.847420334815979004e-01,6.847420334815979004e-01,6.847420334815979004e-01,6.923710107803344727e-01,6.980929970741271973e-01,6.980929970741271973e-01,6.923710107803344727e-01,6.885570287704467773e-01,6.866490244865417480e-01,6.942790150642395020e-01,6.980929970741271973e-01,6.980929970741271973e-01,6.980929970741271973e-01,7.038150429725646973e-01,7.095370292663574219e-01,7.019080519676208496e-01,6.904640197753906250e-01,6.923710107803344727e-01,6.885570287704467773e-01,6.885570287704467773e-01,6.980929970741271973e-01,6.942790150642395020e-01,6.980929970741271973e-01,6.923710107803344727e-01,6.847420334815979004e-01,6.885570287704467773e-01,7.019080519676208496e-01,7.019080519676208496e-01,7.000010609626770020e-01,7.000010609626770020e-01,6.923710107803344727e-01,6.828350424766540527e-01,6.828350424766540527e-01,6.961860060691833496e-01,7.038150429725646973e-01,7.114450335502624512e-01,7.152590155601501465e-01,7.133520245552062988e-01,7.228890061378479004e-01,7.343330383300781250e-01,7.343330383300781250e-01,7.267040610313415527e-01,7.362400293350219727e-01,7.514990568161010742e-01,7.610360383987426758e-01,7.610360383987426758e-01,7.591280341148376465e-01,7.572210431098937988e-01,7.591280341148376465e-01,7.705730199813842773e-01,7.705730199813842773e-01,7.686650156974792480e-01,7.705730199813842773e-01,7.610360383987426758e-01,7.572210431098937988e-01,7.534060478210449219e-01,7.438700199127197266e-01,7.400550246238708496e-01,7.419620156288146973e-01,7.476840019226074219e-01,7.495920658111572266e-01,7.438700199127197266e-01,7.381480336189270020e-01,7.343330383300781250e-01,7.400550246238708496e-01,7.457770109176635742e-01,7.610360383987426758e-01,7.705730199813842773e-01,7.629430294036865234e-01,7.534060478210449219e-01,7.629430294036865234e-01,7.553140521049499512e-01,7.476840019226074219e-01,7.553140521049499512e-01,7.667580246925354004e-01,7.572210431098937988e-01,7.572210431098937988e-01,7.572210431098937988e-01,7.648510336875915527e-01,7.686650156974792480e-01,7.629430294036865234e-01,7.591280341148376465e-01,7.610360383987426758e-01,7.629430294036865234e-01,7.686650156974792480e-01,7.629430294036865234e-01,7.629430294036865234e-01,7.610360383987426758e-01,7.610360383987426758e-01,7.610360383987426758e-01,7.705730199813842773e-01,7.724800109863281250e-01,7.705730199813842773e-01,7.629430294036865234e-01,7.762950658798217773e-01,7.762950658798217773e-01,7.762950658798217773e-01,7.743870019912719727e-01,7.724800109863281250e-01,7.648510336875915527e-01,7.610360383987426758e-01,7.667580246925354004e-01,7.667580246925354004e-01,7.534060478210449219e-01,7.553140521049499512e-01,7.667580246925354004e-01,7.705730199813842773e-01,7.782020568847656250e-01,7.782020568847656250e-01,7.782020568847656250e-01,7.782020568847656250e-01,7.782020568847656250e-01,7.877390384674072266e-01,7.953680157661437988e-01,7.972750067710876465e-01,7.839240431785583496e-01,7.648510336875915527e-01,7.686650156974792480e-01,7.686650156974792480e-01,7.724800109863281250e-01,7.782020568847656250e-01,7.782020568847656250e-01,7.858310341835021973e-01,7.782020568847656250e-01,7.858310341835021973e-01,8.029969930648803711e-01,8.125340342521667480e-01,8.068120479583740234e-01,7.991830110549926758e-01,8.029969930648803711e-01,8.068120479583740234e-01,8.010900020599365234e-01,7.953680157661437988e-01,7.934610247611999512e-01,8.029969930648803711e-01,7.991830110549926758e-01,7.953680157661437988e-01,7.801090478897094727e-01,7.782020568847656250e-01,7.724800109863281250e-01,7.705730199813842773e-01,7.629430294036865234e-01,7.724800109863281250e-01,7.782020568847656250e-01,7.724800109863281250e-01,7.686650156974792480e-01,7.648510336875915527e-01,7.610360383987426758e-01,7.591280341148376465e-01,7.610360383987426758e-01,7.610360383987426758e-01,7.629430294036865234e-01,7.686650156974792480e-01,7.762950658798217773e-01,7.782020568847656250e-01,7.934610247611999512e-01,7.953680157661437988e-01,8.029969930648803711e-01,8.068120479583740234e-01,8.144420385360717773e-01,8.125340342521667480e-01,8.049050569534301758e-01,8.144420385360717773e-01,8.239780068397521973e-01,8.144420385360717773e-01,8.125340342521667480e-01,8.029969930648803711e-01,8.068120479583740234e-01,8.201640248298645020e-01,8.296999931335449219e-01,8.411440253257751465e-01,8.392370343208312988e-01,8.449590206146240234e-01,8.487740159034729004e-01,8.449590206146240234e-01,8.316080570220947266e-01,8.258860111236572266e-01,8.258860111236572266e-01,8.316080570220947266e-01,8.392370343208312988e-01,8.430520296096801758e-01,8.316080570220947266e-01,8.068120479583740234e-01,8.106270432472229004e-01,8.277930021286010742e-01,8.316080570220947266e-01,8.449590206146240234e-01,8.564030528068542480e-01,8.621250391006469727e-01,8.678470253944396973e-01,8.678470253944396973e-01,8.831060528755187988e-01,8.964580297470092773e-01,8.983650207519531250e-01,8.811990618705749512e-01,8.831060528755187988e-01,8.907360434532165527e-01,8.831060528755187988e-01,8.792909979820251465e-01,8.697550296783447266e-01,8.621250391006469727e-01,8.640330433845520020e-01,8.678470253944396973e-01,8.602180480957031250e-01,8.487740159034729004e-01,8.430520296096801758e-01,8.392370343208312988e-01,8.430520296096801758e-01,8.468670248985290527e-01,8.697550296783447266e-01,8.697550296783447266e-01,8.678470253944396973e-01,8.659400343894958496e-01,8.621250391006469727e-01,8.678470253944396973e-01,8.811990618705749512e-01,8.811990618705749512e-01,8.811990618705749512e-01,8.926430344581604004e-01,9.040870070457458496e-01,9.269750118255615234e-01,9.288830161094665527e-01,9.231600165367126465e-01,9.384190440177917480e-01,9.422340393066406250e-01,9.403270483016967773e-01,9.460490345954895020e-01,9.536780118942260742e-01,9.422340393066406250e-01,9.288830161094665527e-01,9.288830161094665527e-01,9.403270483016967773e-01,9.574930071830749512e-01,9.498630166053771973e-01,9.422340393066406250e-01,9.422340393066406250e-01,9.498630166053771973e-01,9.403270483016967773e-01,9.365120530128479004e-01,9.326969981193542480e-01,9.155310392379760742e-01,9.288830161094665527e-01,9.422340393066406250e-01,9.384190440177917480e-01,9.460490345954895020e-01,9.517710208892822266e-01,9.574930071830749512e-01,9.441410303115844727e-01,9.365120530128479004e-01,9.365120530128479004e-01,9.498630166053771973e-01,9.632150530815124512e-01,9.651220440864562988e-01,9.746590256690979004e-01,9.670290350914001465e-01,9.708440303802490234e-01,9.899210929870605469e-01,1.008990049362182617e+00,1.026160001754760742e+00,1.029980063438415527e+00,1.018530011177062988e+00,1.014719963073730469e+00,1.020440101623535156e+00,1.014719963073730469e+00,1.010900020599365234e+00,1.018530011177062988e+00,1.022350072860717773e+00,1.024250030517578125e+00,1.022350072860717773e+00,1.020440101623535156e+00,1.028069972991943359e+00,1.037610054016113281e+00,1.056679964065551758e+00,1.047140121459960938e+00,1.031880021095275879e+00,1.028069972991943359e+00,1.016620039939880371e+00,1.024250030517578125e+00,1.049050092697143555e+00,1.075749993324279785e+00,1.094830036163330078e+00,1.087200164794921875e+00,1.066220045089721680e+00,1.068120002746582031e+00,1.091010093688964844e+00,1.104359984397888184e+00,1.100550055503845215e+00,1.113900065422058105e+00,1.110080122947692871e+00,1.098640084266662598e+00,1.108180165290832520e+00,1.102450013160705566e+00,1.085290074348449707e+00,1.081470131874084473e+00,1.068120002746582031e+00,1.081470131874084473e+00,1.098640084266662598e+00,1.115810155868530273e+00,1.108180165290832520e+00,1.094830036163330078e+00,1.094830036163330078e+00,1.104359984397888184e+00,1.094830036163330078e+00,1.092919945716857910e+00,1.104359984397888184e+00,1.094830036163330078e+00,1.094830036163330078e+00,1.111990094184875488e+00,1.100550055503845215e+00,1.087200164794921875e+00,1.081470131874084473e+00,1.068120002746582031e+00,1.096729993820190430e+00,1.132969975471496582e+00,1.136790037155151367e+00,1.136790037155151367e+00,1.134880065917968750e+00,1.134880065917968750e+00,1.138690114021301270e+00,1.152050018310546875e+00,1.155860066413879395e+00,1.146320104598999023e+00,1.146320104598999023e+00,1.188289999961853027e+00,1.205450177192687988e+00,1.188289999961853027e+00,1.173030138015747070e+00,1.176840186119079590e+00,1.194010019302368164e+00,1.197819948196411133e+00,1.186380028724670410e+00,1.180660128593444824e+00,1.167300105094909668e+00,1.140600085258483887e+00,1.146320104598999023e+00,1.161579966545104980e+00,1.174930095672607422e+00,1.174930095672607422e+00,1.167300105094909668e+00,1.161579966545104980e+00,1.173030138015747070e+00,1.174930095672607422e+00,1.174930095672607422e+00,1.174930095672607422e+00,1.188289999961853027e+00,1.195920109748840332e+00,1.209270119667053223e+00,1.226429939270019531e+00,1.258859992027282715e+00,1.262670159339904785e+00,1.260760068893432617e+00,1.256950020790100098e+00,1.268390059471130371e+00,1.277930021286010742e+00,1.266490101814270020e+00,1.276020050048828125e+00,1.253140091896057129e+00,1.249320030212402344e+00,1.258859992027282715e+00,1.277930021286010742e+00,1.295100092887878418e+00,1.285560011863708496e+00,1.283650040626525879e+00,1.293190121650695801e+00,1.297000050544738770e+00,1.298910140991210938e+00,1.295100092887878418e+00,1.297000050544738770e+00,1.312260031700134277e+00,1.316079974174499512e+00,1.333240032196044922e+00,1.335150122642517090e+00,1.319890022277832031e+00,1.335150122642517090e+00,1.380929946899414062e+00,1.386650085449218750e+00,1.359950184822082520e+00,1.377110004425048828e+00,1.388560175895690918e+00,1.379020094871520996e+00,1.380929946899414062e+00,1.405719995498657227e+00,1.382840037345886230e+00,1.359950184822082520e+00,1.335150122642517090e+00,1.340870022773742676e+00,1.359950184822082520e+00,1.354220032691955566e+00,1.333240032196044922e+00,1.321800112724304199e+00,1.314170002937316895e+00,1.317990064620971680e+00,1.319890022277832031e+00,1.359950184822082520e+00,1.401910066604614258e+00,1.405719995498657227e+00,1.359950184822082520e+00,1.337060093879699707e+00,1.333240032196044922e+00,1.340870022773742676e+00,1.352319955825805664e+00,1.344689965248107910e+00,1.346600055694580078e+00,1.361850023269653320e+00,1.379020094871520996e+00,1.434329986572265625e+00,1.459130048751831055e+00,1.464850068092346191e+00,1.457220077514648438e+00,1.493460178375244141e+00,1.533519983291625977e+00,1.562130093574523926e+00,1.609810113906860352e+00,1.634610056877136230e+00,1.628880023956298828e+00,1.602180004119873047e+00,1.575480103492736816e+00,1.596459984779357910e+00,1.659399986267089844e+00,1.716620087623596191e+00,1.737600088119506836e+00,1.750949978828430176e+00,1.749050140380859375e+00,1.737600088119506836e+00,1.728070020675659180e+00,1.703270077705383301e+00,1.699460029602050781e+00,1.708990097045898438e+00,1.703270077705383301e+00,1.703270077705383301e+00,1.710900068283081055e+00,1.695640087127685547e+00,1.665120124816894531e+00,1.653680086135864258e+00,1.672750115394592285e+00,1.668940067291259766e+00,1.701360106468200684e+00,1.741420149803161621e+00,1.754770159721374512e+00,1.760490059852600098e+00,1.764300107955932617e+00,1.781470060348510742e+00,1.834880113601684570e+00,1.857770085334777832e+00,1.876839995384216309e+00,1.911170005798339844e+00,1.958860158920288086e+00,1.958860158920288086e+00,1.928340077400207520e+00,1.844409942626953125e+00,1.836780071258544922e+00,1.823430061340332031e+00,1.829150080680847168e+00,1.834880113601684570e+00,1.819620132446289062e+00,1.821530103683471680e+00,1.853950023651123047e+00,1.838690161705017090e+00,1.804360032081604004e+00,1.808170080184936523e+00,1.808170080184936523e+00,1.791010141372680664e+00,1.741420149803161621e+00,1.768120050430297852e+00,1.859670162200927734e+00,1.886380076408386230e+00,1.861580014228820801e+00,1.894000053405761719e+00,1.918799996376037598e+00,1.918799996376037598e+00,1.928340077400207520e+00,1.966490030288696289e+00,1.958860158920288086e+00,1.932150125503540039e+00,1.914990067481994629e+00,1.943600058555603027e+00,2.058039903640747070e+00,2.113359928131103516e+00,2.103820085525512695e+00,2.058039903640747070e+00,2.014179944992065430e+00,2.025620222091674805e+00,2.084750175476074219e+00,2.063770055770874023e+00,2.056139945983886719e+00,2.103820085525512695e+00,2.145780086517333984e+00,2.157230138778686523e+00,2.115260124206542969e+00,2.164860248565673828e+00,2.223980188369750977e+00,2.151499986648559570e+00,2.124800205230712891e+00,2.159130334854125977e+00,2.180109977722167969e+00,2.174390077590942383e+00,2.241149902343750000e+00,2.309809923171997070e+00,2.292650222778320312e+00,2.305999994277954102e+00,2.309809923171997070e+00,2.317440032958984375e+00,2.307909965515136719e+00,2.260220050811767578e+00,2.204910039901733398e+00,2.151499986648559570e+00,2.138149976730346680e+00,2.164860248565673828e+00,2.172480344772338867e+00,2.162950277328491211e+00,2.090470075607299805e+00,2.027530193328857422e+00,2.014179944992065430e+00,1.995100021362304688e+00,1.981750011444091797e+00,1.995100021362304688e+00,2.027530193328857422e+00,2.048510074615478516e+00,1.983660101890563965e+00,2.004640102386474609e+00,2.058039903640747070e+00,2.061859846115112305e+00,2.113359928131103516e+00,2.151499986648559570e+00,2.170580148696899414e+00,2.210630178451538086e+00,2.210630178451538086e+00,2.178210020065307617e+00,2.220170259475708008e+00,2.315540075302124023e+00,2.288830280303955078e+00,2.248780250549316406e+00,2.304090023040771484e+00,2.305999994277954102e+00,2.300280094146728516e+00,2.330790042877197266e+00,2.349870204925537109e+00,2.298370122909545898e+00,2.223980188369750977e+00,2.214450120925903320e+00,2.166760206222534180e+00,2.161040067672729492e+00,2.193470001220703125e+00,2.250689983367919922e+00,2.269760131835937500e+00,2.241149902343750000e+00,2.216350317001342773e+00,2.170580148696899414e+00,2.164860248565673828e+00,2.178210020065307617e+00,2.227800130844116211e+00,2.254500150680541992e+00,2.271670103073120117e+00,2.265949964523315430e+00,2.292650222778320312e+00,2.317440032958984375e+00,2.296460390090942383e+00,2.296460390090942383e+00,2.283110141754150391e+00,2.294560194015502930e+00,2.386110067367553711e+00,2.439510107040405273e+00,2.464310169219970703e+00,2.452869892120361328e+00,2.428069829940795898e+00,2.454770088195800781e+00,2.475750207901000977e+00,2.487200260162353516e+00,2.447139978408813477e+00,2.441420078277587891e+00,2.523440122604370117e+00,2.471940040588378906e+00,2.393740177154541016e+00,2.346050262451171875e+00,2.330790042877197266e+00,2.349870204925537109e+00,2.389919996261596680e+00,2.349870204925537109e+00,2.347959995269775391e+00,2.407090187072753906e+00,2.429980039596557617e+00,2.452869892120361328e+00,2.481480121612548828e+00,2.500550031661987305e+00,2.573030233383178711e+00,2.651230096817016602e+00,2.679840087890625000e+00,2.656949996948242188e+00,2.613080263137817383e+00,2.548230409622192383e+00,2.456680059432983398e+00,2.443330049514770508e+00,2.489100217819213867e+00,2.521530151367187500e+00,2.492919921875000000e+00,2.466220140457153320e+00,2.511990070343017578e+00,2.555860042572021484e+00,2.563490152359008789e+00,2.492919921875000000e+00,2.473850250244140625e+00,2.527250051498413086e+00,2.586380243301391602e+00,2.681750059127807617e+00,2.813349962234497070e+00,2.824800252914428711e+00,2.803820133209228516e+00,2.851500034332275391e+00,2.880110025405883789e+00,2.895370006561279297e+00,2.891560077667236328e+00,2.918260097503662109e+00,2.952589988708496094e+00,3.051770210266113281e+00,3.168120384216308594e+00,3.225340127944946289e+00,3.305450439453125000e+00,3.423710107803344727e+00,3.461850166320800781e+00,3.431340217590332031e+00,3.543870210647583008e+00,3.671660423278808594e+00,3.788010120391845703e+00,3.763210058212280273e+00,3.675480127334594727e+00,3.597270250320434570e+00,3.627789974212646484e+00,3.780380010604858398e+00,3.959690332412719727e+00,4.074130535125732422e+00,3.997830629348754883e+00,3.982570171356201172e+00,4.251510143280029297e+00,4.579570293426513672e+00,4.776030063629150391e+00,4.896190166473388672e+00,4.842790126800537109e+00,4.831340789794921875e+00,5.016360282897949219e+00,5.058320045471191406e+00,5.138430118560791016e+00,5.346330165863037109e+00,5.447420120239257812e+00,5.388290405273437500e+00,5.395920276641845703e+00,5.472210407257080078e+00,5.643870353698730469e+00,5.855590820312500000e+00,5.975750446319580078e+00,5.992920398712158203e+00,6.170300006866455078e+00,6.616620540618896484e+00,7.143050193786621094e+00,7.600810527801513672e+00,8.077680587768554688e+00,8.712830543518066406e+00,9.134350776672363281e+00,9.534900665283203125e+00,1.055340099334716797e+01,1.297770118713378906e+01,1.455120086669921875e+01,1.620499992370605469e+01,1.763160133361816406e+01,1.898970222473144531e+01,2.033630180358886719e+01,2.142350196838378906e+01,2.187740135192871094e+01,2.249920082092285156e+01,2.305040168762207031e+01,2.345480155944824219e+01,2.392780113220214844e+01,2.408990097045898438e+01,2.433220100402832031e+01,2.478800201416015625e+01,2.415289878845214844e+01,2.416810035705566406e+01,2.502070045471191406e+01,2.554140090942382812e+01,2.564250183105468750e+01,2.554330253601074219e+01,2.526100158691406250e+01,2.514470100402832031e+01,2.538310050964355469e+01,2.534689903259277344e+01,2.486619949340820312e+01,2.511420059204101562e+01,2.531060028076171875e+01,2.534689903259277344e+01,2.558150100708007812e+01,2.565780067443847656e+01,2.467169952392578125e+01,2.471750068664550781e+01,2.483190155029296875e+01,2.490250205993652344e+01,2.514280128479003906e+01,2.529160118103027344e+01,2.528009986877441406e+01,2.524580192565917969e+01,2.520950126647949219e+01,2.515040206909179688e+01,2.520380210876464844e+01,2.477280235290527344e+01,2.478230285644531250e+01,2.504739952087402344e+01,2.506080245971679688e+01,2.515229988098144531e+01,2.518670272827148438e+01,2.484910011291503906e+01,2.492540168762207031e+01,2.499590110778808594e+01,2.490250205993652344e+01,2.479370117187500000e+01,2.460490226745605469e+01,2.404420280456542969e+01,2.385530281066894531e+01,2.339570236206054688e+01,2.242480278015136719e+01,2.115450096130371094e+01,2.173629951477050781e+01,2.239809989929199219e+01,2.092560005187988281e+01,2.157990074157714844e+01,2.316490173339843750e+01,2.170000076293945312e+01,2.210060119628906250e+01,2.291310119628906250e+01,2.174580001831054688e+01,2.171910095214843750e+01,2.339760017395019531e+01,2.447140121459960938e+01,2.487579917907714844e+01,2.499210357666015625e+01,2.436080169677734375e+01,2.077500152587890625e+01,1.684010124206542969e+01,1.257140064239501953e+01,1.177790069580078125e+01,1.150900077819824219e+01,9.691300392150878906e+00,7.373840332031250000e+00,6.479290485382080078e+00,7.278470039367675781e+00,9.582580566406250000e+00,1.043130016326904297e+01,9.344160079956054688e+00,9.069499969482421875e+00,1.079370117187500000e+01,1.028450012207031250e+01,8.396210670471191406e+00,7.492100238800048828e+00,6.267580509185791016e+00,5.641970157623291016e+00,5.207090377807617188e+00,4.383120536804199219e+00,4.896190166473388672e+00,4.636790275573730469e+00,4.013090133666992188e+00,4.638700008392333984e+00,4.667310237884521484e+00,4.611999988555908203e+00,4.619630336761474609e+00,4.734069824218750000e+00,4.875210285186767578e+00,4.629159927368164062e+00,4.444149971008300781e+00,4.411730289459228516e+00,4.167590141296386719e+00,3.881470203399658203e+00,4.238159656524658203e+00,4.541430473327636719e+00,4.362139701843261719e+00,4.316360473632812500e+00,3.959690332412719727e+00,3.841420173645019531e+00,3.616350173950195312e+00,2.836240053176879883e+00,2.256410121917724609e+00,2.033250093460083008e+00,1.810080170631408691e+00,1.672750115394592285e+00,1.722340106964111328e+00,1.764300107955932617e+00,1.810080170631408691e+00,2.422350168228149414e+00,2.698909997940063477e+00,2.763760089874267578e+00,2.903000116348266602e+00,2.944960117340087891e+00,2.775210142135620117e+00,2.391830205917358398e+00,2.336520195007324219e+00,2.109540224075317383e+00,1.733790159225463867e+00,1.340870022773742676e+00,1.230250000953674316e+00,1.405719995498657227e+00,1.588830113410949707e+00,1.478200078010559082e+00,1.409539937973022461e+00,1.445780038833618164e+00,1.573570013046264648e+00,1.703270077705383301e+00,1.688009977340698242e+00,1.506809949874877930e+00,1.430520057678222656e+00,1.329430103302001953e+00,1.293190121650695801e+00,1.266490101814270020e+00,1.266490101814270020e+00,1.171120047569274902e+00,1.224530100822448730e+00,1.184470057487487793e+00,1.096729993820190430e+00,1.165400028228759766e+00,1.251230001449584961e+00,1.276020050048828125e+00,1.306540131568908691e+00,1.373299956321716309e+00,1.396190166473388672e+00,1.480110049247741699e+00,1.443870067596435547e+00,1.331340193748474121e+00,1.125339984893798828e+00,1.041420102119445801e+00,1.050960183143615723e+00,8.964580297470092773e-01,7.610360383987426758e-01,6.904640197753906250e-01,7.114450335502624512e-01,7.438700199127197266e-01,6.866490244865417480e-01,7.305180430412292480e-01,7.419620156288146973e-01,7.553140521049499512e-01,6.980929970741271973e-01,5.874670147895812988e-01,5.226170420646667480e-01,5.912820100784301758e-01,7.343330383300781250e-01,7.457770109176635742e-01,6.961860060691833496e-01,7.095370292663574219e-01,6.504100561141967773e-01,6.237070560455322266e-01,6.198920011520385742e-01,5.588570237159729004e-01,6.122630238533020020e-01,6.237070560455322266e-01,6.408730149269104004e-01,6.198920011520385742e-01,5.798380374908447266e-01,5.321540236473083496e-01,4.844680428504943848e-01,5.207100510597229004e-01,5.226170420646667480e-01,5.207100510597229004e-01,5.359690189361572266e-01,4.921000599861145020e-01,4.291550219058990479e-01,4.348770380020141602e-01,5.378760099411010742e-01,5.798380374908447266e-01,5.683940649032592773e-01,5.550420284271240234e-01,5.588570237159729004e-01,5.989110469818115234e-01,5.798380374908447266e-01,6.694830060005187988e-01,7.686650156974792480e-01,8.010900020599365234e-01,7.514990568161010742e-01,6.828350424766540527e-01,6.370580196380615234e-01,6.561320424079895020e-01,6.065410375595092773e-01,6.237070560455322266e-01,6.809270381927490234e-01,6.675760149955749512e-01,6.332430243492126465e-01,6.065410375595092773e-01,6.122630238533020020e-01,6.256140470504760742e-01,6.160770058631896973e-01,5.817450284957885742e-01,5.931890010833740234e-01,6.351510286331176758e-01
7.762950658798217773e-01,7.724800109863281250e-01,7.648510336875915527e-01,7.610360383987426758e-01,7.572210431098937988e-01,7.514990568161010742e-01,7.534060478210449219e-01,7.591280341148376465e-01,7.553140521049499512e-01,7.572210431098937988e-01,7.667580246925354004e-01,7.782020568847656250e-01,7.858310341835021973e-01,7.858310341835021973e-01,7.782020568847656250e-01,7.724800109863281250e-01,7.610360383987426758e-01,7.610360383987426758e-01,7.610360383987426758e-01,7.686650156974792480e-01,7.762950658798217773e-01,7.762950658798217773e-01,7.820170521736145020e-01,7.972750067710876465e-01,7.991830110549926758e-01,7.972750067710876465e-01,7.972750067710876465e-01,7.953680157661437988e-01,7.953680157661437988e-01,8.049050569534301758e-01,8.087200522422790527e-01,8.068120479583740234e-01,8.106270432472229004e-01,8.144420385360717773e-01,8.125340342521667480e-01,8.010900020599365234e-01,7.877390384674072266e-01,7.782020568847656250e-01,7.610360383987426758e-01,7.457770109176635742e-01,7.419620156288146973e-01,7.419620156288146973e-01,7.419620156288146973e-01,7.514990568161010742e-01,7.495920658111572266e-01,7.514990568161010742e-01,7.591280341148376465e-01,7.629430294036865234e-01,7.610360383987426758e-01,7.553140521049499512e-01,7.553140521049499512e-01,7.591280341148376465e-01,7.610360383987426758e-01,7.629430294036865234e-01,7.629430294036865234e-01,7.667580246925354004e-01,7.705730199813842773e-01,7.705730199813842773e-01,7.648510336875915527e-01,7.572210431098937988e-01,7.591280341148376465e-01,7.667580246925354004e-01,7.591280341148376465e-01,7.514990568161010742e-01,7.648510336875915527e-01,7.820170521736145020e-01,7.858310341835021973e-01,7.896460294723510742e-01,7.915530204772949219e-01,7.896460294723510742e-01,7.820170521736145020e-01,7.782020568847656250e-01,7.801090478897094727e-01,7.877390384674072266e-01,7.915530204772949219e-01,7.877390384674072266e-01,7.724800109863281250e-01,7.686650156974792480e-01,7.724800109863281250e-01,7.743870019912719727e-01,7.724800109863281250e-01,7.705730199813842773e-01,7.743870019912719727e-01,7.782020568847656250e-01,7.782020568847656250e-01,7.762950658798217773e-01,7.705730199813842773e-01,7.629430294036865234e-01,7.534060478210449219e-01,7.591280341148376465e-01,7.648510336875915527e-01,7.686650156974792480e-01,7.762950658798217773e-01,7.782020568847656250e-01,7.782020568847656250e-01,7.858310341835021973e-01,7.858310341835021973e-01,7.896460294723510742e-01,7.877390384674072266e-01,7.782020568847656250e-01,7.782020568847656250e-01,7.782020568847656250e-01,7.762950658798217773e-01,7.724800109863281250e-01,7.705730199813842773e-01,7.782020568847656250e-01,7.782020568847656250e-01,7.820170521736145020e-01,7.896460294723510742e-01,7.953680157661437988e-01,8.106270432472229004e-01,8.125340342521667480e-01,7.991830110549926758e-01,7.915530204772949219e-01,7.953680157661437988e-01,7.953680157661437988e-01,7.896460294723510742e-01,7.858310341835021973e-01,7.877390384674072266e-01,7.858310341835021973e-01,7.801090478897094727e-01,7.782020568847656250e-01,7.743870019912719727e-01,7.610360383987426758e-01,7.514990568161010742e-01,7.438700199127197266e-01,7.495920658111572266e-01,7.419620156288146973e-01,7.247959971427917480e-01,7.171670198440551758e-01,7.228890061378479004e-01,7.247959971427917480e-01,7.190740108489990234e-01,7.152590155601501465e-01,7.057230472564697266e-01,7.000010609626770020e-01,6.923710107803344727e-01,6.961860060691833496e-01,7.038150429725646973e-01,7.152590155601501465e-01,7.228890061378479004e-01,7.209820151329040527e-01,7.114450335502624512e-01,7.019080519676208496e-01,6.904640197753906250e-01,6.923710107803344727e-01,6.980929970741271973e-01,6.980929970741271973e-01,6.980929970741271973e-01,6.980929970741271973e-01,7.038150429725646973e-01,7.057230472564697266e-01,7.057230472564697266e-01,7.057230472564697266e-01,7.057230472564697266e-01,7.057230472564697266e-01,6.980929970741271973e-01,6.847420334815979004e-01,6.732980608940124512e-01,6.675760149955749512e-01,6.618540287017822266e-01,6.656680107116699219e-01,6.790200471878051758e-01,6.923710107803344727e-01,6.847420334815979004e-01,6.752050518989562988e-01,6.713899970054626465e-01,6.771120429039001465e-01,6.790200471878051758e-01,6.809270381927490234e-01,6.809270381927490234e-01,6.732980608940124512e-01,6.713899970054626465e-01,6.694830060005187988e-01,6.694830060005187988e-01,6.732980608940124512e-01,6.694830060005187988e-01,6.618540287017822266e-01,6.580390334129333496e-01,6.504100561141967773e-01,6.465950608253479004e-01,6.485020518302917480e-01,6.504100561141967773e-01,6.523170471191406250e-01,6.523170471191406250e-01,6.485020518302917480e-01,6.465950608253479004e-01,6.465950608253479004e-01,6.465950608253479004e-01,6.465950608253479004e-01,6.485020518302917480e-01,6.446880698204040527e-01,6.351510286331176758e-01,6.294290423393249512e-01,6.256140470504760742e-01,6.294290423393249512e-01,6.275210380554199219e-01,6.275210380554199219e-01,6.256140470504760742e-01,6.179850101470947266e-01,6.237070560455322266e-01,6.332430243492126465e-01,6.408730149269104004e-01,6.446880698204040527e-01,6.485020518302917480e-01,6.523170471191406250e-01,6.580390334129333496e-01,6.561320424079895020e-01,6.523170471191406250e-01,6.504100561141967773e-01,6.504100561141967773e-01,6.523170471191406250e-01,6.599460244178771973e-01,6.618540287017822266e-01,6.618540287017822266e-01,6.542240381240844727e-01,6.523170471191406250e-01,6.485020518302917480e-01,6.408730149269104004e-01,6.332430243492126465e-01,6.332430243492126465e-01,6.332430243492126465e-01,6.408730149269104004e-01,6.446880698204040527e-01,6.389660239219665527e-01,6.332430243492126465e-01,6.294290423393249512e-01,6.256140470504760742e-01,6.198920011520385742e-01,6.179850101470947266e-01,6.160770058631896973e-01,6.179850101470947266e-01,6.237070560455322266e-01,6.256140470504760742e-01,6.198920011520385742e-01,6.294290423393249512e-01,6.389660239219665527e-01,6.408730149269104004e-01,6.332430243492126465e-01,6.332430243492126465e-01,6.332430243492126465e-01,6.332430243492126465e-01,6.332430243492126465e-01,6.313360333442687988e-01,6.294290423393249512e-01,6.313360333442687988e-01,6.332430243492126465e-01,6.294290423393249512e-01,6.332430243492126465e-01,6.332430243492126465e-01,6.408730149269104004e-01,6.446880698204040527e-01,6.446880698204040527e-01,6.465950608253479004e-01,6.504100561141967773e-01,6.637610197067260742e-01,6.694830060005187988e-01,6.694830060005187988e-01,6.618540287017822266e-01,6.542240381240844727e-01,6.523170471191406250e-01,6.504100561141967773e-01,6.504100561141967773e-01,6.561320424079895020e-01,6.618540287017822266e-01,6.637610197067260742e-01,6.637610197067260742e-01,6.637610197067260742e-01,6.580390334129333496e-01,6.485020518302917480e-01,6.465950608253479004e-01,6.580390334129333496e-01,6.618540287017822266e-01,6.599460244178771973e-01,6.637610197067260742e-01,6.618540287017822266e-01,6.580390334129333496e-01,6.523170471191406250e-01,6.523170471191406250e-01,6.599460244178771973e-01,6.599460244178771973e-01,6.523170471191406250e-01,6.523170471191406250e-01,6.599460244178771973e-01,6.618540287017822266e-01,6.618540287017822266e-01,6.637610197067260742e-01,6.599460244178771973e-01,6.542240381240844727e-01,6.599460244178771973e-01,6.599460244178771973e-01,6.542240381240844727e-01,6.523170471191406250e-01,6.523170471191406250e-01,6.580390334129333496e-01,6.618540287017822266e-01,6.618540287017822266e-01,6.637610197067260742e-01,6.656680107116699219e-01,6.694830060005187988e-01,6.713899970054626465e-01,6.732980608940124512e-01,6.790200471878051758e-01,6.847420334815979004e-01,6.885570287704467773e-01,6.885570287704467773e-01,6.828350424766540527e-01,6.809270381927490234e-01,6.809270381927490234e-01,6.847420334815979004e-01,6.866490244865417480e-01,6.866490244865417480e-01,6.847420334815979004e-01,6.866490244865417480e-01,6.980929970741271973e-01,6.980929970741271973e-01,6.923710107803344727e-01,6.885570287704467773e-01,6.942790150642395020e-01,6.923710107803344727e-01,6.980929970741271973e-01,7.019080519676208496e-01,6.980929970741271973e-01,6.980929970741271973e-01,6.980929970741271973e-01,6.980929970741271973e-01,7.019080519676208496e-01,7.038150429725646973e-01,6.961860060691833496e-01,7.000010609626770020e-01,7.000010609626770020e-01,6.980929970741271973e-01,6.980929970741271973e-01,7.019080519676208496e-01,7.057230472564697266e-01,7.000010609626770020e-01,6.961860060691833496e-01,6.980929970741271973e-01,6.980929970741271973e-01,7.038150429725646973e-01,7.057230472564697266e-01,6.923710107803344727e-01,6.885570287704467773e-01,6.866490244865417480e-01,6.961860060691833496e-01,7.095370292663574219e-01,7.152590155601501465e-01,7.076300382614135742e-01,7.076300382614135742e-01,7.057230472564697266e-01,6.980929970741271973e-01,6.961860060691833496e-01,7.019080519676208496e-01,7.190740108489990234e-01,7.247959971427917480e-01,7.286110520362854004e-01,7.228890061378479004e-01,7.190740108489990234e-01,7.247959971427917480e-01,7.381480336189270020e-01,7.381480336189270020e-01,7.362400293350219727e-01,7.419620156288146973e-01,7.534060478210449219e-01,7.591280341148376465e-01,7.591280341148376465e-01,7.629430294036865234e-01,7.610360383987426758e-01,7.610360383987426758e-01,7.648510336875915527e-01,7.724800109863281250e-01,7.667580246925354004e-01,7.591280341148376465e-01,7.514990568161010742e-01,7.591280341148376465e-01,7.610360383987426758e-01,7.610360383987426758e-01,7.610360383987426758e-01,7.591280341148376465e-01,7.553140521049499512e-01,7.534060478210449219e-01,7.495920658111572266e-01,7.419620156288146973e-01,7.381480336189270020e-01,7.267040610313415527e-01,7.343330383300781250e-01,7.495920658111572266e-01,7.534060478210449219e-01,7.457770109176635742e-01,7.419620156288146973e-01,7.457770109176635742e-01,7.419620156288146973e-01,7.438700199127197266e-01,7.610360383987426758e-01,7.648510336875915527e-01,7.534060478210449219e-01,7.591280341148376465e-01,7.610360383987426758e-01,7.724800109863281250e-01,7.743870019912719727e-01,7.648510336875915527e-01,7.648510336875915527e-01,7.686650156974792480e-01,7.629430294036865234e-01,7.686650156974792480e-01,7.648510336875915527e-01,7.724800109863281250e-01,7.724800109863281250e-01,7.667580246925354004e-01,7.686650156974792480e-01,7.743870019912719727e-01,7.648510336875915527e-01,7.553140521049499512e-01,7.591280341148376465e-01,7.591280341148376465e-01,7.572210431098937988e-01,7.610360383987426758e-01,7.686650156974792480e-01,7.724800109863281250e-01,7.724800109863281250e-01,7.762950658798217773e-01,7.839240431785583496e-01,7.724800109863281250e-01,7.572210431098937988e-01,7.591280341148376465e-01,7.743870019912719727e-01,7.782020568847656250e-01,7.820170521736145020e-01,7.782020568847656250e-01,7.724800109863281250e-01,7.686650156974792480e-01,7.572210431098937988e-01,7.648510336875915527e-01,7.762950658798217773e-01,7.858310341835021973e-01,7.801090478897094727e-01,7.743870019912719727e-01,7.858310341835021973e-01,7.877390384674072266e-01,7.896460294723510742e-01,7.934610247611999512e-01,7.896460294723510742e-01,7.839240431785583496e-01,7.782020568847656250e-01,7.782020568847656250e-01,7.915530204772949219e-01,7.953680157661437988e-01,7.896460294723510742e-01,7.782020568847656250e-01,7.877390384674072266e-01,7.953680157661437988e-01,7.972750067710876465e-01,7.972750067710876465e-01,7.915530204772949219e-01,7.915530204772949219e-01,7.915530204772949219e-01,7.820170521736145020e-01,7.801090478897094727e-01,7.877390384674072266e-01,7.801090478897094727e-01,7.801090478897094727e-01,7.801090478897094727e-01,7.915530204772949219e-01,7.915530204772949219e-01,7.782020568847656250e-01,7.782020568847656250e-01,7.705730199813842773e-01,7.648510336875915527e-01,7.648510336875915527e-01,7.610360383987426758e-01,7.610360383987426758e-01,7.648510336875915527e-01,7.724800109863281250e-01,7.782020568847656250e-01,7.877390384674072266e-01,7.934610247611999512e-01,8.010900020599365234e-01,8.087200522422790527e-01,8.144420385360717773e-01,8.163490295410156250e-01,8.144420385360717773e-01,8.125340342521667480e-01,8.296999931335449219e-01,8.430520296096801758e-01,8.335150480270385742e-01,8.277930021286010742e-01,8.277930021286010742e-01,8.316080570220947266e-01,8.411440253257751465e-01,8.335150480270385742e-01,8.316080570220947266e-01,8.296999931335449219e-01,8.354220390319824219e-01,8.468670248985290527e-01,8.411440253257751465e-01,8.239780068397521973e-01,8.163490295410156250e-01,8.163490295410156250e-01,8.144420385360717773e-01,8.220710158348083496e-01,8.277930021286010742e-01,8.182560205459594727e-01,8.029969930648803711e-01,7.972750067710876465e-01,8.049050569534301758e-01,8.087200522422790527e-01,8.316080570220947266e-01,8.449590206146240234e-01,8.449590206146240234e-01,8.487740159034729004e-01,8.449590206146240234e-01,8.487740159034729004e-01,8.487740159034729004e-01,8.449590206146240234e-01,8.487740159034729004e-01,8.678470253944396973e-01,8.697550296783447266e-01,8.659400343894958496e-01,8.697550296783447266e-01,8.735690116882324219e-01,8.754770159721374512e-01,8.773840069770812988e-01,8.678470253944396973e-01,8.602180480957031250e-01,8.487740159034729004e-01,8.354220390319824219e-01,8.411440253257751465e-01,8.449590206146240234e-01,8.506810069084167480e-01,8.735690116882324219e-01,8.811990618705749512e-01,8.697550296783447266e-01,8.659400343894958496e-01,8.678470253944396973e-01,8.792909979820251465e-01,8.850130438804626465e-01,8.811990618705749512e-01,8.697550296783447266e-01,8.697550296783447266e-01,8.697550296783447266e-01,8.831060528755187988e-01,8.964580297470092773e-01,8.983650207519531250e-01,9.040870070457458496e-01,9.040870070457458496e-01,9.040870070457458496e-01,9.059939980506896973e-01,9.193460345268249512e-01,9.212530255317687988e-01,9.231600165367126465e-01,9.250680208206176758e-01,9.422340393066406250e-01,9.613070487976074219e-01,9.632150530815124512e-01,9.460490345954895020e-01,9.346050620079040527e-01,9.346050620079040527e-01,9.403270483016967773e-01,9.441410303115844727e-01,9.441410303115844727e-01,9.365120530128479004e-01,9.517710208892822266e-01,9.555850028991699219e-01,9.574930071830749512e-01,9.593999981880187988e-01,9.517710208892822266e-01,9.498630166053771973e-01,9.403270483016967773e-01,9.384190440177917480e-01,9.403270483016967773e-01,9.422340393066406250e-01,9.498630166053771973e-01,9.517710208892822266e-01,9.689370393753051758e-01,9.765700101852416992e-01,9.918290376663208008e-01,1.012810111045837402e+00,1.028069972991943359e+00,1.037610054016113281e+00,1.028069972991943359e+00,1.008990049362182617e+00,9.975510835647583008e-01,9.937360286712646484e-01,9.937360286712646484e-01,9.937360286712646484e-01,1.005180001258850098e+00,1.014719963073730469e+00,1.022350072860717773e+00,1.016620039939880371e+00,1.010900020599365234e+00,1.007089972496032715e+00,1.007089972496032715e+00,1.022350072860717773e+00,1.026160001754760742e+00,1.026160001754760742e+00,1.024250030517578125e+00,1.014719963073730469e+00,1.024250030517578125e+00,1.054770112037658691e+00,1.068120002746582031e+00,1.071939945220947266e+00,1.077660083770751953e+00,1.077660083770751953e+00,1.081470131874084473e+00,1.094830036163330078e+00,1.091010093688964844e+00,1.075749993324279785e+00,1.068120002746582031e+00,1.054770112037658691e+00,1.050960183143615723e+00,1.071939945220947266e+00,1.083380103111267090e+00,1.070030093193054199e+00,1.056679964065551758e+00,1.064309954643249512e+00,1.077660083770751953e+00,1.092919945716857910e+00,1.098640084266662598e+00,1.091010093688964844e+00,1.081470131874084473e+00,1.089100003242492676e+00,1.102450013160705566e+00,1.100550055503845215e+00,1.096729993820190430e+00,1.098640084266662598e+00,1.104359984397888184e+00,1.121529936790466309e+00,1.138690114021301270e+00,1.132969975471496582e+00,1.125339984893798828e+00,1.108180165290832520e+00,1.098640084266662598e+00,1.110080122947692871e+00,1.110080122947692871e+00,1.106270074844360352e+00,1.111990094184875488e+00,1.110080122947692871e+00,1.094830036163330078e+00,1.104359984397888184e+00,1.127250075340270996e+00,1.144420146942138672e+00,1.155860066413879395e+00,1.176840186119079590e+00,1.214990019798278809e+00,1.205450177192687988e+00,1.173030138015747070e+00,1.157770037651062012e+00,1.165400028228759766e+00,1.178750038146972656e+00,1.188289999961853027e+00,1.184470057487487793e+00,1.195920109748840332e+00,1.199730038642883301e+00,1.207360029220581055e+00,1.222620010375976562e+00,1.228340029716491699e+00,1.216899991035461426e+00,1.197819948196411133e+00,1.194010019302368164e+00,1.207360029220581055e+00,1.211170077323913574e+00,1.213080048561096191e+00,1.199730038642883301e+00,1.194010019302368164e+00,1.207360029220581055e+00,1.203540086746215820e+00,1.209270119667053223e+00,1.216899991035461426e+00,1.226429939270019531e+00,1.213080048561096191e+00,1.213080048561096191e+00,1.222620010375976562e+00,1.249320030212402344e+00,1.255040049552917480e+00,1.251230001449584961e+00,1.266490101814270020e+00,1.249320030212402344e+00,1.258859992027282715e+00,1.281750082969665527e+00,1.300820112228393555e+00,1.314170002937316895e+00,1.310360074043273926e+00,1.308449983596801758e+00,1.319890022277832031e+00,1.325610041618347168e+00,1.346600055694580078e+00,1.338970184326171875e+00,1.321800112724304199e+00,1.306540131568908691e+00,1.300820112228393555e+00,1.319890022277832031e+00,1.312260031700134277e+00,1.291280031204223633e+00,1.312260031700134277e+00,1.352319955825805664e+00,1.367580175399780273e+00,1.359950184822082520e+00,1.377110004425048828e+00,1.386650085449218750e+00,1.367580175399780273e+00,1.356130123138427734e+00,1.335150122642517090e+00,1.319890022277832031e+00,1.325610041618347168e+00,1.319890022277832031e+00,1.304630041122436523e+00,1.300820112228393555e+00,1.298910140991210938e+00,1.289380073547363281e+00,1.297000050544738770e+00,1.316079974174499512e+00,1.342779994010925293e+00,1.342779994010925293e+00,1.359950184822082520e+00,1.379020094871520996e+00,1.382840037345886230e+00,1.359950184822082520e+00,1.367580175399780273e+00,1.359950184822082520e+00,1.367580175399780273e+00,1.363760113716125488e+00,1.350410103797912598e+00,1.344689965248107910e+00,1.354220032691955566e+00,1.371389985084533691e+00,1.384740114212036133e+00,1.401910066604614258e+00,1.398090124130249023e+00,1.398090124130249023e+00,1.417170166969299316e+00,1.438149929046630859e+00,1.459130048751831055e+00,1.489650130271911621e+00,1.544960021972656250e+00,1.569760084152221680e+00,1.567849993705749512e+00,1.531610012054443359e+00,1.522070169448852539e+00,1.573570013046264648e+00,1.628880023956298828e+00,1.668940067291259766e+00,1.676570177078247070e+00,1.665120124816894531e+00,1.663220047950744629e+00,1.703270077705383301e+00,1.682290077209472656e+00,1.701360106468200684e+00,1.722340106964111328e+00,1.731880068778991699e+00,1.735690116882324219e+00,1.745230197906494141e+00,1.733790159225463867e+00,1.701360106468200684e+00,1.699460029602050781e+00,1.699460029602050781e+00,1.695640087127685547e+00,1.708990097045898438e+00,1.752860069274902344e+00,1.775750041007995605e+00,1.758580088615417480e+00,1.770030140876770020e+00,1.787190079689025879e+00,1.792920112609863281e+00,1.808170080184936523e+00,1.836780071258544922e+00,1.886380076408386230e+00,1.956950068473815918e+00,2.012270212173461914e+00,1.979840040206909180e+00,1.922610044479370117e+00,1.886380076408386230e+00,1.850140094757080078e+00,1.844409942626953125e+00,1.834880113601684570e+00,1.827250123023986816e+00,1.834880113601684570e+00,1.880650043487548828e+00,1.844409942626953125e+00,1.808170080184936523e+00,1.819620132446289062e+00,1.804360032081604004e+00,1.770030140876770020e+00,1.754770159721374512e+00,1.821530103683471680e+00,1.853950023651123047e+00,1.863490104675292969e+00,1.861580014228820801e+00,1.852040052413940430e+00,1.873020052909851074e+00,1.899730086326599121e+00,1.945500135421752930e+00,2.010360002517700195e+00,2.017990112304687500e+00,1.998920083045959473e+00,2.016080141067504883e+00,2.071399927139282227e+00,2.138149976730346680e+00,2.130520105361938477e+00,2.096189975738525391e+00,2.025620222091674805e+00,1.958860158920288086e+00,1.941690087318420410e+00,1.937870144844055176e+00,1.962679982185363770e+00,1.974120140075683594e+00,2.025620222091674805e+00,2.065670013427734375e+00,2.071399927139282227e+00,2.058039903640747070e+00,2.134340047836303711e+00,2.130520105361938477e+00,2.056139945983886719e+00,2.067579984664916992e+00,2.138149976730346680e+00,2.145780086517333984e+00,2.157230138778686523e+00,2.195369958877563477e+00,2.203000068664550781e+00,2.182020187377929688e+00,2.185839891433715820e+00,2.180109977722167969e+00,2.269760131835937500e+00,2.294560194015502930e+00,2.262130022048950195e+00,2.222080230712890625e+00,2.191560268402099609e+00,2.182020187377929688e+00,2.172480344772338867e+00,2.216350317001342773e+00,2.264040231704711914e+00,2.229710340499877930e+00,2.168670177459716797e+00,2.122889995574951172e+00,2.084750175476074219e+00,2.084750175476074219e+00,2.100010156631469727e+00,2.128619909286499023e+00,2.138149976730346680e+00,2.122889995574951172e+00,2.098100185394287109e+00,2.094280242919921875e+00,2.138149976730346680e+00,2.191560268402099609e+00,2.248780250549316406e+00,2.288830280303955078e+00,2.283110141754150391e+00,2.204910039901733398e+00,2.147690057754516602e+00,2.176299810409545898e+00,2.223980188369750977e+00,2.241149902343750000e+00,2.225890159606933594e+00,2.235430240631103516e+00,2.244960069656372070e+00,2.252589941024780273e+00,2.269760131835937500e+00,2.328890085220336914e+00,2.311720132827758789e+00,2.309809923171997070e+00,2.292650222778320312e+00,2.246870040893554688e+00,2.204910039901733398e+00,2.216350317001342773e+00,2.267850160598754883e+00,2.267850160598754883e+00,2.250689983367919922e+00,2.229710340499877930e+00,2.206820249557495117e+00,2.178210020065307617e+00,2.199190139770507812e+00,2.269760131835937500e+00,2.290740013122558594e+00,2.326980113983154297e+00,2.307909965515136719e+00,2.296460390090942383e+00,2.269760131835937500e+00,2.243059873580932617e+00,2.229710340499877930e+00,2.273570060729980469e+00,2.328890085220336914e+00,2.376569986343383789e+00,2.414720058441162109e+00,2.382290124893188477e+00,2.349870204925537109e+00,2.374660015106201172e+00,2.414720058441162109e+00,2.437609910964965820e+00,2.475750207901000977e+00,2.511990070343017578e+00,2.494829893112182617e+00,2.498640060424804688e+00,2.454770088195800781e+00,2.388020038604736328e+00,2.368940114974975586e+00,2.361310243606567383e+00,2.336520195007324219e+00,2.370849847793579102e+00,2.414720058441162109e+00,2.416630268096923828e+00,2.433789968490600586e+00,2.449050188064575195e+00,2.435700178146362305e+00,2.428069829940795898e+00,2.523440122604370117e+00,2.584470033645629883e+00,2.655040264129638672e+00,2.716080188751220703e+00,2.731340169906616211e+00,2.717990159988403320e+00,2.645510196685791016e+00,2.624530076980590820e+00,2.635970115661621094e+00,2.708450078964233398e+00,2.841960191726684570e+00,2.832430124282836914e+00,2.706540107727050781e+00,2.656949996948242188e+00,2.683650016784667969e+00,2.674120187759399414e+00,2.599730014801025391e+00,2.552050113677978516e+00,2.576840162277221680e+00,2.641690015792846680e+00,2.714169979095458984e+00,2.788560152053833008e+00,2.841960191726684570e+00,2.862950325012207031e+00,2.929700136184692383e+00,2.920170307159423828e+00,2.904910087585449219e+00,2.937330007553100586e+00,2.950680017471313477e+00,2.937330007553100586e+00,3.000270128250122070e+00,3.162400245666503906e+00,3.171940326690673828e+00,3.219620227813720703e+00,3.362670421600341797e+00,3.465670108795166016e+00,3.557220458984375000e+00,3.696460247039794922e+00,3.784190177917480469e+00,3.845230102539062500e+00,3.864300251007080078e+00,3.793730258941650391e+00,3.726970195770263672e+00,3.665940046310424805e+00,3.656399965286254883e+00,3.713619947433471680e+00,3.881470203399658203e+00,3.891010284423828125e+00,3.797550201416015625e+00,3.841420173645019531e+00,4.083660125732421875e+00,4.417450428009033203e+00,4.709270477294921875e+00,4.957230091094970703e+00,5.039239883422851562e+00,4.920990467071533203e+00,4.859950065612792969e+00,4.980120182037353516e+00,5.056410312652587891e+00,5.281480312347412109e+00,5.474120140075683594e+00,5.649600505828857422e+00,5.796460151672363281e+00,5.826980113983154297e+00,5.800280094146728516e+00,5.807910442352294922e+00,5.868940353393554688e+00,6.073030471801757812e+00,6.441150188446044922e+00,6.868390560150146484e+00,7.324250221252441406e+00,7.644680023193359375e+00,8.079590797424316406e+00,8.737620353698730469e+00,9.233530044555664062e+00,9.769500732421875000e+00,1.077850055694580078e+01,1.272970104217529297e+01,1.517110157012939453e+01,1.707850074768066406e+01,1.823819923400878906e+01,1.929680252075195312e+01,2.055940055847167969e+01,2.131660079956054688e+01,2.171910095214843750e+01,2.201660156250000000e+01,2.287300109863281250e+01,2.365120124816894531e+01,2.395260047912597656e+01,2.457060050964355469e+01,2.491580009460449219e+01,2.519810104370117188e+01,2.535070037841796875e+01,2.545940208435058594e+01,2.560250091552734375e+01,2.566920280456542969e+01,2.540220069885253906e+01,2.512560081481933594e+01,2.497300148010253906e+01,2.530300140380859375e+01,2.564629936218261719e+01,2.576460075378417969e+01,2.573600196838378906e+01,2.570350074768066406e+01,2.482430267333984375e+01,2.493110084533691406e+01,2.544219970703125000e+01,2.547660064697265625e+01,2.562730216979980469e+01,2.557000160217285156e+01,2.548420143127441406e+01,2.537170219421386719e+01,2.537740135192871094e+01,2.534880065917968750e+01,2.536790084838867188e+01,2.497109985351562500e+01,2.501500129699707031e+01,2.516950035095214844e+01,2.523820114135742188e+01,2.521720123291015625e+01,2.508180236816406250e+01,2.445040130615234375e+01,2.459540176391601562e+01,2.476700210571289062e+01,2.488530158996582031e+01,2.502640151977539062e+01,2.482620239257812500e+01,2.480900192260742188e+01,2.483570098876953125e+01,2.485100173950195312e+01,2.435120010375976562e+01,2.438179969787597656e+01,2.331750106811523438e+01,2.317440223693847656e+01,2.331750106811523438e+01,2.349870109558105469e+01,2.248590087890625000e+01,2.252970314025878906e+01,2.236950111389160156e+01,2.107439994812011719e+01,2.190410041809082031e+01,2.216730117797851562e+01,2.222650146484375000e+01,2.288260078430175781e+01,2.237900161743164062e+01,2.281579971313476562e+01,2.405750083923339844e+01,2.468120002746582031e+01,2.475560188293457031e+01,2.488150024414062500e+01,2.458390235900878906e+01,2.156840133666992188e+01,1.756110000610351562e+01,1.300629997253417969e+01,1.137740039825439453e+01,1.166160106658935547e+01,8.688030242919921875e+00,6.004360198974609375e+00,5.762130260467529297e+00,7.181200504302978516e+00,9.149610519409179688e+00,1.009370040893554688e+01,9.246891021728515625e+00,9.410920143127441406e+00,1.095400047302246094e+01,1.044470024108886719e+01,8.829179763793945312e+00,7.696180343627929688e+00,6.399179935455322266e+00,5.952860832214355469e+00,5.382570266723632812e+00,4.415540218353271484e+00,4.898100376129150391e+00,4.743609905242919922e+00,3.871930360794067383e+00,4.619630336761474609e+00,5.054500102996826172e+00,5.003009796142578125e+00,4.745510101318359375e+00,4.734069824218750000e+00,4.785570144653320312e+00,4.575760364532470703e+00,4.583390235900878906e+00,4.604369640350341797e+00,4.409820079803466797e+00,3.973039865493774414e+00,4.085570335388183594e+00,4.299190044403076172e+00,4.262949943542480469e+00,4.444149971008300781e+00,4.171400070190429688e+00,3.786100387573242188e+00,3.603000164031982422e+00,2.952589988708496094e+00,2.325070142745971680e+00,2.052320003509521484e+00,1.777660131454467773e+00,1.710900068283081055e+00,1.764300107955932617e+00,1.834880113601684570e+00,1.819620132446289062e+00,2.395639896392822266e+00,2.666490077972412109e+00,2.767580270767211914e+00,2.773300170898437500e+00,2.895370006561279297e+00,2.702730178833007812e+00,2.313630104064941406e+00,2.319350004196166992e+00,2.151499986648559570e+00,1.768120050430297852e+00,1.342779994010925293e+00,1.234060168266296387e+00,1.434329986572265625e+00,1.558310151100158691e+00,1.438149929046630859e+00,1.380929946899414062e+00,1.367580175399780273e+00,1.518260121345520020e+00,1.684200167655944824e+00,1.762400150299072266e+00,1.493460178375244141e+00,1.342779994010925293e+00,1.293190121650695801e+00,1.298910140991210938e+00,1.209270119667053223e+00,1.188289999961853027e+00,1.108180165290832520e+00,1.222620010375976562e+00,1.174930095672607422e+00,1.045230031013488770e+00,1.171120047569274902e+00,1.314170002937316895e+00,1.297000050544738770e+00,1.287469983100891113e+00,1.333240032196044922e+00,1.417170166969299316e+00,1.470569968223571777e+00,1.392370104789733887e+00,1.258859992027282715e+00,1.049050092697143555e+00,9.861071109771728516e-01,9.899210929870605469e-01,8.964580297470092773e-01,8.049050569534301758e-01,7.133520245552062988e-01,7.343330383300781250e-01,7.514990568161010742e-01,6.847420334815979004e-01,7.076300382614135742e-01,7.152590155601501465e-01,6.790200471878051758e-01,6.351510286331176758e-01,5.874670147895812988e-01,5.378760099411010742e-01,5.950959920883178711e-01,7.190740108489990234e-01,7.686650156974792480e-01,6.904640197753906250e-01,6.675760149955749512e-01,6.580390334129333496e-01,6.313360333442687988e-01,6.027260422706604004e-01,5.435980558395385742e-01,6.256140470504760742e-01,5.989110469818115234e-01,5.741160511970520020e-01,5.931890010833740234e-01,6.027260422706604004e-01,5.435980558395385742e-01,4.692099988460540771e-01,4.901919960975646973e-01,4.806540310382843018e-01,5.073580145835876465e-01,4.959140419960021973e-01,4.787460267543792725e-01,4.215260148048400879e-01,3.871940076351165771e-01,4.768390059471130371e-01,5.455050468444824219e-01,5.779300332069396973e-01,5.664860010147094727e-01,5.626720190048217773e-01,5.703010559082031250e-01,6.046330332756042480e-01,6.637610197067260742e-01,7.076300382614135742e-01,7.610360383987426758e-01,7.782020568847656250e-01,6.675760149955749512e-01,6.275210380554199219e-01,6.389660239219665527e-01,6.198920011520385742e-01,6.427800059318542480e-01,6.847420334815979004e-01,6.465950608253479004e-01,6.084480285644531250e-01,5.855600237846374512e-01
[truncated: 3,392,826 more chars]
