# Supplementary material for: Spontaneous time-reversal symmetry breaking in twisted double bilayer graphene
Source: Nat Commun. 2022 Oct 29;13:6468. doi: 10.1038/s41467-022-34192-x (PMC9617879; doi:10.1038/s41467-022-34192-x)
Supplement: Supplementary file 2 — Source Data [file 41467_2022_34192_MOESM2_ESM.zip › Source_Data/Figure2/Fig2a/Vbg.txt]

# Vbg
0.000000
-0.040000
-0.080000
-0.120000
-0.160000
-0.200000
-0.240000
-0.280000
-0.320000
-0.360000
-0.400000
-0.440000
-0.480000
-0.520000
-0.560000
-0.600000
-0.640000
-0.680000
-0.720000
-0.760000
-0.800000
-0.840000
-0.880000
-0.920000
-0.960000
-1.000000
-1.040000
-1.080000
-1.120000
-1.160000
-1.200000
-1.240000
-1.280000
-1.320000
-1.360000
-1.400000
-1.440000
-1.480000
-1.520000
-1.560000
-1.600000
-1.640000
-1.680000
-1.720000
-1.760000
-1.800000
-1.840000
-1.880000
-1.920000
-1.960000
-2.000000
-2.040000
-2.080000
-2.120000
-2.160000
-2.200000
-2.240000
-2.280000
-2.320000
-2.360000
-2.400000
-2.440000
-2.480000
-2.520000
-2.560000
-2.600000
-2.640000
-2.680000
-2.720000
-2.760000
-2.800000
-2.840000
-2.880000
-2.920000
-2.960000
-3.000000
-3.040000
-3.080000
-3.120000
-3.160000
-3.200000
-3.240000
-3.280000
-3.320000
-3.360000
-3.400000
-3.440000
-3.480000
-3.520000
-3.560000
-3.600000
-3.640000
-3.680000
-3.720000
-3.760000
-3.800000
-3.840000
-3.880000
-3.920000
-3.960000
-4.000000
-4.040000
-4.080000
-4.120000
-4.160000
-4.200000
-4.240000
-4.280000
-4.320000
-4.360000
-4.400000
-4.440000
-4.480000
-4.520000
-4.560000
-4.600000
-4.640000
-4.680000
-4.720000
-4.760000
-4.800000
-4.840000
-4.880000
-4.920000
-4.960000
-5.000000
