# Supplementary material for: Spontaneous time-reversal symmetry breaking in twisted double bilayer graphene
Source: Nat Commun. 2022 Oct 29;13:6468. doi: 10.1038/s41467-022-34192-x (PMC9617879; doi:10.1038/s41467-022-34192-x)
Supplement: Supplementary file 2 — Source Data [file 41467_2022_34192_MOESM2_ESM.zip › Source_Data/Figure2/Fig2a/Vtg.txt]

# Vtg
2.000000
2.005000
2.010000
2.015000
2.020000
2.025000
2.030000
2.035000
2.040000
2.045000
2.050000
2.055000
2.060000
2.065000
2.070000
2.075000
2.080000
2.085000
2.090000
2.095000
2.100000
2.105000
2.110000
2.115000
2.120000
2.125000
2.130000
2.135000
2.140000
2.145000
2.150000
2.155000
2.160000
2.165000
2.170000
2.175000
2.180000
2.185000
2.190000
2.195000
2.200000
2.205000
2.210000
2.215000
2.220000
2.225000
2.230000
2.235000
2.240000
2.245000
2.250000
2.255000
2.260000
2.265000
2.270000
2.275000
2.280000
2.285000
2.290000
2.295000
2.300000
2.305000
2.310000
2.315000
2.320000
2.325000
2.330000
2.335000
2.340000
2.345000
2.350000
2.355000
2.360000
2.365000
2.370000
2.375000
2.380000
2.385000
2.390000
2.395000
2.400000
2.405000
2.410000
2.415000
2.420000
2.425000
2.430000
2.435000
2.440000
2.445000
2.450000
2.455000
2.460000
2.465000
2.470000
2.475000
2.480000
2.485000
2.490000
2.495000
2.500000
2.505000
2.510000
2.515000
2.520000
2.525000
2.530000
2.535000
2.540000
2.545000
2.550000
2.555000
2.560000
2.565000
2.570000
2.575000
2.580000
2.585000
2.590000
2.595000
2.600000
2.605000
2.610000
2.615000
2.620000
2.625000
2.630000
2.635000
2.640000
2.645000
2.650000
2.655000
2.660000
2.665000
2.670000
2.675000
2.680000
2.685000
2.690000
2.695000
2.700000
2.705000
2.710000
2.715000
2.720000
2.725000
2.730000
2.735000
2.740000
2.745000
2.750000
2.755000
2.760000
2.765000
2.770000
2.775000
2.780000
2.785000
2.790000
2.795000
2.800000
2.805000
2.810000
2.815000
2.820000
2.825000
2.830000
2.835000
2.840000
2.845000
2.850000
2.855000
2.860000
2.865000
2.870000
2.875000
2.880000
2.885000
2.890000
2.895000
2.900000
2.905000
2.910000
2.915000
2.920000
2.925000
2.930000
2.935000
2.940000
2.945000
2.950000
2.955000
2.960000
2.965000
2.970000
2.975000
2.980000
2.985000
2.990000
2.995000
3.000000
3.005000
3.010000
3.015000
3.020000
3.025000
3.030000
3.035000
3.040000
3.045000
3.050000
3.055000
3.060000
3.065000
3.070000
3.075000
3.080000
3.085000
3.090000
3.095000
3.100000
3.105000
3.110000
3.115000
3.120000
3.125000
3.130000
3.135000
3.140000
3.145000
3.150000
3.155000
3.160000
3.165000
3.170000
3.175000
3.180000
3.185000
3.190000
3.195000
3.200000
3.205000
3.210000
3.215000
3.220000
3.225000
3.230000
3.235000
3.240000
3.245000
3.250000
3.255000
3.260000
3.265000
3.270000
3.275000
3.280000
3.285000
3.290000
3.295000
3.300000
3.305000
3.310000
3.315000
3.320000
3.325000
3.330000
3.335000
3.340000
3.345000
3.350000
3.355000
3.360000
3.365000
3.370000
3.375000
3.380000
3.385000
3.390000
3.395000
3.400000
3.405000
3.410000
3.415000
3.420000
3.425000
3.430000
3.435000
3.440000
3.445000
3.450000
3.455000
3.460000
3.465000
3.470000
3.475000
3.480000
3.485000
3.490000
3.495000
3.500000
3.505000
3.510000
3.515000
3.520000
3.525000
3.530000
3.535000
3.540000
3.545000
3.550000
3.555000
3.560000
3.565000
3.570000
3.575000
3.580000
3.585000
3.590000
3.595000
3.600000
3.605000
3.610000
3.615000
3.620000
3.625000
3.630000
3.635000
3.640000
3.645000
3.650000
3.655000
3.660000
3.665000
3.670000
3.675000
3.680000
3.685000
3.690000
3.695000
3.700000
3.705000
3.710000
3.715000
3.720000
3.725000
3.730000
3.735000
3.740000
3.745000
3.750000
3.755000
3.760000
3.765000
3.770000
3.775000
3.780000
3.785000
3.790000
3.795000
3.800000
3.805000
3.810000
3.815000
3.820000
3.825000
3.830000
3.835000
3.840000
3.845000
3.850000
3.855000
3.860000
3.865000
3.870000
3.875000
3.880000
3.885000
3.890000
3.895000
3.900000
3.905000
3.910000
3.915000
3.920000
3.925000
3.930000
3.935000
3.940000
3.945000
3.950000
3.955000
3.960000
3.965000
3.970000
3.975000
3.980000
3.985000
3.990000
3.995000
4.000000
4.005000
4.010000
4.015000
4.020000
4.025000
4.030000
4.035000
4.040000
4.045000
4.050000
4.055000
4.060000
4.065000
4.070000
4.075000
4.080000
4.085000
4.090000
4.095000
4.100000
4.105000
4.110000
4.115000
4.120000
4.125000
4.130000
4.135000
4.140000
4.145000
4.150000
4.155000
4.160000
4.165000
4.170000
4.175000
4.180000
4.185000
4.190000
4.195000
4.200000
4.205000
4.210000
4.215000
4.220000
4.225000
4.230000
4.235000
4.240000
4.245000
4.250000
4.255000
4.260000
4.265000
4.270000
4.275000
4.280000
4.285000
4.290000
4.295000
4.300000
4.305000
4.310000
4.315000
4.320000
4.325000
4.330000
4.335000
4.340000
4.345000
4.350000
4.355000
4.360000
4.365000
4.370000
4.375000
4.380000
4.385000
4.390000
4.395000
4.400000
4.405000
4.410000
4.415000
4.420000
4.425000
4.430000
4.435000
4.440000
4.445000
4.450000
4.455000
4.460000
4.465000
4.470000
4.475000
4.480000
4.485000
4.490000
4.495000
4.500000
4.505000
4.510000
4.515000
4.520000
4.525000
4.530000
4.535000
4.540000
4.545000
4.550000
4.555000
4.560000
4.565000
4.570000
4.575000
4.580000
4.585000
4.590000
4.595000
4.600000
4.605000
4.610000
4.615000
4.620000
4.625000
4.630000
4.635000
4.640000
4.645000
4.650000
4.655000
4.660000
4.665000
4.670000
4.675000
4.680000
4.685000
4.690000
4.695000
4.700000
4.705000
4.710000
4.715000
4.720000
4.725000
4.730000
4.735000
4.740000
4.745000
4.750000
4.755000
4.760000
4.765000
4.770000
4.775000
4.780000
4.785000
4.790000
4.795000
4.800000
4.805000
4.810000
4.815000
4.820000
4.825000
4.830000
4.835000
4.840000
4.845000
4.850000
4.855000
4.860000
4.865000
4.870000
4.875000
4.880000
4.885000
4.890000
4.895000
4.900000
4.905000
4.910000
4.915000
4.920000
4.925000
4.930000
4.935000
4.940000
4.945000
4.950000
4.955000
4.960000
4.965000
4.970000
4.975000
4.980000
4.985000
4.990000
4.995000
5.000000
5.005000
5.010000
5.015000
5.020000
5.025000
5.030000
5.035000
5.040000
5.045000
5.050000
5.055000
5.060000
5.065000
5.070000
5.075000
5.080000
5.085000
5.090000
5.095000
5.100000
5.105000
5.110000
5.115000
5.120000
5.125000
5.130000
5.135000
5.140000
5.145000
5.150000
5.155000
5.160000
5.165000
5.170000
5.175000
5.180000
5.185000
5.190000
5.195000
5.200000
5.205000
5.210000
5.215000
5.220000
5.225000
5.230000
5.235000
5.240000
5.245000
5.250000
5.255000
5.260000
5.265000
5.270000
5.275000
5.280000
5.285000
5.290000
5.295000
5.300000
5.305000
5.310000
5.315000
5.320000
5.325000
5.330000
5.335000
5.340000
5.345000
5.350000
5.355000
5.360000
5.365000
5.370000
5.375000
5.380000
5.385000
5.390000
5.395000
5.400000
5.405000
5.410000
5.415000
5.420000
5.425000
5.430000
5.435000
5.440000
5.445000
5.450000
5.455000
5.460000
5.465000
5.470000
5.475000
5.480000
5.485000
5.490000
5.495000
5.500000
5.505000
5.510000
5.515000
5.520000
5.525000
5.530000
5.535000
5.540000
5.545000
5.550000
5.555000
5.560000
5.565000
5.570000
5.575000
5.580000
5.585000
5.590000
5.595000
5.600000
5.605000
5.610000
5.615000
5.620000
5.625000
5.630000
5.635000
5.640000
5.645000
5.650000
5.655000
5.660000
5.665000
5.670000
5.675000
5.680000
5.685000
5.690000
5.695000
5.700000
5.705000
5.710000
5.715000
5.720000
5.725000
5.730000
5.735000
5.740000
5.745000
5.750000
5.755000
5.760000
5.765000
5.770000
5.775000
5.780000
5.785000
5.790000
5.795000
5.800000
5.805000
5.810000
5.815000
5.820000
5.825000
5.830000
5.835000
5.840000
5.845000
5.850000
5.855000
5.860000
5.865000
5.870000
5.875000
5.880000
5.885000
5.890000
5.895000
5.900000
5.905000
5.910000
5.915000
5.920000
5.925000
5.930000
5.935000
5.940000
5.945000
5.950000
5.955000
5.960000
5.965000
5.970000
5.975000
5.980000
5.985000
5.990000
5.995000
6.000000
6.005000
6.010000
6.015000
6.020000
6.025000
6.030000
6.035000
6.040000
6.045000
6.050000
6.055000
6.060000
6.065000
6.070000
6.075000
6.080000
6.085000
6.090000
6.095000
6.100000
6.105000
6.110000
6.115000
6.120000
6.125000
6.130000
6.135000
6.140000
6.145000
6.150000
6.155000
6.160000
6.165000
6.170000
6.175000
6.180000
6.185000
6.190000
6.195000
6.200000
6.205000
6.210000
6.215000
6.220000
6.225000
6.230000
6.235000
6.240000
6.245000
6.250000
6.255000
6.260000
6.265000
6.270000
6.275000
6.280000
6.285000
6.290000
6.295000
6.300000
6.305000
6.310000
6.315000
6.320000
6.325000
6.330000
6.335000
6.340000
6.345000
6.350000
6.355000
6.360000
6.365000
6.370000
6.375000
6.380000
6.385000
6.390000
6.395000
6.400000
6.405000
6.410000
6.415000
6.420000
6.425000
6.430000
6.435000
6.440000
6.445000
6.450000
6.455000
6.460000
6.465000
6.470000
6.475000
6.480000
6.485000
6.490000
6.495000
6.500000
6.505000
6.510000
6.515000
6.520000
6.525000
6.530000
6.535000
6.540000
6.545000
6.550000
6.555000
6.560000
6.565000
6.570000
6.575000
6.580000
6.585000
6.590000
6.595000
6.600000
6.605000
6.610000
6.615000
6.620000
6.625000
6.630000
6.635000
6.640000
6.645000
6.650000
6.655000
6.660000
6.665000
6.670000
6.675000
6.680000
6.685000
6.690000
6.695000
6.700000
6.705000
6.710000
6.715000
6.720000
6.725000
6.730000
6.735000
6.740000
6.745000
6.750000
6.755000
6.760000
6.765000
6.770000
6.775000
6.780000
6.785000
6.790000
6.795000
6.800000
6.805000
6.810000
6.815000
6.820000
6.825000
6.830000
6.835000
6.840000
6.845000
6.850000
6.855000
6.860000
6.865000
6.870000
6.875000
6.880000
6.885000
6.890000
6.895000
6.900000
6.905000
6.910000
6.915000
6.920000
6.925000
6.930000
6.935000
6.940000
6.945000
6.950000
6.955000
6.960000
6.965000
6.970000
6.975000
6.980000
6.985000
6.990000
6.995000
7.000000
7.005000
7.010000
7.015000
7.020000
7.025000
7.030000
7.035000
7.040000
7.045000
7.050000
7.055000
7.060000
7.065000
7.070000
7.075000
7.080000
7.085000
7.090000
7.095000
7.100000
7.105000
7.110000
7.115000
7.120000
7.125000
7.130000
7.135000
7.140000
7.145000
7.150000
7.155000
7.160000
7.165000
7.170000
7.175000
7.180000
7.185000
7.190000
7.195000
7.200000
7.205000
7.210000
7.215000
7.220000
7.225000
7.230000
7.235000
7.240000
7.245000
7.250000
7.255000
7.260000
7.265000
7.270000
7.275000
7.280000
7.285000
7.290000
7.295000
7.300000
7.305000
7.310000
7.315000
7.320000
7.325000
7.330000
7.335000
7.340000
7.345000
7.350000
7.355000
7.360000
7.365000
7.370000
7.375000
7.380000
7.385000
7.390000
7.395000
7.400000
7.405000
7.410000
7.415000
7.420000
7.425000
7.430000
7.435000
7.440000
7.445000
7.450000
7.455000
7.460000
7.465000
7.470000
7.475000
7.480000
7.485000
7.490000
7.495000
7.500000
7.505000
7.510000
7.515000
7.520000
7.525000
7.530000
7.535000
7.540000
7.545000
7.550000
7.555000
7.560000
7.565000
7.570000
7.575000
7.580000
7.585000
7.590000
7.595000
7.600000
7.605000
7.610000
7.615000
7.620000
7.625000
7.630000
7.635000
7.640000
7.645000
7.650000
7.655000
7.660000
7.665000
7.670000
7.675000
7.680000
7.685000
7.690000
7.695000
7.700000
7.705000
7.710000
7.715000
7.720000
7.725000
7.730000
7.735000
7.740000
7.745000
7.750000
7.755000
7.760000
7.765000
7.770000
7.775000
7.780000
7.785000
7.790000
7.795000
7.800000
7.805000
7.810000
7.815000
7.820000
7.825000
7.830000
7.835000
7.840000
7.845000
7.850000
7.855000
7.860000
7.865000
7.870000
7.875000
7.880000
7.885000
7.890000
7.895000
7.900000
7.905000
7.910000
7.915000
7.920000
7.925000
7.930000
7.935000
7.940000
7.945000
7.950000
7.955000
7.960000
7.965000
7.970000
7.975000
7.980000
7.985000
7.990000
7.995000
8.000000
