# Supplementary material for: Spontaneous time-reversal symmetry breaking in twisted double bilayer graphene
Source: Nat Commun. 2022 Oct 29;13:6468. doi: 10.1038/s41467-022-34192-x (PMC9617879; doi:10.1038/s41467-022-34192-x)
Supplement: Supplementary file 2 — Source Data [file 41467_2022_34192_MOESM2_ESM.zip › Source_Data/Figure2/Fig2b/rxy.txt]

-5.426434936523437500e+02,-5.445510253906250000e+02,-5.440734863281250000e+02,-5.402589721679687500e+02,-5.297689819335937500e+02,-5.240469970703125000e+02,-5.273845214843750000e+02,-5.226165161132812500e+02,-5.116495056152343750e+02,-5.073575134277343750e+02,-5.073575134277343750e+02,-5.073575134277343750e+02,-5.049735107421875000e+02,-4.997279968261718750e+02,-4.987745056152343750e+02,-5.002050170898437500e+02,-5.054500122070312500e+02,-5.025889892578125000e+02,-4.968670043945312500e+02,-5.002049865722656250e+02,-5.044965209960937500e+02,-5.049729919433593750e+02,-4.982974853515625000e+02,-4.940059814453125000e+02,-4.944830017089843750e+02,-4.873305053710937500e+02,-4.797010192871093750e+02,-4.854229736328125000e+02,-4.873305053710937500e+02,-4.816085205078125000e+02,-4.768400268554687500e+02,-4.777934875488281250e+02,-4.825620117187500000e+02,-4.868535156250000000e+02,-4.830390014648437500e+02,-4.816079711914062500e+02,-4.820849914550781250e+02,-4.839925231933593750e+02,-4.835155029296875000e+02,-4.816080017089843750e+02,-4.782705078125000000e+02,-4.758859863281250000e+02,-4.768399963378906250e+02,-4.763629760742187500e+02,-4.739790039062500000e+02,-4.720715026855468750e+02,-4.696875000000000000e+02,-4.682570190429687500e+02,-4.673029785156250000e+02,-4.758865051269531250e+02,-4.777934570312500000e+02,-4.782705078125000000e+02,-4.768400268554687500e+02,-4.777935180664062500e+02,-4.768400268554687500e+02,-4.773170166015625000e+02,-4.763629760742187500e+02,-4.754094848632812500e+02,-4.758865051269531250e+02,-4.701640014648437500e+02,-4.696875000000000000e+02,-4.706409912109375000e+02,-4.692105102539062500e+02,-4.701645202636718750e+02,-4.701640014648437500e+02,-4.668265380859375000e+02,-4.653959960937500000e+02,-4.639655151367187500e+02,-4.649190063476562500e+02,-4.620579833984375000e+02,-4.591970214843750000e+02,-4.539520263671875000e+02,-4.587199707031250000e+02,-4.596740112304687500e+02,-4.553825073242187500e+02,-4.525214843750000000e+02,-4.496605224609375000e+02,-4.487065124511718750e+02,-4.448920288085937500e+02,-4.429844970703125000e+02,-4.415540161132812500e+02,-4.425075073242187500e+02,-4.439385070800781250e+02,-4.496605224609375000e+02,-4.506139831542968750e+02,-4.506139831542968750e+02,-4.444149780273437500e+02,-4.420310058593750000e+02,-4.401235351562500000e+02,-4.415540161132812500e+02,-4.382160034179687500e+02,-4.296329956054687500e+02,-4.253414916992187500e+02,-4.258184814453125000e+02,-4.296329956054687500e+02,-4.301099853515625000e+02,-4.262949829101562500e+02,-4.301099853515625000e+02,-4.372619934082031250e+02,-4.353550109863281250e+02,-4.353550109863281250e+02,-4.348780212402343750e+02,-4.339244995117187500e+02,-4.334475097656250000e+02,-4.296329956054687500e+02,-4.210499877929687500e+02,-4.167584838867187500e+02,-4.148510131835937500e+02,-4.129440307617187500e+02,-4.067449951171875000e+02,-4.053145141601562500e+02,-4.048375244140625000e+02,-4.067445068359375000e+02,-4.062684936523437500e+02,-4.076984863281250000e+02,-4.100830078125000000e+02,-4.119899902343750000e+02,-4.134209899902343750e+02,-4.134205322265625000e+02,-4.134205322265625000e+02,-4.148509826660156250e+02,-4.124669799804687500e+02,-4.110364990234375000e+02,-4.153280029296875000e+02,-4.162814941406250000e+02,-4.153280029296875000e+02,-4.096059875488281250e+02,-4.096059875488281250e+02,-4.119899902343750000e+02,-4.138974914550781250e+02,-4.115135192871093750e+02,-4.043610229492187500e+02,-4.005459899902343750e+02,-4.100824584960937500e+02,-4.124669799804687500e+02,-4.086524658203125000e+02,-4.067449951171875000e+02,-4.043605041503906250e+02,-4.081755065917968750e+02,-4.072214965820312500e+02,-4.038839721679687500e+02,-3.976849975585937500e+02,-3.948240051269531250e+02,-3.972080078125000000e+02,-4.005460205078125000e+02,-4.091289978027343750e+02,-4.034069824218750000e+02,-4.062680053710937500e+02,-4.067449951171875000e+02,-3.962545166015625000e+02,-3.876705017089843750e+02,-3.824249877929687500e+02,-3.814725036621093750e+02,-3.809954833984375000e+02,-3.800419921875000000e+02,-3.800419921875000000e+02,-3.800420227050781250e+02,-3.733665161132812500e+02,-3.738429870605468750e+02,-3.652595214843750000e+02,-3.633525085449218750e+02,-3.685980224609375000e+02,-3.762260131835937500e+02,-3.733649902343750000e+02,-3.690740051269531250e+02,-3.709824829101562500e+02,-3.781344909667968750e+02,-3.829029846191406250e+02,-3.838565063476562500e+02,-3.867174987792968750e+02,-3.948240051269531250e+02,-3.962545166015625000e+02,-3.914865112304687500e+02,-3.891019897460937500e+02,-3.891019897460937500e+02,-3.886240234375000000e+02,-3.953004760742187500e+02,-3.981619873046875000e+02,-4.024534912109375000e+02,-4.034070129394531250e+02,-3.991154785156250000e+02,-3.919630126953125000e+02,-3.948240051269531250e+02,-3.967315063476562500e+02,-4.024530029296875000e+02,-3.967310180664062500e+02,-3.914865112304687500e+02,-3.910090026855468750e+02,-3.953009643554687500e+02,-3.976849975585937500e+02,-3.972084960937500000e+02,-3.929165039062500000e+02,-3.852869873046875000e+02,-3.843334960937500000e+02,-3.876709899902343750e+02,-3.867180175781250000e+02,-3.809960327148437500e+02,-3.790885009765625000e+02,-3.819479980468750000e+02,-3.800410156250000000e+02,-3.800415039062500000e+02,-3.857634887695312500e+02,-3.876709899902343750e+02,-3.814725036621093750e+02,-3.814725341796875000e+02,-3.886250000000000000e+02,-3.891019897460937500e+02,-3.876715087890625000e+02,-3.867180175781250000e+02,-3.829030151367187500e+02,-3.795650024414062500e+02,-3.781350097656250000e+02,-3.757505187988281250e+02,-3.685975341796875000e+02,-3.724125061035156250e+02,-3.767040100097656250e+02,-3.752739868164062500e+02,-3.767044982910156250e+02,-3.705050048828125000e+02,-3.695509948730468750e+02,-3.700279846191406250e+02,-3.700279846191406250e+02,-3.762274780273437500e+02,-3.809955139160156250e+02,-3.833795166015625000e+02,-3.800414733886718750e+02,-3.709815063476562500e+02,-3.609680175781250000e+02,-3.604915161132812500e+02,-3.623984985351562500e+02,-3.609679870605468750e+02,-3.609679870605468750e+02,-3.576300048828125000e+02,-3.557230224609375000e+02,-3.528609924316406250e+02,-3.533385009765625000e+02,-3.600140075683593750e+02,-3.609679870605468750e+02,-3.600144958496093750e+02,-3.557229919433593750e+02,-3.557230224609375000e+02,-3.471400146484375000e+02,-3.433249816894531250e+02,-3.428470153808593750e+02,-3.495239868164062500e+02,-3.595375061035156250e+02,-3.619215087890625000e+02,-3.604915161132812500e+02,-3.647825012207031250e+02,-3.705044860839843750e+02,-3.747964782714843750e+02,-3.695509948730468750e+02,-3.662130126953125000e+02,-3.671669921875000000e+02,-3.700279846191406250e+02,-3.652594909667968750e+02,-3.628750000000000000e+02,-3.619215087890625000e+02,-3.666900024414062500e+02,-3.690745239257812500e+02,-3.666900024414062500e+02,-3.566765136718750000e+02,-3.585840148925781250e+02,-3.533385009765625000e+02,-3.500005187988281250e+02,-3.452325134277343750e+02,-3.442785034179687500e+02,-3.447554931640625000e+02,-3.414179992675781250e+02,-3.342640075683593750e+02,-3.328339843750000000e+02,-3.299725036621093750e+02,-3.247275085449218750e+02,-3.199589843750000000e+02,-3.185285034179687500e+02,-3.209130249023437500e+02,-3.185285034179687500e+02,-3.142369995117187500e+02,-3.099454956054687500e+02,-3.118529968261718750e+02,-3.132835083007812500e+02,-3.166209716796875000e+02,-3.180514831542968750e+02,-3.142369995117187500e+02,-3.156675109863281250e+02,-3.156674804687500000e+02,-3.104224853515625000e+02,-3.004085083007812500e+02,-2.980250244140625000e+02,-2.985015258789062500e+02,-2.965945129394531250e+02,-2.913489990234375000e+02,-2.818120117187500000e+02,-2.741829833984375000e+02,-2.737059936523437500e+02,-2.708444824218750000e+02,-2.622619934082031250e+02,-2.522480010986328125e+02,-2.489100036621093750e+02,-2.436650085449218750e+02,-2.293599548339843750e+02,-2.207769012451171875e+02,-2.179155578613281250e+02,-2.202996978759765625e+02,-2.212537078857421875e+02,-2.231610107421875000e+02,-2.260220642089843750e+02,-2.341282501220703125e+02,-2.417574920654296875e+02,-2.431879882812500000e+02,-2.436649932861328125e+02,-2.436649932861328125e+02,-2.417579956054687500e+02,-2.365124969482421875e+02,-2.331744995117187500e+02,-2.274524841308593750e+02,-2.269754943847656250e+02,-2.264985961914062500e+02,-2.250682373046875000e+02,-2.145777130126953125e+02,-2.088556518554687500e+02,-2.040876464843750000e+02,-2.040872955322265625e+02,-1.964581451416015625e+02,-1.850139465332031250e+02,-1.745236053466796875e+02,-1.635563049316406250e+02,-1.473438568115234375e+02,-1.392374725341796875e+02,-1.344688873291015625e+02,-1.277930526733398438e+02,-1.187335433959960938e+02,-1.115805511474609375e+02,-1.010896072387695312e+02,-9.870554351806640625e+01,-9.870574951171875000e+01,-8.630784606933593750e+01,-7.724780273437500000e+01,-6.389645385742187500e+01,-5.388290405273437500e+01,-4.577674865722656250e+01,-3.433250427246093750e+01,-2.813399887084960938e+01,-2.718000411987304688e+01,-2.002750015258789062e+01,-8.105995178222656250e+00,5.722000122070312500e+00,1.096749877929687500e+01,1.811999511718750000e+01,1.811999893188476562e+01,1.811999893188476562e+01,1.525900268554687500e+01,2.050399780273437500e+01,2.431899642944335938e+01,2.956390380859375000e+01,3.385575866699218750e+01,3.147150421142578125e+01,3.290200042724609375e+01,3.528625488281250000e+01,3.719340515136718750e+01,4.339230728149414062e+01,4.577650451660156250e+01,5.245230484008789062e+01,5.435965347290039062e+01,6.008205413818359375e+01,7.057239532470703125e+01,7.200254821777343750e+01,7.963199615478515625e+01,8.821520233154296875e+01,9.822870635986328125e+01,1.044276962280273438e+02,1.106264801025390625e+02,1.087194976806640625e+02,1.106268615722656250e+02,1.144413986206054688e+02,1.168256530761718750e+02,1.215941467285156250e+02,1.258857498168945312e+02,1.263625946044921875e+02,1.215941467285156250e+02,1.258857498168945312e+02,1.263625946044921875e+02,1.320845947265625000e+02,1.363760986328125000e+02,1.440059509277343750e+02,1.521123046875000000e+02,1.564034881591796875e+02,1.673710021972656250e+02,1.692781524658203125e+02,1.692781524658203125e+02,1.711855010986328125e+02,1.750005493164062500e+02,1.878752441406250000e+02,1.969349975585937500e+02,2.002730102539062500e+02,2.007494964599609375e+02,1.950274963378906250e+02,2.050415039062500000e+02,2.121940002441406250e+02,2.112399902343750000e+02,2.126709899902343750e+02,2.136244812011718750e+02,2.174389953613281250e+02,2.303140106201171875e+02,2.403270111083984375e+02,2.512944946289062500e+02,2.594010009765625000e+02,2.665534973144531250e+02,2.632155151367187500e+02,2.617850036621093750e+02,2.613085021972656250e+02,2.617850036621093750e+02,2.589240112304687500e+02,2.579705200195312500e+02,2.527250061035156250e+02,2.527250061035156250e+02,2.546320190429687500e+02,2.541555175781250000e+02,2.527250061035156250e+02,2.527250061035156250e+02,2.522485046386718750e+02,2.532015075683593750e+02,2.546325073242187500e+02,2.536784973144531250e+02,2.589240112304687500e+02,2.636925048828125000e+02,2.665534973144531250e+02,2.670305175781250000e+02,2.636925048828125000e+02,2.660764770507812500e+02,2.646459960937500000e+02,2.646459960937500000e+02,2.622619934082031250e+02,2.651224975585937500e+02,2.770435180664062500e+02,2.779974975585937500e+02,2.770440063476562500e+02,2.784739990234375000e+02,2.799045104980468750e+02,2.808585205078125000e+02,2.822890014648437500e+02,2.908720092773437500e+02,2.951635131835937500e+02,2.956405029296875000e+02,2.951635131835937500e+02,2.923024902343750000e+02,2.918255004882812500e+02,2.965944824218750000e+02,2.980245056152343750e+02,3.061309814453125000e+02,3.128070068359375000e+02,3.190059814453125000e+02,3.309270019531250000e+02,3.399865112304687500e+02,3.457089843750000000e+02,3.500004882812500000e+02,3.552454833984375000e+02,3.552454833984375000e+02,3.533385009765625000e+02,3.519080200195312500e+02,3.523850097656250000e+02,3.571530151367187500e+02,3.619209594726562500e+02,3.576300048828125000e+02,3.557225036621093750e+02,3.514310302734375000e+02,3.466625061035156250e+02,3.418939819335937500e+02,3.371254882812500000e+02,3.347414855957031250e+02,3.376029968261718750e+02,3.438015136718750000e+02,3.447554931640625000e+02,3.485700073242187500e+02,3.452319946289062500e+02,3.438015136718750000e+02,3.433245239257812500e+02,3.428480224609375000e+02,3.423710021972656250e+02,3.452319946289062500e+02,3.476165161132812500e+02,3.514305114746093750e+02,3.514310302734375000e+02,3.457090148925781250e+02,3.466625061035156250e+02,3.504769897460937500e+02,3.485695190429687500e+02,3.490465087890625000e+02,3.509540405273437500e+02,3.533385009765625000e+02,3.552455139160156250e+02,3.566760253906250000e+02,3.600140075683593750e+02,3.576294860839843750e+02,3.538150024414062500e+02,3.519075012207031250e+02,3.552454833984375000e+02,3.604904785156250000e+02,3.657360229492187500e+02,3.685969848632812500e+02,3.709815063476562500e+02,3.719349975585937500e+02,3.690740051269531250e+02,3.671665039062500000e+02,3.671665039062500000e+02,3.752730102539062500e+02,3.824255065917968750e+02,3.924390258789062500e+02,3.862399902343750000e+02,3.771804809570312500e+02,3.709815063476562500e+02,3.743190002441406250e+02,3.781339721679687500e+02,3.762260131835937500e+02,3.767030029296875000e+02,3.757495117187500000e+02,3.862399902343750000e+02,3.953000183105468750e+02,3.952999877929687500e+02,3.938695068359375000e+02,3.948229980468750000e+02,3.972069702148437500e+02,3.967299804687500000e+02,3.895775146484375000e+02,3.886240234375000000e+02,3.933925170898437500e+02,3.967299804687500000e+02,4.005449829101562500e+02,4.091289978027343750e+02,4.229569702148437500e+02,4.305864868164062500e+02,4.224804687500000000e+02,4.215270080566406250e+02,4.243880004882812500e+02,4.200954895019531250e+02,4.143729858398437500e+02,4.091284790039062500e+02,4.110354919433593750e+02,4.110355224609375000e+02,4.067439880371093750e+02,4.043599853515625000e+02,4.038829956054687500e+02,4.043600158691406250e+02,4.076975097656250000e+02,4.086514892578125000e+02,4.124660034179687500e+02,4.158035278320312500e+02,4.148500061035156250e+02,4.148510131835937500e+02,4.153280029296875000e+02,4.124669799804687500e+02,4.172355041503906250e+02,4.229559936523437500e+02,4.205719909667968750e+02,4.210490112304687500e+02,4.167575073242187500e+02,4.234335327148437500e+02,4.315399780273437500e+02,4.329710083007812500e+02,4.358319702148437500e+02,4.472765197753906250e+02,4.601505126953125000e+02,4.730249633789062500e+02,4.739790039062500000e+02,4.701645202636718750e+02,4.630114746093750000e+02,4.558590087890625000e+02,4.582435302734375000e+02,4.539520263671875000e+02,4.525214843750000000e+02,4.525214843750000000e+02,4.529979858398437500e+02,4.482294921875000000e+02,4.410769958496093750e+02,4.329710083007812500e+02,4.215265197753906250e+02,4.158049926757812500e+02,4.162814941406250000e+02,4.220035095214843750e+02,4.224804992675781250e+02,4.253414916992187500e+02,4.258184814453125000e+02,4.272490234375000000e+02,4.229570007324218750e+02,4.191420288085937500e+02,4.196185302734375000e+02,4.200950317382812500e+02,4.286790161132812500e+02,4.344014892578125000e+02,4.406004943847656250e+02,4.467994995117187500e+02,4.539520263671875000e+02,4.649190063476562500e+02,4.773170166015625000e+02,4.863770141601562500e+02,4.901915283203125000e+02,4.920985107421875000e+02,4.901914672851562500e+02,4.897150268554687500e+02,4.997279663085937500e+02,5.083109741210937500e+02,5.054499816894531250e+02,4.987744750976562500e+02,4.963900146484375000e+02,4.963905029296875000e+02,4.897145080566406250e+02,4.873305053710937500e+02,4.706409912109375000e+02,4.491829833984375000e+02,4.463225097656250000e+02,4.615815124511718750e+02,4.749329833984375000e+02,4.725484924316406250e+02,4.677800292968750000e+02,4.673029785156250000e+02,4.754094848632812500e+02,4.835159912109375000e+02,4.816085205078125000e+02,4.730255126953125000e+02,4.692105102539062500e+02,4.692105102539062500e+02,4.706409912109375000e+02,4.749324951171875000e+02,4.820855102539062500e+02,4.844695129394531250e+02,4.892380371093750000e+02,4.892380065917968750e+02,4.835154724121093750e+02,4.863764953613281250e+02,4.940065307617187500e+02,5.035424804687500000e+02,5.164174804687500000e+02,5.211860351562500000e+02,5.178480224609375000e+02,5.192785034179687500e+02,5.168939819335937500e+02,5.126025390625000000e+02,5.002050170898437500e+02,5.016354980468750000e+02,4.982980346679687500e+02,4.963905029296875000e+02,5.059270019531250000e+02,5.240469970703125000e+02,5.397824707031250000e+02,5.350139770507812500e+02,5.283380126953125000e+02,5.235700073242187500e+02,5.226165161132812500e+02,5.230929565429687500e+02,5.226165161132812500e+02,5.211854858398437500e+02,5.354909667968750000e+02,5.550410156250000000e+02,5.664855346679687500e+02,5.736380004882812500e+02,5.702999877929687500e+02,5.583790283203125000e+02,5.459810180664062500e+02,5.335839843750000000e+02,5.359680175781250000e+02,5.407359619140625000e+02,5.311994628906250000e+02,5.335834960937500000e+02,5.464580078125000000e+02,5.617169799804687500e+02,5.612399902343750000e+02,5.593330078125000000e+02,5.679160156250000000e+02,5.688695068359375000e+02,5.602864990234375000e+02,5.555179443359375000e+02,5.507500000000000000e+02,5.407360229492187500e+02,5.316765136718750000e+02,5.345369873046875000e+02,5.440739746093750000e+02,5.426434936523437500e+02,5.297689819335937500e+02,5.173709716796875000e+02,5.106954956054687500e+02,5.149869995117187500e+02,5.154635009765625000e+02,5.159404907226562500e+02,5.140329589843750000e+02,5.154635009765625000e+02,5.240479736328125000e+02,5.326309814453125000e+02,5.407369995117187500e+02,5.402600097656250000e+02,5.383525390625000000e+02,5.350150146484375000e+02,5.345380249023437500e+02,5.312005004882812500e+02,5.192789916992187500e+02,5.154644775390625000e+02,5.168950195312500000e+02,5.197559814453125000e+02,5.202335205078125000e+02,5.240474853515625000e+02,5.292929687500000000e+02,5.388294677734375000e+02,5.512274780273437500e+02,5.474130249023437500e+02,5.378750000000000000e+02,5.230930175781250000e+02,5.121260375976562500e+02,5.140335083007812500e+02,5.216630249023437500e+02,5.250004882812500000e+02,5.307225341796875000e+02,5.369215087890625000e+02,5.254769897460937500e+02,5.130794677734375000e+02,5.040205078125000000e+02,4.968670043945312500e+02,4.925755310058593750e+02,4.797009887695312500e+02,4.739790039062500000e+02,4.692105102539062500e+02,4.725480041503906250e+02,4.730255126953125000e+02,4.763630065917968750e+02,4.849459838867187500e+02,4.992515258789062500e+02,5.083115234375000000e+02,5.097420043945312500e+02,4.920984802246093750e+02,4.811315307617187500e+02,4.897145080566406250e+02,4.954365234375000000e+02,4.901915283203125000e+02,4.768400268554687500e+02,4.568129882812500000e+02,4.467990112304687500e+02,4.429844970703125000e+02,4.439385375976562500e+02,4.429845275878906250e+02,4.467994995117187500e+02,4.611044921875000000e+02,4.630114746093750000e+02,4.663495178222656250e+02,4.758865051269531250e+02,4.949600219726562500e+02,5.083115234375000000e+02,5.159404907226562500e+02,5.183245239257812500e+02,5.326300048828125000e+02,5.335839843750000000e+02,5.302454833984375000e+02,5.426434936523437500e+02,5.450274658203125000e+02,5.459815063476562500e+02,5.531340332031250000e+02,5.564720458984375000e+02,5.602864990234375000e+02,5.717305297851562500e+02,5.774525146484375000e+02,5.803134765625000000e+02,5.779290161132812500e+02,5.750684814453125000e+02,5.993870239257812500e+02,6.160765380859375000e+02,6.117849731445312500e+02,6.079699707031250000e+02,6.127385253906250000e+02,6.284744873046875000e+02,6.318120117187500000e+02,6.361040039062500000e+02,6.346735229492187500e+02,6.413489990234375000e+02,6.561304931640625000e+02,6.566074829101562500e+02,6.413485107421875000e+02,6.384874877929687500e+02,6.389644775390625000e+02,6.513635253906250000e+02,6.804505004882812500e+02,6.966629638671875000e+02,6.918945312500000000e+02,6.556550292968750000e+02,6.566085205078125000e+02,6.747285156250000000e+02,7.176434936523437500e+02,7.462540283203125000e+02,7.481614990234375000e+02,7.290880126953125000e+02,6.971395263671875000e+02,6.842650146484375000e+02,6.690059814453125000e+02,6.570844726562500000e+02,6.670985107421875000e+02,6.775889892578125000e+02,6.661450195312500000e+02,6.852185058593750000e+02,6.852185058593750000e+02,6.728209838867187500e+02,6.856960449218750000e+02,6.909404907226562500e+02,6.899869995117187500e+02,7.009539794921875000e+02,7.085834960937500000e+02,7.252730102539062500e+02,7.147824707031250000e+02,6.833104858398437500e+02,6.551770019531250000e+02,6.380109863281250000e+02,6.556539916992187500e+02,7.309959716796875000e+02,8.306560058593750000e+02,9.131495361328125000e+02,9.307910156250000000e+02,8.959835205078125000e+02,8.435305175781250000e+02,8.163504638671875000e+02,8.187374267578125000e+02,8.478224487304687500e+02,8.826314697265625000e+02,9.565400390625000000e+02,9.808599853515625000e+02,9.679859619140625000e+02,9.598800048828125000e+02,9.374655761718750000e+02,9.431899414062500000e+02,9.598804931640625000e+02,9.498629760742187500e+02,9.799039916992187500e+02,9.822905273437500000e+02,1.001839050292968750e+03,1.020912963867187500e+03,1.015192504882812500e+03,1.021390502929687500e+03,1.035217529296875000e+03,1.046187011718750000e+03,1.057155029296875000e+03,1.036647460937500000e+03,1.039509521484375000e+03,1.062874511718750000e+03,1.059539916992187500e+03,1.059540039062500000e+03,1.033788940429687500e+03,9.827684936523437500e+02,9.779984741210937500e+02,9.970744628906250000e+02,1.021869018554687500e+03,1.050954956054687500e+03,1.105790039062500000e+03,1.130590087890625000e+03,1.155385009765625000e+03,1.179225097656250000e+03,1.215465087890625000e+03,1.212130126953125000e+03,1.209739990234375000e+03,1.182564941406250000e+03,1.141074951171875000e+03,1.141554931640625000e+03,1.153000000000000000e+03,1.205449951171875000e+03,1.265534912109375000e+03,1.269350097656250000e+03,1.278410034179687500e+03,1.263150024414062500e+03,1.291280029296875000e+03,1.348024902343750000e+03,1.377109985351562500e+03,1.411445068359375000e+03,1.451979980468750000e+03,1.455310058593750000e+03,1.459604980468750000e+03,1.431474975585937500e+03,1.403814941406250000e+03,1.421459960937500000e+03,1.463419921875000000e+03,1.461040039062500000e+03,1.434810058593750000e+03,1.471530029296875000e+03,1.525885009765625000e+03,1.546864990234375000e+03,1.529699951171875000e+03,1.504905029296875000e+03,1.445780029296875000e+03,1.423364990234375000e+03,1.392375000000000000e+03,1.379020019531250000e+03,1.341349975585937500e+03,1.324659912109375000e+03,1.276495971679687500e+03,1.301296508789062500e+03,1.252182495117187500e+03,1.188287475585937500e+03,1.138220458984375000e+03,1.183518432617187500e+03,1.231677001953125000e+03,1.243598510742187500e+03,1.285081542968750000e+03,1.328476074218750000e+03,1.302245971679687500e+03,1.265054931640625000e+03,1.170170166015625000e+03,1.235020019531250000e+03,1.100544921875000000e+03,1.131064941406250000e+03,1.033789916992187500e+03,5.674350585937500000e+02,3.228149414062500000e+02,3.623947753906250000e+02,1.869199218750000000e+02,1.692751464843750000e+02,3.099450683593750000e+02,-1.587900390625000000e+02,-1.320849609375000000e+02,2.317451171875000000e+02,1.187351074218750000e+02,3.609650878906250000e+02,4.482250976562500000e+02,5.364399414062500000e+02,6.084401855468750000e+02,5.836499023437500000e+02,6.828300781250000000e+02,8.764301757812500000e+02,8.201599121093750000e+02,1.178265136718750000e+03,1.189710205078125000e+03,1.540199951171875000e+03,2.172485107421875000e+03,2.563495117187500000e+03,2.472894775390625000e+03,2.298844726562500000e+03,2.528684814453125000e+03,2.377044677734375000e+03,2.040400390625000000e+03,2.216369873046875000e+03,2.182014892578125000e+03,1.940720214843750000e+03,1.104399414062500000e+03,1.711399902343750000e+03,2.532000000000000000e+03,3.980700195312500000e+03,4.831799804687500000e+03,1.568799804687500000e+03,0.000000000000000000e+00,0.000000000000000000e+00,0.000000000000000000e+00,0.000000000000000000e+00,0.000000000000000000e+00,0.000000000000000000e+00,0.000000000000000000e+00,0.000000000000000000e+00,0.000000000000000000e+00,0.000000000000000000e+00,0.000000000000000000e+00,0.000000000000000000e+00,0.000000000000000000e+00,0.000000000000000000e+00,0.000000000000000000e+00,0.000000000000000000e+00,0.000000000000000000e+00,0.000000000000000000e+00,0.000000000000000000e+00,0.000000000000000000e+00,0.000000000000000000e+00,0.000000000000000000e+00,0.000000000000000000e+00,0.000000000000000000e+00,0.000000000000000000e+00,0.000000000000000000e+00,0.000000000000000000e+00,0.000000000000000000e+00,0.000000000000000000e+00,0.000000000000000000e+00,0.000000000000000000e+00,0.000000000000000000e+00,0.000000000000000000e+00,0.000000000000000000e+00,0.000000000000000000e+00,0.000000000000000000e+00,0.000000000000000000e+00,0.000000000000000000e+00,0.000000000000000000e+00,0.000000000000000000e+00,0.000000000000000000e+00,0.000000000000000000e+00,0.000000000000000000e+00,0.000000000000000000e+00,0.000000000000000000e+00,0.000000000000000000e+00,0.000000000000000000e+00,0.000000000000000000e+00,-3.240150878906250000e+03,-2.215849609375000000e+03,-1.556400390625000000e+03,-1.109149902343750000e+03,-1.486750000000000000e+03,-1.910699707031250000e+03,-2.107614990234375000e+03,-2.865789794921875000e+03,-2.773770263671875000e+03,-2.727544921875000000e+03,-2.590185302734375000e+03,-2.393235107421875000e+03,-1.574530273437500000e+03,-1.854435058593750000e+03,-1.954569824218750000e+03,-2.702725341796875000e+03,-3.206760009765625000e+03,-3.722195312500000000e+03,-3.476180175781250000e+03,-3.626350097656250000e+03,-3.496204833984375000e+03,-2.855319824218750000e+03,-2.963090087890625000e+03,-2.896810058593750000e+03,-2.606875000000000000e+03,-2.154834960937500000e+03,-2.173435058593750000e+03,-2.939235107421875000e+03,-3.166224853515625000e+03,-2.612604980468750000e+03,-2.087125000000000000e+03,-1.528274902343750000e+03,-1.307492065429687500e+03,-1.428135498046875000e+03,-1.707084350585937500e+03,-2.200134521484375000e+03,-2.064712158203125000e+03,-1.873025390625000000e+03,-1.982221069335937500e+03,-2.130515625000000000e+03,-1.777656494140625000e+03,-1.389985473632812500e+03,-1.032358398437500000e+03,-1.196867919921875000e+03,-9.231649169921875000e+02,-8.640349731445312500e+02,-1.311304931640625000e+03,-1.614582031250000000e+03,-1.872553100585937500e+03,-1.890672485351562500e+03,-2.267851806640625000e+03,-1.975071533203125000e+03,-1.959337524414062500e+03,-2.175343994140625000e+03,-2.081887451171875000e+03,-2.130523925781250000e+03,-1.993193115234375000e+03,-2.051360107421875000e+03,-1.706605957031250000e+03,-1.645575439453125000e+03,-1.765739990234375000e+03,-1.940739990234375000e+03,-1.882083496093750000e+03,-1.708517578125000000e+03,-1.760968505859375000e+03,-1.952659912109375000e+03,-2.073774414062500000e+03,-2.156743408203125000e+03,-2.137194824218750000e+03,-2.135765136718750000e+03,-2.281679931640625000e+03,-2.316959472656250000e+03,-2.536315185546875000e+03,-2.518192382812500000e+03,-2.371801513671875000e+03,-2.351298095703125000e+03,-2.278343750000000000e+03,-2.101438476562500000e+03,-2.025610473632812500e+03,-2.055176025390625000e+03,-1.832019531250000000e+03,-1.638422607421875000e+03,-1.569756958007812500e+03,-1.707564941406250000e+03,-1.699939941406250000e+03,-1.660834960937500000e+03,-1.801979980468750000e+03,-1.806270019531250000e+03,-1.820580078125000000e+03,-1.779090087890625000e+03,-1.757630004882812500e+03,-1.750479980468750000e+03,-1.955995117187500000e+03,-2.047550048828125000e+03,-2.090939941406250000e+03,-2.052320068359375000e+03,-2.048030029296875000e+03,-1.985564941406250000e+03,-1.961245117187500000e+03,-1.907834960937500000e+03,-1.963145019531250000e+03,-1.925000000000000000e+03,-1.784810058593750000e+03,-1.695160034179687500e+03,-1.770505004882812500e+03,-1.776229980468750000e+03,-1.626975097656250000e+03,-1.580245117187500000e+03,-1.610760009765625000e+03,-1.598364990234375000e+03,-1.601224975585937500e+03,-1.727114990234375000e+03,-1.804839965820312500e+03,-1.896395019531250000e+03,-1.974590087890625000e+03,-1.968870117187500000e+03,-1.977935058593750000e+03,-2.006539916992187500e+03,-2.009400024414062500e+03,-1.943124877929687500e+03,-1.906885009765625000e+03,-1.923574951171875000e+03,-1.960290039062500000e+03,-1.910219970703125000e+03,-1.893054931640625000e+03,-1.893054931640625000e+03,-1.815324951171875000e+03,-1.704224975585937500e+03,-1.658925048828125000e+03,-1.753810058593750000e+03,-1.774795043945312500e+03,-1.766689941406250000e+03,-1.724724975585937500e+03,-1.744280029296875000e+03,-1.738555053710937500e+03,-1.681810058593750000e+03,-1.662265014648437500e+03,-1.686580078125000000e+03,-1.644140014648437500e+03,-1.610765014648437500e+03,-1.550204956054687500e+03,-1.557834960937500000e+03,-1.537805053710937500e+03,-1.552114990234375000e+03,-1.540669921875000000e+03,-1.547344970703125000e+03,-1.520165039062500000e+03,-1.518254882812500000e+03,-1.506335083007812500e+03,-1.494890014648437500e+03,-1.467709960937500000e+03,-1.454360107421875000e+03,-1.451979980468750000e+03,-1.447205078125000000e+03,-1.435290039062500000e+03,-1.392844970703125000e+03,-1.370915039062500000e+03,-1.369479980468750000e+03,-1.297959960937500000e+03,-1.276500000000000000e+03,-1.275550048828125000e+03,-1.285080078125000000e+03,-1.273159912109375000e+03,-1.318465087890625000e+03,-1.337060058593750000e+03,-1.270780029296875000e+03,-1.229294921875000000e+03,-1.213560058593750000e+03,-1.193050048828125000e+03,-1.184469970703125000e+03,-1.131064941406250000e+03,-1.071460449218750000e+03,-1.042849975585937500e+03,-1.043804931640625000e+03,-9.841975097656250000e+02,-9.932594604492187500e+02,-1.050954956054687500e+03,-1.088625000000000000e+03,-1.070984985351562500e+03,-1.031883056640625000e+03,-9.927814941406250000e+02,-1.001841918945312500e+03,-1.003270507812500000e+03,-1.053340087890625000e+03,-1.112469970703125000e+03,-1.100544921875000000e+03,-1.060969970703125000e+03,-1.036653442382812500e+03,-1.047142089843750000e+03,-1.037126464843750000e+03,-1.050002441406250000e+03,-1.053341064453125000e+03,-1.023296508789062500e+03,-1.026158935546875000e+03,-1.043325561523437500e+03,-1.060492431640625000e+03,-1.039986083984375000e+03,-1.031883056640625000e+03,-1.047140014648437500e+03,-9.927814941406250000e+02,-9.536805419921875000e+02,-9.517725219726562500e+02,-9.427149658203125000e+02,-9.741845703125000000e+02,-9.775230712890625000e+02,-9.694144897460937500e+02,-9.975474853515625000e+02,-1.019482543945312500e+03,-1.018529541015625000e+03,-9.880109252929687500e+02,-9.746624755859375000e+02,-9.822895507812500000e+02,-9.937365722656250000e+02,-1.026158447265625000e+03
-5.240469970703125000e+02,-5.393059692382812500e+02,-5.416900024414062500e+02,-5.397824707031250000e+02,-5.340605468750000000e+02,-5.340599975585937500e+02,-5.402595214843750000e+02,-5.402590332031250000e+02,-5.340604858398437500e+02,-5.297684936523437500e+02,-5.226165161132812500e+02,-5.173709716796875000e+02,-5.083109741210937500e+02,-5.049735107421875000e+02,-5.016354980468750000e+02,-4.963900146484375000e+02,-4.916220092773437500e+02,-4.949595031738281250e+02,-5.044964904785156250e+02,-5.083109741210937500e+02,-5.049735107421875000e+02,-4.992510070800781250e+02,-4.968670043945312500e+02,-5.016354980468750000e+02,-5.044965209960937500e+02,-5.044965209960937500e+02,-5.021125183105468750e+02,-5.049729919433593750e+02,-5.059270019531250000e+02,-5.021124877929687500e+02,-4.963899841308593750e+02,-4.925755004882812500e+02,-4.944824829101562500e+02,-4.897144775390625000e+02,-4.820855102539062500e+02,-4.739790039062500000e+02,-4.777935180664062500e+02,-4.844695129394531250e+02,-4.854230041503906250e+02,-4.863769836425781250e+02,-4.854229736328125000e+02,-4.849459838867187500e+02,-4.820849609375000000e+02,-4.787474975585937500e+02,-4.735025024414062500e+02,-4.768399963378906250e+02,-4.830390014648437500e+02,-4.849460144042968750e+02,-4.801774902343750000e+02,-4.730255126953125000e+02,-4.682570190429687500e+02,-4.625350341796875000e+02,-4.615809936523437500e+02,-4.673029785156250000e+02,-4.725485229492187500e+02,-4.744559936523437500e+02,-4.706409912109375000e+02,-4.663494873046875000e+02,-4.701644897460937500e+02,-4.696874694824218750e+02,-4.630115051269531250e+02,-4.601510009765625000e+02,-4.639655151367187500e+02,-4.673035278320312500e+02,-4.649190063476562500e+02,-4.539514770507812500e+02,-4.510910034179687500e+02,-4.496600036621093750e+02,-4.534750366210937500e+02,-4.630114746093750000e+02,-4.644425048828125000e+02,-4.673029785156250000e+02,-4.649190063476562500e+02,-4.606275024414062500e+02,-4.539515075683593750e+02,-4.506140136718750000e+02,-4.510905151367187500e+02,-4.525214843750000000e+02,-4.506140136718750000e+02,-4.515675048828125000e+02,-4.525214843750000000e+02,-4.529979858398437500e+02,-4.520444946289062500e+02,-4.496600036621093750e+02,-4.482300415039062500e+02,-4.472760009765625000e+02,-4.482299804687500000e+02,-4.510905151367187500e+02,-4.453690185546875000e+02,-4.406005249023437500e+02,-4.425075073242187500e+02,-4.439379882812500000e+02,-4.425075073242187500e+02,-4.391699829101562500e+02,-4.301094970703125000e+02,-4.248645019531250000e+02,-4.262949829101562500e+02,-4.348785400390625000e+02,-4.425075073242187500e+02,-4.515675048828125000e+02,-4.520444946289062500e+02,-4.472760009765625000e+02,-4.410770263671875000e+02,-4.391700439453125000e+02,-4.291560058593750000e+02,-4.262949829101562500e+02,-4.272489929199218750e+02,-4.253414916992187500e+02,-4.215264892578125000e+02,-4.181889953613281250e+02,-4.148515014648437500e+02,-4.158045043945312500e+02,-4.158045043945312500e+02,-4.167584838867187500e+02,-4.191424865722656250e+02,-4.215269775390625000e+02,-4.210500183105468750e+02,-4.162820129394531250e+02,-4.153280029296875000e+02,-4.167584838867187500e+02,-4.143745117187500000e+02,-4.086520080566406250e+02,-4.057910156250000000e+02,-4.067445068359375000e+02,-4.067445068359375000e+02,-4.062680053710937500e+02,-4.067445068359375000e+02,-4.043604736328125000e+02,-4.067445068359375000e+02,-4.081750183105468750e+02,-4.081750183105468750e+02,-4.053144836425781250e+02,-3.995925292968750000e+02,-4.057910156250000000e+02,-4.072214965820312500e+02,-4.072214965820312500e+02,-4.053145141601562500e+02,-4.024530029296875000e+02,-4.115134887695312500e+02,-4.134205322265625000e+02,-4.091294860839843750e+02,-4.072219848632812500e+02,-4.134210205078125000e+02,-4.162820434570312500e+02,-4.105599975585937500e+02,-4.105595092773437500e+02,-4.148510131835937500e+02,-4.153280029296875000e+02,-4.158049926757812500e+02,-4.115130004882812500e+02,-4.105595092773437500e+02,-4.143745117187500000e+02,-4.129434814453125000e+02,-4.072214965820312500e+02,-4.000690002441406250e+02,-3.924400024414062500e+02,-3.910095214843750000e+02,-3.871944885253906250e+02,-3.786115112304687500e+02,-3.714590148925781250e+02,-3.690740051269531250e+02,-3.666895141601562500e+02,-3.638284912109375000e+02,-3.614445190429687500e+02,-3.609674987792968750e+02,-3.614445190429687500e+02,-3.671665039062500000e+02,-3.705054931640625000e+02,-3.714589843750000000e+02,-3.857640075683593750e+02,-3.933934936523437500e+02,-3.962545166015625000e+02,-3.957775268554687500e+02,-3.962545166015625000e+02,-3.957774963378906250e+02,-3.962544860839843750e+02,-3.929165039062500000e+02,-3.957780151367187500e+02,-3.943470153808593750e+02,-3.910090026855468750e+02,-3.881480102539062500e+02,-3.871935119628906250e+02,-3.867174682617187500e+02,-3.848105163574218750e+02,-3.852869873046875000e+02,-3.805190124511718750e+02,-3.786105346679687500e+02,-3.867180175781250000e+02,-3.938704833984375000e+02,-3.943474731445312500e+02,-3.962544860839843750e+02,-3.981619873046875000e+02,-3.991155090332031250e+02,-3.981619873046875000e+02,-3.986384887695312500e+02,-4.000690307617187500e+02,-4.015000000000000000e+02,-4.048374938964843750e+02,-4.000695190429687500e+02,-3.953005065917968750e+02,-3.924400024414062500e+02,-3.905325012207031250e+02,-3.843325195312500000e+02,-3.728884887695312500e+02,-3.714580078125000000e+02,-3.714580078125000000e+02,-3.705039978027343750e+02,-3.690739746093750000e+02,-3.652589721679687500e+02,-3.700274963378906250e+02,-3.786115112304687500e+02,-3.867174987792968750e+02,-3.852875061035156250e+02,-3.809955139160156250e+02,-3.800419921875000000e+02,-3.776575012207031250e+02,-3.781345214843750000e+02,-3.724119873046875000e+02,-3.709815063476562500e+02,-3.738424987792968750e+02,-3.695509948730468750e+02,-3.633519897460937500e+02,-3.638290100097656250e+02,-3.690744934082031250e+02,-3.690744934082031250e+02,-3.676439819335937500e+02,-3.671669921875000000e+02,-3.662130126953125000e+02,-3.681210021972656250e+02,-3.671665039062500000e+02,-3.643055114746093750e+02,-3.614435119628906250e+02,-3.609670104980468750e+02,-3.595364990234375000e+02,-3.576289978027343750e+02,-3.533374938964843750e+02,-3.523849792480468750e+02,-3.623984985351562500e+02,-3.714584960937500000e+02,-3.647824707031250000e+02,-3.681204833984375000e+02,-3.685975036621093750e+02,-3.638289794921875000e+02,-3.604909973144531250e+02,-3.585840148925781250e+02,-3.590610351562500000e+02,-3.542920227050781250e+02,-3.528615112304687500e+02,-3.533385009765625000e+02,-3.609680175781250000e+02,-3.638289794921875000e+02,-3.705045166015625000e+02,-3.724124755859375000e+02,-3.705044860839843750e+02,-3.676434936523437500e+02,-3.643055114746093750e+02,-3.633519897460937500e+02,-3.614450073242187500e+02,-3.609680175781250000e+02,-3.590610351562500000e+02,-3.566765136718750000e+02,-3.538155212402343750e+02,-3.562000122070312500e+02,-3.576300048828125000e+02,-3.581069946289062500e+02,-3.519080200195312500e+02,-3.471400146484375000e+02,-3.495240173339843750e+02,-3.509544982910156250e+02,-3.514314880371093750e+02,-3.442789916992187500e+02,-3.366495056152343750e+02,-3.347420043945312500e+02,-3.299725036621093750e+02,-3.223435058593750000e+02,-3.242504882812500000e+02,-3.242505187988281250e+02,-3.209140014648437500e+02,-3.180515136718750000e+02,-3.175750122070312500e+02,-3.123294982910156250e+02,-3.147139892578125000e+02,-3.118529968261718750e+02,-3.075610046386718750e+02,-3.023160095214843750e+02,-2.999320068359375000e+02,-3.004089965820312500e+02,-2.985014953613281250e+02,-2.975475158691406250e+02,-2.908720092773437500e+02,-2.813349914550781250e+02,-2.808585205078125000e+02,-2.856270141601562500e+02,-2.903955078125000000e+02,-2.865805053710937500e+02,-2.808585205078125000e+02,-2.741829833984375000e+02,-2.784744873046875000e+02,-2.818120117187500000e+02,-2.770435180664062500e+02,-2.746595153808593750e+02,-2.641687622070312500e+02,-2.603542480468750000e+02,-2.517714538574218750e+02,-2.384195556640625000e+02,-2.293598480224609375e+02,-2.226842041015625000e+02,-2.121934967041015625e+02,-2.088558654785156250e+02,-2.083790130615234375e+02,-2.150548553466796875e+02,-2.169622192382812500e+02,-2.183925018310546875e+02,-2.193460083007812500e+02,-2.183925018310546875e+02,-2.226839904785156250e+02,-2.279295501708984375e+02,-2.288828887939453125e+02,-2.212534027099609375e+02,-2.126705474853515625e+02,-2.160085601806640625e+02,-2.160083465576171875e+02,-2.102864990234375000e+02,-2.002726440429687500e+02,-1.993191375732421875e+02,-1.983654937744140625e+02,-1.893054504394531250e+02,-1.721392517089843750e+02,-1.592648010253906250e+02,-1.540196380615234375e+02,-1.473436431884765625e+02,-1.354226684570312500e+02,-1.206408920288085938e+02,-1.139652023315429688e+02,-1.049047470092773438e+02,-9.965905761718750000e+01,-8.392369842529296875e+01,-7.724800109863281250e+01,-6.723450469970703125e+01,-5.912825393676757812e+01,-4.911454772949218750e+01,-4.005449676513671875e+01,-2.956399917602539062e+01,-2.193450546264648438e+01,-1.764300537109375000e+01,-6.675506591796875000e+00,-4.765014648437500000e-01,6.675498962402343750e+00,1.430549240112304688e+01,2.098099517822265625e+01,2.670289993286132812e+01,3.242525863647460938e+01,3.576325607299804688e+01,3.576325607299804688e+01,4.291545486450195312e+01,4.386915588378906250e+01,3.862390518188476562e+01,4.053145217895507812e+01,4.482310104370117188e+01,4.529954528808593750e+01,4.339225006103515625e+01,3.576300048828125000e+01,3.433250427246093750e+01,3.766999816894531250e+01,4.243854904174804688e+01,4.529960250854492188e+01,5.435979461669921875e+01,6.198899841308593750e+01,7.009555053710937500e+01,7.438689422607421875e+01,7.772474670410156250e+01,8.344709777832031250e+01,8.344710540771484375e+01,8.630805206298828125e+01,8.964555358886718750e+01,9.203009796142578125e+01,9.870584869384765625e+01,1.053812713623046875e+02,1.106266784667968750e+02,1.134878997802734375e+02,1.168257980346679688e+02,1.239781494140625000e+02,1.282696533203125000e+02,1.335156555175781250e+02,1.387608032226562500e+02,1.440061035156250000e+02,1.559268035888671875e+02,1.616486663818359375e+02,1.602180938720703125e+02,1.559269561767578125e+02,1.606953125000000000e+02,1.621256561279296875e+02,1.621255035400390625e+02,1.611719970703125000e+02,1.668941345214843750e+02,1.783380584716796875e+02,1.878751068115234375e+02,1.893056030273437500e+02,1.931201019287109375e+02,1.993190002441406250e+02,2.055180053710937500e+02,2.107634887695312500e+02,2.150550079345703125e+02,2.222074890136718750e+02,2.279295043945312500e+02,2.264989929199218750e+02,2.250685119628906250e+02,2.255455017089843750e+02,2.331750030517578125e+02,2.465260009765625000e+02,2.527250061035156250e+02,2.656000061035156250e+02,2.698914794921875000e+02,2.703679809570312500e+02,2.646459960937500000e+02,2.613080139160156250e+02,2.622619934082031250e+02,2.632154846191406250e+02,2.665530090332031250e+02,2.622619934082031250e+02,2.565394897460937500e+02,2.546324920654296875e+02,2.589240112304687500e+02,2.584469909667968750e+02,2.603544921875000000e+02,2.613084716796875000e+02,2.665534973144531250e+02,2.665534973144531250e+02,2.698909912109375000e+02,2.698914794921875000e+02,2.708450012207031250e+02,2.737059936523437500e+02,2.775205078125000000e+02,2.756134948730468750e+02,2.775205078125000000e+02,2.727525024414062500e+02,2.708450012207031250e+02,2.708450012207031250e+02,2.708450012207031250e+02,2.737059936523437500e+02,2.808585205078125000e+02,2.889645080566406250e+02,2.956405029296875000e+02,2.985014953613281250e+02,3.018395080566406250e+02,3.037464904785156250e+02,2.985014953613281250e+02,2.927795104980468750e+02,2.913489990234375000e+02,3.008854980468750000e+02,3.085149841308593750e+02,3.128065185546875000e+02,3.094689941406250000e+02,3.113760070800781250e+02,3.175750122070312500e+02,3.256809997558593750e+02,3.266349792480468750e+02,3.318805236816406250e+02,3.347415161132812500e+02,3.438015136718750000e+02,3.533385009765625000e+02,3.576300048828125000e+02,3.671665039062500000e+02,3.781334838867187500e+02,3.805180053710937500e+02,3.728884887695312500e+02,3.623980102539062500e+02,3.600139770507812500e+02,3.576294860839843750e+02,3.581065063476562500e+02,3.604909973144531250e+02,3.623984985351562500e+02,3.623980102539062500e+02,3.600134887695312500e+02,3.533380126953125000e+02,3.500005187988281250e+02,3.476159667968750000e+02,3.414174804687500000e+02,3.356950073242187500e+02,3.323569946289062500e+02,3.337880249023437500e+02,3.409404907226562500e+02,3.409405212402343750e+02,3.404635009765625000e+02,3.438015136718750000e+02,3.480930175781250000e+02,3.461860046386718750e+02,3.504775085449218750e+02,3.528615112304687500e+02,3.585830078125000000e+02,3.609674987792968750e+02,3.681199951171875000e+02,3.709815063476562500e+02,3.700274963378906250e+02,3.700274963378906250e+02,3.795645141601562500e+02,3.857630004882812500e+02,3.819484863281250000e+02,3.719345092773437500e+02,3.690740051269531250e+02,3.709810180664062500e+02,3.609675292968750000e+02,3.528610229492187500e+02,3.552454833984375000e+02,3.604904785156250000e+02,3.623980102539062500e+02,3.614445190429687500e+02,3.652595214843750000e+02,3.638284912109375000e+02,3.700274963378906250e+02,3.705039978027343750e+02,3.705045166015625000e+02,3.747955017089843750e+02,3.757495117187500000e+02,3.724114990234375000e+02,3.681199951171875000e+02,3.724119873046875000e+02,3.795645141601562500e+02,3.824249877929687500e+02,3.747960205078125000e+02,3.767030029296875000e+02,3.871940002441406250e+02,3.981610107421875000e+02,4.048364868164062500e+02,3.991145019531250000e+02,3.924384765625000000e+02,3.862399902343750000e+02,3.790874938964843750e+02,3.771799926757812500e+02,3.790875244140625000e+02,3.843324890136718750e+02,3.829025268554687500e+02,3.910085144042968750e+02,4.010220031738281250e+02,4.057905273437500000e+02,4.100814819335937500e+02,4.096049804687500000e+02,4.091279907226562500e+02,4.134194946289062500e+02,4.067440185546875000e+02,4.019755249023437500e+02,3.910084838867187500e+02,3.786105041503906250e+02,3.790870056152343750e+02,3.871934814453125000e+02,3.943460083007812500e+02,3.995914916992187500e+02,3.952999877929687500e+02,3.929154968261718750e+02,3.962534790039062500e+02,4.005454711914062500e+02,4.019754943847656250e+02,4.062669677734375000e+02,4.081744995117187500e+02,4.124660034179687500e+02,4.153269958496093750e+02,4.148499755859375000e+02,4.200954895019531250e+02,4.282020263671875000e+02,4.296319885253906250e+02,4.258175048828125000e+02,4.291550292968750000e+02,4.339235229492187500e+02,4.377389831542968750e+02,4.372625122070312500e+02,4.463225097656250000e+02,4.520440063476562500e+02,4.611040039062500000e+02,4.644420166015625000e+02,4.596734924316406250e+02,4.577665100097656250e+02,4.558590087890625000e+02,4.510910034179687500e+02,4.410775146484375000e+02,4.396464843750000000e+02,4.396469726562500000e+02,4.382160034179687500e+02,4.429844970703125000e+02,4.491835021972656250e+02,4.482299804687500000e+02,4.386929931640625000e+02,4.296320190429687500e+02,4.272490234375000000e+02,4.310635070800781250e+02,4.282025146484375000e+02,4.243880004882812500e+02,4.296329956054687500e+02,4.406004943847656250e+02,4.444149780273437500e+02,4.439384765625000000e+02,4.358319702148437500e+02,4.320175170898437500e+02,4.353549804687500000e+02,4.487065124511718750e+02,4.630114746093750000e+02,4.615814819335937500e+02,4.596734619140625000e+02,4.596740112304687500e+02,4.577664794921875000e+02,4.520444946289062500e+02,4.487070312500000000e+02,4.553820190429687500e+02,4.615809936523437500e+02,4.644420166015625000e+02,4.696870117187500000e+02,4.797009887695312500e+02,4.930524902343750000e+02,4.935294799804687500e+02,4.897150268554687500e+02,4.792244873046875000e+02,4.725485229492187500e+02,4.749324951171875000e+02,4.687334899902343750e+02,4.611044921875000000e+02,4.591970214843750000e+02,4.572899780273437500e+02,4.668259887695312500e+02,4.706409912109375000e+02,4.711180114746093750e+02,4.720715026855468750e+02,4.706409912109375000e+02,4.711174926757812500e+02,4.758859863281250000e+02,4.730249633789062500e+02,4.653955078125000000e+02,4.749324951171875000e+02,4.825620117187500000e+02,4.878074951171875000e+02,4.916220092773437500e+02,4.925755004882812500e+02,4.887610168457031250e+02,4.935295104980468750e+02,4.978204956054687500e+02,4.992515258789062500e+02,4.973435058593750000e+02,5.006814880371093750e+02,5.083109741210937500e+02,5.145100097656250000e+02,5.173709716796875000e+02,5.164174804687500000e+02,5.178480224609375000e+02,5.173709716796875000e+02,5.116489868164062500e+02,5.068809814453125000e+02,5.087880249023437500e+02,5.159404907226562500e+02,5.164175415039062500e+02,5.216625366210937500e+02,5.230930175781250000e+02,5.111719970703125000e+02,4.987745056152343750e+02,4.959135131835937500e+02,5.016350097656250000e+02,5.044965209960937500e+02,5.054500122070312500e+02,5.116489868164062500e+02,5.130794677734375000e+02,5.221395263671875000e+02,5.331069946289062500e+02,5.364445190429687500e+02,5.421665039062500000e+02,5.502730102539062500e+02,5.497960205078125000e+02,5.393060302734375000e+02,5.292919921875000000e+02,5.292919921875000000e+02,5.397824707031250000e+02,5.440739746093750000e+02,5.416894531250000000e+02,5.402595214843750000e+02,5.431204833984375000e+02,5.512264404296875000e+02,5.607634887695312500e+02,5.688695068359375000e+02,5.760219726562500000e+02,5.674390258789062500e+02,5.545645141601562500e+02,5.440739746093750000e+02,5.364444580078125000e+02,5.354910278320312500e+02,5.383519897460937500e+02,5.373984985351562500e+02,5.297690429687500000e+02,5.259539794921875000e+02,5.273845214843750000e+02,5.245234985351562500e+02,5.240469970703125000e+02,5.211859741210937500e+02,5.168945312500000000e+02,5.154639892578125000e+02,5.159404907226562500e+02,5.173715209960937500e+02,5.197554931640625000e+02,5.245245361328125000e+02,5.359689941406250000e+02,5.483665161132812500e+02,5.555189819335937500e+02,5.559959716796875000e+02,5.412135009765625000e+02,5.292919921875000000e+02,5.183250122070312500e+02,5.068804931640625000e+02,5.040195007324218750e+02,5.269079589843750000e+02,5.431204833984375000e+02,5.412130126953125000e+02,5.369215087890625000e+02,5.369215087890625000e+02,5.431199951171875000e+02,5.345374755859375000e+02,5.250004882812500000e+02,5.269080200195312500e+02,5.240469970703125000e+02,5.259544677734375000e+02,5.369210205078125000e+02,5.531335449218750000e+02,5.526569824218750000e+02,5.354910278320312500e+02,5.097420043945312500e+02,5.011594848632812500e+02,5.035440063476562500e+02,5.040195007324218750e+02,4.925755004882812500e+02,4.768399963378906250e+02,4.658724975585937500e+02,4.682570190429687500e+02,4.739789733886718750e+02,4.835154724121093750e+02,5.011584777832031250e+02,5.073574829101562500e+02,5.040194702148437500e+02,4.930524902343750000e+02,4.687340087890625000e+02,4.544290161132812500e+02,4.534749755859375000e+02,4.410769653320312500e+02,4.358314819335937500e+02,4.305870361328125000e+02,4.186659851074218750e+02,4.253414916992187500e+02,4.391699829101562500e+02,4.406005249023437500e+02,4.386929931640625000e+02,4.491829833984375000e+02,4.663494873046875000e+02,4.663494873046875000e+02,4.620579833984375000e+02,4.558594970703125000e+02,4.591970214843750000e+02,4.735019836425781250e+02,4.863764648437500000e+02,5.092644958496093750e+02,5.378750000000000000e+02,5.307224731445312500e+02,5.168939819335937500e+02,5.459810180664062500e+02,5.588559570312500000e+02,5.745914916992187500e+02,5.779295043945312500e+02,5.812669677734375000e+02,5.841284790039062500e+02,5.974799804687500000e+02,5.974799804687500000e+02,5.912810058593750000e+02,5.803134765625000000e+02,5.831744995117187500e+02,6.017709960937500000e+02,6.356269531250000000e+02,6.499320068359375000e+02,6.437330322265625000e+02,6.337194824218750000e+02,6.327655029296875000e+02,6.399179687500000000e+02,6.284744873046875000e+02,6.132155151367187500e+02,6.299044799804687500e+02,6.408720092773437500e+02,6.351500244140625000e+02,6.165534667968750000e+02,6.079700317382812500e+02,6.194144897460937500e+02,6.413489990234375000e+02,6.690064697265625000e+02,6.909410400390625000e+02,7.085834960937500000e+02,7.038155517578125000e+02,6.985700073242187500e+02,6.852185058593750000e+02,6.966624755859375000e+02,7.076300048828125000e+02,7.061994628906250000e+02,6.952325439453125000e+02,6.823575439453125000e+02,6.709135131835937500e+02,6.642380371093750000e+02,6.470714721679687500e+02,6.442109985351562500e+02,6.437340087890625000e+02,6.399194946289062500e+02,6.647144775390625000e+02,6.766354980468750000e+02,6.709134521484375000e+02,6.842650146484375000e+02,6.985705566406250000e+02,7.033385009765625000e+02,7.047689819335937500e+02,7.038150024414062500e+02,7.286109619140625000e+02,7.190739746093750000e+02,6.828334960937500000e+02,6.566074829101562500e+02,6.480244750976562500e+02,6.680515136718750000e+02,7.367169799804687500e+02,8.454370117187500000e+02,9.188709716796875000e+02,9.412805175781250000e+02,9.346085205078125000e+02,9.241164550781250000e+02,9.117199707031250000e+02,8.854920654296875000e+02,8.716649780273437500e+02,8.740474853515625000e+02,8.788150024414062500e+02,9.040869750976562500e+02,9.670305175781250000e+02,9.560649414062500000e+02,9.145794677734375000e+02,9.250689697265625000e+02,9.365134277343750000e+02,9.226834716796875000e+02,9.369890136718750000e+02,9.522484741210937500e+02,9.942135009765625000e+02,1.015670532226562500e+03,1.008991943359375000e+03,1.006130004882812500e+03,1.018054992675781250e+03,1.032834472656250000e+03,1.054295043945312500e+03,1.022344543457031250e+03,1.006611022949218750e+03,1.016146484375000000e+03,1.016624023437500000e+03,1.012807983398437500e+03,9.918265380859375000e+02,9.799060058593750000e+02,9.756140136718750000e+02,1.018534973144531250e+03,1.040468017578125000e+03,1.067645019531250000e+03,1.104840087890625000e+03,1.133449951171875000e+03,1.172550048828125000e+03,1.198300048828125000e+03,1.237875000000000000e+03,1.231679931640625000e+03,1.219280029296875000e+03,1.204500000000000000e+03,1.140600097656250000e+03,1.115809936523437500e+03,1.147755004882812500e+03,1.172070068359375000e+03,1.229295043945312500e+03,1.270300048828125000e+03,1.256950073242187500e+03,1.206405029296875000e+03,1.175409912109375000e+03,1.216415039062500000e+03,1.271255004882812500e+03,1.337060058593750000e+03,1.356130004882812500e+03,1.392370117187500000e+03,1.410965087890625000e+03,1.410015014648437500e+03,1.388079956054687500e+03,1.402385009765625000e+03,1.441964965820312500e+03,1.471050048828125000e+03,1.423364990234375000e+03,1.419554931640625000e+03,1.468189941406250000e+03,1.492030029296875000e+03,1.441964965820312500e+03,1.319415039062500000e+03,1.274594970703125000e+03,1.329905029296875000e+03,1.360900024414062500e+03,1.375679931640625000e+03,1.407630004882812500e+03,1.461034912109375000e+03,1.458650024414062500e+03,1.435765869140625000e+03,1.348504882812500000e+03,1.279363525390625000e+03,1.212129028320312500e+03,1.137261962890625000e+03,1.069553588867187500e+03,1.069074462890625000e+03,1.141553955078125000e+03,1.238354003906250000e+03,1.131065063476562500e+03,1.034264892578125000e+03,8.745250244140625000e+02,9.598850097656250000e+02,1.029024902343750000e+03,9.131499023437500000e+02,6.141701660156250000e+02,4.301098632812500000e+02,3.662150878906250000e+02,3.895749511718750000e+02,3.404599609375000000e+02,4.086501464843750000e+02,2.255449218750000000e+02,1.759548339843750000e+02,-5.197485351562500000e+01,-4.005517578125000000e+01,9.441503906250000000e+01,1.163500976562500000e+02,4.096052246093750000e+02,5.683898925781250000e+02,3.070849609375000000e+02,3.919599609375000000e+02,6.771101074218750000e+02,6.361000976562500000e+02,5.908000488281250000e+02,5.683901367187500000e+02,6.880751953125000000e+02,1.173509765625000000e+03,1.534479980468750000e+03,2.094279785156250000e+03,2.187265380859375000e+03,2.303619873046875000e+03,2.111924804687500000e+03,2.423305175781250000e+03,2.574935058593750000e+03,2.350824707031250000e+03,2.085220214843750000e+03,1.360910400390625000e+03,3.266298828125000000e+02,6.241752929687500000e+02,6.828198242187500000e+02,1.303199707031250000e+03,3.578250000000000000e+03,2.713649414062500000e+03,1.036149414062500000e+03,1.227350585937500000e+03,0.000000000000000000e+00,0.000000000000000000e+00,0.000000000000000000e+00,0.000000000000000000e+00,0.000000000000000000e+00,0.000000000000000000e+00,0.000000000000000000e+00,0.000000000000000000e+00,0.000000000000000000e+00,0.000000000000000000e+00,0.000000000000000000e+00,0.000000000000000000e+00,0.000000000000000000e+00,0.000000000000000000e+00,0.000000000000000000e+00,0.000000000000000000e+00,0.000000000000000000e+00,0.000000000000000000e+00,0.000000000000000000e+00,0.000000000000000000e+00,0.000000000000000000e+00,0.000000000000000000e+00,0.000000000000000000e+00,0.000000000000000000e+00,0.000000000000000000e+00,0.000000000000000000e+00,0.000000000000000000e+00,0.000000000000000000e+00,0.000000000000000000e+00,0.000000000000000000e+00,0.000000000000000000e+00,0.000000000000000000e+00,0.000000000000000000e+00,0.000000000000000000e+00,0.000000000000000000e+00,0.000000000000000000e+00,0.000000000000000000e+00,0.000000000000000000e+00,0.000000000000000000e+00,0.000000000000000000e+00,0.000000000000000000e+00,0.000000000000000000e+00,0.000000000000000000e+00,0.000000000000000000e+00,0.000000000000000000e+00,-5.817500000000000000e+02,-3.974000000000000000e+03,-2.431899902343750000e+03,-2.754699707031250000e+03,-2.509149902343750000e+03,-2.393709960937500000e+03,-1.714229980468750000e+03,-1.248819824218750000e+03,-1.997489990234375000e+03,-2.526790039062500000e+03,-2.693680175781250000e+03,-2.231629882812500000e+03,-2.425195068359375000e+03,-2.230189941406250000e+03,-2.214435058593750000e+03,-1.896395019531250000e+03,-2.144830078125000000e+03,-3.066064941406250000e+03,-4.757410156250000000e+03,-3.803285156250000000e+03,-3.247764892578125000e+03,-2.814760498046875000e+03,-2.597820312500000000e+03,-2.795239990234375000e+03,-2.713225097656250000e+03,-2.936859863281250000e+03,-2.289780029296875000e+03,-2.137194824218750000e+03,-2.824794921875000000e+03,-3.122821289062500000e+03,-2.516761474609375000e+03,-1.710429931640625000e+03,-1.259804931640625000e+03,-1.538760498046875000e+03,-1.763354492187500000e+03,-1.949321899414062500e+03,-2.193458984375000000e+03,-2.178206054687500000e+03,-1.945024658203125000e+03,-1.954561401367187500e+03,-1.963625000000000000e+03,-1.993186523437500000e+03,-1.606473632812500000e+03,-1.492984008789062500e+03,-1.543525878906250000e+03,-1.253130004882812500e+03,-1.338015014648437500e+03,-1.990333984375000000e+03,-2.140057617187500000e+03,-2.183451904296875000e+03,-2.059474853515625000e+03,-2.147211425781250000e+03,-2.059473876953125000e+03,-2.165806640625000000e+03,-2.352726806640625000e+03,-2.148167236328125000e+03,-2.220168945312500000e+03,-2.122419433593750000e+03,-2.079497070312500000e+03,-1.584539062500000000e+03,-1.479157470703125000e+03,-1.774797607421875000e+03,-2.069004882812500000e+03,-1.890192993164062500e+03,-1.572137939453125000e+03,-1.677999511718750000e+03,-1.911655029296875000e+03,-2.018936523437500000e+03,-2.023708618164062500e+03,-1.955995117187500000e+03,-2.084270019531250000e+03,-2.140535156250000000e+03,-2.006540527343750000e+03,-2.110487548828125000e+03,-2.215875976562500000e+03,-2.283588134765625000e+03,-2.316012207031250000e+03,-2.081887695312500000e+03,-1.892580932617187500e+03,-1.830583496093750000e+03,-1.955041015625000000e+03,-2.017505493164062500e+03,-1.787672485351562500e+03,-1.751909912109375000e+03,-1.850614990234375000e+03,-1.689445068359375000e+03,-1.639850097656250000e+03,-1.742369995117187500e+03,-1.864920166015625000e+03,-1.798159912109375000e+03,-1.711854980468750000e+03,-1.822005126953125000e+03,-1.982699951171875000e+03,-2.041830078125000000e+03,-2.087129882812500000e+03,-2.059469970703125000e+03,-1.852050048828125000e+03,-1.827729980468750000e+03,-1.887810058593750000e+03,-1.864920043945312500e+03,-1.797209960937500000e+03,-1.806270019531250000e+03,-1.828205078125000000e+03,-1.781945068359375000e+03,-1.760014892578125000e+03,-1.775275024414062500e+03,-1.821524902343750000e+03,-1.766209960937500000e+03,-1.611239990234375000e+03,-1.542099975585937500e+03,-1.511584960937500000e+03,-1.513965087890625000e+03,-1.626020019531250000e+03,-1.753815063476562500e+03,-1.883040039062500000e+03,-1.968869873046875000e+03,-1.920234985351562500e+03,-1.915939941406250000e+03,-1.892094970703125000e+03,-1.964584960937500000e+03,-1.935014892578125000e+03,-1.866344970703125000e+03,-1.908790039062500000e+03,-1.940739990234375000e+03,-1.820570068359375000e+03,-1.821050048828125000e+03,-1.796255004882812500e+03,-1.709945068359375000e+03,-1.682290039062500000e+03,-1.662739990234375000e+03,-1.747135009765625000e+03,-1.807225097656250000e+03,-1.874454956054687500e+03,-1.881129882812500000e+03,-1.809600097656250000e+03,-1.739510009765625000e+03,-1.651295043945312500e+03,-1.646050048828125000e+03,-1.649864990234375000e+03,-1.611239990234375000e+03,-1.586919921875000000e+03,-1.546395019531250000e+03,-1.579295043945312500e+03,-1.607425048828125000e+03,-1.631264892578125000e+03,-1.628405029296875000e+03,-1.625545043945312500e+03,-1.595505004882812500e+03,-1.567844970703125000e+03,-1.549729980468750000e+03,-1.540669921875000000e+03,-1.482494995117187500e+03,-1.415260009765625000e+03,-1.402385009765625000e+03,-1.406200073242187500e+03,-1.401910034179687500e+03,-1.389989990234375000e+03,-1.376160034179687500e+03,-1.376635009765625000e+03,-1.342780029296875000e+03,-1.336104980468750000e+03,-1.306064941406250000e+03,-1.311310058593750000e+03,-1.307969970703125000e+03,-1.312264892578125000e+03,-1.272210083007812500e+03,-1.197824951171875000e+03,-1.189239990234375000e+03,-1.210219970703125000e+03,-1.171594970703125000e+03,-1.172549560546875000e+03,-1.160628417968750000e+03,-1.110557495117187500e+03,-1.085761962890625000e+03,-1.068124023437500000e+03,-1.026160034179687500e+03,-9.994564208984375000e+02,-1.036174926757812500e+03,-1.082425048828125000e+03,-1.077179931640625000e+03,-1.050004516601562500e+03,-1.021865966796875000e+03,-1.021390563964843750e+03,-1.065739990234375000e+03,-1.110084960937500000e+03,-1.131544921875000000e+03,-1.151564941406250000e+03,-1.135830078125000000e+03,-1.091964965820312500e+03,-1.071460449218750000e+03,-1.036172973632812500e+03,-1.001363037109375000e+03,-1.006130981445312500e+03,-9.956400146484375000e+02,-1.007086425781250000e+03,-1.028544433593750000e+03,-9.913479614257812500e+02,-9.717995605468750000e+02,-9.679875488281250000e+02,-1.007562011718750000e+03,-9.965935058593750000e+02,-9.818115234375000000e+02,-9.775214843750000000e+02,-9.698909912109375000e+02,-1.005178527832031250e+03,-9.827675170898437500e+02,-9.679835205078125000e+02,-9.784744873046875000e+02,-9.965954589843750000e+02
-5.345375366210937500e+02,-5.383519897460937500e+02,-5.412130126953125000e+02,-5.450274658203125000e+02,-5.545645141601562500e+02,-5.617170410156250000e+02,-5.679160156250000000e+02,-5.688695068359375000e+02,-5.650549926757812500e+02,-5.612399902343750000e+02,-5.593330078125000000e+02,-5.545645141601562500e+02,-5.536104736328125000e+02,-5.517030029296875000e+02,-5.502730102539062500e+02,-5.440739746093750000e+02,-5.378750000000000000e+02,-5.340604858398437500e+02,-5.316765136718750000e+02,-5.302454833984375000e+02,-5.235700073242187500e+02,-5.168939819335937500e+02,-5.087880249023437500e+02,-5.054499816894531250e+02,-5.111719970703125000e+02,-5.130794677734375000e+02,-5.140330200195312500e+02,-5.116489868164062500e+02,-5.078339843750000000e+02,-5.087879638671875000e+02,-5.126024780273437500e+02,-5.130795288085937500e+02,-5.073574829101562500e+02,-5.059270019531250000e+02,-5.011585083007812500e+02,-4.968670043945312500e+02,-4.906685180664062500e+02,-4.892379760742187500e+02,-4.935295104980468750e+02,-4.920989990234375000e+02,-4.897145385742187500e+02,-4.844689941406250000e+02,-4.868534851074218750e+02,-4.844694824218750000e+02,-4.792244873046875000e+02,-4.777935180664062500e+02,-4.787470092773437500e+02,-4.797009887695312500e+02,-4.787469787597656250e+02,-4.777935180664062500e+02,-4.730255126953125000e+02,-4.725485229492187500e+02,-4.739790039062500000e+02,-4.711180114746093750e+02,-4.701644897460937500e+02,-4.715950012207031250e+02,-4.711179809570312500e+02,-4.696875000000000000e+02,-4.687335205078125000e+02,-4.730249938964843750e+02,-4.711179809570312500e+02,-4.701644897460937500e+02,-4.701640014648437500e+02,-4.744554748535156250e+02,-4.715950012207031250e+02,-4.677799682617187500e+02,-4.696875000000000000e+02,-4.696875000000000000e+02,-4.687334594726562500e+02,-4.682570190429687500e+02,-4.668264770507812500e+02,-4.582434692382812500e+02,-4.611040039062500000e+02,-4.668259887695312500e+02,-4.720714721679687500e+02,-4.649189758300781250e+02,-4.601505126953125000e+02,-4.591970214843750000e+02,-4.625350341796875000e+02,-4.639654846191406250e+02,-4.587204895019531250e+02,-4.558590087890625000e+02,-4.568129882812500000e+02,-4.577664794921875000e+02,-4.558590087890625000e+02,-4.515675048828125000e+02,-4.506140136718750000e+02,-4.472760009765625000e+02,-4.501370239257812500e+02,-4.453684692382812500e+02,-4.420310058593750000e+02,-4.420304870605468750e+02,-4.396464843750000000e+02,-4.372625122070312500e+02,-4.410775146484375000e+02,-4.487064819335937500e+02,-4.510910034179687500e+02,-4.501370239257812500e+02,-4.515675048828125000e+02,-4.472759704589843750e+02,-4.444150085449218750e+02,-4.439379882812500000e+02,-4.448914794921875000e+02,-4.377395019531250000e+02,-4.377389831542968750e+02,-4.367860107421875000e+02,-4.324945068359375000e+02,-4.262949829101562500e+02,-4.291564941406250000e+02,-4.315404968261718750e+02,-4.315404968261718750e+02,-4.305864868164062500e+02,-4.234345092773437500e+02,-4.205729980468750000e+02,-4.262949829101562500e+02,-4.262949829101562500e+02,-4.243880004882812500e+02,-4.253414916992187500e+02,-4.258184814453125000e+02,-4.258184814453125000e+02,-4.248645019531250000e+02,-4.243874816894531250e+02,-4.229569702148437500e+02,-4.215269775390625000e+02,-4.286795043945312500e+02,-4.253414916992187500e+02,-4.253414916992187500e+02,-4.262949829101562500e+02,-4.239110107421875000e+02,-4.186654663085937500e+02,-4.162819824218750000e+02,-4.162814941406250000e+02,-4.191430053710937500e+02,-4.100824890136718750e+02,-4.091289672851562500e+02,-4.091289672851562500e+02,-4.138974914550781250e+02,-4.105595092773437500e+02,-4.067445068359375000e+02,-4.034069824218750000e+02,-4.034069824218750000e+02,-4.048375244140625000e+02,-4.019765014648437500e+02,-4.053145141601562500e+02,-4.086519775390625000e+02,-4.119899902343750000e+02,-4.124664916992187500e+02,-4.081755065917968750e+02,-4.105595092773437500e+02,-4.091290283203125000e+02,-4.138975219726562500e+02,-4.138975219726562500e+02,-4.091290283203125000e+02,-4.143740234375000000e+02,-4.148510131835937500e+02,-4.143744812011718750e+02,-4.124669799804687500e+02,-4.081750183105468750e+02,-4.062680053710937500e+02,-4.057910156250000000e+02,-4.034069824218750000e+02,-3.938705139160156250e+02,-3.838569946289062500e+02,-3.795640258789062500e+02,-3.771800231933593750e+02,-3.714580078125000000e+02,-3.700274963378906250e+02,-3.643054809570312500e+02,-3.685969848632812500e+02,-3.743190002441406250e+02,-3.814724731445312500e+02,-3.852869873046875000e+02,-3.838569946289062500e+02,-3.867175292968750000e+02,-3.876715087890625000e+02,-3.895789794921875000e+02,-3.919629821777343750e+02,-3.852875061035156250e+02,-3.848090209960937500e+02,-3.800410156250000000e+02,-3.743190002441406250e+02,-3.824255065917968750e+02,-3.881484985351562500e+02,-3.876705017089843750e+02,-3.867170104980468750e+02,-3.857630004882812500e+02,-3.862399902343750000e+02,-3.814719848632812500e+02,-3.800415039062500000e+02,-3.843325195312500000e+02,-3.819490051269531250e+02,-3.914859924316406250e+02,-3.929165039062500000e+02,-3.862409973144531250e+02,-3.843334960937500000e+02,-3.919629821777343750e+02,-3.938699951171875000e+02,-3.981614990234375000e+02,-3.972080078125000000e+02,-3.905320129394531250e+02,-3.852869873046875000e+02,-3.895784912109375000e+02,-3.933934936523437500e+02,-3.905325012207031250e+02,-3.933934936523437500e+02,-3.962545166015625000e+02,-3.919630126953125000e+02,-3.881480102539062500e+02,-3.852875061035156250e+02,-3.805190124511718750e+02,-3.829019775390625000e+02,-3.814714965820312500e+02,-3.733655090332031250e+02,-3.709810180664062500e+02,-3.752730102539062500e+02,-3.790885009765625000e+02,-3.743200073242187500e+02,-3.752740173339843750e+02,-3.781344909667968750e+02,-3.781345214843750000e+02,-3.728890075683593750e+02,-3.724120178222656250e+02,-3.705050048828125000e+02,-3.714584960937500000e+02,-3.762274780273437500e+02,-3.738430175781250000e+02,-3.705044860839843750e+02,-3.738424987792968750e+02,-3.776575012207031250e+02,-3.762269897460937500e+02,-3.666900024414062500e+02,-3.657364807128906250e+02,-3.690744934082031250e+02,-3.709815063476562500e+02,-3.728889770507812500e+02,-3.695509948730468750e+02,-3.714584960937500000e+02,-3.743194885253906250e+02,-3.724125061035156250e+02,-3.681210327148437500e+02,-3.657365112304687500e+02,-3.562000122070312500e+02,-3.585840148925781250e+02,-3.604914855957031250e+02,-3.581070251464843750e+02,-3.590610046386718750e+02,-3.657365112304687500e+02,-3.676440124511718750e+02,-3.643059997558593750e+02,-3.614445190429687500e+02,-3.585839843750000000e+02,-3.609679870605468750e+02,-3.619214782714843750e+02,-3.700280151367187500e+02,-3.776575012207031250e+02,-3.800415039062500000e+02,-3.743194885253906250e+02,-3.685975036621093750e+02,-3.714584960937500000e+02,-3.705044860839843750e+02,-3.662135009765625000e+02,-3.547690124511718750e+02,-3.480935058593750000e+02,-3.447554931640625000e+02,-3.433250122070312500e+02,-3.442785034179687500e+02,-3.476164855957031250e+02,-3.490474853515625000e+02,-3.533389892578125000e+02,-3.542925109863281250e+02,-3.523850097656250000e+02,-3.495239868164062500e+02,-3.485700073242187500e+02,-3.514309997558593750e+02,-3.485699768066406250e+02,-3.409400024414062500e+02,-3.318800048828125000e+02,-3.261579895019531250e+02,-3.252039794921875000e+02,-3.223429870605468750e+02,-3.166210021972656250e+02,-3.132835083007812500e+02,-3.108994750976562500e+02,-3.113759765625000000e+02,-3.099454956054687500e+02,-3.104224853515625000e+02,-3.080380249023437500e+02,-3.013624877929687500e+02,-3.032699890136718750e+02,-3.066074829101562500e+02,-3.066074829101562500e+02,-2.985014953613281250e+02,-2.923024902343750000e+02,-2.903949890136718750e+02,-2.903955078125000000e+02,-2.903955078125000000e+02,-2.903955078125000000e+02,-2.937330017089843750e+02,-2.889645080566406250e+02,-2.803819885253906250e+02,-2.803815002441406250e+02,-2.789509887695312500e+02,-2.751360168457031250e+02,-2.689375000000000000e+02,-2.584467468261718750e+02,-2.503408508300781250e+02,-2.441419982910156250e+02,-2.326978149414062500e+02,-2.250681457519531250e+02,-2.202998504638671875e+02,-2.141010131835937500e+02,-2.059948120117187500e+02,-2.079019470214843750e+02,-2.102861480712890625e+02,-2.117169952392578125e+02,-2.059945068359375000e+02,-2.055180053710937500e+02,-2.017029418945312500e+02,-2.026566467285156250e+02,-2.069481506347656250e+02,-2.083790130615234375e+02,-2.079019927978515625e+02,-2.074253540039062500e+02,-2.074254913330078125e+02,-2.050411987304687500e+02,-1.978887023925781250e+02,-2.002728424072265625e+02,-1.978885040283203125e+02,-1.893055114746093750e+02,-1.759537658691406250e+02,-1.678475036621093750e+02,-1.573570404052734375e+02,-1.487739868164062500e+02,-1.440059967041015625e+02,-1.316078948974609375e+02,-1.201636886596679688e+02,-1.101501007080078125e+02,-1.039510498046875000e+02,-9.298335266113281250e+01,-9.059915161132812500e+01,-8.249299621582031250e+01,-7.057194519042968750e+01,-5.674390411376953125e+01,-3.767049789428710938e+01,-2.193449401855468750e+01,-1.382800292968750000e+01,-6.675506591796875000e+00,1.906997680664062500e+00,1.478200531005859375e+01,1.764300537109375000e+01,2.479550552368164062e+01,3.147150421142578125e+01,3.623990249633789062e+01,4.196190261840820312e+01,4.100825119018554688e+01,3.767054748535156250e+01,4.100825119018554688e+01,4.482275009155273438e+01,5.054494857788085938e+01,6.723415374755859375e+01,6.771134948730468750e+01,6.580380249023437500e+01,6.008164596557617188e+01,6.151249694824218750e+01,6.294284439086914062e+01,5.722064590454101562e+01,5.531349945068359375e+01,5.626699829101562500e+01,6.198929977416992188e+01,6.198934555053710938e+01,5.912800216674804688e+01,7.009519958496093750e+01,7.152574920654296875e+01,7.581749725341796875e+01,8.058584594726562500e+01,8.249304962158203125e+01,8.916905212402343750e+01,1.006131286621093750e+02,1.072886581420898438e+02,1.087194976806640625e+02,1.153949966430664062e+02,1.173024978637695312e+02,1.182561798095703125e+02,1.220709457397460938e+02,1.249316558837890625e+02,1.230246810913085938e+02,1.258860015869140625e+02,1.330387420654296875e+02,1.449597473144531250e+02,1.568802947998046875e+02,1.621255035400390625e+02,1.621255035400390625e+02,1.635561370849609375e+02,1.635564880371093750e+02,1.688014984130859375e+02,1.707090148925781250e+02,1.750003967285156250e+02,1.811991119384765625e+02,1.888289489746093750e+02,1.964579467773437500e+02,1.978884582519531250e+02,1.912129516601562500e+02,1.893054504394531250e+02,1.921664428710937500e+02,1.974114990234375000e+02,2.017030029296875000e+02,2.079024963378906250e+02,2.155319976806640625e+02,2.250685119628906250e+02,2.336514892578125000e+02,2.393735046386718750e+02,2.446190032958984375e+02,2.517714843750000000e+02,2.570165100097656250e+02,2.579704895019531250e+02,2.603544921875000000e+02,2.579704895019531250e+02,2.579700012207031250e+02,2.565395202636718750e+02,2.594010009765625000e+02,2.617850036621093750e+02,2.617850036621093750e+02,2.651229858398437500e+02,2.641694946289062500e+02,2.651229858398437500e+02,2.646459960937500000e+02,2.660765075683593750e+02,2.694144897460937500e+02,2.703684997558593750e+02,2.694144897460937500e+02,2.651229858398437500e+02,2.679840087890625000e+02,2.751364746093750000e+02,2.808584899902343750e+02,2.818120117187500000e+02,2.813349914550781250e+02,2.822890014648437500e+02,2.803815002441406250e+02,2.789509887695312500e+02,2.789509887695312500e+02,2.779974975585937500e+02,2.794280090332031250e+02,2.794280090332031250e+02,2.756130065917968750e+02,2.813355102539062500e+02,2.880115051269531250e+02,2.903949890136718750e+02,2.932565002441406250e+02,2.980250244140625000e+02,3.047000122070312500e+02,3.061309814453125000e+02,3.108994750976562500e+02,3.113760070800781250e+02,3.128065185546875000e+02,3.142369995117187500e+02,3.089920043945312500e+02,3.128065185546875000e+02,3.237740173339843750e+02,3.314035034179687500e+02,3.371254882812500000e+02,3.390335083007812500e+02,3.409404907226562500e+02,3.418944702148437500e+02,3.433250122070312500e+02,3.490464782714843750e+02,3.495234985351562500e+02,3.519080200195312500e+02,3.528615112304687500e+02,3.566764831542968750e+02,3.652595214843750000e+02,3.762260131835937500e+02,3.829020080566406250e+02,3.805175170898437500e+02,3.738425292968750000e+02,3.762260131835937500e+02,3.790875244140625000e+02,3.781340332031250000e+02,3.671665039062500000e+02,3.542919921875000000e+02,3.476159973144531250e+02,3.509539794921875000e+02,3.519075012207031250e+02,3.519080200195312500e+02,3.519080200195312500e+02,3.514310302734375000e+02,3.576295166015625000e+02,3.604910278320312500e+02,3.561995239257812500e+02,3.542919921875000000e+02,3.504769897460937500e+02,3.452319946289062500e+02,3.414170227050781250e+02,3.409405212402343750e+02,3.418945007324218750e+02,3.423710021972656250e+02,3.504769897460937500e+02,3.585834960937500000e+02,3.724114990234375000e+02,3.800415039062500000e+02,3.829019775390625000e+02,3.814714965820312500e+02,3.843324890136718750e+02,3.905314941406250000e+02,3.876705017089843750e+02,3.876705017089843750e+02,3.852864990234375000e+02,3.857634887695312500e+02,3.886240234375000000e+02,3.881475219726562500e+02,3.790874938964843750e+02,3.652589721679687500e+02,3.600134887695312500e+02,3.619215087890625000e+02,3.681204833984375000e+02,3.690739746093750000e+02,3.695505065917968750e+02,3.652590026855468750e+02,3.614445190429687500e+02,3.600134887695312500e+02,3.542915039062500000e+02,3.566764831542968750e+02,3.604909973144531250e+02,3.685969848632812500e+02,3.685969848632812500e+02,3.709810180664062500e+02,3.733655090332031250e+02,3.814714965820312500e+02,3.857630004882812500e+02,3.805175170898437500e+02,3.771799926757812500e+02,3.724120178222656250e+02,3.738420104980468750e+02,3.767030029296875000e+02,3.724114990234375000e+02,3.795640258789062500e+02,3.867164916992187500e+02,3.886240234375000000e+02,3.929160156250000000e+02,3.981610107421875000e+02,4.024525146484375000e+02,3.995914916992187500e+02,3.957769775390625000e+02,3.981610107421875000e+02,4.110355224609375000e+02,4.076975097656250000e+02,3.967305297851562500e+02,3.857630004882812500e+02,3.857630004882812500e+02,3.914849853515625000e+02,3.957764892578125000e+02,3.962539978027343750e+02,3.957764892578125000e+02,3.976845092773437500e+02,3.991145019531250000e+02,3.943464965820312500e+02,3.929160156250000000e+02,3.991149902343750000e+02,4.034060058593750000e+02,4.057900085449218750e+02,4.067440185546875000e+02,4.086514892578125000e+02,4.119895019531250000e+02,4.124660034179687500e+02,4.148504943847656250e+02,4.158040161132812500e+02,4.205725097656250000e+02,4.243880004882812500e+02,4.248645019531250000e+02,4.291560058593750000e+02,4.339244995117187500e+02,4.396465148925781250e+02,4.434615173339843750e+02,4.496604919433593750e+02,4.525214843750000000e+02,4.529979858398437500e+02,4.506139526367187500e+02,4.434614868164062500e+02,4.386929931640625000e+02,4.358320312500000000e+02,4.282025146484375000e+02,4.258184814453125000e+02,4.282025146484375000e+02,4.344014892578125000e+02,4.406004943847656250e+02,4.496600341796875000e+02,4.587205200195312500e+02,4.487069702148437500e+02,4.386929931640625000e+02,4.410769653320312500e+02,4.491835021972656250e+02,4.520444946289062500e+02,4.563359985351562500e+02,4.510905151367187500e+02,4.439384765625000000e+02,4.410775146484375000e+02,4.363090209960937500e+02,4.348784790039062500e+02,4.420310058593750000e+02,4.591970214843750000e+02,4.677799987792968750e+02,4.673029785156250000e+02,4.663494873046875000e+02,4.673035278320312500e+02,4.544284973144531250e+02,4.510904846191406250e+02,4.582429809570312500e+02,4.677805175781250000e+02,4.763630065917968750e+02,4.715950317382812500e+02,4.730250244140625000e+02,4.816079711914062500e+02,4.858994750976562500e+02,4.878074951171875000e+02,4.878075256347656250e+02,4.906685180664062500e+02,4.916220092773437500e+02,4.925755004882812500e+02,4.820850219726562500e+02,4.696875000000000000e+02,4.663494873046875000e+02,4.701640014648437500e+02,4.801774902343750000e+02,4.916219787597656250e+02,4.954365234375000000e+02,4.954364929199218750e+02,4.897145080566406250e+02,4.844695129394531250e+02,4.777934875488281250e+02,4.692109985351562500e+02,4.668259887695312500e+02,4.730255126953125000e+02,4.782705078125000000e+02,4.768399658203125000e+02,4.663494873046875000e+02,4.620579833984375000e+02,4.549050292968750000e+02,4.601504821777343750e+02,4.625350036621093750e+02,4.606275024414062500e+02,4.653959960937500000e+02,4.749324951171875000e+02,4.830385131835937500e+02,4.916220092773437500e+02,5.106950073242187500e+02,5.254769897460937500e+02,5.354910278320312500e+02,5.407364501953125000e+02,5.412130126953125000e+02,5.407359619140625000e+02,5.359675292968750000e+02,5.269079589843750000e+02,5.283385009765625000e+02,5.331065063476562500e+02,5.240465087890625000e+02,5.073574829101562500e+02,4.911449890136718750e+02,4.878074951171875000e+02,4.944824829101562500e+02,5.025889892578125000e+02,5.111719970703125000e+02,5.216629638671875000e+02,5.359675292968750000e+02,5.440739746093750000e+02,5.340605468750000000e+02,5.264310302734375000e+02,5.192785034179687500e+02,5.154639892578125000e+02,5.197554931640625000e+02,5.235700073242187500e+02,5.245234985351562500e+02,5.250004882812500000e+02,5.350139770507812500e+02,5.331069946289062500e+02,5.321530151367187500e+02,5.373980102539062500e+02,5.426434936523437500e+02,5.421669921875000000e+02,5.340604858398437500e+02,5.269080200195312500e+02,5.283380126953125000e+02,5.383519897460937500e+02,5.526569824218750000e+02,5.612404785156250000e+02,5.722075195312500000e+02,5.798365478515625000e+02,5.784060058593750000e+02,5.626705322265625000e+02,5.493195190429687500e+02,5.397824707031250000e+02,5.340604858398437500e+02,5.264310302734375000e+02,5.221395263671875000e+02,5.211860351562500000e+02,5.307224731445312500e+02,5.383519897460937500e+02,5.445504760742187500e+02,5.469349975585937500e+02,5.345369873046875000e+02,5.230930175781250000e+02,5.207084960937500000e+02,5.259539794921875000e+02,5.369215087890625000e+02,5.455045166015625000e+02,5.517044677734375000e+02,5.416910400390625000e+02,5.259539794921875000e+02,5.197554931640625000e+02,5.164174804687500000e+02,5.197550048828125000e+02,5.254774780273437500e+02,5.321530151367187500e+02,5.345369873046875000e+02,5.335834960937500000e+02,5.412130126953125000e+02,5.426435546875000000e+02,5.402595214843750000e+02,5.350140380859375000e+02,5.383519897460937500e+02,5.388284912109375000e+02,5.350145263671875000e+02,5.364444580078125000e+02,5.393059692382812500e+02,5.311995239257812500e+02,5.259539794921875000e+02,5.221395263671875000e+02,5.106950073242187500e+02,5.049730224609375000e+02,5.044974975585937500e+02,4.992514953613281250e+02,4.973439941406250000e+02,4.940065307617187500e+02,5.025895080566406250e+02,5.021124877929687500e+02,4.987745056152343750e+02,4.935289916992187500e+02,4.887604980468750000e+02,4.901914978027343750e+02,4.906685180664062500e+02,4.715944824218750000e+02,4.534749755859375000e+02,4.444149780273437500e+02,4.406005249023437500e+02,4.296329956054687500e+02,4.158050231933593750e+02,3.981614990234375000e+02,3.967310180664062500e+02,4.129440307617187500e+02,4.382160034179687500e+02,4.429844970703125000e+02,4.410769958496093750e+02,4.310635070800781250e+02,4.310640258789062500e+02,4.310639953613281250e+02,4.324940185546875000e+02,4.496605224609375000e+02,4.735019836425781250e+02,4.897145080566406250e+02,5.035430297851562500e+02,5.011589965820312500e+02,5.002050170898437500e+02,5.226159667968750000e+02,5.416895141601562500e+02,5.626704711914062500e+02,5.841279907226562500e+02,5.984329833984375000e+02,5.984334716796875000e+02,5.888969726562500000e+02,6.074935302734375000e+02,6.308585205078125000e+02,6.337194824218750000e+02,6.232290039062500000e+02,6.084470214843750000e+02,6.032020263671875000e+02,6.155994873046875000e+02,6.446870117187500000e+02,6.413489990234375000e+02,6.198909912109375000e+02,6.213214721679687500e+02,6.332424926757812500e+02,6.485009765625000000e+02,6.380109863281250000e+02,6.313349609375000000e+02,6.389644775390625000e+02,6.370570068359375000e+02,6.341959838867187500e+02,6.337194824218750000e+02,6.461170043945312500e+02,6.604224853515625000e+02,6.814039916992187500e+02,6.961860351562500000e+02,7.295644531250000000e+02,7.333789672851562500e+02,7.305184936523437500e+02,7.085839843750000000e+02,6.818804931640625000e+02,6.637609863281250000e+02,6.713905029296875000e+02,6.761584472656250000e+02,6.647144775390625000e+02,6.642374877929687500e+02,6.604229736328125000e+02,6.713905029296875000e+02,6.737745361328125000e+02,6.561319580078125000e+02,6.413489990234375000e+02,6.489785156250000000e+02,6.761585083007812500e+02,6.785430297851562500e+02,6.856954956054687500e+02,7.104909667968750000e+02,7.319484863281250000e+02,7.543599853515625000e+02,7.805859985351562500e+02,7.920319824218750000e+02,7.672364501953125000e+02,7.343334960937500000e+02,7.123974609375000000e+02,7.095374755859375000e+02,7.185975341796875000e+02,7.658045043945312500e+02,8.382844848632812500e+02,8.783399658203125000e+02,8.931195068359375000e+02,9.183955078125000000e+02,9.145789794921875000e+02,8.926430053710937500e+02,8.630789794921875000e+02,8.263625488281250000e+02,8.182585449218750000e+02,8.306545410156250000e+02,8.606979980468750000e+02,9.074289550781250000e+02,9.222089843750000000e+02,9.088580322265625000e+02,9.250675048828125000e+02,9.431894531250000000e+02,9.446214599609375000e+02,9.388989257812500000e+02,9.384190673828125000e+02,9.861060180664062500e+02,9.965930175781250000e+02,9.903969726562500000e+02,1.025208007812500000e+03,1.066214965820312500e+03,1.118664916992187500e+03,1.110559082031250000e+03,1.088146484375000000e+03,1.086241455078125000e+03,1.100548950195312500e+03,1.098645019531250000e+03,1.095300048828125000e+03,1.084810058593750000e+03,1.062400024414062500e+03,1.065265014648437500e+03,1.082905029296875000e+03,1.098640136718750000e+03,1.121530029296875000e+03,1.142510009765625000e+03,1.150140014648437500e+03,1.179699951171875000e+03,1.187334960937500000e+03,1.199729980468750000e+03,1.195439941406250000e+03,1.204025024414062500e+03,1.175885009765625000e+03,1.130109985351562500e+03,1.103409912109375000e+03,1.128204956054687500e+03,1.146324951171875000e+03,1.185425048828125000e+03,1.208790039062500000e+03,1.198774902343750000e+03,1.169212036132812500e+03,1.164919921875000000e+03,1.189714965820312500e+03,1.246939941406250000e+03,1.317030029296875000e+03,1.398094970703125000e+03,1.448159912109375000e+03,1.474385009765625000e+03,1.453409912109375000e+03,1.389510009765625000e+03,1.353270019531250000e+03,1.333719970703125000e+03,1.358040039062500000e+03,1.351364990234375000e+03,1.395709960937500000e+03,1.447205078125000000e+03,1.486785034179687500e+03,1.464375000000000000e+03,1.357090087890625000e+03,1.292714965820312500e+03,1.307969970703125000e+03,1.305585083007812500e+03,1.296525024414062500e+03,1.266965087890625000e+03,1.300344970703125000e+03,1.352795043945312500e+03,1.398092529296875000e+03,1.364239990234375000e+03,1.357565917968750000e+03,1.288897949218750000e+03,1.168736572265625000e+03,1.117236083984375000e+03,1.032360595703125000e+03,1.146800048828125000e+03,1.243595458984375000e+03,1.324181518554687500e+03,1.377588012695312500e+03,1.282694946289062500e+03,8.440100097656250000e+02,7.262301025390625000e+02,7.004798583984375000e+02,5.717348632812500000e+02,3.027951660156250000e+02,3.438000488281250000e+02,1.750000000000000000e+02,1.530649414062500000e+02,3.876700439453125000e+02,4.482298583984375000e+02,6.151025390625000000e+01,-1.750000000000000000e+02,1.101499023437500000e+02,3.809902343750000000e+02,4.625297851562500000e+02,2.894401855468750000e+02,1.626000976562500000e+02,1.687998046875000000e+02,2.117150878906250000e+02,1.392402343750000000e+02,3.776550292968750000e+02,2.531997070312500000e+02,6.036750488281250000e+02,9.412751464843750000e+02,1.242640136718750000e+03,1.586929687500000000e+03,1.962199951171875000e+03,1.665610351562500000e+03,2.109539794921875000e+03,1.965535400390625000e+03,2.023235351562500000e+03,1.781000244140625000e+03,2.244974853515625000e+03,2.879635009765625000e+03,1.539700195312500000e+03,1.139645019531250000e+03,1.500125000000000000e+03,2.383239990234375000e+03,2.413774902343750000e+03,3.085600097656250000e+03,3.609649902343750000e+03,2.488600585937500000e+03,2.523900390625000000e+03,8.001005859375000000e+02,0.000000000000000000e+00,0.000000000000000000e+00,0.000000000000000000e+00,0.000000000000000000e+00,0.000000000000000000e+00,0.000000000000000000e+00,0.000000000000000000e+00,0.000000000000000000e+00,0.000000000000000000e+00,0.000000000000000000e+00,0.000000000000000000e+00,0.000000000000000000e+00,0.000000000000000000e+00,0.000000000000000000e+00,0.000000000000000000e+00,0.000000000000000000e+00,0.000000000000000000e+00,0.000000000000000000e+00,0.000000000000000000e+00,0.000000000000000000e+00,0.000000000000000000e+00,0.000000000000000000e+00,0.000000000000000000e+00,0.000000000000000000e+00,0.000000000000000000e+00,0.000000000000000000e+00,0.000000000000000000e+00,0.000000000000000000e+00,0.000000000000000000e+00,0.000000000000000000e+00,0.000000000000000000e+00,0.000000000000000000e+00,0.000000000000000000e+00,0.000000000000000000e+00,0.000000000000000000e+00,0.000000000000000000e+00,0.000000000000000000e+00,0.000000000000000000e+00,0.000000000000000000e+00,0.000000000000000000e+00,0.000000000000000000e+00,0.000000000000000000e+00,0.000000000000000000e+00,0.000000000000000000e+00,-2.445996093750000000e+02,-3.892449707031250000e+03,-1.830599609375000000e+03,-2.975000488281250000e+03,-3.455689453125000000e+03,-3.007419921875000000e+03,-1.985080322265625000e+03,-1.829639892578125000e+03,-2.526285156250000000e+03,-2.879135009765625000e+03,-3.361699707031250000e+03,-3.006960205078125000e+03,-2.829565185546875000e+03,-2.511515136718750000e+03,-2.133864746093750000e+03,-1.846799804687500000e+03,-1.437195068359375000e+03,-1.618870117187500000e+03,-3.292084960937500000e+03,-3.786554931640625000e+03,-3.890055175781250000e+03,-3.549094970703125000e+03,-3.118040283203125000e+03,-2.945419677734375000e+03,-3.095650390625000000e+03,-3.289245117187500000e+03,-2.307419921875000000e+03,-2.007970092773437500e+03,-2.480040039062500000e+03,-2.606406005859375000e+03,-2.124320068359375000e+03,-1.235010009765625000e+03,-1.057150024414062500e+03,-1.392846923828125000e+03,-1.622685546875000000e+03,-1.952657104492187500e+03,-2.098091796875000000e+03,-2.196803466796875000e+03,-2.043738159179687500e+03,-1.931199340820312500e+03,-2.059944580078125000e+03,-1.948843994140625000e+03,-1.482014526367187500e+03,-1.387125610351562500e+03,-1.729497192382812500e+03,-1.737125000000000000e+03,-1.584060058593750000e+03,-1.957907104492187500e+03,-2.000347900390625000e+03,-1.960292480468750000e+03,-1.948848388671875000e+03,-2.215875000000000000e+03,-2.205861572265625000e+03,-2.177725830078125000e+03,-2.568262207031250000e+03,-2.474323486328125000e+03,-2.469076416015625000e+03,-2.338904541015625000e+03,-2.218254394531250000e+03,-1.923094970703125000e+03,-1.419555908203125000e+03,-1.687061401367187500e+03,-1.868733886718750000e+03,-1.759539062500000000e+03,-1.386170776367187500e+03,-1.402861450195312500e+03,-1.684197021484375000e+03,-1.847275024414062500e+03,-1.857291503906250000e+03,-1.940736572265625000e+03,-1.965052978515625000e+03,-1.894959960937500000e+03,-1.873504394531250000e+03,-2.094755615234375000e+03,-2.275003906250000000e+03,-2.114310302734375000e+03,-2.104297119140625000e+03,-1.716150634765625000e+03,-1.670371948242187500e+03,-1.813903076171875000e+03,-1.860147460937500000e+03,-1.898299560546875000e+03,-1.649390991210937500e+03,-1.691351440429687500e+03,-1.873504882812500000e+03,-1.718530029296875000e+03,-1.644625122070312500e+03,-1.804360107421875000e+03,-1.949319946289062500e+03,-1.954569946289062500e+03,-1.981269897460937500e+03,-2.054225097656250000e+03,-2.130994873046875000e+03,-2.147205078125000000e+03,-2.172959960937500000e+03,-2.088080078125000000e+03,-1.947890136718750000e+03,-1.920234985351562500e+03,-1.942170043945312500e+03,-1.975070068359375000e+03,-1.942645019531250000e+03,-1.869689941406250000e+03,-1.867784912109375000e+03,-1.811989990234375000e+03,-1.667984985351562500e+03,-1.660354980468750000e+03,-1.759540039062500000e+03,-1.697070068359375000e+03,-1.541619995117187500e+03,-1.496325073242187500e+03,-1.473910034179687500e+03,-1.404294921875000000e+03,-1.467714965820312500e+03,-1.581199951171875000e+03,-1.734265014648437500e+03,-1.883520019531250000e+03,-1.841554931640625000e+03,-1.885420043945312500e+03,-1.933104980468750000e+03,-1.959334960937500000e+03,-1.900204956054687500e+03,-1.864445068359375000e+03,-1.865875000000000000e+03,-1.838214965820312500e+03,-1.788145019531250000e+03,-1.808175048828125000e+03,-1.838214965820312500e+03,-1.796250000000000000e+03,-1.684675048828125000e+03,-1.647479980468750000e+03,-1.694209960937500000e+03,-1.795300048828125000e+03,-1.842505004882812500e+03,-1.840600097656250000e+03,-1.764304931640625000e+03,-1.673225097656250000e+03,-1.573094970703125000e+03,-1.592169921875000000e+03,-1.668935058593750000e+03,-1.631744995117187500e+03,-1.604564941406250000e+03,-1.602180053710937500e+03,-1.591215087890625000e+03,-1.626020019531250000e+03,-1.674660034179687500e+03,-1.640804931640625000e+03,-1.619820068359375000e+03,-1.582155029296875000e+03,-1.519209960937500000e+03,-1.491555053710937500e+03,-1.491554931640625000e+03,-1.447685058593750000e+03,-1.395709960937500000e+03,-1.369959960937500000e+03,-1.415260009765625000e+03,-1.423364990234375000e+03,-1.398089965820312500e+03,-1.356130004882812500e+03,-1.355180053710937500e+03,-1.348505004882812500e+03,-1.332770019531250000e+03,-1.331809936523437500e+03,-1.335630004882812500e+03,-1.295100097656250000e+03,-1.285560058593750000e+03,-1.220234863281250000e+03,-1.220709960937500000e+03,-1.230244995117187500e+03,-1.208790039062500000e+03,-1.155385009765625000e+03,-1.188285034179687500e+03,-1.198775024414062500e+03,-1.091488037109375000e+03,-1.060968505859375000e+03,-1.098640014648437500e+03,-1.080040039062500000e+03,-1.052864990234375000e+03,-1.063354492187500000e+03,-1.065734008789062500e+03,-1.040463989257812500e+03,-1.028069091796875000e+03,-1.001841979980468750e+03,-1.002317993164062500e+03,-1.036651489257812500e+03,-1.064305053710937500e+03,-1.073364990234375000e+03,-1.070030029296875000e+03,-1.072890014648437500e+03,-1.050955078125000000e+03,-1.039035522460937500e+03,-9.951665039062500000e+02,-9.951644897460937500e+02,-9.923045043945312500e+02,-9.665565185546875000e+02,-9.722750244140625000e+02,-1.022342529296875000e+03,-1.025204467773437500e+03,-1.019007934570312500e+03,-1.032835937500000000e+03,-1.029499511718750000e+03,-9.994570312500000000e+02,-9.470019531250000000e+02,-9.369895019531250000e+02
-5.402595214843750000e+02,-5.555184936523437500e+02,-5.574255371093750000e+02,-5.540874633789062500e+02,-5.536104736328125000e+02,-5.574254760742187500e+02,-5.588559570312500000e+02,-5.531340332031250000e+02,-5.445509643554687500e+02,-5.416900024414062500e+02,-5.421665039062500000e+02,-5.421665039062500000e+02,-5.388284912109375000e+02,-5.397824707031250000e+02,-5.474119873046875000e+02,-5.464580078125000000e+02,-5.445510253906250000e+02,-5.440739746093750000e+02,-5.478890380859375000e+02,-5.493189697265625000e+02,-5.445510253906250000e+02,-5.402595214843750000e+02,-5.373980102539062500e+02,-5.393054809570312500e+02,-5.340604858398437500e+02,-5.254775390625000000e+02,-5.221395263671875000e+02,-5.168945312500000000e+02,-5.126030273437500000e+02,-5.106954956054687500e+02,-5.054505004882812500e+02,-4.997285156250000000e+02,-4.997280273437500000e+02,-4.963900146484375000e+02,-4.892374877929687500e+02,-4.887609863281250000e+02,-4.944830017089843750e+02,-4.978204956054687500e+02,-4.987745056152343750e+02,-4.973439941406250000e+02,-4.954364929199218750e+02,-4.963905029296875000e+02,-4.949594726562500000e+02,-4.949600219726562500e+02,-4.954370117187500000e+02,-4.973439941406250000e+02,-5.002049865722656250e+02,-4.959135131835937500e+02,-4.854230041503906250e+02,-4.811315002441406250e+02,-4.825620117187500000e+02,-4.820850219726562500e+02,-4.797009887695312500e+02,-4.735020141601562500e+02,-4.758865051269531250e+02,-4.782705078125000000e+02,-4.768400268554687500e+02,-4.782705078125000000e+02,-4.806549987792968750e+02,-4.839924926757812500e+02,-4.863770141601562500e+02,-4.859000244140625000e+02,-4.830390014648437500e+02,-4.882839965820312500e+02,-4.906679992675781250e+02,-4.825620117187500000e+02,-4.777935180664062500e+02,-4.754095153808593750e+02,-4.773164978027343750e+02,-4.749324951171875000e+02,-4.692109985351562500e+02,-4.701645202636718750e+02,-4.677800292968750000e+02,-4.687335205078125000e+02,-4.692105102539062500e+02,-4.682570190429687500e+02,-4.696875000000000000e+02,-4.701640014648437500e+02,-4.706409912109375000e+02,-4.687340087890625000e+02,-4.658724975585937500e+02,-4.644419555664062500e+02,-4.663494873046875000e+02,-4.677799987792968750e+02,-4.668265380859375000e+02,-4.677799987792968750e+02,-4.692105102539062500e+02,-4.673029785156250000e+02,-4.606275024414062500e+02,-4.553825073242187500e+02,-4.510910034179687500e+02,-4.453684997558593750e+02,-4.439385375976562500e+02,-4.429844970703125000e+02,-4.382164916992187500e+02,-4.372625122070312500e+02,-4.339244995117187500e+02,-4.363090209960937500e+02,-4.410775146484375000e+02,-4.467990112304687500e+02,-4.496600341796875000e+02,-4.467990112304687500e+02,-4.472760009765625000e+02,-4.501375122070312500e+02,-4.463225097656250000e+02,-4.506140136718750000e+02,-4.496605224609375000e+02,-4.444150085449218750e+02,-4.477529907226562500e+02,-4.487065124511718750e+02,-4.439379882812500000e+02,-4.367855224609375000e+02,-4.367855224609375000e+02,-4.372624816894531250e+02,-4.334479980468750000e+02,-4.305870056152343750e+02,-4.186660156250000000e+02,-4.167585144042968750e+02,-4.167584838867187500e+02,-4.115134887695312500e+02,-4.143745117187500000e+02,-4.191430053710937500e+02,-4.262950134277343750e+02,-4.324940185546875000e+02,-4.344014892578125000e+02,-4.344010009765625000e+02,-4.367854919433593750e+02,-4.386925048828125000e+02,-4.386929931640625000e+02,-4.367854919433593750e+02,-4.315400085449218750e+02,-4.234339599609375000e+02,-4.224805297851562500e+02,-4.229575195312500000e+02,-4.220034790039062500e+02,-4.158049926757812500e+02,-4.153279724121093750e+02,-4.129434814453125000e+02,-4.124669799804687500e+02,-4.072219848632812500e+02,-4.086524658203125000e+02,-4.134209899902343750e+02,-4.181890258789062500e+02,-4.220034790039062500e+02,-4.153280029296875000e+02,-4.148515014648437500e+02,-4.205734863281250000e+02,-4.177119750976562500e+02,-4.143745117187500000e+02,-4.134205322265625000e+02,-4.067449951171875000e+02,-3.972079772949218750e+02,-3.962545166015625000e+02,-3.957774963378906250e+02,-3.972079772949218750e+02,-4.038840332031250000e+02,-4.067449951171875000e+02,-4.138974609375000000e+02,-4.158045043945312500e+02,-4.153280029296875000e+02,-4.162814941406250000e+02,-4.158049926757812500e+02,-4.129440002441406250e+02,-4.119899902343750000e+02,-4.086524963378906250e+02,-4.067445068359375000e+02,-4.014995117187500000e+02,-3.910079956054687500e+02,-3.848095092773437500e+02,-3.862399902343750000e+02,-3.891019897460937500e+02,-3.905325012207031250e+02,-3.900554809570312500e+02,-3.838560180664062500e+02,-3.795645141601562500e+02,-3.767030029296875000e+02,-3.752724914550781250e+02,-3.709810180664062500e+02,-3.824249877929687500e+02,-3.809945068359375000e+02,-3.819484863281250000e+02,-3.786105041503906250e+02,-3.795639648437500000e+02,-3.800410156250000000e+02,-3.681204833984375000e+02,-3.638284912109375000e+02,-3.700275268554687500e+02,-3.776570129394531250e+02,-3.809949951171875000e+02,-3.843329772949218750e+02,-3.824254760742187500e+02,-3.833789978027343750e+02,-3.848095092773437500e+02,-3.814719848632812500e+02,-3.795645141601562500e+02,-3.843330078125000000e+02,-3.833789978027343750e+02,-3.805180053710937500e+02,-3.790874938964843750e+02,-3.733654785156250000e+02,-3.747959899902343750e+02,-3.733655090332031250e+02,-3.709810180664062500e+02,-3.728884887695312500e+02,-3.776569824218750000e+02,-3.809949951171875000e+02,-3.819484863281250000e+02,-3.809945068359375000e+02,-3.852864990234375000e+02,-3.910085144042968750e+02,-3.862399902343750000e+02,-3.767030029296875000e+02,-3.652590026855468750e+02,-3.647825012207031250e+02,-3.733654785156250000e+02,-3.690739746093750000e+02,-3.614445190429687500e+02,-3.623980102539062500e+02,-3.671665039062500000e+02,-3.700274963378906250e+02,-3.724119873046875000e+02,-3.705039978027343750e+02,-3.728885192871093750e+02,-3.747960205078125000e+02,-3.709809875488281250e+02,-3.681199951171875000e+02,-3.662130126953125000e+02,-3.695509948730468750e+02,-3.690744934082031250e+02,-3.700279846191406250e+02,-3.709815063476562500e+02,-3.709815063476562500e+02,-3.743195190429687500e+02,-3.738429870605468750e+02,-3.752734985351562500e+02,-3.790879821777343750e+02,-3.767040100097656250e+02,-3.733659973144531250e+02,-3.724120178222656250e+02,-3.724124755859375000e+02,-3.714580078125000000e+02,-3.685975036621093750e+02,-3.681205139160156250e+02,-3.666900024414062500e+02,-3.614444885253906250e+02,-3.581069946289062500e+02,-3.471400146484375000e+02,-3.442789916992187500e+02,-3.457095336914062500e+02,-3.519085083007812500e+02,-3.523850097656250000e+02,-3.538154907226562500e+02,-3.581069946289062500e+02,-3.585839843750000000e+02,-3.561994934082031250e+02,-3.538154907226562500e+02,-3.533385009765625000e+02,-3.538154907226562500e+02,-3.528615112304687500e+02,-3.581069946289062500e+02,-3.542919921875000000e+02,-3.514314880371093750e+02,-3.476164855957031250e+02,-3.552459716796875000e+02,-3.585840148925781250e+02,-3.538155212402343750e+02,-3.528619995117187500e+02,-3.523849792480468750e+02,-3.466625061035156250e+02,-3.380799865722656250e+02,-3.356954956054687500e+02,-3.366495056152343750e+02,-3.380799865722656250e+02,-3.404639892578125000e+02,-3.438015136718750000e+02,-3.438015136718750000e+02,-3.433250122070312500e+02,-3.452319946289062500e+02,-3.452325134277343750e+02,-3.418934936523437500e+02,-3.395095214843750000e+02,-3.380790100097656250e+02,-3.266350097656250000e+02,-3.132835083007812500e+02,-3.051774902343750000e+02,-3.070845031738281250e+02,-3.108995056152343750e+02,-3.004085083007812500e+02,-2.970709838867187500e+02,-2.975480041503906250e+02,-3.023159790039062500e+02,-3.013624877929687500e+02,-2.989784851074218750e+02,-2.980245056152343750e+02,-2.965939941406250000e+02,-2.965939941406250000e+02,-2.956405029296875000e+02,-2.894414978027343750e+02,-2.889645080566406250e+02,-2.846730041503906250e+02,-2.799049987792968750e+02,-2.765669860839843750e+02,-2.722755126953125000e+02,-2.703679809570312500e+02,-2.622619934082031250e+02,-2.617850036621093750e+02,-2.603540039062500000e+02,-2.574934997558593750e+02,-2.503404541015625000e+02,-2.446187438964843750e+02,-2.431882629394531250e+02,-2.365123443603515625e+02,-2.236378479003906250e+02,-2.155315093994140625e+02,-2.074252624511718750e+02,-2.040874481201171875e+02,-2.007496032714843750e+02,-1.964577636718750000e+02,-1.959810028076171875e+02,-1.940740051269531250e+02,-1.983654937744140625e+02,-1.988422851562500000e+02,-1.916897888183593750e+02,-1.897824401855468750e+02,-1.897820892333984375e+02,-1.883515930175781250e+02,-1.864445953369140625e+02,-1.888285980224609375e+02,-1.888284454345703125e+02,-1.864443054199218750e+02,-1.811991424560546875e+02,-1.792919921875000000e+02,-1.764309997558593750e+02,-1.692784423828125000e+02,-1.592646026611328125e+02,-1.449596557617187500e+02,-1.373301849365234375e+02,-1.292236022949218750e+02,-1.187333450317382812e+02,-1.044277496337890625e+02,-9.202984619140625000e+01,-7.820149230957031250e+01,-6.628050231933593750e+01,-5.674410629272460938e+01,-5.006824874877929688e+01,-4.434589767456054688e+01,-3.004100036621093750e+01,-1.764300155639648438e+01,-7.152503967285156250e+00,6.676002502441406250e+00,1.239800262451171875e+01,1.764300537109375000e+01,2.908749771118164062e+01,4.339225006103515625e+01,5.102159500122070312e+01,5.579014968872070312e+01,6.246614837646484375e+01,7.057234191894531250e+01,7.772470092773437500e+01,7.343350219726562500e+01,7.295664978027343750e+01,7.343315124511718750e+01,7.391035461425781250e+01,7.534085083007812500e+01,7.295639801025390625e+01,7.915534210205078125e+01,7.581749725341796875e+01,7.009519958496093750e+01,6.389649581909179688e+01,6.294264602661132812e+01,6.294264602661132812e+01,7.391005706787109375e+01,7.963240051269531250e+01,7.391004943847656250e+01,7.724799346923828125e+01,8.201654815673828125e+01,9.584464263916015625e+01,1.049046020507812500e+02,1.034742279052734375e+02,9.965950012207031250e+01,1.010900039672851562e+02,1.063353652954101562e+02,1.082425003051757812e+02,1.153949966430664062e+02,1.239779052734375000e+02,1.301773071289062500e+02,1.344686584472656250e+02,1.358991088867187500e+02,1.382836608886718750e+02,1.349458007812500000e+02,1.316081542968750000e+02,1.306538085937500000e+02,1.411448974609375000e+02,1.492512969970703125e+02,1.630793457031250000e+02,1.707087097167968750e+02,1.711855010986328125e+02,1.778613433837890625e+02,1.869216003417968750e+02,1.893054504394531250e+02,1.869216003417968750e+02,1.740466918945312500e+02,1.778612060546875000e+02,1.897821960449218750e+02,1.955042419433593750e+02,1.907359466552734375e+02,1.878747406005859375e+02,1.826297454833984375e+02,1.811992492675781250e+02,1.845371093750000000e+02,1.945510101318359375e+02,2.064714813232421875e+02,2.174389953613281250e+02,2.288829956054687500e+02,2.350820007324218750e+02,2.398504943847656250e+02,2.503410034179687500e+02,2.536789855957031250e+02,2.536789855957031250e+02,2.536784973144531250e+02,2.608315124511718750e+02,2.689375000000000000e+02,2.703679809570312500e+02,2.589240112304687500e+02,2.541559906005859375e+02,2.646459960937500000e+02,2.765669860839843750e+02,2.803815002441406250e+02,2.865805053710937500e+02,2.884880065917968750e+02,2.956405029296875000e+02,2.970709838867187500e+02,2.880110168457031250e+02,2.722750244140625000e+02,2.698909912109375000e+02,2.737055053710937500e+02,2.641690063476562500e+02,2.613079833984375000e+02,2.632154846191406250e+02,2.651229858398437500e+02,2.622619934082031250e+02,2.684605102539062500e+02,2.779974975585937500e+02,2.856264953613281250e+02,2.923024902343750000e+02,2.899185180664062500e+02,2.856269836425781250e+02,2.851500244140625000e+02,2.837195129394531250e+02,2.894414978027343750e+02,2.923024902343750000e+02,3.032700195312500000e+02,3.123294982910156250e+02,3.118529968261718750e+02,3.037464904785156250e+02,3.089920043945312500e+02,3.147135009765625000e+02,3.218664855957031250e+02,3.352185058593750000e+02,3.361724853515625000e+02,3.352185058593750000e+02,3.352185058593750000e+02,3.342650146484375000e+02,3.328345031738281250e+02,3.342650146484375000e+02,3.337880249023437500e+02,3.371259765625000000e+02,3.409404907226562500e+02,3.395100097656250000e+02,3.423710021972656250e+02,3.509539794921875000e+02,3.600139770507812500e+02,3.566759948730468750e+02,3.523850097656250000e+02,3.585834960937500000e+02,3.690740051269531250e+02,3.805180053710937500e+02,3.786105346679687500e+02,3.771799926757812500e+02,3.709810180664062500e+02,3.609679870605468750e+02,3.523845214843750000e+02,3.528615112304687500e+02,3.561994934082031250e+02,3.600140075683593750e+02,3.609675292968750000e+02,3.552454833984375000e+02,3.390330200195312500e+02,3.352185058593750000e+02,3.447550048828125000e+02,3.566759948730468750e+02,3.652590026855468750e+02,3.623980102539062500e+02,3.643049926757812500e+02,3.652590026855468750e+02,3.609674987792968750e+02,3.528610229492187500e+02,3.414170227050781250e+02,3.361715087890625000e+02,3.371254882812500000e+02,3.466624755859375000e+02,3.519080200195312500e+02,3.547690429687500000e+02,3.585834960937500000e+02,3.523844909667968750e+02,3.547684936523437500e+02,3.552455139160156250e+02,3.581065063476562500e+02,3.566760253906250000e+02,3.547690124511718750e+02,3.690734863281250000e+02,3.833789978027343750e+02,3.886240234375000000e+02,3.852860107421875000e+02,3.776569824218750000e+02,3.790870056152343750e+02,3.800410156250000000e+02,3.695505065917968750e+02,3.561995239257812500e+02,3.523845214843750000e+02,3.466624755859375000e+02,3.414174804687500000e+02,3.395100097656250000e+02,3.457084960937500000e+02,3.509539794921875000e+02,3.528615112304687500e+02,3.576300048828125000e+02,3.657360229492187500e+02,3.747960205078125000e+02,3.805180053710937500e+02,3.824255065917968750e+02,3.833789672851562500e+02,3.819479980468750000e+02,3.886239929199218750e+02,3.881475219726562500e+02,3.824255065917968750e+02,3.800410156250000000e+02,3.776569824218750000e+02,3.757495117187500000e+02,3.843325195312500000e+02,3.981609802246093750e+02,4.043599853515625000e+02,4.081744995117187500e+02,4.134194946289062500e+02,4.181889953613281250e+02,4.248649902343750000e+02,4.177119750976562500e+02,4.110364990234375000e+02,4.081754760742187500e+02,4.019765014648437500e+02,3.967315063476562500e+02,3.991154785156250000e+02,4.038825073242187500e+02,4.019755249023437500e+02,4.024525146484375000e+02,4.014985046386718750e+02,4.076984863281250000e+02,4.162814941406250000e+02,4.229570007324218750e+02,4.205734863281250000e+02,4.172355346679687500e+02,4.215269775390625000e+02,4.243880004882812500e+02,4.253414916992187500e+02,4.344010009765625000e+02,4.372625122070312500e+02,4.329710083007812500e+02,4.220034790039062500e+02,4.282025146484375000e+02,4.344014892578125000e+02,4.429844970703125000e+02,4.434609985351562500e+02,4.482300109863281250e+02,4.596734619140625000e+02,4.601505126953125000e+02,4.582434997558593750e+02,4.572894897460937500e+02,4.534750061035156250e+02,4.458455200195312500e+02,4.425075073242187500e+02,4.477530212402343750e+02,4.425079956054687500e+02,4.353550109863281250e+02,4.282025146484375000e+02,4.272485046386718750e+02,4.286795043945312500e+02,4.248645019531250000e+02,4.305869750976562500e+02,4.324940185546875000e+02,4.372625122070312500e+02,4.448920288085937500e+02,4.439379882812500000e+02,4.458455200195312500e+02,4.501375122070312500e+02,4.587205200195312500e+02,4.529980163574218750e+02,4.491830139160156250e+02,4.467990112304687500e+02,4.434614868164062500e+02,4.372625122070312500e+02,4.344014892578125000e+02,4.439385070800781250e+02,4.487070312500000000e+02,4.525209960937500000e+02,4.596740112304687500e+02,4.673029785156250000e+02,4.668259887695312500e+02,4.782705078125000000e+02,4.825620117187500000e+02,4.777935180664062500e+02,4.730250244140625000e+02,4.711174926757812500e+02,4.715944824218750000e+02,4.768399963378906250e+02,4.735019836425781250e+02,4.715944824218750000e+02,4.758865051269531250e+02,4.844689941406250000e+02,4.987739868164062500e+02,4.992515258789062500e+02,5.035425109863281250e+02,5.044964904785156250e+02,4.968670043945312500e+02,4.968670043945312500e+02,4.963905029296875000e+02,4.959135131835937500e+02,4.873305053710937500e+02,4.777934875488281250e+02,4.739790039062500000e+02,4.744554748535156250e+02,4.706409912109375000e+02,4.811315002441406250e+02,4.777940063476562500e+02,4.730249938964843750e+02,4.715944824218750000e+02,4.706409912109375000e+02,4.839924926757812500e+02,4.949600219726562500e+02,4.978204956054687500e+02,4.968670043945312500e+02,4.968674926757812500e+02,4.930524902343750000e+02,4.916220092773437500e+02,4.868535156250000000e+02,4.858994750976562500e+02,4.839924926757812500e+02,4.873305053710937500e+02,4.949600219726562500e+02,4.968670043945312500e+02,5.030659790039062500e+02,5.097415161132812500e+02,5.226165161132812500e+02,5.359674682617187500e+02,5.359680175781250000e+02,5.311989746093750000e+02,5.230930175781250000e+02,5.097414550781250000e+02,4.978209838867187500e+02,4.811315002441406250e+02,4.644419860839843750e+02,4.630120239257812500e+02,4.725485229492187500e+02,4.830390014648437500e+02,4.882839965820312500e+02,4.968670043945312500e+02,4.968670043945312500e+02,4.963900146484375000e+02,5.035430297851562500e+02,5.159404907226562500e+02,5.340604858398437500e+02,5.407360229492187500e+02,5.359675292968750000e+02,5.345374755859375000e+02,5.402595214843750000e+02,5.493189697265625000e+02,5.569484863281250000e+02,5.388284912109375000e+02,5.269079589843750000e+02,5.283379516601562500e+02,5.235699462890625000e+02,5.154639892578125000e+02,5.111719970703125000e+02,5.083109741210937500e+02,5.121254882812500000e+02,5.164174804687500000e+02,5.207089843750000000e+02,5.292919921875000000e+02,5.373984985351562500e+02,5.502730102539062500e+02,5.655324707031250000e+02,5.660089721679687500e+02,5.607645263671875000e+02,5.588565063476562500e+02,5.526579589843750000e+02,5.545654907226562500e+02,5.540885009765625000e+02,5.517030029296875000e+02,5.464580078125000000e+02,5.393054809570312500e+02,5.364445190429687500e+02,5.378750000000000000e+02,5.359674682617187500e+02,5.288154907226562500e+02,5.221394653320312500e+02,5.135564575195312500e+02,5.216624755859375000e+02,5.173709716796875000e+02,5.154639892578125000e+02,5.292919921875000000e+02,5.474124755859375000e+02,5.626715087890625000e+02,5.655324707031250000e+02,5.474130249023437500e+02,5.331080322265625000e+02,5.331074829101562500e+02,5.416904907226562500e+02,5.354910278320312500e+02,5.335834960937500000e+02,5.302454833984375000e+02,5.245234985351562500e+02,5.192785034179687500e+02,5.235700073242187500e+02,5.250004882812500000e+02,5.307224731445312500e+02,5.378750000000000000e+02,5.469349975585937500e+02,5.536110229492187500e+02,5.497960205078125000e+02,5.426434936523437500e+02,5.364454956054687500e+02,5.278624877929687500e+02,5.116499938964843750e+02,5.044964904785156250e+02,5.040200195312500000e+02,5.044974975585937500e+02,5.030670166015625000e+02,5.078339843750000000e+02,5.068810424804687500e+02,5.106954956054687500e+02,5.335834960937500000e+02,5.517034912109375000e+02,5.512265014648437500e+02,5.426434936523437500e+02,5.364450073242187500e+02,5.264310302734375000e+02,5.111724853515625000e+02,5.025895080566406250e+02,4.787474975585937500e+02,4.534744873046875000e+02,4.382160034179687500e+02,4.291560058593750000e+02,4.291560058593750000e+02,4.425070190429687500e+02,4.754085083007812500e+02,4.839915161132812500e+02,4.625350036621093750e+02,4.529979858398437500e+02,4.591970214843750000e+02,4.377390136718750000e+02,4.277260131835937500e+02,4.458454895019531250e+02,4.663494873046875000e+02,4.782705078125000000e+02,4.925755004882812500e+02,5.083109741210937500e+02,5.197554931640625000e+02,5.326300048828125000e+02,5.359680175781250000e+02,5.331065063476562500e+02,5.335834960937500000e+02,5.397824707031250000e+02,5.512265014648437500e+02,5.779295043945312500e+02,6.060629882812500000e+02,5.974794921875000000e+02,5.846055297851562500e+02,5.803139648437500000e+02,5.617170410156250000e+02,5.493189697265625000e+02,5.645780029296875000e+02,5.965260009765625000e+02,5.941414794921875000e+02,5.698234863281250000e+02,5.712540283203125000e+02,5.950954589843750000e+02,6.184609985351562500e+02,6.165529785156250000e+02,6.065394897460937500e+02,6.327659912109375000e+02,6.470709838867187500e+02,6.337189941406250000e+02,6.265670166015625000e+02,6.222750244140625000e+02,6.365805053710937500e+02,6.723439941406250000e+02,6.976165161132812500e+02,7.324254760742187500e+02,7.467304687500000000e+02,7.543599853515625000e+02,7.457769775390625000e+02,7.371939697265625000e+02,7.371939697265625000e+02,7.476845092773437500e+02,7.424389648437500000e+02,7.109680175781250000e+02,6.761584472656250000e+02,6.661450195312500000e+02,6.618535156250000000e+02,6.814039916992187500e+02,7.023850097656250000e+02,6.852174682617187500e+02,6.866479492187500000e+02,7.195510253906250000e+02,7.295644531250000000e+02,7.286110229492187500e+02,7.457769775390625000e+02,7.658045043945312500e+02,7.977525024414062500e+02,8.187340087890625000e+02,8.282729492187500000e+02,7.848775024414062500e+02,7.619895019531250000e+02,7.500684814453125000e+02,7.338559570312500000e+02,7.162130126953125000e+02,7.576979980468750000e+02,8.096729736328125000e+02,8.449609375000000000e+02,8.654639892578125000e+02,9.050405273437500000e+02,9.222089843750000000e+02,9.012259521484375000e+02,8.521134643554687500e+02,8.163489990234375000e+02,8.068120117187500000e+02,8.020434570312500000e+02,8.502044677734375000e+02,9.326970214843750000e+02,9.703690185546875000e+02,9.718005371093750000e+02,9.827689819335937500e+02,9.727550048828125000e+02,9.498649902343750000e+02,9.150555419921875000e+02,9.026595458984375000e+02,9.450944824218750000e+02,9.598764648437500000e+02,9.584500122070312500e+02,9.932600097656250000e+02,1.006130004882812500e+03,1.034264038085937500e+03,1.032358032226562500e+03,1.027113037109375000e+03,1.034742919921875000e+03,1.073842529296875000e+03,1.106745971679687500e+03,1.110560546875000000e+03,1.109604980468750000e+03,1.087669921875000000e+03,1.060492065429687500e+03,1.060968017578125000e+03,1.077660522460937500e+03,1.118189941406250000e+03,1.151570068359375000e+03,1.174935058593750000e+03,1.207359985351562500e+03,1.217375000000000000e+03,1.229290039062500000e+03,1.232155029296875000e+03,1.249324951171875000e+03,1.249800048828125000e+03,1.257425048828125000e+03,1.235014892578125000e+03,1.242645019531250000e+03,1.246459960937500000e+03,1.253614990234375000e+03,1.244080078125000000e+03,1.249800048828125000e+03,1.227385009765625000e+03,1.188284912109375000e+03,1.186854980468750000e+03,1.219280029296875000e+03,1.250750000000000000e+03,1.258380004882812500e+03,1.305109985351562500e+03,1.386649902343750000e+03,1.431949951171875000e+03,1.407155029296875000e+03,1.367574951171875000e+03,1.366145019531250000e+03,1.375205078125000000e+03,1.394280029296875000e+03,1.404764892578125000e+03,1.431949951171875000e+03,1.461515136718750000e+03,1.416215087890625000e+03,1.306065063476562500e+03,1.294620117187500000e+03,1.312739990234375000e+03,1.339919921875000000e+03,1.324185058593750000e+03,1.271254882812500000e+03,1.278410034179687500e+03,1.353270019531250000e+03,1.337533935546875000e+03,1.282223022460937500e+03,1.253615966796875000e+03,1.217852416992187500e+03,1.188283935546875000e+03,1.154908203125000000e+03,1.048095947265625000e+03,1.023299926757812500e+03,1.129156494140625000e+03,1.237876586914062500e+03,1.209265625000000000e+03,1.095775024414062500e+03,7.824899902343750000e+02,5.579000244140625000e+02,5.188001708984375000e+02,3.619200439453125000e+02,5.097449951171875000e+02,4.487100830078125000e+02,9.537500000000000000e+01,4.196008300781250000e+01,1.811523437500000000e+01,-2.002465820312500000e+01,-2.064699707031250000e+02,-3.204350585937500000e+02,8.773999023437500000e+01,4.367849121093750000e+02,5.884199218750000000e+02,5.130749511718750000e+02,5.536052246093750000e+02,4.792250976562500000e+02,2.756152343750000000e+02,1.707050781250000000e+02,2.703649902343750000e+02,3.209101562500000000e+02,4.987702636718750000e+02,2.531999511718750000e+02,3.561948242187500000e+02,8.077651367187500000e+02,1.182554931640625000e+03,1.725215087890625000e+03,1.665604980468750000e+03,1.429094970703125000e+03,1.772419921875000000e+03,2.106205322265625000e+03,2.047074462890625000e+03,2.321750244140625000e+03,2.583024902343750000e+03,2.318389892578125000e+03,2.350834716796875000e+03,2.859139648437500000e+03,2.344099609375000000e+03,2.332699707031250000e+03,2.293600097656250000e+03,1.408549804687500000e+03,0.000000000000000000e+00,0.000000000000000000e+00,0.000000000000000000e+00,0.000000000000000000e+00,0.000000000000000000e+00,0.000000000000000000e+00,0.000000000000000000e+00,0.000000000000000000e+00,0.000000000000000000e+00,0.000000000000000000e+00,0.000000000000000000e+00,0.000000000000000000e+00,0.000000000000000000e+00,0.000000000000000000e+00,0.000000000000000000e+00,0.000000000000000000e+00,0.000000000000000000e+00,0.000000000000000000e+00,0.000000000000000000e+00,0.000000000000000000e+00,0.000000000000000000e+00,0.000000000000000000e+00,0.000000000000000000e+00,0.000000000000000000e+00,0.000000000000000000e+00,0.000000000000000000e+00,0.000000000000000000e+00,0.000000000000000000e+00,0.000000000000000000e+00,0.000000000000000000e+00,0.000000000000000000e+00,0.000000000000000000e+00,0.000000000000000000e+00,0.000000000000000000e+00,0.000000000000000000e+00,0.000000000000000000e+00,0.000000000000000000e+00,0.000000000000000000e+00,0.000000000000000000e+00,0.000000000000000000e+00,0.000000000000000000e+00,0.000000000000000000e+00,0.000000000000000000e+00,0.000000000000000000e+00,0.000000000000000000e+00,0.000000000000000000e+00,-8.892998046875000000e+02,-3.331700195312500000e+03,-1.917800781250000000e+03,-3.321674804687500000e+03,-3.334570800781250000e+03,-2.685560058593750000e+03,-1.992225341796875000e+03,-1.483944824218750000e+03,-2.237359863281250000e+03,-2.413270507812500000e+03,-3.293550048828125000e+03,-3.193844970703125000e+03,-2.839584960937500000e+03,-2.566360107421875000e+03,-2.009884765625000000e+03,-1.516834960937500000e+03,-1.416234863281250000e+03,-2.080909667968750000e+03,-3.554370117187500000e+03,-3.798975097656250000e+03,-4.139459960937500000e+03,-3.376514892578125000e+03,-2.305979736328125000e+03,-3.002189453125000000e+03,-3.380794921875000000e+03,-3.017924804687500000e+03,-1.670845214843750000e+03,-1.494894897460937500e+03,-1.787674926757812500e+03,-2.053274902343750000e+03,-1.947889892578125000e+03,-1.290809814453125000e+03,-8.778599853515625000e+02,-7.524549560546875000e+02,-1.019005004882812500e+03,-1.539712036132812500e+03,-1.852996093750000000e+03,-2.079499267578125000e+03,-1.831070068359375000e+03,-1.796726928710937500e+03,-2.121459960937500000e+03,-2.193938476562500000e+03,-1.766210937500000000e+03,-1.802931030273437500e+03,-1.974112548828125000e+03,-1.639848999023437500e+03,-1.238825073242187500e+03,-1.619827880859375000e+03,-1.816284423828125000e+03,-1.778140869140625000e+03,-1.942168579101562500e+03,-2.363697753906250000e+03,-2.432838623046875000e+03,-2.225888671875000000e+03,-2.526297607421875000e+03,-2.366556884765625000e+03,-2.258792724609375000e+03,-2.007491088867187500e+03,-2.091894042968750000e+03,-1.934540039062500000e+03,-1.453884643554687500e+03,-1.878273681640625000e+03,-2.197753173828125000e+03,-1.770027954101562500e+03,-1.510153320312500000e+03,-1.430996948242187500e+03,-1.689445068359375000e+03,-1.681814941406250000e+03,-1.889716064453125000e+03,-1.938353027343750000e+03,-1.884470947265625000e+03,-1.888765502929687500e+03,-1.906883544921875000e+03,-2.138624511718750000e+03,-2.447145996093750000e+03,-2.317442382812500000e+03,-2.095715820312500000e+03,-1.927381713867187500e+03,-1.945509887695312500e+03,-2.004637817382812500e+03,-1.952179077148437500e+03,-1.998432983398437500e+03,-1.845370971679687500e+03,-1.821049438476562500e+03,-1.906405029296875000e+03,-1.631270507812500000e+03,-1.579294921875000000e+03,-1.775275024414062500e+03,-1.861580078125000000e+03,-1.822005004882812500e+03,-1.766695068359375000e+03,-1.865875000000000000e+03,-1.978885009765625000e+03,-2.028954956054687500e+03,-2.109540039062500000e+03,-2.116214843750000000e+03,-1.958385009765625000e+03,-1.874935058593750000e+03,-2.004159912109375000e+03,-2.160080078125000000e+03,-2.118599853515625000e+03,-1.988900146484375000e+03,-1.890670043945312500e+03,-1.821054931640625000e+03,-1.679429931640625000e+03,-1.699454956054687500e+03,-1.779084960937500000e+03,-1.757629882812500000e+03,-1.636035034179687500e+03,-1.604564941406250000e+03,-1.564034912109375000e+03,-1.534945068359375000e+03,-1.597409912109375000e+03,-1.682290039062500000e+03,-1.770505004882812500e+03,-1.973169921875000000e+03,-1.976500000000000000e+03,-2.028955078125000000e+03,-2.074734863281250000e+03,-2.052320068359375000e+03,-1.981275024414062500e+03,-1.994625000000000000e+03,-2.009409912109375000e+03,-1.935014892578125000e+03,-1.826295043945312500e+03,-1.842984985351562500e+03,-1.881604980468750000e+03,-1.805790039062500000e+03,-1.734265014648437500e+03,-1.730925048828125000e+03,-1.780040039062500000e+03,-1.797205078125000000e+03,-1.788150024414062500e+03,-1.779565063476562500e+03,-1.760010009765625000e+03,-1.722339965820312500e+03,-1.666074951171875000e+03,-1.601224975585937500e+03,-1.539239990234375000e+03,-1.538760009765625000e+03,-1.627930053710937500e+03,-1.646525146484375000e+03,-1.620300048828125000e+03,-1.636989990234375000e+03,-1.683245117187500000e+03,-1.695640014648437500e+03,-1.664169921875000000e+03,-1.628405029296875000e+03,-1.579765014648437500e+03,-1.544005004882812500e+03,-1.520639892578125000e+03,-1.481540039062500000e+03,-1.436714843750000000e+03,-1.389984985351562500e+03,-1.382354980468750000e+03,-1.389984985351562500e+03,-1.397614990234375000e+03,-1.394754882812500000e+03,-1.407155029296875000e+03,-1.389984985351562500e+03,-1.336104980468750000e+03,-1.319415039062500000e+03,-1.327045043945312500e+03,-1.284129882812500000e+03,-1.281270019531250000e+03,-1.253609985351562500e+03,-1.237880004882812500e+03,-1.252185058593750000e+03,-1.227859985351562500e+03,-1.191145019531250000e+03,-1.226905029296875000e+03,-1.239784912109375000e+03,-1.143939941406250000e+03,-1.047617431640625000e+03,-1.059059570312500000e+03,-1.043325927734375000e+03,-9.932559814453125000e+02,-1.009471435546875000e+03,-1.058584960937500000e+03,-1.050479003906250000e+03,-1.031401977539062500e+03,-1.025203979492187500e+03,-1.058109985351562500e+03,-1.081949951171875000e+03,-1.091010009765625000e+03,-1.070979980468750000e+03,-1.020436523437500000e+03,-1.006132507324218750e+03,-1.030449951171875000e+03,-1.054771972656250000e+03,-1.043325439453125000e+03,-1.035218017578125000e+03,-1.002317504882812500e+03,-9.546329956054687500e+02,-9.655999755859375000e+02,-1.025683471679687500e+03,-1.050479003906250000e+03
-5.450274658203125000e+02,-5.497959594726562500e+02,-5.559945068359375000e+02,-5.607645263671875000e+02,-5.607630004882812500e+02,-5.550410156250000000e+02,-5.459815063476562500e+02,-5.431204833984375000e+02,-5.469349975585937500e+02,-5.421665039062500000e+02,-5.354904785156250000e+02,-5.364445190429687500e+02,-5.383519897460937500e+02,-5.345369873046875000e+02,-5.331069946289062500e+02,-5.316759643554687500e+02,-5.340604858398437500e+02,-5.402589721679687500e+02,-5.416895141601562500e+02,-5.435969848632812500e+02,-5.517034912109375000e+02,-5.569484863281250000e+02,-5.540875244140625000e+02,-5.502730102539062500e+02,-5.497960205078125000e+02,-5.459815063476562500e+02,-5.412130126953125000e+02,-5.359680175781250000e+02,-5.326300048828125000e+02,-5.307225341796875000e+02,-5.269074707031250000e+02,-5.221394653320312500e+02,-5.140335083007812500e+02,-5.092649841308593750e+02,-5.116489868164062500e+02,-5.102184753417968750e+02,-5.044964904785156250e+02,-5.049735107421875000e+02,-5.083115234375000000e+02,-5.073575134277343750e+02,-5.035424804687500000e+02,-4.949594726562500000e+02,-4.906679687500000000e+02,-4.949600219726562500e+02,-4.959134826660156250e+02,-4.944830322265625000e+02,-4.940060119628906250e+02,-4.963905029296875000e+02,-4.973439941406250000e+02,-4.940065307617187500e+02,-4.887609863281250000e+02,-4.882839965820312500e+02,-4.916220092773437500e+02,-4.944830322265625000e+02,-4.878075256347656250e+02,-4.787474975585937500e+02,-4.749324951171875000e+02,-4.777934570312500000e+02,-4.811314697265625000e+02,-4.859000244140625000e+02,-4.901914672851562500e+02,-4.963899536132812500e+02,-5.002050170898437500e+02,-4.982975158691406250e+02,-4.978204956054687500e+02,-4.987744750976562500e+02,-4.954364624023437500e+02,-4.882839965820312500e+02,-4.858999938964843750e+02,-4.835159912109375000e+02,-4.844689941406250000e+02,-4.811314697265625000e+02,-4.730250244140625000e+02,-4.701640014648437500e+02,-4.711179809570312500e+02,-4.725485229492187500e+02,-4.715950012207031250e+02,-4.687335205078125000e+02,-4.696875000000000000e+02,-4.744559936523437500e+02,-4.725484924316406250e+02,-4.630115051269531250e+02,-4.601504821777343750e+02,-4.596740112304687500e+02,-4.625350036621093750e+02,-4.644425048828125000e+02,-4.611045227050781250e+02,-4.644419860839843750e+02,-4.677799987792968750e+02,-4.644420166015625000e+02,-4.649190063476562500e+02,-4.673029785156250000e+02,-4.682570190429687500e+02,-4.653959960937500000e+02,-4.591969604492187500e+02,-4.553825073242187500e+02,-4.587199707031250000e+02,-4.611039733886718750e+02,-4.611044921875000000e+02,-4.591970214843750000e+02,-4.601504821777343750e+02,-4.606274719238281250e+02,-4.601504821777343750e+02,-4.549055175781250000e+02,-4.553825073242187500e+02,-4.591969909667968750e+02,-4.596740112304687500e+02,-4.549055175781250000e+02,-4.506139831542968750e+02,-4.501370239257812500e+02,-4.501370239257812500e+02,-4.487064819335937500e+02,-4.439385070800781250e+02,-4.420304870605468750e+02,-4.401234741210937500e+02,-4.353549804687500000e+02,-4.310640258789062500e+02,-4.262949829101562500e+02,-4.291560058593750000e+02,-4.310635375976562500e+02,-4.301100463867187500e+02,-4.267720336914062500e+02,-4.248645019531250000e+02,-4.277254943847656250e+02,-4.391694946289062500e+02,-4.467990112304687500e+02,-4.463225097656250000e+02,-4.382160034179687500e+02,-4.363084716796875000e+02,-4.353550109863281250e+02,-4.344015197753906250e+02,-4.310634765625000000e+02,-4.277260131835937500e+02,-4.258184814453125000e+02,-4.234339904785156250e+02,-4.224804687500000000e+02,-4.229574890136718750e+02,-4.239110107421875000e+02,-4.200960083007812500e+02,-4.124669799804687500e+02,-4.076984863281250000e+02,-4.067449951171875000e+02,-4.086519775390625000e+02,-4.076984863281250000e+02,-4.076984863281250000e+02,-4.124669799804687500e+02,-4.110364990234375000e+02,-4.129434814453125000e+02,-4.067445068359375000e+02,-4.124670104980468750e+02,-4.143739624023437500e+02,-4.143739624023437500e+02,-4.134209899902343750e+02,-4.091290283203125000e+02,-4.081754760742187500e+02,-4.086520080566406250e+02,-4.062680053710937500e+02,-4.048375244140625000e+02,-4.024534912109375000e+02,-3.986384887695312500e+02,-3.995920104980468750e+02,-4.096060180664062500e+02,-4.138974914550781250e+02,-4.081754760742187500e+02,-4.053145141601562500e+02,-4.091289978027343750e+02,-4.143744812011718750e+02,-4.167584838867187500e+02,-4.177119750976562500e+02,-4.162820129394531250e+02,-4.115130004882812500e+02,-4.062680053710937500e+02,-4.043610229492187500e+02,-3.962540283203125000e+02,-3.871945190429687500e+02,-3.814725036621093750e+02,-3.848104858398437500e+02,-3.886250000000000000e+02,-3.867174682617187500e+02,-3.800410156250000000e+02,-3.776570129394531250e+02,-3.747959899902343750e+02,-3.762265014648437500e+02,-3.743189697265625000e+02,-3.776569824218750000e+02,-3.838560180664062500e+02,-3.857630004882812500e+02,-3.876715087890625000e+02,-3.905314941406250000e+02,-3.962534790039062500e+02,-3.952999877929687500e+02,-3.871940002441406250e+02,-3.800410156250000000e+02,-3.819484863281250000e+02,-3.876704711914062500e+02,-3.876705017089843750e+02,-3.862399902343750000e+02,-3.867169799804687500e+02,-3.876705017089843750e+02,-3.848104858398437500e+02,-3.795640258789062500e+02,-3.786105346679687500e+02,-3.786105041503906250e+02,-3.757495117187500000e+02,-3.709815063476562500e+02,-3.700275268554687500e+02,-3.767034912109375000e+02,-3.805180053710937500e+02,-3.771804809570312500e+02,-3.695509948730468750e+02,-3.685969848632812500e+02,-3.719349975585937500e+02,-3.776569824218750000e+02,-3.790874938964843750e+02,-3.800415039062500000e+02,-3.852864990234375000e+02,-3.914854736328125000e+02,-3.929155273437500000e+02,-3.862395019531250000e+02,-3.757495117187500000e+02,-3.757495117187500000e+02,-3.733655090332031250e+02,-3.709815063476562500e+02,-3.743190307617187500e+02,-3.771800231933593750e+02,-3.786105346679687500e+02,-3.762274780273437500e+02,-3.700274963378906250e+02,-3.700285034179687500e+02,-3.747969970703125000e+02,-3.743200073242187500e+02,-3.705050048828125000e+02,-3.700279846191406250e+02,-3.767034912109375000e+02,-3.781344909667968750e+02,-3.776575012207031250e+02,-3.776575012207031250e+02,-3.795644836425781250e+02,-3.862404785156250000e+02,-3.857634887695312500e+02,-3.809954833984375000e+02,-3.752734985351562500e+02,-3.690739746093750000e+02,-3.685975036621093750e+02,-3.676440124511718750e+02,-3.685975036621093750e+02,-3.709814758300781250e+02,-3.714584960937500000e+02,-3.705050048828125000e+02,-3.638295288085937500e+02,-3.557230224609375000e+02,-3.533385009765625000e+02,-3.519080200195312500e+02,-3.519080200195312500e+02,-3.523850097656250000e+02,-3.509540100097656250e+02,-3.495239868164062500e+02,-3.485699768066406250e+02,-3.447554931640625000e+02,-3.452320251464843750e+02,-3.461859741210937500e+02,-3.509544982910156250e+02,-3.519079895019531250e+02,-3.471395263671875000e+02,-3.523850097656250000e+02,-3.595375061035156250e+02,-3.566765136718750000e+02,-3.495239868164062500e+02,-3.433250122070312500e+02,-3.447554931640625000e+02,-3.452325134277343750e+02,-3.442789916992187500e+02,-3.433249816894531250e+02,-3.409410095214843750e+02,-3.352189941406250000e+02,-3.390335083007812500e+02,-3.423709716796875000e+02,-3.428479919433593750e+02,-3.433250122070312500e+02,-3.428479919433593750e+02,-3.418945007324218750e+02,-3.356960144042968750e+02,-3.314039916992187500e+02,-3.204360046386718750e+02,-3.161445007324218750e+02,-3.156679992675781250e+02,-3.132835083007812500e+02,-3.018395080566406250e+02,-2.951635131835937500e+02,-2.918260192871093750e+02,-2.927795104980468750e+02,-2.927795104980468750e+02,-2.865805053710937500e+02,-2.899185180664062500e+02,-2.908720092773437500e+02,-2.923024902343750000e+02,-2.975480041503906250e+02,-2.994550170898437500e+02,-2.937330017089843750e+02,-2.903955078125000000e+02,-2.870570068359375000e+02,-2.794280090332031250e+02,-2.765669860839843750e+02,-2.794280090332031250e+02,-2.799049987792968750e+02,-2.784744873046875000e+02,-2.689375000000000000e+02,-2.627384948730468750e+02,-2.622619934082031250e+02,-2.560629882812500000e+02,-2.493869934082031250e+02,-2.441417388916015625e+02,-2.417577514648437500e+02,-2.388965454101562500e+02,-2.341282043457031250e+02,-2.279291687011718750e+02,-2.226842956542968750e+02,-2.145780029296875000e+02,-2.040875854492187500e+02,-1.916896667480468750e+02,-1.897819519042968750e+02,-1.926431121826171875e+02,-1.888285980224609375e+02,-1.811990966796875000e+02,-1.735699615478515625e+02,-1.783383026123046875e+02,-1.859676513671875000e+02,-1.845369567871093750e+02,-1.826294555664062500e+02,-1.864441528320312500e+02,-1.873981628417968750e+02,-1.831065063476562500e+02,-1.735699462890625000e+02,-1.711854553222656250e+02,-1.678475952148437500e+02,-1.640329437255859375e+02,-1.626026000976562500e+02,-1.530658569335937500e+02,-1.454363098144531250e+02,-1.435288085937500000e+02,-1.354228668212890625e+02,-1.215943984985351562e+02,-1.029970092773437500e+02,-8.487754821777343750e+01,-7.295649719238281250e+01,-5.912799453735351562e+01,-5.006824874877929688e+01,-4.386904907226562500e+01,-4.196190261840820312e+01,-3.385599899291992188e+01,-2.336550521850585938e+01,-1.096749496459960938e+01,-9.535064697265625000e-01,7.628997802734375000e+00,2.241150665283203125e+01,3.814725494384765625e+01,4.577639770507812500e+01,5.292930221557617188e+01,5.579029464721679688e+01,6.198915481567382812e+01,6.961849975585937500e+01,7.963220214843750000e+01,8.106275177001953125e+01,8.678485107421875000e+01,8.583119964599609375e+01,8.535419464111328125e+01,9.632148742675781250e+01,9.870600128173828125e+01,9.775200653076171875e+01,9.965934753417968750e+01,9.965950012207031250e+01,9.727529907226562500e+01,9.059954833984375000e+01,9.059970855712890625e+01,9.059970855712890625e+01,8.821520233154296875e+01,8.678485107421875000e+01,8.773839569091796875e+01,9.632148742675781250e+01,1.015667037963867188e+02,1.077658004760742188e+02,1.087196578979492188e+02,1.201634063720703125e+02,1.211171493530273438e+02,1.177794494628906250e+02,1.173024520874023438e+02,1.196865005493164062e+02,1.258857498168945312e+02,1.397137908935546875e+02,1.382834472656250000e+02,1.425746612548828125e+02,1.420978088378906250e+02,1.425754547119140625e+02,1.449597473144531250e+02,1.535426483154296875e+02,1.587880096435546875e+02,1.616486511230468750e+02,1.654635009765625000e+02,1.707089996337890625e+02,1.740464935302734375e+02,1.792918395996093750e+02,1.840605010986328125e+02,1.873979949951171875e+02,1.888288421630859375e+02,1.878751983642578125e+02,1.888288879394531250e+02,1.945505981445312500e+02,1.978884582519531250e+02,1.969349517822265625e+02,1.964579467773437500e+02,2.012265014648437500e+02,2.088554992675781250e+02,2.112405090332031250e+02,2.145780029296875000e+02,2.222074890136718750e+02,2.245915069580078125e+02,2.303139953613281250e+02,2.427115020751953125e+02,2.541555023193359375e+02,2.613079833984375000e+02,2.632154846191406250e+02,2.617849731445312500e+02,2.655999755859375000e+02,2.708450012207031250e+02,2.722749938964843750e+02,2.708450012207031250e+02,2.708444824218750000e+02,2.703679809570312500e+02,2.765670166015625000e+02,2.794279785156250000e+02,2.789514770507812500e+02,2.794280090332031250e+02,2.875345153808593750e+02,2.923030090332031250e+02,2.961170043945312500e+02,2.975474853515625000e+02,2.980245056152343750e+02,2.980245056152343750e+02,2.980245056152343750e+02,2.918255004882812500e+02,2.889645080566406250e+02,2.851499938964843750e+02,2.861040039062500000e+02,2.794280090332031250e+02,2.727525024414062500e+02,2.722755126953125000e+02,2.784739990234375000e+02,2.851499938964843750e+02,2.856270141601562500e+02,2.760899963378906250e+02,2.765670166015625000e+02,2.837194824218750000e+02,2.880109863281250000e+02,2.889645080566406250e+02,2.870574951171875000e+02,2.875339965820312500e+02,2.894414978027343750e+02,2.961170043945312500e+02,3.056539916992187500e+02,3.156679992675781250e+02,3.194819946289062500e+02,3.218665161132812500e+02,3.175750122070312500e+02,3.194825134277343750e+02,3.242504882812500000e+02,3.314035034179687500e+02,3.356950073242187500e+02,3.423710021972656250e+02,3.466624755859375000e+02,3.561995239257812500e+02,3.542919921875000000e+02,3.500005187988281250e+02,3.442785034179687500e+02,3.423710021972656250e+02,3.409404907226562500e+02,3.423710021972656250e+02,3.457084960937500000e+02,3.480929870605468750e+02,3.457084960937500000e+02,3.433245239257812500e+02,3.476159667968750000e+02,3.509539794921875000e+02,3.452319946289062500e+02,3.461855163574218750e+02,3.504769897460937500e+02,3.552454833984375000e+02,3.623984985351562500e+02,3.709815063476562500e+02,3.671665039062500000e+02,3.566760253906250000e+02,3.533380126953125000e+02,3.533380126953125000e+02,3.557225341796875000e+02,3.643054809570312500e+02,3.709809875488281250e+02,3.786109924316406250e+02,3.843330078125000000e+02,3.867170104980468750e+02,3.805175170898437500e+02,3.714580078125000000e+02,3.695510253906250000e+02,3.690740356445312500e+02,3.614445190429687500e+02,3.485700073242187500e+02,3.438015136718750000e+02,3.438015136718750000e+02,3.495234985351562500e+02,3.442785034179687500e+02,3.461860046386718750e+02,3.566760253906250000e+02,3.623980102539062500e+02,3.762265014648437500e+02,3.800410156250000000e+02,3.819484863281250000e+02,3.805180053710937500e+02,3.790870056152343750e+02,3.757495117187500000e+02,3.705045166015625000e+02,3.623980102539062500e+02,3.576295166015625000e+02,3.533380126953125000e+02,3.538150024414062500e+02,3.614440307617187500e+02,3.724114990234375000e+02,3.762265014648437500e+02,3.752730102539062500e+02,3.724114990234375000e+02,3.652595214843750000e+02,3.628745117187500000e+02,3.638284912109375000e+02,3.538150024414062500e+02,3.528615112304687500e+02,3.638285217285156250e+02,3.776570129394531250e+02,3.843329772949218750e+02,3.857630004882812500e+02,3.943460083007812500e+02,3.929154968261718750e+02,3.933924865722656250e+02,3.952999877929687500e+02,3.967299804687500000e+02,3.943460083007812500e+02,3.833789978027343750e+02,3.738424987792968750e+02,3.762265014648437500e+02,3.848090209960937500e+02,3.943460083007812500e+02,3.943460083007812500e+02,3.981610107421875000e+02,4.072205200195312500e+02,4.148515014648437500e+02,4.210499877929687500e+02,4.205729980468750000e+02,4.148515014648437500e+02,4.158050231933593750e+02,4.215269775390625000e+02,4.277260131835937500e+02,4.262950134277343750e+02,4.215270080566406250e+02,4.081749877929687500e+02,4.029290161132812500e+02,3.976840209960937500e+02,4.000685119628906250e+02,4.038825073242187500e+02,3.991145019531250000e+02,4.067439880371093750e+02,4.186649780273437500e+02,4.324930114746093750e+02,4.444149780273437500e+02,4.434615173339843750e+02,4.444150085449218750e+02,4.386929931640625000e+02,4.324939880371093750e+02,4.243879699707031250e+02,4.205729980468750000e+02,4.205729980468750000e+02,4.253414916992187500e+02,4.324939575195312500e+02,4.377395019531250000e+02,4.420310058593750000e+02,4.491834716796875000e+02,4.510910034179687500e+02,4.482300109863281250e+02,4.429844970703125000e+02,4.377395019531250000e+02,4.315399780273437500e+02,4.291560058593750000e+02,4.291560058593750000e+02,4.344010009765625000e+02,4.344014892578125000e+02,4.315404663085937500e+02,4.272490234375000000e+02,4.220039978027343750e+02,4.220035095214843750e+02,4.181890258789062500e+02,4.162814941406250000e+02,4.115125122070312500e+02,4.067440185546875000e+02,4.134194946289062500e+02,4.258175048828125000e+02,4.353555297851562500e+02,4.353549804687500000e+02,4.348779907226562500e+02,4.348779907226562500e+02,4.410775146484375000e+02,4.472760009765625000e+02,4.582435302734375000e+02,4.606275024414062500e+02,4.568129882812500000e+02,4.520444946289062500e+02,4.491829833984375000e+02,4.587200012207031250e+02,4.701644897460937500e+02,4.825620117187500000e+02,4.878074951171875000e+02,4.849465332031250000e+02,4.773170166015625000e+02,4.677799987792968750e+02,4.591969909667968750e+02,4.568130187988281250e+02,4.539519958496093750e+02,4.639649658203125000e+02,4.773170166015625000e+02,4.811315307617187500e+02,4.825620117187500000e+02,4.763630371093750000e+02,4.744559936523437500e+02,4.825620117187500000e+02,4.882839965820312500e+02,4.959135131835937500e+02,4.892374877929687500e+02,4.782705078125000000e+02,4.692105102539062500e+02,4.649190063476562500e+02,4.639655151367187500e+02,4.758864746093750000e+02,4.801780090332031250e+02,4.749324951171875000e+02,4.715950012207031250e+02,4.835155029296875000e+02,4.930524902343750000e+02,4.997279968261718750e+02,5.040195007324218750e+02,5.116489868164062500e+02,5.130795288085937500e+02,5.164174804687500000e+02,5.207089843750000000e+02,5.230930175781250000e+02,5.192784423828125000e+02,5.173709716796875000e+02,5.159404907226562500e+02,5.192785034179687500e+02,5.216624755859375000e+02,5.221395263671875000e+02,5.230935058593750000e+02,5.297684936523437500e+02,5.350140380859375000e+02,5.373979492187500000e+02,5.288154907226562500e+02,5.216624755859375000e+02,5.083115234375000000e+02,4.992515258789062500e+02,5.025895080566406250e+02,5.073574829101562500e+02,5.121259765625000000e+02,5.054500122070312500e+02,4.935294799804687500e+02,4.940059814453125000e+02,4.973439941406250000e+02,5.006819763183593750e+02,5.006820068359375000e+02,5.087879943847656250e+02,5.154639892578125000e+02,5.154635009765625000e+02,5.183244628906250000e+02,5.345375366210937500e+02,5.431204833984375000e+02,5.426434936523437500e+02,5.426434936523437500e+02,5.493195190429687500e+02,5.464589843750000000e+02,5.416895141601562500e+02,5.373980102539062500e+02,5.340599975585937500e+02,5.311995239257812500e+02,5.250004882812500000e+02,5.164174804687500000e+02,5.073574829101562500e+02,5.064039916992187500e+02,5.111725158691406250e+02,5.183244628906250000e+02,5.230935058593750000e+02,5.259539794921875000e+02,5.350139770507812500e+02,5.335834960937500000e+02,5.321530151367187500e+02,5.278615112304687500e+02,5.245245361328125000e+02,5.235704956054687500e+02,5.278625488281250000e+02,5.273854980468750000e+02,5.269080200195312500e+02,5.354920043945312500e+02,5.426439819335937500e+02,5.435980224609375000e+02,5.421674804687500000e+02,5.412139892578125000e+02,5.407369995117187500e+02,5.393065185546875000e+02,5.321539916992187500e+02,5.202325439453125000e+02,5.121259765625000000e+02,5.087885131835937500e+02,5.168944702148437500e+02,5.283385009765625000e+02,5.378750000000000000e+02,5.445515136718750000e+02,5.455050048828125000e+02,5.378750000000000000e+02,5.321530151367187500e+02,5.311994628906250000e+02,5.407360229492187500e+02,5.469360351562500000e+02,5.464589843750000000e+02,5.383519897460937500e+02,5.302454833984375000e+02,5.369215087890625000e+02,5.302459716796875000e+02,5.159404907226562500e+02,5.054499816894531250e+02,5.149869995117187500e+02,5.369215087890625000e+02,5.440739746093750000e+02,5.359685058593750000e+02,5.259549560546875000e+02,5.216635131835937500e+02,5.235710449218750000e+02,5.240479736328125000e+02,5.192795410156250000e+02,5.202330322265625000e+02,5.202319946289062500e+02,5.140335083007812500e+02,5.054499816894531250e+02,5.092644958496093750e+02,5.297700195312500000e+02,5.493199462890625000e+02,5.593339843750000000e+02,5.483665161132812500e+02,5.469354858398437500e+02,5.583800048828125000e+02,5.583800048828125000e+02,5.440739746093750000e+02,5.278615112304687500e+02,5.092650146484375000e+02,4.797010192871093750e+02,4.639655151367187500e+02,4.563359985351562500e+02,4.720714721679687500e+02,4.973439941406250000e+02,5.030660095214843750e+02,4.839925231933593750e+02,4.639655151367187500e+02,4.444149780273437500e+02,4.549055175781250000e+02,4.582429809570312500e+02,4.534750366210937500e+02,4.377390136718750000e+02,4.491834716796875000e+02,4.773164978027343750e+02,5.040194702148437500e+02,5.369215087890625000e+02,5.512265014648437500e+02,5.574254760742187500e+02,5.469349975585937500e+02,5.364444580078125000e+02,5.373984985351562500e+02,5.517034912109375000e+02,5.617169799804687500e+02,5.674395141601562500e+02,5.908040161132812500e+02,5.865125122070312500e+02,5.683924560546875000e+02,5.674390258789062500e+02,5.574254760742187500e+02,5.412130126953125000e+02,5.416900024414062500e+02,5.712534790039062500e+02,5.688695068359375000e+02,5.588560180664062500e+02,5.517030029296875000e+02,5.693464965820312500e+02,5.803134765625000000e+02,5.669620361328125000e+02,5.726845092773437500e+02,5.917579956054687500e+02,6.217985229492187500e+02,6.160764770507812500e+02,5.965260009765625000e+02,5.922344970703125000e+02,5.970030517578125000e+02,6.089240112304687500e+02,6.289509887695312500e+02,6.651915283203125000e+02,6.947554931640625000e+02,7.014315185546875000e+02,6.980935058593750000e+02,6.837879638671875000e+02,7.038154907226562500e+02,7.514990234375000000e+02,7.653275146484375000e+02,7.534064941406250000e+02,7.190739746093750000e+02,6.895104980468750000e+02,6.909404907226562500e+02,6.966629638671875000e+02,6.985700073242187500e+02,6.947554931640625000e+02,6.885565185546875000e+02,7.033385009765625000e+02,7.057225341796875000e+02,7.190745239257812500e+02,7.524525146484375000e+02,7.853544921875000000e+02,8.053820190429687500e+02,8.001384887695312500e+02,7.877384643554687500e+02,7.638969726562500000e+02,7.491149902343750000e+02,7.510225219726562500e+02,7.534060058593750000e+02,7.414854736328125000e+02,7.810629882812500000e+02,8.444819946289062500e+02,8.716640014648437500e+02,8.907360229492187500e+02,9.169629516601562500e+02,9.355605468750000000e+02,9.255465087890625000e+02,8.649880371093750000e+02,8.273159790039062500e+02,8.268389892578125000e+02,8.220709838867187500e+02,8.502044677734375000e+02,9.017044677734375000e+02,9.412805175781250000e+02,9.641704711914062500e+02,9.722745361328125000e+02,9.594039916992187500e+02,9.536795043945312500e+02,9.336519775390625000e+02,9.117185058593750000e+02,9.498649902343750000e+02,9.927800292968750000e+02,9.975515136718750000e+02,1.007087524414062500e+03,1.029020996093750000e+03,1.062874511718750000e+03,1.032357055664062500e+03,1.021869506835937500e+03,1.040940429687500000e+03,1.053341552734375000e+03,1.088626464843750000e+03,1.083856445312500000e+03,1.066212524414062500e+03,1.061447021484375000e+03,1.063831054687500000e+03,1.075749023437500000e+03,1.111994995117187500e+03,1.156814941406250000e+03,1.168735107421875000e+03,1.161584960937500000e+03,1.177794921875000000e+03,1.193534912109375000e+03,1.189719970703125000e+03,1.171594970703125000e+03,1.170165039062500000e+03,1.166354980468750000e+03,1.182084960937500000e+03,1.186380004882812500e+03,1.216900024414062500e+03,1.230724975585937500e+03,1.250274902343750000e+03,1.262199951171875000e+03,1.276979980468750000e+03,1.290804931640625000e+03,1.274594970703125000e+03,1.254090087890625000e+03,1.286040039062500000e+03,1.343255004882812500e+03,1.376635009765625000e+03,1.441485107421875000e+03,1.490119873046875000e+03,1.497274902343750000e+03,1.422415039062500000e+03,1.377110107421875000e+03,1.387125000000000000e+03,1.395709960937500000e+03,1.385695068359375000e+03,1.362810058593750000e+03,1.350890014648437500e+03,1.395235107421875000e+03,1.441010009765625000e+03,1.381405029296875000e+03,1.330859985351562500e+03,1.290330078125000000e+03,1.315125000000000000e+03,1.335630004882812500e+03,1.321798950195312500e+03,1.219277954101562500e+03,1.246456542968750000e+03,1.236444946289062500e+03,1.175886962890625000e+03,1.099115478515625000e+03,1.090531982421875000e+03,1.149663940429687500e+03,1.235970947265625000e+03,1.209741699218750000e+03,1.152044433593750000e+03,1.198298583984375000e+03,1.324657958984375000e+03,1.232151489257812500e+03,1.125339965820312500e+03,7.829699707031250000e+02,5.297750244140625000e+02,3.991199951171875000e+02,-1.139650878906250000e+02,-3.957698974609375000e+02,-1.335151367187500000e+02,1.030002441406250000e+02,1.263647460937500000e+02,2.250699462890625000e+02,1.874050292968750000e+02,-8.439990234375000000e+01,-2.093300781250000000e+02,2.331750488281250000e+02,4.596750488281250000e+02,3.447500000000000000e+02,-2.380371093750000000e+00,2.784750976562500000e+02,4.420249023437500000e+02,4.305847167968750000e+02,4.053100585937500000e+02,3.271098632812500000e+02,2.813349609375000000e+02,5.302451171875000000e+02,4.606250000000000000e+02,5.917551269531250000e+02,6.880751953125000000e+02,7.514951171875000000e+02,8.730900878906250000e+02,9.651298828125000000e+02,8.249399414062500000e+02,1.235024658203125000e+03,1.566904785156250000e+03,1.556415039062500000e+03,1.215949951171875000e+03,1.635544677734375000e+03,1.949824951171875000e+03,1.918790039062500000e+03,2.455745117187500000e+03,3.332625000000000000e+03,4.441759765625000000e+03,3.382699707031250000e+03,2.437099609375000000e+03,8.983505859375000000e+02,0.000000000000000000e+00,0.000000000000000000e+00,0.000000000000000000e+00,0.000000000000000000e+00,0.000000000000000000e+00,0.000000000000000000e+00,0.000000000000000000e+00,0.000000000000000000e+00,0.000000000000000000e+00,0.000000000000000000e+00,0.000000000000000000e+00,0.000000000000000000e+00,0.000000000000000000e+00,0.000000000000000000e+00,0.000000000000000000e+00,0.000000000000000000e+00,0.000000000000000000e+00,0.000000000000000000e+00,0.000000000000000000e+00,0.000000000000000000e+00,0.000000000000000000e+00,0.000000000000000000e+00,0.000000000000000000e+00,0.000000000000000000e+00,0.000000000000000000e+00,0.000000000000000000e+00,0.000000000000000000e+00,0.000000000000000000e+00,0.000000000000000000e+00,0.000000000000000000e+00,0.000000000000000000e+00,0.000000000000000000e+00,0.000000000000000000e+00,0.000000000000000000e+00,0.000000000000000000e+00,0.000000000000000000e+00,0.000000000000000000e+00,0.000000000000000000e+00,0.000000000000000000e+00,0.000000000000000000e+00,0.000000000000000000e+00,0.000000000000000000e+00,0.000000000000000000e+00,0.000000000000000000e+00,0.000000000000000000e+00,0.000000000000000000e+00,-3.111850097656250000e+03,-3.026500000000000000e+03,-2.228299316406250000e+03,-2.972149902343750000e+03,-3.222965087890625000e+03,-2.568280029296875000e+03,-2.078544921875000000e+03,-2.316959716796875000e+03,-2.600214843750000000e+03,-3.569615234375000000e+03,-3.237725341796875000e+03,-2.671749755859375000e+03,-2.425685302734375000e+03,-2.083794677734375000e+03,-1.744284912109375000e+03,-2.436155273437500000e+03,-2.599244628906250000e+03,-3.068944824218750000e+03,-3.746070068359375000e+03,-4.405050292968750000e+03,-4.411234863281250000e+03,-3.652584960937500000e+03,-3.652119873046875000e+03,-3.288289794921875000e+03,-2.663155029296875000e+03,-1.478205200195312500e+03,-6.957099609375000000e+02,-9.627399902343750000e+02,-1.863014892578125000e+03,-2.008924926757812500e+03,-1.577385009765625000e+03,-1.316559814453125000e+03,-1.044759887695312500e+03,-9.770449829101562500e+02,-1.375209960937500000e+03,-1.739993530273437500e+03,-1.902116577148437500e+03,-1.895915405273437500e+03,-1.483920532226562500e+03,-1.735218017578125000e+03,-1.939302124023437500e+03,-1.548771484375000000e+03,-1.425750488281250000e+03,-1.676088989257812500e+03,-1.708036254882812500e+03,-1.420980957031250000e+03,-1.815808959960937500e+03,-2.361313964843750000e+03,-2.528683349609375000e+03,-2.420916015625000000e+03,-2.621667480468750000e+03,-2.729434082031250000e+03,-2.330317626953125000e+03,-2.151025634765625000e+03,-2.466218017578125000e+03,-2.709884521484375000e+03,-2.262132324218750000e+03,-1.927384033203125000e+03,-1.855384521484375000e+03,-1.532562500000000000e+03,-2.153882568359375000e+03,-2.579709960937500000e+03,-2.054698486328125000e+03,-1.653201538085937500e+03,-1.398094604492187500e+03,-1.595030029296875000e+03,-1.736650024414062500e+03,-1.842032958984375000e+03,-1.826296020507812500e+03,-1.989372558593750000e+03,-1.948844970703125000e+03,-1.833447998046875000e+03,-1.876840942382812500e+03,-2.267846435546875000e+03,-2.245920410156250000e+03,-1.871124633789062500e+03,-1.726163085937500000e+03,-1.681338989257812500e+03,-1.742376953125000000e+03,-1.717575073242187500e+03,-1.797207519531250000e+03,-1.607425903320312500e+03,-1.637945068359375000e+03,-1.691828979492187500e+03,-1.441490478515625000e+03,-1.420027954101562500e+03,-1.650341552734375000e+03,-1.770984863281250000e+03,-1.829635009765625000e+03,-1.911175048828125000e+03,-2.001295043945312500e+03,-2.164854980468750000e+03,-2.103814941406250000e+03,-2.056135009765625000e+03,-2.064714843750000000e+03,-1.990330078125000000e+03,-2.039924926757812500e+03,-2.031340087890625000e+03,-1.935489990234375000e+03,-1.934064941406250000e+03,-1.929290039062500000e+03,-1.939784912109375000e+03,-1.975545043945312500e+03,-1.909270019531250000e+03,-1.756194946289062500e+03,-1.752385009765625000e+03,-1.769550048828125000e+03,-1.657969970703125000e+03,-1.565939941406250000e+03,-1.533515014648437500e+03,-1.506814941406250000e+03,-1.573094970703125000e+03,-1.643665039062500000e+03,-1.742850097656250000e+03,-1.890189941406250000e+03,-1.916419921875000000e+03,-2.000824951171875000e+03,-2.059949951171875000e+03,-2.017030029296875000e+03,-1.907834960937500000e+03,-1.825815063476562500e+03,-1.837734985351562500e+03,-1.897340087890625000e+03,-1.839645019531250000e+03,-1.809600097656250000e+03,-1.789104980468750000e+03,-1.704219970703125000e+03,-1.630314941406250000e+03,-1.657969970703125000e+03,-1.657495117187500000e+03,-1.665599975585937500e+03,-1.750474975585937500e+03,-1.808655029296875000e+03,-1.787670043945312500e+03,-1.766689941406250000e+03,-1.679905029296875000e+03,-1.610760009765625000e+03,-1.560215087890625000e+03,-1.507764892578125000e+03,-1.592645019531250000e+03,-1.595505126953125000e+03,-1.589310058593750000e+03,-1.641755004882812500e+03,-1.734739990234375000e+03,-1.731880004882812500e+03,-1.663694946289062500e+03,-1.607425048828125000e+03,-1.547820068359375000e+03,-1.538285156250000000e+03,-1.511584960937500000e+03,-1.489645019531250000e+03,-1.494415039062500000e+03,-1.472005126953125000e+03,-1.437669921875000000e+03,-1.408584960937500000e+03,-1.395234985351562500e+03,-1.407150024414062500e+03,-1.394280029296875000e+03,-1.374255004882812500e+03,-1.348979980468750000e+03,-1.350885009765625000e+03,-1.364715087890625000e+03,-1.313695068359375000e+03,-1.298909912109375000e+03,-1.259334960937500000e+03,-1.237880126953125000e+03,-1.240265014648437500e+03,-1.242645019531250000e+03,-1.222140014648437500e+03,-1.207834960937500000e+03,-1.219280029296875000e+03,-1.167304931640625000e+03,-1.101979980468750000e+03,-1.089579956054687500e+03,-1.096735107421875000e+03,-1.054295043945312500e+03,-1.009945922851562500e+03,-1.026160034179687500e+03,-1.044280029296875000e+03,-1.076224975585937500e+03,-1.074800048828125000e+03,-1.048569946289062500e+03,-1.109604980468750000e+03,-1.138694946289062500e+03,-1.131064941406250000e+03,-1.096254882812500000e+03,-1.075275024414062500e+03,-1.077185058593750000e+03,-1.045230957031250000e+03,-1.009944946289062500e+03
-5.631480102539062500e+02,-5.817449951171875000e+02,-5.884210205078125000e+02,-5.931889648437500000e+02,-5.893745117187500000e+02,-5.798375244140625000e+02,-5.736384887695312500e+02,-5.641020507812500000e+02,-5.612399902343750000e+02,-5.588560180664062500e+02,-5.607634887695312500e+02,-5.617169799804687500e+02,-5.612399902343750000e+02,-5.617169799804687500e+02,-5.617169799804687500e+02,-5.550410156250000000e+02,-5.502730102539062500e+02,-5.426434936523437500e+02,-5.359680175781250000e+02,-5.340604858398437500e+02,-5.316759643554687500e+02,-5.264309692382812500e+02,-5.283385009765625000e+02,-5.331065063476562500e+02,-5.345374755859375000e+02,-5.407359619140625000e+02,-5.388284912109375000e+02,-5.259539794921875000e+02,-5.197554931640625000e+02,-5.226165161132812500e+02,-5.288150024414062500e+02,-5.254769897460937500e+02,-5.173715209960937500e+02,-5.116489868164062500e+02,-5.121259765625000000e+02,-5.145100097656250000e+02,-5.173709716796875000e+02,-5.126024780273437500e+02,-5.059270019531250000e+02,-5.040200195312500000e+02,-4.987745056152343750e+02,-4.949600219726562500e+02,-4.916220092773437500e+02,-4.935289916992187500e+02,-5.002050170898437500e+02,-5.035430297851562500e+02,-5.030660400390625000e+02,-5.073574829101562500e+02,-5.140335083007812500e+02,-5.149869995117187500e+02,-5.083109741210937500e+02,-4.987744750976562500e+02,-4.963905029296875000e+02,-4.973439941406250000e+02,-4.906679992675781250e+02,-4.839924926757812500e+02,-4.868540039062500000e+02,-4.968670043945312500e+02,-4.997285156250000000e+02,-4.901914978027343750e+02,-4.863764953613281250e+02,-4.887604980468750000e+02,-4.949600219726562500e+02,-5.030660095214843750e+02,-5.054499816894531250e+02,-5.087879943847656250e+02,-5.064035034179687500e+02,-5.025889892578125000e+02,-5.021119995117187500e+02,-4.978204956054687500e+02,-4.930524902343750000e+02,-4.858999938964843750e+02,-4.801780090332031250e+02,-4.816080017089843750e+02,-4.887609863281250000e+02,-4.911450195312500000e+02,-4.878074951171875000e+02,-4.777934875488281250e+02,-4.725485229492187500e+02,-4.706409912109375000e+02,-4.696869812011718750e+02,-4.696870117187500000e+02,-4.682570190429687500e+02,-4.687334594726562500e+02,-4.739790039062500000e+02,-4.792239990234375000e+02,-4.792239990234375000e+02,-4.730255126953125000e+02,-4.715949707031250000e+02,-4.749324951171875000e+02,-4.715944824218750000e+02,-4.706409912109375000e+02,-4.668264770507812500e+02,-4.687334899902343750e+02,-4.701640014648437500e+02,-4.668265075683593750e+02,-4.606275024414062500e+02,-4.601505126953125000e+02,-4.577664794921875000e+02,-4.587200012207031250e+02,-4.620579833984375000e+02,-4.639654846191406250e+02,-4.653959960937500000e+02,-4.615809936523437500e+02,-4.587199707031250000e+02,-4.529979858398437500e+02,-4.506140136718750000e+02,-4.448914794921875000e+02,-4.406005249023437500e+02,-4.415539855957031250e+02,-4.429844970703125000e+02,-4.429844970703125000e+02,-4.405999755859375000e+02,-4.296329956054687500e+02,-4.305870056152343750e+02,-4.334475097656250000e+02,-4.367854919433593750e+02,-4.324939880371093750e+02,-4.272485046386718750e+02,-4.296329956054687500e+02,-4.320175170898437500e+02,-4.301100463867187500e+02,-4.258184814453125000e+02,-4.363090209960937500e+02,-4.434614868164062500e+02,-4.429844970703125000e+02,-4.320175170898437500e+02,-4.277260131835937500e+02,-4.282025146484375000e+02,-4.272484741210937500e+02,-4.262949829101562500e+02,-4.239110107421875000e+02,-4.282024841308593750e+02,-4.320169982910156250e+02,-4.262955017089843750e+02,-4.177120056152343750e+02,-4.172355041503906250e+02,-4.215270385742187500e+02,-4.191425170898437500e+02,-4.162814941406250000e+02,-4.148510131835937500e+02,-4.153280029296875000e+02,-4.148510131835937500e+02,-4.143740234375000000e+02,-4.158049926757812500e+02,-4.220034790039062500e+02,-4.248645019531250000e+02,-4.239110107421875000e+02,-4.158045043945312500e+02,-4.091290283203125000e+02,-4.115130004882812500e+02,-4.086520080566406250e+02,-4.005460205078125000e+02,-3.986384887695312500e+02,-3.976849975585937500e+02,-3.981619873046875000e+02,-4.048375244140625000e+02,-4.072214965820312500e+02,-4.057900085449218750e+02,-4.034069824218750000e+02,-4.019765014648437500e+02,-4.014995117187500000e+02,-4.024534912109375000e+02,-4.062680053710937500e+02,-4.158045043945312500e+02,-4.153280029296875000e+02,-4.076984863281250000e+02,-4.053144836425781250e+02,-4.019765014648437500e+02,-4.096059875488281250e+02,-4.210499877929687500e+02,-4.286789855957031250e+02,-4.253414916992187500e+02,-4.239110107421875000e+02,-4.186660156250000000e+02,-4.143745117187500000e+02,-4.048375244140625000e+02,-4.005460205078125000e+02,-4.043605041503906250e+02,-4.105595092773437500e+02,-4.100825195312500000e+02,-3.995924987792968750e+02,-3.972080078125000000e+02,-3.976849975585937500e+02,-3.972080078125000000e+02,-3.952994995117187500e+02,-3.933925170898437500e+02,-3.891010131835937500e+02,-3.819484863281250000e+02,-3.776570129394531250e+02,-3.724114990234375000e+02,-3.738419799804687500e+02,-3.776570129394531250e+02,-3.800410156250000000e+02,-3.819484863281250000e+02,-3.862399902343750000e+02,-3.886250000000000000e+02,-3.933925170898437500e+02,-3.881474914550781250e+02,-3.852860107421875000e+02,-3.848090209960937500e+02,-3.852860107421875000e+02,-3.786105346679687500e+02,-3.776564941406250000e+02,-3.795650024414062500e+02,-3.800419921875000000e+02,-3.800419921875000000e+02,-3.800419921875000000e+02,-3.814725341796875000e+02,-3.852869873046875000e+02,-3.824259948730468750e+02,-3.781334838867187500e+02,-3.709815063476562500e+02,-3.705045166015625000e+02,-3.700275268554687500e+02,-3.700275268554687500e+02,-3.671665039062500000e+02,-3.662125244140625000e+02,-3.776564941406250000e+02,-3.843324890136718750e+02,-3.881470031738281250e+02,-3.910089721679687500e+02,-3.957774658203125000e+02,-3.967300109863281250e+02,-3.910079956054687500e+02,-3.814719848632812500e+02,-3.852860107421875000e+02,-3.891010131835937500e+02,-3.929165039062500000e+02,-3.957775268554687500e+02,-3.910095214843750000e+02,-3.900555419921875000e+02,-3.881480102539062500e+02,-3.819494934082031250e+02,-3.848104858398437500e+02,-3.852875061035156250e+02,-3.762265014648437500e+02,-3.757505187988281250e+02,-3.719349975585937500e+02,-3.738429870605468750e+02,-3.805184936523437500e+02,-3.919629821777343750e+02,-3.967315063476562500e+02,-3.995925292968750000e+02,-3.924389953613281250e+02,-3.848100280761718750e+02,-3.757500000000000000e+02,-3.709814758300781250e+02,-3.714584960937500000e+02,-3.724119873046875000e+02,-3.719349975585937500e+02,-3.647830200195312500e+02,-3.619214782714843750e+02,-3.614450073242187500e+02,-3.590610046386718750e+02,-3.623984985351562500e+02,-3.595374755859375000e+02,-3.471400146484375000e+02,-3.380794982910156250e+02,-3.399874877929687500e+02,-3.423714904785156250e+02,-3.500005187988281250e+02,-3.519085083007812500e+02,-3.519079895019531250e+02,-3.533385009765625000e+02,-3.576299743652343750e+02,-3.561994934082031250e+02,-3.509544982910156250e+02,-3.442785034179687500e+02,-3.461860046386718750e+02,-3.500009765625000000e+02,-3.461860046386718750e+02,-3.457095031738281250e+02,-3.495230102539062500e+02,-3.480924987792968750e+02,-3.433245239257812500e+02,-3.409395141601562500e+02,-3.361715087890625000e+02,-3.376029968261718750e+02,-3.366490173339843750e+02,-3.337879943847656250e+02,-3.352185058593750000e+02,-3.404639892578125000e+02,-3.418945007324218750e+02,-3.323574829101562500e+02,-3.256824951171875000e+02,-3.223430175781250000e+02,-3.170985107421875000e+02,-3.099454956054687500e+02,-3.061310119628906250e+02,-3.004089965820312500e+02,-2.980245056152343750e+02,-2.975474853515625000e+02,-2.913485107421875000e+02,-2.870574951171875000e+02,-2.813349914550781250e+02,-2.832424926757812500e+02,-2.794274902343750000e+02,-2.794280090332031250e+02,-2.818120117187500000e+02,-2.884874877929687500e+02,-2.899185180664062500e+02,-2.942099914550781250e+02,-2.946870117187500000e+02,-2.889645080566406250e+02,-2.846730041503906250e+02,-2.737059936523437500e+02,-2.717985229492187500e+02,-2.708450012207031250e+02,-2.684605102539062500e+02,-2.703680114746093750e+02,-2.646459960937500000e+02,-2.574929809570312500e+02,-2.517709960937500000e+02,-2.470027923583984375e+02,-2.417577514648437500e+02,-2.284063415527343750e+02,-2.226839904785156250e+02,-2.226841583251953125e+02,-2.141010894775390625e+02,-2.083790893554687500e+02,-2.036107330322265625e+02,-2.002725982666015625e+02,-1.969346008300781250e+02,-1.873981323242187500e+02,-1.797684478759765625e+02,-1.707087554931640625e+02,-1.711856536865234375e+02,-1.788151092529296875e+02,-1.773845977783203125e+02,-1.726160888671875000e+02,-1.716625976562500000e+02,-1.711855926513671875e+02,-1.730930938720703125e+02,-1.688014526367187500e+02,-1.649869384765625000e+02,-1.626026000976562500e+02,-1.568802947998046875e+02,-1.468668060302734375e+02,-1.292238616943359375e+02,-1.239785079956054688e+02,-1.130106048583984375e+02,-9.822884368896484375e+01,-8.678469848632812500e+01,-7.295629882812500000e+01,-6.437350463867187500e+01,-5.865100097656250000e+01,-5.149849700927734375e+01,-4.100825119018554688e+01,-2.956404113769531250e+01,-2.670289993286132812e+01,-1.287450408935546875e+01,0.000000000000000000e+00,1.478250503540039062e+01,2.193499374389648438e+01,2.670350265502929688e+01,3.385549545288085938e+01,4.386939620971679688e+01,5.054509353637695312e+01,5.292929458618164062e+01,5.722084808349609375e+01,6.341964340209960938e+01,7.391005706787109375e+01,7.867855834960937500e+01,8.726170349121093750e+01,8.583125305175781250e+01,8.869200134277343750e+01,9.012285614013671875e+01,9.584477233886718750e+01,9.918265533447265625e+01,9.965950012207031250e+01,1.001365051269531250e+02,9.965950012207031250e+01,9.870568847656250000e+01,9.536769866943359375e+01,9.107649993896484375e+01,9.298365020751953125e+01,9.155329895019531250e+01,9.346065521240234375e+01,1.049048995971679688e+02,1.082426528930664062e+02,1.096731567382812500e+02,1.120573043823242188e+02,1.225477523803710938e+02,1.206406097412109375e+02,1.206406097412109375e+02,1.220711059570312500e+02,1.258854522705078125e+02,1.344685058593750000e+02,1.425751495361328125e+02,1.425749969482421875e+02,1.406673431396484375e+02,1.435286407470703125e+02,1.459126892089843750e+02,1.463894958496093750e+02,1.482970581054687500e+02,1.530653991699218750e+02,1.544956970214843750e+02,1.564033508300781250e+02,1.616490020751953125e+02,1.621260070800781250e+02,1.635564880371093750e+02,1.688014984130859375e+02,1.711855010986328125e+02,1.721395111083984375e+02,1.726163635253906250e+02,1.826296081542968750e+02,1.883519592285156250e+02,1.897824554443359375e+02,1.955044860839843750e+02,2.017034912109375000e+02,2.083789978027343750e+02,2.126705017089843750e+02,2.117169952392578125e+02,2.083789978027343750e+02,2.193464965820312500e+02,2.264990081787109375e+02,2.346049957275390625e+02,2.346050109863281250e+02,2.379430084228515625e+02,2.479564819335937500e+02,2.512945098876953125e+02,2.560629882812500000e+02,2.594010009765625000e+02,2.632154846191406250e+02,2.698909912109375000e+02,2.689375000000000000e+02,2.655994873046875000e+02,2.655999755859375000e+02,2.655999755859375000e+02,2.708450012207031250e+02,2.732290039062500000e+02,2.789509887695312500e+02,2.751365051269531250e+02,2.713219909667968750e+02,2.675070190429687500e+02,2.636925048828125000e+02,2.698909912109375000e+02,2.727525024414062500e+02,2.837195129394531250e+02,2.803815002441406250e+02,2.737059936523437500e+02,2.756134948730468750e+02,2.784744873046875000e+02,2.789514770507812500e+02,2.799049987792968750e+02,2.851499938964843750e+02,2.894414978027343750e+02,2.927795104980468750e+02,2.932560119628906250e+02,2.837194824218750000e+02,2.889650268554687500e+02,2.889650268554687500e+02,2.861035156250000000e+02,2.889644775390625000e+02,2.965939941406250000e+02,2.994549865722656250e+02,3.027929992675781250e+02,3.023160095214843750e+02,3.056539916992187500e+02,3.089920043945312500e+02,3.099454956054687500e+02,3.185285034179687500e+02,3.299725036621093750e+02,3.380794982910156250e+02,3.352185058593750000e+02,3.333109741210937500e+02,3.309270019531250000e+02,3.280654907226562500e+02,3.256810302734375000e+02,3.314035034179687500e+02,3.361715087890625000e+02,3.395100097656250000e+02,3.418939819335937500e+02,3.385564880371093750e+02,3.361719970703125000e+02,3.337875061035156250e+02,3.347415161132812500e+02,3.457084960937500000e+02,3.514309997558593750e+02,3.504775085449218750e+02,3.399865112304687500e+02,3.404635009765625000e+02,3.471390075683593750e+02,3.514309692382812500e+02,3.533385009765625000e+02,3.604909973144531250e+02,3.609674987792968750e+02,3.547684936523437500e+02,3.523844909667968750e+02,3.500004882812500000e+02,3.457089843750000000e+02,3.376025085449218750e+02,3.294965209960937500e+02,3.266350097656250000e+02,3.337879943847656250e+02,3.428479919433593750e+02,3.471390075683593750e+02,3.533385009765625000e+02,3.561994934082031250e+02,3.590599975585937500e+02,3.523845214843750000e+02,3.490469970703125000e+02,3.480930175781250000e+02,3.495234985351562500e+02,3.519075012207031250e+02,3.576300048828125000e+02,3.600140075683593750e+02,3.600140075683593750e+02,3.619209899902343750e+02,3.595370178222656250e+02,3.523845214843750000e+02,3.457090148925781250e+02,3.442785034179687500e+02,3.480930175781250000e+02,3.581065063476562500e+02,3.609674987792968750e+02,3.681204833984375000e+02,3.728885192871093750e+02,3.800410156250000000e+02,3.871935119628906250e+02,3.881470031738281250e+02,3.886240234375000000e+02,3.891010131835937500e+02,3.886244812011718750e+02,3.862399902343750000e+02,3.790874938964843750e+02,3.790875244140625000e+02,3.771799926757812500e+02,3.781340026855468750e+02,3.829024963378906250e+02,3.867169799804687500e+02,3.905314941406250000e+02,3.914850158691406250e+02,3.914849853515625000e+02,3.967299804687500000e+02,4.024520263671875000e+02,4.005459899902343750e+02,3.995925292968750000e+02,3.976849975585937500e+02,3.972070007324218750e+02,3.962534790039062500e+02,3.914849853515625000e+02,3.876699829101562500e+02,3.876699829101562500e+02,3.905314941406250000e+02,3.895780029296875000e+02,3.857634887695312500e+02,3.814714965820312500e+02,3.838554992675781250e+02,3.881474914550781250e+02,3.891010131835937500e+02,3.952999877929687500e+02,3.995910034179687500e+02,3.976849975585937500e+02,4.005460205078125000e+02,4.119899902343750000e+02,4.162814941406250000e+02,4.224805297851562500e+02,4.205734863281250000e+02,4.220039978027343750e+02,4.234339904785156250e+02,4.177119750976562500e+02,4.162814941406250000e+02,4.158050231933593750e+02,4.153280029296875000e+02,4.143739929199218750e+02,4.072219848632812500e+02,4.124670104980468750e+02,4.167584838867187500e+02,4.177109985351562500e+02,4.167575073242187500e+02,4.148504943847656250e+02,4.134194946289062500e+02,4.191414794921875000e+02,4.262949829101562500e+02,4.353550109863281250e+02,4.487065124511718750e+02,4.501369934082031250e+02,4.391699829101562500e+02,4.348784790039062500e+02,4.367860107421875000e+02,4.410769958496093750e+02,4.458455200195312500e+02,4.544290161132812500e+02,4.572899780273437500e+02,4.563359985351562500e+02,4.520444946289062500e+02,4.458455200195312500e+02,4.396464843750000000e+02,4.406004943847656250e+02,4.358320007324218750e+02,4.344014892578125000e+02,4.396469726562500000e+02,4.429844970703125000e+02,4.434614868164062500e+02,4.434615173339843750e+02,4.496605224609375000e+02,4.472760009765625000e+02,4.410769958496093750e+02,4.286795043945312500e+02,4.196195068359375000e+02,4.167575073242187500e+02,4.196184997558593750e+02,4.096049804687500000e+02,4.167575073242187500e+02,4.262940063476562500e+02,4.372625122070312500e+02,4.544284667968750000e+02,4.663494873046875000e+02,4.677799987792968750e+02,4.663495178222656250e+02,4.682569885253906250e+02,4.653959960937500000e+02,4.639655151367187500e+02,4.730249633789062500e+02,4.777934570312500000e+02,4.849459838867187500e+02,4.887609863281250000e+02,4.906680297851562500e+02,4.811314697265625000e+02,4.744555053710937500e+02,4.725484619140625000e+02,4.735025024414062500e+02,4.782705078125000000e+02,4.773170166015625000e+02,4.706409912109375000e+02,4.625349731445312500e+02,4.658724975585937500e+02,4.768399963378906250e+02,4.806550292968750000e+02,4.825620117187500000e+02,4.806550292968750000e+02,4.811315002441406250e+02,4.816085205078125000e+02,4.816084899902343750e+02,4.859000244140625000e+02,4.854229736328125000e+02,4.854229736328125000e+02,4.830390014648437500e+02,4.825620117187500000e+02,4.844694824218750000e+02,4.854235229492187500e+02,4.878074951171875000e+02,4.878069763183593750e+02,4.878069763183593750e+02,4.887609863281250000e+02,4.944829711914062500e+02,4.954365234375000000e+02,4.954370117187500000e+02,4.959135131835937500e+02,4.959135131835937500e+02,4.940060119628906250e+02,4.949594726562500000e+02,4.959135131835937500e+02,5.002049865722656250e+02,5.044965209960937500e+02,5.044964904785156250e+02,5.064039916992187500e+02,5.092650146484375000e+02,5.197554931640625000e+02,5.240465087890625000e+02,5.192785034179687500e+02,5.192785034179687500e+02,5.173709716796875000e+02,5.130794677734375000e+02,5.025890197753906250e+02,4.944829711914062500e+02,4.982980041503906250e+02,5.025889892578125000e+02,5.059270019531250000e+02,5.102185058593750000e+02,5.149869995117187500e+02,5.211860351562500000e+02,5.145100097656250000e+02,5.126024780273437500e+02,5.168945312500000000e+02,5.154639892578125000e+02,5.211860351562500000e+02,5.245234985351562500e+02,5.240469970703125000e+02,5.311994628906250000e+02,5.402595214843750000e+02,5.455045166015625000e+02,5.517034912109375000e+02,5.569484863281250000e+02,5.464584960937500000e+02,5.450280151367187500e+02,5.536110229492187500e+02,5.564719848632812500e+02,5.426434936523437500e+02,5.250004882812500000e+02,5.106954956054687500e+02,5.192779541015625000e+02,5.254774780273437500e+02,5.340604858398437500e+02,5.397819824218750000e+02,5.326300048828125000e+02,5.168945312500000000e+02,5.092650146484375000e+02,5.059270019531250000e+02,5.054505004882812500e+02,5.149869995117187500e+02,5.273850097656250000e+02,5.402595214843750000e+02,5.488419799804687500e+02,5.483654785156250000e+02,5.407359619140625000e+02,5.383519897460937500e+02,5.397824707031250000e+02,5.402589721679687500e+02,5.431214599609375000e+02,5.393065185546875000e+02,5.250014648437500000e+02,5.106959838867187500e+02,5.121254882812500000e+02,5.202320556640625000e+02,5.221395263671875000e+02,5.197559814453125000e+02,5.288160400390625000e+02,5.402604980468750000e+02,5.416910400390625000e+02,5.316774902343750000e+02,5.207089843750000000e+02,5.240474853515625000e+02,5.250009765625000000e+02,5.192789916992187500e+02,5.154635009765625000e+02,5.049735107421875000e+02,4.954364624023437500e+02,4.830390014648437500e+02,4.825620117187500000e+02,4.940065002441406250e+02,4.930524902343750000e+02,4.930520019531250000e+02,4.935289916992187500e+02,5.064040222167968750e+02,5.226160278320312500e+02,5.297690429687500000e+02,5.321539916992187500e+02,5.373989868164062500e+02,5.383530273437500000e+02,5.316774902343750000e+02,5.345375366210937500e+02,5.393054809570312500e+02,5.340615234375000000e+02,5.245245361328125000e+02,5.064035034179687500e+02,4.920985107421875000e+02,4.868535156250000000e+02,4.940059814453125000e+02,4.987745361328125000e+02,5.035430297851562500e+02,5.068804931640625000e+02,5.126029663085937500e+02,5.245234985351562500e+02,5.250004882812500000e+02,5.273845214843750000e+02,5.340615234375000000e+02,5.254769897460937500e+02,5.040194702148437500e+02,4.897144775390625000e+02,4.787470092773437500e+02,4.887610168457031250e+02,5.059270019531250000e+02,4.987744750976562500e+02,4.820855102539062500e+02,4.782705078125000000e+02,4.797005004882812500e+02,4.692105102539062500e+02,4.558594970703125000e+02,4.544284973144531250e+02,4.611044921875000000e+02,4.749324951171875000e+02,5.002050170898437500e+02,5.311994628906250000e+02,5.555184936523437500e+02,5.726845092773437500e+02,5.631474609375000000e+02,5.497960205078125000e+02,5.502725219726562500e+02,5.445510253906250000e+02,5.440739746093750000e+02,5.455045166015625000e+02,5.488425292968750000e+02,5.626704711914062500e+02,5.602860107421875000e+02,5.445510253906250000e+02,5.607635498046875000e+02,5.536104736328125000e+02,5.211859741210937500e+02,5.140335083007812500e+02,5.373979492187500000e+02,5.526569824218750000e+02,5.517034912109375000e+02,5.583789672851562500e+02,5.898505249023437500e+02,6.141690063476562500e+02,6.251364746093750000e+02,6.289509887695312500e+02,6.346729736328125000e+02,6.456400146484375000e+02,6.461174926757812500e+02,6.198909912109375000e+02,6.060625000000000000e+02,6.032014770507812500e+02,6.175069580078125000e+02,6.370574951171875000e+02,6.661449584960937500e+02,6.799735107421875000e+02,6.756820068359375000e+02,6.437324829101562500e+02,6.313349609375000000e+02,6.527930297851562500e+02,6.885565185546875000e+02,7.028615112304687500e+02,6.990469970703125000e+02,6.842639770507812500e+02,6.423024902343750000e+02,6.265670166015625000e+02,6.461174926757812500e+02,6.542235107421875000e+02,6.642369995117187500e+02,6.799725341796875000e+02,7.128754882812500000e+02,7.491149902343750000e+02,7.624664916992187500e+02,7.643740234375000000e+02,7.777269287109375000e+02,8.087209472656250000e+02,8.187349853515625000e+02,8.111035156250000000e+02,7.958444824218750000e+02,7.648504638671875000e+02,7.605589599609375000e+02,7.700954589843750000e+02,7.624664916992187500e+02,7.791555175781250000e+02,8.177795410156250000e+02,8.358995361328125000e+02,8.611734619140625000e+02,8.978894653320312500e+02,9.374660034179687500e+02,9.312669677734375000e+02,8.926430053710937500e+02,8.525904541015625000e+02,8.387604980468750000e+02,8.344689941406250000e+02,8.802454833984375000e+02,9.331740112304687500e+02,9.713229980468750000e+02,9.880114746093750000e+02,9.727534790039062500e+02,9.431875000000000000e+02,9.384189453125000000e+02,9.236390380859375000e+02,8.988409423828125000e+02,9.279324951171875000e+02,9.608315429687500000e+02,9.489119873046875000e+02,9.317469482421875000e+02,9.059959716796875000e+02,9.107645263671875000e+02,9.083814697265625000e+02,9.412799682617187500e+02,1.007563476562500000e+03,1.056674560546875000e+03,1.093869995117187500e+03,1.084334472656250000e+03,1.045230468750000000e+03,1.025684448242187500e+03,1.050479980468750000e+03,1.067646972656250000e+03,1.079089965820312500e+03,1.097209960937500000e+03,1.111994995117187500e+03,1.093395019531250000e+03,1.082900024414062500e+03,1.104839965820312500e+03,1.109604980468750000e+03,1.110559936523437500e+03,1.128679931640625000e+03,1.123435058593750000e+03,1.144415039062500000e+03,1.181609985351562500e+03,1.215465087890625000e+03,1.230244995117187500e+03,1.253135009765625000e+03,1.250750000000000000e+03,1.236444946289062500e+03,1.245984985351562500e+03,1.218324951171875000e+03,1.175409912109375000e+03,1.176839965820312500e+03,1.224525146484375000e+03,1.299389892578125000e+03,1.346119995117187500e+03,1.407149902343750000e+03,1.434810058593750000e+03,1.400955078125000000e+03,1.354225097656250000e+03,1.300820068359375000e+03,1.265054931640625000e+03,1.224049926757812500e+03,1.219280029296875000e+03,1.228340087890625000e+03,1.303679931640625000e+03,1.329429931640625000e+03,1.280315063476562500e+03,1.293669921875000000e+03,1.288420043945312500e+03,1.390941406250000000e+03,1.422885986328125000e+03,1.376635986328125000e+03,1.274593505859375000e+03,1.272207519531250000e+03,1.269822021484375000e+03,1.207359008789062500e+03,1.104359497070312500e+03,1.078609985351562500e+03,1.016625122070312500e+03,9.894436035156250000e+02,9.450959472656250000e+02,9.346094970703125000e+02,1.013284423828125000e+03,1.059058471679687500e+03,1.047618896484375000e+03,9.064700927734375000e+02,7.276600341796875000e+02,6.446950683593750000e+02,1.955098876953125000e+02,9.584509277343750000e+01,-9.501953125000000000e-01,-3.290502929687500000e+01,2.193481445312500000e+01,9.107495117187500000e+01,4.720971679687500000e+01,1.211149902343750000e+02,2.336501464843750000e+02,-6.200195312500000000e+00,-1.602150878906250000e+02,1.916899414062500000e+02,1.635549316406250000e+02,1.206398925781250000e+02,1.339953613281250000e+02,3.790900878906250000e+02,2.241098632812500000e+02,1.678500976562500000e+02,1.139650878906250000e+02,2.455700683593750000e+02,3.299699707031250000e+02,3.156701660156250000e+02,3.352150878906250000e+02,5.402548828125000000e+02,5.574199218750000000e+02,6.966550292968750000e+02,8.454350585937500000e+02,5.664799804687500000e+02,3.008801269531250000e+02,7.510200195312500000e+02,6.747399902343750000e+02,7.457900390625000000e+02,1.088155029296875000e+03,1.697055175781250000e+03,1.617445068359375000e+03,1.287954589843750000e+03,1.705154785156250000e+03,2.726100585937500000e+03,2.833899902343750000e+03,1.514399414062500000e+03,7.262001953125000000e+02,0.000000000000000000e+00,0.000000000000000000e+00,0.000000000000000000e+00,6.270507812500000000e+02,8.258496093750000000e+02,0.000000000000000000e+00,0.000000000000000000e+00,0.000000000000000000e+00,0.000000000000000000e+00,0.000000000000000000e+00,0.000000000000000000e+00,0.000000000000000000e+00,0.000000000000000000e+00,0.000000000000000000e+00,0.000000000000000000e+00,0.000000000000000000e+00,0.000000000000000000e+00,0.000000000000000000e+00,0.000000000000000000e+00,0.000000000000000000e+00,0.000000000000000000e+00,0.000000000000000000e+00,0.000000000000000000e+00,0.000000000000000000e+00,0.000000000000000000e+00,0.000000000000000000e+00,0.000000000000000000e+00,0.000000000000000000e+00,0.000000000000000000e+00,0.000000000000000000e+00,0.000000000000000000e+00,0.000000000000000000e+00,0.000000000000000000e+00,0.000000000000000000e+00,0.000000000000000000e+00,0.000000000000000000e+00,0.000000000000000000e+00,0.000000000000000000e+00,0.000000000000000000e+00,0.000000000000000000e+00,0.000000000000000000e+00,0.000000000000000000e+00,0.000000000000000000e+00,0.000000000000000000e+00,0.000000000000000000e+00,0.000000000000000000e+00,-2.397050781250000000e+03,-3.207699707031250000e+03,-3.468099121093750000e+03,-4.085089355468750000e+03,-3.918174804687500000e+03,-3.021239990234375000e+03,-2.351789794921875000e+03,-1.824395263671875000e+03,-2.303150146484375000e+03,-3.451349853515625000e+03,-3.388420166015625000e+03,-2.912550048828125000e+03,-2.033250000000000000e+03,-1.674670166015625000e+03,-1.400484863281250000e+03,-1.813885253906250000e+03,-1.949800292968750000e+03,-2.418070312500000000e+03,-3.388869873046875000e+03,-4.148495117187500000e+03,-4.460379882812500000e+03,-3.739384765625000000e+03,-2.981675048828125000e+03,-2.579705078125000000e+03,-2.449535156250000000e+03,-1.473910034179687500e+03,-5.679199218750000000e+02,-9.617899169921875000e+02,-1.566420043945312500e+03,-1.592171997070312500e+03,-1.570713867187500000e+03,-1.529704956054687500e+03,-1.317515014648437500e+03,-1.386654907226562500e+03,-1.495849975585937500e+03,-1.759541259765625000e+03,-1.878753173828125000e+03,-1.935016113281250000e+03,-1.792923950195312500e+03,-2.047555419921875000e+03,-2.051367675781250000e+03,-1.698506591796875000e+03,-1.644621948242187500e+03,-1.865396484375000000e+03,-2.101908447265625000e+03,-1.652246459960937500e+03,-1.851097045898437500e+03,-2.394691650390625000e+03,-2.541557617187500000e+03,-2.439039306640625000e+03,-2.525821533203125000e+03,-2.342238281250000000e+03,-1.890671020507812500e+03,-1.741901611328125000e+03,-2.315535156250000000e+03,-2.570166992187500000e+03,-2.380863525390625000e+03,-2.012260009765625000e+03,-2.058040039062500000e+03,-1.809609985351562500e+03,-1.954090576171875000e+03,-2.241143554687500000e+03,-2.040393554687500000e+03,-1.538283081054687500e+03,-1.256947509765625000e+03,-1.405250000000000000e+03,-1.629838012695312500e+03,-1.843937011718750000e+03,-1.895441040039062500e+03,-1.934538452148437500e+03,-2.040395019531250000e+03,-1.879702392578125000e+03,-1.755247558593750000e+03,-2.003202514648437500e+03,-1.979837402343750000e+03,-1.671328613281250000e+03,-1.505379516601562500e+03,-1.543533081054687500e+03,-1.775754516601562500e+03,-1.634130249023437500e+03,-1.691348510742187500e+03,-1.555454467773437500e+03,-1.399049926757812500e+03,-1.425277465820312500e+03,-1.516353027343750000e+03,-1.568329589843750000e+03,-1.706135009765625000e+03,-1.822479980468750000e+03,-1.876364990234375000e+03,-1.791010009765625000e+03,-1.849659912109375000e+03,-2.028000000000000000e+03,-1.925479980468750000e+03,-1.914040039062500000e+03,-2.009880004882812500e+03,-1.970779907226562500e+03,-2.014645019531250000e+03,-1.991759887695312500e+03,-1.968395019531250000e+03,-1.981270019531250000e+03,-1.954090087890625000e+03,-2.062810058593750000e+03,-2.094280029296875000e+03,-1.977930053710937500e+03,-1.767165039062500000e+03,-1.754290039062500000e+03,-1.726155029296875000e+03,-1.649389892578125000e+03,-1.576910034179687500e+03,-1.575475097656250000e+03,-1.578340087890625000e+03,-1.629359863281250000e+03,-1.669890014648437500e+03,-1.712805053710937500e+03,-1.773364990234375000e+03,-1.879699951171875000e+03,-1.955045043945312500e+03,-2.019899902343750000e+03,-2.046119873046875000e+03,-1.956949951171875000e+03,-1.874455078125000000e+03,-1.842984985351562500e+03,-1.879705078125000000e+03,-1.853949951171875000e+03,-1.860149902343750000e+03,-1.810560058593750000e+03,-1.737599975585937500e+03,-1.639370117187500000e+03,-1.666554931640625000e+03,-1.688009887695312500e+03,-1.731880004882812500e+03,-1.743800048828125000e+03,-1.742844970703125000e+03,-1.731405029296875000e+03,-1.671324951171875000e+03,-1.597889892578125000e+03,-1.548300048828125000e+03,-1.497275024414062500e+03,-1.498709960937500000e+03,-1.581680053710937500e+03,-1.599794921875000000e+03,-1.608854980468750000e+03,-1.667984985351562500e+03,-1.711375000000000000e+03,-1.683244995117187500e+03,-1.605515014648437500e+03,-1.514919921875000000e+03,-1.459604980468750000e+03,-1.472959960937500000e+03,-1.467709960937500000e+03,-1.461989990234375000e+03,-1.444824951171875000e+03,-1.400954956054687500e+03,-1.430515014648437500e+03,-1.425270019531250000e+03,-1.404770019531250000e+03,-1.394280029296875000e+03,-1.412395019531250000e+03,-1.371864990234375000e+03,-1.337534912109375000e+03,-1.358039916992187500e+03,-1.387600097656250000e+03,-1.386175048828125000e+03,-1.395229980468750000e+03,-1.350890014648437500e+03,-1.297484985351562500e+03,-1.273160034179687500e+03,-1.272209960937500000e+03,-1.262675048828125000e+03,-1.217375000000000000e+03,-1.222140136718750000e+03,-1.200680053710937500e+03,-1.125820556640625000e+03,-1.111038085937500000e+03,-1.089577514648437500e+03,-1.064785034179687500e+03,-1.069552490234375000e+03,-1.067168945312500000e+03,-1.070981933593750000e+03,-1.090054931640625000e+03,-1.053339965820312500e+03,-1.041420043945312500e+03,-1.069550048828125000e+03,-1.130590087890625000e+03
-5.726845092773437500e+02,-5.841295166015625000e+02,-5.841284790039062500e+02,-5.836514892578125000e+02,-5.850820312500000000e+02,-5.941430053710937500e+02,-5.970040283203125000e+02,-5.950964965820312500e+02,-5.950964965820312500e+02,-5.974805297851562500e+02,-5.979575195312500000e+02,-5.912819824218750000e+02,-5.788839721679687500e+02,-5.707769775390625000e+02,-5.612399902343750000e+02,-5.497965087890625000e+02,-5.416900024414062500e+02,-5.393054809570312500e+02,-5.450274658203125000e+02,-5.478884887695312500e+02,-5.445510253906250000e+02,-5.426434936523437500e+02,-5.459810180664062500e+02,-5.440734863281250000e+02,-5.383519897460937500e+02,-5.340604858398437500e+02,-5.350139770507812500e+02,-5.383519897460937500e+02,-5.359680175781250000e+02,-5.354904785156250000e+02,-5.354904785156250000e+02,-5.412125244140625000e+02,-5.455045166015625000e+02,-5.435969848632812500e+02,-5.426434936523437500e+02,-5.388289794921875000e+02,-5.335834960937500000e+02,-5.259539794921875000e+02,-5.168939819335937500e+02,-5.116489868164062500e+02,-5.102185058593750000e+02,-5.073574829101562500e+02,-5.068804931640625000e+02,-5.106954956054687500e+02,-5.126030273437500000e+02,-5.188020019531250000e+02,-5.221389770507812500e+02,-5.188015136718750000e+02,-5.178480224609375000e+02,-5.197554931640625000e+02,-5.211860351562500000e+02,-5.178480224609375000e+02,-5.145100097656250000e+02,-5.116489868164062500e+02,-5.064039916992187500e+02,-4.992510070800781250e+02,-4.897145080566406250e+02,-4.830385131835937500e+02,-4.858994750976562500e+02,-4.854230041503906250e+02,-4.825620117187500000e+02,-4.873305053710937500e+02,-4.940065307617187500e+02,-4.963905029296875000e+02,-5.002049560546875000e+02,-5.016354980468750000e+02,-4.992514953613281250e+02,-5.040194702148437500e+02,-5.049735107421875000e+02,-5.011589965820312500e+02,-4.963905029296875000e+02,-4.963905029296875000e+02,-4.978209838867187500e+02,-4.959135131835937500e+02,-4.901910095214843750e+02,-4.882839965820312500e+02,-4.897145080566406250e+02,-4.882839965820312500e+02,-4.892374877929687500e+02,-4.897144775390625000e+02,-4.959135131835937500e+02,-4.959135131835937500e+02,-4.963905029296875000e+02,-4.963905029296875000e+02,-4.949594726562500000e+02,-4.959135131835937500e+02,-4.940060119628906250e+02,-4.816079711914062500e+02,-4.739790039062500000e+02,-4.711180114746093750e+02,-4.625350036621093750e+02,-4.568124694824218750e+02,-4.558590087890625000e+02,-4.606275024414062500e+02,-4.701644897460937500e+02,-4.744560241699218750e+02,-4.749324951171875000e+02,-4.758865051269531250e+02,-4.749324951171875000e+02,-4.668264770507812500e+02,-4.668265075683593750e+02,-4.673035278320312500e+02,-4.687335205078125000e+02,-4.673035278320312500e+02,-4.620580139160156250e+02,-4.630115051269531250e+02,-4.668265075683593750e+02,-4.634885253906250000e+02,-4.558590087890625000e+02,-4.520444946289062500e+02,-4.587199707031250000e+02,-4.611044921875000000e+02,-4.615809936523437500e+02,-4.591969909667968750e+02,-4.477530212402343750e+02,-4.410775146484375000e+02,-4.358320007324218750e+02,-4.372625122070312500e+02,-4.406005249023437500e+02,-4.406005249023437500e+02,-4.415540161132812500e+02,-4.367860107421875000e+02,-4.406005249023437500e+02,-4.410769653320312500e+02,-4.434615173339843750e+02,-4.510905151367187500e+02,-4.572894897460937500e+02,-4.558590087890625000e+02,-4.463219909667968750e+02,-4.434615173339843750e+02,-4.429844970703125000e+02,-4.420310058593750000e+02,-4.386930236816406250e+02,-4.310635070800781250e+02,-4.253414916992187500e+02,-4.215270080566406250e+02,-4.248645019531250000e+02,-4.315404663085937500e+02,-4.310634765625000000e+02,-4.267719726562500000e+02,-4.262955017089843750e+02,-4.320174865722656250e+02,-4.334479980468750000e+02,-4.324939880371093750e+02,-4.272484741210937500e+02,-4.205729980468750000e+02,-4.167584838867187500e+02,-4.153280029296875000e+02,-4.158045043945312500e+02,-4.153280029296875000e+02,-4.134205322265625000e+02,-4.072214965820312500e+02,-4.010229797363281250e+02,-3.948239746093750000e+02,-3.891020202636718750e+02,-3.914859924316406250e+02,-3.981619873046875000e+02,-4.057909851074218750e+02,-4.081749877929687500e+02,-4.072205200195312500e+02,-4.034060058593750000e+02,-3.991145019531250000e+02,-3.981619873046875000e+02,-3.991154785156250000e+02,-3.995925292968750000e+02,-3.995924987792968750e+02,-4.000690307617187500e+02,-3.986390075683593750e+02,-3.967315063476562500e+02,-4.038840332031250000e+02,-4.143739929199218750e+02,-4.200959777832031250e+02,-4.177119750976562500e+02,-4.081749877929687500e+02,-4.043604736328125000e+02,-4.000689697265625000e+02,-4.067445068359375000e+02,-4.158050231933593750e+02,-4.229569702148437500e+02,-4.215264892578125000e+02,-4.158045043945312500e+02,-4.162814941406250000e+02,-4.096060180664062500e+02,-4.043610229492187500e+02,-3.972070007324218750e+02,-3.886245117187500000e+02,-3.924390258789062500e+02,-3.962535095214843750e+02,-3.962535095214843750e+02,-3.938695068359375000e+02,-3.910079956054687500e+02,-3.910084838867187500e+02,-3.957770080566406250e+02,-3.972070007324218750e+02,-3.948229980468750000e+02,-3.891010131835937500e+02,-3.824254760742187500e+02,-3.852864990234375000e+02,-3.862399902343750000e+02,-3.948229980468750000e+02,-3.972070007324218750e+02,-3.943469848632812500e+02,-3.900554809570312500e+02,-3.876705017089843750e+02,-3.862399902343750000e+02,-3.848104858398437500e+02,-3.871944885253906250e+02,-3.867174987792968750e+02,-3.843334960937500000e+02,-3.867180175781250000e+02,-3.881485290527343750e+02,-3.891020202636718750e+02,-3.895784912109375000e+02,-3.933934936523437500e+02,-3.938699951171875000e+02,-3.852869873046875000e+02,-3.833789978027343750e+02,-3.805180053710937500e+02,-3.800415039062500000e+02,-3.814714965820312500e+02,-3.848095092773437500e+02,-3.848095092773437500e+02,-3.876705017089843750e+02,-3.957780151367187500e+02,-3.976849975585937500e+02,-3.895789794921875000e+02,-3.848105163574218750e+02,-3.891015014648437500e+02,-3.886250000000000000e+02,-3.862399902343750000e+02,-3.881474914550781250e+02,-3.914860229492187500e+02,-3.948234863281250000e+02,-3.919630126953125000e+02,-3.910095214843750000e+02,-3.953010253906250000e+02,-4.005459899902343750e+02,-3.953009948730468750e+02,-3.895784912109375000e+02,-3.895784912109375000e+02,-3.962545166015625000e+02,-4.005460205078125000e+02,-3.914865112304687500e+02,-3.800415039062500000e+02,-3.714584960937500000e+02,-3.700279846191406250e+02,-3.681205139160156250e+02,-3.628750000000000000e+02,-3.676434936523437500e+02,-3.705045166015625000e+02,-3.671670227050781250e+02,-3.619215087890625000e+02,-3.619215087890625000e+02,-3.652600097656250000e+02,-3.690740051269531250e+02,-3.633524780273437500e+02,-3.585834960937500000e+02,-3.533385009765625000e+02,-3.504775085449218750e+02,-3.476165161132812500e+02,-3.452324829101562500e+02,-3.490469970703125000e+02,-3.519079895019531250e+02,-3.571535034179687500e+02,-3.561994934082031250e+02,-3.485699768066406250e+02,-3.495234985351562500e+02,-3.500009765625000000e+02,-3.457095336914062500e+02,-3.428475036621093750e+02,-3.395095214843750000e+02,-3.409400024414062500e+02,-3.418934936523437500e+02,-3.414165039062500000e+02,-3.418934936523437500e+02,-3.423705139160156250e+02,-3.423705139160156250e+02,-3.385559997558593750e+02,-3.395095214843750000e+02,-3.433240051269531250e+02,-3.461860046386718750e+02,-3.466629943847656250e+02,-3.414174804687500000e+02,-3.366495056152343750e+02,-3.361724853515625000e+02,-3.385564880371093750e+02,-3.328345031738281250e+02,-3.218665161132812500e+02,-3.228204956054687500e+02,-3.290199890136718750e+02,-3.337884826660156250e+02,-3.280654907226562500e+02,-3.190054931640625000e+02,-3.089920043945312500e+02,-3.070845031738281250e+02,-3.032700195312500000e+02,-2.975474853515625000e+02,-2.965944824218750000e+02,-2.951635131835937500e+02,-2.956405029296875000e+02,-2.903955078125000000e+02,-2.818120117187500000e+02,-2.756130065917968750e+02,-2.784744873046875000e+02,-2.808584899902343750e+02,-2.775205078125000000e+02,-2.727525024414062500e+02,-2.737059936523437500e+02,-2.717984924316406250e+02,-2.689375000000000000e+02,-2.641690063476562500e+02,-2.613080139160156250e+02,-2.603544921875000000e+02,-2.579700012207031250e+02,-2.541555175781250000e+02,-2.536784973144531250e+02,-2.484330139160156250e+02,-2.408041076660156250e+02,-2.355587463378906250e+02,-2.317442474365234375e+02,-2.250680541992187500e+02,-2.193463592529296875e+02,-2.083788452148437500e+02,-2.012265167236328125e+02,-1.955044555664062500e+02,-1.912129364013671875e+02,-1.883515930175781250e+02,-1.816761016845703125e+02,-1.807221069335937500e+02,-1.826295928955078125e+02,-1.878750915527343750e+02,-1.873981018066406250e+02,-1.850140991210937500e+02,-1.826298828125000000e+02,-1.745231628417968750e+02,-1.740464019775390625e+02,-1.664171447753906250e+02,-1.549732971191406250e+02,-1.468669586181640625e+02,-1.387605438232421875e+02,-1.311309967041015625e+02,-1.254093170166015625e+02,-1.111035537719726562e+02,-1.068117065429687500e+02,-9.298374938964843750e+01,-8.487755584716796875e+01,-6.818820190429687500e+01,-5.245235061645507812e+01,-4.148510360717773438e+01,-3.337890625000000000e+01,-2.479569625854492188e+01,-1.525899887084960938e+01,-3.338005065917968750e+00,1.382850265502929688e+01,2.193499755859375000e+01,3.337875747680664062e+01,4.339265441894531250e+01,4.482280349731445312e+01,4.720715332031250000e+01,5.960500335693359375e+01,6.628063964843750000e+01,7.391020202636718750e+01,8.010920715332031250e+01,7.867859649658203125e+01,8.106250000000000000e+01,8.249334716796875000e+01,8.964562225341796875e+01,9.632180023193359375e+01,9.346070098876953125e+01,9.393714904785156250e+01,9.584449768066406250e+01,9.918254852294921875e+01,1.006129837036132812e+02,1.034739990234375000e+02,1.039507751464843750e+02,1.082426528930664062e+02,1.096731796264648438e+02,1.096728668212890625e+02,1.087191848754882812e+02,1.087193450927734375e+02,1.101498641967773438e+02,1.058585433959960938e+02,1.058585662841796875e+02,1.106267471313476562e+02,1.168257980346679688e+02,1.225477523803710938e+02,1.220709533691406250e+02,1.258856506347656250e+02,1.263625030517578125e+02,1.297005004882812500e+02,1.335153045654296875e+02,1.358992919921875000e+02,1.430516967773437500e+02,1.444824981689453125e+02,1.444824981689453125e+02,1.454360046386718750e+02,1.502043457031250000e+02,1.497273101806640625e+02,1.521115112304687500e+02,1.535420074462890625e+02,1.530652160644531250e+02,1.544965057373046875e+02,1.559268493652343750e+02,1.592648468017578125e+02,1.611721954345703125e+02,1.626023559570312500e+02,1.697551574707031250e+02,1.778616485595703125e+02,1.821528472900390625e+02,1.912130432128906250e+02,1.997961120605468750e+02,2.083787536621093750e+02,2.160085144042968750e+02,2.164850158691406250e+02,2.074254455566406250e+02,2.059947357177734375e+02,2.055179443359375000e+02,2.064714965820312500e+02,2.074254913330078125e+02,2.112399902343750000e+02,2.222075042724609375e+02,2.274525146484375000e+02,2.341280059814453125e+02,2.346054992675781250e+02,2.446190032958984375e+02,2.517715148925781250e+02,2.522485046386718750e+02,2.522480010986328125e+02,2.579705200195312500e+02,2.655999755859375000e+02,2.727525024414062500e+02,2.818120117187500000e+02,2.813355102539062500e+02,2.832424926757812500e+02,2.903955078125000000e+02,2.889645080566406250e+02,2.803819885253906250e+02,2.803819885253906250e+02,2.870574951171875000e+02,2.846730041503906250e+02,2.789509887695312500e+02,2.727520141601562500e+02,2.737059936523437500e+02,2.784744873046875000e+02,2.865805053710937500e+02,2.946864929199218750e+02,2.985014953613281250e+02,3.027929992675781250e+02,3.061309814453125000e+02,3.018394775390625000e+02,2.989784851074218750e+02,2.999320068359375000e+02,3.032700195312500000e+02,2.999320068359375000e+02,2.980245056152343750e+02,2.975480041503906250e+02,3.023159790039062500e+02,3.056539916992187500e+02,3.047000122070312500e+02,3.061310119628906250e+02,3.066075134277343750e+02,3.142369995117187500e+02,3.151904907226562500e+02,3.185285034179687500e+02,3.237739868164062500e+02,3.261579895019531250e+02,3.271115112304687500e+02,3.275885009765625000e+02,3.318804931640625000e+02,3.356950073242187500e+02,3.366489868164062500e+02,3.342650146484375000e+02,3.337880249023437500e+02,3.337880249023437500e+02,3.342650146484375000e+02,3.337880249023437500e+02,3.323574829101562500e+02,3.352180175781250000e+02,3.347415161132812500e+02,3.356950073242187500e+02,3.294965209960937500e+02,3.314040222167968750e+02,3.395100097656250000e+02,3.533385009765625000e+02,3.590599975585937500e+02,3.590604858398437500e+02,3.547689819335937500e+02,3.528615112304687500e+02,3.528615112304687500e+02,3.552460021972656250e+02,3.542919921875000000e+02,3.523844909667968750e+02,3.528615112304687500e+02,3.519080200195312500e+02,3.504774780273437500e+02,3.466625061035156250e+02,3.490469970703125000e+02,3.457089843750000000e+02,3.404635009765625000e+02,3.347415161132812500e+02,3.399869995117187500e+02,3.452319946289062500e+02,3.509540405273437500e+02,3.447550048828125000e+02,3.438015136718750000e+02,3.490469970703125000e+02,3.542919921875000000e+02,3.552454833984375000e+02,3.547690429687500000e+02,3.576300048828125000e+02,3.609674987792968750e+02,3.628750000000000000e+02,3.652590026855468750e+02,3.619215087890625000e+02,3.609680175781250000e+02,3.595369873046875000e+02,3.547690124511718750e+02,3.552455139160156250e+02,3.604910278320312500e+02,3.638284912109375000e+02,3.657360229492187500e+02,3.676434936523437500e+02,3.705040283203125000e+02,3.747955322265625000e+02,3.757495117187500000e+02,3.781340026855468750e+02,3.790874938964843750e+02,3.852864990234375000e+02,3.891019897460937500e+02,3.919630126953125000e+02,3.886250000000000000e+02,3.895784912109375000e+02,3.948240051269531250e+02,3.919620056152343750e+02,3.886240234375000000e+02,3.905314941406250000e+02,3.957764892578125000e+02,4.038829956054687500e+02,4.019755249023437500e+02,3.895780029296875000e+02,3.862399902343750000e+02,3.943460083007812500e+02,3.943460083007812500e+02,3.919619750976562500e+02,3.881474914550781250e+02,3.876705017089843750e+02,3.876705017089843750e+02,3.819484863281250000e+02,3.767030029296875000e+02,3.728884887695312500e+02,3.747960205078125000e+02,3.795639953613281250e+02,3.790870056152343750e+02,3.781334838867187500e+02,3.771799926757812500e+02,3.767030029296875000e+02,3.724114990234375000e+02,3.681199951171875000e+02,3.685969848632812500e+02,3.733654785156250000e+02,3.857630004882812500e+02,3.952994995117187500e+02,3.976840209960937500e+02,4.005450134277343750e+02,4.172355041503906250e+02,4.277255249023437500e+02,4.239110107421875000e+02,4.105595092773437500e+02,4.105594787597656250e+02,4.181890258789062500e+02,4.200960083007812500e+02,4.119899902343750000e+02,4.076984863281250000e+02,4.024525146484375000e+02,3.972075195312500000e+02,4.000679931640625000e+02,4.038829956054687500e+02,4.086510009765625000e+02,4.076975097656250000e+02,4.105590209960937500e+02,4.143734741210937500e+02,4.267719726562500000e+02,4.401235046386718750e+02,4.429844970703125000e+02,4.434614868164062500e+02,4.472765197753906250e+02,4.525209960937500000e+02,4.591969909667968750e+02,4.601505126953125000e+02,4.658724975585937500e+02,4.725484924316406250e+02,4.696875000000000000e+02,4.611044921875000000e+02,4.467989807128906250e+02,4.439385070800781250e+02,4.429844970703125000e+02,4.434609985351562500e+02,4.501369934082031250e+02,4.591969909667968750e+02,4.587200012207031250e+02,4.529979858398437500e+02,4.544284973144531250e+02,4.582434997558593750e+02,4.653959960937500000e+02,4.639655151367187500e+02,4.534749755859375000e+02,4.448919677734375000e+02,4.410775146484375000e+02,4.296329956054687500e+02,4.196185302734375000e+02,4.115120239257812500e+02,4.105584716796875000e+02,4.205719909667968750e+02,4.282015075683593750e+02,4.372625122070312500e+02,4.477530212402343750e+02,4.563359985351562500e+02,4.596735229492187500e+02,4.615810241699218750e+02,4.625350036621093750e+02,4.682564697265625000e+02,4.763630065917968750e+02,4.844695129394531250e+02,4.906679992675781250e+02,4.844694824218750000e+02,4.844695129394531250e+02,4.844694824218750000e+02,4.835155029296875000e+02,4.777935180664062500e+02,4.720720214843750000e+02,4.696875000000000000e+02,4.687335205078125000e+02,4.696875000000000000e+02,4.682570190429687500e+02,4.792245178222656250e+02,4.844689941406250000e+02,4.858994750976562500e+02,4.754089965820312500e+02,4.673034973144531250e+02,4.673030090332031250e+02,4.649190063476562500e+02,4.577665405273437500e+02,4.496604919433593750e+02,4.568129882812500000e+02,4.677799987792968750e+02,4.744555053710937500e+02,4.825620117187500000e+02,4.878070068359375000e+02,4.978204956054687500e+02,5.049729919433593750e+02,5.035424804687500000e+02,4.959135131835937500e+02,4.816085205078125000e+02,4.711174926757812500e+02,4.720715332031250000e+02,4.701640014648437500e+02,4.706409912109375000e+02,4.658729858398437500e+02,4.677800292968750000e+02,4.663494873046875000e+02,4.735025024414062500e+02,4.787474975585937500e+02,4.763629760742187500e+02,4.797009887695312500e+02,4.782705078125000000e+02,4.735025024414062500e+02,4.773164672851562500e+02,4.873300170898437500e+02,4.982974853515625000e+02,5.073574829101562500e+02,5.202319946289062500e+02,5.321530151367187500e+02,5.378750000000000000e+02,5.416894531250000000e+02,5.350140380859375000e+02,5.316765136718750000e+02,5.254775390625000000e+02,5.178480224609375000e+02,5.192785034179687500e+02,5.168945312500000000e+02,5.149869995117187500e+02,5.140335083007812500e+02,5.149869995117187500e+02,5.092650146484375000e+02,5.049729614257812500e+02,5.016354980468750000e+02,5.049735107421875000e+02,5.135565185546875000e+02,5.149869995117187500e+02,5.087885131835937500e+02,5.078345031738281250e+02,5.145104980468750000e+02,5.259545288085937500e+02,5.373984985351562500e+02,5.397819824218750000e+02,5.407359619140625000e+02,5.412130126953125000e+02,5.383515014648437500e+02,5.316765136718750000e+02,5.354909667968750000e+02,5.393054809570312500e+02,5.331065063476562500e+02,5.250004882812500000e+02,5.202319946289062500e+02,5.154635009765625000e+02,5.154639892578125000e+02,5.135565185546875000e+02,5.154639892578125000e+02,5.264309692382812500e+02,5.340605468750000000e+02,5.402589721679687500e+02,5.412130126953125000e+02,5.364454956054687500e+02,5.340599975585937500e+02,5.350150146484375000e+02,5.350150146484375000e+02,5.350150146484375000e+02,5.421674804687500000e+02,5.488435058593750000e+02,5.488430175781250000e+02,5.445520019531250000e+02,5.431209716796875000e+02,5.455050048828125000e+02,5.574260253906250000e+02,5.617180175781250000e+02,5.607640380859375000e+02,5.593334960937500000e+02,5.602874755859375000e+02,5.550424804687500000e+02,5.383519897460937500e+02,5.292919921875000000e+02,5.350140380859375000e+02,5.331064453125000000e+02,5.178475341796875000e+02,4.944829711914062500e+02,4.882839965820312500e+02,4.940059814453125000e+02,4.997279663085937500e+02,5.116489868164062500e+02,5.149869995117187500e+02,5.173709716796875000e+02,5.207089843750000000e+02,5.178480224609375000e+02,5.230935058593750000e+02,5.273845214843750000e+02,5.178480224609375000e+02,5.025889892578125000e+02,5.011585083007812500e+02,5.092650146484375000e+02,5.207099609375000000e+02,5.278624877929687500e+02,5.302464599609375000e+02,5.216640014648437500e+02,5.207099609375000000e+02,5.354920043945312500e+02,5.388294677734375000e+02,5.297700195312500000e+02,5.164185180664062500e+02,5.044965209960937500e+02,4.944830017089843750e+02,4.887610168457031250e+02,4.992509765625000000e+02,5.059270019531250000e+02,5.040194702148437500e+02,5.030659790039062500e+02,5.006815185546875000e+02,4.916220092773437500e+02,4.816085205078125000e+02,4.773170166015625000e+02,4.782705078125000000e+02,4.868535156250000000e+02,4.916220092773437500e+02,5.035424804687500000e+02,5.097420043945312500e+02,5.102185058593750000e+02,5.002050170898437500e+02,4.859000244140625000e+02,4.811315307617187500e+02,4.949600219726562500e+02,5.087879943847656250e+02,5.073574829101562500e+02,5.064035034179687500e+02,5.126030273437500000e+02,5.240465087890625000e+02,5.311994628906250000e+02,5.550410156250000000e+02,5.626715087890625000e+02,5.607630004882812500e+02,5.536104736328125000e+02,5.617170410156250000e+02,5.693475341796875000e+02,5.764995117187500000e+02,5.655324707031250000e+02,5.474119873046875000e+02,5.555180053710937500e+02,5.731610107421875000e+02,5.631475219726562500e+02,5.445510253906250000e+02,5.722075195312500000e+02,5.860360107421875000e+02,5.641015014648437500e+02,5.760219726562500000e+02,5.965260009765625000e+02,6.012940063476562500e+02,6.237059936523437500e+02,6.322890014648437500e+02,6.461170043945312500e+02,6.551770019531250000e+02,6.513619995117187500e+02,6.470709838867187500e+02,6.423024902343750000e+02,6.451634521484375000e+02,6.470704956054687500e+02,6.504089965820312500e+02,6.670989990234375000e+02,6.794970092773437500e+02,6.890335083007812500e+02,6.723439941406250000e+02,6.618530273437500000e+02,6.914174804687500000e+02,7.400549926757812500e+02,7.677114868164062500e+02,7.691419677734375000e+02,7.319489746093750000e+02,6.918945312500000000e+02,6.775889892578125000e+02,6.756814575195312500e+02,6.866495361328125000e+02,6.861724853515625000e+02,6.818804931640625000e+02,7.047690429687500000e+02,7.405319824218750000e+02,7.619895019531250000e+02,7.658039550781250000e+02,7.729564819335937500e+02,7.858315429687500000e+02,7.915534667968750000e+02,7.920299682617187500e+02,7.824935302734375000e+02,7.667580566406250000e+02,7.448250122070312500e+02,7.333804931640625000e+02,7.238425292968750000e+02,7.443464965820312500e+02,7.782020263671875000e+02,8.072889404296875000e+02,8.440054931640625000e+02,8.854924926757812500e+02,9.231610107421875000e+02,9.284074707031250000e+02,8.950305175781250000e+02,8.654669799804687500e+02,8.611749877929687500e+02,8.482969970703125000e+02,8.540195312500000000e+02,8.668940429687500000e+02,9.064710083007812500e+02,9.532009887695312500e+02,9.598770141601562500e+02,9.546320190429687500e+02,9.570174560546875000e+02,9.279305419921875000e+02,8.950290527343750000e+02,9.055174560546875000e+02,9.131469726562500000e+02,8.974114990234375000e+02,9.174379882812500000e+02,9.269749755859375000e+02,9.312669677734375000e+02,9.455755615234375000e+02,9.546350097656250000e+02,1.013283996582031250e+03,1.055247436523437500e+03,1.078614990234375000e+03,1.063357055664062500e+03,1.041416992187500000e+03,1.040463989257812500e+03,1.052385009765625000e+03,1.056675048828125000e+03,1.061444946289062500e+03,1.077659912109375000e+03,1.105320068359375000e+03,1.126294921875000000e+03,1.113900024414062500e+03,1.122005004882812500e+03,1.117234985351562500e+03,1.117239990234375000e+03,1.113420043945312500e+03,1.126295043945312500e+03,1.163965087890625000e+03,1.210694946289062500e+03,1.217849975585937500e+03,1.210219970703125000e+03,1.177795043945312500e+03,1.158719970703125000e+03,1.152994995117187500e+03,1.164445068359375000e+03,1.163489990234375000e+03,1.147280029296875000e+03,1.176364990234375000e+03,1.231199951171875000e+03,1.242169921875000000e+03,1.229770019531250000e+03,1.296054931640625000e+03,1.334674926757812500e+03,1.364239990234375000e+03,1.341824951171875000e+03,1.312265014648437500e+03,1.302729980468750000e+03,1.297955078125000000e+03,1.282699951171875000e+03,1.232630004882812500e+03,1.228339965820312500e+03,1.246935058593750000e+03,1.205929931640625000e+03,1.154904541015625000e+03,1.156334472656250000e+03,1.209263916015625000e+03,1.229291992187500000e+03,1.221664062500000000e+03,1.219278076171875000e+03,1.279835571289062500e+03,1.301772460937500000e+03,1.245029052734375000e+03,1.170640991210937500e+03,1.087668945312500000e+03,1.027109008789062500e+03,1.003747253417968750e+03,9.932584838867187500e+02,9.837205200195312500e+02,1.028069458007812500e+03,1.071937500000000000e+03,1.137738525390625000e+03,8.921649169921875000e+02,6.094000244140625000e+02,5.846049804687500000e+02,9.012487792968750000e+01,-7.343017578125000000e+01,3.051489257812500000e+01,1.440051269531250000e+02,2.770400390625000000e+02,1.239750976562500000e+02,1.783398437500000000e+02,2.856250000000000000e+02,2.436599121093750000e+02,1.158701171875000000e+02,2.574899902343750000e+02,2.832399902343750000e+02,1.893046875000000000e+02,1.325600585937500000e+02,1.401899414062500000e+02,1.907348632812500000e+02,2.331750488281250000e+02,1.811999511718750000e+02,1.935949707031250000e+02,2.570148925781250000e+02,6.256098632812500000e+02,7.934550781250000000e+02,8.616450195312500000e+02,8.683200683593750000e+02,5.459799804687500000e+02,8.177749023437500000e+02,1.090544921875000000e+03,7.381599121093750000e+02,2.088552246093750000e+02,2.417600097656250000e+02,6.141801757812500000e+02,6.899799804687500000e+02,1.311298828125000000e+02,-1.783398437500000000e+02,2.102851562500000000e+02,8.158652343750000000e+02,1.369485351562500000e+03,2.784300292968750000e+03,2.514850585937500000e+03,3.178149902343750000e+03,1.752849609375000000e+03,5.145000000000000000e+02,0.000000000000000000e+00,0.000000000000000000e+00,0.000000000000000000e+00,0.000000000000000000e+00,0.000000000000000000e+00,0.000000000000000000e+00,0.000000000000000000e+00,0.000000000000000000e+00,0.000000000000000000e+00,0.000000000000000000e+00,0.000000000000000000e+00,0.000000000000000000e+00,0.000000000000000000e+00,0.000000000000000000e+00,0.000000000000000000e+00,0.000000000000000000e+00,7.054980468750000000e+01,1.615500000000000000e+03,0.000000000000000000e+00,0.000000000000000000e+00,0.000000000000000000e+00,0.000000000000000000e+00,0.000000000000000000e+00,0.000000000000000000e+00,0.000000000000000000e+00,0.000000000000000000e+00,0.000000000000000000e+00,0.000000000000000000e+00,0.000000000000000000e+00,0.000000000000000000e+00,0.000000000000000000e+00,0.000000000000000000e+00,0.000000000000000000e+00,0.000000000000000000e+00,0.000000000000000000e+00,0.000000000000000000e+00,0.000000000000000000e+00,0.000000000000000000e+00,0.000000000000000000e+00,0.000000000000000000e+00,0.000000000000000000e+00,0.000000000000000000e+00,0.000000000000000000e+00,0.000000000000000000e+00,0.000000000000000000e+00,-1.770500000000000000e+03,-4.175700195312500000e+03,-4.408400390625000000e+03,-3.411304687500000000e+03,-2.607324707031250000e+03,-2.414265380859375000e+03,-2.607815185546875000e+03,-2.380859863281250000e+03,-2.983109863281250000e+03,-3.886729980468750000e+03,-3.623954833984375000e+03,-2.778084960937500000e+03,-1.745719970703125000e+03,-1.723780029296875000e+03,-1.345649902343750000e+03,-1.366155029296875000e+03,-1.610739501953125000e+03,-2.649810058593750000e+03,-3.558149902343750000e+03,-3.612524902343750000e+03,-4.036939941406250000e+03,-2.791404785156250000e+03,-1.842974853515625000e+03,-1.606955078125000000e+03,-2.244964843750000000e+03,-1.569275146484375000e+03,-1.167785034179687500e+03,-1.493460083007812500e+03,-1.906879882812500000e+03,-1.872076171875000000e+03,-1.983658447265625000e+03,-1.849186035156250000e+03,-1.358040039062500000e+03,-1.058109863281250000e+03,-1.210225097656250000e+03,-1.509679931640625000e+03,-1.800071533203125000e+03,-1.733793945312500000e+03,-1.691830932617187500e+03,-1.997483520507812500e+03,-2.135767089843750000e+03,-1.863971557617187500e+03,-1.626022949218750000e+03,-1.413830566406250000e+03,-1.460556518554687500e+03,-1.356130981445312500e+03,-1.378070068359375000e+03,-1.833926513671875000e+03,-2.130522216796875000e+03,-2.033723876953125000e+03,-2.173439208984375000e+03,-2.413765380859375000e+03,-2.350343994140625000e+03,-1.833450561523437500e+03,-2.226843994140625000e+03,-2.556338378906250000e+03,-2.457157226562500000e+03,-1.951234252929687500e+03,-2.066620849609375000e+03,-1.949800048828125000e+03,-1.838218383789062500e+03,-2.028472900390625000e+03,-1.944071533203125000e+03,-1.754765991210937500e+03,-1.712806640625000000e+03,-1.787674560546875000e+03,-1.795780029296875000e+03,-1.927389892578125000e+03,-1.729020507812500000e+03,-1.772415039062500000e+03,-1.744280029296875000e+03,-1.725206542968750000e+03,-1.653682006835937500e+03,-1.685153076171875000e+03,-1.804361938476562500e+03,-1.758106445312500000e+03,-1.755719970703125000e+03,-1.769547607421875000e+03,-1.780525024414062500e+03,-1.741894531250000000e+03,-1.691829956054687500e+03,-1.493941406250000000e+03,-1.338491455078125000e+03,-1.303203491210937500e+03,-1.522552490234375000e+03,-1.638899902343750000e+03,-1.757635009765625000e+03,-1.856334960937500000e+03,-1.934540039062500000e+03,-1.924045043945312500e+03,-1.899729980468750000e+03,-1.997959960937500000e+03,-1.957905029296875000e+03,-1.926435058593750000e+03,-2.034674926757812500e+03,-1.994145019531250000e+03,-1.937400024414062500e+03,-1.997479980468750000e+03,-2.027045166015625000e+03,-2.066625000000000000e+03,-1.919280029296875000e+03,-1.907834960937500000e+03,-2.050409912109375000e+03,-1.973165039062500000e+03,-1.779560058593750000e+03,-1.801975097656250000e+03,-1.813899902343750000e+03,-1.691350097656250000e+03,-1.654630004882812500e+03,-1.608854980468750000e+03,-1.581675048828125000e+03,-1.614579956054687500e+03,-1.673229980468750000e+03,-1.717099975585937500e+03,-1.763349975585937500e+03,-1.874935058593750000e+03,-1.966489990234375000e+03,-2.048510009765625000e+03,-2.091899902343750000e+03,-1.948369995117187500e+03,-1.831064941406250000e+03,-1.815324951171875000e+03,-1.869685058593750000e+03,-1.843459960937500000e+03,-1.757155029296875000e+03,-1.694209960937500000e+03,-1.697544921875000000e+03,-1.622204956054687500e+03,-1.626025024414062500e+03,-1.666074951171875000e+03,-1.672755004882812500e+03,-1.680859985351562500e+03,-1.697544921875000000e+03,-1.692299926757812500e+03,-1.678000000000000000e+03,-1.660354980468750000e+03,-1.600274902343750000e+03,-1.495844970703125000e+03,-1.472004882812500000e+03,-1.513489990234375000e+03,-1.526839965820312500e+03,-1.523979980468750000e+03,-1.596935058593750000e+03,-1.659880004882812500e+03,-1.647954956054687500e+03,-1.617440063476562500e+03,-1.556880004882812500e+03,-1.498709960937500000e+03,-1.491554931640625000e+03,-1.507290039062500000e+03,-1.472484985351562500e+03,-1.421935058593750000e+03,-1.371869995117187500e+03,-1.386169921875000000e+03,-1.380929931640625000e+03,-1.352320068359375000e+03,-1.353270019531250000e+03,-1.371390014648437500e+03,-1.370435058593750000e+03,-1.322274902343750000e+03,-1.324659912109375000e+03,-1.359949951171875000e+03,-1.328474853515625000e+03,-1.340875000000000000e+03,-1.308925048828125000e+03,-1.285560058593750000e+03,-1.302250000000000000e+03,-1.311785034179687500e+03,-1.290330078125000000e+03,-1.221665039062500000e+03,-1.215464965820312500e+03,-1.190665039062500000e+03,-1.126294921875000000e+03,-1.124385009765625000e+03,-1.125340087890625000e+03,-1.109130126953125000e+03,-1.112945068359375000e+03,-1.112944946289062500e+03
-5.602864990234375000e+02,-5.688695068359375000e+02,-5.764995117187500000e+02,-5.822214965820312500e+02,-5.860364990234375000e+02,-5.869904785156250000e+02,-5.869899902343750000e+02,-5.822220458984375000e+02,-5.798364868164062500e+02,-5.841285400390625000e+02,-5.860360107421875000e+02,-5.850820312500000000e+02,-5.807905273437500000e+02,-5.803140258789062500e+02,-5.755455322265625000e+02,-5.717305297851562500e+02,-5.731610107421875000e+02,-5.764990234375000000e+02,-5.764990234375000000e+02,-5.779295043945312500e+02,-5.755455322265625000e+02,-5.674389648437500000e+02,-5.607629394531250000e+02,-5.545645141601562500e+02,-5.593325195312500000e+02,-5.612399902343750000e+02,-5.602864990234375000e+02,-5.521805419921875000e+02,-5.497960205078125000e+02,-5.512265014648437500e+02,-5.512265014648437500e+02,-5.459809570312500000e+02,-5.350139770507812500e+02,-5.307225341796875000e+02,-5.230930175781250000e+02,-5.154639892578125000e+02,-5.197554931640625000e+02,-5.259539794921875000e+02,-5.278615112304687500e+02,-5.230930175781250000e+02,-5.168945312500000000e+02,-5.173709716796875000e+02,-5.192785034179687500e+02,-5.183250122070312500e+02,-5.235700073242187500e+02,-5.245239868164062500e+02,-5.250004882812500000e+02,-5.230935058593750000e+02,-5.221395263671875000e+02,-5.216630249023437500e+02,-5.202319946289062500e+02,-5.192785034179687500e+02,-5.092650146484375000e+02,-5.016354980468750000e+02,-4.973439941406250000e+02,-4.963899841308593750e+02,-4.949594726562500000e+02,-4.897145080566406250e+02,-4.849459838867187500e+02,-4.916220092773437500e+02,-4.973439941406250000e+02,-5.044965209960937500e+02,-5.068804931640625000e+02,-5.049735107421875000e+02,-4.987744750976562500e+02,-4.920989990234375000e+02,-4.940059814453125000e+02,-4.968669738769531250e+02,-4.978209838867187500e+02,-4.949600219726562500e+02,-4.968670043945312500e+02,-4.978209838867187500e+02,-5.025889892578125000e+02,-5.044964904785156250e+02,-4.997279663085937500e+02,-4.968670043945312500e+02,-4.963899841308593750e+02,-4.963899536132812500e+02,-4.935289916992187500e+02,-4.897144775390625000e+02,-4.897144775390625000e+02,-4.949599914550781250e+02,-4.987744750976562500e+02,-4.968674926757812500e+02,-4.901915283203125000e+02,-4.901915283203125000e+02,-4.906685180664062500e+02,-4.911450195312500000e+02,-4.897144775390625000e+02,-4.887609863281250000e+02,-4.873305053710937500e+02,-4.887609863281250000e+02,-4.916220092773437500e+02,-4.878070068359375000e+02,-4.787474975585937500e+02,-4.711180114746093750e+02,-4.706409912109375000e+02,-4.711179809570312500e+02,-4.711179809570312500e+02,-4.730249938964843750e+02,-4.744555053710937500e+02,-4.725485229492187500e+02,-4.682569885253906250e+02,-4.639649963378906250e+02,-4.601505126953125000e+02,-4.596739807128906250e+02,-4.563359985351562500e+02,-4.525214843750000000e+02,-4.525214843750000000e+02,-4.544284667968750000e+02,-4.563359985351562500e+02,-4.539514770507812500e+02,-4.515675048828125000e+02,-4.520444946289062500e+02,-4.506139831542968750e+02,-4.429844970703125000e+02,-4.420304870605468750e+02,-4.434614868164062500e+02,-4.487064819335937500e+02,-4.391699829101562500e+02,-4.372625122070312500e+02,-4.363089904785156250e+02,-4.339244995117187500e+02,-4.339244995117187500e+02,-4.348780212402343750e+02,-4.444149780273437500e+02,-4.506140136718750000e+02,-4.506139831542968750e+02,-4.496605224609375000e+02,-4.458455200195312500e+02,-4.467995300292968750e+02,-4.425075073242187500e+02,-4.410769653320312500e+02,-4.439379882812500000e+02,-4.439379882812500000e+02,-4.496605224609375000e+02,-4.510910034179687500e+02,-4.448920288085937500e+02,-4.425075073242187500e+02,-4.420310058593750000e+02,-4.391694946289062500e+02,-4.429844970703125000e+02,-4.463225097656250000e+02,-4.439385070800781250e+02,-4.482294921875000000e+02,-4.439379882812500000e+02,-4.396464843750000000e+02,-4.410769653320312500e+02,-4.410770263671875000e+02,-4.386929931640625000e+02,-4.358320007324218750e+02,-4.353550109863281250e+02,-4.348779907226562500e+02,-4.329710083007812500e+02,-4.248649902343750000e+02,-4.162820129394531250e+02,-4.091289672851562500e+02,-4.067445068359375000e+02,-4.019765014648437500e+02,-3.976849975585937500e+02,-3.986384887695312500e+02,-3.995924682617187500e+02,-4.000689697265625000e+02,-3.972070007324218750e+02,-3.976839904785156250e+02,-3.986374816894531250e+02,-4.014990234375000000e+02,-4.038829956054687500e+02,-4.062669982910156250e+02,-4.053130187988281250e+02,-4.038829956054687500e+02,-4.005459899902343750e+02,-3.976849975585937500e+02,-3.995910034179687500e+02,-4.076984863281250000e+02,-4.096059875488281250e+02,-4.086525268554687500e+02,-4.086520080566406250e+02,-4.057909851074218750e+02,-4.034069824218750000e+02,-3.981619873046875000e+02,-4.029304809570312500e+02,-4.105595092773437500e+02,-4.143739929199218750e+02,-4.138975219726562500e+02,-4.072214965820312500e+02,-4.000679931640625000e+02,-3.986375122070312500e+02,-3.957770080566406250e+02,-3.914849853515625000e+02,-3.891010131835937500e+02,-3.933925170898437500e+02,-3.919620056152343750e+02,-3.900545043945312500e+02,-3.843325195312500000e+02,-3.800415039062500000e+02,-3.781340026855468750e+02,-3.786105041503906250e+02,-3.790875244140625000e+02,-3.805180053710937500e+02,-3.829019775390625000e+02,-3.824254760742187500e+02,-3.871935119628906250e+02,-3.833789672851562500e+02,-3.795639953613281250e+02,-3.795645141601562500e+02,-3.800410156250000000e+02,-3.838559875488281250e+02,-3.876704711914062500e+02,-3.910079956054687500e+02,-3.972070007324218750e+02,-3.995924987792968750e+02,-3.924400024414062500e+02,-3.881480102539062500e+02,-3.900554809570312500e+02,-3.905325317382812500e+02,-3.938699951171875000e+02,-3.919630126953125000e+02,-3.919630126953125000e+02,-3.953010253906250000e+02,-3.962545166015625000e+02,-3.962539978027343750e+02,-3.967315063476562500e+02,-3.972080078125000000e+02,-3.919624938964843750e+02,-3.819495239257812500e+02,-3.857639770507812500e+02,-3.871935119628906250e+02,-3.871934814453125000e+02,-3.876705017089843750e+02,-3.814714965820312500e+02,-3.728884887695312500e+02,-3.790874938964843750e+02,-3.829024963378906250e+02,-3.833789978027343750e+02,-3.809949951171875000e+02,-3.867169799804687500e+02,-3.914865112304687500e+02,-3.895790100097656250e+02,-3.881480102539062500e+02,-3.876715087890625000e+02,-3.886250000000000000e+02,-3.886250000000000000e+02,-3.829035034179687500e+02,-3.790880126953125000e+02,-3.800414733886718750e+02,-3.800414733886718750e+02,-3.790879821777343750e+02,-3.743194885253906250e+02,-3.719354858398437500e+02,-3.733659973144531250e+02,-3.695509948730468750e+02,-3.681205139160156250e+02,-3.705050048828125000e+02,-3.781340026855468750e+02,-3.833794860839843750e+02,-3.795644836425781250e+02,-3.790879821777343750e+02,-3.776575012207031250e+02,-3.790879821777343750e+02,-3.733659973144531250e+02,-3.666900024414062500e+02,-3.576300048828125000e+02,-3.495239868164062500e+02,-3.371260070800781250e+02,-3.280664978027343750e+02,-3.285419921875000000e+02,-3.342649841308593750e+02,-3.361715087890625000e+02,-3.352189941406250000e+02,-3.352185058593750000e+02,-3.366489868164062500e+02,-3.423709716796875000e+02,-3.438015136718750000e+02,-3.447554931640625000e+02,-3.447554931640625000e+02,-3.461860046386718750e+02,-3.495240173339843750e+02,-3.480935058593750000e+02,-3.514309997558593750e+02,-3.514309997558593750e+02,-3.442785034179687500e+02,-3.390335083007812500e+02,-3.356954956054687500e+02,-3.399869995117187500e+02,-3.433250122070312500e+02,-3.376029968261718750e+02,-3.280660095214843750e+02,-3.266354980468750000e+02,-3.261589965820312500e+02,-3.247284851074218750e+02,-3.242505187988281250e+02,-3.166210021972656250e+02,-3.161454772949218750e+02,-3.170989990234375000e+02,-3.166220092773437500e+02,-3.137600097656250000e+02,-3.132830200195312500e+02,-3.118525085449218750e+02,-3.008859863281250000e+02,-2.980245056152343750e+02,-2.980245056152343750e+02,-2.965944824218750000e+02,-2.937334899902343750e+02,-2.903955078125000000e+02,-2.889645080566406250e+02,-2.884880065917968750e+02,-2.865805053710937500e+02,-2.846730041503906250e+02,-2.741829833984375000e+02,-2.722755126953125000e+02,-2.670299987792968750e+02,-2.646459960937500000e+02,-2.622615051269531250e+02,-2.546324462890625000e+02,-2.536787414550781250e+02,-2.522479400634765625e+02,-2.455724639892578125e+02,-2.493869476318359375e+02,-2.450953369140625000e+02,-2.436648406982421875e+02,-2.408040008544921875e+02,-2.255451507568359375e+02,-2.121936035156250000e+02,-2.083789520263671875e+02,-2.074254455566406250e+02,-2.036102905273437500e+02,-2.069481506347656250e+02,-2.059945068359375000e+02,-1.983654937744140625e+02,-1.983654937744140625e+02,-1.888287963867187500e+02,-1.811989898681640625e+02,-1.759537963867187500e+02,-1.773846435546875000e+02,-1.750001373291015625e+02,-1.730929565429687500e+02,-1.649863739013671875e+02,-1.606949920654296875e+02,-1.540195007324218750e+02,-1.411445007324218750e+02,-1.292239074707031250e+02,-1.263625488281250000e+02,-1.196870422363281250e+02,-1.087193527221679688e+02,-1.006127548217773438e+02,-9.250654602050781250e+01,-8.678454589843750000e+01,-8.153950500488281250e+01,-7.486364746093750000e+01,-6.675735473632812500e+01,-4.959144973754882812e+01,-3.623990631103515625e+01,-2.288854980468750000e+01,-9.536998748779296875e+00,2.861495971679687500e+00,1.144449996948242188e+01,1.764305114746093750e+01,3.337880325317382812e+01,3.671679306030273438e+01,4.386915206909179688e+01,5.102215576171875000e+01,5.626700592041015625e+01,6.532704925537109375e+01,7.629420471191406250e+01,8.058584594726562500e+01,8.916920471191406250e+01,8.964585113525390625e+01,8.344710540771484375e+01,8.678459930419921875e+01,8.916920471191406250e+01,9.012270355224609375e+01,9.250704956054687500e+01,9.584484863281250000e+01,9.298359680175781250e+01,9.822870635986328125e+01,1.025203018188476562e+02,1.068121566772460938e+02,1.034740982055664062e+02,1.001361999511718750e+02,1.010897521972656250e+02,9.918235015869140625e+01,9.965954589843750000e+01,1.034742507934570312e+02,1.068118209838867188e+02,1.020435028076171875e+02,1.068119964599609375e+02,1.101500167846679688e+02,1.163489456176757812e+02,1.192099990844726562e+02,1.239784011840820312e+02,1.254085998535156250e+02,1.301771545410156250e+02,1.373298492431640625e+02,1.435288391113281250e+02,1.454360046386718750e+02,1.444824981689453125e+02,1.463898468017578125e+02,1.521117553710937500e+02,1.530655975341796875e+02,1.521116027832031250e+02,1.530652008056640625e+02,1.535423431396484375e+02,1.535420074462890625e+02,1.544958496093750000e+02,1.540193481445312500e+02,1.568807983398437500e+02,1.673711853027343750e+02,1.735700073242187500e+02,1.797689971923828125e+02,1.854909973144531250e+02,1.845370483398437500e+02,1.811993560791015625e+02,1.831067047119140625e+02,1.893057403564453125e+02,1.993191070556640625e+02,2.059945068359375000e+02,2.079024963378906250e+02,2.074254913330078125e+02,2.069485015869140625e+02,2.021804809570312500e+02,1.997959899902343750e+02,2.002729949951171875e+02,2.064719848632812500e+02,2.155315093994140625e+02,2.236380004882812500e+02,2.307904968261718750e+02,2.346054992675781250e+02,2.355590057373046875e+02,2.422344970703125000e+02,2.484335021972656250e+02,2.508175048828125000e+02,2.512944946289062500e+02,2.479564819335937500e+02,2.493869934082031250e+02,2.532019958496093750e+02,2.636925048828125000e+02,2.703684997558593750e+02,2.756134948730468750e+02,2.822890014648437500e+02,2.832424926757812500e+02,2.865805053710937500e+02,2.880109863281250000e+02,2.832429809570312500e+02,2.799049987792968750e+02,2.741829833984375000e+02,2.732294921875000000e+02,2.818120117187500000e+02,2.765670166015625000e+02,2.727525024414062500e+02,2.670304870605468750e+02,2.636925048828125000e+02,2.689375000000000000e+02,2.708450012207031250e+02,2.803815002441406250e+02,2.889645080566406250e+02,2.894414978027343750e+02,2.923024902343750000e+02,2.975474853515625000e+02,3.051774902343750000e+02,3.166214904785156250e+02,3.247279968261718750e+02,3.290195007324218750e+02,3.266350097656250000e+02,3.280659790039062500e+02,3.290195007324218750e+02,3.266354980468750000e+02,3.247279968261718750e+02,3.256815185546875000e+02,3.252049865722656250e+02,3.242510070800781250e+02,3.190060119628906250e+02,3.223439941406250000e+02,3.318805236816406250e+02,3.409404907226562500e+02,3.418940124511718750e+02,3.457084960937500000e+02,3.514309692382812500e+02,3.581065063476562500e+02,3.614445190429687500e+02,3.571529846191406250e+02,3.561989746093750000e+02,3.523844909667968750e+02,3.519079895019531250e+02,3.433244934082031250e+02,3.376024780273437500e+02,3.428480224609375000e+02,3.471394958496093750e+02,3.523844909667968750e+02,3.533380126953125000e+02,3.547684936523437500e+02,3.523845214843750000e+02,3.495234985351562500e+02,3.395100097656250000e+02,3.390330200195312500e+02,3.485700073242187500e+02,3.504769897460937500e+02,3.438015136718750000e+02,3.356954956054687500e+02,3.347420043945312500e+02,3.356954956054687500e+02,3.395100097656250000e+02,3.366484985351562500e+02,3.337875061035156250e+02,3.366490173339843750e+02,3.418945312500000000e+02,3.423710021972656250e+02,3.442785034179687500e+02,3.438015136718750000e+02,3.442785034179687500e+02,3.490469970703125000e+02,3.509539794921875000e+02,3.495234985351562500e+02,3.457084960937500000e+02,3.523844909667968750e+02,3.628750000000000000e+02,3.681199951171875000e+02,3.685969848632812500e+02,3.700274963378906250e+02,3.695505065917968750e+02,3.638289794921875000e+02,3.619210205078125000e+02,3.619215087890625000e+02,3.666900024414062500e+02,3.695505065917968750e+02,3.728884887695312500e+02,3.786104736328125000e+02,3.781334838867187500e+02,3.790870056152343750e+02,3.709809875488281250e+02,3.690740051269531250e+02,3.705044860839843750e+02,3.738424987792968750e+02,3.771799926757812500e+02,3.767034912109375000e+02,3.762265014648437500e+02,3.829019775390625000e+02,3.852864990234375000e+02,3.881474914550781250e+02,3.862399902343750000e+02,3.838554992675781250e+02,3.767034912109375000e+02,3.728884887695312500e+02,3.800410156250000000e+02,3.814714965820312500e+02,3.871935119628906250e+02,3.886240234375000000e+02,3.886240234375000000e+02,3.881470031738281250e+02,3.867164916992187500e+02,3.852864990234375000e+02,3.814714965820312500e+02,3.857630004882812500e+02,3.809949951171875000e+02,3.790870056152343750e+02,3.781334838867187500e+02,3.747955322265625000e+02,3.790875244140625000e+02,3.871935119628906250e+02,3.895780029296875000e+02,3.852864990234375000e+02,3.867170104980468750e+02,3.948229980468750000e+02,3.957769775390625000e+02,3.881474914550781250e+02,3.824255065917968750e+02,3.891010131835937500e+02,3.957769775390625000e+02,3.981614990234375000e+02,3.981614990234375000e+02,4.029299926757812500e+02,4.072214965820312500e+02,4.143745117187500000e+02,4.267719726562500000e+02,4.243875122070312500e+02,4.210499877929687500e+02,4.158049926757812500e+02,4.086514892578125000e+02,3.995914916992187500e+02,3.957764892578125000e+02,3.957770080566406250e+02,3.967299804687500000e+02,4.034060058593750000e+02,4.072204895019531250e+02,4.229564819335937500e+02,4.310635070800781250e+02,4.382160034179687500e+02,4.487065124511718750e+02,4.529979858398437500e+02,4.529979858398437500e+02,4.444154968261718750e+02,4.382160034179687500e+02,4.367854919433593750e+02,4.334479980468750000e+02,4.320175170898437500e+02,4.353550109863281250e+02,4.410770263671875000e+02,4.458460083007812500e+02,4.444150085449218750e+02,4.544290161132812500e+02,4.611040039062500000e+02,4.625350036621093750e+02,4.615809936523437500e+02,4.606275024414062500e+02,4.558590087890625000e+02,4.572894897460937500e+02,4.572894897460937500e+02,4.591969909667968750e+02,4.630120239257812500e+02,4.625345153808593750e+02,4.596740112304687500e+02,4.549055175781250000e+02,4.496600036621093750e+02,4.448919677734375000e+02,4.487064819335937500e+02,4.515675048828125000e+02,4.453690185546875000e+02,4.396470336914062500e+02,4.348779907226562500e+02,4.410769653320312500e+02,4.501369934082031250e+02,4.529984741210937500e+02,4.549054870605468750e+02,4.515675048828125000e+02,4.525214843750000000e+02,4.596735229492187500e+02,4.730254821777343750e+02,4.816079711914062500e+02,4.816085205078125000e+02,4.777935180664062500e+02,4.773170166015625000e+02,4.773170166015625000e+02,4.816085205078125000e+02,4.878074951171875000e+02,4.863764953613281250e+02,4.835155029296875000e+02,4.835155029296875000e+02,4.816085205078125000e+02,4.892374877929687500e+02,4.940065002441406250e+02,5.006820068359375000e+02,5.040200195312500000e+02,4.987744750976562500e+02,4.839930419921875000e+02,4.758859863281250000e+02,4.701644897460937500e+02,4.630115356445312500e+02,4.606275024414062500e+02,4.673029785156250000e+02,4.739790039062500000e+02,4.749324951171875000e+02,4.730255126953125000e+02,4.720714721679687500e+02,4.782705078125000000e+02,4.892380371093750000e+02,4.892380065917968750e+02,4.844694824218750000e+02,4.701644897460937500e+02,4.601504821777343750e+02,4.601504821777343750e+02,4.644425048828125000e+02,4.615809936523437500e+02,4.587200317382812500e+02,4.563355102539062500e+02,4.553825073242187500e+02,4.510910034179687500e+02,4.520444946289062500e+02,4.563359985351562500e+02,4.644420166015625000e+02,4.673030090332031250e+02,4.777934875488281250e+02,4.887609863281250000e+02,4.959134826660156250e+02,5.049729614257812500e+02,5.130794677734375000e+02,5.202319946289062500e+02,5.140330200195312500e+02,5.192785034179687500e+02,5.278615112304687500e+02,5.230930175781250000e+02,5.121259765625000000e+02,5.011584777832031250e+02,5.002050170898437500e+02,4.992509765625000000e+02,5.035429992675781250e+02,5.044964904785156250e+02,5.040195312500000000e+02,5.064039916992187500e+02,5.068804931640625000e+02,5.054500122070312500e+02,5.035430297851562500e+02,4.959135131835937500e+02,4.959134826660156250e+02,4.982974853515625000e+02,5.092650146484375000e+02,5.226164550781250000e+02,5.235700073242187500e+02,5.240469970703125000e+02,5.331070556640625000e+02,5.383519897460937500e+02,5.350140380859375000e+02,5.316765136718750000e+02,5.259539794921875000e+02,5.245234985351562500e+02,5.245240478515625000e+02,5.283385009765625000e+02,5.292919921875000000e+02,5.326300048828125000e+02,5.445504760742187500e+02,5.631475219726562500e+02,5.612399902343750000e+02,5.521799926757812500e+02,5.474114990234375000e+02,5.435969848632812500e+02,5.416900024414062500e+02,5.416895141601562500e+02,5.369215087890625000e+02,5.326300048828125000e+02,5.311989746093750000e+02,5.292919921875000000e+02,5.326300048828125000e+02,5.326300048828125000e+02,5.402590332031250000e+02,5.507504882812500000e+02,5.579035034179687500e+02,5.655330200195312500e+02,5.698245239257812500e+02,5.693475341796875000e+02,5.602874755859375000e+02,5.569494628906250000e+02,5.583800048828125000e+02,5.579035034179687500e+02,5.536120605468750000e+02,5.507504882812500000e+02,5.397824707031250000e+02,5.288149414062500000e+02,5.159410400390625000e+02,5.116489868164062500e+02,5.102185058593750000e+02,5.145100097656250000e+02,5.116494750976562500e+02,5.087879943847656250e+02,4.944830017089843750e+02,4.940065307617187500e+02,5.016354980468750000e+02,5.083109741210937500e+02,5.130794677734375000e+02,5.102185058593750000e+02,5.140329589843750000e+02,5.149869995117187500e+02,5.097420043945312500e+02,5.068809814453125000e+02,5.083110046386718750e+02,5.216634521484375000e+02,5.331074829101562500e+02,5.369219970703125000e+02,5.416904907226562500e+02,5.421674804687500000e+02,5.416910400390625000e+02,5.488430175781250000e+02,5.521810302734375000e+02,5.569494628906250000e+02,5.478895263671875000e+02,5.250015258789062500e+02,5.011589965820312500e+02,4.835155029296875000e+02,4.801774902343750000e+02,4.859000244140625000e+02,4.935289916992187500e+02,4.992509765625000000e+02,4.987745056152343750e+02,4.916219787597656250e+02,4.801779785156250000e+02,4.782705078125000000e+02,4.830385131835937500e+02,4.758859863281250000e+02,4.677800292968750000e+02,4.749324951171875000e+02,4.873299865722656250e+02,4.973439941406250000e+02,5.154635009765625000e+02,5.321529541015625000e+02,5.316760253906250000e+02,5.183244628906250000e+02,5.235700073242187500e+02,5.259545288085937500e+02,5.311989746093750000e+02,5.292924804687500000e+02,5.359680175781250000e+02,5.497965087890625000e+02,5.664859619140625000e+02,5.636250000000000000e+02,5.579029541015625000e+02,5.526580200195312500e+02,5.512274780273437500e+02,5.583800048828125000e+02,5.641019897460937500e+02,5.593334960937500000e+02,5.488425292968750000e+02,5.416900024414062500e+02,5.431204833984375000e+02,5.421665039062500000e+02,5.311994628906250000e+02,5.240465087890625000e+02,5.278615112304687500e+02,5.202325439453125000e+02,5.054499816894531250e+02,5.245234985351562500e+02,5.402589721679687500e+02,5.431204833984375000e+02,5.559949951171875000e+02,5.674390258789062500e+02,5.726840209960937500e+02,5.807905273437500000e+02,5.874660034179687500e+02,6.003410034179687500e+02,6.146459960937500000e+02,6.299045410156250000e+02,6.375339965820312500e+02,6.322884521484375000e+02,6.690050048828125000e+02,7.100145263671875000e+02,7.228884887695312500e+02,6.980935058593750000e+02,6.732974853515625000e+02,6.942784423828125000e+02,7.457769775390625000e+02,7.758175048828125000e+02,7.734334716796875000e+02,7.352864990234375000e+02,6.923709716796875000e+02,6.699599609375000000e+02,6.670989990234375000e+02,6.709135131835937500e+02,6.632844848632812500e+02,6.670989990234375000e+02,6.918945312500000000e+02,7.329024658203125000e+02,7.519760131835937500e+02,7.500690307617187500e+02,7.534064941406250000e+02,7.662810058593750000e+02,7.815400390625000000e+02,7.991829833984375000e+02,8.077659912109375000e+02,8.201634521484375000e+02,8.244555664062500000e+02,8.292254638671875000e+02,8.344704589843750000e+02,8.659409790039062500e+02,8.883535156250000000e+02,9.102895507812500000e+02,9.327004394531250000e+02,9.450979614257812500e+02,9.484370117187500000e+02,9.284069824218750000e+02,9.145784912109375000e+02,8.997979736328125000e+02,8.769089355468750000e+02,8.592645263671875000e+02,8.831059570312500000e+02,9.207764892578125000e+02,9.369885253906250000e+02,9.489094848632812500e+02,9.651219482421875000e+02,9.822915039062500000e+02,1.015195007324218750e+03,9.870604858398437500e+02,9.493864746093750000e+02,9.393730468750000000e+02,9.365120239257812500e+02,9.112395019531250000e+02,9.169614868164062500e+02,9.274520263671875000e+02,9.236374511718750000e+02,9.288825073242187500e+02,9.841984863281250000e+02,1.057153564453125000e+03,1.103884521484375000e+03,1.095299560546875000e+03,1.072410522460937500e+03,1.069075927734375000e+03,1.063830566406250000e+03,1.066693969726562500e+03,1.076229492187500000e+03,1.078612426757812500e+03,1.104835571289062500e+03,1.148229492187500000e+03,1.208310058593750000e+03,1.226909912109375000e+03,1.229294921875000000e+03,1.218330078125000000e+03,1.183040039062500000e+03,1.151566528320312500e+03,1.152522460937500000e+03,1.181132446289062500e+03,1.225000000000000000e+03,1.234060058593750000e+03,1.238829956054687500e+03,1.225955078125000000e+03,1.195915039062500000e+03,1.172550048828125000e+03,1.175410522460937500e+03,1.166352539062500000e+03,1.111989501953125000e+03,1.088148925781250000e+03,1.109605468750000000e+03,1.139170043945312500e+03,1.167784912109375000e+03,1.228814941406250000e+03,1.351839965820312500e+03,1.432905029296875000e+03,1.433380004882812500e+03,1.371395019531250000e+03,1.282699951171875000e+03,1.222615478515625000e+03,1.184947509765625000e+03,1.157289550781250000e+03,1.162533935546875000e+03,1.211650024414062500e+03,1.208314941406250000e+03,1.165875000000000000e+03,1.177316040039062500e+03,1.235966430664062500e+03,1.281268066406250000e+03,1.266961425781250000e+03,1.255993408203125000e+03,1.298908447265625000e+03,1.306062500000000000e+03,1.252657958984375000e+03,1.193051025390625000e+03,1.114851562500000000e+03,1.011852661132812500e+03,9.737070312500000000e+02,9.684639282226562500e+02,9.455765380859375000e+02,9.102869262695312500e+02,8.826305541992187500e+02,8.468660888671875000e+02,7.419600219726562500e+02,4.892349853515625000e+02,2.903948974609375000e+02,-1.144499511718750000e+02,-4.015000000000000000e+02,-3.638298339843750000e+02,-2.374653320312500000e+02,-3.466599121093750000e+02,-3.671647949218750000e+02,-5.101977539062500000e+01,1.587897949218750000e+02,5.864990234375000000e+01,-1.144506835937500000e+01,5.244995117187500000e+01,5.673974609375000000e+01,1.006149902343750000e+02,3.943449707031250000e+02,5.164147949218750000e+02,7.405300292968750000e+02,6.799699707031250000e+02,5.002050781250000000e+02,6.980900878906250000e+02,7.591250000000000000e+02,9.260297851562500000e+02,7.329001464843750000e+02,5.908049316406250000e+02,4.510849609375000000e+02,3.452299804687500000e+02,6.661398925781250000e+02,5.765000000000000000e+02,5.183200683593750000e+02,3.404648437500000000e+02,5.688796386718750000e+02,1.343744628906250000e+03,1.190175292968750000e+03,9.150302734375000000e+02,6.108505859375000000e+02,4.277001953125000000e+02,1.143899902343750000e+03,1.957400390625000000e+03,3.329300292968750000e+03,3.709799804687500000e+03,1.980750000000000000e+03,0.000000000000000000e+00,0.000000000000000000e+00,0.000000000000000000e+00,1.139150390625000000e+03,1.774299804687500000e+03,2.465000000000000000e+02,0.000000000000000000e+00,0.000000000000000000e+00,0.000000000000000000e+00,0.000000000000000000e+00,0.000000000000000000e+00,0.000000000000000000e+00,0.000000000000000000e+00,0.000000000000000000e+00,0.000000000000000000e+00,0.000000000000000000e+00,0.000000000000000000e+00,0.000000000000000000e+00,0.000000000000000000e+00,0.000000000000000000e+00,0.000000000000000000e+00,0.000000000000000000e+00,0.000000000000000000e+00,0.000000000000000000e+00,0.000000000000000000e+00,0.000000000000000000e+00,0.000000000000000000e+00,0.000000000000000000e+00,0.000000000000000000e+00,0.000000000000000000e+00,0.000000000000000000e+00,0.000000000000000000e+00,0.000000000000000000e+00,0.000000000000000000e+00,0.000000000000000000e+00,0.000000000000000000e+00,0.000000000000000000e+00,0.000000000000000000e+00,0.000000000000000000e+00,0.000000000000000000e+00,0.000000000000000000e+00,0.000000000000000000e+00,0.000000000000000000e+00,0.000000000000000000e+00,0.000000000000000000e+00,0.000000000000000000e+00,0.000000000000000000e+00,-1.928799804687500000e+03,-4.434100097656250000e+03,-5.312450195312500000e+03,-4.538089355468750000e+03,-2.317930175781250000e+03,-2.280264892578125000e+03,-2.989775146484375000e+03,-3.133794921875000000e+03,-3.932964843750000000e+03,-4.544740234375000000e+03,-3.652104980468750000e+03,-2.816694824218750000e+03,-2.108590087890625000e+03,-1.811044921875000000e+03,-1.300830322265625000e+03,-1.459139892578125000e+03,-1.979825195312500000e+03,-2.780924804687500000e+03,-3.654019775390625000e+03,-3.856170166015625000e+03,-4.228619628906250000e+03,-2.831465087890625000e+03,-2.021339843750000000e+03,-2.228280273437500000e+03,-3.000294921875000000e+03,-2.091890136718750000e+03,-1.420024780273437500e+03,-1.811514892578125000e+03,-2.167715332031250000e+03,-2.050413085937500000e+03,-2.109544433593750000e+03,-1.910222045898437500e+03,-1.535425048828125000e+03,-1.160625000000000000e+03,-1.605520019531250000e+03,-1.961246337890625000e+03,-2.199664550781250000e+03,-1.820578613281250000e+03,-1.476295043945312500e+03,-1.652722045898437500e+03,-1.791488403320312500e+03,-1.582626098632812500e+03,-1.491072998046875000e+03,-1.465326538085937500e+03,-1.533512451171875000e+03,-1.224525634765625000e+03,-1.252655029296875000e+03,-1.832496337890625000e+03,-2.198710449218750000e+03,-2.117645507812500000e+03,-2.101436035156250000e+03,-2.297894531250000000e+03,-2.157700195312500000e+03,-1.399530029296875000e+03,-1.747145019531250000e+03,-2.112403564453125000e+03,-2.000821655273437500e+03,-1.729975952148437500e+03,-1.929768066406250000e+03,-1.931676025390625000e+03,-1.686584960937500000e+03,-2.074729980468750000e+03,-2.245909912109375000e+03,-2.046595458984375000e+03,-2.048977294921875000e+03,-2.083787353515625000e+03,-1.912604980468750000e+03,-1.935489990234375000e+03,-1.832020019531250000e+03,-1.715667968750000000e+03,-1.783380371093750000e+03,-1.929294921875000000e+03,-1.791963012695312500e+03,-1.618395019531250000e+03,-1.580245117187500000e+03,-1.196391601562500000e+03,-1.412872924804687500e+03,-1.899251464843750000e+03,-1.802929931640625000e+03,-1.554971435546875000e+03,-1.633650390625000000e+03,-1.615531982421875000e+03,-1.387129394531250000e+03,-1.368529907226562500e+03,-1.513015380859375000e+03,-1.631270019531250000e+03,-1.639380004882812500e+03,-1.733790039062500000e+03,-1.818190063476562500e+03,-1.750479980468750000e+03,-1.677044921875000000e+03,-1.662260009765625000e+03,-1.652729980468750000e+03,-1.688489990234375000e+03,-1.909270019531250000e+03,-1.997960083007812500e+03,-1.964579833984375000e+03,-1.950275024414062500e+03,-1.945984863281250000e+03,-1.986514892578125000e+03,-1.884945068359375000e+03,-1.848229980468750000e+03,-1.925479980468750000e+03,-1.928820068359375000e+03,-1.828205078125000000e+03,-1.829635009765625000e+03,-1.842984985351562500e+03,-1.720915039062500000e+03,-1.613625000000000000e+03,-1.567849975585937500e+03,-1.562130004882812500e+03,-1.595025024414062500e+03,-1.688010009765625000e+03,-1.727584960937500000e+03,-1.785765014648437500e+03,-1.890670043945312500e+03,-1.976979980468750000e+03,-2.035635009765625000e+03,-2.041350097656250000e+03,-1.941690063476562500e+03,-1.905929931640625000e+03,-1.821530029296875000e+03,-1.779090087890625000e+03,-1.747140014648437500e+03,-1.745229980468750000e+03,-1.697550048828125000e+03,-1.710895019531250000e+03,-1.662739990234375000e+03,-1.633175048828125000e+03,-1.617439941406250000e+03,-1.600270019531250000e+03,-1.688489990234375000e+03,-1.737600097656250000e+03,-1.741895019531250000e+03,-1.735215087890625000e+03,-1.640804931640625000e+03,-1.561169921875000000e+03,-1.435764892578125000e+03,-1.406199951171875000e+03,-1.455314941406250000e+03,-1.485354980468750000e+03,-1.500140014648437500e+03,-1.513964965820312500e+03,-1.592645019531250000e+03,-1.620780029296875000e+03,-1.591689941406250000e+03,-1.564985107421875000e+03,-1.506810058593750000e+03,-1.472479980468750000e+03,-1.494415039062500000e+03,-1.515869995117187500e+03,-1.452449951171875000e+03,-1.395235107421875000e+03,-1.415260009765625000e+03,-1.401910034179687500e+03,-1.359469970703125000e+03,-1.359469970703125000e+03,-1.367580078125000000e+03,-1.315125000000000000e+03,-1.258854980468750000e+03,-1.224530029296875000e+03,-1.274590087890625000e+03,-1.270300048828125000e+03,-1.325135009765625000e+03,-1.315600097656250000e+03,-1.301770019531250000e+03,-1.323709960937500000e+03,-1.331814941406250000e+03,-1.312265014648437500e+03,-1.272684936523437500e+03,-1.263625000000000000e+03,-1.213560058593750000e+03
-5.688695068359375000e+02,-5.731610107421875000e+02,-5.674400024414062500e+02,-5.703010253906250000e+02,-5.731619873046875000e+02,-5.755465087890625000e+02,-5.703010253906250000e+02,-5.688704833984375000e+02,-5.683934936523437500e+02,-5.750689697265625000e+02,-5.855595092773437500e+02,-5.893745117187500000e+02,-5.888980102539062500e+02,-5.893745117187500000e+02,-5.950964965820312500e+02,-5.955729980468750000e+02,-5.936660156250000000e+02,-5.912819824218750000e+02,-5.874669799804687500e+02,-5.817449951171875000e+02,-5.755449829101562500e+02,-5.707764892578125000e+02,-5.698234863281250000e+02,-5.717315063476562500e+02,-5.769764404296875000e+02,-5.769765014648437500e+02,-5.693475341796875000e+02,-5.564719848632812500e+02,-5.474119873046875000e+02,-5.435974731445312500e+02,-5.393054809570312500e+02,-5.350139770507812500e+02,-5.321535034179687500e+02,-5.350139770507812500e+02,-5.383519897460937500e+02,-5.350139770507812500e+02,-5.273850097656250000e+02,-5.197550048828125000e+02,-5.183250122070312500e+02,-5.188020019531250000e+02,-5.197554931640625000e+02,-5.221394653320312500e+02,-5.311994628906250000e+02,-5.378750000000000000e+02,-5.393060302734375000e+02,-5.364445190429687500e+02,-5.340599975585937500e+02,-5.311994628906250000e+02,-5.254775390625000000e+02,-5.273844604492187500e+02,-5.259544677734375000e+02,-5.288155517578125000e+02,-5.321530151367187500e+02,-5.269080200195312500e+02,-5.230935058593750000e+02,-5.178480224609375000e+02,-5.159409790039062500e+02,-5.106954956054687500e+02,-5.087879943847656250e+02,-5.006820068359375000e+02,-4.973439941406250000e+02,-4.925755004882812500e+02,-4.882839965820312500e+02,-4.849459838867187500e+02,-4.868535156250000000e+02,-4.887609863281250000e+02,-4.873305053710937500e+02,-4.811314697265625000e+02,-4.806544799804687500e+02,-4.820850219726562500e+02,-4.806544799804687500e+02,-4.811315307617187500e+02,-4.844689941406250000e+02,-4.839924926757812500e+02,-4.787470092773437500e+02,-4.754095153808593750e+02,-4.782705078125000000e+02,-4.839924621582031250e+02,-4.930524902343750000e+02,-4.963900146484375000e+02,-4.954365234375000000e+02,-4.901910095214843750e+02,-4.859000244140625000e+02,-4.806544799804687500e+02,-4.758865051269531250e+02,-4.696869812011718750e+02,-4.620579833984375000e+02,-4.611044921875000000e+02,-4.692105102539062500e+02,-4.706409912109375000e+02,-4.730249938964843750e+02,-4.768399963378906250e+02,-4.763634948730468750e+02,-4.701640014648437500e+02,-4.625350341796875000e+02,-4.663494873046875000e+02,-4.758865051269531250e+02,-4.806550292968750000e+02,-4.839924926757812500e+02,-4.854230346679687500e+02,-4.906685180664062500e+02,-4.873305053710937500e+02,-4.763630065917968750e+02,-4.706414794921875000e+02,-4.711180114746093750e+02,-4.754094848632812500e+02,-4.820849914550781250e+02,-4.859000244140625000e+02,-4.797009887695312500e+02,-4.749324951171875000e+02,-4.715944824218750000e+02,-4.706410217285156250e+02,-4.706409912109375000e+02,-4.720714721679687500e+02,-4.773165283203125000e+02,-4.634885253906250000e+02,-4.591969604492187500e+02,-4.615814819335937500e+02,-4.673034973144531250e+02,-4.687340087890625000e+02,-4.644425048828125000e+02,-4.634885253906250000e+02,-4.615809936523437500e+02,-4.620580139160156250e+02,-4.620579833984375000e+02,-4.572894897460937500e+02,-4.549055175781250000e+02,-4.558589782714843750e+02,-4.587199707031250000e+02,-4.558590087890625000e+02,-4.525214843750000000e+02,-4.529985046386718750e+02,-4.534749755859375000e+02,-4.549055175781250000e+02,-4.453684692382812500e+02,-4.415540161132812500e+02,-4.367854919433593750e+02,-4.334474792480468750e+02,-4.243880004882812500e+02,-4.162819824218750000e+02,-4.134205017089843750e+02,-4.224805297851562500e+02,-4.258184814453125000e+02,-4.277259826660156250e+02,-4.324940185546875000e+02,-4.367855224609375000e+02,-4.348785400390625000e+02,-4.291565246582031250e+02,-4.320175170898437500e+02,-4.396470336914062500e+02,-4.448919677734375000e+02,-4.477529907226562500e+02,-4.372624816894531250e+02,-4.329710083007812500e+02,-4.272490234375000000e+02,-4.262950134277343750e+02,-4.248645019531250000e+02,-4.301099853515625000e+02,-4.396465148925781250e+02,-4.439379882812500000e+02,-4.401235351562500000e+02,-4.310634765625000000e+02,-4.210499877929687500e+02,-4.196195068359375000e+02,-4.210499877929687500e+02,-4.200964965820312500e+02,-4.148510131835937500e+02,-4.115130004882812500e+02,-4.129434814453125000e+02,-4.143739929199218750e+02,-4.158045043945312500e+02,-4.148510131835937500e+02,-4.134204711914062500e+02,-4.053145141601562500e+02,-4.048374633789062500e+02,-4.115130004882812500e+02,-4.143739624023437500e+02,-4.148509826660156250e+02,-4.148510131835937500e+02,-4.191425170898437500e+02,-4.215264892578125000e+02,-4.243875122070312500e+02,-4.239110107421875000e+02,-4.177119750976562500e+02,-4.229569702148437500e+02,-4.339244995117187500e+02,-4.367860107421875000e+02,-4.305870361328125000e+02,-4.262955017089843750e+02,-4.286795043945312500e+02,-4.262955017089843750e+02,-4.167585144042968750e+02,-4.105595092773437500e+02,-4.062680053710937500e+02,-4.043609924316406250e+02,-3.986384887695312500e+02,-3.967309875488281250e+02,-3.972084960937500000e+02,-3.910090026855468750e+02,-3.848090209960937500e+02,-3.724119873046875000e+02,-3.719349975585937500e+02,-3.786104736328125000e+02,-3.805180053710937500e+02,-3.871934814453125000e+02,-3.871934814453125000e+02,-3.919619750976562500e+02,-3.886239929199218750e+02,-3.795640258789062500e+02,-3.728884887695312500e+02,-3.719349975585937500e+02,-3.767035217285156250e+02,-3.767035217285156250e+02,-3.776564941406250000e+02,-3.786105346679687500e+02,-3.795655212402343750e+02,-3.852875061035156250e+02,-3.852869873046875000e+02,-3.824259948730468750e+02,-3.819495239257812500e+02,-3.852875366210937500e+02,-3.862405090332031250e+02,-3.843334960937500000e+02,-3.809960021972656250e+02,-3.819495239257812500e+02,-3.871945190429687500e+02,-3.809960021972656250e+02,-3.719354858398437500e+02,-3.747960205078125000e+02,-3.747960205078125000e+02,-3.776569824218750000e+02,-3.767035217285156250e+02,-3.781334838867187500e+02,-3.852860107421875000e+02,-3.991154785156250000e+02,-3.948240051269531250e+02,-3.838565063476562500e+02,-3.743190002441406250e+02,-3.719349975585937500e+02,-3.719345092773437500e+02,-3.709810180664062500e+02,-3.705045166015625000e+02,-3.743190002441406250e+02,-3.819484863281250000e+02,-3.762265014648437500e+02,-3.695520019531250000e+02,-3.652600097656250000e+02,-3.728885192871093750e+02,-3.776575012207031250e+02,-3.752734985351562500e+02,-3.719354858398437500e+02,-3.714584960937500000e+02,-3.762269897460937500e+02,-3.695509948730468750e+02,-3.614444885253906250e+02,-3.595374755859375000e+02,-3.604909973144531250e+02,-3.633519897460937500e+02,-3.643059997558593750e+02,-3.619215087890625000e+02,-3.614444885253906250e+02,-3.643059997558593750e+02,-3.619215087890625000e+02,-3.681205139160156250e+02,-3.733659973144531250e+02,-3.790879821777343750e+02,-3.752729797363281250e+02,-3.695509948730468750e+02,-3.595375061035156250e+02,-3.533385009765625000e+02,-3.528615112304687500e+02,-3.433250122070312500e+02,-3.399869995117187500e+02,-3.423715209960937500e+02,-3.380794982910156250e+02,-3.356954956054687500e+02,-3.404639892578125000e+02,-3.423709716796875000e+02,-3.485699768066406250e+02,-3.442785034179687500e+02,-3.395094909667968750e+02,-3.390330200195312500e+02,-3.423714904785156250e+02,-3.418934936523437500e+02,-3.390330200195312500e+02,-3.342640075683593750e+02,-3.337875061035156250e+02,-3.328334960937500000e+02,-3.309259948730468750e+02,-3.275885009765625000e+02,-3.252044982910156250e+02,-3.247275085449218750e+02,-3.190054931640625000e+02,-3.161445007324218750e+02,-3.089914855957031250e+02,-3.047005004882812500e+02,-3.042235107421875000e+02,-3.042235107421875000e+02,-3.037464904785156250e+02,-3.061310119628906250e+02,-3.070845031738281250e+02,-3.061310119628906250e+02,-2.927795104980468750e+02,-2.822885131835937500e+02,-2.851495056152343750e+02,-2.856264953613281250e+02,-2.765670166015625000e+02,-2.694144897460937500e+02,-2.603540039062500000e+02,-2.594005126953125000e+02,-2.598775024414062500e+02,-2.617850036621093750e+02,-2.565395202636718750e+02,-2.579700012207031250e+02,-2.608309936523437500e+02,-2.546322631835937500e+02,-2.527249603271484375e+02,-2.455723571777343750e+02,-2.441418609619140625e+02,-2.431879882812500000e+02,-2.427115020751953125e+02,-2.374658508300781250e+02,-2.388967590332031250e+02,-2.374659423828125000e+02,-2.288829040527343750e+02,-2.131470031738281250e+02,-2.002727661132812500e+02,-1.873981628417968750e+02,-1.831062927246093750e+02,-1.831063842773437500e+02,-1.745236511230468750e+02,-1.726161499023437500e+02,-1.716621551513671875e+02,-1.659401550292968750e+02,-1.535425415039062500e+02,-1.511584930419921875e+02,-1.511584625244140625e+02,-1.511581420898437500e+02,-1.425752716064453125e+02,-1.368532104492187500e+02,-1.373298950195312500e+02,-1.306540527343750000e+02,-1.201637115478515625e+02,-1.091966018676757812e+02,-1.106271514892578125e+02,-1.091963500976562500e+02,-9.870540618896484375e+01,-9.059934234619140625e+01,-9.012265014648437500e+01,-8.487715148925781250e+01,-7.534065246582031250e+01,-6.914179992675781250e+01,-5.626699829101562500e+01,-4.625324630737304688e+01,-3.862389755249023438e+01,-2.479549789428710938e+01,-1.621250152587890625e+01,9.539947509765625000e-01,1.621249771118164062e+01,2.670324707031250000e+01,4.196180343627929688e+01,4.482280349731445312e+01,4.911449813842773438e+01,5.388315582275390625e+01,6.246614456176757812e+01,7.009519958496093750e+01,8.058575439453125000e+01,8.916885375976562500e+01,8.678455352783203125e+01,8.869225311279296875e+01,8.678484344482421875e+01,8.535404205322265625e+01,8.726177215576171875e+01,9.012265014648437500e+01,9.346047973632812500e+01,9.203025054931640625e+01,9.012255096435546875e+01,8.821539306640625000e+01,9.059939575195312500e+01,9.584462738037109375e+01,9.965966033935546875e+01,1.053816833496093750e+02,1.153949508666992188e+02,1.230244445800781250e+02,1.277929992675781250e+02,1.282696533203125000e+02,1.192097930908203125e+02,1.173026504516601562e+02,1.230244979858398438e+02,1.277930984497070312e+02,1.249319000244140625e+02,1.163489074707031250e+02,1.177796020507812500e+02,1.235016021728515625e+02,1.306538085937500000e+02,1.339916534423828125e+02,1.354225006103515625e+02,1.378065032958984375e+02,1.425749969482421875e+02,1.401904907226562500e+02,1.387599945068359375e+02,1.440057067871093750e+02,1.468665008544921875e+02,1.449591979980468750e+02,1.444824981689453125e+02,1.468665008544921875e+02,1.535423583984375000e+02,1.559266357421875000e+02,1.616490173339843750e+02,1.683246459960937500e+02,1.716626434326171875e+02,1.716623535156250000e+02,1.721391448974609375e+02,1.726159973144531250e+02,1.807226867675781250e+02,1.811994934082031250e+02,1.807225036621093750e+02,1.926434020996093750e+02,2.050415039062500000e+02,2.212534942626953125e+02,2.198229980468750000e+02,2.174389953613281250e+02,2.245914916992187500e+02,2.322209930419921875e+02,2.393735046386718750e+02,2.374664916992187500e+02,2.346054992675781250e+02,2.293599853515625000e+02,2.274530029296875000e+02,2.193464965820312500e+02,2.183925018310546875e+02,2.217304992675781250e+02,2.317440032958984375e+02,2.341285095214843750e+02,2.346054992675781250e+02,2.331749877929687500e+02,2.450955047607421875e+02,2.517714996337890625e+02,2.536790008544921875e+02,2.493869934082031250e+02,2.489105072021484375e+02,2.493874969482421875e+02,2.460494995117187500e+02,2.441419982910156250e+02,2.436654968261718750e+02,2.498639984130859375e+02,2.532019958496093750e+02,2.560629882812500000e+02,2.560630187988281250e+02,2.603544921875000000e+02,2.651224975585937500e+02,2.717984924316406250e+02,2.655994873046875000e+02,2.660765075683593750e+02,2.694144897460937500e+02,2.703679809570312500e+02,2.675069885253906250e+02,2.655999755859375000e+02,2.746594848632812500e+02,2.851499938964843750e+02,2.880109863281250000e+02,2.865805053710937500e+02,2.870574951171875000e+02,2.927794799804687500e+02,3.004085083007812500e+02,3.085149841308593750e+02,3.099459838867187500e+02,3.151910095214843750e+02,3.256815185546875000e+02,3.352180175781250000e+02,3.414169921875000000e+02,3.380794982910156250e+02,3.414169921875000000e+02,3.447554931640625000e+02,3.428480224609375000e+02,3.423710021972656250e+02,3.442785034179687500e+02,3.500005187988281250e+02,3.523845214843750000e+02,3.528610229492187500e+02,3.485700073242187500e+02,3.433250122070312500e+02,3.428480224609375000e+02,3.452319946289062500e+02,3.423710021972656250e+02,3.476160278320312500e+02,3.528615112304687500e+02,3.528615112304687500e+02,3.519080200195312500e+02,3.509539794921875000e+02,3.457089843750000000e+02,3.533380126953125000e+02,3.571530151367187500e+02,3.552459716796875000e+02,3.538150024414062500e+02,3.538150024414062500e+02,3.423704833984375000e+02,3.376025085449218750e+02,3.352185058593750000e+02,3.390330200195312500e+02,3.428479919433593750e+02,3.433245239257812500e+02,3.466625061035156250e+02,3.380795288085937500e+02,3.323575134277343750e+02,3.333110046386718750e+02,3.333109741210937500e+02,3.290195007324218750e+02,3.252050170898437500e+02,3.185289916992187500e+02,3.199595031738281250e+02,3.242509765625000000e+02,3.294960327148437500e+02,3.275889892578125000e+02,3.409404907226562500e+02,3.500000000000000000e+02,3.542915039062500000e+02,3.552455139160156250e+02,3.552455139160156250e+02,3.614445190429687500e+02,3.614445190429687500e+02,3.652589721679687500e+02,3.695509948730468750e+02,3.733655090332031250e+02,3.757495117187500000e+02,3.757495117187500000e+02,3.752730102539062500e+02,3.719345092773437500e+02,3.685969848632812500e+02,3.662124938964843750e+02,3.542919921875000000e+02,3.538150024414062500e+02,3.590599975585937500e+02,3.614444885253906250e+02,3.628750000000000000e+02,3.604909973144531250e+02,3.695510253906250000e+02,3.786104736328125000e+02,3.805180053710937500e+02,3.805180053710937500e+02,3.747959899902343750e+02,3.724119873046875000e+02,3.857630004882812500e+02,3.852864990234375000e+02,3.738419799804687500e+02,3.714580078125000000e+02,3.819479980468750000e+02,3.824249877929687500e+02,3.819485168457031250e+02,3.824249877929687500e+02,3.838554992675781250e+02,3.862399902343750000e+02,3.871935119628906250e+02,3.933925170898437500e+02,4.019755249023437500e+02,4.053135070800781250e+02,3.967299804687500000e+02,3.848095092773437500e+02,3.762265014648437500e+02,3.824249877929687500e+02,3.867169799804687500e+02,3.848095092773437500e+02,3.833789978027343750e+02,3.829020080566406250e+02,3.862399902343750000e+02,3.881475219726562500e+02,3.843325195312500000e+02,3.833789978027343750e+02,3.991145019531250000e+02,4.000689697265625000e+02,3.986384887695312500e+02,3.991155395507812500e+02,4.034069824218750000e+02,4.053139953613281250e+02,4.086520080566406250e+02,4.072214965820312500e+02,4.005460205078125000e+02,4.029299926757812500e+02,4.096059875488281250e+02,4.105599975585937500e+02,4.148500061035156250e+02,4.105585021972656250e+02,4.196185302734375000e+02,4.267709960937500000e+02,4.243865051269531250e+02,4.191414794921875000e+02,4.315394897460937500e+02,4.277254943847656250e+02,4.262949829101562500e+02,4.262955017089843750e+02,4.315404968261718750e+02,4.372624816894531250e+02,4.286794738769531250e+02,4.296329956054687500e+02,4.391700134277343750e+02,4.496599731445312500e+02,4.639655151367187500e+02,4.735020141601562500e+02,4.682570190429687500e+02,4.692104797363281250e+02,4.649190063476562500e+02,4.525209960937500000e+02,4.429844970703125000e+02,4.396464843750000000e+02,4.506139831542968750e+02,4.491835021972656250e+02,4.434609985351562500e+02,4.453684692382812500e+02,4.553825073242187500e+02,4.630115356445312500e+02,4.553819885253906250e+02,4.553825073242187500e+02,4.496605224609375000e+02,4.458455200195312500e+02,4.386930236816406250e+02,4.386929931640625000e+02,4.487064819335937500e+02,4.525214843750000000e+02,4.520444946289062500e+02,4.572900085449218750e+02,4.735019836425781250e+02,4.735020141601562500e+02,4.653959960937500000e+02,4.582434692382812500e+02,4.487070007324218750e+02,4.506139831542968750e+02,4.682570190429687500e+02,4.768399658203125000e+02,4.744560241699218750e+02,4.687335205078125000e+02,4.582434997558593750e+02,4.591969909667968750e+02,4.520444946289062500e+02,4.458455200195312500e+02,4.367855224609375000e+02,4.405999755859375000e+02,4.439379882812500000e+02,4.568130187988281250e+02,4.701644897460937500e+02,4.758865051269531250e+02,4.730249938964843750e+02,4.720714721679687500e+02,4.725484924316406250e+02,4.854230041503906250e+02,4.920989990234375000e+02,5.035424804687500000e+02,5.097420043945312500e+02,5.140334472656250000e+02,5.211854858398437500e+02,5.073574829101562500e+02,4.897149963378906250e+02,4.801774902343750000e+02,4.777935180664062500e+02,4.720715026855468750e+02,4.615809936523437500e+02,4.601510009765625000e+02,4.596740112304687500e+02,4.739790039062500000e+02,4.744559936523437500e+02,4.701644897460937500e+02,4.811315002441406250e+02,4.835155029296875000e+02,4.773164978027343750e+02,4.782705078125000000e+02,4.973439941406250000e+02,5.040199890136718750e+02,4.987744750976562500e+02,4.963905029296875000e+02,4.930524902343750000e+02,4.873305053710937500e+02,4.925760192871093750e+02,4.973439941406250000e+02,4.959135131835937500e+02,4.901914978027343750e+02,4.854229736328125000e+02,4.797009887695312500e+02,4.906685180664062500e+02,4.940059814453125000e+02,4.944830322265625000e+02,4.901914978027343750e+02,4.858999938964843750e+02,4.792239990234375000e+02,4.906684875488281250e+02,5.059270019531250000e+02,5.116490173339843750e+02,5.116489868164062500e+02,5.011589965820312500e+02,4.868535156250000000e+02,4.916219787597656250e+02,4.949599914550781250e+02,4.949599914550781250e+02,4.992515258789062500e+02,4.949600219726562500e+02,4.959135131835937500e+02,5.049735107421875000e+02,5.130794677734375000e+02,5.211854858398437500e+02,5.211860351562500000e+02,5.102185058593750000e+02,5.059270019531250000e+02,5.092650146484375000e+02,5.073574829101562500e+02,5.054500122070312500e+02,5.068804931640625000e+02,5.054505004882812500e+02,5.016354675292968750e+02,5.040195312500000000e+02,5.083115234375000000e+02,5.145100097656250000e+02,5.254775390625000000e+02,5.259549560546875000e+02,5.188015136718750000e+02,5.192795410156250000e+02,5.264310302734375000e+02,5.273850097656250000e+02,5.302459716796875000e+02,5.250004882812500000e+02,5.202324829101562500e+02,5.250004882812500000e+02,5.230929565429687500e+02,5.164174804687500000e+02,5.092650146484375000e+02,5.016354980468750000e+02,4.920984802246093750e+02,4.916220092773437500e+02,4.911449890136718750e+02,5.025895080566406250e+02,5.154639892578125000e+02,5.369215087890625000e+02,5.545650024414062500e+02,5.588569946289062500e+02,5.588569946289062500e+02,5.579029541015625000e+02,5.526580200195312500e+02,5.412130126953125000e+02,5.350145263671875000e+02,5.397824707031250000e+02,5.478889770507812500e+02,5.507495117187500000e+02,5.569484863281250000e+02,5.531340332031250000e+02,5.431199951171875000e+02,5.326300048828125000e+02,5.311989746093750000e+02,5.335834960937500000e+02,5.269080200195312500e+02,5.159404907226562500e+02,5.044964599609375000e+02,4.940059814453125000e+02,4.916220092773437500e+02,5.064035034179687500e+02,5.359680175781250000e+02,5.588570556640625000e+02,5.707774658203125000e+02,5.822219848632812500e+02,5.655324707031250000e+02,5.502724609375000000e+02,5.474114990234375000e+02,5.483654785156250000e+02,5.517034912109375000e+02,5.512265014648437500e+02,5.593334960937500000e+02,5.559960327148437500e+02,5.502740478515625000e+02,5.540885009765625000e+02,5.564724731445312500e+02,5.526569824218750000e+02,5.545644531250000000e+02,5.445510253906250000e+02,5.278615112304687500e+02,5.092650146484375000e+02,5.059270019531250000e+02,5.116489868164062500e+02,5.202330322265625000e+02,5.240474853515625000e+02,5.183260498046875000e+02,5.264320068359375000e+02,5.288159790039062500e+02,5.240479736328125000e+02,5.230935058593750000e+02,5.273845214843750000e+02,5.159404907226562500e+02,5.035424804687500000e+02,5.149869995117187500e+02,5.264310302734375000e+02,5.350139770507812500e+02,5.259544677734375000e+02,5.202319946289062500e+02,5.183244628906250000e+02,5.259539794921875000e+02,5.412130126953125000e+02,5.445510253906250000e+02,5.459809570312500000e+02,5.412130126953125000e+02,5.416894531250000000e+02,5.421665039062500000e+02,5.559945068359375000e+02,5.507500000000000000e+02,5.488419799804687500e+02,5.621934814453125000e+02,5.712534790039062500e+02,5.993879394531250000e+02,6.213229980468750000e+02,6.232299804687500000e+02,6.141699829101562500e+02,6.060634765625000000e+02,6.160775146484375000e+02,6.213225097656250000e+02,6.022490234375000000e+02,5.698244628906250000e+02,5.602864990234375000e+02,5.602864990234375000e+02,5.536104736328125000e+02,5.583795166015625000e+02,5.598099975585937500e+02,5.536110229492187500e+02,5.831744995117187500e+02,6.113089599609375000e+02,6.156004638671875000e+02,6.117860107421875000e+02,6.203684692382812500e+02,6.437324829101562500e+02,6.394414672851562500e+02,6.365805053710937500e+02,6.437329711914062500e+02,6.494550170898437500e+02,6.804499511718750000e+02,7.009539794921875000e+02,7.190739746093750000e+02,7.190739746093750000e+02,7.147830200195312500e+02,7.276569824218750000e+02,7.491149902343750000e+02,7.615130004882812500e+02,7.629429931640625000e+02,7.448234863281250000e+02,6.961854858398437500e+02,6.599459838867187500e+02,6.489790039062500000e+02,6.613770141601562500e+02,6.861724853515625000e+02,7.190739746093750000e+02,7.419625244140625000e+02,7.638969726562500000e+02,7.720029907226562500e+02,7.705725097656250000e+02,7.805859985351562500e+02,7.691419677734375000e+02,7.581749877929687500e+02,7.629429931640625000e+02,7.872619628906250000e+02,8.087194824218750000e+02,8.277935180664062500e+02,8.420979614257812500e+02,8.506815185546875000e+02,8.649865112304687500e+02,8.788150634765625000e+02,8.950289916992187500e+02,8.978900146484375000e+02,9.055189819335937500e+02,9.064714965820312500e+02,8.912125244140625000e+02,8.697545166015625000e+02,8.416214599609375000e+02,8.201640625000000000e+02,8.163489990234375000e+02,8.416209716796875000e+02,8.583104858398437500e+02,8.802449951171875000e+02,9.121949462890625000e+02,9.455755615234375000e+02,9.713209838867187500e+02,9.841990356445312500e+02,9.522479858398437500e+02,9.093339843750000000e+02,8.840594482421875000e+02,8.759555053710937500e+02,8.754770507812500000e+02,8.831059570312500000e+02,9.093320312500000000e+02,9.183939819335937500e+02,9.498640136718750000e+02,9.913485107421875000e+02,1.024728515625000000e+03,1.012807983398437500e+03,9.899174804687500000e+02,9.837199707031250000e+02,1.009948486328125000e+03,1.042845947265625000e+03,1.064782958984375000e+03,1.078138427734375000e+03,1.122479980468750000e+03,1.159679931640625000e+03,1.180179931640625000e+03,1.183040039062500000e+03,1.189714965820312500e+03,1.233104980468750000e+03,1.243125000000000000e+03,1.206880004882812500e+03,1.174935058593750000e+03,1.176839965820312500e+03,1.222614990234375000e+03,1.250750000000000000e+03,1.243599975585937500e+03,1.253135009765625000e+03,1.248364990234375000e+03,1.237879882812500000e+03,1.209264892578125000e+03,1.207834960937500000e+03,1.202110473632812500e+03,1.153952392578125000e+03,1.100069946289062500e+03,1.090533081054687500e+03,1.113899536132812500e+03,1.140600097656250000e+03,1.155859863281250000e+03,1.201159912109375000e+03,1.265530029296875000e+03,1.311309936523437500e+03,1.307969970703125000e+03,1.251704956054687500e+03,1.192578369140625000e+03,1.177792480468750000e+03,1.138216430664062500e+03,1.101975463867187500e+03,1.148229980468750000e+03,1.213080078125000000e+03,1.197820068359375000e+03,1.183990600585937500e+03,1.198295898437500000e+03,1.185421508789062500e+03,1.147275024414062500e+03,1.152520507812500000e+03,1.220230957031250000e+03,1.265530029296875000e+03,1.225474975585937500e+03,1.169687500000000000e+03,1.144414550781250000e+03,1.034269775390625000e+03,9.675079956054687500e+02,9.241150512695312500e+02,8.492554321289062500e+02,8.420999755859375000e+02,8.697544555664062500e+02,8.115825195312500000e+02,6.041549072265625000e+02,3.733599853515625000e+02,2.055148925781250000e+02,-4.195983886718750000e+01,-1.573603515625000000e+02,-1.950249023437500000e+02,-2.927751464843750000e+02,-2.455698242187500000e+02,-9.775512695312500000e+01,-1.110998535156250000e+02,9.631982421875000000e+01,-2.088552246093750000e+02,-3.409350585937500000e+02,-2.660751953125000000e+02,-7.247998046875000000e+01,-8.821533203125000000e+01,-2.484350585937500000e+02,-2.446147460937500000e+02,-1.959797363281250000e+02,-1.153950195312500000e+02,2.241503906250000000e+01,-1.144399414062500000e+02,-1.030000000000000000e+02,8.726000976562500000e+01,7.228850097656250000e+02,8.969350585937500000e+02,6.084399414062500000e+02,7.624597167968750000e+02,8.764250488281250000e+02,6.656650390625000000e+02,3.285400390625000000e+02,1.168249511718750000e+02,5.116450195312500000e+02,8.649799804687500000e+02,6.656796875000000000e+02,4.544296875000000000e+02,7.014003906250000000e+02,1.107700195312500000e+03,3.490498046875000000e+02,3.494995117187500000e+02,6.652001953125000000e+02,1.192550781250000000e+03,1.001799804687500000e+03,0.000000000000000000e+00,0.000000000000000000e+00,0.000000000000000000e+00,4.772998046875000000e+02,1.581199218750000000e+03,0.000000000000000000e+00,0.000000000000000000e+00,0.000000000000000000e+00,0.000000000000000000e+00,0.000000000000000000e+00,0.000000000000000000e+00,0.000000000000000000e+00,0.000000000000000000e+00,0.000000000000000000e+00,0.000000000000000000e+00,0.000000000000000000e+00,0.000000000000000000e+00,0.000000000000000000e+00,0.000000000000000000e+00,0.000000000000000000e+00,0.000000000000000000e+00,0.000000000000000000e+00,0.000000000000000000e+00,0.000000000000000000e+00,0.000000000000000000e+00,0.000000000000000000e+00,0.000000000000000000e+00,0.000000000000000000e+00,0.000000000000000000e+00,0.000000000000000000e+00,0.000000000000000000e+00,0.000000000000000000e+00,0.000000000000000000e+00,0.000000000000000000e+00,0.000000000000000000e+00,0.000000000000000000e+00,0.000000000000000000e+00,0.000000000000000000e+00,0.000000000000000000e+00,0.000000000000000000e+00,0.000000000000000000e+00,0.000000000000000000e+00,0.000000000000000000e+00,0.000000000000000000e+00,0.000000000000000000e+00,0.000000000000000000e+00,0.000000000000000000e+00,-1.578799804687500000e+03,-3.967299804687500000e+03,-4.931950195312500000e+03,-4.496100097656250000e+03,-2.951125000000000000e+03,-3.268749755859375000e+03,-3.563890380859375000e+03,-3.574884765625000000e+03,-3.457080322265625000e+03,-3.795635253906250000e+03,-3.237724609375000000e+03,-2.551094970703125000e+03,-1.841099853515625000e+03,-2.334589843750000000e+03,-2.176780029296875000e+03,-1.897350341796875000e+03,-2.822885253906250000e+03,-3.295895019531250000e+03,-3.502380126953125000e+03,-3.418950195312500000e+03,-4.174240234375000000e+03,-2.954004882812500000e+03,-2.158645019531250000e+03,-2.311260498046875000e+03,-2.920174804687500000e+03,-2.357509765625000000e+03,-1.938349853515625000e+03,-2.367984863281250000e+03,-2.676023681640625000e+03,-2.691761230468750000e+03,-2.400890869140625000e+03,-1.951232910156250000e+03,-1.761448974609375000e+03,-1.657021484375000000e+03,-1.878273071289062500e+03,-2.141013427734375000e+03,-2.426638427734375000e+03,-2.128617919921875000e+03,-1.703267944335937500e+03,-1.557835937500000000e+03,-1.381879394531250000e+03,-1.248840087890625000e+03,-1.320844482421875000e+03,-1.562600585937500000e+03,-1.630310546875000000e+03,-1.482968994140625000e+03,-1.131534912109375000e+03,-1.525889892578125000e+03,-1.955519897460937500e+03,-1.970775146484375000e+03,-2.002250488281250000e+03,-2.256885498046875000e+03,-2.208724609375000000e+03,-1.346600097656250000e+03,-1.238359863281250000e+03,-1.844894897460937500e+03,-1.982227172851562500e+03,-1.687060058593750000e+03,-1.881137451171875000e+03,-1.842032470703125000e+03,-1.714716552734375000e+03,-2.105721923828125000e+03,-2.266415039062500000e+03,-2.092370605468750000e+03,-2.212065673828125000e+03,-2.099530517578125000e+03,-1.956473022460937500e+03,-2.000344970703125000e+03,-2.004154907226562500e+03,-1.812467041015625000e+03,-1.883994995117187500e+03,-2.103339843750000000e+03,-2.143392578125000000e+03,-1.570710449218750000e+03,-1.456745361328125000e+03,-1.210217529296875000e+03,-1.260288574218750000e+03,-1.697072143554687500e+03,-1.846323486328125000e+03,-1.747140014648437500e+03,-1.800069091796875000e+03,-1.697547607421875000e+03,-1.490126098632812500e+03,-1.396663452148437500e+03,-1.482974975585937500e+03,-1.543534912109375000e+03,-1.707565063476562500e+03,-1.771939941406250000e+03,-1.786719970703125000e+03,-1.667990112304687500e+03,-1.598364990234375000e+03,-1.471050048828125000e+03,-1.412880004882812500e+03,-1.368052001953125000e+03,-1.500614990234375000e+03,-1.811040039062500000e+03,-1.926434936523437500e+03,-2.054229980468750000e+03,-2.147685058593750000e+03,-2.053750000000000000e+03,-1.976974975585937500e+03,-1.950275024414062500e+03,-1.990329956054687500e+03,-1.997484985351562500e+03,-1.933589965820312500e+03,-1.852044921875000000e+03,-1.829635009765625000e+03,-1.777185058593750000e+03,-1.751429931640625000e+03,-1.713760009765625000e+03,-1.686579956054687500e+03,-1.700885009765625000e+03,-1.759534912109375000e+03,-1.782900024414062500e+03,-1.846800048828125000e+03,-1.885895019531250000e+03,-1.931675048828125000e+03,-2.007500000000000000e+03,-2.081885009765625000e+03,-2.011785156250000000e+03,-1.936925048828125000e+03,-1.838214965820312500e+03,-1.838214965820312500e+03,-1.787669921875000000e+03,-1.728064941406250000e+03,-1.667030029296875000e+03,-1.647479980468750000e+03,-1.633175048828125000e+03,-1.639375000000000000e+03,-1.683239990234375000e+03,-1.661310058593750000e+03,-1.661784912109375000e+03,-1.692780029296875000e+03,-1.677520019531250000e+03,-1.630790039062500000e+03,-1.589784912109375000e+03,-1.544010009765625000e+03,-1.443395019531250000e+03,-1.396659912109375000e+03,-1.424795043945312500e+03,-1.480584960937500000e+03,-1.522074951171875000e+03,-1.574525024414062500e+03,-1.617439941406250000e+03,-1.638895019531250000e+03,-1.631264892578125000e+03,-1.604084960937500000e+03,-1.540189941406250000e+03,-1.502995117187500000e+03,-1.544005004882812500e+03,-1.564989990234375000e+03,-1.483924926757812500e+03,-1.438625000000000000e+03,-1.465324951171875000e+03,-1.495844970703125000e+03,-1.460560058593750000e+03,-1.438625000000000000e+03,-1.438625000000000000e+03,-1.367580078125000000e+03,-1.323704956054687500e+03,-1.279840087890625000e+03,-1.273640014648437500e+03,-1.253610107421875000e+03,-1.285079956054687500e+03,-1.302724975585937500e+03,-1.277449951171875000e+03
-5.798370361328125000e+02,-5.784060058593750000e+02,-5.769760131835937500e+02,-5.750684814453125000e+02,-5.741149902343750000e+02,-5.779295043945312500e+02,-5.750684814453125000e+02,-5.664849853515625000e+02,-5.645780029296875000e+02,-5.669619750976562500e+02,-5.688695068359375000e+02,-5.641015014648437500e+02,-5.669625244140625000e+02,-5.674389648437500000e+02,-5.655319824218750000e+02,-5.655319824218750000e+02,-5.679154663085937500e+02,-5.750684814453125000e+02,-5.822210083007812500e+02,-5.826979980468750000e+02,-5.788829956054687500e+02,-5.803144531250000000e+02,-5.855600585937500000e+02,-5.846059570312500000e+02,-5.812680053710937500e+02,-5.774534912109375000e+02,-5.726839599609375000e+02,-5.650549926757812500e+02,-5.545645141601562500e+02,-5.474114990234375000e+02,-5.493189697265625000e+02,-5.502730102539062500e+02,-5.531340332031250000e+02,-5.536110229492187500e+02,-5.550415039062500000e+02,-5.593330078125000000e+02,-5.583795166015625000e+02,-5.536104736328125000e+02,-5.497960205078125000e+02,-5.483654785156250000e+02,-5.455045166015625000e+02,-5.450280151367187500e+02,-5.435969848632812500e+02,-5.402595214843750000e+02,-5.393054809570312500e+02,-5.412130126953125000e+02,-5.416900024414062500e+02,-5.426434936523437500e+02,-5.435969848632812500e+02,-5.426434936523437500e+02,-5.369210205078125000e+02,-5.297690429687500000e+02,-5.235700073242187500e+02,-5.235699462890625000e+02,-5.259539794921875000e+02,-5.245234985351562500e+02,-5.250004882812500000e+02,-5.250004882812500000e+02,-5.226165161132812500e+02,-5.159404907226562500e+02,-5.121254882812500000e+02,-5.121254882812500000e+02,-5.102185058593750000e+02,-5.040195312500000000e+02,-4.920989990234375000e+02,-4.887609863281250000e+02,-4.882839965820312500e+02,-4.863770141601562500e+02,-4.849460144042968750e+02,-4.777934875488281250e+02,-4.768400268554687500e+02,-4.754094848632812500e+02,-4.758865356445312500e+02,-4.749324951171875000e+02,-4.782705078125000000e+02,-4.811315002441406250e+02,-4.797009887695312500e+02,-4.720714721679687500e+02,-4.696875000000000000e+02,-4.758864746093750000e+02,-4.801779785156250000e+02,-4.792239990234375000e+02,-4.792239990234375000e+02,-4.820854797363281250e+02,-4.887609863281250000e+02,-4.892379760742187500e+02,-4.882839965820312500e+02,-4.882839965820312500e+02,-4.892379760742187500e+02,-4.892379760742187500e+02,-4.849459838867187500e+02,-4.787474975585937500e+02,-4.782705078125000000e+02,-4.782705078125000000e+02,-4.792245178222656250e+02,-4.773170166015625000e+02,-4.792239990234375000e+02,-4.835155029296875000e+02,-4.925755004882812500e+02,-4.940065307617187500e+02,-4.963905029296875000e+02,-4.973439941406250000e+02,-4.973439941406250000e+02,-4.940059814453125000e+02,-4.892380371093750000e+02,-4.887609863281250000e+02,-4.878074951171875000e+02,-4.782705078125000000e+02,-4.692105102539062500e+02,-4.725485229492187500e+02,-4.825620117187500000e+02,-4.849460144042968750e+02,-4.806544799804687500e+02,-4.725484924316406250e+02,-4.706409912109375000e+02,-4.706409912109375000e+02,-4.653955078125000000e+02,-4.582429809570312500e+02,-4.534749755859375000e+02,-4.506140136718750000e+02,-4.448920288085937500e+02,-4.472760009765625000e+02,-4.515675048828125000e+02,-4.529979858398437500e+02,-4.563359985351562500e+02,-4.568129882812500000e+02,-4.529979858398437500e+02,-4.482300415039062500e+02,-4.439379882812500000e+02,-4.410775146484375000e+02,-4.348779907226562500e+02,-4.406005249023437500e+02,-4.496599731445312500e+02,-4.525214843750000000e+02,-4.539519958496093750e+02,-4.572894897460937500e+02,-4.591969909667968750e+02,-4.549054870605468750e+02,-4.491835021972656250e+02,-4.439385375976562500e+02,-4.396470031738281250e+02,-4.439385375976562500e+02,-4.501370239257812500e+02,-4.501370239257812500e+02,-4.429844970703125000e+02,-4.415540161132812500e+02,-4.372625122070312500e+02,-4.420305175781250000e+02,-4.420310058593750000e+02,-4.444150085449218750e+02,-4.439380187988281250e+02,-4.386930236816406250e+02,-4.310634765625000000e+02,-4.277254943847656250e+02,-4.305864868164062500e+02,-4.310634765625000000e+02,-4.329710083007812500e+02,-4.348784790039062500e+02,-4.353549804687500000e+02,-4.339244995117187500e+02,-4.320175170898437500e+02,-4.301099853515625000e+02,-4.334475097656250000e+02,-4.348784790039062500e+02,-4.353549804687500000e+02,-4.315405273437500000e+02,-4.267720031738281250e+02,-4.248645019531250000e+02,-4.177119750976562500e+02,-4.110360107421875000e+02,-4.091290283203125000e+02,-4.129434814453125000e+02,-4.148510131835937500e+02,-4.096060180664062500e+02,-4.048374633789062500e+02,-3.972080078125000000e+02,-3.905324707031250000e+02,-3.862409973144531250e+02,-3.862399902343750000e+02,-3.833789978027343750e+02,-3.857634887695312500e+02,-3.943469848632812500e+02,-4.034069824218750000e+02,-4.048375244140625000e+02,-4.014995117187500000e+02,-4.000690307617187500e+02,-4.029299926757812500e+02,-4.024530029296875000e+02,-3.986390075683593750e+02,-3.957779846191406250e+02,-3.991154785156250000e+02,-4.072219848632812500e+02,-4.096054992675781250e+02,-4.115134887695312500e+02,-4.091290283203125000e+02,-4.081749877929687500e+02,-4.076984863281250000e+02,-4.081755065917968750e+02,-4.029299926757812500e+02,-3.986390075683593750e+02,-3.972070007324218750e+02,-3.991154785156250000e+02,-4.043609924316406250e+02,-4.062680053710937500e+02,-3.995925292968750000e+02,-3.938695068359375000e+02,-3.895775146484375000e+02,-3.924394836425781250e+02,-3.981614990234375000e+02,-4.000679931640625000e+02,-3.905314941406250000e+02,-3.862399902343750000e+02,-3.800410156250000000e+02,-3.781339721679687500e+02,-3.762260131835937500e+02,-3.719349975585937500e+02,-3.719349975585937500e+02,-3.705045166015625000e+02,-3.700275268554687500e+02,-3.728884887695312500e+02,-3.867164916992187500e+02,-3.972080078125000000e+02,-4.000690002441406250e+02,-3.929165039062500000e+02,-3.986384887695312500e+02,-4.048375244140625000e+02,-4.034069824218750000e+02,-3.962545166015625000e+02,-3.948240051269531250e+02,-3.972079772949218750e+02,-3.991155090332031250e+02,-4.005459899902343750e+02,-4.019765014648437500e+02,-3.995924987792968750e+02,-4.043610229492187500e+02,-4.048375244140625000e+02,-3.981614990234375000e+02,-3.972080078125000000e+02,-3.967315063476562500e+02,-3.976849975585937500e+02,-3.929165039062500000e+02,-3.848099975585937500e+02,-3.790880126953125000e+02,-3.747960205078125000e+02,-3.690740356445312500e+02,-3.600140075683593750e+02,-3.576295166015625000e+02,-3.633519897460937500e+02,-3.695505065917968750e+02,-3.709815063476562500e+02,-3.633515014648437500e+02,-3.628750000000000000e+02,-3.676434936523437500e+02,-3.681199951171875000e+02,-3.695514831542968750e+02,-3.705054931640625000e+02,-3.652594909667968750e+02,-3.681204833984375000e+02,-3.643059997558593750e+02,-3.676439819335937500e+02,-3.700279846191406250e+02,-3.747960205078125000e+02,-3.790880126953125000e+02,-3.786115112304687500e+02,-3.757505187988281250e+02,-3.790885009765625000e+02,-3.852875366210937500e+02,-3.800420227050781250e+02,-3.714585266113281250e+02,-3.728889770507812500e+02,-3.776575012207031250e+02,-3.767040100097656250e+02,-3.695509948730468750e+02,-3.604909973144531250e+02,-3.547689819335937500e+02,-3.519070129394531250e+02,-3.452324829101562500e+02,-3.461860046386718750e+02,-3.500010070800781250e+02,-3.466629943847656250e+02,-3.404639892578125000e+02,-3.361725158691406250e+02,-3.342649841308593750e+02,-3.318800048828125000e+02,-3.242504882812500000e+02,-3.175749816894531250e+02,-3.175750122070312500e+02,-3.242504882812500000e+02,-3.247274780273437500e+02,-3.232969970703125000e+02,-3.213894958496093750e+02,-3.247275085449218750e+02,-3.271114807128906250e+02,-3.261579895019531250e+02,-3.275885009765625000e+02,-3.309265136718750000e+02,-3.304494934082031250e+02,-3.256814880371093750e+02,-3.237739868164062500e+02,-3.209129943847656250e+02,-3.228200073242187500e+02,-3.151909790039062500e+02,-3.113760070800781250e+02,-2.994549865722656250e+02,-2.903955078125000000e+02,-2.889645080566406250e+02,-2.880109863281250000e+02,-2.822890014648437500e+02,-2.799049987792968750e+02,-2.794280090332031250e+02,-2.799049987792968750e+02,-2.751365051269531250e+02,-2.717984924316406250e+02,-2.713219909667968750e+02,-2.713219909667968750e+02,-2.722755126953125000e+02,-2.646459960937500000e+02,-2.560628051757812500e+02,-2.536787414550781250e+02,-2.532019500732421875e+02,-2.412805480957031250e+02,-2.427115020751953125e+02,-2.427111816406250000e+02,-2.374660034179687500e+02,-2.293598480224609375e+02,-2.231608428955078125e+02,-2.245915069580078125e+02,-2.150545043945312500e+02,-2.074251403808593750e+02,-2.017033081054687500e+02,-1.869212646484375000e+02,-1.807221069335937500e+02,-1.773845977783203125e+02,-1.702319488525390625e+02,-1.630795898437500000e+02,-1.554501495361328125e+02,-1.535424499511718750e+02,-1.516351013183593750e+02,-1.454361724853515625e+02,-1.368530426025390625e+02,-1.349460449218750000e+02,-1.363765411376953125e+02,-1.306544952392578125e+02,-1.196869049072265625e+02,-1.125342483520507812e+02,-1.091965484619140625e+02,-1.044282608032226562e+02,-8.916885375976562500e+01,-8.201649475097656250e+01,-7.581749725341796875e+01,-6.818809509277343750e+01,-4.625349426269531250e+01,-3.004099655151367188e+01,-1.287450408935546875e+01,-3.337501525878906250e+00,0.000000000000000000e+00,6.675498962402343750e+00,9.059501647949218750e+00,9.536499023437500000e+00,1.811999893188476562e+01,2.718004226684570312e+01,3.576290512084960938e+01,3.624005126953125000e+01,3.480925750732421875e+01,3.623975753784179688e+01,4.291545486450195312e+01,4.577650451660156250e+01,5.245230484008789062e+01,5.960485076904296875e+01,6.866505432128906250e+01,8.010925292968750000e+01,8.249310302734375000e+01,8.869235229492187500e+01,8.964604949951171875e+01,8.440054321289062500e+01,7.677099609375000000e+01,7.152584838867187500e+01,7.200270843505859375e+01,7.724804687500000000e+01,8.106254577636718750e+01,8.106254577636718750e+01,8.678462219238281250e+01,8.392359924316406250e+01,8.344689178466796875e+01,8.916897583007812500e+01,1.001362457275390625e+02,1.091965026855468750e+02,1.158721008300781250e+02,1.173025970458984375e+02,1.144416046142578125e+02,1.163487930297851562e+02,1.254089965820312500e+02,1.335151519775390625e+02,1.358995056152343750e+02,1.416214904785156250e+02,1.440054931640625000e+02,1.444824981689453125e+02,1.425751495361328125e+02,1.349454956054687500e+02,1.287468566894531250e+02,1.301773529052734375e+02,1.335149993896484375e+02,1.339917907714843750e+02,1.363763427734375000e+02,1.420980529785156250e+02,1.521117553710937500e+02,1.535424499511718750e+02,1.540192413330078125e+02,1.611715087890625000e+02,1.683244934082031250e+02,1.711855010986328125e+02,1.640324554443359375e+02,1.554493560791015625e+02,1.549725646972656250e+02,1.578335571289062500e+02,1.568799133300781250e+02,1.540188598632812500e+02,1.668944091796875000e+02,1.711858978271484375e+02,1.788149566650390625e+02,1.788152618408203125e+02,1.726160583496093750e+02,1.821530456542968750e+02,1.897825927734375000e+02,2.026569824218750000e+02,2.117169952392578125e+02,2.160084991455078125e+02,2.160085144042968750e+02,2.183929901123046875e+02,2.093329925537109375e+02,2.050415039062500000e+02,2.031340026855468750e+02,2.069490051269531250e+02,2.088565063476562500e+02,2.145784912109375000e+02,2.164855041503906250e+02,2.226845092773437500e+02,2.250685119628906250e+02,2.260225067138671875e+02,2.260225067138671875e+02,2.284064941406250000e+02,2.317445068359375000e+02,2.331750030517578125e+02,2.350820007324218750e+02,2.408039855957031250e+02,2.393740234375000000e+02,2.369895172119140625e+02,2.393735046386718750e+02,2.398505096435546875e+02,2.436650085449218750e+02,2.436655120849609375e+02,2.489105072021484375e+02,2.493869934082031250e+02,2.536790161132812500e+02,2.570170288085937500e+02,2.651229858398437500e+02,2.608315124511718750e+02,2.617850036621093750e+02,2.670305175781250000e+02,2.689375000000000000e+02,2.713220214843750000e+02,2.679835205078125000e+02,2.689375000000000000e+02,2.694144897460937500e+02,2.717984924316406250e+02,2.765670166015625000e+02,2.841959838867187500e+02,2.880109863281250000e+02,2.913489990234375000e+02,2.965939941406250000e+02,3.004089965820312500e+02,3.032695007324218750e+02,3.023160095214843750e+02,3.061310119628906250e+02,3.075614929199218750e+02,3.104224853515625000e+02,3.180524902343750000e+02,3.314039916992187500e+02,3.433245239257812500e+02,3.476159667968750000e+02,3.428480224609375000e+02,3.438010253906250000e+02,3.418939819335937500e+02,3.328339843750000000e+02,3.294965209960937500e+02,3.290194702148437500e+02,3.280660095214843750e+02,3.299730224609375000e+02,3.333110046386718750e+02,3.342650146484375000e+02,3.399865112304687500e+02,3.428474731445312500e+02,3.447550048828125000e+02,3.504769897460937500e+02,3.557224731445312500e+02,3.552454833984375000e+02,3.500004882812500000e+02,3.442780151367187500e+02,3.447550048828125000e+02,3.480930175781250000e+02,3.457089843750000000e+02,3.500000000000000000e+02,3.490465087890625000e+02,3.490469970703125000e+02,3.466625061035156250e+02,3.457089843750000000e+02,3.509539794921875000e+02,3.490465087890625000e+02,3.461859741210937500e+02,3.528609924316406250e+02,3.571529846191406250e+02,3.538154907226562500e+02,3.409404907226562500e+02,3.356950073242187500e+02,3.380795288085937500e+02,3.485694885253906250e+02,3.500004882812500000e+02,3.423710021972656250e+02,3.442785034179687500e+02,3.433250122070312500e+02,3.433250122070312500e+02,3.480930175781250000e+02,3.414174804687500000e+02,3.418940124511718750e+02,3.423709716796875000e+02,3.447554931640625000e+02,3.533380126953125000e+02,3.619210205078125000e+02,3.681204833984375000e+02,3.623984985351562500e+02,3.538150024414062500e+02,3.566759948730468750e+02,3.643054809570312500e+02,3.752730102539062500e+02,3.843324890136718750e+02,3.767030029296875000e+02,3.762265014648437500e+02,3.781334838867187500e+02,3.800409851074218750e+02,3.790874938964843750e+02,3.776564941406250000e+02,3.719345092773437500e+02,3.695505065917968750e+02,3.666895141601562500e+02,3.585834960937500000e+02,3.576295166015625000e+02,3.662124938964843750e+02,3.690740051269531250e+02,3.705045166015625000e+02,3.762259826660156250e+02,3.795645141601562500e+02,3.895780029296875000e+02,3.924384765625000000e+02,3.962534790039062500e+02,4.029295043945312500e+02,4.100819702148437500e+02,4.158040161132812500e+02,4.153270263671875000e+02,4.100829772949218750e+02,4.143740234375000000e+02,4.162814941406250000e+02,4.186654663085937500e+02,4.162814941406250000e+02,4.167585144042968750e+02,4.158045043945312500e+02,4.086519775390625000e+02,3.986375122070312500e+02,4.019754943847656250e+02,4.034060058593750000e+02,3.986380004882812500e+02,3.957764892578125000e+02,3.891010131835937500e+02,3.933925170898437500e+02,4.034060058593750000e+02,4.067449951171875000e+02,4.100825195312500000e+02,4.129435119628906250e+02,4.148510131835937500e+02,4.177120056152343750e+02,4.200964965820312500e+02,4.167584838867187500e+02,4.167579956054687500e+02,4.158045043945312500e+02,4.143739929199218750e+02,4.148515014648437500e+02,4.148515014648437500e+02,4.129425048828125000e+02,4.105585021972656250e+02,4.148500061035156250e+02,4.162810058593750000e+02,4.143734741210937500e+02,4.200950317382812500e+02,4.262940063476562500e+02,4.296329956054687500e+02,4.291565246582031250e+02,4.277259826660156250e+02,4.296335144042968750e+02,4.296329956054687500e+02,4.363090209960937500e+02,4.477529907226562500e+02,4.587200012207031250e+02,4.615814819335937500e+02,4.591969909667968750e+02,4.596734924316406250e+02,4.673029785156250000e+02,4.725480041503906250e+02,4.687335205078125000e+02,4.692105102539062500e+02,4.711174926757812500e+02,4.630119934082031250e+02,4.558590087890625000e+02,4.453685302734375000e+02,4.510905151367187500e+02,4.577665100097656250e+02,4.620579833984375000e+02,4.563359985351562500e+02,4.506140136718750000e+02,4.453685302734375000e+02,4.510904846191406250e+02,4.525209960937500000e+02,4.515675048828125000e+02,4.553825073242187500e+02,4.539520263671875000e+02,4.453690185546875000e+02,4.444149780273437500e+02,4.467990112304687500e+02,4.529985046386718750e+02,4.596734924316406250e+02,4.677800292968750000e+02,4.735020141601562500e+02,4.773164978027343750e+02,4.768399963378906250e+02,4.701640014648437500e+02,4.634884643554687500e+02,4.625349731445312500e+02,4.639655151367187500e+02,4.615809936523437500e+02,4.520444946289062500e+02,4.515675048828125000e+02,4.572894897460937500e+02,4.653959960937500000e+02,4.715950317382812500e+02,4.787469787597656250e+02,4.720715332031250000e+02,4.735020141601562500e+02,4.749324951171875000e+02,4.763629760742187500e+02,4.777940063476562500e+02,4.854229736328125000e+02,4.949600219726562500e+02,4.963905029296875000e+02,4.911449890136718750e+02,4.925755004882812500e+02,4.897150268554687500e+02,4.887610168457031250e+02,4.863764953613281250e+02,4.825620117187500000e+02,4.792239990234375000e+02,4.882844848632812500e+02,4.882845153808593750e+02,4.744560241699218750e+02,4.744560241699218750e+02,4.777935180664062500e+02,4.706410217285156250e+02,4.739790039062500000e+02,4.754094848632812500e+02,4.754094848632812500e+02,4.644420166015625000e+02,4.510910034179687500e+02,4.439385070800781250e+02,4.472760009765625000e+02,4.510904846191406250e+02,4.572900085449218750e+02,4.615809936523437500e+02,4.558594970703125000e+02,4.506139526367187500e+02,4.525209960937500000e+02,4.477529907226562500e+02,4.415540161132812500e+02,4.329700012207031250e+02,4.262944946289062500e+02,4.253405151367187500e+02,4.262944946289062500e+02,4.348770141601562500e+02,4.467990112304687500e+02,4.520440063476562500e+02,4.563359985351562500e+02,4.606275024414062500e+02,4.620579833984375000e+02,4.653959960937500000e+02,4.711179809570312500e+02,4.715950317382812500e+02,4.653955078125000000e+02,4.711174926757812500e+02,4.811315002441406250e+02,4.916214904785156250e+02,5.016354980468750000e+02,5.073574829101562500e+02,5.221395263671875000e+02,5.307225341796875000e+02,5.269080200195312500e+02,5.235700073242187500e+02,5.230930175781250000e+02,5.145100097656250000e+02,5.102185058593750000e+02,5.102185058593750000e+02,5.078344726562500000e+02,5.121254882812500000e+02,5.145100097656250000e+02,5.168945312500000000e+02,5.197550048828125000e+02,5.226159667968750000e+02,5.335834960937500000e+02,5.407359619140625000e+02,5.407359619140625000e+02,5.350139770507812500e+02,5.283385009765625000e+02,5.297689819335937500e+02,5.269080200195312500e+02,5.259539794921875000e+02,5.278615112304687500e+02,5.230930175781250000e+02,5.288154907226562500e+02,5.335834960937500000e+02,5.340605468750000000e+02,5.402590332031250000e+02,5.545645141601562500e+02,5.579025268554687500e+02,5.593330078125000000e+02,5.531340332031250000e+02,5.469349975585937500e+02,5.483654785156250000e+02,5.507495117187500000e+02,5.512265014648437500e+02,5.455045166015625000e+02,5.416900024414062500e+02,5.350139770507812500e+02,5.326300048828125000e+02,5.383519897460937500e+02,5.402595214843750000e+02,5.321530151367187500e+02,5.292919921875000000e+02,5.254775390625000000e+02,5.197554931640625000e+02,5.192785034179687500e+02,5.307224731445312500e+02,5.416895141601562500e+02,5.373984985351562500e+02,5.345369873046875000e+02,5.412125244140625000e+02,5.369215087890625000e+02,5.207089843750000000e+02,5.188015136718750000e+02,5.331065063476562500e+02,5.474114990234375000e+02,5.645780029296875000e+02,5.888974609375000000e+02,6.094014892578125000e+02,6.194149780273437500e+02,6.141699829101562500e+02,6.089250488281250000e+02,6.022495117187500000e+02,5.879439697265625000e+02,5.664854736328125000e+02,5.459815063476562500e+02,5.326300048828125000e+02,5.335834960937500000e+02,5.278615112304687500e+02,5.331065063476562500e+02,5.416910400390625000e+02,5.493199462890625000e+02,5.598104858398437500e+02,5.545649414062500000e+02,5.302470092773437500e+02,5.259549560546875000e+02,5.307235107421875000e+02,5.364454956054687500e+02,5.493200073242187500e+02,5.502740478515625000e+02,5.455054931640625000e+02,5.502734375000000000e+02,5.474124755859375000e+02,5.397835083007812500e+02,5.345379638671875000e+02,5.207094726562500000e+02,5.178475341796875000e+02,5.154635009765625000e+02,4.987745056152343750e+02,4.735020141601562500e+02,4.773170166015625000e+02,5.083110351562500000e+02,5.207089843750000000e+02,5.226165161132812500e+02,5.307230224609375000e+02,5.383519897460937500e+02,5.536104736328125000e+02,5.626705322265625000e+02,5.607634887695312500e+02,5.660085449218750000e+02,5.607634887695312500e+02,5.412130126953125000e+02,5.488425292968750000e+02,5.588569946289062500e+02,5.583790283203125000e+02,5.579035644531250000e+02,5.574265136718750000e+02,5.631484985351562500e+02,5.760230102539062500e+02,6.012955322265625000e+02,6.008184814453125000e+02,5.846059570312500000e+02,5.846065673828125000e+02,5.941424560546875000e+02,5.979575195312500000e+02,5.688704833984375000e+02,5.421665039062500000e+02,5.388289794921875000e+02,5.397824707031250000e+02,5.559949951171875000e+02,5.559945068359375000e+02,5.660084838867187500e+02,5.631475219726562500e+02,5.869904785156250000e+02,6.098784790039062500e+02,6.175080566406250000e+02,6.189384765625000000e+02,6.260910034179687500e+02,6.423034667968750000e+02,6.647144775390625000e+02,6.957089843750000000e+02,7.028620605468750000e+02,7.081070556640625000e+02,7.123984985351562500e+02,7.147824707031250000e+02,7.190739746093750000e+02,7.267034912109375000e+02,7.362404785156250000e+02,7.486380004882812500e+02,7.615124511718750000e+02,7.696190185546875000e+02,7.596049804687500000e+02,7.410090332031250000e+02,7.133525390625000000e+02,7.042924804687500000e+02,7.095374755859375000e+02,7.119215087890625000e+02,7.100139770507812500e+02,7.305185546875000000e+02,7.391009521484375000e+02,7.386245117187500000e+02,7.286109619140625000e+02,7.281340332031250000e+02,7.448234863281250000e+02,7.510224609375000000e+02,7.677114868164062500e+02,7.791555175781250000e+02,7.915535278320312500e+02,8.211170043945312500e+02,8.544954833984375000e+02,8.730925292968750000e+02,8.788144531250000000e+02,8.916895141601562500e+02,8.983649902343750000e+02,9.231605224609375000e+02,9.231599731445312500e+02,9.417575073242187500e+02,9.412800292968750000e+02,8.921660156250000000e+02,8.502045288085937500e+02,8.211175537109375000e+02,7.963214721679687500e+02,7.958449707031250000e+02,8.039515380859375000e+02,8.201634521484375000e+02,8.254084472656250000e+02,8.463895263671875000e+02,8.821524658203125000e+02,9.231614990234375000e+02,9.202999877929687500e+02,8.955045166015625000e+02,8.707084960937500000e+02,8.683239746093750000e+02,8.568800048828125000e+02,8.425749511718750000e+02,8.373300170898437500e+02,8.535424804687500000e+02,8.649865112304687500e+02,9.074244995117187500e+02,9.489114990234375000e+02,9.670314941406250000e+02,9.975515136718750000e+02,1.024729003906250000e+03,1.034264526367187500e+03,1.068598999023437500e+03,1.090532470703125000e+03,1.091010986328125000e+03,1.091010498046875000e+03,1.098639526367187500e+03,1.110560546875000000e+03,1.105793457031250000e+03,1.101020996093750000e+03,1.097208007812500000e+03,1.122480957031250000e+03,1.137262573242187500e+03,1.100071044921875000e+03,1.088148437500000000e+03,1.080517578125000000e+03,1.111990478515625000e+03,1.161579956054687500e+03,1.170640014648437500e+03,1.175889892578125000e+03,1.174455078125000000e+03,1.182088989257812500e+03,1.179223388671875000e+03,1.166829956054687500e+03,1.136307983398437500e+03,1.128680053710937500e+03,1.112467529296875000e+03,1.112944458007812500e+03,1.142029541015625000e+03,1.199730468750000000e+03,1.222142456054687500e+03,1.219755004882812500e+03,1.224050048828125000e+03,1.282225097656250000e+03,1.293189941406250000e+03,1.259810058593750000e+03,1.198301513671875000e+03,1.191625000000000000e+03,1.205455078125000000e+03,1.182084960937500000e+03,1.206880126953125000e+03,1.230725097656250000e+03,1.194484985351562500e+03,1.184945922851562500e+03,1.143461547851562500e+03,1.086716064453125000e+03,1.079566406250000000e+03,1.089103515625000000e+03,1.172068969726562500e+03,1.217370483398437500e+03,1.228815063476562500e+03,1.234537963867187500e+03,1.222142944335937500e+03,1.105317504882812500e+03,1.017098510742187500e+03,9.656009521484375000e+02,8.454404907226562500e+02,8.020458984375000000e+02,7.972760009765625000e+02,8.020399780273437500e+02,7.042898559570312500e+02,5.140300292968750000e+02,4.510950927734375000e+02,3.500001220703125000e+02,3.247248535156250000e+02,2.899150390625000000e+02,2.365100097656250000e+02,1.130100097656250000e+02,1.568801269531250000e+02,1.997949218750000000e+02,2.055200195312500000e+02,2.570148925781250000e+02,2.837148437500000000e+02,2.860107421875000000e+00,-6.151513671875000000e+01,1.053798828125000000e+02,3.008850097656250000e+02,4.239099121093750000e+02,5.559948730468750000e+02,4.854199218750000000e+02,1.287500000000000000e+01,-1.916899414062500000e+02,-2.183952636718750000e+02,-1.554450683593750000e+02,-1.134899902343750000e+02,4.625512695312500000e+01,2.841948242187500000e+02,6.723486328125000000e+01,-2.603500976562500000e+02,-9.393994140625000000e+01,4.472700195312500000e+02,2.417600097656250000e+02,3.981599121093750000e+02,7.190700683593750000e+02,1.032845214843750000e+03,7.934550781250000000e+02,3.628696289062500000e+02,8.907250976562500000e+02,5.536000976562500000e+02,-9.049995117187500000e+02,-1.138200195312500000e+03,0.000000000000000000e+00,6.649414062500000000e+00,0.000000000000000000e+00,0.000000000000000000e+00,0.000000000000000000e+00,1.140100585937500000e+03,1.677000000000000000e+03,0.000000000000000000e+00,0.000000000000000000e+00,0.000000000000000000e+00,0.000000000000000000e+00,0.000000000000000000e+00,0.000000000000000000e+00,0.000000000000000000e+00,0.000000000000000000e+00,0.000000000000000000e+00,0.000000000000000000e+00,0.000000000000000000e+00,0.000000000000000000e+00,0.000000000000000000e+00,0.000000000000000000e+00,0.000000000000000000e+00,0.000000000000000000e+00,0.000000000000000000e+00,0.000000000000000000e+00,0.000000000000000000e+00,0.000000000000000000e+00,0.000000000000000000e+00,0.000000000000000000e+00,0.000000000000000000e+00,0.000000000000000000e+00,0.000000000000000000e+00,0.000000000000000000e+00,0.000000000000000000e+00,0.000000000000000000e+00,0.000000000000000000e+00,0.000000000000000000e+00,0.000000000000000000e+00,0.000000000000000000e+00,0.000000000000000000e+00,0.000000000000000000e+00,0.000000000000000000e+00,0.000000000000000000e+00,0.000000000000000000e+00,0.000000000000000000e+00,0.000000000000000000e+00,0.000000000000000000e+00,0.000000000000000000e+00,0.000000000000000000e+00,-1.028500000000000000e+03,-3.833799804687500000e+03,-4.719250000000000000e+03,-4.916700195312500000e+03,-4.070299804687500000e+03,-3.549134521484375000e+03,-3.223454833984375000e+03,-3.242505371093750000e+03,-3.735074707031250000e+03,-4.190915039062500000e+03,-3.590614990234375000e+03,-3.136195068359375000e+03,-2.661234863281250000e+03,-2.929210205078125000e+03,-2.292650146484375000e+03,-1.811520019531250000e+03,-3.380774902343750000e+03,-4.315855468750000000e+03,-3.841895019531250000e+03,-3.088989746093750000e+03,-3.262044677734375000e+03,-2.349860107421875000e+03,-1.782435058593750000e+03,-2.430455078125000000e+03,-2.928250244140625000e+03,-2.007984985351562500e+03,-1.554500122070312500e+03,-2.128134765625000000e+03,-2.310764892578125000e+03,-2.600685058593750000e+03,-2.549662353515625000e+03,-2.052322021484375000e+03,-1.732840576171875000e+03,-1.915463500976562500e+03,-2.305046142578125000e+03,-2.655521484375000000e+03,-2.717035156250000000e+03,-2.111449462890625000e+03,-1.691827758789062500e+03,-1.531133178710937500e+03,-1.395229858398437500e+03,-1.422885986328125000e+03,-1.345642089843750000e+03,-1.284603515625000000e+03,-1.490123046875000000e+03,-1.688487426757812500e+03,-1.560217041015625000e+03,-1.508718017578125000e+03,-1.864924804687500000e+03,-1.964104980468750000e+03,-1.963152587890625000e+03,-2.162948486328125000e+03,-2.214923583984375000e+03,-1.653199951171875000e+03,-1.909744873046875000e+03,-2.208245605468750000e+03,-1.946941040039062500e+03,-1.824389648437500000e+03,-1.956474975585937500e+03,-1.946458007812500000e+03,-1.969820434570312500e+03,-2.292644531250000000e+03,-2.324590087890625000e+03,-2.178677490234375000e+03,-2.326980957031250000e+03,-2.118127197265625000e+03,-1.943119140625000000e+03,-1.998432495117187500e+03,-2.051363525390625000e+03,-1.927864013671875000e+03,-1.938830566406250000e+03,-2.128611572265625000e+03,-2.096660644531250000e+03,-1.780996948242187500e+03,-1.521119018554687500e+03,-1.202590087890625000e+03,-1.254563476562500000e+03,-1.714236938476562500e+03,-1.810084472656250000e+03,-1.840601440429687500e+03,-1.847752441406250000e+03,-1.842028930664062500e+03,-1.644145019531250000e+03,-1.402862426757812500e+03,-1.429088012695312500e+03,-1.534469970703125000e+03,-1.766215087890625000e+03,-1.750960083007812500e+03,-1.766695068359375000e+03,-1.674189941406250000e+03,-1.590739990234375000e+03,-1.576429931640625000e+03,-1.607429931640625000e+03,-1.536375000000000000e+03,-1.628885009765625000e+03,-1.819145019531250000e+03,-1.838694946289062500e+03,-1.855864990234375000e+03,-1.936445068359375000e+03,-1.880179931640625000e+03,-1.941695068359375000e+03,-1.849659912109375000e+03,-1.889239990234375000e+03,-2.026564941406250000e+03,-1.994145019531250000e+03,-1.876844970703125000e+03,-1.787194946289062500e+03,-1.678955078125000000e+03,-1.690869995117187500e+03,-1.719479980468750000e+03,-1.671320068359375000e+03,-1.696119995117187500e+03,-1.768594970703125000e+03,-1.679425048828125000e+03,-1.718530029296875000e+03,-1.898294921875000000e+03,-2.020369995117187500e+03,-2.089514892578125000e+03,-2.111449951171875000e+03,-1.981744995117187500e+03,-1.915469970703125000e+03,-1.844415039062500000e+03,-1.776705078125000000e+03,-1.761919921875000000e+03,-1.699455078125000000e+03,-1.626025024414062500e+03,-1.619820068359375000e+03,-1.653679931640625000e+03,-1.662739990234375000e+03,-1.694684936523437500e+03,-1.648430053710937500e+03,-1.637465087890625000e+03,-1.665125000000000000e+03,-1.690870117187500000e+03,-1.640804931640625000e+03,-1.573570068359375000e+03,-1.515869995117187500e+03,-1.459604980468750000e+03,-1.419550048828125000e+03,-1.431469970703125000e+03,-1.462945068359375000e+03,-1.499659912109375000e+03,-1.556885009765625000e+03,-1.616964965820312500e+03,-1.633655029296875000e+03,-1.604084960937500000e+03,-1.588354980468750000e+03,-1.549729980468750000e+03,-1.541145019531250000e+03,-1.543054931640625000e+03,-1.531130004882812500e+03,-1.459130004882812500e+03,-1.440054931640625000e+03,-1.453405029296875000e+03,-1.463900024414062500e+03,-1.436239990234375000e+03,-1.411919921875000000e+03,-1.411920043945312500e+03,-1.385219970703125000e+03,-1.378070068359375000e+03
-5.641015014648437500e+02,-5.612404785156250000e+02,-5.574254760742187500e+02,-5.545645141601562500e+02,-5.478889770507812500e+02,-5.464584960937500000e+02,-5.493189697265625000e+02,-5.497965087890625000e+02,-5.507500000000000000e+02,-5.531340332031250000e+02,-5.507495117187500000e+02,-5.493189697265625000e+02,-5.440739746093750000e+02,-5.397824707031250000e+02,-5.402595214843750000e+02,-5.445510253906250000e+02,-5.497960205078125000e+02,-5.555179443359375000e+02,-5.559945068359375000e+02,-5.588560180664062500e+02,-5.650545043945312500e+02,-5.698229980468750000e+02,-5.731610107421875000e+02,-5.702999877929687500e+02,-5.655314941406250000e+02,-5.626704711914062500e+02,-5.636245117187500000e+02,-5.636245117187500000e+02,-5.636239624023437500e+02,-5.626704711914062500e+02,-5.679160156250000000e+02,-5.679155273437500000e+02,-5.641015014648437500e+02,-5.545640258789062500e+02,-5.450274658203125000e+02,-5.373984985351562500e+02,-5.359680175781250000e+02,-5.435969848632812500e+02,-5.540880126953125000e+02,-5.574254760742187500e+02,-5.507495117187500000e+02,-5.373980102539062500e+02,-5.230930175781250000e+02,-5.216624755859375000e+02,-5.307224731445312500e+02,-5.469349975585937500e+02,-5.502730102539062500e+02,-5.440739746093750000e+02,-5.378750000000000000e+02,-5.393054809570312500e+02,-5.369215087890625000e+02,-5.321530151367187500e+02,-5.278614501953125000e+02,-5.226159667968750000e+02,-5.216624755859375000e+02,-5.226159667968750000e+02,-5.254774780273437500e+02,-5.202319946289062500e+02,-5.183244628906250000e+02,-5.230935058593750000e+02,-5.245234985351562500e+02,-5.250004882812500000e+02,-5.245240478515625000e+02,-5.235700073242187500e+02,-5.211860351562500000e+02,-5.149869995117187500e+02,-5.164174804687500000e+02,-5.173715209960937500e+02,-5.183250122070312500e+02,-5.197550048828125000e+02,-5.126030273437500000e+02,-5.168939819335937500e+02,-5.197554931640625000e+02,-5.254769897460937500e+02,-5.259545288085937500e+02,-5.188015136718750000e+02,-5.126030273437500000e+02,-5.054505004882812500e+02,-5.059270019531250000e+02,-5.083109741210937500e+02,-5.130795288085937500e+02,-5.202324829101562500e+02,-5.216630249023437500e+02,-5.154639892578125000e+02,-5.140335083007812500e+02,-5.135560302734375000e+02,-5.097415161132812500e+02,-5.059270019531250000e+02,-5.030660400390625000e+02,-5.092650146484375000e+02,-5.149869995117187500e+02,-5.145104980468750000e+02,-5.068810424804687500e+02,-4.982974853515625000e+02,-4.968670043945312500e+02,-5.035430297851562500e+02,-5.068804931640625000e+02,-5.059270019531250000e+02,-4.992514953613281250e+02,-4.949595031738281250e+02,-4.901914672851562500e+02,-4.906679992675781250e+02,-4.849465026855468750e+02,-4.768400268554687500e+02,-4.782705078125000000e+02,-4.835154724121093750e+02,-4.863770141601562500e+02,-4.830390014648437500e+02,-4.730250244140625000e+02,-4.692104492187500000e+02,-4.639655151367187500e+02,-4.744559936523437500e+02,-4.763630065917968750e+02,-4.758864746093750000e+02,-4.711180114746093750e+02,-4.649190063476562500e+02,-4.620579833984375000e+02,-4.644419860839843750e+02,-4.668259887695312500e+02,-4.625349731445312500e+02,-4.601504821777343750e+02,-4.634890136718750000e+02,-4.711180114746093750e+02,-4.773169860839843750e+02,-4.801774902343750000e+02,-4.849459838867187500e+02,-4.849459838867187500e+02,-4.830390014648437500e+02,-4.782705078125000000e+02,-4.816084594726562500e+02,-4.806544799804687500e+02,-4.844694824218750000e+02,-4.806545104980468750e+02,-4.797009887695312500e+02,-4.816080017089843750e+02,-4.787474975585937500e+02,-4.715944824218750000e+02,-4.673035278320312500e+02,-4.706409912109375000e+02,-4.687334899902343750e+02,-4.611044921875000000e+02,-4.529985351562500000e+02,-4.501370239257812500e+02,-4.506140136718750000e+02,-4.496605224609375000e+02,-4.491835327148437500e+02,-4.477529907226562500e+02,-4.491835327148437500e+02,-4.487070007324218750e+02,-4.487065124511718750e+02,-4.487064819335937500e+02,-4.525209960937500000e+02,-4.582434997558593750e+02,-4.563359985351562500e+02,-4.482294921875000000e+02,-4.439379882812500000e+02,-4.358319702148437500e+02,-4.291560058593750000e+02,-4.229569702148437500e+02,-4.167585144042968750e+02,-4.177120361328125000e+02,-4.258185119628906250e+02,-4.282025146484375000e+02,-4.324940185546875000e+02,-4.372625122070312500e+02,-4.439379882812500000e+02,-4.482294921875000000e+02,-4.434615173339843750e+02,-4.420310058593750000e+02,-4.406004943847656250e+02,-4.391700439453125000e+02,-4.372625122070312500e+02,-4.301100158691406250e+02,-4.320169677734375000e+02,-4.391694946289062500e+02,-4.367860107421875000e+02,-4.282025146484375000e+02,-4.210499877929687500e+02,-4.239109802246093750e+02,-4.291564941406250000e+02,-4.286790161132812500e+02,-4.243880004882812500e+02,-4.229575195312500000e+02,-4.243880004882812500e+02,-4.253414916992187500e+02,-4.272490234375000000e+02,-4.253419799804687500e+02,-4.234345092773437500e+02,-4.200964965820312500e+02,-4.215270080566406250e+02,-4.196195068359375000e+02,-4.158045043945312500e+02,-4.091290283203125000e+02,-4.048375244140625000e+02,-4.043609924316406250e+02,-4.072219848632812500e+02,-4.124669799804687500e+02,-4.167585144042968750e+02,-4.162814941406250000e+02,-4.162814941406250000e+02,-4.191424865722656250e+02,-4.239110107421875000e+02,-4.243880004882812500e+02,-4.239110107421875000e+02,-4.181889648437500000e+02,-4.100825195312500000e+02,-4.081754760742187500e+02,-4.119899902343750000e+02,-4.086520080566406250e+02,-4.081755065917968750e+02,-4.129440307617187500e+02,-4.134205017089843750e+02,-4.134204711914062500e+02,-4.158045043945312500e+02,-4.153280029296875000e+02,-4.053139953613281250e+02,-3.952994995117187500e+02,-3.929160156250000000e+02,-3.943469848632812500e+02,-3.957780151367187500e+02,-3.891020202636718750e+02,-3.833800048828125000e+02,-3.867180175781250000e+02,-3.891015014648437500e+02,-3.876715087890625000e+02,-3.867174682617187500e+02,-3.886250000000000000e+02,-3.924395141601562500e+02,-3.986385192871093750e+02,-3.972080078125000000e+02,-3.967309875488281250e+02,-3.924394531250000000e+02,-3.852875366210937500e+02,-3.728890075683593750e+02,-3.714584960937500000e+02,-3.728890075683593750e+02,-3.805189819335937500e+02,-3.800419921875000000e+02,-3.767040100097656250e+02,-3.790885009765625000e+02,-3.867180175781250000e+02,-3.891019897460937500e+02,-3.829029846191406250e+02,-3.781350097656250000e+02,-3.762274780273437500e+02,-3.733664855957031250e+02,-3.724125061035156250e+02,-3.695505065917968750e+02,-3.628750000000000000e+02,-3.628750000000000000e+02,-3.681199951171875000e+02,-3.752730102539062500e+02,-3.705044860839843750e+02,-3.733654785156250000e+02,-3.776579895019531250e+02,-3.771809997558593750e+02,-3.695514831542968750e+02,-3.671669921875000000e+02,-3.681205139160156250e+02,-3.685974731445312500e+02,-3.681205139160156250e+02,-3.709819946289062500e+02,-3.762269897460937500e+02,-3.833800048828125000e+02,-3.747969970703125000e+02,-3.652595214843750000e+02,-3.623985290527343750e+02,-3.619214782714843750e+02,-3.657364807128906250e+02,-3.690740051269531250e+02,-3.647825012207031250e+02,-3.652595214843750000e+02,-3.633519897460937500e+02,-3.609679870605468750e+02,-3.600144958496093750e+02,-3.614450073242187500e+02,-3.638289794921875000e+02,-3.609679870605468750e+02,-3.566764831542968750e+02,-3.552460021972656250e+02,-3.547695312500000000e+02,-3.547695007324218750e+02,-3.509534912109375000e+02,-3.495230102539062500e+02,-3.447545166015625000e+02,-3.423704833984375000e+02,-3.376020202636718750e+02,-3.285424804687500000e+02,-3.247275085449218750e+02,-3.209124755859375000e+02,-3.194819946289062500e+02,-3.137600097656250000e+02,-3.142369995117187500e+02,-3.161445007324218750e+02,-3.232969970703125000e+02,-3.261579895019531250e+02,-3.256809997558593750e+02,-3.256814880371093750e+02,-3.266349792480468750e+02,-3.190054931640625000e+02,-3.175750122070312500e+02,-3.175750122070312500e+02,-3.166215209960937500e+02,-3.156679992675781250e+02,-3.085150146484375000e+02,-3.032695007324218750e+02,-2.956405029296875000e+02,-2.880110168457031250e+02,-2.799049987792968750e+02,-2.698915100097656250e+02,-2.636919860839843750e+02,-2.617844848632812500e+02,-2.617850036621093750e+02,-2.603540039062500000e+02,-2.551091003417968750e+02,-2.574929809570312500e+02,-2.565394897460937500e+02,-2.522479858398437500e+02,-2.484335021972656250e+02,-2.493869934082031250e+02,-2.484335021972656250e+02,-2.374659423828125000e+02,-2.346049499511718750e+02,-2.326976013183593750e+02,-2.341283874511718750e+02,-2.279295349121093750e+02,-2.245917053222656250e+02,-2.131473541259765625e+02,-2.121933593750000000e+02,-2.083790130615234375e+02,-1.969346466064453125e+02,-1.840604400634765625e+02,-1.740463104248046875e+02,-1.730929565429687500e+02,-1.726161499023437500e+02,-1.673706054687500000e+02,-1.573571929931640625e+02,-1.511584930419921875e+02,-1.392375946044921875e+02,-1.277932052612304688e+02,-1.187331008911132812e+02,-1.173025512695312500e+02,-1.163490447998046875e+02,-1.077660522460937500e+02,-9.250654602050781250e+01,-8.249299621582031250e+01,-7.963229370117187500e+01,-7.343299865722656250e+01,-6.485015869140625000e+01,-5.340574264526367188e+01,-4.673040008544921875e+01,-4.529990005493164062e+01,-3.719349670410156250e+01,-2.145750045776367188e+01,-3.815002441406250000e+00,9.536499023437500000e+00,1.907350158691406250e+01,2.622650527954101562e+01,3.480955123901367188e+01,3.433240509033203125e+01,3.576290512084960938e+01,3.957760620117187500e+01,4.816080093383789062e+01,5.435949707031250000e+01,6.151249694824218750e+01,6.723434448242187500e+01,8.297000885009765625e+01,8.916885375976562500e+01,8.344675445556640625e+01,8.630784606933593750e+01,8.773854827880859375e+01,9.012255096435546875e+01,9.059954833984375000e+01,9.203012084960937500e+01,9.059965515136718750e+01,9.107649993896484375e+01,9.059949493408203125e+01,8.916897583007812500e+01,8.964581298828125000e+01,8.821553802490234375e+01,9.012280273437500000e+01,8.916895294189453125e+01,8.297002410888671875e+01,8.249318695068359375e+01,8.773840332031250000e+01,9.012265777587890625e+01,9.346050262451171875e+01,9.822890472412109375e+01,1.068119506835937500e+02,1.182562942504882812e+02,1.239782943725585938e+02,1.187331542968750000e+02,1.173024902343750000e+02,1.177794952392578125e+02,1.187331466674804688e+02,1.192097930908203125e+02,1.201634979248046875e+02,1.230248031616210938e+02,1.258856964111328125e+02,1.263624954223632812e+02,1.263624954223632812e+02,1.268395004272460938e+02,1.349455413818359375e+02,1.406677551269531250e+02,1.425749511718750000e+02,1.420982513427734375e+02,1.435287475585937500e+02,1.497274475097656250e+02,1.478201904296875000e+02,1.449593505859375000e+02,1.492505493164062500e+02,1.559262084960937500e+02,1.592640533447265625e+02,1.573567504882812500e+02,1.602177581787109375e+02,1.616482543945312500e+02,1.640332031250000000e+02,1.635561981201171875e+02,1.645098571777343750e+02,1.711859436035156250e+02,1.721394500732421875e+02,1.716627502441406250e+02,1.711859436035156250e+02,1.716624450683593750e+02,1.778614501953125000e+02,1.802454528808593750e+02,1.783384094238281250e+02,1.721393585205078125e+02,1.764308929443359375e+02,1.740465850830078125e+02,1.769079437255859375e+02,1.869214477539062500e+02,1.969349975585937500e+02,2.069485015869140625e+02,2.203000183105468750e+02,2.193465118408203125e+02,2.250684967041015625e+02,2.250684967041015625e+02,2.255455017089843750e+02,2.250684967041015625e+02,2.255455017089843750e+02,2.250685119628906250e+02,2.250685119628906250e+02,2.255455017089843750e+02,2.264989929199218750e+02,2.279299926757812500e+02,2.293599853515625000e+02,2.384200134277343750e+02,2.422344970703125000e+02,2.355589904785156250e+02,2.331749877929687500e+02,2.336519927978515625e+02,2.350820007324218750e+02,2.479565124511718750e+02,2.517715148925781250e+02,2.574934997558593750e+02,2.603545227050781250e+02,2.617850036621093750e+02,2.689375000000000000e+02,2.779974975585937500e+02,2.841959838867187500e+02,2.818120117187500000e+02,2.803815002441406250e+02,2.765670166015625000e+02,2.751364746093750000e+02,2.789509887695312500e+02,2.832424926757812500e+02,2.851499938964843750e+02,2.889644775390625000e+02,2.903954772949218750e+02,2.970709838867187500e+02,3.104230346679687500e+02,3.175755004882812500e+02,3.242514953613281250e+02,3.256815185546875000e+02,3.266350097656250000e+02,3.280654907226562500e+02,3.252050170898437500e+02,3.294960021972656250e+02,3.323574829101562500e+02,3.333110046386718750e+02,3.309270019531250000e+02,3.266354980468750000e+02,3.204360046386718750e+02,3.256809997558593750e+02,3.333109741210937500e+02,3.347415161132812500e+02,3.356954956054687500e+02,3.361719970703125000e+02,3.390330200195312500e+02,3.352185058593750000e+02,3.337880249023437500e+02,3.342644958496093750e+02,3.409404907226562500e+02,3.428480224609375000e+02,3.461860046386718750e+02,3.476160278320312500e+02,3.438015136718750000e+02,3.409404907226562500e+02,3.376024780273437500e+02,3.352180175781250000e+02,3.347415161132812500e+02,3.304500122070312500e+02,3.256814880371093750e+02,3.266354980468750000e+02,3.328345031738281250e+02,3.409404907226562500e+02,3.428474731445312500e+02,3.390330200195312500e+02,3.414169921875000000e+02,3.399869995117187500e+02,3.438015136718750000e+02,3.428474731445312500e+02,3.414169921875000000e+02,3.457090148925781250e+02,3.533380126953125000e+02,3.547689819335937500e+02,3.461854858398437500e+02,3.452319946289062500e+02,3.561989746093750000e+02,3.662124938964843750e+02,3.614445190429687500e+02,3.590599975585937500e+02,3.590604858398437500e+02,3.533380126953125000e+02,3.438014831542968750e+02,3.352185058593750000e+02,3.328345031738281250e+02,3.337880249023437500e+02,3.371260070800781250e+02,3.390329895019531250e+02,3.352185058593750000e+02,3.371254882812500000e+02,3.428479919433593750e+02,3.438015136718750000e+02,3.442785034179687500e+02,3.533380126953125000e+02,3.623980102539062500e+02,3.719345092773437500e+02,3.724119873046875000e+02,3.743190002441406250e+02,3.790874938964843750e+02,3.862395019531250000e+02,3.781340026855468750e+02,3.714580078125000000e+02,3.700274963378906250e+02,3.719349975585937500e+02,3.767034912109375000e+02,3.666895141601562500e+02,3.557225036621093750e+02,3.542919921875000000e+02,3.609679870605468750e+02,3.647825012207031250e+02,3.685969848632812500e+02,3.757495117187500000e+02,3.752730102539062500e+02,3.705045166015625000e+02,3.633520202636718750e+02,3.733654785156250000e+02,3.805180053710937500e+02,3.876705017089843750e+02,3.976839904785156250e+02,4.029289855957031250e+02,4.143735046386718750e+02,4.181889953613281250e+02,4.229574890136718750e+02,4.229575195312500000e+02,4.205729980468750000e+02,4.200964965820312500e+02,4.253414916992187500e+02,4.262954711914062500e+02,4.243880004882812500e+02,4.177124938964843750e+02,4.177125244140625000e+02,4.172355346679687500e+02,4.153269958496093750e+02,4.086514892578125000e+02,4.019754943847656250e+02,3.986380004882812500e+02,4.072210083007812500e+02,4.081744995117187500e+02,4.138964843750000000e+02,4.119890136718750000e+02,4.096049804687500000e+02,4.053134765625000000e+02,4.019754943847656250e+02,4.029289855957031250e+02,4.076975097656250000e+02,4.148500061035156250e+02,4.115124816894531250e+02,4.067440185546875000e+02,4.062674865722656250e+02,4.067440185546875000e+02,4.086514892578125000e+02,4.158040161132812500e+02,4.224804992675781250e+02,4.181890258789062500e+02,4.119890136718750000e+02,4.110355224609375000e+02,4.162820129394531250e+02,4.253414916992187500e+02,4.310634765625000000e+02,4.301099853515625000e+02,4.377395019531250000e+02,4.463219909667968750e+02,4.558590087890625000e+02,4.596740112304687500e+02,4.553819885253906250e+02,4.529984741210937500e+02,4.568129882812500000e+02,4.563359985351562500e+02,4.506140136718750000e+02,4.472760009765625000e+02,4.506140136718750000e+02,4.520444946289062500e+02,4.496605224609375000e+02,4.491835327148437500e+02,4.448919982910156250e+02,4.372625122070312500e+02,4.382150268554687500e+02,4.363074951171875000e+02,4.348770141601562500e+02,4.324930114746093750e+02,4.329710083007812500e+02,4.324939880371093750e+02,4.329700012207031250e+02,4.363090209960937500e+02,4.415539855957031250e+02,4.363090209960937500e+02,4.401234741210937500e+02,4.477525024414062500e+02,4.525209960937500000e+02,4.525209960937500000e+02,4.444150390625000000e+02,4.444149780273437500e+02,4.515679931640625000e+02,4.649189758300781250e+02,4.687340087890625000e+02,4.701640014648437500e+02,4.801774902343750000e+02,4.744554748535156250e+02,4.701645202636718750e+02,4.649190063476562500e+02,4.644420166015625000e+02,4.653959960937500000e+02,4.663494873046875000e+02,4.601505126953125000e+02,4.587200012207031250e+02,4.587200012207031250e+02,4.587200012207031250e+02,4.520444946289062500e+02,4.496605224609375000e+02,4.520444946289062500e+02,4.553825073242187500e+02,4.644425048828125000e+02,4.701640014648437500e+02,4.711179809570312500e+02,4.735025024414062500e+02,4.763629760742187500e+02,4.758865356445312500e+02,4.782705078125000000e+02,4.868535156250000000e+02,4.906685180664062500e+02,4.944830017089843750e+02,4.887610168457031250e+02,4.820855102539062500e+02,4.773164672851562500e+02,4.744555053710937500e+02,4.701640014648437500e+02,4.763630371093750000e+02,4.739790039062500000e+02,4.596734619140625000e+02,4.506140136718750000e+02,4.501370239257812500e+02,4.577665100097656250e+02,4.625344848632812500e+02,4.615809936523437500e+02,4.553820190429687500e+02,4.611040039062500000e+02,4.663500366210937500e+02,4.696875000000000000e+02,4.711179809570312500e+02,4.663494873046875000e+02,4.639649658203125000e+02,4.601505126953125000e+02,4.563359985351562500e+02,4.520444946289062500e+02,4.506140136718750000e+02,4.515675048828125000e+02,4.553820190429687500e+02,4.682570190429687500e+02,4.763635253906250000e+02,4.758865051269531250e+02,4.758859863281250000e+02,4.711179809570312500e+02,4.763630371093750000e+02,4.763635253906250000e+02,4.692105102539062500e+02,4.696875000000000000e+02,4.758860168457031250e+02,4.816079711914062500e+02,4.920985107421875000e+02,5.002050170898437500e+02,5.044964904785156250e+02,5.049735107421875000e+02,5.006820068359375000e+02,4.982974853515625000e+02,4.920984802246093750e+02,4.882839965820312500e+02,4.887609863281250000e+02,4.863770141601562500e+02,4.801780090332031250e+02,4.863770141601562500e+02,5.011584777832031250e+02,5.126030273437500000e+02,5.130794677734375000e+02,5.154639892578125000e+02,5.207089843750000000e+02,5.149869995117187500e+02,5.035429992675781250e+02,4.959134826660156250e+02,4.863770141601562500e+02,4.859000244140625000e+02,4.930524902343750000e+02,4.935294799804687500e+02,4.959135131835937500e+02,5.073580017089843750e+02,5.278615112304687500e+02,5.407359619140625000e+02,5.512265014648437500e+02,5.583790283203125000e+02,5.602864990234375000e+02,5.583790283203125000e+02,5.583795166015625000e+02,5.569490356445312500e+02,5.450274658203125000e+02,5.407359619140625000e+02,5.373980102539062500e+02,5.373984985351562500e+02,5.359680175781250000e+02,5.383519897460937500e+02,5.350139770507812500e+02,5.335834960937500000e+02,5.345374755859375000e+02,5.350139770507812500e+02,5.464580078125000000e+02,5.483654785156250000e+02,5.378754882812500000e+02,5.221395263671875000e+02,5.116489868164062500e+02,5.192785034179687500e+02,5.335834960937500000e+02,5.388289794921875000e+02,5.416900024414062500e+02,5.474119873046875000e+02,5.502725219726562500e+02,5.455045166015625000e+02,5.297690429687500000e+02,5.354904785156250000e+02,5.502730102539062500e+02,5.559945068359375000e+02,5.569489746093750000e+02,5.540875244140625000e+02,5.569484863281250000e+02,5.526569824218750000e+02,5.474119873046875000e+02,5.502724609375000000e+02,5.598095092773437500e+02,5.464580078125000000e+02,5.359680175781250000e+02,5.364445190429687500e+02,5.502730102539062500e+02,5.588560180664062500e+02,5.564730224609375000e+02,5.588569946289062500e+02,5.550424804687500000e+02,5.512275390625000000e+02,5.402604980468750000e+02,5.216635131835937500e+02,5.259550170898437500e+02,5.378765258789062500e+02,5.445515136718750000e+02,5.445515136718750000e+02,5.340609741210937500e+02,5.264320068359375000e+02,5.378759765625000000e+02,5.450285034179687500e+02,5.483664550781250000e+02,5.598104858398437500e+02,5.645789794921875000e+02,5.488430175781250000e+02,5.512275390625000000e+02,5.378759765625000000e+02,5.149869995117187500e+02,5.025895385742187500e+02,5.002049560546875000e+02,4.973439941406250000e+02,5.111719970703125000e+02,5.373984985351562500e+02,5.598104858398437500e+02,5.698239746093750000e+02,5.788845214843750000e+02,5.912814941406250000e+02,6.122630615234375000e+02,6.213225097656250000e+02,6.065405273437500000e+02,5.846065673828125000e+02,5.731619873046875000e+02,5.683934936523437500e+02,5.569495239257812500e+02,5.593339843750000000e+02,5.736390380859375000e+02,5.812680053710937500e+02,5.941424560546875000e+02,6.165539550781250000e+02,6.284749755859375000e+02,6.217989501953125000e+02,6.127395019531250000e+02,6.065405273437500000e+02,6.046329956054687500e+02,5.793609619140625000e+02,5.412130126953125000e+02,5.364445190429687500e+02,5.612399902343750000e+02,6.003420410156250000e+02,6.046335449218750000e+02,5.879439697265625000e+02,5.807915039062500000e+02,6.012955322265625000e+02,6.032025146484375000e+02,5.998649902343750000e+02,5.989114990234375000e+02,6.260910034179687500e+02,6.508864746093750000e+02,6.656685180664062500e+02,6.690064697265625000e+02,6.752055053710937500e+02,6.818809814453125000e+02,6.814039916992187500e+02,6.856954956054687500e+02,6.885565185546875000e+02,6.971395263671875000e+02,6.890335083007812500e+02,6.728210449218750000e+02,6.599465332031250000e+02,6.718669433593750000e+02,6.699599609375000000e+02,6.666220092773437500e+02,6.609000244140625000e+02,6.670989990234375000e+02,6.914179687500000000e+02,7.071529541015625000e+02,7.262269897460937500e+02,7.586519775390625000e+02,7.801094970703125000e+02,7.958449707031250000e+02,7.896459960937500000e+02,7.700954589843750000e+02,7.710489501953125000e+02,7.762944946289062500e+02,7.791560058593750000e+02,7.658045654296875000e+02,7.624664916992187500e+02,7.920299682617187500e+02,8.115805053710937500e+02,8.263624877929687500e+02,8.316074829101562500e+02,8.425750122070312500e+02,8.559265136718750000e+02,8.678469848632812500e+02,8.721389770507812500e+02,8.740460205078125000e+02,8.726154785156250000e+02,8.430520019531250000e+02,8.277929687500000000e+02,7.996594848632812500e+02,7.872614746093750000e+02,8.029974975585937500e+02,8.258859863281250000e+02,8.444839477539062500e+02,8.487775268554687500e+02,8.702335205078125000e+02,8.773834838867187500e+02,8.902630004882812500e+02,9.007520141601562500e+02,9.069504394531250000e+02,8.840625000000000000e+02,8.640344238281250000e+02,8.444844970703125000e+02,8.449589843750000000e+02,8.392375488281250000e+02,8.497274780273437500e+02,8.745230102539062500e+02,8.926430053710937500e+02,8.997955322265625000e+02,9.055175170898437500e+02,9.179169921875000000e+02,9.279300537109375000e+02,9.179169921875000000e+02,9.417604980468750000e+02,9.584475097656250000e+02,9.832419433593750000e+02,9.923050537109375000e+02,1.027113525390625000e+03,1.057154052734375000e+03,1.081948486328125000e+03,1.097685546875000000e+03,1.094822509765625000e+03,1.091009033203125000e+03,1.080996459960937500e+03,1.047614990234375000e+03,1.040939575195312500e+03,1.046663085937500000e+03,1.073368041992187500e+03,1.149660034179687500e+03,1.169208496093750000e+03,1.128203002929687500e+03,1.113421020507812500e+03,1.146320068359375000e+03,1.157291503906250000e+03,1.170638427734375000e+03,1.163010986328125000e+03,1.151091064453125000e+03,1.130107421875000000e+03,1.127726074218750000e+03,1.120572509765625000e+03,1.162056518554687500e+03,1.186375976562500000e+03,1.201157958984375000e+03,1.232630004882812500e+03,1.289375000000000000e+03,1.321320068359375000e+03,1.279840087890625000e+03,1.235015014648437500e+03,1.204974975585937500e+03,1.209739990234375000e+03,1.186854980468750000e+03,1.209744995117187500e+03,1.211175048828125000e+03,1.134880004882812500e+03,1.122484985351562500e+03,1.050001953125000000e+03,9.927830200195312500e+02,9.961195068359375000e+02,1.034743041992187500e+03,1.066691894531250000e+03,1.060015014648437500e+03,1.104363037109375000e+03,1.101022460937500000e+03,1.061921020507812500e+03,1.008994628906250000e+03,9.160084838867187500e+02,8.959816284179687500e+02,8.611725463867187500e+02,7.772490234375000000e+02,7.324250488281250000e+02,6.499349975585937500e+02,5.798350219726562500e+02,4.205700683593750000e+02,2.875399169921875000e+02,3.123249511718750000e+02,5.002050781250000000e+02,6.132150878906250000e+02,7.047700195312500000e+02,6.103498535156250000e+02,6.380100097656250000e+02,5.931850585937500000e+02,5.450249023437500000e+02,5.588498535156250000e+02,6.828349609375000000e+02,4.978198242187500000e+02,4.048349609375000000e+02,2.365148925781250000e+02,5.064050292968750000e+02,6.833100585937500000e+02,6.585100097656250000e+02,6.251301269531250000e+02,3.218652343750000000e+02,1.611701660156250000e+02,9.550781250000000000e-01,-2.589201660156250000e+02,-2.250651855468750000e+02,-3.213896484375000000e+02,-2.574899902343750000e+02,-3.113750000000000000e+02,-7.023798828125000000e+02,-7.371950683593750000e+02,-7.839250488281250000e+02,-6.170300292968750000e+02,-6.504101562500000000e+02,-2.217299804687500000e+02,5.159501953125000000e+02,5.536147460937500000e+02,4.210498046875000000e+02,6.017500000000000000e+02,1.192549804687500000e+03,1.049500000000000000e+03,5.350009765625000000e+02,0.000000000000000000e+00,6.012998046875000000e+02,0.000000000000000000e+00,0.000000000000000000e+00,0.000000000000000000e+00,8.868994140625000000e+02,1.083850585937500000e+03,0.000000000000000000e+00,0.000000000000000000e+00,0.000000000000000000e+00,0.000000000000000000e+00,0.000000000000000000e+00,0.000000000000000000e+00,0.000000000000000000e+00,0.000000000000000000e+00,0.000000000000000000e+00,0.000000000000000000e+00,0.000000000000000000e+00,0.000000000000000000e+00,0.000000000000000000e+00,0.000000000000000000e+00,0.000000000000000000e+00,0.000000000000000000e+00,0.000000000000000000e+00,0.000000000000000000e+00,0.000000000000000000e+00,0.000000000000000000e+00,0.000000000000000000e+00,0.000000000000000000e+00,0.000000000000000000e+00,0.000000000000000000e+00,0.000000000000000000e+00,0.000000000000000000e+00,0.000000000000000000e+00,0.000000000000000000e+00,0.000000000000000000e+00,0.000000000000000000e+00,0.000000000000000000e+00,0.000000000000000000e+00,0.000000000000000000e+00,0.000000000000000000e+00,0.000000000000000000e+00,0.000000000000000000e+00,0.000000000000000000e+00,0.000000000000000000e+00,0.000000000000000000e+00,0.000000000000000000e+00,0.000000000000000000e+00,-8.870019531250000000e+01,-5.092500000000000000e+02,-3.154299804687500000e+03,-4.776500000000000000e+03,-3.931049804687500000e+03,-3.133349609375000000e+03,-3.067479980468750000e+03,-3.397935302734375000e+03,-3.772294677734375000e+03,-4.462235351562500000e+03,-4.966274414062500000e+03,-4.214325195312500000e+03,-3.571059814453125000e+03,-3.039380126953125000e+03,-3.243464843750000000e+03,-2.737059814453125000e+03,-2.051369873046875000e+03,-2.849594970703125000e+03,-3.835699951171875000e+03,-4.217644531250000000e+03,-3.780394531250000000e+03,-3.804710205078125000e+03,-2.890110107421875000e+03,-2.794770019531250000e+03,-3.212009765625000000e+03,-3.345969726562500000e+03,-2.808120361328125000e+03,-2.345090087890625000e+03,-2.466209960937500000e+03,-2.240189941406250000e+03,-2.341762451171875000e+03,-2.213492675781250000e+03,-1.959337646484375000e+03,-1.841080200195312500e+03,-1.897350830078125000e+03,-2.222552490234375000e+03,-2.295985595703125000e+03,-2.129093261718750000e+03,-1.592170532226562500e+03,-1.089578002929687500e+03,-1.099593994140625000e+03,-1.519688476562500000e+03,-1.500137084960937500e+03,-1.242645507812500000e+03,-1.340397094726562500e+03,-1.469144042968750000e+03,-1.554497070312500000e+03,-1.502046997070312500e+03,-1.811987548828125000e+03,-1.831063110351562500e+03,-1.984608642578125000e+03,-1.878751342773437500e+03,-1.738076416015625000e+03,-1.789575317382812500e+03,-1.370437622070312500e+03,-1.354223022460937500e+03,-1.842504272460937500e+03,-1.787676391601562500e+03,-1.669411499023437500e+03,-1.875409912109375000e+03,-1.951705444335937500e+03,-1.922139770507812500e+03,-2.186785156250000000e+03,-2.220165039062500000e+03,-1.988417968750000000e+03,-2.142916503906250000e+03,-2.192990478515625000e+03,-1.890667480468750000e+03,-1.645097534179687500e+03,-1.595981445312500000e+03,-1.613626464843750000e+03,-1.664169921875000000e+03,-1.833926025390625000e+03,-1.811511474609375000e+03,-1.456268432617187500e+03,-1.461037719726562500e+03,-1.418599731445312500e+03,-1.498705078125000000e+03,-1.570234497070312500e+03,-1.628885498046875000e+03,-1.716623535156250000e+03,-1.765260009765625000e+03,-1.826295043945312500e+03,-1.703746093750000000e+03,-1.428611938476562500e+03,-1.411444946289062500e+03,-1.524454956054687500e+03,-1.598364990234375000e+03,-1.667510009765625000e+03,-1.732359985351562500e+03,-1.603139892578125000e+03,-1.297478515625000000e+03,-1.348024536132812500e+03,-1.514920043945312500e+03,-1.542574951171875000e+03,-1.597410034179687500e+03,-1.745715087890625000e+03,-1.744760009765625000e+03,-1.791964965820312500e+03,-1.987469970703125000e+03,-1.988900024414062500e+03,-1.977930053710937500e+03,-1.879699951171875000e+03,-1.961719970703125000e+03,-2.002250000000000000e+03,-1.967439941406250000e+03,-1.869689941406250000e+03,-1.863015014648437500e+03,-1.892100097656250000e+03,-1.765734985351562500e+03,-1.700409912109375000e+03,-1.630790039062500000e+03,-1.709465087890625000e+03,-1.825340087890625000e+03,-1.739510009765625000e+03,-1.671800048828125000e+03,-1.760964965820312500e+03,-1.882080078125000000e+03,-1.967915039062500000e+03,-2.026574951171875000e+03,-1.860629882812500000e+03,-1.787194946289062500e+03,-1.790530029296875000e+03,-1.739510009765625000e+03,-1.691824951171875000e+03,-1.648435058593750000e+03,-1.591215087890625000e+03,-1.553540039062500000e+03,-1.574524902343750000e+03,-1.657494995117187500e+03,-1.743325073242187500e+03,-1.678949951171875000e+03,-1.673229980468750000e+03,-1.729969970703125000e+03,-1.692780029296875000e+03,-1.645094970703125000e+03,-1.578340087890625000e+03,-1.570709960937500000e+03,-1.489645019531250000e+03,-1.432905029296875000e+03,-1.412875000000000000e+03,-1.493459960937500000e+03,-1.546869995117187500e+03,-1.575479980468750000e+03,-1.618869995117187500e+03,-1.633175048828125000e+03,-1.597885009765625000e+03,-1.530175048828125000e+03,-1.479630004882812500e+03,-1.436719970703125000e+03,-1.482015014648437500e+03,-1.534469970703125000e+03,-1.484400024414062500e+03,-1.457219970703125000e+03,-1.466280029296875000e+03
-5.793594970703125000e+02,-5.984334716796875000e+02,-6.055859985351562500e+02,-6.113079833984375000e+02,-6.074929809570312500e+02,-5.960490112304687500e+02,-5.893735351562500000e+02,-5.893745117187500000e+02,-5.970040283203125000e+02,-5.960499877929687500e+02,-5.912810058593750000e+02,-5.874660034179687500e+02,-5.869889526367187500e+02,-5.855590209960937500e+02,-5.788834838867187500e+02,-5.712534790039062500e+02,-5.693460083007812500e+02,-5.612404785156250000e+02,-5.555180053710937500e+02,-5.526569824218750000e+02,-5.550415039062500000e+02,-5.550415039062500000e+02,-5.526569824218750000e+02,-5.469349975585937500e+02,-5.474114990234375000e+02,-5.583789672851562500e+02,-5.617169799804687500e+02,-5.641009521484375000e+02,-5.593324584960937500e+02,-5.583795166015625000e+02,-5.559949951171875000e+02,-5.583789672851562500e+02,-5.564719848632812500e+02,-5.531340332031250000e+02,-5.583790283203125000e+02,-5.607634887695312500e+02,-5.583789672851562500e+02,-5.593325195312500000e+02,-5.569484863281250000e+02,-5.464580078125000000e+02,-5.331064453125000000e+02,-5.216624755859375000e+02,-5.245234985351562500e+02,-5.321529541015625000e+02,-5.364450073242187500e+02,-5.302460327148437500e+02,-5.278615112304687500e+02,-5.297690429687500000e+02,-5.264310302734375000e+02,-5.292919921875000000e+02,-5.264310302734375000e+02,-5.240469970703125000e+02,-5.216630249023437500e+02,-5.226159667968750000e+02,-5.226165161132812500e+02,-5.221394653320312500e+02,-5.235700073242187500e+02,-5.273844604492187500e+02,-5.326300048828125000e+02,-5.326295166015625000e+02,-5.331069946289062500e+02,-5.350140380859375000e+02,-5.311994628906250000e+02,-5.240469970703125000e+02,-5.140335083007812500e+02,-5.135565185546875000e+02,-5.159404907226562500e+02,-5.183245239257812500e+02,-5.216630249023437500e+02,-5.297690429687500000e+02,-5.393055419921875000e+02,-5.426435546875000000e+02,-5.350139770507812500e+02,-5.259539794921875000e+02,-5.250004882812500000e+02,-5.250004882812500000e+02,-5.259539794921875000e+02,-5.269079589843750000e+02,-5.311995239257812500e+02,-5.264309692382812500e+02,-5.197554931640625000e+02,-5.145100097656250000e+02,-5.183250122070312500e+02,-5.221394653320312500e+02,-5.235700073242187500e+02,-5.240469970703125000e+02,-5.250004882812500000e+02,-5.326300048828125000e+02,-5.474119873046875000e+02,-5.426434936523437500e+02,-5.326300048828125000e+02,-5.307225341796875000e+02,-5.250004882812500000e+02,-5.168945312500000000e+02,-5.068804931640625000e+02,-5.021119995117187500e+02,-5.059270019531250000e+02,-5.083109741210937500e+02,-5.111724853515625000e+02,-5.073575134277343750e+02,-5.040195312500000000e+02,-5.044965209960937500e+02,-5.016354980468750000e+02,-4.944829711914062500e+02,-4.911449890136718750e+02,-4.906679992675781250e+02,-4.873305053710937500e+02,-4.825619812011718750e+02,-4.797005004882812500e+02,-4.749324951171875000e+02,-4.663494873046875000e+02,-4.606274719238281250e+02,-4.568125000000000000e+02,-4.596740112304687500e+02,-4.596734924316406250e+02,-4.591969604492187500e+02,-4.611044921875000000e+02,-4.668259887695312500e+02,-4.663494873046875000e+02,-4.696875000000000000e+02,-4.715950012207031250e+02,-4.696875000000000000e+02,-4.725484924316406250e+02,-4.687340087890625000e+02,-4.587199707031250000e+02,-4.510905151367187500e+02,-4.487064819335937500e+02,-4.496600036621093750e+02,-4.501370239257812500e+02,-4.487065124511718750e+02,-4.482294921875000000e+02,-4.510904541015625000e+02,-4.587199707031250000e+02,-4.544284973144531250e+02,-4.506140136718750000e+02,-4.534744873046875000e+02,-4.549055175781250000e+02,-4.520439758300781250e+02,-4.501375122070312500e+02,-4.453684997558593750e+02,-4.405999755859375000e+02,-4.372625122070312500e+02,-4.329709777832031250e+02,-4.324940185546875000e+02,-4.382160034179687500e+02,-4.420310058593750000e+02,-4.391700134277343750e+02,-4.310634765625000000e+02,-4.243880004882812500e+02,-4.282025146484375000e+02,-4.329710083007812500e+02,-4.372625122070312500e+02,-4.429844970703125000e+02,-4.539519958496093750e+02,-4.596734619140625000e+02,-4.606274719238281250e+02,-4.625344848632812500e+02,-4.620579833984375000e+02,-4.611045227050781250e+02,-4.563359985351562500e+02,-4.506140136718750000e+02,-4.501375122070312500e+02,-4.525214843750000000e+02,-4.577665100097656250e+02,-4.620579833984375000e+02,-4.620579833984375000e+02,-4.606275024414062500e+02,-4.515675048828125000e+02,-4.386929931640625000e+02,-4.248645019531250000e+02,-4.234339904785156250e+02,-4.200964965820312500e+02,-4.215270080566406250e+02,-4.119899902343750000e+02,-4.005460205078125000e+02,-3.962544860839843750e+02,-3.962544860839843750e+02,-3.867170104980468750e+02,-3.805184936523437500e+02,-3.752734985351562500e+02,-3.776575012207031250e+02,-3.762265014648437500e+02,-3.728889770507812500e+02,-3.786109924316406250e+02,-3.829024963378906250e+02,-3.814719848632812500e+02,-3.805185241699218750e+02,-3.790880126953125000e+02,-3.824254760742187500e+02,-3.933930053710937500e+02,-3.910084838867187500e+02,-3.881480102539062500e+02,-3.905319824218750000e+02,-3.957770080566406250e+02,-3.981615295410156250e+02,-4.053144836425781250e+02,-4.100830078125000000e+02,-4.138974914550781250e+02,-4.158050231933593750e+02,-4.076984863281250000e+02,-4.038840026855468750e+02,-4.053145141601562500e+02,-4.091295166015625000e+02,-4.110364685058593750e+02,-4.086524963378906250e+02,-4.062680053710937500e+02,-4.000694885253906250e+02,-3.972080078125000000e+02,-4.005459899902343750e+02,-4.081754760742187500e+02,-4.196195068359375000e+02,-4.248650207519531250e+02,-4.258179931640625000e+02,-4.262955322265625000e+02,-4.334475097656250000e+02,-4.429844970703125000e+02,-4.425079956054687500e+02,-4.320169677734375000e+02,-4.143745117187500000e+02,-4.096060180664062500e+02,-4.034070129394531250e+02,-3.924400024414062500e+02,-3.857640075683593750e+02,-3.757504882812500000e+02,-3.728889770507812500e+02,-3.719354858398437500e+02,-3.700279846191406250e+02,-3.666900024414062500e+02,-3.705050048828125000e+02,-3.705044860839843750e+02,-3.728889770507812500e+02,-3.643060302734375000e+02,-3.657364807128906250e+02,-3.705050048828125000e+02,-3.705044860839843750e+02,-3.647830200195312500e+02,-3.671669921875000000e+02,-3.676440124511718750e+02,-3.676440124511718750e+02,-3.652595214843750000e+02,-3.690740051269531250e+02,-3.781340026855468750e+02,-3.857634887695312500e+02,-3.886244812011718750e+02,-3.881480102539062500e+02,-3.895779724121093750e+02,-3.972080078125000000e+02,-4.005460205078125000e+02,-3.953010253906250000e+02,-3.929170227050781250e+02,-3.933935241699218750e+02,-3.962545166015625000e+02,-3.967315063476562500e+02,-3.910094909667968750e+02,-3.919630126953125000e+02,-3.957774658203125000e+02,-3.948239746093750000e+02,-3.829024963378906250e+02,-3.800414733886718750e+02,-3.809954833984375000e+02,-3.809954833984375000e+02,-3.809955139160156250e+02,-3.786109924316406250e+02,-3.738425292968750000e+02,-3.719349975585937500e+02,-3.714584960937500000e+02,-3.633519897460937500e+02,-3.600134887695312500e+02,-3.581060180664062500e+02,-3.600134887695312500e+02,-3.633525085449218750e+02,-3.709815063476562500e+02,-3.776575012207031250e+02,-3.790879821777343750e+02,-3.738424987792968750e+02,-3.690740051269531250e+02,-3.690744934082031250e+02,-3.733659973144531250e+02,-3.762269897460937500e+02,-3.767040100097656250e+02,-3.662130126953125000e+02,-3.628754882812500000e+02,-3.552460021972656250e+02,-3.452324829101562500e+02,-3.423709716796875000e+02,-3.418945007324218750e+02,-3.433250122070312500e+02,-3.385565185546875000e+02,-3.342640075683593750e+02,-3.318800048828125000e+02,-3.337869873046875000e+02,-3.337884826660156250e+02,-3.275885009765625000e+02,-3.199589843750000000e+02,-3.218665161132812500e+02,-3.266344909667968750e+02,-3.285419921875000000e+02,-3.213894958496093750e+02,-3.180520019531250000e+02,-3.175750122070312500e+02,-3.209125061035156250e+02,-3.247275085449218750e+02,-3.256809997558593750e+02,-3.252044982910156250e+02,-3.213894958496093750e+02,-3.123294982910156250e+02,-3.075610046386718750e+02,-3.032700195312500000e+02,-2.999320068359375000e+02,-2.994550170898437500e+02,-2.894414978027343750e+02,-2.789509887695312500e+02,-2.660765075683593750e+02,-2.541554870605468750e+02,-2.446189880371093750e+02,-2.393735046386718750e+02,-2.388964843750000000e+02,-2.412805023193359375e+02,-2.393735046386718750e+02,-2.422345123291015625e+02,-2.408040161132812500e+02,-2.360359802246093750e+02,-2.326974945068359375e+02,-2.331744995117187500e+02,-2.307900085449218750e+02,-2.336514892578125000e+02,-2.341284942626953125e+02,-2.236379547119140625e+02,-2.145778961181640625e+02,-2.069486999511718750e+02,-2.064714965820312500e+02,-1.945505065917968750e+02,-1.811993103027343750e+02,-1.726162414550781250e+02,-1.702319030761718750e+02,-1.664173889160156250e+02,-1.535428009033203125e+02,-1.440055694580078125e+02,-1.363765106201171875e+02,-1.335154876708984375e+02,-1.215941848754882812e+02,-1.106272506713867188e+02,-1.082430496215820312e+02,-1.053820495605468750e+02,-9.441400146484375000e+01,-8.535429382324218750e+01,-7.343299865722656250e+01,-6.532690429687500000e+01,-5.579025650024414062e+01,-4.816074752807617188e+01,-4.100805282592773438e+01,-3.051800537109375000e+01,-2.718000411987304688e+01,-1.716600036621093750e+01,-9.539947509765625000e-01,9.060001373291015625e+00,1.096750259399414062e+01,2.145769500732421875e+01,2.956389999389648438e+01,3.767060470581054688e+01,4.386915588378906250e+01,4.768400192260742188e+01,6.055850219726562500e+01,6.294264602661132812e+01,6.580370330810546875e+01,6.866484069824218750e+01,7.581720733642578125e+01,8.058575439453125000e+01,8.201655578613281250e+01,8.153955078125000000e+01,8.153955078125000000e+01,8.583120727539062500e+01,8.440070343017578125e+01,8.440054321289062500e+01,8.201654815673828125e+01,8.153954315185546875e+01,8.773862457275390625e+01,9.727516174316406250e+01,9.965950012207031250e+01,1.029973754882812500e+02,1.077658004760742188e+02,1.082426528930664062e+02,1.082426528930664062e+02,1.077658004760742188e+02,1.077659530639648438e+02,1.096731567382812500e+02,1.106266555786132812e+02,1.087196578979492188e+02,1.101500015258789062e+02,1.206404037475585938e+02,1.244550933837890625e+02,1.235016021728515625e+02,1.158720016479492188e+02,1.177796020507812500e+02,1.196865997314453125e+02,1.254085998535156250e+02,1.316078033447265625e+02,1.378063507080078125e+02,1.430516510009765625e+02,1.411446533203125000e+02,1.397142028808593750e+02,1.358995056152343750e+02,1.306539916992187500e+02,1.339918518066406250e+02,1.344689941406250000e+02,1.306541442871093750e+02,1.320846557617187500e+02,1.373300018310546875e+02,1.430520019531250000e+02,1.411443481445312500e+02,1.382837066650390625e+02,1.502046051025390625e+02,1.530654602050781250e+02,1.482971954345703125e+02,1.449593505859375000e+02,1.459130554199218750e+02,1.511582489013671875e+02,1.521118927001953125e+02,1.502044525146484375e+02,1.468664550781250000e+02,1.511582489013671875e+02,1.516350402832031250e+02,1.530653381347656250e+02,1.525885009765625000e+02,1.573570404052734375e+02,1.616485900878906250e+02,1.640329589843750000e+02,1.678479614257812500e+02,1.683247528076171875e+02,1.716625976562500000e+02,1.764309997558593750e+02,1.745238037109375000e+02,1.735700073242187500e+02,1.783385009765625000e+02,1.835834960937500000e+02,1.893054962158203125e+02,1.893054962158203125e+02,1.974115142822265625e+02,2.064720153808593750e+02,2.083789978027343750e+02,2.083789978027343750e+02,2.069490051269531250e+02,2.069490051269531250e+02,2.069485015869140625e+02,2.050415039062500000e+02,2.007500000000000000e+02,2.064720153808593750e+02,2.069485015869140625e+02,2.083795166015625000e+02,2.098099975585937500e+02,2.121935119628906250e+02,2.160085144042968750e+02,2.160085144042968750e+02,2.193465118408203125e+02,2.255455017089843750e+02,2.331750030517578125e+02,2.379429931640625000e+02,2.427115020751953125e+02,2.431884918212890625e+02,2.465260009765625000e+02,2.517714996337890625e+02,2.584469909667968750e+02,2.617850036621093750e+02,2.679840087890625000e+02,2.737059936523437500e+02,2.789509887695312500e+02,2.822890014648437500e+02,2.908720092773437500e+02,2.961170043945312500e+02,2.989785156250000000e+02,3.047000122070312500e+02,3.042235107421875000e+02,3.070844726562500000e+02,3.099454956054687500e+02,3.123294982910156250e+02,3.151904907226562500e+02,3.156674804687500000e+02,3.170979919433593750e+02,3.199589843750000000e+02,3.194824829101562500e+02,3.242505187988281250e+02,3.256809997558593750e+02,3.328339843750000000e+02,3.390325012207031250e+02,3.414169921875000000e+02,3.399860229492187500e+02,3.414170227050781250e+02,3.366484985351562500e+02,3.385559997558593750e+02,3.366489868164062500e+02,3.309270019531250000e+02,3.256810302734375000e+02,3.247275085449218750e+02,3.252044982910156250e+02,3.223430175781250000e+02,3.166210021972656250e+02,3.147139892578125000e+02,3.142369995117187500e+02,3.190060119628906250e+02,3.190059814453125000e+02,3.199594726562500000e+02,3.261585083007812500e+02,3.342645263671875000e+02,3.352180175781250000e+02,3.371260070800781250e+02,3.380790100097656250e+02,3.423710021972656250e+02,3.423710021972656250e+02,3.395099792480468750e+02,3.390329895019531250e+02,3.447554931640625000e+02,3.457089843750000000e+02,3.404639892578125000e+02,3.342650146484375000e+02,3.356950073242187500e+02,3.409404907226562500e+02,3.395100097656250000e+02,3.347415161132812500e+02,3.333109741210937500e+02,3.333109741210937500e+02,3.328345031738281250e+02,3.318804931640625000e+02,3.342644958496093750e+02,3.342650146484375000e+02,3.376024780273437500e+02,3.380794982910156250e+02,3.347415161132812500e+02,3.342650146484375000e+02,3.352185058593750000e+02,3.361724853515625000e+02,3.342650146484375000e+02,3.290195007324218750e+02,3.252044982910156250e+02,3.256814880371093750e+02,3.323575134277343750e+02,3.333109741210937500e+02,3.328345031738281250e+02,3.337879943847656250e+02,3.414169921875000000e+02,3.395095214843750000e+02,3.376025085449218750e+02,3.480930175781250000e+02,3.581065063476562500e+02,3.681199951171875000e+02,3.752725219726562500e+02,3.809949951171875000e+02,3.876705017089843750e+02,3.829019775390625000e+02,3.767034912109375000e+02,3.647824707031250000e+02,3.609674987792968750e+02,3.595369873046875000e+02,3.662125244140625000e+02,3.728885192871093750e+02,3.795639953613281250e+02,3.852864990234375000e+02,3.895780029296875000e+02,3.952999877929687500e+02,3.943464965820312500e+02,3.876705017089843750e+02,3.891010131835937500e+02,3.867164916992187500e+02,3.852864990234375000e+02,3.924384765625000000e+02,3.972069702148437500e+02,3.986380004882812500e+02,3.924390258789062500e+02,3.952994995117187500e+02,3.981604919433593750e+02,4.005449829101562500e+02,3.972074890136718750e+02,3.972070007324218750e+02,4.019759826660156250e+02,4.124660034179687500e+02,4.224804992675781250e+02,4.324939880371093750e+02,4.415540161132812500e+02,4.448920288085937500e+02,4.372625122070312500e+02,4.282024841308593750e+02,4.200964965820312500e+02,4.158049926757812500e+02,4.148515014648437500e+02,4.143735046386718750e+02,4.148500061035156250e+02,4.167585144042968750e+02,4.196195068359375000e+02,4.210499877929687500e+02,4.253414916992187500e+02,4.277260131835937500e+02,4.262949829101562500e+02,4.262949829101562500e+02,4.229575195312500000e+02,4.215269775390625000e+02,4.229574890136718750e+02,4.305870361328125000e+02,4.439379882812500000e+02,4.487064819335937500e+02,4.506140136718750000e+02,4.510910034179687500e+02,4.510905151367187500e+02,4.467994995117187500e+02,4.396464843750000000e+02,4.363090209960937500e+02,4.391694946289062500e+02,4.363090209960937500e+02,4.334479980468750000e+02,4.320175170898437500e+02,4.344014892578125000e+02,4.391694946289062500e+02,4.344010009765625000e+02,4.286795043945312500e+02,4.296329956054687500e+02,4.267719726562500000e+02,4.272489929199218750e+02,4.320169982910156250e+02,4.310635070800781250e+02,4.324939575195312500e+02,4.344010009765625000e+02,4.363084716796875000e+02,4.324939880371093750e+02,4.329700012207031250e+02,4.334475097656250000e+02,4.310634765625000000e+02,4.296329956054687500e+02,4.301099853515625000e+02,4.339244995117187500e+02,4.401234741210937500e+02,4.420305175781250000e+02,4.425075073242187500e+02,4.429844970703125000e+02,4.439384765625000000e+02,4.425075073242187500e+02,4.305869750976562500e+02,4.229570007324218750e+02,4.229574890136718750e+02,4.267720336914062500e+02,4.320169982910156250e+02,4.348779907226562500e+02,4.415539855957031250e+02,4.549055175781250000e+02,4.596740112304687500e+02,4.625349731445312500e+02,4.696875000000000000e+02,4.744555053710937500e+02,4.773164672851562500e+02,4.682570190429687500e+02,4.582429809570312500e+02,4.634884948730468750e+02,4.687340087890625000e+02,4.658729858398437500e+02,4.630115356445312500e+02,4.639655151367187500e+02,4.730255126953125000e+02,4.787474975585937500e+02,4.782705078125000000e+02,4.687340087890625000e+02,4.577664794921875000e+02,4.510905151367187500e+02,4.496600036621093750e+02,4.448915100097656250e+02,4.415540161132812500e+02,4.429844970703125000e+02,4.448915100097656250e+02,4.429844970703125000e+02,4.458455200195312500e+02,4.534749755859375000e+02,4.634885253906250000e+02,4.715950012207031250e+02,4.701640014648437500e+02,4.677799682617187500e+02,4.663495178222656250e+02,4.682569885253906250e+02,4.739790039062500000e+02,4.735019836425781250e+02,4.687340087890625000e+02,4.658729858398437500e+02,4.634884643554687500e+02,4.673029785156250000e+02,4.639655151367187500e+02,4.591970214843750000e+02,4.558594970703125000e+02,4.520444946289062500e+02,4.444150085449218750e+02,4.415540161132812500e+02,4.396470336914062500e+02,4.467994995117187500e+02,4.472760009765625000e+02,4.501369934082031250e+02,4.510910034179687500e+02,4.506140136718750000e+02,4.463219909667968750e+02,4.496600036621093750e+02,4.582429809570312500e+02,4.677799987792968750e+02,4.696875000000000000e+02,4.673035278320312500e+02,4.653955078125000000e+02,4.715944824218750000e+02,4.773170166015625000e+02,4.706415100097656250e+02,4.630115051269531250e+02,4.673034973144531250e+02,4.701644897460937500e+02,4.706414794921875000e+02,4.739790039062500000e+02,4.854229736328125000e+02,4.968669738769531250e+02,4.930524902343750000e+02,4.878070068359375000e+02,4.873305053710937500e+02,4.940059814453125000e+02,4.959134826660156250e+02,4.868534851074218750e+02,4.749325256347656250e+02,4.706409912109375000e+02,4.696875000000000000e+02,4.720720214843750000e+02,4.811315002441406250e+02,4.987744750976562500e+02,5.168945312500000000e+02,5.207089843750000000e+02,5.149869995117187500e+02,5.049735107421875000e+02,4.906679992675781250e+02,4.792239990234375000e+02,4.720715026855468750e+02,4.720715332031250000e+02,4.787470092773437500e+02,4.978204956054687500e+02,5.126030273437500000e+02,5.197550048828125000e+02,5.250004882812500000e+02,5.288150024414062500e+02,5.321530151367187500e+02,5.264309692382812500e+02,5.168939819335937500e+02,5.083109741210937500e+02,5.159404907226562500e+02,5.302454833984375000e+02,5.483654785156250000e+02,5.602864990234375000e+02,5.707769775390625000e+02,5.707769775390625000e+02,5.679160156250000000e+02,5.617169799804687500e+02,5.502730102539062500e+02,5.373980102539062500e+02,5.283380126953125000e+02,5.283385009765625000e+02,5.311989746093750000e+02,5.383519897460937500e+02,5.469349975585937500e+02,5.483660278320312500e+02,5.407365112304687500e+02,5.364450073242187500e+02,5.440739746093750000e+02,5.478884887695312500e+02,5.440739746093750000e+02,5.478884887695312500e+02,5.579019775390625000e+02,5.641010131835937500e+02,5.617169799804687500e+02,5.521799926757812500e+02,5.512265014648437500e+02,5.512265014648437500e+02,5.431204833984375000e+02,5.350140380859375000e+02,5.340605468750000000e+02,5.388284912109375000e+02,5.412130126953125000e+02,5.397824707031250000e+02,5.383519897460937500e+02,5.345374755859375000e+02,5.307225341796875000e+02,5.292919921875000000e+02,5.192785034179687500e+02,5.102185058593750000e+02,5.178480224609375000e+02,5.226165161132812500e+02,5.197554931640625000e+02,5.126030273437500000e+02,5.159415283203125000e+02,5.202330322265625000e+02,5.106959838867187500e+02,4.968670043945312500e+02,4.930524902343750000e+02,4.963909912109375000e+02,5.102194824218750000e+02,5.145109863281250000e+02,5.168950195312500000e+02,5.269090576171875000e+02,5.307235107421875000e+02,5.345385131835937500e+02,5.369224853515625000e+02,5.369224853515625000e+02,5.321539916992187500e+02,5.273845214843750000e+02,5.121254882812500000e+02,5.173710327148437500e+02,5.254769897460937500e+02,5.168945312500000000e+02,5.235699462890625000e+02,5.359680175781250000e+02,5.402589721679687500e+02,5.373984985351562500e+02,5.474119873046875000e+02,5.698239746093750000e+02,5.974804687500000000e+02,6.303825073242187500e+02,6.408729858398437500e+02,6.251369628906250000e+02,6.074945068359375000e+02,5.836519775390625000e+02,5.483665161132812500e+02,5.340615234375000000e+02,5.464584960937500000e+02,5.507495117187500000e+02,5.435969848632812500e+02,5.397835083007812500e+02,5.555190429687500000e+02,5.717315063476562500e+02,5.869899902343750000e+02,5.865135498046875000e+02,5.741154785156250000e+02,5.693475341796875000e+02,5.416900024414062500e+02,5.154639892578125000e+02,5.097415161132812500e+02,5.278615112304687500e+02,5.431204833984375000e+02,5.402595214843750000e+02,5.340604858398437500e+02,5.478884887695312500e+02,5.970040283203125000e+02,6.208460083007812500e+02,6.313359985351562500e+02,6.361044921875000000e+02,6.432569580078125000e+02,6.504100341796875000e+02,6.480250244140625000e+02,6.566085205078125000e+02,6.666219482421875000e+02,6.737745361328125000e+02,6.952325439453125000e+02,6.928480224609375000e+02,6.742514648437500000e+02,6.833109741210937500e+02,6.861719970703125000e+02,6.866489868164062500e+02,6.938015136718750000e+02,7.109680175781250000e+02,7.081070556640625000e+02,6.966624755859375000e+02,6.842650146484375000e+02,6.761589965820312500e+02,6.914174804687500000e+02,7.119215087890625000e+02,7.281340332031250000e+02,7.567440185546875000e+02,7.629434814453125000e+02,7.782020263671875000e+02,7.691419677734375000e+02,7.605589599609375000e+02,7.848774414062500000e+02,8.168260498046875000e+02,8.358989868164062500e+02,8.254089965820312500e+02,8.211169433593750000e+02,8.192099609375000000e+02,8.297005004882812500e+02,8.559259643554687500e+02,8.716619873046875000e+02,8.688010253906250000e+02,8.521114501953125000e+02,8.344689941406250000e+02,8.363759765625000000e+02,8.440054931640625000e+02,8.697550048828125000e+02,8.745230102539062500e+02,8.902584838867187500e+02,9.031329345703125000e+02,8.730930175781250000e+02,8.492504882812500000e+02,8.492509765625000000e+02,8.616505126953125000e+02,8.659444580078125000e+02,8.921665039062500000e+02,8.902604980468750000e+02,8.935999755859375000e+02,9.017044677734375000e+02,8.988430175781250000e+02,8.831069946289062500e+02,8.764305419921875000e+02,8.983660278320312500e+02,9.155314941406250000e+02,9.279315185546875000e+02,9.355599975585937500e+02,9.179169921875000000e+02,9.136235351562500000e+02,9.079019775390625000e+02,9.212529907226562500e+02,9.083784790039062500e+02,9.017025146484375000e+02,8.926424560546875000e+02,8.983645019531250000e+02,9.331770019531250000e+02,9.613114624023437500e+02,9.646459960937500000e+02,9.770450439453125000e+02,9.989770507812500000e+02,1.014239990234375000e+03,1.039986572265625000e+03,1.059060546875000000e+03,1.089580566406250000e+03,1.110559570312500000e+03,1.114851562500000000e+03,1.088147460937500000e+03,1.080520507812500000e+03,1.129632568359375000e+03,1.165393554687500000e+03,1.152523559570312500e+03,1.124863525390625000e+03,1.142506103515625000e+03,1.173025512695312500e+03,1.171592529296875000e+03,1.187328002929687500e+03,1.185421997070312500e+03,1.205448486328125000e+03,1.213083496093750000e+03,1.221665527343750000e+03,1.188285522460937500e+03,1.177320556640625000e+03,1.163969970703125000e+03,1.193054931640625000e+03,1.245030029296875000e+03,1.259334960937500000e+03,1.299864990234375000e+03,1.292239990234375000e+03,1.234540039062500000e+03,1.245505004882812500e+03,1.231205078125000000e+03,1.183520019531250000e+03,1.207359985351562500e+03,1.244074951171875000e+03,1.217369995117187500e+03,1.173025024414062500e+03,1.072890991210937500e+03,9.708439941406250000e+02,9.422379760742187500e+02,1.038080078125000000e+03,1.092915039062500000e+03,1.128680541992187500e+03,1.129635009765625000e+03,1.140597534179687500e+03,1.132016967773437500e+03,1.103405029296875000e+03,1.033789672851562500e+03,1.001365600585937500e+03,1.009470458984375000e+03,9.245910644531250000e+02,8.783414306640625000e+02,8.492549438476562500e+02,8.053848876953125000e+02,5.760200195312500000e+02,2.522550048828125000e+02,2.665549316406250000e+02,3.113750000000000000e+02,3.089899902343750000e+02,2.670300292968750000e+02,2.875349121093750000e+02,3.933901367187500000e+02,4.973398437500000000e+02,6.642351074218750000e+02,7.400498046875000000e+02,8.845297851562500000e+02,8.244499511718750000e+02,5.350100097656250000e+02,5.335798339843750000e+02,5.993850097656250000e+02,5.745900878906250000e+02,6.423000488281250000e+02,4.491799316406250000e+02,5.769699707031250000e+02,5.388249511718750000e+02,4.329699707031250000e+02,2.536748046875000000e+02,2.627399902343750000e+02,2.255449218750000000e+02,-4.291479492187500000e+01,-6.913989257812500000e+01,-5.211799316406250000e+02,-6.389648437500000000e+02,-7.672446289062500000e+02,-8.678601074218750000e+02,-9.736999511718750000e+02,-6.422998046875000000e+02,-7.958552246093750000e+02,-1.169695312500000000e+03,-9.112451171875000000e+02,-6.742500000000000000e+02,3.147495117187500000e+02,7.905498046875000000e+02,5.426503906250000000e+02,0.000000000000000000e+00,0.000000000000000000e+00,0.000000000000000000e+00,0.000000000000000000e+00,0.000000000000000000e+00,2.312500000000000000e+02,9.355498046875000000e+02,0.000000000000000000e+00,0.000000000000000000e+00,0.000000000000000000e+00,0.000000000000000000e+00,0.000000000000000000e+00,0.000000000000000000e+00,0.000000000000000000e+00,0.000000000000000000e+00,0.000000000000000000e+00,0.000000000000000000e+00,0.000000000000000000e+00,0.000000000000000000e+00,0.000000000000000000e+00,0.000000000000000000e+00,0.000000000000000000e+00,0.000000000000000000e+00,0.000000000000000000e+00,0.000000000000000000e+00,0.000000000000000000e+00,0.000000000000000000e+00,0.000000000000000000e+00,0.000000000000000000e+00,0.000000000000000000e+00,0.000000000000000000e+00,0.000000000000000000e+00,0.000000000000000000e+00,0.000000000000000000e+00,0.000000000000000000e+00,0.000000000000000000e+00,0.000000000000000000e+00,0.000000000000000000e+00,0.000000000000000000e+00,0.000000000000000000e+00,0.000000000000000000e+00,0.000000000000000000e+00,0.000000000000000000e+00,0.000000000000000000e+00,0.000000000000000000e+00,0.000000000000000000e+00,0.000000000000000000e+00,0.000000000000000000e+00,0.000000000000000000e+00,-4.430000000000000000e+02,-3.546250000000000000e+03,-3.759400390625000000e+03,-4.774100097656250000e+03,-3.661654296875000000e+03,-3.601124511718750000e+03,-3.121375000000000000e+03,-3.206705078125000000e+03,-3.820459960937500000e+03,-3.835665283203125000e+03,-3.060844970703125000e+03,-2.780940429687500000e+03,-2.547775146484375000e+03,-2.975465087890625000e+03,-3.202460205078125000e+03,-2.946890136718750000e+03,-3.911535156250000000e+03,-4.459370117187500000e+03,-4.450330078125000000e+03,-3.392715087890625000e+03,-2.892054687500000000e+03,-2.429509765625000000e+03,-1.554480468750000000e+03,-2.208725097656250000e+03,-3.336449951171875000e+03,-2.763770019531250000e+03,-1.993184936523437500e+03,-2.110489746093750000e+03,-2.084745117187500000e+03,-1.985562377929687500e+03,-1.948368652343750000e+03,-1.688007934570312500e+03,-1.542575439453125000e+03,-1.729497558593750000e+03,-1.944551025390625000e+03,-2.144827392578125000e+03,-2.365128173828125000e+03,-2.277386962890625000e+03,-1.866352294921875000e+03,-1.695162841796875000e+03,-1.850611938476562500e+03,-1.853474853515625000e+03,-1.482967529296875000e+03,-1.400954101562500000e+03,-1.384742431640625000e+03,-1.376158935546875000e+03,-1.308922973632812500e+03,-1.572616943359375000e+03,-1.935010986328125000e+03,-2.069488037109375000e+03,-2.033248413085937500e+03,-1.856336303710937500e+03,-1.679431030273437500e+03,-1.230725585937500000e+03,-1.028542480468750000e+03,-1.331812500000000000e+03,-1.509195068359375000e+03,-1.505856567382812500e+03,-1.770982055664062500e+03,-1.954562500000000000e+03,-2.071864990234375000e+03,-2.373709960937500000e+03,-2.399935058593750000e+03,-2.084262939453125000e+03,-2.211580078125000000e+03,-2.119556640625000000e+03,-1.915463989257812500e+03,-1.842506469726562500e+03,-1.774319458007812500e+03,-1.578336914062500000e+03,-1.618868896484375000e+03,-1.813417968750000000e+03,-1.795774414062500000e+03,-1.341345947265625000e+03,-1.167302001953125000e+03,-1.291281005859375000e+03,-1.710422973632812500e+03,-1.585968872070312500e+03,-1.538283447265625000e+03,-1.789579467773437500e+03,-1.820572509765625000e+03,-1.738558349609375000e+03,-1.661785522460937500e+03,-1.453407470703125000e+03,-1.390941406250000000e+03,-1.456271972656250000e+03,-1.517781494140625000e+03,-1.534468994140625000e+03,-1.604567016601562500e+03,-1.497753051757812500e+03,-1.261717041015625000e+03,-1.354224487304687500e+03,-1.486310058593750000e+03,-1.503955078125000000e+03,-1.540665039062500000e+03,-1.715194946289062500e+03,-1.784334960937500000e+03,-1.840125000000000000e+03,-1.871600097656250000e+03,-1.885899902343750000e+03,-1.959334960937500000e+03,-1.843940063476562500e+03,-1.833449951171875000e+03,-1.911175048828125000e+03,-1.997005004882812500e+03,-1.902114990234375000e+03,-1.750479980468750000e+03,-1.739515014648437500e+03,-1.680860107421875000e+03,-1.693729980468750000e+03,-1.640804931640625000e+03,-1.724724975585937500e+03,-1.806270019531250000e+03,-1.760489990234375000e+03,-1.740465087890625000e+03,-1.787675048828125000e+03,-1.829155029296875000e+03,-1.863495117187500000e+03,-1.846800048828125000e+03,-1.735214965820312500e+03,-1.721864990234375000e+03,-1.772410034179687500e+03,-1.780040039062500000e+03,-1.736645019531250000e+03,-1.662260009765625000e+03,-1.570234863281250000e+03,-1.533040039062500000e+03,-1.547820068359375000e+03,-1.602655029296875000e+03,-1.684199951171875000e+03,-1.601705078125000000e+03,-1.597885009765625000e+03,-1.656540039062500000e+03,-1.639850097656250000e+03,-1.576910034179687500e+03,-1.558314941406250000e+03,-1.534469970703125000e+03,-1.459130004882812500e+03,-1.369479980468750000e+03,-1.363760009765625000e+03,-1.424320068359375000e+03,-1.498705078125000000e+03,-1.545434936523437500e+03,-1.594074951171875000e+03,-1.633175048828125000e+03,-1.581199951171875000e+03,-1.509675048828125000e+03,-1.470094970703125000e+03
-5.979564819335937500e+02,-6.117855224609375000e+02,-6.156004638671875000e+02,-6.136934814453125000e+02,-6.027260131835937500e+02,-5.941414794921875000e+02,-5.908039550781250000e+02,-5.879429931640625000e+02,-5.879429931640625000e+02,-5.846055297851562500e+02,-5.865125122070312500e+02,-5.898499755859375000e+02,-5.879429931640625000e+02,-5.850820312500000000e+02,-5.822210083007812500e+02,-5.760219726562500000e+02,-5.693464965820312500e+02,-5.688695068359375000e+02,-5.722075195312500000e+02,-5.788829956054687500e+02,-5.779295043945312500e+02,-5.698229980468750000e+02,-5.607634887695312500e+02,-5.626705322265625000e+02,-5.660085449218750000e+02,-5.602864990234375000e+02,-5.512265014648437500e+02,-5.445505371093750000e+02,-5.421669921875000000e+02,-5.350145263671875000e+02,-5.292919921875000000e+02,-5.307230224609375000e+02,-5.440739746093750000e+02,-5.559949951171875000e+02,-5.483654785156250000e+02,-5.407365112304687500e+02,-5.421669921875000000e+02,-5.426434936523437500e+02,-5.431204833984375000e+02,-5.435975341796875000e+02,-5.297690429687500000e+02,-5.207084960937500000e+02,-5.159404907226562500e+02,-5.159404907226562500e+02,-5.283380126953125000e+02,-5.493189697265625000e+02,-5.569484863281250000e+02,-5.478890380859375000e+02,-5.354909667968750000e+02,-5.254769897460937500e+02,-5.250004882812500000e+02,-5.273845214843750000e+02,-5.288150024414062500e+02,-5.321530151367187500e+02,-5.283380126953125000e+02,-5.302454833984375000e+02,-5.273845214843750000e+02,-5.211860351562500000e+02,-5.288150024414062500e+02,-5.307224731445312500e+02,-5.235700073242187500e+02,-5.116489868164062500e+02,-5.073574829101562500e+02,-5.097415161132812500e+02,-5.178480224609375000e+02,-5.145100097656250000e+02,-5.130794677734375000e+02,-5.178480224609375000e+02,-5.226159667968750000e+02,-5.230935058593750000e+02,-5.192785034179687500e+02,-5.168939819335937500e+02,-5.159404907226562500e+02,-5.178480224609375000e+02,-5.164174804687500000e+02,-5.226159667968750000e+02,-5.302454833984375000e+02,-5.321530151367187500e+02,-5.273850097656250000e+02,-5.230930175781250000e+02,-5.226165161132812500e+02,-5.250004882812500000e+02,-5.283385009765625000e+02,-5.226164550781250000e+02,-5.168945312500000000e+02,-5.173714599609375000e+02,-5.183250122070312500e+02,-5.207089843750000000e+02,-5.207089843750000000e+02,-5.250004882812500000e+02,-5.269079589843750000e+02,-5.164174804687500000e+02,-5.073575134277343750e+02,-5.059270019531250000e+02,-5.059270019531250000e+02,-5.006820068359375000e+02,-4.973439941406250000e+02,-4.954364624023437500e+02,-4.963900146484375000e+02,-4.968670043945312500e+02,-4.973439941406250000e+02,-4.968674926757812500e+02,-4.973439941406250000e+02,-5.049729614257812500e+02,-5.059270019531250000e+02,-5.002050170898437500e+02,-4.963900146484375000e+02,-4.954364624023437500e+02,-4.925755004882812500e+02,-4.940059814453125000e+02,-4.916220092773437500e+02,-4.863764648437500000e+02,-4.806544799804687500e+02,-4.782705078125000000e+02,-4.773164978027343750e+02,-4.711179809570312500e+02,-4.663494873046875000e+02,-4.682570190429687500e+02,-4.692105102539062500e+02,-4.653959960937500000e+02,-4.601505126953125000e+02,-4.577665100097656250e+02,-4.611040039062500000e+02,-4.653955078125000000e+02,-4.658730163574218750e+02,-4.634885253906250000e+02,-4.649190063476562500e+02,-4.677799987792968750e+02,-4.754094848632812500e+02,-4.811315002441406250e+02,-4.873305053710937500e+02,-4.901915283203125000e+02,-4.954364929199218750e+02,-4.911450195312500000e+02,-4.844695129394531250e+02,-4.797009887695312500e+02,-4.744560241699218750e+02,-4.696875000000000000e+02,-4.639655151367187500e+02,-4.615810241699218750e+02,-4.653959960937500000e+02,-4.730255126953125000e+02,-4.677799987792968750e+02,-4.539514770507812500e+02,-4.506140136718750000e+02,-4.582429809570312500e+02,-4.591969909667968750e+02,-4.634884643554687500e+02,-4.634884948730468750e+02,-4.611039733886718750e+02,-4.606274719238281250e+02,-4.615809936523437500e+02,-4.720714721679687500e+02,-4.768399963378906250e+02,-4.711179809570312500e+02,-4.553819580078125000e+02,-4.463219909667968750e+02,-4.458454895019531250e+02,-4.558590087890625000e+02,-4.601504821777343750e+02,-4.611040039062500000e+02,-4.644420166015625000e+02,-4.711174926757812500e+02,-4.792239990234375000e+02,-4.787469787597656250e+02,-4.701640014648437500e+02,-4.630114746093750000e+02,-4.596734619140625000e+02,-4.534744873046875000e+02,-4.401235046386718750e+02,-4.334479980468750000e+02,-4.320170288085937500e+02,-4.277260131835937500e+02,-4.215270080566406250e+02,-4.248645019531250000e+02,-4.324940185546875000e+02,-4.348784790039062500e+02,-4.262949829101562500e+02,-4.229575195312500000e+02,-4.258185119628906250e+02,-4.277260131835937500e+02,-4.310635070800781250e+02,-4.253414916992187500e+02,-4.248645019531250000e+02,-4.301094970703125000e+02,-4.277260131835937500e+02,-4.239110107421875000e+02,-4.191430053710937500e+02,-4.148510131835937500e+02,-4.129440307617187500e+02,-4.062680053710937500e+02,-4.015000000000000000e+02,-4.034069824218750000e+02,-4.029299926757812500e+02,-3.995919799804687500e+02,-3.929170227050781250e+02,-3.800419921875000000e+02,-3.781350097656250000e+02,-3.814724731445312500e+02,-3.848104858398437500e+02,-3.747965087890625000e+02,-3.705045166015625000e+02,-3.719349975585937500e+02,-3.747964782714843750e+02,-3.852875061035156250e+02,-3.919630126953125000e+02,-3.976849975585937500e+02,-4.005459899902343750e+02,-4.005460205078125000e+02,-4.005459899902343750e+02,-4.014994812011718750e+02,-4.062680053710937500e+02,-4.024530029296875000e+02,-3.991155090332031250e+02,-4.038834838867187500e+02,-4.096060180664062500e+02,-4.076984863281250000e+02,-4.048374938964843750e+02,-4.024530029296875000e+02,-4.067449951171875000e+02,-4.138969726562500000e+02,-4.167584838867187500e+02,-4.162814941406250000e+02,-4.086525268554687500e+02,-3.938699951171875000e+02,-3.776579895019531250e+02,-3.681210021972656250e+02,-3.643049926757812500e+02,-3.666900024414062500e+02,-3.595364990234375000e+02,-3.590599975585937500e+02,-3.623984985351562500e+02,-3.719354858398437500e+02,-3.786115112304687500e+02,-3.790885009765625000e+02,-3.714590148925781250e+02,-3.671674804687500000e+02,-3.714589843750000000e+02,-3.752734985351562500e+02,-3.724125061035156250e+02,-3.714584960937500000e+02,-3.767039794921875000e+02,-3.790879821777343750e+02,-3.786110229492187500e+02,-3.728889770507812500e+02,-3.714580078125000000e+02,-3.743195190429687500e+02,-3.724120178222656250e+02,-3.733659973144531250e+02,-3.719354858398437500e+02,-3.800420227050781250e+02,-3.881484985351562500e+02,-3.957774658203125000e+02,-4.029299926757812500e+02,-4.019765014648437500e+02,-4.000689697265625000e+02,-3.891019897460937500e+02,-3.752730102539062500e+02,-3.705050048828125000e+02,-3.700280151367187500e+02,-3.685975036621093750e+02,-3.652594909667968750e+02,-3.619219970703125000e+02,-3.628750000000000000e+02,-3.623984985351562500e+02,-3.585839843750000000e+02,-3.542925109863281250e+02,-3.557229919433593750e+02,-3.552460021972656250e+02,-3.504774780273437500e+02,-3.418945007324218750e+02,-3.333115234375000000e+02,-3.252049865722656250e+02,-3.166220092773437500e+02,-3.194830017089843750e+02,-3.237750244140625000e+02,-3.256819763183593750e+02,-3.290199890136718750e+02,-3.280660095214843750e+02,-3.228204956054687500e+02,-3.294964904785156250e+02,-3.347420043945312500e+02,-3.376029968261718750e+02,-3.328345031738281250e+02,-3.261589660644531250e+02,-3.180522460937500000e+02,-3.142376098632812500e+02,-3.094694519042968750e+02,-3.056547546386718750e+02,-3.023166198730468750e+02,-3.037473144531250000e+02,-3.037474670410156250e+02,-3.004092712402343750e+02,-3.047011108398437500e+02,-3.113764648437500000e+02,-3.190065307617187500e+02,-3.161455078125000000e+02,-3.137604980468750000e+02,-3.209134826660156250e+02,-3.180525207519531250e+02,-3.123305053710937500e+02,-3.137609863281250000e+02,-3.175760192871093750e+02,-3.170989990234375000e+02,-3.166210021972656250e+02,-3.132835083007812500e+02,-3.147139892578125000e+02,-3.137604980468750000e+02,-3.099454956054687500e+02,-3.037464904785156250e+02,-2.913489990234375000e+02,-2.827660217285156250e+02,-2.770435180664062500e+02,-2.717984924316406250e+02,-2.660760192871093750e+02,-2.598774414062500000e+02,-2.560625915527343750e+02,-2.522482452392578125e+02,-2.474794006347656250e+02,-2.369893646240234375e+02,-2.274524993896484375e+02,-2.250680084228515625e+02,-2.260220031738281250e+02,-2.322206573486328125e+02,-2.355587005615234375e+02,-2.326978607177734375e+02,-2.288829956054687500e+02,-2.222071533203125000e+02,-2.126706390380859375e+02,-2.121934509277343750e+02,-2.045641479492187500e+02,-1.983651428222656250e+02,-1.893051757812500000e+02,-1.792917175292968750e+02,-1.711855010986328125e+02,-1.635557556152343750e+02,-1.573572692871093750e+02,-1.587877502441406250e+02,-1.573572082519531250e+02,-1.468665008544921875e+02,-1.411446533203125000e+02,-1.320843505859375000e+02,-1.273160095214843750e+02,-1.268391571044921875e+02,-1.268391494750976562e+02,-1.192101593017578125e+02,-1.111036071777343750e+02,-1.010902557373046875e+02,-9.250700378417968750e+01,-8.440051269531250000e+01,-8.058600616455078125e+01,-7.200250244140625000e+01,-5.626699829101562500e+01,-3.671600341796875000e+01,-2.527199554443359375e+01,-2.241149902343750000e+01,-1.859700012207031250e+01,-1.239799499511718750e+01,-6.675994873046875000e+00,1.906997680664062500e+00,8.106491088867187500e+00,8.582992553710937500e+00,6.675498962402343750e+00,8.105995178222656250e+00,9.059989929199218750e+00,9.059989929199218750e+00,9.536491394042968750e+00,1.525899505615234375e+01,1.907350158691406250e+01,2.336499786376953125e+01,2.718000030517578125e+01,2.241100311279296875e+01,2.002700042724609375e+01,1.955049896240234375e+01,2.336550521850585938e+01,2.574950027465820312e+01,2.431900405883789062e+01,2.765700531005859375e+01,3.147155380249023438e+01,3.671645355224609375e+01,4.386915206909179688e+01,4.959135437011718750e+01,4.863764953613281250e+01,5.388299560546875000e+01,5.960469818115234375e+01,6.294284439086914062e+01,6.389664840698242188e+01,6.628063964843750000e+01,6.818820190429687500e+01,7.534039306640625000e+01,8.201634216308593750e+01,8.058570098876953125e+01,8.010904693603515625e+01,8.964598083496093750e+01,9.775200653076171875e+01,9.965950012207031250e+01,1.001365051269531250e+02,9.965950012207031250e+01,1.025203628540039062e+02,1.010900039672851562e+02,1.020435028076171875e+02,1.058583145141601562e+02,1.106264953613281250e+02,1.196865310668945312e+02,1.268391571044921875e+02,1.344684143066406250e+02,1.382835998535156250e+02,1.430521087646484375e+02,1.440061035156250000e+02,1.440061035156250000e+02,1.430521087646484375e+02,1.468670959472656250e+02,1.525891113281250000e+02,1.540192565917968750e+02,1.516352996826171875e+02,1.521119995117187500e+02,1.511586456298828125e+02,1.459134521484375000e+02,1.444829406738281250e+02,1.502049560546875000e+02,1.482971496582031250e+02,1.525888519287109375e+02,1.621257019042968750e+02,1.649868621826171875e+02,1.707088623046875000e+02,1.716624450683593750e+02,1.697550964355468750e+02,1.630794830322265625e+02,1.640331420898437500e+02,1.692784423828125000e+02,1.745234985351562500e+02,1.778614959716796875e+02,1.788150024414062500e+02,1.859678955078125000e+02,1.907359466552734375e+02,1.902592468261718750e+02,1.907361145019531250e+02,1.850141143798828125e+02,1.821527404785156250e+02,1.845375061035156250e+02,1.821531066894531250e+02,1.816759490966796875e+02,1.807222442626953125e+02,1.840601043701171875e+02,1.897825012207031250e+02,1.859678039550781250e+02,1.816759490966796875e+02,1.816762542724609375e+02,1.888287506103515625e+02,1.912127380371093750e+02,1.974114990234375000e+02,1.983654937744140625e+02,1.983654937744140625e+02,2.036104888916015625e+02,2.155319824218750000e+02,2.274530029296875000e+02,2.298370056152343750e+02,2.288834991455078125e+02,2.303139953613281250e+02,2.346049957275390625e+02,2.355590057373046875e+02,2.355590057373046875e+02,2.422345123291015625e+02,2.484335021972656250e+02,2.527250061035156250e+02,2.565394897460937500e+02,2.617850036621093750e+02,2.613079833984375000e+02,2.617849731445312500e+02,2.646459960937500000e+02,2.679840087890625000e+02,2.636925048828125000e+02,2.689375000000000000e+02,2.684605102539062500e+02,2.703680114746093750e+02,2.708450012207031250e+02,2.708450012207031250e+02,2.765670166015625000e+02,2.794280090332031250e+02,2.808580017089843750e+02,2.856269836425781250e+02,2.899185180664062500e+02,2.946865234375000000e+02,2.975474853515625000e+02,2.999320068359375000e+02,3.032699890136718750e+02,2.994550170898437500e+02,3.061309814453125000e+02,3.151910095214843750e+02,3.223435058593750000e+02,3.290195007324218750e+02,3.337879943847656250e+02,3.342644958496093750e+02,3.333105163574218750e+02,3.376029968261718750e+02,3.333110046386718750e+02,3.285419921875000000e+02,3.256814880371093750e+02,3.299729919433593750e+02,3.366489868164062500e+02,3.376029968261718750e+02,3.342650146484375000e+02,3.347414855957031250e+02,3.390330200195312500e+02,3.395100097656250000e+02,3.385559997558593750e+02,3.390329895019531250e+02,3.395100097656250000e+02,3.361719970703125000e+02,3.352185058593750000e+02,3.438015136718750000e+02,3.428479919433593750e+02,3.399869995117187500e+02,3.404635009765625000e+02,3.414169921875000000e+02,3.366490173339843750e+02,3.438015136718750000e+02,3.452319946289062500e+02,3.461854858398437500e+02,3.447550048828125000e+02,3.452319946289062500e+02,3.471395263671875000e+02,3.514309692382812500e+02,3.519080200195312500e+02,3.557220153808593750e+02,3.681199951171875000e+02,3.747959899902343750e+02,3.848095092773437500e+02,3.767034912109375000e+02,3.685969848632812500e+02,3.600140075683593750e+02,3.547684936523437500e+02,3.490465087890625000e+02,3.500000000000000000e+02,3.547684936523437500e+02,3.528615112304687500e+02,3.519080200195312500e+02,3.547689819335937500e+02,3.523850097656250000e+02,3.514309997558593750e+02,3.514309997558593750e+02,3.576300048828125000e+02,3.585834960937500000e+02,3.571525268554687500e+02,3.557225036621093750e+02,3.561990051269531250e+02,3.523845214843750000e+02,3.509539794921875000e+02,3.561995239257812500e+02,3.643054809570312500e+02,3.762260131835937500e+02,3.824249877929687500e+02,3.848095092773437500e+02,3.833790283203125000e+02,3.819485168457031250e+02,3.809949951171875000e+02,3.824249877929687500e+02,3.809949951171875000e+02,3.800410156250000000e+02,3.886239929199218750e+02,3.938695068359375000e+02,3.957764892578125000e+02,3.919620056152343750e+02,3.943464965820312500e+02,3.991145019531250000e+02,4.024520263671875000e+02,4.000679931640625000e+02,4.014985046386718750e+02,4.024524841308593750e+02,3.995914916992187500e+02,3.972069702148437500e+02,3.991145019531250000e+02,4.067435302734375000e+02,4.143739929199218750e+02,4.148510131835937500e+02,4.124669799804687500e+02,4.086519775390625000e+02,4.057900085449218750e+02,3.995910034179687500e+02,4.000679931640625000e+02,4.081744995117187500e+02,4.143735046386718750e+02,4.143729858398437500e+02,4.081749877929687500e+02,4.062680053710937500e+02,4.100830078125000000e+02,4.091290283203125000e+02,4.062680053710937500e+02,4.014994812011718750e+02,4.014994812011718750e+02,4.076984863281250000e+02,4.067445068359375000e+02,4.048375244140625000e+02,4.043610229492187500e+02,3.976840209960937500e+02,3.962534790039062500e+02,3.972070007324218750e+02,4.010220031738281250e+02,4.124669799804687500e+02,4.220034790039062500e+02,4.181889953613281250e+02,4.191430053710937500e+02,4.239110107421875000e+02,4.253414916992187500e+02,4.277254943847656250e+02,4.186654968261718750e+02,4.158049926757812500e+02,4.196195068359375000e+02,4.172355346679687500e+02,4.081744995117187500e+02,4.053135070800781250e+02,4.143735046386718750e+02,4.243875122070312500e+02,4.253414916992187500e+02,4.196185302734375000e+02,4.181889648437500000e+02,4.200960083007812500e+02,4.229575195312500000e+02,4.205729980468750000e+02,4.143739929199218750e+02,4.119899902343750000e+02,4.115135192871093750e+02,4.158045043945312500e+02,4.196195068359375000e+02,4.253414916992187500e+02,4.310634765625000000e+02,4.324940185546875000e+02,4.353554687500000000e+02,4.348784790039062500e+02,4.277260131835937500e+02,4.220035095214843750e+02,4.138970336914062500e+02,4.143739929199218750e+02,4.224805297851562500e+02,4.239110107421875000e+02,4.205729980468750000e+02,4.172355041503906250e+02,4.167584838867187500e+02,4.253420410156250000e+02,4.277254638671875000e+02,4.248649902343750000e+02,4.224804992675781250e+02,4.272490234375000000e+02,4.301100158691406250e+02,4.372625122070312500e+02,4.429844970703125000e+02,4.467995300292968750e+02,4.520444946289062500e+02,4.529984741210937500e+02,4.520444946289062500e+02,4.510905151367187500e+02,4.515675048828125000e+02,4.529979858398437500e+02,4.577664794921875000e+02,4.577664794921875000e+02,4.601505126953125000e+02,4.701640014648437500e+02,4.797009887695312500e+02,4.792239990234375000e+02,4.744554748535156250e+02,4.615809936523437500e+02,4.501375122070312500e+02,4.453685302734375000e+02,4.453690185546875000e+02,4.496605224609375000e+02,4.520444946289062500e+02,4.582429809570312500e+02,4.649190063476562500e+02,4.677799682617187500e+02,4.711179809570312500e+02,4.739785156250000000e+02,4.720715332031250000e+02,4.611044921875000000e+02,4.601510009765625000e+02,4.630115051269531250e+02,4.630114746093750000e+02,4.615809936523437500e+02,4.596740112304687500e+02,4.625350036621093750e+02,4.630114746093750000e+02,4.606275024414062500e+02,4.472760009765625000e+02,4.420310058593750000e+02,4.477529907226562500e+02,4.582429809570312500e+02,4.611044921875000000e+02,4.568129882812500000e+02,4.529979858398437500e+02,4.568125000000000000e+02,4.601510009765625000e+02,4.739790039062500000e+02,4.773170166015625000e+02,4.758865051269531250e+02,4.715950012207031250e+02,4.653959960937500000e+02,4.615809936523437500e+02,4.663494873046875000e+02,4.682570190429687500e+02,4.692105102539062500e+02,4.768400268554687500e+02,4.897144775390625000e+02,5.044964904785156250e+02,5.054499816894531250e+02,5.006820068359375000e+02,4.982974853515625000e+02,4.949599914550781250e+02,4.944830017089843750e+02,4.863764648437500000e+02,4.811315002441406250e+02,4.782704772949218750e+02,4.720714721679687500e+02,4.701640014648437500e+02,4.625344848632812500e+02,4.663494873046875000e+02,4.744555053710937500e+02,4.801774902343750000e+02,4.882839965820312500e+02,4.901915283203125000e+02,4.911449890136718750e+02,4.858999633789062500e+02,4.816079711914062500e+02,4.782705078125000000e+02,4.749324951171875000e+02,4.801780090332031250e+02,4.901910095214843750e+02,4.959135131835937500e+02,4.930524902343750000e+02,4.949594726562500000e+02,4.963900146484375000e+02,4.944824829101562500e+02,4.963905029296875000e+02,4.973439941406250000e+02,4.992510070800781250e+02,5.002044677734375000e+02,4.949599914550781250e+02,4.882839965820312500e+02,4.901914672851562500e+02,4.987744750976562500e+02,4.992514953613281250e+02,5.016354980468750000e+02,4.982974853515625000e+02,5.016354980468750000e+02,4.963900146484375000e+02,5.021124877929687500e+02,5.083109741210937500e+02,5.178480224609375000e+02,5.245234985351562500e+02,5.297689819335937500e+02,5.283385009765625000e+02,5.197550048828125000e+02,5.168939819335937500e+02,5.283385009765625000e+02,5.397824707031250000e+02,5.416900024414062500e+02,5.393060302734375000e+02,5.350139770507812500e+02,5.311989746093750000e+02,5.316760253906250000e+02,5.321530151367187500e+02,5.283385009765625000e+02,5.164174804687500000e+02,5.111719970703125000e+02,5.164174804687500000e+02,5.278619995117187500e+02,5.373980102539062500e+02,5.416894531250000000e+02,5.407360229492187500e+02,5.402589721679687500e+02,5.412130126953125000e+02,5.416900024414062500e+02,5.435969848632812500e+02,5.474119873046875000e+02,5.455045166015625000e+02,5.378750000000000000e+02,5.235700073242187500e+02,5.121259765625000000e+02,5.121260375976562500e+02,5.121259765625000000e+02,5.059270019531250000e+02,4.982974853515625000e+02,4.968670043945312500e+02,5.059270019531250000e+02,5.297689819335937500e+02,5.373979492187500000e+02,5.340604858398437500e+02,5.264309692382812500e+02,5.168944702148437500e+02,5.078339843750000000e+02,4.978210144042968750e+02,4.978210144042968750e+02,5.064039916992187500e+02,5.106954956054687500e+02,5.135560302734375000e+02,5.083115234375000000e+02,5.083115234375000000e+02,5.140330200195312500e+02,5.130794677734375000e+02,5.078339843750000000e+02,5.087879943847656250e+02,5.159404907226562500e+02,5.092650146484375000e+02,5.006830139160156250e+02,5.002059936523437500e+02,4.973450012207031250e+02,4.968670043945312500e+02,5.083125305175781250e+02,5.331074829101562500e+02,5.474124755859375000e+02,5.502734985351562500e+02,5.579030151367187500e+02,5.617180175781250000e+02,5.765000000000000000e+02,6.012955322265625000e+02,6.113084716796875000e+02,6.113089599609375000e+02,5.979575195312500000e+02,5.765000000000000000e+02,5.674400024414062500e+02,5.636254882812500000e+02,5.555189819335937500e+02,5.569494628906250000e+02,5.645789794921875000e+02,5.641019897460937500e+02,5.593334960937500000e+02,5.626715087890625000e+02,5.736390380859375000e+02,5.903280029296875000e+02,5.998649902343750000e+02,5.865129394531250000e+02,5.741160278320312500e+02,5.745925292968750000e+02,5.698239746093750000e+02,5.474130249023437500e+02,5.369224853515625000e+02,5.488435058593750000e+02,5.736390380859375000e+02,5.846059570312500000e+02,5.798375244140625000e+02,5.564724731445312500e+02,5.583800048828125000e+02,5.855599975585937500e+02,6.160770263671875000e+02,6.475485229492187500e+02,6.532705078125000000e+02,6.351505126953125000e+02,6.246605224609375000e+02,6.322900390625000000e+02,6.480255126953125000e+02,6.823574829101562500e+02,7.219355468750000000e+02,7.362404785156250000e+02,7.295645141601562500e+02,7.085834960937500000e+02,7.061994628906250000e+02,7.057224731445312500e+02,6.938020019531250000e+02,6.923714599609375000e+02,7.042919921875000000e+02,6.899875488281250000e+02,6.780659790039062500e+02,6.771124877929687500e+02,6.842650146484375000e+02,7.252730102539062500e+02,7.553139648437500000e+02,7.758179931640625000e+02,7.791560058593750000e+02,7.705725097656250000e+02,7.767709960937500000e+02,7.801090087890625000e+02,7.715264892578125000e+02,7.734334716796875000e+02,7.929840087890625000e+02,8.111035156250000000e+02,8.053820190429687500e+02,7.906000366210937500e+02,7.972755126953125000e+02,8.230245361328125000e+02,8.502045288085937500e+02,8.463895263671875000e+02,8.273159790039062500e+02,8.049050292968750000e+02,7.872619628906250000e+02,8.087194824218750000e+02,8.225474853515625000e+02,8.282695312500000000e+02,8.235014648437500000e+02,8.397139892578125000e+02,8.459129638671875000e+02,8.149184570312500000e+02,7.967990112304687500e+02,7.958449707031250000e+02,8.201635131835937500e+02,8.592664794921875000e+02,8.878750000000000000e+02,8.802484741210937500e+02,8.645095214843750000e+02,8.597409667968750000e+02,8.592659912109375000e+02,8.525885009765625000e+02,8.487734375000000000e+02,8.645095214843750000e+02,9.055175170898437500e+02,9.298380126953125000e+02,9.465255126953125000e+02,9.360360107421875000e+02,9.212535400390625000e+02,9.074250488281250000e+02,9.193480224609375000e+02,9.040869750976562500e+02,9.236369628906250000e+02,9.665545043945312500e+02,9.884909667968750000e+02,1.009948974609375000e+03,1.025204956054687500e+03,1.039033081054687500e+03,1.054290527343750000e+03,1.044756469726562500e+03,1.026636474609375000e+03,1.020915527343750000e+03,1.020913024902343750e+03,1.027114013671875000e+03,1.044279052734375000e+03,1.061920043945312500e+03,1.070506469726562500e+03,1.089578979492187500e+03,1.130587402343750000e+03,1.149181030273437500e+03,1.143459472656250000e+03,1.132018554687500000e+03,1.147750976562500000e+03,1.172546508789062500e+03,1.193530517578125000e+03,1.184943969726562500e+03,1.153473999023437500e+03,1.109605957031250000e+03,1.105792480468750000e+03,1.106265991210937500e+03,1.097206054687500000e+03,1.085287109375000000e+03,1.068598999023437500e+03,1.092920043945312500e+03,1.129155029296875000e+03,1.157770019531250000e+03,1.228814941406250000e+03,1.246935058593750000e+03,1.228340087890625000e+03,1.216895019531250000e+03,1.194964965820312500e+03,1.184469970703125000e+03,1.189239990234375000e+03,1.197824951171875000e+03,1.151091430664062500e+03,1.096732421875000000e+03,1.082426025390625000e+03,1.050953002929687500e+03,1.056677978515625000e+03,1.140599975585937500e+03,1.206405029296875000e+03,1.207835449218750000e+03,1.182561035156250000e+03,1.179224975585937500e+03,1.175887451171875000e+03,1.148229980468750000e+03,1.023770996093750000e+03,9.579746704101562500e+02,9.355600585937500000e+02,9.484345092773437500e+02,9.670314941406250000e+02,9.455750732421875000e+02,8.568800659179687500e+02,6.713850097656250000e+02,4.396499023437500000e+02,4.949649658203125000e+02,5.664799804687500000e+02,4.005446777343750000e+02,2.203000488281250000e+02,3.194506835937500000e+01,2.017050781250000000e+02,2.427097167968750000e+02,4.043601074218750000e+02,6.799650878906250000e+02,7.243149414062500000e+02,8.378049316406250000e+02,6.046301269531250000e+02,4.501350097656250000e+02,3.170949707031250000e+02,4.735000000000000000e+02,6.380100097656250000e+02,5.350097656250000000e+02,5.135549316406250000e+02,7.729499511718750000e+02,9.608251953125000000e+02,9.980200195312500000e+02,6.246550292968750000e+02,5.440695800781250000e+02,4.563452148437500000e+02,3.910051269531250000e+02,2.184047851562500000e+02,-2.260354003906250000e+02,-6.694946289062500000e+02,-7.772602539062500000e+02,-4.544399414062500000e+02,-6.766450195312500000e+02,-5.264296875000000000e+02,-1.469135009765625000e+03,-1.452464843750000000e+03,-1.646514648437500000e+03,-1.190199707031250000e+03,-7.247998046875000000e+02,-7.081005859375000000e+02,-7.195498046875000000e+02,-1.115498046875000000e+02,0.000000000000000000e+00,0.000000000000000000e+00,0.000000000000000000e+00,9.009960937500000000e+01,9.412500000000000000e+02,0.000000000000000000e+00,0.000000000000000000e+00,0.000000000000000000e+00,0.000000000000000000e+00,0.000000000000000000e+00,0.000000000000000000e+00,0.000000000000000000e+00,0.000000000000000000e+00,0.000000000000000000e+00,0.000000000000000000e+00,0.000000000000000000e+00,0.000000000000000000e+00,0.000000000000000000e+00,0.000000000000000000e+00,0.000000000000000000e+00,0.000000000000000000e+00,0.000000000000000000e+00,0.000000000000000000e+00,0.000000000000000000e+00,0.000000000000000000e+00,0.000000000000000000e+00,0.000000000000000000e+00,0.000000000000000000e+00,0.000000000000000000e+00,0.000000000000000000e+00,0.000000000000000000e+00,0.000000000000000000e+00,0.000000000000000000e+00,0.000000000000000000e+00,0.000000000000000000e+00,0.000000000000000000e+00,0.000000000000000000e+00,0.000000000000000000e+00,0.000000000000000000e+00,0.000000000000000000e+00,0.000000000000000000e+00,0.000000000000000000e+00,0.000000000000000000e+00,0.000000000000000000e+00,0.000000000000000000e+00,0.000000000000000000e+00,0.000000000000000000e+00,-1.789100585937500000e+03,-2.356049804687500000e+03,-2.524349609375000000e+03,-3.686449707031250000e+03,-3.724589843750000000e+03,-3.508575683593750000e+03,-3.021729980468750000e+03,-3.589174804687500000e+03,-4.094134277343750000e+03,-4.069845214843750000e+03,-3.273479736328125000e+03,-2.700840087890625000e+03,-2.257334716796875000e+03,-2.354634765625000000e+03,-2.542055175781250000e+03,-2.354655029296875000e+03,-3.179099609375000000e+03,-3.472794677734375000e+03,-3.288270019531250000e+03,-2.279280273437500000e+03,-2.514384765625000000e+03,-2.607819580078125000e+03,-1.834410156250000000e+03,-1.720899902343750000e+03,-2.457154541015625000e+03,-2.155330078125000000e+03,-1.477729980468750000e+03,-1.349459960937500000e+03,-1.587399902343750000e+03,-1.847279541015625000e+03,-1.887329956054687500e+03,-1.719002441406250000e+03,-1.719005004882812500e+03,-1.795784057617187500e+03,-1.813426147460937500e+03,-2.018465087890625000e+03,-2.563965576171875000e+03,-2.456204345703125000e+03,-2.126708007812500000e+03,-1.901165161132812500e+03,-2.243532226562500000e+03,-2.529639648437500000e+03,-2.119558105468750000e+03,-1.946942016601562500e+03,-1.676089599609375000e+03,-1.655588500976562500e+03,-1.866827392578125000e+03,-1.812942993164062500e+03,-1.790530273437500000e+03,-1.718527465820312500e+03,-1.630311889648437500e+03,-1.656537597656250000e+03,-1.811036987304687500e+03,-1.668461914062500000e+03,-1.577384033203125000e+03,-1.968873168945312500e+03,-2.105251464843750000e+03,-1.622213134765625000e+03,-1.228339111328125000e+03,-1.566894409179687500e+03,-1.804359985351562500e+03,-2.191077880859375000e+03,-2.230653564453125000e+03,-1.968390869140625000e+03,-2.002727539062500000e+03,-1.976500000000000000e+03,-1.657490966796875000e+03,-1.646526367187500000e+03,-1.570710571289062500e+03,-1.599320556640625000e+03,-1.648913085937500000e+03,-1.743323120117187500e+03,-1.707084228515625000e+03,-1.406677001953125000e+03,-1.237875610351562500e+03,-1.105316894531250000e+03,-1.462466552734375000e+03,-1.496798583984375000e+03,-1.644617553710937500e+03,-1.668935913085937500e+03,-1.603135498046875000e+03,-1.522072021484375000e+03,-1.460084472656250000e+03,-1.211170898437500000e+03,-1.122955078125000000e+03,-1.323233886718750000e+03,-1.423846923828125000e+03,-1.448642089843750000e+03,-1.571187011718750000e+03,-1.641285034179687500e+03,-1.439583007812500000e+03,-1.440534423828125000e+03,-1.501093017578125000e+03,-1.466285034179687500e+03,-1.564510009765625000e+03,-1.771939941406250000e+03,-1.889239990234375000e+03,-2.058514892578125000e+03,-2.136715087890625000e+03,-2.087604980468750000e+03,-2.009880126953125000e+03,-1.798165039062500000e+03,-1.732359985351562500e+03,-1.826294921875000000e+03,-1.865875000000000000e+03,-1.788625000000000000e+03,-1.746189941406250000e+03,-1.719960083007812500e+03,-1.636984985351562500e+03,-1.569280029296875000e+03,-1.601224975585937500e+03,-1.699455078125000000e+03,-1.770025024414062500e+03,-1.694684936523437500e+03,-1.598839965820312500e+03,-1.622685058593750000e+03,-1.757155029296875000e+03,-1.815330078125000000e+03,-1.797205078125000000e+03,-1.683714965820312500e+03,-1.628410034179687500e+03,-1.651770019531250000e+03,-1.660829956054687500e+03,-1.643664916992187500e+03,-1.667505004882812500e+03,-1.581675048828125000e+03,-1.568799926757812500e+03,-1.565465087890625000e+03,-1.595984985351562500e+03,-1.667505004882812500e+03,-1.613620117187500000e+03,-1.576429931640625000e+03,-1.670364990234375000e+03,-1.617919921875000000e+03,-1.526364990234375000e+03,-1.454839965820312500e+03,-1.437669921875000000e+03,-1.406675048828125000e+03,-1.391895019531250000e+03,-1.423844970703125000e+03,-1.449114990234375000e+03,-1.542574951171875000e+03
[truncated: 3,480,515 more chars]
