# Supplementary material for: Spontaneous time-reversal symmetry breaking in twisted double bilayer graphene
Source: Nat Commun. 2022 Oct 29;13:6468. doi: 10.1038/s41467-022-34192-x (PMC9617879; doi:10.1038/s41467-022-34192-x)
Supplement: Supplementary file 2 — Source Data [file 41467_2022_34192_MOESM2_ESM.zip › Source_Data/Figure2/Fig2c/fig2c_lower_curve.txt]

350	2753.75	-350	2753.75
349.062767	2762.810059	-349.062767	2762.810059
348.125355	2774.25	-348.125355	2774.25
347.187763	2761.379883	-347.187763	2761.379883
346.249992	2775.685059	-346.249992	2775.685059
345.312041	2762.569824	-345.312041	2762.569824
344.37391	2767.100098	-344.37391	2767.100098
343.4356	2767.100098	-343.4356	2767.100098
342.49711	2760.900146	-342.49711	2760.900146
341.558441	2768.77002	-341.558441	2768.77002
340.619592	2761.140137	-340.619592	2761.140137
339.680563	2778.070068	-339.680563	2778.070068
338.741355	2771.86499	-338.741355	2771.86499
337.801967	2779.02002	-337.801967	2779.02002
336.8624	2785.220215	-336.8624	2785.220215
335.922653	2779.494873	-335.922653	2779.494873
334.982727	2801.669922	-334.982727	2801.669922
334.04262	2783.075195	-334.04262	2783.075195
333.102335	2785.459961	-333.102335	2785.459961
332.161869	2784.504883	-332.161869	2784.504883
331.221224	2783.549805	-331.221224	2783.549805
330.2804	2795.950195	-330.2804	2795.950195
329.339396	2775.209961	-329.339396	2775.209961
328.398212	2793.564941	-328.398212	2793.564941
327.456849	2781.88501	-327.456849	2781.88501
326.515306	2793.805176	-326.515306	2793.805176
325.573584	2801.909912	-325.573584	2801.909912
324.631682	2796.430176	-324.631682	2796.430176
323.6896	2811.209961	-323.6896	2811.209961
322.747339	2802.389893	-322.747339	2802.389893
321.804898	2796.189941	-321.804898	2796.189941
320.862278	2800.004883	-320.862278	2800.004883
319.919478	2800.715088	-319.919478	2800.715088
318.976498	2797.620117	-318.976498	2797.620117
318.033339	2803.100098	-318.033339	2803.100098
317.09	2810.48999	-317.09	2810.48999
316.146482	2815.5	-316.146482	2815.5
315.202784	2809.540039	-315.202784	2809.540039
314.258906	2818.600098	-314.258906	2818.600098
313.314849	2825.990234	-313.314849	2825.990234
312.370612	2821.459961	-312.370612	2821.459961
311.426196	2818.120117	-311.426196	2818.120117
310.4816	2820.745117	-310.4816	2820.745117
309.536824	2815.024902	-309.536824	2815.024902
308.591869	2807.155029	-308.591869	2807.155029
307.646735	2815.265137	-307.646735	2815.265137
306.70142	2818.120117	-306.70142	2818.120117
305.755927	2811.919922	-305.755927	2811.919922
304.810253	2814.310059	-304.810253	2814.310059
303.8644	2814.304932	-303.8644	2814.304932
302.918367	2811.685059	-302.918367	2811.685059
301.972155	2818.600098	-301.972155	2818.600098
301.025763	2827.660156	-301.025763	2827.660156
300.079192	2804.534912	-300.079192	2804.534912
299.132441	2820.27002	-299.132441	2820.27002
298.18551	2806.205078	-298.18551	2806.205078
297.2384	2800.720215	-297.2384	2800.720215
296.29111	2802.865234	-296.29111	2802.865234
295.343641	2795.709961	-295.343641	2795.709961
294.395992	2805.489746	-294.395992	2805.489746
293.448163	2810.015137	-293.448163	2810.015137
292.500155	2813.590088	-292.500155	2813.590088
291.551967	2819.554932	-291.551967	2819.554932
290.6036	2816.930176	-290.6036	2816.930176
289.655053	2832.189941	-289.655053	2832.189941
288.706327	2818.839844	-288.706327	2818.839844
287.75742	2822.889893	-287.75742	2822.889893
286.808335	2816.214844	-286.808335	2816.214844
285.859069	2815.024902	-285.859069	2815.024902
284.909624	2823.365234	-284.909624	2823.365234
283.96	2807.870117	-283.96	2807.870117
283.010196	2820.984863	-283.010196	2820.984863
282.060212	2822.890137	-282.060212	2822.890137
281.110049	2829.089844	-281.110049	2829.089844
280.159706	2828.61499	-280.159706	2828.61499
279.209184	2816.930176	-279.209184	2816.930176
278.258482	2832.905029	-278.258482	2832.905029
277.3076	2826.22998	-277.3076	2826.22998
276.356539	2824.080078	-276.356539	2824.080078
275.405298	2819.314941	-275.405298	2819.314941
274.453878	2816.694824	-274.453878	2816.694824
273.502278	2833.619873	-273.502278	2833.619873
272.550498	2814.544922	-272.550498	2814.544922
271.598539	2818.360107	-271.598539	2818.360107
270.6464	2810.25	-270.6464	2810.25
269.694082	2824.324951	-269.694082	2824.324951
268.741584	2821.695068	-268.741584	2821.695068
267.788906	2805.484863	-267.788906	2805.484863
266.836049	2824.794922	-266.836049	2824.794922
265.883012	2813.120117	-265.883012	2813.120117
264.929796	2814.545166	-264.929796	2814.545166
263.9764	2808.824951	-263.9764	2808.824951
263.022824	2806.199951	-263.022824	2806.199951
262.069069	2821.459961	-262.069069	2821.459961
261.115135	2814.310059	-261.115135	2814.310059
260.16102	2816.695068	-260.16102	2816.695068
259.206727	2816.214844	-259.206727	2816.214844
258.252253	2827.419922	-258.252253	2827.419922
257.2976	2833.14502	-257.2976	2833.14502
256.342767	2825.509766	-256.342767	2825.509766
255.387755	2830.76001	-255.387755	2830.76001
254.432563	2826.469971	-254.432563	2826.469971
253.477192	2827.419922	-253.477192	2827.419922
252.521641	2836.004883	-252.521641	2836.004883
251.56591	2830.76001	-251.56591	2830.76001
250.61	2836.720215	-250.61	2836.720215
249.65391	2836.955078	-249.65391	2836.955078
248.697641	2841.25	-248.697641	2841.25
247.741192	2843.629883	-247.741192	2843.629883
246.784563	2838.86499	-246.784563	2838.86499
245.827755	2838.865234	-245.827755	2838.865234
244.870767	2833.620117	-244.870767	2833.620117
243.9136	2847.209961	-243.9136	2847.209961
242.956253	2843.39502	-242.956253	2843.39502
241.998727	2843.155029	-241.998727	2843.155029
241.04102	2837.435059	-241.04102	2837.435059
240.083135	2848.399902	-240.083135	2848.399902
239.125069	2839.345215	-239.125069	2839.345215
238.166824	2838.625	-238.166824	2838.625
237.2084	2848.640137	-237.2084	2848.640137
236.249796	2850.069824	-236.249796	2850.069824
235.291012	2857.935059	-235.291012	2857.935059
234.332049	2851.265137	-234.332049	2851.265137
233.372906	2850.304932	-233.372906	2850.304932
232.413584	2853.884766	-232.413584	2853.884766
231.454082	2848.879883	-231.454082	2848.879883
230.4944	2847.925293	-230.4944	2847.925293
229.534539	2838.149902	-229.534539	2838.149902
228.574498	2840.774902	-228.574498	2840.774902
227.614278	2845.774902	-227.614278	2845.774902
226.653878	2842.439941	-226.653878	2842.439941
225.693298	2847.924805	-225.693298	2847.924805
224.732539	2837.194824	-224.732539	2837.194824
223.7716	2845.540039	-223.7716	2845.540039
222.810482	2848.165039	-222.810482	2848.165039
221.849184	2844.824707	-221.849184	2844.824707
220.887706	2846.734863	-220.887706	2846.734863
219.926049	2844.825195	-219.926049	2844.825195
218.964212	2846.02002	-218.964212	2846.02002
218.002196	2839.819824	-218.002196	2839.819824
217.04	2844.584961	-217.04	2844.584961
216.077624	2839.819824	-216.077624	2839.819824
215.115069	2838.149902	-215.115069	2838.149902
214.152335	2841.725098	-214.152335	2841.725098
213.18942	2835.530029	-213.18942	2835.530029
212.226327	2838.149902	-212.226327	2838.149902
211.263053	2848.640137	-211.263053	2848.640137
210.2996	2847.685059	-210.2996	2847.685059
209.335967	2847.209961	-209.335967	2847.209961
208.372155	2851.024902	-208.372155	2851.024902
207.408163	2855.790039	-207.408163	2855.790039
206.443992	2851.97998	-206.443992	2851.97998
205.479641	2845.300049	-205.479641	2845.300049
204.51511	2841.48999	-204.51511	2841.48999
203.5504	2846.254883	-203.5504	2846.254883
202.58551	2842.199951	-202.58551	2842.199951
201.620441	2837.909912	-201.620441	2837.909912
200.655192	2844.349854	-200.655192	2844.349854
199.689763	2847.209961	-199.689763	2847.209961
198.724155	2852.935059	-198.724155	2852.935059
197.758367	2847.205078	-197.758367	2847.205078
196.7924	2848.404785	-196.7924	2848.404785
195.826253	2855.314941	-195.826253	2855.314941
194.859927	2845.064941	-194.859927	2845.064941
193.89342	2843.154785	-193.89342	2843.154785
192.926735	2844.825195	-192.926735	2844.825195
191.959869	2844.350098	-191.959869	2844.350098
190.992824	2843.155029	-190.992824	2843.155029
190.0256	2833.620117	-190.0256	2833.620117
189.058196	2834.334961	-189.058196	2834.334961
188.090612	2832.430176	-188.090612	2832.430176
187.122849	2833.619873	-187.122849	2833.619873
186.154906	2835.765137	-186.154906	2835.765137
185.186784	2834.810059	-185.186784	2834.810059
184.218482	2836.955078	-184.218482	2836.955078
183.25	2843.39502	-183.25	2843.39502
182.281339	2841.25	-182.281339	2841.25
181.312498	2837.435059	-181.312498	2837.435059
180.343478	2836.47998	-180.343478	2836.47998
179.374278	2841.25	-179.374278	2841.25
178.404898	2833.619873	-178.404898	2833.619873
177.435339	2834.810059	-177.435339	2834.810059
176.4656	2831.715088	-176.4656	2831.715088
175.495682	2835.049805	-175.495682	2835.049805
174.525584	2830.044922	-174.525584	2830.044922
173.555306	2836.004883	-173.555306	2836.004883
172.584849	2840.294922	-172.584849	2840.294922
171.614212	2841.725098	-171.614212	2841.725098
170.643396	2847.209961	-170.643396	2847.209961
169.6724	2844.589844	-169.6724	2844.589844
168.701224	2848.160156	-168.701224	2848.160156
167.729869	2843.39502	-167.729869	2843.39502
166.758335	2846.495117	-166.758335	2846.495117
165.78662	2843.870117	-165.78662	2843.870117
164.814727	2854.600098	-164.814727	2854.600098
163.842653	2850.069824	-163.842653	2850.069824
162.8704	2851.975098	-162.8704	2851.975098
161.897967	2853.885254	-161.897967	2853.885254
160.925355	2858.655273	-160.925355	2858.655273
159.952563	2861.75	-159.952563	2861.75
158.979592	2861.040039	-158.979592	2861.040039
158.006441	2861.274902	-158.006441	2861.274902
157.03311	2858.179932	-157.03311	2858.179932
156.0596	2867.715088	-156.0596	2867.715088
155.08591	2869.14502	-155.08591	2869.14502
154.112041	2864.85498	-154.112041	2864.85498
153.137992	2874.629883	-153.137992	2874.629883
152.163763	2878.205078	-152.163763	2878.205078
151.189355	2888.694824	-151.189355	2888.694824
150.214767	2894.419922	-150.214767	2894.419922
149.24	2900.375	-149.24	2900.375
148.265053	2911.580078	-148.265053	2911.580078
147.289927	2915.155029	-147.289927	2915.155029
146.31462	2919.455078	-146.31462	2919.455078
145.339135	2919.215088	-145.339135	2919.215088
144.363469	2921.119873	-144.363469	2921.119873
143.387624	2926.36499	-143.387624	2926.36499
142.4116	2923.5	-142.4116	2923.5
141.435396	2918.975098	-141.435396	2918.975098
140.459012	2917.064941	-140.459012	2917.064941
139.482449	2922.310059	-139.482449	2922.310059
138.505706	2919.930176	-138.505706	2919.930176
137.528784	2919.924805	-137.528784	2919.924805
136.551682	2923.024902	-136.551682	2923.024902
135.5744	2914.439941	-135.5744	2914.439941
134.596939	2914.919922	-134.596939	2914.919922
133.619298	2915.399902	-133.619298	2915.399902
132.641478	2913.969971	-132.641478	2913.969971
131.663478	2914.444824	-131.663478	2914.444824
130.685298	2909.439941	-130.685298	2909.439941
129.706939	2913.254883	-129.706939	2913.254883
128.7284	2908.725098	-128.7284	2908.725098
127.749682	2917.540039	-127.749682	2917.540039
126.770784	2913.969727	-126.770784	2913.969727
125.791706	2914.205078	-125.791706	2914.205078
124.812449	2922.070068	-124.812449	2922.070068
123.833012	2920.879883	-123.833012	2920.879883
122.853396	2928.509766	-122.853396	2928.509766
121.8736	2928.034912	-121.8736	2928.034912
120.893624	2938.285156	-120.893624	2938.285156
119.913469	2940.194824	-119.913469	2940.194824
118.933135	2941.859863	-118.933135	2941.859863
117.95262	2946.629883	-117.95262	2946.629883
116.971927	2947.584961	-116.971927	2947.584961
115.991053	2956.64502	-115.991053	2956.64502
115.01	2955.214844	-115.01	2955.214844
114.028767	2966.89502	-114.028767	2966.89502
113.047355	2963.080078	-113.047355	2963.080078
112.065763	2966.419922	-112.065763	2966.419922
111.083992	2971.425049	-111.083992	2971.425049
110.102041	2974.050049	-110.102041	2974.050049
109.11991	2985.494873	-109.11991	2985.494873
108.1376	2980.719971	-108.1376	2980.719971
107.15511	2982.629883	-107.15511	2982.629883
106.172441	2985.72998	-106.172441	2985.72998
105.189592	2981.915039	-105.189592	2981.915039
104.206563	2986.444824	-104.206563	2986.444824
103.223355	2984.299805	-103.223355	2984.299805
102.239967	2993.125	-102.239967	2993.125
101.2564	2991.449951	-101.2564	2991.449951
100.272653	2994.075195	-100.272653	2994.075195
99.288727	2994.550049	-99.288727	2994.550049
98.30462	2990.024902	-98.30462	2990.024902
97.320335	2990.5	-97.320335	2990.5
96.335869	2981.199951	-96.335869	2981.199951
95.351224	2984.060059	-95.351224	2984.060059
94.3664	2978.339844	-94.3664	2978.339844
93.381396	2972.620117	-93.381396	2972.620117
92.396212	2970.234863	-92.396212	2970.234863
91.410849	2967.609863	-91.410849	2967.609863
90.425306	2966.415039	-90.425306	2966.415039
89.439584	2956.88501	-89.439584	2956.88501
88.453682	2958.314941	-88.453682	2958.314941
87.4676	2954.26001	-87.4676	2954.26001
86.481339	2950.444824	-86.481339	2950.444824
85.494898	2948.299805	-85.494898	2948.299805
84.508278	2942.574951	-84.508278	2942.574951
83.521478	2945.915039	-83.521478	2945.915039
82.534498	2940.195068	-82.534498	2940.195068
81.547339	2940.910156	-81.547339	2940.910156
80.56	2939.47998	-80.56	2939.47998
79.572482	2937.569824	-79.572482	2937.569824
78.584784	2938.284912	-78.584784	2938.284912
77.596906	2933.994873	-77.596906	2933.994873
76.608849	2934.944824	-76.608849	2934.944824
75.620612	2933.280029	-75.620612	2933.280029
74.632196	2937.094971	-74.632196	2937.094971
73.6436	2939.955078	-73.6436	2939.955078
72.654824	2941.14502	-72.654824	2941.14502
71.665869	2944.725098	-71.665869	2944.725098
70.676735	2948.774902	-70.676735	2948.774902
69.68742	2950.919922	-69.68742	2950.919922
68.697927	2955.689941	-68.697927	2955.689941
67.708253	2959.265137	-67.708253	2959.265137
66.7184	2966.179932	-66.7184	2966.179932
65.728367	2965.945068	-65.728367	2965.945068
64.738155	2972.61499	-64.738155	2972.61499
63.747763	2972.375	-63.747763	2972.375
62.757192	2979.055176	-62.757192	2979.055176
61.766441	2982.629883	-61.766441	2982.629883
60.77551	2988.35498	-60.77551	2988.35498
59.7844	2990.265137	-59.7844	2990.265137
58.79311	2993.834961	-58.79311	2993.834961
57.801641	2994.550049	-57.801641	2994.550049
56.809992	2999.319824	-56.809992	2999.319824
55.818163	3004.324951	-55.818163	3004.324951
54.826155	3010.050049	-54.826155	3010.050049
53.833967	3018.155029	-53.833967	3018.155029
52.8416	3026.024902	-52.8416	3026.024902
51.849053	3033.415039	-51.849053	3033.415039
50.856327	3041.285156	-50.856327	3041.285156
49.86342	3046.050049	-49.86342	3046.050049
48.870335	3057.495117	-48.870335	3057.495117
47.877069	3058.924805	-47.877069	3058.924805
46.883624	3068.935059	-46.883624	3068.935059
45.89	3073.22998	-45.89	3073.22998
44.896196	3082.290039	-44.896196	3082.290039
43.902212	3085.629883	-43.902212	3085.629883
42.908049	3091.115234	-42.908049	3091.115234
41.913706	3098.97998	-41.913706	3098.97998
40.919184	3103.75	-40.919184	3103.75
39.924482	3108.754883	-39.924482	3108.754883
38.9296	3115.910156	-38.9296	3115.910156
37.934539	3123.060059	-37.934539	3123.060059
36.939298	3129.734863	-36.939298	3129.734863
35.943878	3134.030029	-35.943878	3134.030029
34.948278	3147.375	-34.948278	3147.375
33.952498	3154.530029	-33.952498	3154.530029
32.956539	3159.540039	-32.956539	3159.540039
31.9604	3162.159912	-31.9604	3162.159912
30.964082	3170.030029	-30.964082	3170.030029
29.967584	3175.034912	-29.967584	3175.034912
28.970906	3181.235107	-28.970906	3181.235107
27.974049	3186.714844	-27.974049	3186.714844
26.977012	3196.015137	-26.977012	3196.015137
25.979796	3202.214844	-25.979796	3202.214844
24.9824	3205.314941	-24.9824	3205.314941
23.984824	3211.034912	-23.984824	3211.034912
22.987069	3215.564941	-22.987069	3215.564941
21.989135	3226.054932	-21.989135	3226.054932
20.99102	3228.915039	-20.99102	3228.915039
19.992727	3240.600098	-19.992727	3240.600098
18.994253	3247.274902	-18.994253	3247.274902
17.9956	3253.475098	-17.9956	3253.475098
16.996767	3265.155029	-16.996767	3265.155029
15.997755	3272.785156	-15.997755	3272.785156
14.998563	3279.939941	-14.998563	3279.939941
13.999192	3289.955078	-13.999192	3289.955078
12.999641	3302.584961	-12.999641	3302.584961
11.99991	3313.555176	-11.99991	3313.555176
11	3326.189941	-11	3326.189941
9.99991	3337.160156	-9.99991	3337.160156
8.999641	3346.219727	-8.999641	3346.219727
7.999192	3351.225098	-7.999192	3351.225098
6.998563	3358.620117	-6.998563	3358.620117
5.997755	3363.625	-5.997755	3363.625
4.996767	3365.290039	-4.996767	3365.290039
3.9956	3365.530029	-3.9956	3365.530029
2.994253	3364.339844	-2.994253	3364.339844
1.992727	3356.945068	-1.992727	3356.945068
0.99102	3352.654785	-0.99102	3352.654785
-0.010865	3314.035156	0.010865	3314.035156
-1.012931	3290.189941	1.012931	3290.189941
-2.015176	3325.47998	2.015176	3325.47998
-3.0176	3341.215088	3.0176	3341.215088
-4.020204	3343.839844	4.020204	3343.839844
-5.022988	3347.649902	5.022988	3347.649902
-6.025951	3345.024902	6.025951	3345.024902
-7.029094	3343.359863	7.029094	3343.359863
-8.032416	3342.879883	8.032416	3342.879883
-9.035918	3342.169922	9.035918	3342.169922
-10.0396	3341.929932	10.0396	3341.929932
-11.043461	3338.350098	11.043461	3338.350098
-12.047502	3339.304932	12.047502	3339.304932
-13.051722	3335.48999	13.051722	3335.48999
-14.056122	3332.86499	14.056122	3332.86499
-15.060702	3331.680176	15.060702	3331.680176
-16.065461	3329.049805	16.065461	3329.049805
-17.0704	3326.194824	17.0704	3326.194824
-18.075518	3323.805176	18.075518	3323.805176
-19.080816	3320.944824	19.080816	3320.944824
-20.086294	3320.469971	20.086294	3320.469971
-21.091951	3320.950195	21.091951	3320.950195
-22.097788	3321.424805	22.097788	3321.424805
-23.103804	3320.709961	23.103804	3320.709961
-24.11	3320.705078	24.11	3320.705078
-25.116376	3324.284912	25.116376	3324.284912
-26.122931	3322.379883	26.122931	3322.379883
-27.129665	3321.904785	27.129665	3321.904785
-28.13658	3322.375	28.13658	3322.375
-29.143673	3322.139893	29.143673	3322.139893
-30.150947	3323.805176	30.150947	3323.805176
-31.1584	3323.094971	31.1584	3323.094971
-32.166033	3323.810059	32.166033	3323.810059
-33.173845	3322.85498	33.173845	3322.85498
-34.181837	3321.665039	34.181837	3321.665039
-35.190008	3319.274902	35.190008	3319.274902
-36.198359	3312.36499	36.198359	3312.36499
-37.20689	3312.125	37.20689	3312.125
-38.2156	3304.5	38.2156	3304.5
-39.22449	3302.830078	39.22449	3302.830078
-40.233559	3301.399902	40.233559	3301.399902
-41.242808	3302.824951	41.242808	3302.824951
-42.252237	3299.48999	42.252237	3299.48999
-43.261845	3299.25	43.261845	3299.25
-44.271633	3302.590088	44.271633	3302.590088
-45.2816	3302.350098	45.2816	3302.350098
-46.291747	3303.305176	46.291747	3303.305176
-47.302073	3298.540039	47.302073	3298.540039
-48.31258	3299.964844	48.31258	3299.964844
-49.323265	3299.72998	49.323265	3299.72998
-50.334131	3294.245117	50.334131	3294.245117
-51.345176	3295.910156	51.345176	3295.910156
-52.3564	3292.339844	52.3564	3292.339844
-53.367804	3289.715088	53.367804	3289.715088
-54.379388	3281.609863	54.379388	3281.609863
-55.391151	3278.030029	55.391151	3278.030029
-56.403094	3274.695068	56.403094	3274.695068
-57.415216	3269.209961	57.415216	3269.209961
-58.427518	3269.689941	58.427518	3269.689941
-59.44	3267.305176	59.44	3267.305176
-60.452661	3267.064941	60.452661	3267.064941
-61.465502	3268.260254	61.465502	3268.260254
-62.478522	3268.495117	62.478522	3268.495117
-63.491722	3268.975098	63.491722	3268.975098
-64.505102	3269.209961	64.505102	3269.209961
-65.518661	3272.544922	65.518661	3272.544922
-66.5324	3272.784912	66.5324	3272.784912
-67.546318	3272.550049	67.546318	3272.550049
-68.560416	3273.73999	68.560416	3273.73999
-69.574694	3272.070068	69.574694	3272.070068
-70.589151	3269.929932	70.589151	3269.929932
-71.603788	3270.639893	71.603788	3270.639893
-72.618604	3270.64502	72.618604	3270.64502
-73.6336	3274.694824	73.6336	3274.694824
-74.648776	3277.560059	74.648776	3277.560059
-75.664131	3281.609863	75.664131	3281.609863
-76.679665	3283.755127	76.679665	3283.755127
-77.69538	3284.709961	77.69538	3284.709961
-78.711273	3284.470215	78.711273	3284.470215
-79.727347	3283.754883	79.727347	3283.754883
-80.7436	3287.570068	80.7436	3287.570068
-81.760033	3287.330078	81.760033	3287.330078
-82.776645	3286.140137	82.776645	3286.140137
-83.793437	3290.195068	83.793437	3290.195068
-84.810408	3292.574951	84.810408	3292.574951
-85.827559	3293.055176	85.827559	3293.055176
-86.84489	3295.674805	86.84489	3295.674805
-87.8624	3296.86499	87.8624	3296.86499
-88.88009	3299.25	88.88009	3299.25
-89.897959	3301.875	89.897959	3301.875
-90.916008	3302.824951	90.916008	3302.824951
-91.934237	3300.919922	91.934237	3300.919922
-92.952645	3302.35498	92.952645	3302.35498
-93.971233	3301.155029	93.971233	3301.155029
-94.99	3310.694824	94.99	3310.694824
-96.008947	3311.410156	96.008947	3311.410156
-97.028073	3318.564941	97.028073	3318.564941
-98.04738	3314.745117	98.04738	3314.745117
-99.066865	3318.325195	99.066865	3318.325195
-100.086531	3319.995117	100.086531	3319.995117
-101.106376	3320.22998	101.106376	3320.22998
-102.1264	3323.334961	102.1264	3323.334961
-103.146604	3319.040039	103.146604	3319.040039
-104.166988	3318.564941	104.166988	3318.564941
-105.187551	3312.840088	105.187551	3312.840088
-106.208294	3313.794922	106.208294	3313.794922
-107.229216	3311.889893	107.229216	3311.889893
-108.250318	3308.310059	108.250318	3308.310059
-109.2716	3311.410156	109.2716	3311.410156
-110.293061	3305.215088	110.293061	3305.215088
-111.314702	3307.359863	111.314702	3307.359863
-112.336522	3309.73999	112.336522	3309.73999
-113.358522	3310.219971	113.358522	3310.219971
-114.380702	3313.314941	114.380702	3313.314941
-115.403061	3310.695068	115.403061	3310.695068
-116.4256	3315.459961	116.4256	3315.459961
-117.448318	3314.274902	117.448318	3314.274902
-118.471216	3313.319824	118.471216	3313.319824
-119.494294	3313.794922	119.494294	3313.794922
-120.517551	3307.35498	120.517551	3307.35498
-121.540988	3309.264893	121.540988	3309.264893
-122.564604	3309.97998	122.564604	3309.97998
-123.5884	3310.935059	123.5884	3310.935059
-124.612376	3311.169922	124.612376	3311.169922
-125.636531	3311.649902	125.636531	3311.649902
-126.660865	3307.120117	126.660865	3307.120117
-127.68538	3314.51001	127.68538	3314.51001
-128.710073	3312.365234	128.710073	3312.365234
-129.734947	3314.51001	129.734947	3314.51001
-130.76	3314.51001	130.76	3314.51001
-131.785233	3314.745117	131.785233	3314.745117
-132.810645	3316.89502	132.810645	3316.89502
-133.836237	3321.665039	133.836237	3321.665039
-134.862008	3326.905029	134.862008	3326.905029
-135.887959	3327.14502	135.887959	3327.14502
-136.91409	3331.679932	136.91409	3331.679932
-137.9404	3329.534912	137.9404	3329.534912
-138.96689	3334.299805	138.96689	3334.299805
-139.993559	3331.435059	139.993559	3331.435059
-141.020408	3328.814941	141.020408	3328.814941
-142.047437	3326.910156	142.047437	3326.910156
-143.074645	3325.23999	143.074645	3325.23999
-144.102033	3330.004883	144.102033	3330.004883
-145.1296	3323.095215	145.1296	3323.095215
-146.157347	3324.284912	146.157347	3324.284912
-147.185273	3320.475098	147.185273	3320.475098
-148.21338	3321.424805	148.21338	3321.424805
-149.241665	3321.185059	149.241665	3321.185059
-150.270131	3313.080078	150.270131	3313.080078
-151.298776	3312.129883	151.298776	3312.129883
-152.3276	3307.595215	152.3276	3307.595215
-153.356604	3302.349854	153.356604	3302.349854
-154.385788	3286.615234	154.385788	3286.615234
-155.415151	3288.044922	155.415151	3288.044922
-156.444694	3284.469971	156.444694	3284.469971
-157.474416	3278.509766	157.474416	3278.509766
-158.504318	3278.75	158.504318	3278.75
-159.5344	3274.214844	159.5344	3274.214844
-160.564661	3276.839844	160.564661	3276.839844
-161.595102	3270.165039	161.595102	3270.165039
-162.625722	3269.449951	162.625722	3269.449951
-163.656522	3273.265137	163.656522	3273.265137
-164.687502	3271.35498	164.687502	3271.35498
-165.718661	3276.36499	165.718661	3276.36499
-166.75	3266.350098	166.75	3266.350098
-167.781518	3269.925049	167.781518	3269.925049
-168.813216	3278.745117	168.813216	3278.745117
-169.845094	3277.320068	169.845094	3277.320068
-170.877151	3279.225098	170.877151	3279.225098
-171.909388	3276.125	171.909388	3276.125
-172.941804	3292.574951	172.941804	3292.574951
-173.9744	3289.955078	173.9744	3289.955078
-175.007176	3283.515137	175.007176	3283.515137
-176.040131	3290.429932	176.040131	3290.429932
-177.073265	3283.515137	177.073265	3283.515137
-178.10658	3296.870117	178.10658	3296.870117
-179.140073	3290.665039	179.140073	3290.665039
-180.173747	3297.580078	180.173747	3297.580078
-181.2076	3296.149902	181.2076	3296.149902
-182.241633	3293.530029	182.241633	3293.530029
-183.275845	3295.199951	183.275845	3295.199951
-184.310237	3288.995117	184.310237	3288.995117
-185.344808	3305.924805	185.344808	3305.924805
-186.379559	3295.435059	186.379559	3295.435059
-187.41449	3296.390137	187.41449	3296.390137
-188.4496	3304.72998	188.4496	3304.72998
-189.48489	3300.445068	189.48489	3300.445068
-190.520359	3313.080078	190.520359	3313.080078
-191.556008	3303.780029	191.556008	3303.780029
-192.591837	3308.549805	192.591837	3308.549805
-193.627845	3307.594971	193.627845	3307.594971
-194.664033	3310.935059	194.664033	3310.935059
-195.7004	3313.794922	195.7004	3313.794922
-196.736947	3308.790039	196.736947	3308.790039
-197.773673	3319.755127	197.773673	3319.755127
-198.81058	3308.069824	198.81058	3308.069824
-199.847665	3319.040039	199.847665	3319.040039
-200.884931	3311.175049	200.884931	3311.175049
-201.922376	3313.554688	201.922376	3313.554688
-202.96	3321.185059	202.96	3321.185059
-203.997804	3308.075195	203.997804	3308.075195
-205.035788	3326.189941	205.035788	3326.189941
-206.073951	3307.359863	206.073951	3307.359863
-207.112294	3314.985107	207.112294	3314.985107
-208.150816	3311.88501	208.150816	3311.88501
-209.189518	3312.844727	209.189518	3312.844727
-210.2284	3317.609863	210.2284	3317.609863
-211.267461	3314.27002	211.267461	3314.27002
-212.306702	3319.275146	212.306702	3319.275146
-213.346122	3310.695068	213.346122	3310.695068
-214.385722	3313.080078	214.385722	3313.080078
-215.425502	3315.705078	215.425502	3315.705078
-216.465461	3313.080078	216.465461	3313.080078
-217.5056	3323.569824	217.5056	3323.569824
-218.545918	3319.274902	218.545918	3319.274902
-219.586416	3327.149902	219.586416	3327.149902
-220.627094	3323.570068	220.627094	3323.570068
-221.667951	3328.334961	221.667951	3328.334961
-222.708988	3335.25	222.708988	3335.25
-223.750204	3339.069824	223.750204	3339.069824
-224.7916	3345.029785	224.7916	3345.029785
-225.833176	3336.919922	225.833176	3336.919922
-226.874931	3340.26001	226.874931	3340.26001
-227.916865	3340.734863	227.916865	3340.734863
-228.95898	3340.734863	228.95898	3340.734863
-230.001273	3356.234863	230.001273	3356.234863
-231.043747	3342.405273	231.043747	3342.405273
-232.0864	3354.324951	232.0864	3354.324951
-233.129233	3359.569824	233.129233	3359.569824
-234.172245	3365.530029	234.172245	3365.530029
-235.215437	3364.580078	235.215437	3364.580078
-236.258808	3355.040039	236.258808	3355.040039
-237.302359	3359.334961	237.302359	3359.334961
-238.34609	3354.799805	238.34609	3354.799805
-239.39	3352.419922	239.39	3352.419922
-240.43409	3350.990234	240.43409	3350.990234
-241.478359	3348.60498	241.478359	3348.60498
-242.522808	3363.625	242.522808	3363.625
-243.567437	3356.944824	243.567437	3356.944824
-244.612245	3364.339844	244.612245	3364.339844
-245.657233	3369.10498	245.657233	3369.10498
-246.7024	3361	246.7024	3361
-247.747747	3370.534912	247.747747	3370.534912
-248.793273	3356.22998	248.793273	3356.22998
-249.83898	3366.484863	249.83898	3366.484863
-250.884865	3361.959961	250.884865	3361.959961
-251.930931	3362.669922	251.930931	3362.669922
-252.977176	3372.205078	252.977176	3372.205078
-254.0236	3362.669922	254.0236	3362.669922
-255.070204	3370.774902	255.070204	3370.774902
-256.116988	3365.054932	256.116988	3365.054932
-257.163951	3366.484863	257.163951	3366.484863
-258.211094	3364.819824	258.211094	3364.819824
-259.258416	3357.425049	259.258416	3357.425049
-260.305918	3365.294922	260.305918	3365.294922
-261.3536	3362.910156	261.3536	3362.910156
-262.401461	3369.10498	262.401461	3369.10498
-263.449502	3361.720215	263.449502	3361.720215
-264.497722	3354.324951	264.497722	3354.324951
-265.546122	3364.339844	265.546122	3364.339844
-266.594702	3358.85498	266.594702	3358.85498
-267.643461	3362.669922	267.643461	3362.669922
-268.6924	3351.22998	268.6924	3351.22998
-269.741518	3354.324951	269.741518	3354.324951
-270.790816	3356.470215	270.790816	3356.470215
-271.840294	3351.939941	271.840294	3351.939941
-272.889951	3358.379883	272.889951	3358.379883
-273.939788	3349.555176	273.939788	3349.555176
-274.989804	3359.095215	274.989804	3359.095215
-276.04	3344.790039	276.04	3344.790039
-277.090376	3362.669922	277.090376	3362.669922
-278.140931	3362.669922	278.140931	3362.669922
-279.191665	3359.570068	279.191665	3359.570068
-280.24258	3365.054932	280.24258	3365.054932
-281.293673	3348.844971	281.293673	3348.844971
-282.344947	3371.490234	282.344947	3371.490234
-283.3964	3378.64502	283.3964	3378.64502
-284.448033	3381.97998	284.448033	3381.97998
-285.499845	3392.709961	285.499845	3392.709961
-286.551837	3384.60498	286.551837	3384.60498
-287.604008	3410.35498	287.604008	3410.35498
-288.656359	3401.055176	288.656359	3401.055176
-289.70889	3398.675049	289.70889	3398.675049
-290.7616	3398.910156	290.7616	3398.910156
-291.81449	3386.990234	291.81449	3386.990234
-292.867559	3397.955078	292.867559	3397.955078
-293.920808	3394.860107	293.920808	3394.860107
-294.974237	3395.100098	294.974237	3395.100098
-296.027845	3391.52002	296.027845	3391.52002
-297.081633	3394.139893	297.081633	3394.139893
-298.1356	3408.209961	298.1356	3408.209961
-299.189747	3398.195068	299.189747	3398.195068
-300.244073	3402.725098	300.244073	3402.725098
-301.29858	3389.375	301.29858	3389.375
-302.353265	3404.869873	302.353265	3404.869873
-303.408131	3400.580078	303.408131	3400.580078
-304.463176	3392.234863	304.463176	3392.234863
-305.5184	3403.439941	305.5184	3403.439941
-306.573804	3402.484863	306.573804	3402.484863
-307.629388	3417.504883	307.629388	3417.504883
-308.685151	3403.439941	308.685151	3403.439941
-309.741094	3415.125	309.741094	3415.125
-310.797216	3428.709961	310.797216	3428.709961
-311.853518	3072.995117	311.853518	3072.995117
-312.91	2832.189941	312.91	2832.189941
-313.966661	2795.469727	313.966661	2795.469727
-315.023502	2795.949951	315.023502	2795.949951
-316.080522	2788.554932	316.080522	2788.554932
-317.137722	2797.380127	317.137722	2797.380127
-318.195102	2785.935059	318.195102	2785.935059
-319.252661	2777.590088	319.252661	2777.590088
-320.3104	2786.649902	320.3104	2786.649902
-321.368318	2777.11499	321.368318	2777.11499
-322.426416	2784.744873	322.426416	2784.744873
-323.484694	2790.22998	323.484694	2790.22998
-324.543151	2783.554932	324.543151	2783.554932
-325.601788	2784.97998	325.601788	2784.97998
-326.660604	2778.780273	326.660604	2778.780273
-327.7196	2781.88501	327.7196	2781.88501
-328.778776	2768.529785	328.778776	2768.529785
-329.838131	2768.055176	329.838131	2768.055176
-330.897665	2773.060059	330.897665	2773.060059
-331.95738	2756.370117	331.95738	2756.370117
-333.017273	2784.030029	333.017273	2784.030029
-334.077347	2763.524902	334.077347	2763.524902
-335.1376	2766.38501	335.1376	2766.38501
-336.198033	2768.534912	336.198033	2768.534912
-337.258645	2758.274902	337.258645	2758.274902
-338.319437	2772.10498	338.319437	2772.10498
-339.380408	2763.765137	339.380408	2763.765137
-340.441559	2782.839844	340.441559	2782.839844
-341.50289	2755.89502	341.50289	2755.89502
-342.5644	2756.375	342.5644	2756.375
-343.62609	2766.620117	343.62609	2766.620117
-344.687959	2748.029785	344.687959	2748.029785
-345.750008	2767.340088	345.750008	2767.340088
-346.812237	2734.915039	346.812237	2734.915039
-347.874645	2756.845215	347.874645	2756.845215
-348.937233	2744.929932	348.937233	2744.929932
-350	2756.850098	350	2756.850098
