# Supplementary material for: Spontaneous time-reversal symmetry breaking in twisted double bilayer graphene
Source: Nat Commun. 2022 Oct 29;13:6468. doi: 10.1038/s41467-022-34192-x (PMC9617879; doi:10.1038/s41467-022-34192-x)
Supplement: Supplementary file 2 — Source Data [file 41467_2022_34192_MOESM2_ESM.zip › Source_Data/Figure2/Fig2c/fig2c_middle_curve.txt]

-350	1474.38501	350	1474.38501
-349.062767	1475.10498	349.062767	1475.10498
-348.125355	1466.52002	348.125355	1466.52002
-347.187763	1475.344971	347.187763	1475.344971
-346.249992	1473.669922	346.249992	1473.669922
-345.312041	1475.344971	345.312041	1475.344971
-344.37391	1474.625	344.37391	1474.625
-343.4356	1463.899902	343.4356	1463.899902
-342.49711	1471.765137	342.49711	1471.765137
-341.558441	1472.23999	341.558441	1472.23999
-340.619592	1481.540039	340.619592	1481.540039
-339.680563	1482.969971	339.680563	1482.969971
-338.741355	1479.39502	338.741355	1479.39502
-337.801967	1489.64502	337.801967	1489.64502
-336.8624	1481.304932	336.8624	1481.304932
-335.922653	1487.974976	335.922653	1487.974976
-334.982727	1486.309937	334.982727	1486.309937
-334.04262	1478.439941	334.04262	1478.439941
-333.102335	1490.359985	333.102335	1490.359985
-332.161869	1482.72998	332.161869	1482.72998
-331.221224	1491.554932	331.221224	1491.554932
-330.2804	1495.60498	330.2804	1495.60498
-329.339396	1495.844971	329.339396	1495.844971
-328.398212	1506.100098	328.398212	1506.100098
-327.456849	1494.415039	327.456849	1494.415039
-326.515306	1497.514893	326.515306	1497.514893
-325.573584	1491.795044	325.573584	1491.795044
-324.631682	1483.445068	324.631682	1483.445068
-323.6896	1494.655029	323.6896	1494.655029
-322.747339	1484.639893	322.747339	1484.639893
-321.804898	1491.074951	321.804898	1491.074951
-320.862278	1487.73999	320.862278	1487.73999
-319.919478	1490.36499	319.919478	1490.36499
-318.976498	1504.425049	318.976498	1504.425049
-318.033339	1491.080078	318.033339	1491.080078
-317.09	1496.324951	317.09	1496.324951
-316.146482	1493.935059	316.146482	1493.935059
-315.202784	1490.600098	315.202784	1490.600098
-314.258906	1496.800049	314.258906	1496.800049
-313.314849	1487.5	313.314849	1487.5
-312.370612	1492.744995	312.370612	1492.744995
-311.426196	1493.224976	311.426196	1493.224976
-310.4816	1492.984985	310.4816	1492.984985
-309.536824	1494.175049	309.536824	1494.175049
-308.591869	1491.314941	308.591869	1491.314941
-307.646735	1506.334961	307.646735	1506.334961
-306.70142	1499.419922	306.70142	1499.419922
-305.755927	1497.98999	305.755927	1497.98999
-304.810253	1501.805054	304.810253	1501.805054
-303.8644	1489.88501	303.8644	1489.88501
-302.918367	1493.465088	302.918367	1493.465088
-301.972155	1487.02002	301.972155	1487.02002
-301.025763	1490.36499	301.025763	1490.36499
-300.079192	1493.699951	300.079192	1493.699951
-299.132441	1489.64502	299.132441	1489.64502
-298.18551	1505.85498	298.18551	1505.85498
-297.2384	1492.27002	297.2384	1492.27002
-296.29111	1490.120117	296.29111	1490.120117
-295.343641	1489.170044	295.343641	1489.170044
-294.395992	1488.215088	294.395992	1488.215088
-293.448163	1496.800049	293.448163	1496.800049
-292.500155	1492.030029	292.500155	1492.030029
-291.551967	1495.369995	291.551967	1495.369995
-290.6036	1500.140015	290.6036	1500.140015
-289.655053	1500.849976	289.655053	1500.849976
-288.706327	1507.049927	288.706327	1507.049927
-287.75742	1493.224976	287.75742	1493.224976
-286.808335	1494.175049	286.808335	1494.175049
-285.859069	1497.994995	285.859069	1497.994995
-284.909624	1493.459961	284.909624	1493.459961
-283.96	1498.705078	283.96	1498.705078
-283.010196	1485.834961	283.010196	1485.834961
-282.060212	1492.744873	282.060212	1492.744873
-281.110049	1495.844971	281.110049	1495.844971
-280.159706	1492.744995	280.159706	1492.744995
-279.209184	1491.795044	279.209184	1491.795044
-278.258482	1484.640015	278.258482	1484.640015
-277.3076	1488.930054	277.3076	1488.930054
-276.356539	1485.35498	276.356539	1485.35498
-275.405298	1479.63501	275.405298	1479.63501
-274.453878	1486.074951	274.453878	1486.074951
-273.502278	1481.060059	273.502278	1481.060059
-272.550498	1491.314941	272.550498	1491.314941
-271.598539	1491.315063	271.598539	1491.315063
-270.6464	1486.784912	270.6464	1486.784912
-269.694082	1495.844971	269.694082	1495.844971
-268.741584	1496.564941	268.741584	1496.564941
-267.788906	1505.859985	267.788906	1505.859985
-266.836049	1494.415039	266.836049	1494.415039
-265.883012	1486.310059	265.883012	1486.310059
-264.929796	1492.985107	264.929796	1492.985107
-263.9764	1496.560059	263.9764	1496.560059
-263.022824	1505.859985	263.022824	1505.859985
-262.069069	1503.474976	262.069069	1503.474976
-261.115135	1501.804932	261.115135	1501.804932
-260.16102	1508.244995	260.16102	1508.244995
-259.206727	1506.099976	259.206727	1506.099976
-258.252253	1513.25	258.252253	1513.25
-257.2976	1508.244995	257.2976	1508.244995
-256.342767	1509.435059	256.342767	1509.435059
-255.387755	1518.734985	255.387755	1518.734985
-254.432563	1517.064941	254.432563	1517.064941
-253.477192	1523.264893	253.477192	1523.264893
-252.521641	1517.064941	252.521641	1517.064941
-251.56591	1520.405029	251.56591	1520.405029
-250.61	1528.984863	250.61	1528.984863
-249.65391	1528.51001	249.65391	1528.51001
-248.697641	1530.415039	248.697641	1530.415039
-247.741192	1528.030029	247.741192	1528.030029
-246.784563	1533.754883	246.784563	1533.754883
-245.827755	1536.13501	245.827755	1536.13501
-244.870767	1523.025024	244.870767	1523.025024
-243.9136	1521.35498	243.9136	1521.35498
-242.956253	1520.165039	242.956253	1520.165039
-241.998727	1526.600098	241.998727	1526.600098
-241.04102	1525.649902	241.04102	1525.649902
-240.083135	1518.494995	240.083135	1518.494995
-239.125069	1524.455078	239.125069	1524.455078
-238.166824	1518.494873	238.166824	1518.494873
-237.2084	1521.829956	237.2084	1521.829956
-236.249796	1515.63501	236.249796	1515.63501
-235.291012	1502.045044	235.291012	1502.045044
-234.332049	1513.01001	234.332049	1513.01001
-233.372906	1515.63501	233.372906	1515.63501
-232.413584	1520.165039	232.413584	1520.165039
-231.454082	1520.405029	231.454082	1520.405029
-230.4944	1510.86499	230.4944	1510.86499
-229.534539	1519.684937	229.534539	1519.684937
-228.574498	1513.01001	228.574498	1513.01001
-227.614278	1513.724976	227.614278	1513.724976
-226.653878	1503.949951	226.653878	1503.949951
-225.693298	1505.38501	225.693298	1505.38501
-224.732539	1513.25	224.732539	1513.25
-223.7716	1512.774902	223.7716	1512.774902
-222.810482	1512.77002	222.810482	1512.77002
-221.849184	1510.86499	221.849184	1510.86499
-220.887706	1511.10498	220.887706	1511.10498
-219.926049	1520.165039	219.926049	1520.165039
-218.964212	1515.160034	218.964212	1515.160034
-218.002196	1518.014893	218.002196	1518.014893
-217.04	1515.630005	217.04	1515.630005
-216.077624	1509.675049	216.077624	1509.675049
-215.115069	1509.675049	215.115069	1509.675049
-214.152335	1504.910034	214.152335	1504.910034
-213.18942	1506.810059	213.18942	1506.810059
-212.226327	1508.47998	212.226327	1508.47998
-211.263053	1513.725098	211.263053	1513.725098
-210.2996	1520.399902	210.2996	1520.399902
-209.335967	1514.204956	209.335967	1514.204956
-208.372155	1508.47998	208.372155	1508.47998
-207.408163	1501.330078	207.408163	1501.330078
-206.443992	1503.475098	206.443992	1503.475098
-205.479641	1507.530029	205.479641	1507.530029
-204.51511	1500.375	204.51511	1500.375
-203.5504	1505.14502	203.5504	1505.14502
-202.58551	1505.619995	202.58551	1505.619995
-201.620441	1513.72998	201.620441	1513.72998
-200.655192	1516.590088	200.655192	1516.590088
-199.689763	1508.484985	199.689763	1508.484985
-198.724155	1507.290039	198.724155	1507.290039
-197.758367	1502.76001	197.758367	1502.76001
-196.7924	1505.619873	196.7924	1505.619873
-195.826253	1506.334961	195.826253	1506.334961
-194.859927	1506.094971	194.859927	1506.094971
-193.89342	1519.449951	193.89342	1519.449951
-192.926735	1518.02002	192.926735	1518.02002
-191.959869	1515.875	191.959869	1515.875
-190.992824	1514.199951	190.992824	1514.199951
-190.0256	1505.619873	190.0256	1505.619873
-189.058196	1516.824951	189.058196	1516.824951
-188.090612	1513.01001	188.090612	1513.01001
-187.122849	1515.869995	187.122849	1515.869995
-186.154906	1515.869995	186.154906	1515.869995
-185.186784	1513.965088	185.186784	1513.965088
-184.218482	1516.344971	184.218482	1516.344971
-183.25	1508.719971	183.25	1508.719971
-182.281339	1511.10498	182.281339	1511.10498
-181.312498	1512.300049	181.312498	1512.300049
-180.343478	1510.389893	180.343478	1510.389893
-179.374278	1515.160034	179.374278	1515.160034
-178.404898	1506.810059	178.404898	1506.810059
-177.435339	1510.149902	177.435339	1510.149902
-176.4656	1504.189941	176.4656	1504.189941
-175.495682	1497.755005	175.495682	1497.755005
-174.525584	1497.755005	174.525584	1497.755005
-173.555306	1491.314941	173.555306	1491.314941
-172.584849	1495.36499	172.584849	1495.36499
-171.614212	1497.515015	171.614212	1497.515015
-170.643396	1495.369995	170.643396	1495.369995
-169.6724	1499.185059	169.6724	1499.185059
-168.701224	1494.649902	168.701224	1494.649902
-167.729869	1502.280029	167.729869	1502.280029
-166.758335	1496.800049	166.758335	1496.800049
-165.78662	1488.454956	165.78662	1488.454956
-164.814727	1484.639893	164.814727	1484.639893
-163.842653	1481.780029	163.842653	1481.780029
-162.8704	1489.88501	162.8704	1489.88501
-161.897967	1484.640015	161.897967	1484.640015
-160.925355	1482.48999	160.925355	1482.48999
-159.952563	1488.695068	159.952563	1488.695068
-158.979592	1488.214966	158.979592	1488.214966
-158.006441	1492.030029	158.006441	1492.030029
-157.03311	1491.794922	157.03311	1491.794922
-156.0596	1494.175049	156.0596	1494.175049
-155.08591	1498.465088	155.08591	1498.465088
-154.112041	1496.320068	154.112041	1496.320068
-153.137992	1500.61499	153.137992	1500.61499
-152.163763	1494.889893	152.163763	1494.889893
-151.189355	1493.459961	151.189355	1493.459961
-150.214767	1494.89502	150.214767	1494.89502
-149.24	1491.794922	149.24	1491.794922
-148.265053	1497.515015	148.265053	1497.515015
-147.289927	1490.599976	147.289927	1490.599976
-146.31462	1489.64502	146.31462	1489.64502
-145.339135	1492.744873	145.339135	1492.744873
-144.363469	1490.125	144.363469	1490.125
-143.387624	1489.64502	143.387624	1489.64502
-142.4116	1487.97998	142.4116	1487.97998
-141.435396	1487.504883	141.435396	1487.504883
-140.459012	1492.030029	140.459012	1492.030029
-139.482449	1491.074951	139.482449	1491.074951
-138.505706	1491.554932	138.505706	1491.554932
-137.528784	1484.640015	137.528784	1484.640015
-136.551682	1488.695068	136.551682	1488.695068
-135.5744	1489.88501	135.5744	1489.88501
-134.596939	1483.209961	134.596939	1483.209961
-133.619298	1482.015015	133.619298	1482.015015
-132.641478	1474.150024	132.641478	1474.150024
-131.663478	1475.10498	131.663478	1475.10498
-130.685298	1474.86499	130.685298	1474.86499
-129.706939	1471.765015	129.706939	1471.765015
-128.7284	1474.625	128.7284	1474.625
-127.749682	1468.665039	127.749682	1468.665039
-126.770784	1468.429932	126.770784	1468.429932
-125.791706	1463.185059	125.791706	1463.185059
-124.812449	1458.889893	124.812449	1458.889893
-123.833012	1461.034912	123.833012	1461.034912
-122.853396	1456.985107	122.853396	1456.985107
-121.8736	1458.409912	121.8736	1458.409912
-120.893624	1456.744995	120.893624	1456.744995
-119.913469	1456.030029	119.913469	1456.030029
-118.933135	1459.36499	118.933135	1459.36499
-117.95262	1457.459961	117.95262	1457.459961
-116.971927	1461.275146	116.971927	1461.275146
-115.991053	1460.080078	115.991053	1460.080078
-115.01	1461.040039	115.01	1461.040039
-114.028767	1465.089966	114.028767	1465.089966
-113.047355	1461.274902	113.047355	1461.274902
-112.065763	1464.13501	112.065763	1464.13501
-111.083992	1463.659912	111.083992	1463.659912
-110.102041	1464.849976	110.102041	1464.849976
-109.11991	1467.235107	109.11991	1467.235107
-108.1376	1464.375	108.1376	1464.375
-107.15511	1466.52002	107.15511	1466.52002
-106.172441	1460.800049	106.172441	1460.800049
-105.189592	1458.175049	105.189592	1458.175049
-104.206563	1458.410034	104.206563	1458.410034
-103.223355	1460.325073	103.223355	1460.325073
-102.239967	1463.660156	102.239967	1463.660156
-101.2564	1457.935059	101.2564	1457.935059
-100.272653	1454.840088	100.272653	1454.840088
-99.288727	1453.64502	99.288727	1453.64502
-98.30462	1446.014893	98.30462	1446.014893
-97.320335	1449.11499	97.320335	1449.11499
-96.335869	1445.540039	96.335869	1445.540039
-95.351224	1442.439941	95.351224	1442.439941
-94.3664	1444.584961	94.3664	1444.584961
-93.381396	1442.439941	93.381396	1442.439941
-92.396212	1446.254883	92.396212	1446.254883
-91.410849	1448.400024	91.410849	1448.400024
-90.425306	1445.540039	90.425306	1445.540039
-89.439584	1441.724976	89.439584	1441.724976
-88.453682	1436	88.453682	1436
-87.4676	1439.819946	87.4676	1439.819946
-86.481339	1439.339966	86.481339	1439.339966
-85.494898	1439.339966	85.494898	1439.339966
-84.508278	1436.954956	84.508278	1436.954956
-83.521478	1436.005005	83.521478	1436.005005
-82.534498	1441.484985	82.534498	1441.484985
-81.547339	1441.244995	81.547339	1441.244995
-80.56	1443.155029	80.56	1443.155029
-79.572482	1443.155029	79.572482	1443.155029
-78.584784	1443.155029	78.584784	1443.155029
-77.596906	1445.534912	77.596906	1445.534912
-76.608849	1442.675049	76.608849	1442.675049
-75.620612	1441.25	75.620612	1441.25
-74.632196	1441.244995	74.632196	1441.244995
-73.6436	1443.629883	73.6436	1443.629883
-72.654824	1446.014893	72.654824	1446.014893
-71.665869	1440.294922	71.665869	1440.294922
-70.676735	1436.23999	70.676735	1436.23999
-69.68742	1433.61499	69.68742	1433.61499
-68.697927	1435.765015	68.697927	1435.765015
-67.708253	1442.205078	67.708253	1442.205078
-66.7184	1436.714966	66.7184	1436.714966
-65.728367	1435.524902	65.728367	1435.524902
-64.738155	1436.23999	64.738155	1436.23999
-63.747763	1432.665039	63.747763	1432.665039
-62.757192	1430.044922	62.757192	1430.044922
-61.766441	1426.22998	61.766441	1426.22998
-60.77551	1428.13501	60.77551	1428.13501
-59.7844	1430.044922	59.7844	1430.044922
-58.79311	1429.324951	58.79311	1429.324951
-57.801641	1427.179932	57.801641	1427.179932
-56.809992	1426.464966	56.809992	1426.464966
-55.818163	1430.040039	55.818163	1430.040039
-54.826155	1432.189941	54.826155	1432.189941
-53.833967	1430.76001	53.833967	1430.76001
-52.8416	1430.76001	52.8416	1430.76001
-51.849053	1429.564941	51.849053	1429.564941
-50.856327	1431.949951	50.856327	1431.949951
-49.86342	1434.334961	49.86342	1434.334961
-48.870335	1435.284912	48.870335	1435.284912
-47.877069	1441.005005	47.877069	1441.005005
-46.883624	1441.965088	46.883624	1441.965088
-45.89	1443.870117	45.89	1443.870117
-44.896196	1443.63501	44.896196	1443.63501
-43.902212	1443.870117	43.902212	1443.870117
-42.908049	1443.390015	42.908049	1443.390015
-41.913706	1447.444946	41.913706	1447.444946
-40.919184	1449.11499	40.919184	1449.11499
-39.924482	1445.540039	39.924482	1445.540039
-38.9296	1445.060059	38.9296	1445.060059
-37.934539	1444.584961	37.934539	1444.584961
-36.939298	1440.775024	36.939298	1440.775024
-35.943878	1441.959961	35.943878	1441.959961
-34.948278	1442.439941	34.948278	1442.439941
-33.952498	1441.719971	33.952498	1441.719971
-32.956539	1440.055054	32.956539	1440.055054
-31.9604	1436.959961	31.9604	1436.959961
-30.964082	1437.435059	30.964082	1437.435059
-29.967584	1438.625	29.967584	1438.625
-28.970906	1438.14502	28.970906	1438.14502
-27.974049	1436.47998	27.974049	1436.47998
-26.977012	1433.85498	26.977012	1433.85498
-25.979796	1432.905029	25.979796	1432.905029
-24.9824	1429.804932	24.9824	1429.804932
-23.984824	1426.464966	23.984824	1426.464966
-22.987069	1428.849976	22.987069	1428.849976
-21.989135	1426.939941	21.989135	1426.939941
-20.99102	1425.98999	20.99102	1425.98999
-19.992727	1425.98999	19.992727	1425.98999
-18.994253	1425.51001	18.994253	1425.51001
-17.9956	1423.60498	17.9956	1423.60498
-16.996767	1417.88501	16.996767	1417.88501
-15.997755	1412.639893	15.997755	1412.639893
-14.998563	1409.300049	14.998563	1409.300049
-13.999192	1413.11499	13.999192	1413.11499
-12.999641	1415.024902	12.999641	1415.024902
-11.99991	1413.11499	11.99991	1413.11499
-11	1411.205078	11	1411.205078
-9.99991	1409.774902	9.99991	1409.774902
-8.999641	1405.244995	8.999641	1405.244995
-7.999192	1403.340088	7.999192	1403.340088
-6.998563	1399.765015	6.998563	1399.765015
-5.997755	1397.85498	5.997755	1397.85498
-4.996767	1393.089966	4.996767	1393.089966
-3.9956	1389.27002	3.9956	1389.27002
-2.994253	1376.159912	2.994253	1376.159912
-1.992727	1366.380005	1.992727	1366.380005
-0.99102	1337.535034	0.99102	1337.535034
0.010865	1302.015015	-0.010865	1302.015015
1.012931	1296.530029	-1.012931	1296.530029
2.015176	1299.150024	-2.015176	1299.150024
3.0176	1327.52002	-3.0176	1327.52002
4.020204	1361.375	-4.020204	1361.375
5.022988	1375.205078	-5.022988	1375.205078
6.025951	1385.935059	-6.025951	1385.935059
7.029094	1393.329956	-7.029094	1393.329956
8.032416	1396.425049	-8.032416	1396.425049
9.035918	1395.235107	-9.035918	1395.235107
10.0396	1400.23999	-10.0396	1400.23999
11.043461	1400.715088	-11.043461	1400.715088
12.047502	1403.339966	-12.047502	1403.339966
13.051722	1405.959961	-13.051722	1405.959961
14.056122	1405.724976	-14.056122	1405.724976
15.060702	1405.724976	-15.060702	1405.724976
16.065461	1404.534912	-16.065461	1404.534912
17.0704	1404.529907	-17.0704	1404.529907
18.075518	1406.679932	-18.075518	1406.679932
19.080816	1410.254883	-19.080816	1410.254883
20.086294	1416.689941	-20.086294	1416.689941
21.091951	1417.165039	-21.091951	1417.165039
22.097788	1418.359985	-22.097788	1418.359985
23.103804	1419.310059	-23.103804	1419.310059
24.11	1418.359985	-24.11	1418.359985
25.116376	1419.074951	-25.116376	1419.074951
26.122931	1419.074951	-26.122931	1419.074951
27.129665	1424.080078	-27.129665	1424.080078
28.13658	1424.560059	-28.13658	1424.560059
29.143673	1425.51001	-29.143673	1425.51001
30.150947	1428.61499	-30.150947	1428.61499
31.1584	1428.369873	-31.1584	1428.369873
32.166033	1426.944946	-32.166033	1426.944946
33.173845	1428.609985	-33.173845	1428.609985
34.181837	1430.76001	-34.181837	1430.76001
35.190008	1433.859985	-35.190008	1433.859985
36.198359	1428.375	-36.198359	1428.375
37.20689	1428.849976	-37.20689	1428.849976
38.2156	1430.754883	-38.2156	1430.754883
39.22449	1434.570068	-39.22449	1434.570068
40.233559	1436.005005	-40.233559	1436.005005
41.242808	1436.23999	-41.242808	1436.23999
42.252237	1439.814941	-42.252237	1439.814941
43.261845	1435.050049	-43.261845	1435.050049
44.271633	1433.14502	-44.271633	1433.14502
45.2816	1432.905029	-45.2816	1432.905029
46.291747	1430.280029	-46.291747	1430.280029
47.302073	1430.040039	-47.302073	1430.040039
48.31258	1428.13501	-48.31258	1428.13501
49.323265	1426.939941	-49.323265	1426.939941
50.334131	1426.704956	-50.334131	1426.704956
51.345176	1421.219971	-51.345176	1421.219971
52.3564	1422.415039	-52.3564	1422.415039
53.367804	1420.505005	-53.367804	1420.505005
54.379388	1421.219971	-54.379388	1421.219971
55.391151	1421.219971	-55.391151	1421.219971
56.403094	1418.594971	-56.403094	1418.594971
57.415216	1421.935059	-57.415216	1421.935059
58.427518	1418.834961	-58.427518	1418.834961
59.44	1419.550049	-59.44	1419.550049
60.452661	1422.889893	-60.452661	1422.889893
61.465502	1418.839966	-61.465502	1418.839966
62.478522	1420.505005	-62.478522	1420.505005
63.491722	1421.935059	-63.491722	1421.935059
64.505102	1424.795044	-64.505102	1424.795044
65.518661	1428.849976	-65.518661	1428.849976
66.5324	1430.280029	-66.5324	1430.280029
67.546318	1432.185059	-67.546318	1432.185059
68.560416	1430.754883	-68.560416	1430.754883
69.574694	1424.795044	-69.574694	1424.795044
70.589151	1429.090088	-70.589151	1429.090088
71.603788	1434.570068	-71.603788	1434.570068
72.618604	1434.810059	-72.618604	1434.810059
73.6336	1431	-73.6336	1431
74.648776	1432.905029	-74.648776	1432.905029
75.664131	1432.900024	-75.664131	1432.900024
76.679665	1432.185059	-76.679665	1432.185059
77.69538	1433.85498	-77.69538	1433.85498
78.711273	1430.52002	-78.711273	1430.52002
79.727347	1432.184937	-79.727347	1432.184937
80.7436	1434.094971	-80.7436	1434.094971
81.760033	1431.709961	-81.760033	1431.709961
82.776645	1430.755005	-82.776645	1430.755005
83.793437	1427.89502	-83.793437	1427.89502
84.810408	1430.755005	-84.810408	1430.755005
85.827559	1429.564941	-85.827559	1429.564941
86.84489	1429.090088	-86.84489	1429.090088
87.8624	1430.040039	-87.8624	1430.040039
88.88009	1430.280029	-88.88009	1430.280029
89.897959	1437.195068	-89.897959	1437.195068
90.916008	1440.059937	-90.916008	1440.059937
91.934237	1436.719971	-91.934237	1436.719971
92.952645	1439.814941	-92.952645	1439.814941
93.971233	1435.290039	-93.971233	1435.290039
94.99	1436.719971	-94.99	1436.719971
96.008947	1438.149902	-96.008947	1438.149902
97.028073	1437.429932	-97.028073	1437.429932
98.04738	1440.054932	-98.04738	1440.054932
99.066865	1441.484985	-99.066865	1441.484985
100.086531	1444.584961	-100.086531	1444.584961
101.106376	1448.400024	-101.106376	1448.400024
102.1264	1450.785034	-102.1264	1450.785034
103.146604	1455.315063	-103.146604	1455.315063
104.166988	1447.685059	-104.166988	1447.685059
105.187551	1453.88501	-105.187551	1453.88501
106.208294	1452.449951	-106.208294	1452.449951
107.229216	1451.73999	-107.229216	1451.73999
108.250318	1455.795044	-108.250318	1455.795044
109.2716	1453.165039	-109.2716	1453.165039
110.293061	1454.600098	-110.293061	1454.600098
111.314702	1452.215088	-111.314702	1452.215088
112.336522	1452.455078	-112.336522	1452.455078
113.358522	1457.699951	-113.358522	1457.699951
114.380702	1455.074951	-114.380702	1455.074951
115.403061	1453.410034	-115.403061	1453.410034
116.4256	1451.975098	-116.4256	1451.975098
117.448318	1448.875	-117.448318	1448.875
118.471216	1450.310059	-118.471216	1450.310059
119.494294	1445.780029	-119.494294	1445.780029
120.517551	1445.780029	-120.517551	1445.780029
121.540988	1445.300049	-121.540988	1445.300049
122.564604	1449.11499	-122.564604	1449.11499
123.5884	1454.360107	-123.5884	1454.360107
124.612376	1449.35498	-124.612376	1449.35498
125.636531	1455.314941	-125.636531	1455.314941
126.660865	1460.319946	-126.660865	1460.319946
127.68538	1462.464966	-127.68538	1462.464966
128.710073	1462.22998	-128.710073	1462.22998
129.734947	1456.744995	-129.734947	1456.744995
130.76	1461.51001	-130.76	1461.51001
131.785233	1465.330078	-131.785233	1465.330078
132.810645	1471.525024	-132.810645	1471.525024
133.836237	1474.630127	-133.836237	1474.630127
134.862008	1473.915039	-134.862008	1473.915039
135.887959	1480.589966	-135.887959	1480.589966
136.91409	1477.725098	-136.91409	1477.725098
137.9404	1480.109985	-137.9404	1480.109985
138.96689	1478.680054	-138.96689	1478.680054
139.993559	1476.775024	-139.993559	1476.775024
141.020408	1482.494995	-141.020408	1482.494995
142.047437	1478.920044	-142.047437	1478.920044
143.074645	1478.919922	-143.074645	1478.919922
144.102033	1482.494873	-144.102033	1482.494873
145.1296	1481.064941	-145.1296	1481.064941
146.157347	1485.594971	-146.157347	1485.594971
147.185273	1481.540039	-147.185273	1481.540039
148.21338	1482.254883	-148.21338	1482.254883
149.241665	1479.39502	-149.241665	1479.39502
150.270131	1479.875	-150.270131	1479.875
151.298776	1486.784912	-151.298776	1486.784912
152.3276	1482.969971	-152.3276	1482.969971
153.356604	1488.214966	-153.356604	1488.214966
154.385788	1488.214966	-154.385788	1488.214966
155.415151	1487.5	-155.415151	1487.5
156.444694	1490.125	-156.444694	1490.125
157.474416	1479.39502	-157.474416	1479.39502
158.504318	1481.304932	-158.504318	1481.304932
159.5344	1482.26001	-159.5344	1482.26001
160.564661	1478.199951	-160.564661	1478.199951
161.595102	1479.155029	-161.595102	1479.155029
162.625722	1475.340088	-162.625722	1475.340088
163.656522	1479.63501	-163.656522	1479.63501
164.687502	1478.920044	-164.687502	1478.920044
165.718661	1483.685059	-165.718661	1483.685059
166.75	1492.744873	-166.75	1492.744873
167.781518	1488.929932	-167.781518	1488.929932
168.813216	1493.459961	-168.813216	1493.459961
169.845094	1491.074951	-169.845094	1491.074951
170.877151	1485.35498	-170.877151	1485.35498
171.909388	1486.544922	-171.909388	1486.544922
172.941804	1484.880005	-172.941804	1484.880005
173.9744	1491.314941	-173.9744	1491.314941
175.007176	1492.030029	-175.007176	1492.030029
176.040131	1491.550049	-176.040131	1491.550049
177.073265	1501.564941	-177.073265	1501.564941
178.10658	1498.705078	-178.10658	1498.705078
179.140073	1505.140015	-179.140073	1505.140015
180.173747	1500.380005	-180.173747	1500.380005
181.2076	1500.139893	-181.2076	1500.139893
182.241633	1499.659912	-182.241633	1499.659912
183.275845	1498.469971	-183.275845	1498.469971
184.310237	1505.38501	-184.310237	1505.38501
185.344808	1499.900024	-185.344808	1499.900024
186.379559	1501.570068	-186.379559	1501.570068
187.41449	1505.14502	-187.41449	1505.14502
188.4496	1502.044922	-188.4496	1502.044922
189.48489	1507.054932	-189.48489	1507.054932
190.520359	1497.98999	-190.520359	1497.98999
191.556008	1500.61499	-191.556008	1500.61499
192.591837	1507.524902	-192.591837	1507.524902
193.627845	1503.949951	-193.627845	1503.949951
194.664033	1506.094971	-194.664033	1506.094971
195.7004	1497.98999	-195.7004	1497.98999
196.736947	1499.185059	-196.736947	1499.185059
197.773673	1502.52002	-197.773673	1502.52002
198.81058	1501.569946	-198.81058	1501.569946
199.847665	1505.14502	-199.847665	1505.14502
200.884931	1502.52002	-200.884931	1502.52002
201.922376	1502.52002	-201.922376	1502.52002
202.96	1500.850098	-202.96	1500.850098
203.997804	1491.555054	-203.997804	1491.555054
205.035788	1495.610107	-205.035788	1495.610107
206.073951	1492.985107	-206.073951	1492.985107
207.112294	1499.659912	-207.112294	1499.659912
208.150816	1503.234985	-208.150816	1503.234985
209.189518	1499.659912	-209.189518	1499.659912
210.2284	1508.959961	-210.2284	1508.959961
211.267461	1503.715088	-211.267461	1503.715088
212.306702	1507.290039	-212.306702	1507.290039
213.346122	1502.52002	-213.346122	1502.52002
214.385722	1496.560059	-214.385722	1496.560059
215.425502	1500.375	-215.425502	1500.375
216.465461	1499.420044	-216.465461	1499.420044
217.5056	1508.244995	-217.5056	1508.244995
218.545918	1506.334961	-218.545918	1506.334961
219.586416	1506.099976	-219.586416	1506.099976
220.627094	1509.199951	-220.627094	1509.199951
221.667951	1505.38501	-221.667951	1505.38501
222.708988	1509.195068	-222.708988	1509.195068
223.750204	1504.670044	-223.750204	1504.670044
224.7916	1501.330078	-224.7916	1501.330078
225.833176	1508.005005	-225.833176	1508.005005
226.874931	1501.324951	-226.874931	1501.324951
227.916865	1503	-227.916865	1503
228.95898	1501.329956	-228.95898	1501.329956
230.001273	1502.76001	-230.001273	1502.76001
231.043747	1512.534912	-231.043747	1512.534912
232.0864	1506.100098	-232.0864	1506.100098
233.129233	1512.535034	-233.129233	1512.535034
234.172245	1507.530029	-234.172245	1507.530029
235.215437	1507.765015	-235.215437	1507.765015
236.258808	1511.344971	-236.258808	1511.344971
237.302359	1497.98999	-237.302359	1497.98999
238.34609	1506.340088	-238.34609	1506.340088
239.39	1507.050049	-239.39	1507.050049
240.43409	1510.390137	-240.43409	1510.390137
241.478359	1518.494995	-241.478359	1518.494995
242.522808	1508.955078	-242.522808	1508.955078
243.567437	1513.48999	-243.567437	1513.48999
244.612245	1513.25	-244.612245	1513.25
245.657233	1515.63501	-245.657233	1515.63501
246.7024	1519.685059	-246.7024	1519.685059
247.747747	1513.25	-247.747747	1513.25
248.793273	1518.734985	-248.793273	1518.734985
249.83898	1518.72998	-249.83898	1518.72998
250.884865	1519.449951	-250.884865	1519.449951
251.930931	1516.109985	-251.930931	1516.109985
252.977176	1508.244995	-252.977176	1508.244995
254.0236	1518.72998	-254.0236	1518.72998
255.070204	1513.725098	-255.070204	1513.725098
256.116988	1514.439941	-256.116988	1514.439941
257.163951	1509.669922	-257.163951	1509.669922
258.211094	1500.85498	-258.211094	1500.85498
259.258416	1506.334961	-259.258416	1506.334961
260.305918	1499.89502	-260.305918	1499.89502
261.3536	1497.994995	-261.3536	1497.994995
262.401461	1495.369995	-262.401461	1495.369995
263.449502	1494.179932	-263.449502	1494.179932
264.497722	1503.949951	-264.497722	1503.949951
265.546122	1497.034912	-265.546122	1497.034912
266.594702	1496.324951	-266.594702	1496.324951
267.643461	1485.830078	-267.643461	1485.830078
268.6924	1479.155029	-268.6924	1479.155029
269.741518	1490.360107	-269.741518	1490.360107
270.790816	1484.640015	-270.790816	1484.640015
271.840294	1486.070068	-271.840294	1486.070068
272.889951	1485.119995	-272.889951	1485.119995
273.939788	1480.824951	-273.939788	1480.824951
274.989804	1490.359985	-274.989804	1490.359985
276.04	1478.679932	-276.04	1478.679932
277.090376	1479.63501	-277.090376	1479.63501
278.140931	1483.685059	-278.140931	1483.685059
279.191665	1477.25	-279.191665	1477.25
280.24258	1479.39502	-280.24258	1479.39502
281.293673	1472.47998	-281.293673	1472.47998
282.344947	1479.869995	-282.344947	1479.869995
283.3964	1485.830078	-283.3964	1485.830078
284.448033	1489.88501	-284.448033	1489.88501
285.499845	1492.745117	-285.499845	1492.745117
286.551837	1483.209961	-286.551837	1483.209961
287.604008	1493.699951	-287.604008	1493.699951
288.656359	1494.415039	-288.656359	1494.415039
289.70889	1483.685059	-289.70889	1483.685059
290.7616	1489.410034	-290.7616	1489.410034
291.81449	1479.869995	-291.81449	1479.869995
292.867559	1488.930054	-292.867559	1488.930054
293.920808	1493.459961	-293.920808	1493.459961
294.974237	1489.64502	-294.974237	1489.64502
296.027845	1492.97998	-296.027845	1492.97998
297.081633	1483.925049	-297.081633	1483.925049
298.1356	1493.699951	-298.1356	1493.699951
299.189747	1486.784912	-299.189747	1486.784912
300.244073	1479.39502	-300.244073	1479.39502
301.29858	1481.780029	-301.29858	1481.780029
302.353265	1479.155029	-302.353265	1479.155029
303.408131	1489.650024	-303.408131	1489.650024
304.463176	1483.925049	-304.463176	1483.925049
305.5184	1480.824951	-305.5184	1480.824951
306.573804	1490.36499	-306.573804	1490.36499
307.629388	1482.494995	-307.629388	1482.494995
308.685151	1492.51001	-308.685151	1492.51001
309.741094	1486.784912	-309.741094	1486.784912
310.797216	1482.72998	-310.797216	1482.72998
311.853518	1486.550049	-311.853518	1486.550049
312.91	1484.165039	-312.91	1484.165039
313.966661	1489.170044	-313.966661	1489.170044
315.023502	1481.540039	-315.023502	1481.540039
316.080522	1484.640015	-316.080522	1484.640015
317.137722	1490.834961	-317.137722	1490.834961
318.195102	1487.97998	-318.195102	1487.97998
319.252661	1492.985107	-319.252661	1492.985107
320.3104	1482.02002	-320.3104	1482.02002
321.368318	1484.400024	-321.368318	1484.400024
322.426416	1487.97998	-322.426416	1487.97998
323.484694	1477.244995	-323.484694	1477.244995
324.543151	1484.400024	-324.543151	1484.400024
325.601788	1474.625	-325.601788	1474.625
326.660604	1482.494995	-326.660604	1482.494995
327.7196	1489.169922	-327.7196	1489.169922
328.778776	1482.02002	-328.778776	1482.02002
329.838131	1486.070068	-329.838131	1486.070068
330.897665	1484.399902	-330.897665	1484.399902
331.95738	1491.794922	-331.95738	1491.794922
333.017273	1490.125	-333.017273	1490.125
334.077347	1479.875	-334.077347	1479.875
335.1376	1487.025024	-335.1376	1487.025024
336.198033	1478.919922	-336.198033	1478.919922
337.258645	1484.405029	-337.258645	1484.405029
338.319437	1482.494995	-338.319437	1482.494995
339.380408	1473.194946	-339.380408	1473.194946
340.441559	1487.26001	-340.441559	1487.26001
341.50289	1475.820068	-341.50289	1475.820068
342.5644	1481.300049	-342.5644	1481.300049
343.62609	1477.72998	-343.62609	1477.72998
344.687959	1465.330078	-344.687959	1465.330078
345.750008	1471.050049	-345.750008	1471.050049
346.812237	1467.714966	-346.812237	1467.714966
347.874645	1469.139893	-347.874645	1469.139893
348.937233	1466.52002	-348.937233	1466.52002
350	1463.419922	-350	1463.419922
