# Supplementary material for: Spontaneous time-reversal symmetry breaking in twisted double bilayer graphene
Source: Nat Commun. 2022 Oct 29;13:6468. doi: 10.1038/s41467-022-34192-x (PMC9617879; doi:10.1038/s41467-022-34192-x)
Supplement: Supplementary file 2 — Source Data [file 41467_2022_34192_MOESM2_ESM.zip › Source_Data/Figure2/Fig2c/fig2c_upper_curve.txt]

-350	762.942993	350	762.942993
-349.062767	760.201538	349.062767	760.201538
-348.125355	759.843506	348.125355	759.843506
-347.187763	765.208008	347.187763	765.208008
-346.249992	753.286987	346.249992	753.286987
-345.312041	759.367004	345.312041	759.367004
-344.37391	760.797485	344.37391	760.797485
-343.4356	760.141968	343.4356	760.141968
-342.49711	759.843994	342.49711	759.843994
-341.558441	753.883484	341.558441	753.883484
-340.619592	756.803467	340.619592	756.803467
-339.680563	758.233948	339.680563	758.233948
-338.741355	756.863525	338.741355	756.863525
-337.801967	761.154968	337.801967	761.154968
-336.8624	763.181519	336.8624	763.181519
-335.922653	762.645508	335.922653	762.645508
-334.982727	763.122009	334.982727	763.122009
-334.04262	763.479492	334.04262	763.479492
-333.102335	762.823975	333.102335	762.823975
-332.161869	756.744019	332.161869	756.744019
-331.221224	751.737488	331.221224	751.737488
-330.2804	755.13501	330.2804	755.13501
-329.339396	757.220947	329.339396	757.220947
-328.398212	758.770996	328.398212	758.770996
-327.456849	753.883545	327.456849	753.883545
-326.515306	755.61145	326.515306	755.61145
-325.573584	761.035522	325.573584	761.035522
-324.631682	756.148499	324.631682	756.148499
-323.6896	756.743958	323.6896	756.743958
-322.747339	756.505981	322.747339	756.505981
-321.804898	762.167969	321.804898	762.167969
-320.862278	752.035522	320.862278	752.035522
-319.919478	755.313477	319.919478	755.313477
-318.976498	753.525513	318.976498	753.525513
-318.033339	752.273987	318.033339	752.273987
-317.09	751.618042	317.09	751.618042
-316.146482	741.426025	316.146482	741.426025
-315.202784	748.400024	315.202784	748.400024
-314.258906	747.327026	314.258906	747.327026
-313.314849	751.082031	313.314849	751.082031
-312.370612	747.20752	312.370612	747.20752
-311.426196	745.18103	311.426196	745.18103
-310.4816	745.538513	310.4816	745.538513
-309.536824	745.598022	309.536824	745.598022
-308.591869	739.339966	308.591869	739.339966
-307.646735	738.266968	307.646735	738.266968
-306.70142	739.875977	306.70142	739.875977
-305.755927	744.227539	305.755927	744.227539
-304.810253	744.584961	304.810253	744.584961
-303.8644	742.558472	303.8644	742.558472
-302.918367	744.286499	302.918367	744.286499
-301.972155	740.77002	301.972155	740.77002
-301.025763	737.551514	301.025763	737.551514
-300.079192	737.372986	300.079192	737.372986
-299.132441	739.756958	299.132441	739.756958
-298.18551	735.942505	298.18551	735.942505
-297.2384	734.511963	297.2384	734.511963
-296.29111	731.651001	296.29111	731.651001
-295.343641	729.088013	295.343641	729.088013
-294.395992	730.399048	294.395992	730.399048
-293.448163	733.081055	293.448163	733.081055
-292.500155	732.306519	292.500155	732.306519
-291.551967	730.994995	291.551967	730.994995
-290.6036	732.545044	290.6036	732.545044
-289.655053	730.100952	289.655053	730.100952
-288.706327	732.127502	288.706327	732.127502
-287.75742	730.578003	287.75742	730.578003
-286.808335	725.333008	286.808335	725.333008
-285.859069	726.346008	285.859069	726.346008
-284.909624	722.948486	284.909624	722.948486
-283.96	721.578003	283.96	721.578003
-283.010196	721.75647	283.010196	721.75647
-282.060212	730.75647	282.060212	730.75647
-281.110049	726.286011	281.110049	726.286011
-280.159706	724.021484	280.159706	724.021484
-279.209184	726.584534	279.209184	726.584534
-278.258482	722.472046	278.258482	722.472046
-277.3076	721.338989	277.3076	721.338989
-276.356539	724.26001	276.356539	724.26001
-275.405298	721.518005	275.405298	721.518005
-274.453878	723.664001	274.453878	723.664001
-273.502278	719.551025	273.502278	719.551025
-272.550498	722.531006	272.550498	722.531006
-271.598539	723.544556	271.598539	723.544556
-270.6464	725.034546	270.6464	725.034546
-269.694082	722.292542	269.694082	722.292542
-268.741584	722.531006	268.741584	722.531006
-267.788906	723.187012	267.788906	723.187012
-266.836049	719.848999	266.836049	719.848999
-265.883012	723.723511	265.883012	723.723511
-264.929796	723.604004	264.929796	723.604004
-263.9764	717.286011	263.9764	717.286011
-263.022824	717.703491	263.022824	717.703491
-262.069069	717.047485	262.069069	717.047485
-261.115135	717.882019	261.115135	717.882019
-260.16102	711.087524	260.16102	711.087524
-259.206727	714.842529	259.206727	714.842529
-258.252253	717.405518	258.252253	717.405518
-257.2976	716.272522	257.2976	716.272522
-256.342767	716.33252	256.342767	716.33252
-255.387755	714.067505	255.387755	714.067505
-254.432563	713.531006	254.432563	713.531006
-253.477192	711.444519	253.477192	711.444519
-252.521641	712.159973	252.521641	712.159973
-251.56591	710.610474	251.56591	710.610474
-250.61	716.272461	250.61	716.272461
-249.65391	711.742493	249.65391	711.742493
-248.697641	711.563965	248.697641	711.563965
-247.741192	708.285522	247.741192	708.285522
-246.784563	707.391479	246.784563	707.391479
-245.827755	711.504517	245.827755	711.504517
-244.870767	708.464478	244.870767	708.464478
-243.9136	706.080566	243.9136	706.080566
-242.956253	710.133484	242.956253	710.133484
-241.998727	706.378479	241.998727	706.378479
-241.04102	703.397949	241.04102	703.397949
-240.083135	701.311523	240.083135	701.311523
-239.125069	706.020508	239.125069	706.020508
-238.166824	703.815552	238.166824	703.815552
-237.2084	698.986938	237.2084	698.986938
-236.249796	702.026978	236.249796	702.026978
-235.291012	702.265503	235.291012	702.265503
-234.332049	705.723022	234.332049	705.723022
-233.372906	697.85498	233.372906	697.85498
-232.413584	699.404541	232.413584	699.404541
-231.454082	703.39801	231.454082	703.39801
-230.4944	700.536987	230.4944	700.536987
-229.534539	699.166016	229.534539	699.166016
-228.574498	693.265015	228.574498	693.265015
-227.614278	696.36499	227.614278	696.36499
-226.653878	697.49707	226.653878	697.49707
-225.693298	695.94751	225.693298	695.94751
-224.732539	694.45752	224.732539	694.45752
-223.7716	694.815002	223.7716	694.815002
-222.810482	698.510986	222.810482	698.510986
-221.849184	692.43103	221.849184	692.43103
-220.887706	695.172485	220.887706	695.172485
-219.926049	692.312012	219.926049	692.312012
-218.964212	690.642517	218.964212	690.642517
-218.002196	691.059998	218.002196	691.059998
-217.04	687.841492	217.04	687.841492
-216.077624	690.166016	216.077624	690.166016
-215.115069	688.556519	215.115069	688.556519
-214.152335	688.914001	214.152335	688.914001
-213.18942	687.662476	213.18942	687.662476
-212.226327	686.052979	212.226327	686.052979
-211.263053	689.212524	211.263053	689.212524
-210.2996	685.635986	210.2996	685.635986
-209.335967	683.907471	209.335967	683.907471
-208.372155	683.848022	208.372155	683.848022
-207.408163	681.523499	207.408163	681.523499
-206.443992	684.801514	206.443992	684.801514
-205.479641	680.807983	205.479641	680.807983
-204.51511	685.815002	204.51511	685.815002
-203.5504	680.748047	203.5504	680.748047
-202.58551	681.403992	202.58551	681.403992
-201.620441	683.668945	201.620441	683.668945
-200.655192	679.079468	200.655192	679.079468
-199.689763	677.947021	199.689763	677.947021
-198.724155	678.841003	198.724155	678.841003
-197.758367	677.112488	197.758367	677.112488
-196.7924	676.03949	196.7924	676.03949
-195.826253	673.714966	195.826253	673.714966
-194.859927	672.58252	194.859927	672.58252
-193.89342	673.536011	193.89342	673.536011
-192.926735	673.178467	192.926735	673.178467
-191.959869	671.032959	191.959869	671.032959
-190.992824	670.615967	190.992824	670.615967
-190.0256	671.867432	190.0256	671.867432
-189.058196	670.495972	189.058196	670.495972
-188.090612	670.376953	188.090612	670.376953
-187.122849	668.231445	187.122849	668.231445
-186.154906	668.588989	186.154906	668.588989
-185.186784	665.907043	185.186784	665.907043
-184.218482	661.734497	184.218482	661.734497
-183.25	661.615479	183.25	661.615479
-182.281339	662.867004	182.281339	662.867004
-181.312498	662.330505	181.312498	662.330505
-180.343478	660.303955	180.343478	660.303955
-179.374278	658.158508	179.374278	658.158508
-178.404898	660.959473	178.404898	660.959473
-177.435339	658.814026	177.435339	658.814026
-176.4656	657.979492	176.4656	657.979492
-175.495682	654.10498	175.495682	654.10498
-174.525584	658.873474	174.525584	658.873474
-173.555306	656.667969	173.555306	656.667969
-172.584849	656.548523	172.584849	656.548523
-171.614212	654.283997	171.614212	654.283997
-170.643396	656.370483	170.643396	656.370483
-169.6724	657.323975	169.6724	657.323975
-168.701224	652.554993	168.701224	652.554993
-167.729869	656.429993	167.729869	656.429993
-166.758335	658.039001	166.758335	658.039001
-165.78662	656.430054	165.78662	656.430054
-164.814727	654.343506	164.814727	654.343506
-163.842653	650.647949	163.842653	650.647949
-162.8704	652.019043	162.8704	652.019043
-161.897967	652.495972	161.897967	652.495972
-160.925355	651.244019	160.925355	651.244019
-159.952563	646.475952	159.952563	646.475952
-158.979592	648.502441	158.979592	648.502441
-158.006441	651.005493	158.006441	651.005493
-157.03311	647.667969	157.03311	647.667969
-156.0596	649.396484	156.0596	649.396484
-155.08591	645.641479	155.08591	645.641479
-154.112041	647.310486	154.112041	647.310486
-153.137992	645.939514	153.137992	645.939514
-152.163763	644.389526	152.163763	644.389526
-151.189355	645.402466	151.189355	645.402466
-150.214767	643.375977	150.214767	643.375977
-149.24	644.866516	149.24	644.866516
-148.265053	643.614502	148.265053	643.614502
-147.289927	643.436035	147.289927	643.436035
-146.31462	643.853027	146.31462	643.853027
-145.339135	643.734009	145.339135	643.734009
-144.363469	642.184448	144.363469	642.184448
-143.387624	639.203979	143.387624	639.203979
-142.4116	644.270508	142.4116	644.270508
-141.435396	642.482544	141.435396	642.482544
-140.459012	640.336548	140.459012	640.336548
-139.482449	639.859497	139.482449	639.859497
-138.505706	638.66748	138.505706	638.66748
-137.528784	642.541992	137.528784	642.541992
-136.551682	637.952026	136.551682	637.952026
-135.5744	635.806519	135.5744	635.806519
-134.596939	638.071533	134.596939	638.071533
-133.619298	638.071533	133.619298	638.071533
-132.641478	639.084473	132.641478	639.084473
-131.663478	633.72052	131.663478	633.72052
-130.685298	636.462036	130.685298	636.462036
-129.706939	636.522034	129.706939	636.522034
-128.7284	635.448975	128.7284	635.448975
-127.749682	630.978516	127.749682	630.978516
-126.770784	633.422485	126.770784	633.422485
-125.791706	633.302979	125.791706	633.302979
-124.812449	632.707031	124.812449	632.707031
-123.833012	635.21051	123.833012	635.21051
-122.853396	633.124512	122.853396	633.124512
-121.8736	632.587524	121.8736	632.587524
-120.893624	634.137512	120.893624	634.137512
-119.913469	629.726501	119.913469	629.726501
-118.933135	629.547974	118.933135	629.547974
-117.95262	627.163452	117.95262	627.163452
-116.971927	627.462036	116.971927	627.462036
-115.991053	628.653992	115.991053	628.653992
-115.01	627.342529	115.01	627.342529
-114.028767	628.891968	114.028767	628.891968
-113.047355	628.117493	113.047355	628.117493
-112.065763	628.833008	112.065763	628.833008
-111.083992	627.819519	111.083992	627.819519
-110.102041	627.044495	110.102041	627.044495
-109.11991	625.673462	109.11991	625.673462
-108.1376	626.448486	108.1376	626.448486
-107.15511	623.885498	107.15511	623.885498
-106.172441	622.991516	106.172441	622.991516
-105.189592	626.984985	105.189592	626.984985
-104.206563	624.183472	104.206563	624.183472
-103.223355	621.561035	103.223355	621.561035
-102.239967	623.349487	102.239967	623.349487
-101.2564	621.083984	101.2564	621.083984
-100.272653	620.965027	100.272653	620.965027
-99.288727	619.116943	99.288727	619.116943
-98.30462	619.117493	98.30462	619.117493
-97.320335	619.23645	97.320335	619.23645
-96.335869	617.031006	96.335869	617.031006
-95.351224	618.938477	95.351224	618.938477
-94.3664	619.296021	94.3664	619.296021
-93.381396	618.223022	93.381396	618.223022
-92.396212	618.163513	92.396212	618.163513
-91.410849	618.401489	91.410849	618.401489
-90.425306	617.924988	90.425306	617.924988
-89.439584	616.852539	89.439584	616.852539
-88.453682	619.057495	88.453682	619.057495
-87.4676	616.613953	87.4676	616.613953
-86.481339	617.686523	86.481339	617.686523
-85.494898	614.945068	85.494898	614.945068
-84.508278	614.765991	84.508278	614.765991
-83.521478	615.838501	83.521478	615.838501
-82.534498	614.706543	82.534498	614.706543
-81.547339	616.136963	81.547339	616.136963
-80.56	616.077515	80.56	616.077515
-79.572482	616.315552	79.572482	616.315552
-78.584784	615.30249	78.584784	615.30249
-77.596906	614.646973	77.596906	614.646973
-76.608849	614.407959	76.608849	614.407959
-75.620612	614.110474	75.620612	614.110474
-74.632196	616.136963	74.632196	616.136963
-73.6436	613.931458	73.6436	613.931458
-72.654824	612.560547	72.654824	612.560547
-71.665869	615.243042	71.665869	615.243042
-70.676735	614.468018	70.676735	614.468018
-69.68742	614.170044	69.68742	614.170044
-68.697927	612.620483	68.697927	612.620483
-67.708253	612.441528	67.708253	612.441528
-66.7184	613.633545	66.7184	613.633545
-65.728367	613.514038	65.728367	613.514038
-64.738155	613.633545	64.738155	613.633545
-63.747763	613.156982	63.747763	613.156982
-62.757192	612.441528	62.757192	612.441528
-61.766441	613.692993	61.766441	613.692993
-60.77551	612.560547	60.77551	612.560547
-59.7844	610.296021	59.7844	610.296021
-58.79311	609.282471	58.79311	609.282471
-57.801641	609.34198	57.801641	609.34198
-56.809992	607.554016	56.809992	607.554016
-55.818163	605.88501	55.818163	605.88501
-54.826155	607.077026	54.826155	607.077026
-53.833967	606.123535	53.833967	606.123535
-52.8416	605.824951	52.8416	605.824951
-51.849053	605.109985	51.849053	605.109985
-50.856327	604.990479	50.856327	604.990479
-49.86342	604.931519	49.86342	604.931519
-48.870335	604.33551	48.870335	604.33551
-47.877069	603.79895	47.877069	603.79895
-46.883624	603.083496	46.883624	603.083496
-45.89	603.38147	45.89	603.38147
-44.896196	602.249023	44.896196	602.249023
-43.902212	602.785522	43.902212	602.785522
-42.908049	600.87854	42.908049	600.87854
-41.913706	600.698975	41.913706	600.698975
-40.919184	600.818481	40.919184	600.818481
-39.924482	601.771973	39.924482	601.771973
-38.9296	602.546997	38.9296	602.546997
-37.934539	606.182983	37.934539	606.182983
-36.939298	602.249023	36.939298	602.249023
-35.943878	603.083496	35.943878	603.083496
-34.948278	602.546997	34.948278	602.546997
-33.952498	602.188965	33.952498	602.188965
-32.956539	600.103027	32.956539	600.103027
-31.9604	600.222534	31.9604	600.222534
-30.964082	600.580017	30.964082	600.580017
-29.967584	599.9245	29.967584	599.9245
-28.970906	598.851501	28.970906	598.851501
-27.974049	597.421021	27.974049	597.421021
-26.977012	598.970947	26.977012	598.970947
-25.979796	599.030518	25.979796	599.030518
-24.9824	599.328491	24.9824	599.328491
-23.984824	599.388062	23.984824	599.388062
-22.987069	600.163025	22.987069	600.163025
-21.989135	601.473999	21.989135	601.473999
-20.99102	600.103516	20.99102	600.103516
-19.992727	598.196045	19.992727	598.196045
-18.994253	599.268982	18.994253	599.268982
-17.9956	598.613525	17.9956	598.613525
-16.996767	597.540527	16.996767	597.540527
-15.997755	598.911499	15.997755	598.911499
-14.998563	599.804932	14.998563	599.804932
-13.999192	599.984009	13.999192	599.984009
-12.999641	599.447998	12.999641	599.447998
-11.99991	597.421021	11.99991	597.421021
-11	597.659546	11	597.659546
-9.99991	598.375	9.99991	598.375
-8.999641	599.626526	8.999641	599.626526
-7.999192	597.89801	7.999192	597.89801
-6.998563	600.222534	6.998563	600.222534
-5.997755	598.315002	5.997755	598.315002
-4.996767	596.88501	4.996767	596.88501
-3.9956	597.242004	3.9956	597.242004
-2.994253	595.215454	2.994253	595.215454
-1.992727	597.659546	1.992727	597.659546
-0.99102	595.036987	0.99102	595.036987
0.010865	592.950989	-0.010865	592.950989
1.012931	596.407959	-1.012931	596.407959
2.015176	598.672974	-2.015176	598.672974
3.0176	602.725464	-3.0176	602.725464
4.020204	604.156494	-4.020204	604.156494
5.022988	606.421509	-5.022988	606.421509
6.025951	604.573975	-6.025951	604.573975
7.029094	606.718994	-7.029094	606.718994
8.032416	605.884521	-8.032416	605.884521
9.035918	606.779053	-9.035918	606.779053
10.0396	606.958008	-10.0396	606.958008
11.043461	607.613525	-11.043461	607.613525
12.047502	607.434509	-12.047502	607.434509
13.051722	606.599976	-13.051722	606.599976
14.056122	607.375	-14.056122	607.375
15.060702	606.719482	-15.060702	606.719482
16.065461	606.95752	-16.065461	606.95752
17.0704	607.255981	-17.0704	607.255981
18.075518	607.970947	-18.075518	607.970947
19.080816	607.553467	-19.080816	607.553467
20.086294	606.540527	-20.086294	606.540527
21.091951	607.672974	-21.091951	607.672974
22.097788	608.149475	-22.097788	608.149475
23.103804	608.686523	-23.103804	608.686523
24.11	607.31543	-24.11	607.31543
25.116376	607.255493	-25.116376	607.255493
26.122931	607.375	-26.122931	607.375
27.129665	608.030518	-27.129665	608.030518
28.13658	608.089966	-28.13658	608.089966
29.143673	607.791992	-29.143673	607.791992
30.150947	607.971008	-30.150947	607.971008
31.1584	607.613525	-31.1584	607.613525
32.166033	608.388	-32.166033	608.388
33.173845	608.328979	-33.173845	608.328979
34.181837	608.507507	-34.181837	608.507507
35.190008	607.732483	-35.190008	607.732483
36.198359	610.891479	-36.198359	610.891479
37.20689	609.104004	-37.20689	609.104004
38.2156	610.235962	-38.2156	610.235962
39.22449	608.686462	-39.22449	608.686462
40.233559	609.759033	-40.233559	609.759033
41.242808	610.116943	-41.242808	610.116943
42.252237	609.520508	-42.252237	609.520508
43.261845	610.414978	-43.261845	610.414978
44.271633	610.355469	-44.271633	610.355469
45.2816	608.805542	-45.2816	608.805542
46.291747	609.282471	-46.291747	609.282471
47.302073	607.613525	-47.302073	607.613525
48.31258	608.745972	-48.31258	608.745972
49.323265	607.732544	-49.323265	607.732544
50.334131	609.162964	-50.334131	609.162964
51.345176	608.089966	-51.345176	608.089966
52.3564	611.666504	-52.3564	611.666504
53.367804	611.189453	-53.367804	611.189453
54.379388	610.474487	-54.379388	610.474487
55.391151	610.176514	-55.391151	610.176514
56.403094	610.593506	-56.403094	610.593506
57.415216	611.785522	-57.415216	611.785522
58.427518	613.335449	-58.427518	613.335449
59.44	613.514526	-59.44	613.514526
60.452661	614.646484	-60.452661	614.646484
61.465502	614.051025	-61.465502	614.051025
62.478522	616.614014	-62.478522	616.614014
63.491722	615.124023	-63.491722	615.124023
64.505102	616.434937	-64.505102	616.434937
65.518661	615.719482	-65.518661	615.719482
66.5324	616.494507	-66.5324	616.494507
67.546318	617.925049	-67.546318	617.925049
68.560416	615.063965	-68.560416	615.063965
69.574694	614.765991	-69.574694	614.765991
70.589151	617.687012	-70.589151	617.687012
71.603788	617.269531	-71.603788	617.269531
72.618604	619.177002	-72.618604	619.177002
73.6336	620.010986	-73.6336	620.010986
74.648776	620.428467	-74.648776	620.428467
75.664131	619.891968	-75.664131	619.891968
76.679665	620.011475	-76.679665	620.011475
77.69538	619.474976	-77.69538	619.474976
78.711273	619.296021	-78.711273	619.296021
79.727347	617.865479	-79.727347	617.865479
80.7436	616.196533	-80.7436	616.196533
81.760033	618.044006	-81.760033	618.044006
82.776645	619.951538	-82.776645	619.951538
83.793437	619.117004	-83.793437	619.117004
84.810408	619.117493	-84.810408	619.117493
85.827559	620.965027	-85.827559	620.965027
86.84489	623.169983	-86.84489	623.169983
87.8624	622.574463	-87.8624	622.574463
88.88009	621.7995	-88.88009	621.7995
89.897959	619.593994	-89.897959	619.593994
90.916008	619.176514	-90.916008	619.176514
91.934237	621.501465	-91.934237	621.501465
92.952645	624.421997	-92.952645	624.421997
93.971233	624.421997	-93.971233	624.421997
94.99	622.812988	-94.99	622.812988
96.008947	625.494507	-96.008947	625.494507
97.028073	624.302979	-97.028073	624.302979
98.04738	621.859009	-98.04738	621.859009
99.066865	625.911987	-99.066865	625.911987
100.086531	626.328979	-100.086531	626.328979
101.106376	627.402466	-101.106376	627.402466
102.1264	628.415527	-102.1264	628.415527
103.146604	628.057983	-103.146604	628.057983
104.166988	629.309509	-104.166988	629.309509
105.187551	630.859497	-105.187551	630.859497
106.208294	631.872498	-106.208294	631.872498
107.229216	629.905518	-107.229216	629.905518
108.250318	631.21698	-108.250318	631.21698
109.2716	630.978516	-109.2716	630.978516
110.293061	630.73999	-110.293061	630.73999
111.314702	632.825989	-111.314702	632.825989
112.336522	630.502014	-112.336522	630.502014
113.358522	631.098022	-113.358522	631.098022
114.380702	632.766479	-114.380702	632.766479
115.403061	634.792969	-115.403061	634.792969
116.4256	635.27002	-116.4256	635.27002
117.448318	633.72052	-117.448318	633.72052
118.471216	634.19751	-118.471216	634.19751
119.494294	635.806519	-119.494294	635.806519
120.517551	636.223999	-120.517551	636.223999
121.540988	636.7005	-121.540988	636.7005
122.564604	634.376038	-122.564604	634.376038
123.5884	638.310059	-123.5884	638.310059
124.612376	639.322998	-124.612376	639.322998
125.636531	639.144531	-125.636531	639.144531
126.660865	638.548523	-126.660865	638.548523
127.68538	640.395996	-127.68538	640.395996
128.710073	642.422485	-128.710073	642.422485
129.734947	642.064941	-129.734947	642.064941
130.76	640.69397	-130.76	640.69397
131.785233	640.75354	-131.785233	640.75354
132.810645	639.382507	-132.810645	639.382507
133.836237	643.138	-133.836237	643.138
134.862008	644.985474	-134.862008	644.985474
135.887959	643.256958	-135.887959	643.256958
136.91409	643.61499	-136.91409	643.61499
137.9404	644.448975	-137.9404	644.448975
138.96689	645.462524	-138.96689	645.462524
139.993559	646.356506	-139.993559	646.356506
141.020408	649.038452	-141.020408	649.038452
142.047437	645.462524	-142.047437	645.462524
143.074645	648.263977	-143.074645	648.263977
144.102033	647.489014	-144.102033	647.489014
145.1296	648.740967	-145.1296	648.740967
146.157347	646.535522	-146.157347	646.535522
147.185273	645.581482	-147.185273	645.581482
148.21338	648.084961	-148.21338	648.084961
149.241665	647.786987	-149.241665	647.786987
150.270131	649.515503	-150.270131	649.515503
151.298776	647.310486	-151.298776	647.310486
152.3276	650.588013	-152.3276	650.588013
153.356604	653.092041	-153.356604	653.092041
154.385788	651.184509	-154.385788	651.184509
155.415151	651.958984	-155.415151	651.958984
156.444694	652.6745	-156.444694	652.6745
157.474416	655.714478	-157.474416	655.714478
158.504318	654.880005	-158.504318	654.880005
159.5344	652.317017	-159.5344	652.317017
160.564661	654.701477	-160.564661	654.701477
161.595102	654.462524	-161.595102	654.462524
162.625722	656.310547	-162.625722	656.310547
163.656522	656.906494	-163.656522	656.906494
164.687502	658.63501	-164.687502	658.63501
165.718661	659.05249	-165.718661	659.05249
166.75	662.390015	-166.75	662.390015
167.781518	660.959473	-167.781518	660.959473
168.813216	661.019043	-168.813216	661.019043
169.845094	661.078979	-169.845094	661.078979
170.877151	659.410034	-170.877151	659.410034
171.909388	659.350525	-171.909388	659.350525
172.941804	656.370483	-172.941804	656.370483
173.9744	657.681519	-173.9744	657.681519
175.007176	661.973022	-175.007176	661.973022
176.040131	659.827026	-176.040131	659.827026
177.073265	662.390015	-177.073265	662.390015
178.10658	662.56897	-178.10658	662.56897
179.140073	667.277954	-179.140073	667.277954
180.173747	668.052979	-180.173747	668.052979
181.2076	662.151978	-181.2076	662.151978
182.241633	667.63501	-182.241633	667.63501
183.275845	668.588989	-183.275845	668.588989
184.310237	668.171997	-184.310237	668.171997
185.344808	666.682007	-185.344808	666.682007
186.379559	668.291016	-186.379559	668.291016
187.41449	674.310974	-187.41449	674.310974
188.4496	672.403931	-188.4496	672.403931
189.48489	671.98645	-189.48489	671.98645
190.520359	676.992981	-190.520359	676.992981
191.556008	679.437012	-191.556008	679.437012
192.591837	675.204956	-192.591837	675.204956
193.627845	676.337524	-193.627845	676.337524
194.664033	678.185486	-194.664033	678.185486
195.7004	679.377502	-195.7004	679.377502
196.736947	675.682007	-196.736947	675.682007
197.773673	676.992981	-197.773673	676.992981
198.81058	679.437012	-198.81058	679.437012
199.847665	681.583008	-199.847665	681.583008
200.884931	681.642517	-200.884931	681.642517
201.922376	679.795044	-201.922376	679.795044
202.96	684.503479	-202.96	684.503479
203.997804	686.112488	-203.997804	686.112488
205.035788	685.516968	-205.035788	685.516968
206.073951	688.795044	-206.073951	688.795044
207.112294	687.42395	-207.112294	687.42395
208.150816	687.722534	-208.150816	687.722534
209.189518	689.629517	-209.189518	689.629517
210.2284	688.198486	-210.2284	688.198486
211.267461	688.317993	-211.267461	688.317993
212.306702	688.973999	-212.306702	688.973999
213.346122	694.635986	-213.346122	694.635986
214.385722	693.44397	-214.385722	693.44397
215.425502	694.218994	-215.425502	694.218994
216.465461	695.530029	-216.465461	695.530029
217.5056	694.45697	-217.5056	694.45697
218.545918	694.45752	-218.545918	694.45752
219.586416	696.96106	-219.586416	696.96106
220.627094	699.524048	-220.627094	699.524048
221.667951	696.007507	-221.667951	696.007507
222.708988	696.305481	-222.708988	696.305481
223.750204	699.166504	-223.750204	699.166504
224.7916	696.364502	-224.7916	696.364502
225.833176	696.841431	-225.833176	696.841431
226.874931	700.299011	-226.874931	700.299011
227.916865	699.583008	-227.916865	699.583008
228.95898	701.490479	-228.95898	701.490479
230.001273	699.761963	-230.001273	699.761963
231.043747	701.669495	-231.043747	701.669495
232.0864	702.802002	-232.0864	702.802002
233.129233	701.550476	-233.129233	701.550476
234.172245	702.682495	-234.172245	702.682495
235.215437	704.590027	-235.215437	704.590027
236.258808	708.405029	-236.258808	708.405029
237.302359	707.391479	-237.302359	707.391479
238.34609	708.106995	-238.34609	708.106995
239.39	703.040466	-239.39	703.040466
240.43409	706.557007	-240.43409	706.557007
241.478359	709.656494	-241.478359	709.656494
242.522808	706.259033	-242.522808	706.259033
243.567437	710.133545	-243.567437	710.133545
244.612245	713.590454	-244.612245	713.590454
245.657233	713.053955	-245.657233	713.053955
246.7024	711.980957	-246.7024	711.980957
247.747747	710.550537	-247.747747	710.550537
248.793273	714.067017	-248.793273	714.067017
249.83898	715.497559	-249.83898	715.497559
250.884865	711.504517	-250.884865	711.504517
251.930931	709.596985	-251.930931	709.596985
252.977176	713.650513	-252.977176	713.650513
254.0236	717.703491	-254.0236	717.703491
255.070204	719.133972	-255.070204	719.133972
256.116988	718.2995	-256.116988	718.2995
257.163951	719.968506	-257.163951	719.968506
258.211094	722.173462	-258.211094	722.173462
259.258416	720.683533	-259.258416	720.683533
260.305918	718.359009	-260.305918	718.359009
261.3536	717.34552	-261.3536	717.34552
262.401461	719.729492	-262.401461	719.729492
263.449502	722.77002	-263.449502	722.77002
264.497722	723.664001	-264.497722	723.664001
265.546122	717.524475	-265.546122	717.524475
266.594702	720.74353	-266.594702	720.74353
267.643461	722.948486	-267.643461	722.948486
268.6924	725.988037	-268.6924	725.988037
269.741518	722.829468	-269.741518	722.829468
270.790816	723.962036	-270.790816	723.962036
271.840294	727.180542	-271.840294	727.180542
272.889951	726.047974	-272.889951	726.047974
273.939788	728.909058	-273.939788	728.909058
274.989804	720.981567	-274.989804	720.981567
276.04	722.889038	-276.04	722.889038
277.090376	723.604004	-277.090376	723.604004
278.140931	723.842529	-278.140931	723.842529
279.191665	726.882446	-279.191665	726.882446
280.24258	730.160522	-280.24258	730.160522
281.293673	729.862488	-281.293673	729.862488
282.344947	729.028015	-282.344947	729.028015
283.3964	730.458496	-283.3964	730.458496
284.448033	728.492004	-284.448033	728.492004
285.499845	726.703979	-285.499845	726.703979
286.551837	730.22052	-286.551837	730.22052
287.604008	729.505005	-287.604008	729.505005
288.656359	732.007996	-288.656359	732.007996
289.70889	734.15448	-289.70889	734.15448
290.7616	735.286987	-290.7616	735.286987
291.81449	735.107483	-291.81449	735.107483
292.867559	734.333008	-292.867559	734.333008
293.920808	737.730469	-293.920808	737.730469
294.974237	737.015015	-294.974237	737.015015
296.027845	734.809937	-296.027845	734.809937
297.081633	730.637512	-297.081633	730.637512
298.1356	734.75	-298.1356	734.75
299.189747	740.055054	-299.189747	740.055054
300.244073	735.822998	-300.244073	735.822998
301.29858	739.637512	-301.29858	739.637512
302.353265	744.406006	-302.353265	744.406006
303.408131	745.776978	-303.408131	745.776978
304.463176	744.584961	-304.463176	744.584961
305.5184	746.849976	-305.5184	746.849976
306.573804	749.234009	-306.573804	749.234009
307.629388	752.15448	-307.629388	752.15448
308.685151	747.922974	-308.685151	747.922974
309.741094	742.916016	-309.741094	742.916016
310.797216	744.347046	-310.797216	744.347046
311.853518	748.459473	-311.853518	748.459473
312.91	748.578491	-312.91	748.578491
313.966661	749.949463	-313.966661	749.949463
315.023502	747.386475	-315.023502	747.386475
316.080522	752.989014	-316.080522	752.989014
317.137722	750.307007	-317.137722	750.307007
318.195102	753.942993	-318.195102	753.942993
319.252661	754.777466	-319.252661	754.777466
320.3104	757.519043	-320.3104	757.519043
321.368318	753.465942	-321.368318	753.465942
322.426416	755.015503	-322.426416	755.015503
323.484694	755.731018	-323.484694	755.731018
324.543151	759.187988	-324.543151	759.187988
325.601788	758.651489	-325.601788	758.651489
326.660604	754.896484	-326.660604	754.896484
327.7196	759.545532	-327.7196	759.545532
328.778776	761.750977	-328.778776	761.750977
329.838131	753.64502	-329.838131	753.64502
330.897665	759.843506	-330.897665	759.843506
331.95738	763.122009	-331.95738	763.122009
333.017273	761.57251	-333.017273	761.57251
334.077347	762.763977	-334.077347	762.763977
335.1376	755.373535	-335.1376	755.373535
336.198033	758.234497	-336.198033	758.234497
337.258645	761.095459	-337.258645	761.095459
338.319437	761.036011	-338.319437	761.036011
339.380408	764.433472	-339.380408	764.433472
340.441559	763.658508	-340.441559	763.658508
341.50289	767.532471	-341.50289	767.532471
342.5644	766.578979	-342.5644	766.578979
343.62609	763.360474	-343.62609	763.360474
344.687959	763.777954	-344.687959	763.777954
345.750008	762.287476	-345.750008	762.287476
346.812237	763.598511	-346.812237	763.598511
347.874645	768.843994	-347.874645	768.843994
348.937233	763.0625	-348.937233	763.0625
350	759.843994	-350	759.843994
