# Supplementary material for: Spontaneous time-reversal symmetry breaking in twisted double bilayer graphene
Source: Nat Commun. 2022 Oct 29;13:6468. doi: 10.1038/s41467-022-34192-x (PMC9617879; doi:10.1038/s41467-022-34192-x)
Supplement: Supplementary file 2 — Source Data [file 41467_2022_34192_MOESM2_ESM.zip › Source_Data/Figure2/Fig2d/fig2d_lower_curve.txt]

350	-437.97699	-350	437.97699
349.062767	-437.023499	-349.062767	437.023499
348.125355	-435.473511	-348.125355	435.473511
347.187763	-434.281982	-347.187763	434.281982
346.249992	-433.089966	-346.249992	433.089966
345.312041	-434.877502	-345.312041	434.877502
344.37391	-434.639008	-344.37391	434.639008
343.4356	-432.135986	-343.4356	432.135986
342.49711	-432.373993	-342.49711	432.373993
341.558441	-428.082489	-341.558441	428.082489
340.619592	-430.585999	-340.619592	430.585999
339.680563	-427.844482	-339.680563	427.844482
338.741355	-426.175507	-338.741355	426.175507
337.801967	-425.341003	-337.801967	425.341003
336.8624	-424.863983	-336.8624	424.863983
335.922653	-428.559998	-335.922653	428.559998
334.982727	-421.645996	-334.982727	421.645996
334.04262	-424.268494	-334.04262	424.268494
333.102335	-421.764984	-333.102335	421.764984
332.161869	-423.195496	-332.161869	423.195496
331.221224	-423.671997	-331.221224	423.671997
330.2804	-425.817993	-330.2804	425.817993
329.339396	-426.056519	-329.339396	426.056519
328.398212	-427.487	-328.398212	427.487
327.456849	-425.341003	-327.456849	425.341003
326.515306	-424.148987	-326.515306	424.148987
325.573584	-422.718506	-325.573584	422.718506
324.631682	-426.533478	-324.631682	426.533478
323.6896	-415.327484	-323.6896	415.327484
322.747339	-414.135498	-322.747339	414.135498
321.804898	-409.843994	-321.804898	409.843994
320.862278	-410.797516	-320.862278	410.797516
319.919478	-406.863983	-319.919478	406.863983
318.976498	-404.002472	-318.976498	404.002472
318.033339	-408.055511	-318.033339	408.055511
317.09	-406.982971	-317.09	406.982971
316.146482	-405.0755	-316.146482	405.0755
315.202784	-401.380005	-315.202784	401.380005
314.258906	-400.188019	-314.258906	400.188019
313.314849	-402.57196	-313.314849	402.57196
312.370612	-398.876495	-312.370612	398.876495
311.426196	-396.372986	-311.426196	396.372986
310.4816	-394.10849	-310.4816	394.10849
309.536824	-396.850494	-309.536824	396.850494
308.591869	-395.062012	-308.591869	395.062012
307.646735	-383.856506	-307.646735	383.856506
306.70142	-381.829498	-306.70142	381.829498
305.755927	-382.306519	-305.755927	382.306519
304.810253	-383.856476	-304.810253	383.856476
303.8644	-379.564514	-303.8644	379.564514
302.918367	-380.161011	-302.918367	380.161011
301.972155	-379.326508	-301.972155	379.326508
301.025763	-376.822998	-301.025763	376.822998
300.079192	-378.015015	-300.079192	378.015015
299.132441	-375.869507	-299.132441	375.869507
298.18551	-377.419006	-298.18551	377.419006
297.2384	-373.484985	-297.2384	373.484985
296.29111	-371.577515	-296.29111	371.577515
295.343641	-375.27298	-295.343641	375.27298
294.395992	-376.942017	-294.395992	376.942017
293.448163	-378.253479	-293.448163	378.253479
292.500155	-372.650513	-292.500155	372.650513
291.551967	-368.23999	-291.551967	368.23999
290.6036	-366.33252	-290.6036	366.33252
289.655053	-368.955017	-289.655053	368.955017
288.706327	-366.690002	-288.706327	366.690002
287.75742	-362.517487	-287.75742	362.517487
286.808335	-361.444519	-286.808335	361.444519
285.859069	-358.822021	-285.859069	358.822021
284.909624	-355.960999	-284.909624	355.960999
283.96	-352.146515	-283.96	352.146515
283.010196	-352.146973	-283.010196	352.146973
282.060212	-356.437988	-282.060212	356.437988
281.110049	-351.669495	-281.110049	351.669495
280.159706	-350.357971	-280.159706	350.357971
279.209184	-349.762512	-279.209184	349.762512
278.258482	-348.927979	-278.258482	348.927979
277.3076	-349.762512	-277.3076	349.762512
276.356539	-350.358459	-276.356539	350.358459
275.405298	-347.736023	-275.405298	347.736023
274.453878	-347.020477	-274.453878	347.020477
273.502278	-345.113495	-273.502278	345.113495
272.550498	-343.92099	-272.550498	343.92099
271.598539	-343.682495	-271.598539	343.682495
270.6464	-344.636505	-270.6464	344.636505
269.694082	-340.225494	-269.694082	340.225494
268.741584	-338.91449	-268.741584	338.91449
267.788906	-340.463989	-267.788906	340.463989
266.836049	-340.225494	-266.836049	340.225494
265.883012	-339.033478	-265.883012	339.033478
264.929796	-336.888	-264.929796	336.888
263.9764	-332.95401	-263.9764	332.95401
263.022824	-328.662506	-263.022824	328.662506
262.069069	-331.046509	-262.069069	331.046509
261.115135	-329.258484	-261.115135	329.258484
260.16102	-326.51651	-260.16102	326.51651
259.206727	-326.397003	-259.206727	326.397003
258.252253	-323.655487	-258.252253	323.655487
257.2976	-320.317993	-257.2976	320.317993
256.342767	-317.218506	-256.342767	317.218506
255.387755	-316.145508	-255.387755	316.145508
254.432563	-317.456482	-254.432563	317.456482
253.477192	-313.045013	-253.477192	313.045013
252.521641	-311.614502	-252.521641	311.614502
251.56591	-316.621002	-251.56591	316.621002
250.61	-316.025513	-250.61	316.025513
249.65391	-318.887024	-249.65391	318.887024
248.697641	-318.528503	-248.697641	318.528503
247.741192	-318.886993	-247.741192	318.886993
246.784563	-318.767975	-246.784563	318.767975
245.827755	-316.264496	-245.827755	316.264496
244.870767	-316.026001	-244.870767	316.026001
243.9136	-314.118469	-243.9136	314.118469
242.956253	-315.429993	-242.956253	315.429993
241.998727	-315.07251	-241.998727	315.07251
241.04102	-311.376984	-241.04102	311.376984
240.083135	-311.257507	-240.083135	311.257507
239.125069	-313.04599	-239.125069	313.04599
238.166824	-315.191467	-238.166824	315.191467
237.2084	-306.966003	-237.2084	306.966003
236.249796	-307.442993	-236.249796	307.442993
235.291012	-309.230499	-235.291012	309.230499
234.332049	-309.946472	-234.332049	309.946472
233.372906	-311.138489	-233.372906	311.138489
232.413584	-308.396484	-232.413584	308.396484
231.454082	-310.542511	-231.454082	310.542511
230.4944	-308.992493	-230.4944	308.992493
229.534539	-305.535492	-229.534539	305.535492
228.574498	-302.792999	-228.574498	302.792999
227.614278	-301.601013	-227.614278	301.601013
226.653878	-301.481506	-226.653878	301.481506
225.693298	-298.501495	-225.693298	298.501495
224.732539	-297.905487	-224.732539	297.905487
223.7716	-296.712982	-223.7716	296.712982
222.810482	-293.017517	-222.810482	293.017517
221.849184	-291.8255	-221.849184	291.8255
220.887706	-287.533997	-220.887706	287.533997
219.926049	-287.533997	-219.926049	287.533997
218.964212	-283.362	-218.964212	283.362
218.002196	-282.645996	-218.002196	282.645996
217.04	-277.877991	-217.04	277.877991
216.077624	-280.3815	-216.077624	280.3815
215.115069	-276.328003	-215.115069	276.328003
214.152335	-272.632874	-214.152335	272.632874
213.18942	-272.513702	-213.18942	272.513702
212.226327	-269.65274	-212.226327	269.65274
211.263053	-268.6987	-211.263053	268.6987
210.2996	-267.029755	-210.2996	267.029755
209.335967	-265.599487	-209.335967	265.599487
208.372155	-267.149231	-208.372155	267.149231
207.408163	-265.36084	-207.408163	265.36084
206.443992	-263.930481	-206.443992	263.930481
205.479641	-262.381042	-205.479641	262.381042
204.51511	-263.692139	-204.51511	263.692139
203.5504	-260.711792	-203.5504	260.711792
202.58551	-261.06955	-202.58551	261.06955
201.620441	-261.069305	-201.620441	261.069305
200.655192	-263.334717	-200.655192	263.334717
199.689763	-260.950195	-199.689763	260.950195
198.724155	-255.705048	-198.724155	255.705048
197.758367	-255.824188	-197.758367	255.824188
196.7924	-257.612488	-196.7924	257.612488
195.826253	-253.082504	-195.826253	253.082504
194.859927	-254.155518	-194.859927	254.155518
193.89342	-248.433289	-193.89342	248.433289
192.926735	-252.248001	-192.926735	252.248001
191.959869	-249.744507	-191.959869	249.744507
190.992824	-250.698502	-190.992824	250.698502
190.0256	-250.459503	-190.0256	250.459503
189.058196	-249.02951	-189.058196	249.02951
188.090612	-247.003006	-188.090612	247.003006
187.122849	-247.241501	-187.122849	247.241501
186.154906	-247.360504	-186.154906	247.360504
185.186784	-245.095505	-185.186784	245.095505
184.218482	-244.976501	-184.218482	244.976501
183.25	-245.453018	-183.25	245.453018
182.281339	-241.996002	-182.281339	241.996002
181.312498	-242.710999	-181.312498	242.710999
180.343478	-238.300995	-180.343478	238.300995
179.374278	-237.823486	-179.374278	237.823486
178.404898	-239.253998	-178.404898	239.253998
177.435339	-237.585144	-177.435339	237.585144
176.4656	-237.108429	-176.4656	237.108429
175.495682	-236.6315	-175.495682	236.6315
174.525584	-236.989349	-174.525584	236.989349
173.555306	-235.320251	-173.555306	235.320251
172.584849	-232.936249	-172.584849	232.936249
171.614212	-231.028961	-171.614212	231.028961
170.643396	-231.982605	-170.643396	231.982605
169.6724	-230.194244	-169.6724	230.194244
168.701224	-225.068237	-168.701224	225.068237
167.729869	-223.876389	-167.729869	223.876389
166.758335	-221.134308	-166.758335	221.134308
165.78662	-221.253662	-165.78662	221.253662
164.814727	-219.465591	-164.814727	219.465591
163.842653	-215.889343	-163.842653	215.889343
162.8704	-217.557892	-162.8704	217.557892
161.897967	-218.154358	-161.897967	218.154358
160.925355	-216.365845	-160.925355	216.365845
159.952563	-216.008514	-159.952563	216.008514
158.979592	-213.1474	-158.979592	213.1474
158.006441	-214.45874	-158.006441	214.45874
157.03311	-211.001694	-157.03311	211.001694
156.0596	-209.809753	-156.0596	209.809753
155.08591	-205.995041	-155.08591	205.995041
154.112041	-203.371994	-154.112041	203.371994
153.137992	-205.398956	-153.137992	205.398956
152.163763	-203.252792	-152.163763	203.252792
151.189355	-202.537598	-151.189355	202.537598
150.214767	-200.869049	-150.214767	200.869049
149.24	-200.034286	-149.24	200.034286
148.265053	-200.868652	-148.265053	200.868652
147.289927	-201.226501	-147.289927	201.226501
146.31462	-201.345596	-146.31462	201.345596
145.339135	-199.676865	-145.339135	199.676865
144.363469	-198.484772	-144.363469	198.484772
143.387624	-196.577499	-143.387624	196.577499
142.4116	-195.027603	-142.4116	195.027603
141.435396	-193.239304	-141.435396	193.239304
140.459012	-191.808945	-140.459012	191.808945
139.482449	-190.616608	-139.482449	190.616608
138.505706	-187.398163	-138.505706	187.398163
137.528784	-185.610046	-137.528784	185.610046
136.551682	-183.702499	-136.551682	183.702499
135.5744	-180.841736	-135.5744	180.841736
134.596939	-181.437698	-134.596939	181.437698
133.619298	-178.219055	-133.619298	178.219055
132.641478	-179.291809	-132.641478	179.291809
131.663478	-176.430756	-131.663478	176.430756
130.685298	-175.596085	-130.685298	175.596085
129.706939	-174.404099	-129.706939	174.404099
128.7284	-175.238663	-128.7284	175.238663
127.749682	-173.33139	-127.749682	173.33139
126.770784	-173.331146	-126.770784	173.331146
125.791706	-168.085892	-125.791706	168.085892
124.812449	-167.609299	-124.812449	167.609299
123.833012	-164.986649	-123.833012	164.986649
122.853396	-165.106155	-122.853396	165.106155
121.8736	-164.152145	-121.8736	164.152145
120.893624	-162.006592	-120.893624	162.006592
119.913469	-163.914047	-119.913469	163.914047
118.933135	-159.741501	-118.933135	159.741501
117.95262	-158.787903	-117.95262	158.787903
116.971927	-155.330704	-116.971927	155.330704
115.991053	-155.449997	-115.991053	155.449997
115.01	-156.523163	-115.01	156.523163
114.028767	-153.899948	-114.028767	153.899948
113.047355	-152.112	-113.047355	152.112
112.065763	-149.489105	-112.065763	149.489105
111.083992	-149.966156	-111.083992	149.966156
110.102041	-145.793655	-110.102041	145.793655
109.11991	-146.151443	-109.11991	146.151443
108.1376	-143.647705	-108.1376	143.647705
107.15511	-141.978897	-107.15511	141.978897
106.172441	-141.979004	-106.172441	141.979004
105.189592	-142.574951	-105.189592	142.574951
104.206563	-143.766907	-104.206563	143.766907
103.223355	-141.144348	-103.223355	141.144348
102.239967	-140.905899	-102.239967	140.905899
101.2564	-138.641006	-101.2564	138.641006
100.272653	-136.972046	-100.272653	136.972046
99.288727	-135.064941	-99.288727	135.064941
98.30462	-134.826157	-98.30462	134.826157
97.320335	-135.30304	-97.320335	135.30304
96.335869	-135.422302	-96.335869	135.422302
95.351224	-132.561142	-95.351224	132.561142
94.3664	-134.110947	-94.3664	134.110947
93.381396	-130.057953	-93.381396	130.057953
92.396212	-132.084442	-92.396212	132.084442
91.410849	-129.223495	-91.410849	129.223495
90.425306	-127.793053	-90.425306	127.793053
89.439584	-128.985153	-89.439584	128.985153
88.453682	-129.819305	-88.453682	129.819305
87.4676	-124.574051	-87.4676	124.574051
86.481339	-124.335556	-86.481339	124.335556
85.494898	-121.713257	-85.494898	121.713257
84.508278	-119.328979	-84.508278	119.328979
83.521478	-118.852722	-83.521478	118.852722
82.534498	-116.825516	-82.534498	116.825516
81.547339	-116.825516	-81.547339	116.825516
80.56	-118.495155	-80.56	118.495155
79.572482	-118.137444	-79.572482	118.137444
78.584784	-120.402153	-78.584784	120.402153
77.596906	-117.541252	-77.596906	117.541252
76.608849	-118.852654	-76.608849	118.852654
75.620612	-115.037994	-75.620612	115.037994
74.632196	-112.772751	-74.632196	112.772751
73.6436	-111.580605	-73.6436	111.580605
72.654824	-111.819099	-72.654824	111.819099
71.665869	-109.434998	-71.665869	109.434998
70.676735	-110.150246	-70.676735	110.150246
69.68742	-108.481354	-69.68742	108.481354
68.697927	-108.004303	-68.697927	108.004303
67.708253	-106.335594	-67.708253	106.335594
66.7184	-104.666702	-66.7184	104.666702
65.728367	-102.401642	-65.728367	102.401642
64.738155	-100.494202	-64.738155	100.494202
63.747763	-101.090202	-63.747763	101.090202
62.757192	-99.421295	-62.757192	99.421295
61.766441	-98.467644	-61.766441	98.467644
60.77551	-98.348457	-60.77551	98.348457
59.7844	-98.110107	-59.7844	98.110107
58.79311	-100.017044	-58.79311	100.017044
57.801641	-98.229095	-57.801641	98.229095
56.809992	-99.540344	-56.809992	99.540344
55.818163	-96.083405	-55.818163	96.083405
54.826155	-94.175903	-54.826155	94.175903
53.833967	-90.480751	-53.833967	90.480751
52.8416	-89.049789	-52.8416	89.049789
51.849053	-87.023552	-51.849053	87.023552
50.856327	-87.142502	-50.856327	87.142502
49.86342	-82.731995	-49.86342	82.731995
48.870335	-82.850998	-48.870335	82.850998
47.877069	-80.586014	-47.877069	80.586014
46.883624	-83.209	-46.883624	83.209
45.89	-82.016998	-45.89	82.016998
44.896196	-81.6595	-44.896196	81.6595
43.902212	-82.493507	-43.902212	82.493507
42.908049	-81.420509	-42.908049	81.420509
41.913706	-79.98999	-41.913706	79.98999
40.919184	-78.798004	-40.919184	78.798004
39.924482	-77.487	-39.924482	77.487
38.9296	-76.652496	-38.9296	76.652496
37.934539	-74.506516	-37.934539	74.506516
36.939298	-72.598999	-36.939298	72.598999
35.943878	-72.480011	-35.943878	72.480011
34.948278	-72.241493	-34.948278	72.241493
33.952498	-70.334503	-33.952498	70.334503
32.956539	-69.857498	-32.956539	69.857498
31.9604	-65.565498	-31.9604	65.565498
30.964082	-62.823997	-30.964082	62.823997
29.967584	-59.724495	-29.967584	59.724495
28.970906	-61.989006	-28.970906	61.989006
27.974049	-58.651497	-27.974049	58.651497
26.977012	-55.910004	-26.977012	55.910004
25.979796	-53.883492	-25.979796	53.883492
24.9824	-53.406502	-24.9824	53.406502
23.984824	-54.836502	-23.984824	54.836502
22.987069	-54.120995	-22.987069	54.120995
21.989135	-51.856499	-21.989135	51.856499
20.99102	-51.617989	-20.99102	51.617989
19.992727	-47.088493	-19.992727	47.088493
18.994253	-48.042007	-18.994253	48.042007
17.9956	-44.823502	-17.9956	44.823502
16.996767	-44.346504	-16.996767	44.346504
15.997755	-44.465492	-15.997755	44.465492
14.998563	-45.657997	-14.998563	45.657997
13.999192	-44.704002	-13.999192	44.704002
12.999641	-43.512001	-12.999641	43.512001
11.99991	-41.485504	-11.99991	41.485504
11	-40.770004	-11	40.770004
9.99991	-38.505501	-9.99991	38.505501
8.999641	-36.836006	-8.999641	36.836006
7.999192	-35.763	-7.999192	35.763
6.998563	-34.80999	-6.998563	34.80999
5.997755	-33.85601	-5.997755	33.85601
4.996767	-32.425003	-4.996767	32.425003
3.9956	-30.160492	-3.9956	30.160492
2.994253	-27.895493	-2.994253	27.895493
1.992727	-26.107506	-1.992727	26.107506
0.99102	-25.749504	-0.99102	25.749504
-0.010865	-24.438492	0.010865	24.438492
-1.012931	-20.862	1.012931	20.862
-2.015176	-18.954506	2.015176	18.954506
-3.0176	-16.331497	3.0176	16.331497
-4.020204	-15.973999	4.020204	15.973999
-5.022988	-15.258995	5.022988	15.258995
-6.025951	-14.185997	6.025951	14.185997
-7.029094	-15.377998	7.029094	15.377998
-8.032416	-12.874496	8.032416	12.874496
-9.035918	-12.636497	9.035918	12.636497
-10.0396	-12.874504	10.0396	12.874504
-11.043461	-12.040497	11.043461	12.040497
-12.047502	-10.848503	12.047502	10.848503
-13.051722	-10.729004	13.051722	10.729004
-14.056122	-9.417496	14.056122	9.417496
-15.060702	-6.198997	15.060702	6.198997
-16.065461	-3.814507	16.065461	3.814507
-17.0704	-2.026505	17.0704	2.026505
-18.075518	0	18.075518	0
-19.080816	1.430496	19.080816	-1.430496
-20.086294	2.860992	20.086294	-2.860992
-21.091951	7.390999	21.091951	-7.390999
-22.097788	7.152496	22.097788	-7.152496
-23.103804	8.940994	23.103804	-8.940994
-24.11	10.370995	24.11	-10.370995
-25.116376	8.821503	25.116376	-8.821503
-26.122931	9.417503	26.122931	-9.417503
-27.129665	9.774994	27.129665	-9.774994
-28.13658	12.516998	28.13658	-12.516998
-29.143673	11.801498	29.143673	-11.801498
-30.150947	9.775497	30.150947	-9.775497
-31.1584	10.013504	31.1584	-10.013504
-32.166033	10.609497	32.166033	-10.609497
-33.173845	11.205498	33.173845	-11.205498
-34.181837	13.112999	34.181837	-13.112999
-35.190008	14.186005	35.190008	-14.186005
-36.198359	14.067001	36.198359	-14.067001
-37.20689	15.497498	37.20689	-15.497498
-38.2156	18.000992	38.2156	-18.000992
-39.22449	18.000999	39.22449	-18.000999
-40.233559	18.955002	40.233559	-18.955002
-41.242808	20.504494	41.242808	-20.504494
-42.252237	21.338486	42.252237	-21.338486
-43.261845	23.365501	43.261845	-23.365501
-44.271633	23.723	44.271633	-23.723
-45.2816	23.604004	45.2816	-23.604004
-46.291747	25.27301	46.291747	-25.27301
-47.302073	24.915512	47.302073	-24.915512
-48.31258	24.676498	48.31258	-24.676498
-49.323265	27.299507	49.323265	-27.299507
-50.334131	25.987999	50.334131	-25.987999
-51.345176	27.061005	51.345176	-27.061005
-52.3564	25.511009	52.3564	-25.511009
-53.367804	26.107498	53.367804	-26.107498
-54.379388	31.590996	54.379388	-31.590996
-55.391151	33.736496	55.391151	-33.736496
-56.403094	34.928497	56.403094	-34.928497
-57.415216	35.048012	57.415216	-35.048012
-58.427518	35.763496	58.427518	-35.763496
-59.44	34.928993	59.44	-34.928993
-60.452661	37.193993	60.452661	-37.193993
-61.465502	40.650993	61.465502	-40.650993
-62.478522	41.604492	62.478522	-41.604492
-63.491722	43.034996	63.491722	-43.034996
-64.505102	46.373001	64.505102	-46.373001
-65.518661	47.445999	65.518661	-47.445999
-66.5324	49.472511	66.5324	-49.472511
-67.546318	53.406006	67.546318	-53.406006
-68.560416	54.717499	68.560416	-54.717499
-69.574694	56.386497	69.574694	-56.386497
-70.589151	58.174492	70.589151	-58.174492
-71.603788	60.201515	71.603788	-60.201515
-72.618604	59.962502	72.618604	-59.962502
-73.6336	63.061989	73.6336	-63.061989
-74.648776	64.73101	74.648776	-64.73101
-75.664131	69.499496	75.664131	-69.499496
-76.679665	69.141998	76.679665	-69.141998
-77.69538	70.929993	77.69538	-70.929993
-78.711273	71.883499	78.711273	-71.883499
-79.727347	73.553009	79.727347	-73.553009
-80.7436	72.360497	80.7436	-72.360497
-81.760033	73.671494	81.760033	-73.671494
-82.776645	73.791	82.776645	-73.791
-83.793437	73.194992	83.793437	-73.194992
-84.810408	75.341003	84.810408	-75.341003
-85.827559	74.982994	85.827559	-74.982994
-86.84489	78.67849	86.84489	-78.67849
-87.8624	80.347504	87.8624	-80.347504
-88.88009	80.704994	88.88009	-80.704994
-89.897959	82.612503	89.897959	-82.612503
-90.916008	83.446999	90.916008	-83.446999
-91.934237	84.161995	91.934237	-84.161995
-92.952645	84.161995	92.952645	-84.161995
-93.971233	83.0895	93.971233	-83.0895
-94.99	85.592506	94.99	-85.592506
-96.008947	84.758492	96.008947	-84.758492
-97.028073	84.996994	97.028073	-84.996994
-98.04738	87.381004	98.04738	-87.381004
-99.066865	90.599495	99.066865	-90.599495
-100.086531	91.553497	100.086531	-91.553497
-101.106376	92.387512	101.106376	-92.387512
-102.1264	92.148994	102.1264	-92.148994
-103.146604	93.698997	103.146604	-93.698997
-104.166988	94.295006	104.166988	-94.295006
-105.187551	93.221992	105.187551	-93.221992
-106.208294	97.036514	106.208294	-97.036514
-107.229216	97.6325	107.229216	-97.6325
-108.250318	95.605995	108.250318	-95.605995
-109.2716	98.348	109.2716	-98.348
-110.293061	100.016991	110.293061	-100.016991
-111.314702	101.685997	111.314702	-101.685997
-112.336522	100.374504	112.336522	-100.374504
-113.358522	101.924492	113.358522	-101.924492
-114.380702	104.428001	114.380702	-104.428001
-115.403061	103.593491	115.403061	-103.593491
-116.4256	105.858498	116.4256	-105.858498
-117.448318	106.096504	117.448318	-106.096504
-118.471216	108.599998	118.471216	-108.599998
-119.494294	112.533997	119.494294	-112.533997
-120.517551	110.388504	120.517551	-110.388504
-121.540988	110.984497	121.540988	-110.984497
-122.564604	112.533997	122.564604	-112.533997
-123.5884	115.038002	123.5884	-115.038002
-124.612376	116.230011	124.612376	-116.230011
-125.636531	115.514503	125.636531	-115.514503
-126.660865	120.282997	126.660865	-120.282997
-127.68538	119.806	127.68538	-119.806
-128.710073	122.667	128.710073	-122.667
-129.734947	121.236511	129.734947	-121.236511
-130.76	121.832504	130.76	-121.832504
-131.785233	123.977997	131.785233	-123.977997
-132.810645	126.123901	132.810645	-126.123901
-133.836237	126.958801	133.836237	-126.958801
-134.862008	125.647446	134.862008	-125.647446
-135.887959	127.912003	135.887959	-127.912003
-136.91409	128.746552	136.91409	-128.746552
-137.9404	128.031494	137.9404	-128.031494
-138.96689	128.86615	138.96689	-128.86615
-139.993559	128.150558	139.993559	-128.150558
-141.020408	130.296494	141.020408	-130.296494
-142.047437	133.276642	142.047437	-133.276642
-143.074645	132.680603	143.074645	-132.680603
-144.102033	133.634399	144.102033	-133.634399
-145.1296	133.872894	145.1296	-133.872894
-146.157347	135.541748	146.157347	-135.541748
-147.185273	136.614594	147.185273	-136.614594
-148.21338	135.541656	148.21338	-135.541656
-149.241665	137.210846	149.241665	-137.210846
-150.270131	134.826202	150.270131	-134.826202
-151.298776	135.8992	151.298776	-135.8992
-152.3276	136.018707	152.3276	-136.018707
-153.356604	136.733597	153.356604	-136.733597
-154.385788	138.879349	154.385788	-138.879349
-155.415151	139.833405	155.415151	-139.833405
-156.444694	141.144745	156.444694	-141.144745
-157.474416	142.932739	157.474416	-142.932739
-158.504318	147.105057	158.504318	-147.105057
-159.5344	148.893188	159.5344	-148.893188
-160.564661	150.323608	160.564661	-150.323608
-161.595102	156.403397	161.595102	-156.403397
-162.625722	154.972839	162.625722	-154.972839
-163.656522	155.211395	163.656522	-155.211395
-164.687502	155.569061	164.687502	-155.569061
-165.718661	156.879898	165.718661	-156.879898
-166.75	158.906845	166.75	-158.906845
-167.781518	158.548843	167.781518	-158.548843
-168.813216	161.648499	168.813216	-161.648499
-169.845094	162.959946	169.845094	-162.959946
-170.877151	164.628738	170.877151	-164.628738
-171.909388	161.529556	171.909388	-161.529556
-172.941804	163.913391	172.941804	-163.913391
-173.9744	161.648544	173.9744	-161.648544
-175.007176	164.747894	175.007176	-164.747894
-176.040131	169.397354	176.040131	-169.397354
-177.073265	169.873718	177.073265	-169.873718
-178.10658	169.15889	178.10658	-169.15889
-179.140073	171.185349	179.140073	-171.185349
-180.173747	171.542847	180.173747	-171.542847
-181.2076	173.092407	181.2076	-173.092407
-182.241633	175.357513	182.241633	-175.357513
-183.275845	177.384048	183.275845	-177.384048
-184.310237	178.814453	184.310237	-178.814453
-185.344808	180.245239	185.344808	-180.245239
-186.379559	181.198792	186.379559	-181.198792
-187.41449	181.795105	187.41449	-181.795105
-188.4496	179.649292	188.4496	-179.649292
-189.48489	178.337799	189.48489	-178.337799
-190.520359	176.90715	190.520359	-176.90715
-191.556008	178.933899	191.556008	-178.933899
-192.591837	178.933746	192.591837	-178.933746
-193.627845	181.794861	193.627845	-181.794861
-194.664033	181.9142	194.664033	-181.9142
-195.7004	183.463654	195.7004	-183.463654
-196.736947	182.033295	196.736947	-182.033295
-197.773673	187.040253	197.773673	-187.040253
-198.81058	187.993744	198.81058	-187.993744
-199.847665	188.828293	199.847665	-188.828293
-200.884931	190.258759	200.884931	-190.258759
-201.922376	191.331741	201.922376	-191.331741
-202.96	187.755447	202.96	-187.755447
-203.997804	189.305054	203.997804	-189.305054
-205.035788	190.735657	205.035788	-190.735657
-206.073951	191.927658	206.073951	-191.927658
-207.112294	192.523529	207.112294	-192.523529
-208.150816	196.457535	208.150816	-196.457535
-209.189518	200.749283	209.189518	-200.749283
-210.2284	199.914902	210.2284	-199.914902
-211.267461	200.391602	211.267461	-200.391602
-212.306702	198.007416	212.306702	-198.007416
-213.346122	201.941452	213.346122	-201.941452
-214.385722	200.272415	214.385722	-200.272415
-215.425502	197.768951	215.425502	-197.768951
-216.465461	201.464493	216.465461	-201.464493
-217.5056	200.034195	217.5056	-200.034195
-218.545918	202.537201	218.545918	-202.537201
-219.586416	201.345337	219.586416	-201.345337
-220.627094	205.636963	220.627094	-205.636963
-221.667951	209.451553	221.667951	-209.451553
-222.708988	208.497986	222.708988	-208.497986
-223.750204	210.166946	223.750204	-210.166946
-224.7916	211.358841	224.7916	-211.358841
-225.833176	213.862442	225.833176	-213.862442
-226.874931	212.550842	226.874931	-212.550842
-227.916865	213.623749	227.916865	-213.623749
-228.95898	213.266357	228.95898	-213.266357
-230.001273	216.127258	230.001273	-216.127258
-231.043747	218.273148	231.043747	-218.273148
-232.0864	214.100739	232.0864	-214.100739
-233.129233	215.650406	233.129233	-215.650406
-234.172245	215.531052	234.172245	-215.531052
-235.215437	218.273102	235.215437	-218.273102
-236.258808	216.246445	236.258808	-216.246445
-237.302359	216.604156	237.302359	-216.604156
-238.34609	218.034683	238.34609	-218.034683
-239.39	219.465302	239.39	-219.465302
-240.43409	219.9422	240.43409	-219.9422
-241.478359	215.292892	241.478359	-215.292892
-242.522808	218.511398	242.522808	-218.511398
-243.567437	218.749847	243.567437	-218.749847
-244.612245	219.107452	244.612245	-219.107452
-245.657233	219.2267	245.657233	-219.2267
-246.7024	220.060959	246.7024	-220.060959
-247.747747	220.18045	247.747747	-220.18045
-248.793273	223.399155	248.793273	-223.399155
-249.83898	221.968292	249.83898	-221.968292
-250.884865	221.253448	250.884865	-221.253448
-251.930931	221.84935	251.930931	-221.84935
-252.977176	221.730194	252.977176	-221.730194
-254.0236	222.445343	254.0236	-222.445343
-255.070204	224.591293	255.070204	-224.591293
-256.116988	223.637589	256.116988	-223.637589
-257.163951	226.379257	257.163951	-226.379257
-258.211094	224.830215	258.211094	-224.830215
-259.258416	223.876587	259.258416	-223.876587
-260.305918	229.241287	260.305918	-229.241287
-261.3536	228.764557	261.3536	-228.764557
-262.401461	232.221481	262.401461	-232.221481
-263.449502	231.863815	263.449502	-231.863815
-264.497722	231.148743	264.497722	-231.148743
-265.546122	231.267746	265.546122	-231.267746
-266.594702	230.194748	266.594702	-230.194748
-267.643461	230.313934	267.643461	-230.313934
-268.6924	233.771179	268.6924	-233.771179
-269.741518	233.771011	269.741518	-233.771011
-270.790816	235.797897	270.790816	-235.797897
-271.840294	238.0625	271.840294	-238.0625
-272.889951	241.162247	272.889951	-241.162247
-273.939788	244.261749	273.939788	-244.261749
-274.989804	243.903915	274.989804	-243.903915
-276.04	245.096176	276.04	-245.096176
-277.090376	247.59938	277.090376	-247.59938
-278.140931	249.268509	278.140931	-249.268509
-279.191665	247.003357	279.191665	-247.003357
-280.24258	247.837952	280.24258	-247.837952
-281.293673	255.824646	281.293673	-255.824646
-282.344947	253.202271	282.344947	-253.202271
-283.3964	248.791397	283.3964	-248.791397
-284.448033	248.434052	284.448033	-248.434052
-285.499845	252.010361	285.499845	-252.010361
-286.551837	258.686188	286.551837	-258.686188
-287.604008	259.043365	287.604008	-259.043365
-288.656359	256.659424	288.656359	-256.659424
-289.70889	257.612915	289.70889	-257.612915
-290.7616	260.116455	290.7616	-260.116455
-291.81449	261.785614	291.81449	-261.785614
-292.867559	257.494049	292.867559	-257.494049
-293.920808	261.665985	293.920808	-261.665985
-294.974237	261.785187	294.974237	-261.785187
-296.027845	264.88501	296.027845	-264.88501
-297.081633	260.831512	297.081633	-260.831512
-298.1356	262.858368	298.1356	-262.858368
-299.189747	266.196289	299.189747	-266.196289
-300.244073	263.931213	300.244073	-263.931213
-301.29858	266.31546	301.29858	-266.31546
-302.353265	267.030487	302.353265	-267.030487
-303.408131	269.534119	303.408131	-269.534119
-304.463176	270.129852	304.463176	-270.129852
-305.5184	265.361816	305.5184	-265.361816
-306.573804	265.957825	306.573804	-265.957825
-307.629388	267.387939	307.629388	-267.387939
-308.685151	271.083588	308.685151	-271.083588
-309.741094	267.03067	309.741094	-267.03067
-310.797216	267.865112	310.797216	-267.865112
-311.853518	394.108521	311.853518	-394.108521
-312.91	368.23999	312.91	-368.23999
-313.966661	370.266479	313.966661	-370.266479
-315.023502	394.823486	315.023502	-394.823486
-316.080522	400.545532	316.080522	-400.545532
-317.137722	400.426025	317.137722	-400.426025
-318.195102	399.472504	318.195102	-399.472504
-319.252661	399.11499	319.252661	-399.11499
-320.3104	400.665009	320.3104	-400.665009
-321.368318	405.432983	321.368318	-405.432983
-322.426416	403.883484	322.426416	-403.883484
-323.484694	406.386505	323.484694	-406.386505
-324.543151	411.154999	324.543151	-411.154999
-325.601788	411.632019	325.601788	-411.632019
-326.660604	412.466492	326.660604	-412.466492
-327.7196	410.916504	327.7196	-410.916504
-328.778776	421.526489	328.778776	-421.526489
-329.838131	423.314514	329.838131	-423.314514
-330.897665	420.572998	330.897665	-420.572998
-331.95738	419.619019	331.95738	-419.619019
-333.017273	423.314484	333.017273	-423.314484
-334.077347	425.46048	334.077347	-425.46048
-335.1376	422.122498	335.1376	-422.122498
-336.198033	419.02301	336.198033	-419.02301
-337.258645	421.406982	337.258645	-421.406982
-338.319437	424.02948	338.319437	-424.02948
-339.380408	426.414001	339.380408	-426.414001
-340.441559	422.838013	340.441559	-422.838013
-341.50289	425.579529	341.50289	-425.579529
-342.5644	427.01001	342.5644	-427.01001
-343.62609	427.248505	343.62609	-427.248505
-344.687959	425.102509	344.687959	-425.102509
-345.750008	424.387512	345.750008	-424.387512
-346.812237	428.559509	346.812237	-428.559509
-347.874645	430.705505	347.874645	-430.705505
-348.937233	429.98999	348.937233	-429.98999
-350	429.036499	350	-429.036499
