# Supplementary material for: Spontaneous time-reversal symmetry breaking in twisted double bilayer graphene
Source: Nat Commun. 2022 Oct 29;13:6468. doi: 10.1038/s41467-022-34192-x (PMC9617879; doi:10.1038/s41467-022-34192-x)
Supplement: Supplementary file 2 — Source Data [file 41467_2022_34192_MOESM2_ESM.zip › Source_Data/Figure2/Fig2d/fig2d_middle_curve.txt]

350	-395.062012	-350	395.062012
349.062767	-394.465485	-349.062767	394.465485
348.125355	-395.299988	-348.125355	395.299988
347.187763	-395.538513	-347.187763	395.538513
346.249992	-393.392487	-346.249992	393.392487
345.312041	-391.723999	-345.312041	391.723999
344.37391	-391.484985	-344.37391	391.484985
343.4356	-393.75	-343.4356	393.75
342.49711	-390.651001	-342.49711	390.651001
341.558441	-385.406006	-341.558441	385.406006
340.619592	-386.478516	-340.619592	386.478516
339.680563	-385.167511	-339.680563	385.167511
338.741355	-387.313019	-338.741355	387.313019
337.801967	-387.313507	-337.801967	387.313507
336.8624	-386.121002	-336.8624	386.121002
335.922653	-389.458984	-335.922653	389.458984
334.982727	-385.644531	-334.982727	385.644531
334.04262	-376.941498	-334.04262	376.941498
333.102335	-373.603973	-333.102335	373.603973
332.161869	-377.538025	-332.161869	377.538025
331.221224	-378.968475	-331.221224	378.968475
330.2804	-383.378998	-330.2804	383.378998
329.339396	-381.591003	-329.339396	381.591003
328.398212	-385.644104	-328.398212	385.644104
327.456849	-384.213623	-327.456849	384.213623
326.515306	-380.876007	-326.515306	380.876007
325.573584	-378.372253	-325.573584	378.372253
324.631682	-372.76944	-324.631682	372.76944
323.6896	-368.954865	-323.6896	368.954865
322.747339	-367.404999	-322.747339	367.404999
321.804898	-365.497864	-321.804898	365.497864
320.862278	-363.59024	-320.862278	363.59024
319.919478	-360.490723	-319.919478	360.490723
318.976498	-363.828674	-318.976498	363.828674
318.033339	-367.047302	-318.033339	367.047302
317.09	-359.656433	-317.09	359.656433
316.146482	-360.133301	-316.146482	360.133301
315.202784	-353.576996	-315.202784	353.576996
314.258906	-357.630005	-314.258906	357.630005
313.314849	-360.014008	-313.314849	360.014008
312.370612	-358.464508	-312.370612	358.464508
311.426196	-358.345001	-311.426196	358.345001
310.4816	-358.225983	-310.4816	358.225983
309.536824	-356.914948	-309.536824	356.914948
308.591869	-356.199646	-308.591869	356.199646
307.646735	-343.324677	-307.646735	343.324677
306.70142	-343.324677	-306.70142	343.324677
305.755927	-340.940857	-305.755927	340.940857
304.810253	-342.251892	-304.810253	342.251892
303.8644	-345.470459	-303.8644	345.470459
302.918367	-342.609406	-302.918367	342.609406
301.972155	-344.159393	-301.972155	344.159393
301.025763	-349.285095	-301.025763	349.285095
300.079192	-351.669464	-300.079192	351.669464
299.132441	-347.973755	-299.132441	347.973755
298.18551	-338.794861	-298.18551	338.794861
297.2384	-341.17926	-297.2384	341.17926
296.29111	-333.43042	-296.29111	333.43042
295.343641	-338.67572	-295.343641	338.67572
294.395992	-334.741974	-294.395992	334.741974
293.448163	-327.589417	-293.448163	327.589417
292.500155	-326.039673	-292.500155	326.039673
291.551967	-320.913666	-291.551967	320.913666
290.6036	-320.675262	-290.6036	320.675262
289.655053	-318.529449	-289.655053	318.529449
288.706327	-320.078888	-288.706327	320.078888
287.75742	-320.913483	-287.75742	320.913483
286.808335	-318.171631	-286.808335	318.171631
285.859069	-312.806976	-285.859069	312.806976
284.909624	-315.668091	-284.909624	315.668091
283.96	-317.814026	-283.96	317.814026
283.010196	-317.695007	-283.010196	317.695007
282.060212	-316.502991	-282.060212	316.502991
281.110049	-324.251282	-281.110049	324.251282
280.159706	-322.344055	-280.159706	322.344055
279.209184	-317.098755	-279.209184	317.098755
278.258482	-322.225006	-278.258482	322.225006
277.3076	-316.741028	-277.3076	316.741028
276.356539	-311.495819	-276.356539	311.495819
275.405298	-317.694672	-275.405298	317.694672
274.453878	-320.555817	-274.453878	320.555817
273.502278	-322.940247	-273.502278	322.940247
272.550498	-326.754822	-272.550498	326.754822
271.598539	-324.48999	-271.598539	324.48999
270.6464	-321.390289	-270.6464	321.390289
269.694082	-321.747925	-269.694082	321.747925
268.741584	-324.728027	-268.741584	324.728027
267.788906	-320.555969	-267.788906	320.555969
266.836049	-320.674927	-266.836049	320.674927
265.883012	-312.807068	-265.883012	312.807068
264.929796	-312.568756	-264.929796	312.568756
263.9764	-306.489349	-263.9764	306.489349
263.022824	-300.766998	-263.022824	300.766998
262.069069	-304.462463	-262.069069	304.462463
261.115135	-306.012115	-261.115135	306.012115
260.16102	-299.33667	-260.16102	299.33667
259.206727	-300.647705	-259.206727	300.647705
258.252253	-301.60141	-258.252253	301.60141
257.2976	-307.919891	-257.2976	307.919891
256.342767	-302.912994	-256.342767	302.912994
255.387755	-300.64801	-255.387755	300.64801
254.432563	-296.356293	-254.432563	296.356293
253.477192	-297.429443	-253.477192	297.429443
252.521641	-293.734009	-252.521641	293.734009
251.56591	-291.82666	-251.56591	291.82666
250.61	-300.171082	-250.61	300.171082
249.65391	-300.290039	-249.65391	300.290039
248.697641	-301.124664	-248.697641	301.124664
247.741192	-300.528809	-247.741192	300.528809
246.784563	-297.906067	-246.784563	297.906067
245.827755	-296.833435	-245.827755	296.833435
244.870767	-297.548279	-244.870767	297.548279
243.9136	-289.918884	-243.9136	289.918884
242.956253	-285.389313	-242.956253	285.389313
241.998727	-282.885895	-241.998727	282.885895
241.04102	-282.6474	-241.04102	282.6474
240.083135	-282.647461	-240.083135	282.647461
239.125069	-283.839478	-239.125069	283.839478
238.166824	-281.21698	-238.166824	281.21698
237.2084	-273.228577	-237.2084	273.228577
236.249796	-267.625977	-236.249796	267.625977
235.291012	-271.083862	-235.291012	271.083862
234.332049	-269.295105	-234.332049	269.295105
233.372906	-274.898529	-233.372906	274.898529
232.413584	-270.0112	-232.413584	270.0112
231.454082	-268.341003	-231.454082	268.341003
230.4944	-262.26239	-230.4944	262.26239
229.534539	-261.189301	-229.534539	261.189301
228.574498	-264.646637	-228.574498	264.646637
227.614278	-263.097107	-227.614278	263.097107
226.653878	-259.878296	-226.653878	259.878296
225.693298	-254.751389	-225.693298	254.751389
224.732539	-258.923645	-224.732539	258.923645
223.7716	-258.566162	-223.7716	258.566162
222.810482	-259.042938	-222.810482	259.042938
221.849184	-257.612518	-221.849184	257.612518
220.887706	-250.817139	-220.887706	250.817139
219.926049	-250.340393	-219.926049	250.340393
218.964212	-251.771149	-218.964212	251.771149
218.002196	-246.287155	-218.002196	246.287155
217.04	-250.459595	-217.04	250.459595
216.077624	-246.64505	-216.077624	246.64505
215.115069	-243.784164	-215.115069	243.784164
214.152335	-244.737808	-214.152335	244.737808
213.18942	-236.154602	-213.18942	236.154602
212.226327	-236.154343	-212.226327	236.154343
211.263053	-238.300247	-211.263053	238.300247
210.2996	-234.128204	-210.2996	234.128204
209.335967	-231.147797	-209.335967	231.147797
208.372155	-229.121201	-208.372155	229.121201
207.408163	-226.617905	-207.408163	226.617905
206.443992	-227.809998	-206.443992	227.809998
205.479641	-217.915558	-205.479641	217.915558
204.51511	-215.173828	-204.51511	215.173828
203.5504	-217.319443	-203.5504	217.319443
202.58551	-221.72998	-202.58551	221.72998
201.620441	-223.875732	-201.620441	223.875732
200.655192	-222.564651	-200.655192	222.564651
199.689763	-217.796371	-199.689763	217.796371
198.724155	-218.273087	-198.724155	218.273087
197.758367	-225.425873	-197.758367	225.425873
196.7924	-225.783447	-196.7924	225.783447
195.826253	-222.087936	-195.826253	222.087936
194.859927	-217.55806	-194.859927	217.55806
193.89342	-212.550858	-193.89342	212.550858
192.926735	-214.22023	-192.926735	214.22023
191.959869	-213.981476	-191.959869	213.981476
190.992824	-212.551239	-190.992824	212.551239
190.0256	-208.140427	-190.0256	208.140427
189.058196	-203.96785	-189.058196	203.96785
188.090612	-202.895218	-188.090612	202.895218
187.122849	-200.630203	-187.122849	200.630203
186.154906	-204.921799	-186.154906	204.921799
185.186784	-205.279236	-185.186784	205.279236
184.218482	-210.643555	-184.218482	210.643555
183.25	-213.862198	-183.25	213.862198
182.281339	-213.862335	-182.281339	213.862335
181.312498	-209.809219	-181.312498	209.809219
180.343478	-201.941223	-180.343478	201.941223
179.374278	-199.676682	-179.374278	199.676682
178.404898	-201.107147	-178.404898	201.107147
177.435339	-200.63002	-177.435339	200.63002
176.4656	-198.722977	-176.4656	198.722977
175.495682	-199.915085	-175.495682	199.915085
174.525584	-198.961395	-174.525584	198.961395
173.555306	-190.616379	-173.555306	190.616379
172.584849	-184.417496	-172.584849	184.417496
171.614212	-188.828186	-171.614212	188.828186
170.643396	-185.609802	-170.643396	185.609802
169.6724	-183.225494	-169.6724	183.225494
168.701224	-181.199203	-168.701224	181.199203
167.729869	-172.973358	-167.729869	172.973358
166.758335	-175.000351	-166.758335	175.000351
165.78662	-177.026642	-165.78662	177.026642
164.814727	-175.596344	-164.814727	175.596344
163.842653	-177.145706	-163.842653	177.145706
162.8704	-173.927307	-162.8704	173.927307
161.897967	-173.450302	-161.897967	173.450302
160.925355	-171.066101	-160.925355	171.066101
159.952563	-167.251205	-159.952563	167.251205
158.979592	-166.05954	-158.979592	166.05954
158.006441	-162.959793	-158.006441	162.959793
157.03311	-159.860596	-157.03311	159.860596
156.0596	-158.072357	-156.0596	158.072357
155.08591	-156.403397	-155.08591	156.403397
154.112041	-156.880234	-154.112041	156.880234
153.137992	-159.264404	-153.137992	159.264404
152.163763	-159.264587	-152.163763	159.264587
151.189355	-159.502792	-151.189355	159.502792
150.214767	-157.833694	-150.214767	157.833694
149.24	-151.277298	-149.24	151.277298
148.265053	-149.965942	-148.265053	149.965942
147.289927	-151.15831	-147.289927	151.15831
146.31462	-152.111603	-146.31462	152.111603
145.339135	-157.953308	-145.339135	157.953308
144.363469	-153.899948	-144.363469	153.899948
143.387624	-149.489044	-143.387624	149.489044
142.4116	-150.800812	-142.4116	150.800812
141.435396	-147.82045	-141.435396	147.82045
140.459012	-145.436005	-140.459012	145.436005
139.482449	-144.959503	-139.482449	144.959503
138.505706	-148.773941	-138.505706	148.773941
137.528784	-149.846848	-137.528784	149.846848
136.551682	-148.535797	-136.551682	148.535797
135.5744	-146.151459	-135.5744	146.151459
134.596939	-150.562195	-134.596939	150.562195
133.619298	-147.462845	-133.619298	147.462845
132.641478	-150.085098	-132.641478	150.085098
131.663478	-142.694153	-131.663478	142.694153
130.685298	-142.932861	-130.685298	142.932861
129.706939	-143.647797	-129.706939	143.647797
128.7284	-138.521744	-128.7284	138.521744
127.749682	-132.203796	-127.749682	132.203796
126.770784	-132.561356	-126.770784	132.561356
125.791706	-127.912308	-125.791706	127.912308
124.812449	-123.382156	-124.812449	123.382156
123.833012	-120.521057	-123.833012	120.521057
122.853396	-116.706512	-122.853396	116.706512
121.8736	-113.964653	-121.8736	113.964653
120.893624	-119.210152	-120.893624	119.210152
119.913469	-118.494598	-119.913469	118.494598
118.933135	-114.202957	-118.933135	114.202957
117.95262	-114.322289	-117.95262	114.322289
116.971927	-114.918259	-116.971927	114.918259
115.991053	-114.441544	-115.991053	114.441544
115.01	-108.123444	-115.01	108.123444
114.028767	-108.958252	-114.028767	108.958252
113.047355	-106.09684	-113.047355	106.09684
112.065763	-106.096741	-112.065763	106.096741
111.083992	-109.434891	-111.083992	109.434891
110.102041	-109.434601	-110.102041	109.434601
109.11991	-109.434654	-109.11991	109.434654
108.1376	-106.096909	-108.1376	106.096909
107.15511	-104.308762	-107.15511	104.308762
106.172441	-100.494095	-106.172441	100.494095
105.189592	-98.586845	-105.189592	98.586845
104.206563	-96.083008	-104.206563	96.083008
103.223355	-90.838501	-103.223355	90.838501
102.239967	-89.884491	-102.239967	89.884491
101.2564	-98.467506	-101.2564	98.467506
100.272653	-96.918007	-100.272653	96.918007
99.288727	-96.679497	-99.288727	96.679497
98.30462	-93.222015	-98.30462	93.222015
97.320335	-88.931	-97.320335	88.931
96.335869	-83.447006	-96.335869	83.447006
95.351224	-80.944	-95.351224	80.944
94.3664	-84.639496	-94.3664	84.639496
93.381396	-84.877502	-93.381396	84.877502
92.396212	-91.553551	-92.396212	91.553551
91.410849	-92.507202	-91.410849	92.507202
90.425306	-92.030449	-90.425306	92.030449
89.439584	-91.314911	-89.439584	91.314911
88.453682	-90.480606	-88.453682	90.480606
87.4676	-88.096512	-87.4676	88.096512
86.481339	-85.9505	-86.481339	85.9505
85.494898	-85.711998	-85.494898	85.711998
84.508278	-82.374496	-84.508278	82.374496
83.521478	-81.181992	-83.521478	81.181992
82.534498	-79.274506	-82.534498	79.274506
81.547339	-85.116493	-81.547339	85.116493
80.56	-86.308502	-80.56	86.308502
79.572482	-84.400497	-79.572482	84.400497
78.584784	-84.401001	-78.584784	84.401001
77.596906	-83.924004	-77.596906	83.924004
76.608849	-84.87751	-76.608849	84.87751
75.620612	-83.924011	-75.620612	83.924011
74.632196	-76.175507	-74.632196	76.175507
73.6436	-75.341011	-73.6436	75.341011
72.654824	-75.341003	-72.654824	75.341003
71.665869	-76.533005	-71.665869	76.533005
70.676735	-77.486511	-70.676735	77.486511
69.68742	-77.487	-69.68742	77.487
68.697927	-75.817993	-68.697927	75.817993
67.708253	-76.175499	-67.708253	76.175499
66.7184	-72.718002	-66.7184	72.718002
65.728367	-69.379997	-65.728367	69.379997
64.738155	-70.93	-64.738155	70.93
63.747763	-64.969498	-63.747763	64.969498
62.757192	-64.373489	-62.757192	64.373489
61.766441	-61.751495	-61.766441	61.751495
60.77551	-58.531502	-60.77551	58.531502
59.7844	-60.797497	-59.7844	60.797497
58.79311	-64.254501	-58.79311	64.254501
57.801641	-63.7775	-57.801641	63.7775
56.809992	-59.84351	-56.809992	59.84351
55.818163	-59.605	-55.818163	59.605
54.826155	-57.697498	-54.826155	57.697498
53.833967	-59.962502	-53.833967	59.962502
52.8416	-54.598503	-52.8416	54.598503
51.849053	-56.86351	-51.849053	56.86351
50.856327	-57.3405	-50.856327	57.3405
49.86342	-54.121002	-49.86342	54.121002
48.870335	-53.644501	-48.870335	53.644501
47.877069	-52.929001	-47.877069	52.929001
46.883624	-51.140999	-46.883624	51.140999
45.89	-49.710495	-45.89	49.710495
44.896196	-53.644001	-44.896196	53.644001
43.902212	-51.975506	-43.902212	51.975506
42.908049	-48.518002	-42.908049	48.518002
41.913706	-43.511505	-41.913706	43.511505
40.919184	-40.650497	-40.919184	40.650497
39.924482	-40.888504	-39.924482	40.888504
38.9296	-41.842506	-38.9296	41.842506
37.934539	-44.584503	-37.934539	44.584503
36.939298	-41.604004	-36.939298	41.604004
35.943878	-39.339493	-35.943878	39.339493
34.948278	-38.385498	-34.948278	38.385498
33.952498	-39.696503	-33.952498	39.696503
32.956539	-38.146996	-32.956539	38.146996
31.9604	-35.524506	-31.9604	35.524506
30.964082	-36.239502	-30.964082	36.239502
29.967584	-33.497993	-29.967584	33.497993
28.970906	-31.709496	-28.970906	31.709496
27.974049	-31.947998	-27.974049	31.947998
26.977012	-26.107002	-26.977012	26.107002
25.979796	-21.338501	-25.979796	21.338501
24.9824	-16.092995	-24.9824	16.092995
23.984824	-15.377998	-23.984824	15.377998
22.987069	-16.808502	-22.987069	16.808502
21.989135	-18.000488	-21.989135	18.000488
20.99102	-16.689003	-20.99102	16.689003
19.992727	-16.212502	-19.992727	16.212502
18.994253	-18.834999	-18.994253	18.834999
17.9956	-14.4245	-17.9956	14.4245
16.996767	-10.371498	-16.996767	10.371498
15.997755	-9.059998	-15.997755	9.059998
14.998563	-6.436989	-14.998563	6.436989
13.999192	-3.098991	-13.999192	3.098991
12.999641	-6.079498	-12.999641	6.079498
11.99991	-2.741501	-11.99991	2.741501
11	-3.218506	-11	3.218506
9.99991	-2.384499	-9.99991	2.384499
8.999641	-4.172501	-8.999641	4.172501
7.999192	-1.430496	-7.999192	1.430496
6.998563	-0.477005	-6.998563	0.477005
5.997755	-2.503502	-5.997755	2.503502
4.996767	-2.38401	-4.996767	2.38401
3.9956	7.152496	-3.9956	-7.152496
2.994253	6.079498	-2.994253	-6.079498
1.992727	11.205498	-1.992727	-11.205498
0.99102	1.788002	-0.99102	-1.788002
-0.010865	-1.788498	0.010865	1.788498
-1.012931	0.7155	1.012931	-0.7155
-2.015176	1.787994	2.015176	-1.787994
-3.0176	-0.238503	3.0176	0.238503
-4.020204	-10.847992	4.020204	10.847992
-5.022988	-5.722	5.022988	5.722
-6.025951	-4.410507	6.025951	4.410507
-7.029094	2.384003	7.029094	-2.384003
-8.032416	2.861	8.032416	-2.861
-9.035918	2.980499	9.035918	-2.980499
-10.0396	2.1455	10.0396	-2.1455
-11.043461	5.721992	11.043461	-5.721992
-12.047502	5.007004	12.047502	-5.007004
-13.051722	5.960503	13.051722	-5.960503
-14.056122	5.125999	14.056122	-5.125999
-15.060702	6.556496	15.060702	-6.556496
-16.065461	6.675995	16.065461	-6.675995
-17.0704	7.390503	17.0704	-7.390503
-18.075518	10.490501	18.075518	-10.490501
-19.080816	13.708992	19.080816	-13.708992
-20.086294	16.570503	20.086294	-16.570503
-21.091951	18.358498	21.091951	-18.358498
-22.097788	18.120003	22.097788	-18.120003
-23.103804	20.7425	23.103804	-20.7425
-24.11	20.385002	24.11	-20.385002
-25.116376	17.762001	25.116376	-17.762001
-26.122931	18.596497	26.122931	-18.596497
-27.129665	21.576996	27.129665	-21.576996
-28.13658	26.822006	28.13658	-26.822006
-29.143673	29.563995	29.143673	-29.563995
-30.150947	32.902	30.150947	-32.902
-31.1584	33.498001	31.1584	-33.498001
-32.166033	34.212997	32.166033	-34.212997
-33.173845	39.100502	33.173845	-39.100502
-34.181837	38.147003	34.181837	-38.147003
-35.190008	36.477997	35.190008	-36.477997
-36.198359	40.888504	36.198359	-40.888504
-37.20689	41.484497	37.20689	-41.484497
-38.2156	43.392494	38.2156	-43.392494
-39.22449	42.438499	39.22449	-42.438499
-40.233559	42.915504	40.233559	-42.915504
-41.242808	43.630508	41.242808	-43.630508
-42.252237	45.180504	42.252237	-45.180504
-43.261845	47.445	43.261845	-47.445
-44.271633	49.353001	44.271633	-49.353001
-45.2816	53.0485	45.2816	-53.0485
-46.291747	51.6175	46.291747	-51.6175
-47.302073	54.717003	47.302073	-54.717003
-48.31258	54.239998	48.31258	-54.239998
-49.323265	54.240509	49.323265	-54.240509
-50.334131	53.882492	50.334131	-53.882492
-51.345176	59.008995	51.345176	-59.008995
-52.3564	57.22049	52.3564	-57.22049
-53.367804	57.101501	53.367804	-57.101501
-54.379388	62.347	54.379388	-62.347
-55.391151	60.797512	55.391151	-60.797512
-56.403094	63.181503	56.403094	-63.181503
-57.415216	63.65799	57.415216	-63.65799
-58.427518	65.446503	58.427518	-65.446503
-59.44	63.658504	59.44	-63.658504
-60.452661	62.346996	60.452661	-62.346996
-61.465502	62.227497	61.465502	-62.227497
-62.478522	64.96949	62.478522	-64.96949
-63.491722	68.546005	63.491722	-68.546005
-64.505102	69.499504	64.505102	-69.499504
-65.518661	71.883499	65.518661	-71.883499
-66.5324	72.4795	66.5324	-72.4795
-67.546318	75.936508	67.546318	-75.936508
-68.560416	78.917511	68.560416	-78.917511
-69.574694	77.247993	69.574694	-77.247993
-70.589151	79.751495	70.589151	-79.751495
-71.603788	77.128998	71.603788	-77.128998
-72.618604	72.360504	72.618604	-72.360504
-73.6336	76.175011	73.6336	-76.175011
-74.648776	83.328003	74.648776	-83.328003
-75.664131	85.473999	75.664131	-85.473999
-76.679665	87.262009	76.679665	-87.262009
-77.69538	89.28849	77.69538	-89.28849
-78.711273	86.188995	78.711273	-86.188995
-79.727347	86.785507	79.727347	-86.785507
-80.7436	86.547012	80.7436	-86.547012
-81.760033	83.566498	81.760033	-83.566498
-82.776645	80.944	82.776645	-80.944
-83.793437	81.18251	83.793437	-81.18251
-84.810408	85.354492	84.810408	-85.354492
-85.827559	85.712502	85.827559	-85.712502
-86.84489	89.169495	86.84489	-89.169495
-87.8624	89.407501	87.8624	-89.407501
-88.88009	91.553551	88.88009	-91.553551
-89.897959	94.772293	89.897959	-94.772293
-90.916008	94.056915	90.916008	-94.056915
-91.934237	92.983696	91.934237	-92.983696
-92.952645	87.500504	92.952645	-87.500504
-93.971233	88.334999	93.971233	-88.334999
-94.99	84.281494	94.99	-84.281494
-96.008947	85.830994	96.008947	-85.830994
-97.028073	92.149498	97.028073	-92.149498
-98.04738	96.083496	98.04738	-96.083496
-99.066865	100.613144	99.066865	-100.613144
-100.086531	99.1828	100.086531	-99.1828
-101.106376	98.348495	101.106376	-98.348495
-102.1264	95.845001	102.1264	-95.845001
-103.146604	97.990799	103.146604	-97.990799
-104.166988	100.255699	104.166988	-100.255699
-105.187551	102.520607	105.187551	-102.520607
-106.208294	102.997444	106.208294	-102.997444
-107.229216	107.885155	107.229216	-107.885155
-108.250318	113.130096	108.250318	-113.130096
-109.2716	110.627007	109.2716	-110.627007
-110.293061	108.60025	110.293061	-108.60025
-111.314702	110.74604	111.314702	-110.74604
-112.336522	111.223038	112.336522	-111.223038
-113.358522	109.434738	113.358522	-109.434738
-114.380702	111.580704	114.380702	-111.580704
-115.403061	112.891792	115.403061	-112.891792
-116.4256	113.607346	116.4256	-113.607346
-117.448318	114.918335	117.448318	-114.918335
-118.471216	117.898895	118.471216	-117.898895
-119.494294	118.256104	119.494294	-118.256104
-120.517551	116.825806	120.517551	-116.825806
-121.540988	118.017746	121.540988	-118.017746
-122.564604	123.978546	122.564604	-123.978546
-123.5884	122.190247	123.5884	-122.190247
-124.612376	125.647354	124.612376	-125.647354
-125.636531	128.86615	125.636531	-128.86615
-126.660865	130.773499	126.660865	-130.773499
-127.68538	137.687454	127.68538	-137.687454
-128.710073	140.190704	128.710073	-140.190704
-129.734947	141.263504	129.734947	-141.263504
-130.76	143.647705	130.76	-143.647705
-131.785233	149.131699	131.785233	-149.131699
-132.810645	148.177994	132.810645	-148.177994
-133.836237	148.178207	133.836237	-148.178207
-134.862008	144.720703	134.862008	-144.720703
-135.887959	149.608597	135.887959	-149.608597
-136.91409	149.250946	136.91409	-149.250946
-137.9404	147.22435	137.9404	-147.22435
-138.96689	146.866745	138.96689	-146.866745
-139.993559	147.939606	139.993559	-147.939606
-141.020408	152.827362	141.020408	-152.827362
-142.047437	151.873596	142.047437	-151.873596
-143.074645	150.681335	143.074645	-150.681335
-144.102033	156.403259	144.102033	-156.403259
-145.1296	156.164795	145.1296	-156.164795
-146.157347	150.442749	146.157347	-150.442749
-147.185273	148.773895	147.185273	-148.773895
-148.21338	151.515656	148.21338	-151.515656
-149.241665	156.999344	149.241665	-156.999344
-150.270131	158.668213	150.270131	-158.668213
-151.298776	162.3638	151.298776	-162.3638
-152.3276	160.57579	152.3276	-160.57579
-153.356604	160.456696	153.356604	-160.456696
-154.385788	161.052643	154.385788	-161.052643
-155.415151	157.714859	155.415151	-157.714859
-156.444694	159.383759	156.444694	-159.383759
-157.474416	161.290741	157.474416	-161.290741
-158.504318	164.152252	158.504318	-164.152252
-159.5344	167.370651	159.5344	-167.370651
-160.564661	168.920258	160.564661	-168.920258
-161.595102	173.569611	161.595102	-173.569611
-162.625722	176.907455	162.625722	-176.907455
-163.656522	176.788055	163.656522	-176.788055
-164.687502	174.642563	164.687502	-174.642563
-165.718661	174.404007	165.718661	-174.404007
-166.75	175.238556	166.75	-175.238556
-167.781518	178.576294	167.781518	-178.576294
-168.813216	182.391006	168.813216	-182.391006
-169.845094	185.490753	169.845094	-185.490753
-170.877151	187.755295	170.877151	-187.755295
-171.909388	185.490692	171.909388	-185.490692
-172.941804	189.66275	172.941804	-189.66275
-173.9744	197.769272	173.9744	-197.769272
-175.007176	200.272629	175.007176	-200.272629
-176.040131	197.411346	176.040131	-197.411346
-177.073265	199.080261	177.073265	-199.080261
-178.10658	199.318985	178.10658	-199.318985
-179.140073	198.126541	179.140073	-198.126541
-180.173747	202.418427	180.173747	-202.418427
-181.2076	209.570786	181.2076	-209.570786
-182.241633	213.743179	182.241633	-213.743179
-183.275845	212.789551	183.275845	-212.789551
-184.310237	213.266388	184.310237	-213.266388
-185.344808	209.570831	185.344808	-209.570831
-186.379559	204.92186	186.379559	-204.92186
-187.41449	203.610352	187.41449	-203.610352
-188.4496	203.014099	188.4496	-203.014099
-189.48489	206.113968	189.48489	-206.113968
-190.520359	206.948257	190.520359	-206.948257
-191.556008	212.908646	191.556008	-212.908646
-192.591837	215.412338	192.591837	-215.412338
-193.627845	212.670197	193.627845	-212.670197
-194.664033	215.411911	194.664033	-215.411911
-195.7004	218.392212	195.7004	-218.392212
-196.736947	223.280121	196.736947	-223.280121
-197.773673	224.23378	197.773673	-224.23378
-198.81058	220.061371	198.81058	-220.061371
-199.847665	218.75	199.847665	-218.75
-200.884931	219.345825	200.884931	-219.345825
-201.922376	221.730194	201.922376	-221.730194
-202.96	220.776642	202.96	-220.776642
-203.997804	216.842453	203.997804	-216.842453
-205.035788	212.908569	205.035788	-212.908569
-206.073951	220.537903	206.073951	-220.537903
-207.112294	224.23349	207.112294	-224.23349
-208.150816	226.141205	208.150816	-226.141205
-209.189518	226.498657	209.189518	-226.498657
-210.2284	229.359543	210.2284	-229.359543
-211.267461	235.081894	211.267461	-235.081894
-212.306702	236.154709	212.306702	-236.154709
-213.346122	232.935989	213.346122	-232.935989
-214.385722	235.79715	214.385722	-235.79715
-215.425502	241.995651	215.425502	-241.995651
-216.465461	244.260895	216.465461	-244.260895
-217.5056	246.168243	217.5056	-246.168243
-218.545918	247.121857	218.545918	-247.121857
-219.586416	249.267639	219.586416	-249.267639
-220.627094	250.578842	220.627094	-250.578842
-221.667951	249.744644	221.667951	-249.744644
-222.708988	253.201553	222.708988	-253.201553
-223.750204	255.705154	223.750204	-255.705154
-224.7916	255.943146	224.7916	-255.943146
-225.833176	258.208405	225.833176	-258.208405
-226.874931	258.685394	226.874931	-258.685394
-227.916865	257.612091	227.916865	-257.612091
-228.95898	259.638794	228.95898	-259.638794
-230.001273	260.831146	230.001273	-260.831146
-231.043747	262.143005	231.043747	-262.143005
-232.0864	261.069519	232.0864	-261.069519
-233.129233	264.526459	233.129233	-264.526459
-234.172245	267.745819	234.172245	-267.745819
-235.215437	272.633667	235.215437	-272.633667
-236.258808	271.322144	236.258808	-271.322144
-237.302359	269.175751	237.302359	-269.175751
-238.34609	268.818146	238.34609	-268.818146
-239.39	275.494049	239.39	-275.494049
-240.43409	277.99823	240.43409	-277.99823
-241.478359	278.713562	241.478359	-278.713562
-242.522808	277.759735	242.522808	-277.759735
-243.567437	277.402039	243.567437	-277.402039
-244.612245	280.263367	244.612245	-280.263367
-245.657233	285.389313	245.657233	-285.389313
-246.7024	288.369141	246.7024	-288.369141
-247.747747	290.991943	247.747747	-290.991943
-248.793273	295.164337	248.793273	-295.164337
-249.83898	293.734009	249.83898	-293.734009
-250.884865	295.76062	250.884865	-295.76062
-251.930931	294.449005	251.930931	-294.449005
-252.977176	293.018341	252.977176	-293.018341
-254.0236	293.614746	254.0236	-293.614746
-255.070204	291.349792	255.070204	-291.349792
-256.116988	291.945465	256.116988	-291.945465
-257.163951	295.998871	257.163951	-295.998871
-258.211094	298.144318	258.211094	-298.144318
-259.258416	301.124664	259.258416	-301.124664
-260.305918	300.648102	260.305918	-300.648102
-261.3536	298.740814	261.3536	-298.740814
-262.401461	296.952393	262.401461	-296.952393
-263.449502	303.389679	263.449502	-303.389679
-264.497722	302.79364	264.497722	-302.79364
-265.546122	300.171051	265.546122	-300.171051
-266.594702	302.316803	266.594702	-302.316803
-267.643461	306.250549	267.643461	-306.250549
-268.6924	310.423065	268.6924	-310.423065
-269.741518	316.026093	269.741518	-316.026093
-270.790816	318.529449	270.790816	-318.529449
-271.840294	319.482758	271.840294	-319.482758
-272.889951	316.979858	272.889951	-316.979858
-273.939788	320.078979	273.939788	-320.078979
-274.989804	320.913635	274.989804	-320.913635
-276.04	318.887115	276.04	-318.887115
-277.090376	317.575562	277.090376	-317.575562
-278.140931	317.217804	278.140931	-317.217804
-279.191665	316.025909	279.191665	-316.025909
-280.24258	312.926666	280.24258	-312.926666
-281.293673	317.933289	281.293673	-317.933289
-282.344947	323.297699	282.344947	-323.297699
-283.3964	321.747955	283.3964	-321.747955
-284.448033	320.913391	284.448033	-320.913391
-285.499845	316.860321	285.499845	-316.860321
-286.551837	313.522308	286.551837	-313.522308
-287.604008	316.264557	287.604008	-316.264557
-288.656359	317.45636	288.656359	-317.45636
-289.70889	314.714417	289.70889	-314.714417
-290.7616	314.834045	290.7616	-314.834045
-291.81449	319.244446	291.81449	-319.244446
-292.867559	321.032593	292.867559	-321.032593
-293.920808	323.059479	293.920808	-323.059479
-294.974237	319.602478	294.974237	-319.602478
-296.027845	321.986176	296.027845	-321.986176
-297.081633	326.03952	297.081633	-326.03952
-298.1356	334.384033	298.1356	-334.384033
-299.189747	334.62262	299.189747	-334.62262
-300.244073	330.092804	300.244073	-330.092804
-301.29858	337.006866	301.29858	-337.006866
-302.353265	341.775085	302.353265	-341.775085
-303.408131	347.258789	303.408131	-347.258789
-304.463176	348.093323	304.463176	-348.093323
-305.5184	343.563141	305.5184	-343.563141
-306.573804	339.629211	306.573804	-339.629211
-307.629388	340.821655	307.629388	-340.821655
-308.685151	340.463898	308.685151	-340.463898
-309.741094	339.033508	309.741094	-339.033508
-310.797216	341.179291	310.797216	-341.179291
-311.853518	343.205627	311.853518	-343.205627
-312.91	348.331787	312.91	-348.331787
-313.966661	352.027222	313.966661	-352.027222
-315.023502	354.768799	315.023502	-354.768799
-316.080522	355.484009	316.080522	-355.484009
-317.137722	359.776001	317.137722	-359.776001
-318.195102	352.86145	318.195102	-352.86145
-319.252661	351.431	319.252661	-351.431
-320.3104	356.19928	320.3104	-356.19928
-321.368318	354.76889	321.368318	-354.76889
-322.426416	363.590271	322.426416	-363.590271
-323.484694	360.729431	323.484694	-360.729431
-324.543151	358.70282	324.543151	-358.70282
-325.601788	360.610321	325.601788	-360.610321
-326.660604	363.113831	326.660604	-363.113831
-327.7196	366.928192	327.7196	-366.928192
-328.778776	366.451355	328.778776	-366.451355
-329.838131	368.835449	329.838131	-368.835449
-330.897665	372.054352	330.897665	-372.054352
-331.95738	377.418457	331.95738	-377.418457
-333.017273	380.279602	333.017273	-380.279602
-334.077347	381.829498	334.077347	-381.829498
-335.1376	379.564514	335.1376	-379.564514
-336.198033	379.326019	336.198033	-379.326019
-337.258645	375.630524	337.258645	-375.630524
-338.319437	374.080505	338.319437	-374.080505
-339.380408	372.173309	339.380408	-372.173309
-340.441559	380.637512	340.441559	-380.637512
-341.50289	383.736481	341.50289	-383.736481
-342.5644	384.333008	342.5644	-384.333008
-343.62609	382.306	343.62609	-382.306
-344.687959	381.591003	344.687959	-381.591003
-345.750008	387.551514	345.750008	-387.551514
-346.812237	390.293488	346.812237	-390.293488
-347.874645	391.842987	347.874645	-391.842987
-348.937233	392.439484	348.937233	-392.439484
-350	393.869476	350	-393.869476
