# Supplementary material for: Spontaneous time-reversal symmetry breaking in twisted double bilayer graphene
Source: Nat Commun. 2022 Oct 29;13:6468. doi: 10.1038/s41467-022-34192-x (PMC9617879; doi:10.1038/s41467-022-34192-x)
Supplement: Supplementary file 2 — Source Data [file 41467_2022_34192_MOESM2_ESM.zip › Source_Data/Figure2/Fig2d/fig2d_upper_curve.txt]

-350	-111.133156	350	111.133156
-349.062767	-105.441093	349.062767	105.441093
-348.125355	-110.209572	348.125355	110.209572
-347.187763	-106.662872	347.187763	106.662872
-346.249992	-111.371948	346.249992	111.371948
-345.312041	-109.732597	345.312041	109.732597
-344.37391	-103.861427	344.37391	103.861427
-343.4356	-107.825394	343.4356	107.825394
-342.49711	-107.407845	342.49711	107.407845
-341.558441	-113.279297	341.558441	113.279297
-340.619592	-111.550644	340.619592	111.550644
-339.680563	-108.093597	339.680563	108.093597
-338.741355	-114.024193	338.741355	114.024193
-337.801967	-102.609734	337.801967	102.609734
-336.8624	-111.133438	336.8624	111.133438
-335.922653	-109.494102	335.922653	109.494102
-334.982727	-106.960762	334.982727	106.960762
-334.04262	-118.25605	334.04262	118.25605
-333.102335	-109.970863	333.102335	109.970863
-332.161869	-112.146599	332.161869	112.146599
-331.221224	-106.901299	331.221224	106.901299
-330.2804	-108.45108	330.2804	108.45108
-329.339396	-109.881561	329.339396	109.881561
-328.398212	-107.91478	328.398212	107.91478
-327.456849	-115.871849	327.456849	115.871849
-326.515306	-107.94458	326.515306	107.94458
-325.573584	-110.954704	325.573584	110.954704
-324.631682	-105.530319	324.631682	105.530319
-323.6896	-106.87146	323.6896	106.87146
-322.747339	-114.232681	322.747339	114.232681
-321.804898	-107.765823	321.804898	107.765823
-320.862278	-115.246033	320.862278	115.246033
-319.919478	-105.739075	319.919478	105.739075
-318.976498	-106.692947	318.976498	106.692947
-318.033339	-106.871628	318.033339	106.871628
-317.09	-100.493813	317.09	100.493813
-316.146482	-103.20575	316.146482	103.20575
-315.202784	-99.450745	315.202784	99.450745
-314.258906	-108.272163	314.258906	108.272163
-313.314849	-102.133125	313.314849	102.133125
-312.370612	-100.04686	312.370612	100.04686
-311.426196	-101.656319	311.426196	101.656319
-310.4816	-100.225609	310.4816	100.225609
-309.536824	-102.312057	309.536824	102.312057
-308.591869	-96.232407	308.591869	96.232407
-307.646735	-93.818115	307.646735	93.818115
-306.70142	-99.629372	306.70142	99.629372
-305.755927	-96.73867	305.755927	96.73867
-304.810253	-97.633057	304.810253	97.633057
-303.8644	-96.410812	303.8644	96.410812
-302.918367	-90.927498	302.918367	90.927498
-301.972155	-95.427666	301.972155	95.427666
-301.025763	-89.049599	301.025763	89.049599
-300.079192	-97.871033	300.079192	97.871033
-299.132441	-92.507004	299.132441	92.507004
-298.18551	-99.063408	298.18551	99.063408
-297.2384	-95.606155	297.2384	95.606155
-296.29111	-91.314751	296.29111	91.314751
-295.343641	-92.298149	295.343641	92.298149
-294.395992	-89.615898	294.395992	89.615898
-293.448163	-95.159363	293.448163	95.159363
-292.500155	-86.576302	292.500155	86.576302
-291.551967	-89.079803	291.551967	89.079803
-290.6036	-89.705238	290.6036	89.705238
-289.655053	-88.394287	289.655053	88.394287
-288.706327	-89.616135	288.706327	89.616135
-287.75742	-84.43055	287.75742	84.43055
-286.808335	-93.698898	286.808335	93.698898
-285.859069	-89.556442	285.859069	89.556442
-284.909624	-91.046478	284.909624	91.046478
-283.96	-87.321266	283.96	87.321266
-283.010196	-87.97702	283.010196	87.97702
-282.060212	-94.682526	282.060212	94.682526
-281.110049	-88.602554	281.110049	88.602554
-280.159706	-87.917305	280.159706	87.917305
-279.209184	-88.006851	279.209184	88.006851
-278.258482	-83.059494	278.258482	83.059494
-277.3076	-86.486946	277.3076	86.486946
-276.356539	-80.138702	276.356539	80.138702
-275.405298	-90.093094	275.405298	90.093094
-274.453878	-81.599045	274.453878	81.599045
-273.502278	-83.774742	273.502278	83.774742
-272.550498	-87.112732	272.550498	87.112732
-271.598539	-82.284706	271.598539	82.284706
-270.6464	-85.652435	270.6464	85.652435
-269.694082	-83.625893	269.694082	83.625893
-268.741584	-83.566216	268.741584	83.566216
-267.788906	-82.522949	267.788906	82.522949
-266.836049	-81.360703	266.836049	81.360703
-265.883012	-80.705147	265.883012	80.705147
-264.929796	-73.761208	264.929796	73.761208
-263.9764	-84.430397	263.9764	84.430397
-263.022824	-81.628899	263.022824	81.628899
-262.069069	-82.7911	262.069069	82.7911
-261.115135	-78.439949	261.115135	78.439949
-260.16102	-82.70179	260.16102	82.70179
-259.206727	-86.307747	259.206727	86.307747
-258.252253	-84.489899	258.252253	84.489899
-257.2976	-82.791298	257.2976	82.791298
-256.342767	-78.320801	256.342767	78.320801
-255.387755	-84.698669	255.387755	84.698669
-254.432563	-76.652054	254.432563	76.652054
-253.477192	-77.218452	253.477192	77.218452
-252.521641	-77.724907	252.521641	77.724907
-251.56591	-78.261093	251.56591	78.261093
-250.61	-76.115601	250.61	76.115601
-249.65391	-73.582352	249.65391	73.582352
-248.697641	-76.324249	248.697641	76.324249
-247.741192	-76.085808	247.741192	76.085808
-246.784563	-76.234703	246.784563	76.234703
-245.827755	-74.416748	245.827755	74.416748
-244.870767	-76.801003	244.870767	76.801003
-243.9136	-79.423698	243.9136	79.423698
-242.956253	-75.311005	242.956253	75.311005
-241.998727	-69.588844	241.998727	69.588844
-241.04102	-73.314301	241.04102	73.314301
-240.083135	-67.979401	240.083135	67.979401
-239.125069	-73.9104	239.125069	73.9104
-238.166824	-69.231453	238.166824	69.231453
-237.2084	-72.479744	237.2084	72.479744
-236.249796	-75.638954	236.249796	75.638954
-235.291012	-74.238052	235.291012	74.238052
-234.332049	-70.184998	234.332049	70.184998
-233.372906	-71.138557	233.372906	71.138557
-232.413584	-73.969696	232.413584	73.969696
-231.454082	-72.181702	231.454082	72.181702
-230.4944	-67.65155	230.4944	67.65155
-229.534539	-68.128601	229.534539	68.128601
-228.574498	-70.989349	228.574498	70.989349
-227.614278	-67.413345	227.614278	67.413345
-226.653878	-67.353447	226.653878	67.353447
-225.693298	-65.714554	225.693298	65.714554
-224.732539	-68.605499	224.732539	68.605499
-223.7716	-72.598999	223.7716	72.598999
-222.810482	-67.085655	222.810482	67.085655
-221.849184	-66.370247	221.849184	66.370247
-220.887706	-64.015999	220.887706	64.015999
-219.926049	-69.409805	219.926049	69.409805
-218.964212	-63.777599	218.964212	63.777599
-218.002196	-64.910103	218.002196	64.910103
-217.04	-64.045547	217.04	64.045547
-216.077624	-63.449543	216.077624	63.449543
-215.115069	-60.767601	215.115069	60.767601
-214.152335	-58.293549	214.152335	58.293549
-213.18942	-62.496052	213.18942	62.496052
-212.226327	-65.207794	212.226327	65.207794
-211.263053	-62.674747	211.263053	62.674747
-210.2996	-60.827145	210.2996	60.827145
-209.335967	-58.055546	209.335967	58.055546
-208.372155	-58.651299	208.372155	58.651299
-207.408163	-60.528954	207.408163	60.528954
-206.443992	-54.866646	206.443992	54.866646
-205.479641	-57.786945	205.479641	57.786945
-204.51511	-55.700996	204.51511	55.700996
-203.5504	-54.985806	203.5504	54.985806
-202.58551	-51.617897	202.58551	51.617897
-201.620441	-50.753849	201.620441	50.753849
-200.655192	-58.144554	200.655192	58.144554
-199.689763	-55.998848	199.689763	55.998848
-198.724155	-56.207451	198.724155	56.207451
-197.758367	-52.21405	197.758367	52.21405
-196.7924	-54.955849	196.7924	54.955849
-195.826253	-53.912601	195.826253	53.912601
-194.859927	-50.783344	194.859927	50.783344
-193.89342	-53.674446	193.89342	53.674446
-192.926735	-50.276901	192.926735	50.276901
-191.959869	-54.38945	191.959869	54.38945
-190.992824	-55.045048	190.992824	55.045048
-190.0256	-57.012154	190.0256	57.012154
-189.058196	-52.929501	189.058196	52.929501
-188.090612	-51.409454	188.090612	51.409454
-187.122849	-55.581657	187.122849	55.581657
-186.154906	-51.767052	186.154906	51.767052
-185.186784	-57.667755	185.186784	57.667755
-184.218482	-53.108101	184.218482	53.108101
-183.25	-49.770351	183.25	49.770351
-182.281339	-53.018753	182.281339	53.018753
-181.312498	-47.147598	181.312498	47.147598
-180.343478	-51.915901	180.343478	51.915901
-179.374278	-52.571796	179.374278	52.571796
-178.404898	-54.926098	178.404898	54.926098
-177.435339	-50.932701	177.435339	50.932701
-176.4656	-50.932503	176.4656	50.932503
-175.495682	-47.326103	175.495682	47.326103
-174.525584	-47.236954	174.525584	47.236954
-173.555306	-46.760201	173.555306	46.760201
-172.584849	-44.852749	172.584849	44.852749
-171.614212	-46.969006	171.614212	46.969006
-170.643396	-47.624199	170.643396	47.624199
-169.6724	-43.6306	169.6724	43.6306
-168.701224	-46.938702	168.701224	46.938702
-167.729869	-40.918453	167.729869	40.918453
-166.758335	-44.346199	166.758335	44.346199
-165.78662	-44.8228	165.78662	44.8228
-164.814727	-45.359451	164.814727	45.359451
-163.842653	-44.4356	163.842653	44.4356
-162.8704	-44.10775	162.8704	44.10775
-161.897967	-44.256546	161.897967	44.256546
-160.925355	-40.680401	160.925355	40.680401
-159.952563	-43.153702	159.952563	43.153702
-158.979592	-42.736549	158.979592	42.736549
-158.006441	-41.902054	158.006441	41.902054
-157.03311	-37.819	157.03311	37.819
-156.0596	-34.272652	156.0596	34.272652
-155.08591	-36.746349	155.08591	36.746349
-154.112041	-37.4617	154.112041	37.4617
-153.137992	-38.296204	153.137992	38.296204
-152.163763	-35.55455	152.163763	35.55455
-151.189355	-37.640549	151.189355	37.640549
-150.214767	-41.306198	150.214767	41.306198
-149.24	-36.358749	149.24	36.358749
-148.265053	-36.269699	148.265053	36.269699
-147.289927	-36.537704	147.289927	36.537704
-146.31462	-36.597351	146.31462	36.597351
-145.339135	-35.017849	145.339135	35.017849
-144.363469	-35.226402	144.363469	35.226402
-143.387624	-31.560947	143.387624	31.560947
-142.4116	-34.868599	142.4116	34.868599
-141.435396	-33.438301	141.435396	33.438301
-140.459012	-32.156849	140.459012	32.156849
-139.482449	-34.749702	139.482449	34.749702
-138.505706	-34.8092	138.505706	34.8092
-137.528784	-35.941498	137.528784	35.941498
-136.551682	-31.7097	136.551682	31.7097
-135.5744	-34.391903	135.5744	34.391903
-134.596939	-34.51125	134.596939	34.51125
-133.619298	-32.51445	133.619298	32.51445
-132.641478	-31.35235	132.641478	31.35235
-131.663478	-30.9049	131.663478	30.9049
-130.685298	-33.021053	130.685298	33.021053
-129.706939	-31.143499	129.706939	31.143499
-128.7284	-32.126999	128.7284	32.126999
-127.749682	-34.034451	127.749682	34.034451
-126.770784	-30.249449	126.770784	30.249449
-125.791706	-31.501097	125.791706	31.501097
-124.812449	-29.742851	124.812449	29.742851
-123.833012	-30.368551	123.833012	30.368551
-122.853396	-31.590601	122.853396	31.590601
-121.8736	-30.130302	121.8736	30.130302
-120.893624	-30.1301	120.893624	30.1301
-119.913469	-29.593798	119.913469	29.593798
-118.933135	-30.189898	118.933135	30.189898
-117.95262	-29.742851	117.95262	29.742851
-116.971927	-30.905149	116.971927	30.905149
-115.991053	-29.981199	115.991053	29.981199
-115.01	-31.084198	115.01	31.084198
-114.028767	-29.027752	114.028767	29.027752
-113.047355	-31.769251	113.047355	31.769251
-112.065763	-29.385197	112.065763	29.385197
-111.083992	-31.7694	111.083992	31.7694
-110.102041	-29.683199	110.102041	29.683199
-109.11991	-30.905148	109.11991	30.905148
-108.1376	-29.057398	108.1376	29.057398
-107.15511	-27.626904	107.15511	27.626904
-106.172441	-26.285749	106.172441	26.285749
-105.189592	-24.3188	105.189592	24.3188
-104.206563	-26.136751	104.206563	26.136751
-103.223355	-25.242701	103.223355	25.242701
-102.239967	-26.7924	102.239967	26.7924
-101.2564	-25.630146	101.2564	25.630146
-100.272653	-24.1996	100.272653	24.1996
-99.288727	-25.18305	99.288727	25.18305
-98.30462	-24.020798	98.30462	24.020798
-97.320335	-24.944651	97.320335	24.944651
-96.335869	-22.411451	96.335869	22.411451
-95.351224	-22.798897	95.351224	22.798897
-94.3664	-24.557253	94.3664	24.557253
-93.381396	-21.368347	93.381396	21.368347
-92.396212	-21.87505	92.396212	21.87505
-91.410849	-21.070351	91.410849	21.070351
-90.425306	-22.977749	90.425306	22.977749
-89.439584	-20.533901	89.439584	20.533901
-88.453682	-21.159801	88.453682	21.159801
-87.4676	-22.7691	87.4676	22.7691
-86.481339	-22.351851	86.481339	22.351851
-85.494898	-21.15975	85.494898	21.15975
-84.508278	-19.997499	84.508278	19.997499
-83.521478	-19.371599	83.521478	19.371599
-82.534498	-18.358347	82.534498	18.358347
-81.547339	-16.689449	81.547339	16.689449
-80.56	-18.507349	80.56	18.507349
-79.572482	-20.057051	79.572482	20.057051
-78.584784	-18.924601	78.584784	18.924601
-77.596906	-19.0438	77.596906	19.0438
-76.608849	-20.831953	76.608849	20.831953
-75.620612	-19.46105	75.620612	19.46105
-74.632196	-19.87825	74.632196	19.87825
-73.6436	-19.103449	73.6436	19.103449
-72.654824	-18.119949	72.654824	18.119949
-71.665869	-17.494051	71.665869	17.494051
-70.676735	-17.434504	70.676735	17.434504
-69.68742	-17.553652	69.68742	17.553652
-68.697927	-17.494102	68.697927	17.494102
-67.708253	-16.4212	67.708253	16.4212
-66.7184	-18.2987	66.7184	18.2987
-65.728367	-19.133198	65.728367	19.133198
-64.738155	-18.388147	64.738155	18.388147
-63.747763	-16.00395	63.747763	16.00395
-62.757192	-15.914547	62.757192	15.914547
-61.766441	-16.152952	61.766441	16.152952
-60.77551	-14.9907	60.77551	14.9907
-59.7844	-14.603252	59.7844	14.603252
-58.79311	-14.454252	58.79311	14.454252
-57.801641	-15.497349	57.801641	15.497349
-56.809992	-14.633051	56.809992	14.633051
-55.818163	-14.39465	55.818163	14.39465
-54.826155	-15.646355	54.826155	15.646355
-53.833967	-14.573448	53.833967	14.573448
-52.8416	-14.185997	52.8416	14.185997
-51.849053	-13.172749	51.849053	13.172749
-50.856327	-13.530399	50.856327	13.530399
-49.86342	-13.142948	49.86342	13.142948
-48.870335	-13.113152	48.870335	13.113152
-47.877069	-13.202549	47.877069	13.202549
-46.883624	-12.5767	46.883624	12.5767
-45.89	-10.460751	45.89	10.460751
-44.896196	-10.99715	44.896196	10.99715
-43.902212	-12.397852	43.902212	12.397852
-42.908049	-10.96735	42.908049	10.96735
-41.913706	-11.086599	41.913706	11.086599
-40.919184	-9.417652	40.919184	9.417652
-39.924482	-10.2521	39.924482	10.2521
-38.9296	-11.026953	38.9296	11.026953
-37.934539	-9.924301	37.934539	9.924301
-36.939298	-10.430897	36.939298	10.430897
-35.943878	-8.762003	35.943878	8.762003
-34.948278	-7.599701	34.948278	7.599701
-33.952498	-6.854649	33.952498	6.854649
-32.956539	-7.2719	32.956539	7.2719
-31.9604	-6.526854	31.9604	6.526854
-30.964082	-7.8381	30.964082	7.8381
-29.967584	-5.275152	29.967584	5.275152
-28.970906	-6.348	28.970906	6.348
-27.974049	-6.437401	27.974049	6.437401
-26.977012	-7.361298	26.977012	7.361298
-25.979796	-5.871202	25.979796	5.871202
-24.9824	-6.616247	24.9824	6.616247
-23.984824	-6.169199	23.984824	6.169199
-22.987069	-6.169199	22.987069	6.169199
-21.989135	-4.64925	21.989135	4.64925
-20.99102	-5.7222	20.99102	5.7222
-19.992727	-6.616247	19.992727	6.616247
-18.994253	-5.275101	18.994253	5.275101
-17.9956	-5.871151	17.9956	5.871151
-16.996767	-5.036701	16.996767	5.036701
-15.997755	-4.530052	15.997755	4.530052
-14.998563	-3.933901	14.998563	3.933901
-13.999192	-2.622601	13.999192	2.622601
-12.999641	-3.606047	12.999641	3.606047
-11.99991	-4.172449	11.99991	4.172449
-11	-2.950447	11	2.950447
-9.99991	-3.337851	9.99991	3.337851
-8.999641	-3.45705	8.999641	3.45705
-7.999192	-0.625797	7.999192	0.625797
-6.998563	-2.562998	6.998563	2.562998
-5.997755	-0.56625	5.997755	0.56625
-4.996767	-0.953648	4.996767	0.953648
-3.9956	-1.370899	3.9956	1.370899
-2.994253	0.774853	2.994253	-0.774853
-1.992727	-0.149002	1.992727	0.149002
-0.99102	-0.59605	0.99102	0.59605
0.010865	1.1325	-0.010865	-1.1325
1.012931	1.311298	-1.012931	-1.311298
2.015176	0.476803	-2.015176	-0.476803
3.0176	1.609348	-3.0176	-1.609348
4.020204	1.937149	-4.020204	-1.937149
5.022988	0.357601	-5.022988	-0.357601
6.025951	1.043098	-6.025951	-1.043098
7.029094	2.115952	-7.029094	-2.115952
8.032416	1.4603	-8.032416	-1.4603
9.035918	2.533199	-9.035918	-2.533199
10.0396	2.771599	-10.0396	-2.771599
11.043461	4.708803	-11.043461	-4.708803
12.047502	2.473598	-12.047502	-2.473598
13.051722	3.039854	-13.051722	-3.039854
14.056122	4.231899	-14.056122	-4.231899
15.060702	3.397449	-15.060702	-3.397449
16.065461	4.261848	-16.065461	-4.261848
17.0704	4.857901	-17.0704	-4.857901
18.075518	7.033451	-18.075518	-7.033451
19.080816	3.6658	-19.080816	-3.6658
20.086294	4.798248	-20.086294	-4.798248
21.091951	4.857899	-21.091951	-4.857899
22.097788	5.811598	-22.097788	-5.811598
23.103804	5.960552	-23.103804	-5.960552
24.11	6.497049	-24.11	-6.497049
25.116376	5.751951	-25.116376	-5.751951
26.122931	5.811548	-26.122931	-5.811548
27.129665	6.377848	-27.129665	-6.377848
28.13658	4.887699	-28.13658	-4.887699
29.143673	6.049999	-29.143673	-6.049999
30.150947	8.374548	-30.150947	-8.374548
31.1584	7.420902	-31.1584	-7.420902
32.166033	8.940849	-32.166033	-8.940849
33.173845	8.7918	-33.173845	-8.7918
34.181837	10.728951	-34.181837	-10.728951
35.190008	9.864653	-35.190008	-9.864653
36.198359	9.924299	-36.198359	-9.924299
37.20689	9.179199	-37.20689	-9.179199
38.2156	11.176003	-38.2156	-11.176003
39.22449	10.997152	-39.22449	-10.997152
40.233559	9.5667	-40.233559	-9.5667
41.242808	12.248903	-41.242808	-12.248903
42.252237	11.980652	-42.252237	-11.980652
43.261845	9.53685	-43.261845	-9.53685
44.271633	11.503849	-44.271633	-11.503849
45.2816	11.295202	-45.2816	-11.295202
46.291747	12.755503	-46.291747	-12.755503
47.302073	11.772051	-47.302073	-11.772051
48.31258	12.4277	-48.31258	-12.4277
49.323265	12.755497	-49.323265	-12.755497
50.334131	13.172749	-50.334131	-13.172749
51.345176	14.871449	-51.345176	-14.871449
52.3564	14.2754	-52.3564	-14.2754
53.367804	13.14295	-53.367804	-13.14295
54.379388	14.603249	-54.379388	-14.603249
55.391151	14.18605	-55.391151	-14.18605
56.403094	15.199299	-56.403094	-15.199299
57.415216	13.083349	-57.415216	-13.083349
58.427518	16.659653	-58.427518	-16.659653
59.44	16.3318	-59.44	-16.3318
60.452661	15.676147	-60.452661	-15.676147
61.465502	16.3318	-61.465502	-16.3318
62.478522	16.570198	-62.478522	-16.570198
63.491722	19.013996	-63.491722	-19.013996
64.505102	15.82515	-64.505102	-15.82515
65.518661	17.106649	-65.518661	-17.106649
66.5324	16.719198	-66.5324	-16.719198
67.546318	17.285503	-67.546318	-17.285503
68.560416	15.407898	-68.560416	-15.407898
69.574694	15.974152	-69.574694	-15.974152
70.589151	16.778849	-70.589151	-16.778849
71.603788	17.792101	-71.603788	-17.792101
72.618604	18.41795	-72.618604	-18.41795
73.6336	17.13645	-73.6336	-17.13645
74.648776	18.775549	-74.648776	-18.775549
75.664131	20.086899	-75.664131	-20.086899
76.679665	18.745749	-76.679665	-18.745749
77.69538	20.444551	-77.69538	-20.444551
78.711273	18.924601	-78.711273	-18.924601
79.727347	20.1763	-79.727347	-20.1763
80.7436	17.792099	-80.7436	-17.792099
81.760033	20.563747	-81.760033	-20.563747
82.776645	20.116652	-82.776645	-20.116652
83.793437	18.864948	-83.793437	-18.864948
84.810408	19.46105	-84.810408	-19.46105
85.827559	19.490849	-85.827559	-19.490849
86.84489	20.384899	-86.84489	-20.384899
87.8624	21.696199	-87.8624	-21.696199
88.88009	21.9048	-88.88009	-21.9048
89.897959	21.3386	-89.897959	-21.3386
90.916008	20.474302	-90.916008	-20.474302
91.934237	22.5009	-91.934237	-22.5009
92.952645	21.129951	-92.952645	-21.129951
93.971233	22.56045	-93.971233	-22.56045
94.99	22.202848	-94.99	-22.202848
96.008947	20.891546	-96.008947	-20.891546
97.028073	22.023998	-97.028073	-22.023998
98.04738	24.438051	-98.04738	-24.438051
99.066865	26.583799	-99.066865	-26.583799
100.086531	25.719501	-100.086531	-25.719501
101.106376	26.762602	-101.106376	-26.762602
102.1264	25.89835	-102.1264	-25.89835
103.146604	27.418249	-103.146604	-27.418249
104.166988	24.64665	-104.166988	-24.64665
105.187551	25.1831	-105.187551	-25.1831
106.208294	27.15	-106.208294	-27.15
107.229216	27.50765	-107.229216	-27.50765
108.250318	29.116999	-108.250318	-29.116999
109.2716	28.014299	-109.2716	-28.014299
110.293061	27.74605	-110.293061	-27.74605
111.314702	32.186852	-111.314702	-32.186852
112.336522	30.696497	-112.336522	-30.696497
113.358522	30.547449	-113.358522	-30.547449
114.380702	29.683348	-114.380702	-29.683348
115.403061	29.892048	-115.403061	-29.892048
116.4256	29.77265	-116.4256	-29.77265
117.448318	27.269251	-117.448318	-27.269251
118.471216	30.100401	-118.471216	-30.100401
119.494294	27.984499	-119.494294	-27.984499
120.517551	31.441597	-120.517551	-31.441597
121.540988	29.444801	-121.540988	-29.444801
122.564604	29.951447	-122.564604	-29.951447
123.5884	33.677002	-123.5884	-33.677002
124.612376	31.978201	-124.612376	-31.978201
125.636531	31.143749	-125.636531	-31.143749
126.660865	30.815901	-126.660865	-30.815901
127.68538	36.626953	-127.68538	-36.626953
128.710073	33.319054	-128.710073	-33.319054
129.734947	31.441648	-129.734947	-31.441648
130.76	31.888752	-130.76	-31.888752
131.785233	31.501348	-131.785233	-31.501348
132.810645	34.719601	-132.810645	-34.719601
133.836237	31.709751	-133.836237	-31.709751
134.862008	32.723	-134.862008	-32.723
135.887959	35.673599	-135.887959	-35.673599
136.91409	34.1534	-136.91409	-34.1534
137.9404	37.64035	-137.9404	-37.64035
138.96689	33.766151	-138.96689	-33.766151
139.993559	35.435249	-139.993559	-35.435249
141.020408	37.074051	-141.020408	-37.074051
142.047437	33.527702	-142.047437	-33.527702
143.074645	38.087555	-143.074645	-38.087555
144.102033	34.540901	-144.102033	-34.540901
145.1296	37.640247	-145.1296	-37.640247
146.157347	35.345848	-146.157347	-35.345848
147.185273	35.315903	-147.185273	-35.315903
148.21338	38.653851	-148.21338	-38.653851
149.241665	33.8256	-149.241665	-33.8256
150.270131	38.355499	-150.270131	-38.355499
151.298776	35.434952	-151.298776	-35.434952
152.3276	37.968349	-152.3276	-37.968349
153.356604	38.236301	-153.356604	-38.236301
154.385788	37.998154	-154.385788	-37.998154
155.415151	36.477898	-155.415151	-36.477898
156.444694	36.955254	-156.444694	-36.955254
157.474416	41.634102	-157.474416	-41.634102
158.504318	40.263252	-158.504318	-40.263252
159.5344	39.4883	-159.5344	-39.4883
160.564661	42.557701	-160.564661	-42.557701
161.595102	43.12405	-161.595102	-43.12405
162.625722	45.835999	-162.625722	-45.835999
163.656522	42.975151	-163.656522	-42.975151
164.687502	45.776699	-164.687502	-45.776699
165.718661	45.806755	-165.718661	-45.806755
166.75	46.521851	-166.75	-46.521851
167.781518	43.780205	-167.781518	-43.780205
168.813216	42.945503	-168.813216	-42.945503
169.845094	48.101498	-169.845094	-48.101498
170.877151	45.150803	-170.877151	-45.150803
171.909388	44.614449	-171.909388	-44.614449
172.941804	46.611305	-172.941804	-46.611305
173.9744	47.504902	-173.9744	-47.504902
175.007176	53.048599	-175.007176	-53.048599
176.040131	49.204102	-176.040131	-49.204102
177.073265	53.70425	-177.073265	-53.70425
178.10658	48.369698	-178.10658	-48.369698
179.140073	49.412502	-179.140073	-49.412502
180.173747	49.859703	-180.173747	-49.859703
181.2076	46.223846	-181.2076	-46.223846
182.241633	50.753998	-182.241633	-50.753998
183.275845	47.833199	-183.275845	-47.833199
184.310237	48.697151	-184.310237	-48.697151
185.344808	52.154701	-185.344808	-52.154701
186.379559	51.439354	-186.379559	-51.439354
187.41449	56.863251	-187.41449	-56.863251
188.4496	50.4856	-188.4496	-50.4856
189.48489	52.422699	-189.48489	-52.422699
190.520359	51.796654	-190.520359	-51.796654
191.556008	52.780197	-191.556008	-52.780197
192.591837	50.187252	-192.591837	-50.187252
193.627845	53.227406	-193.627845	-53.227406
194.664033	53.793652	-194.664033	-53.793652
195.7004	50.962246	-195.7004	-50.962246
196.736947	57.668053	-196.736947	-57.668053
197.773673	53.555103	-197.773673	-53.555103
198.81058	55.253853	-198.81058	-55.253853
199.847665	54.598442	-199.847665	-54.598442
200.884931	52.840054	-200.884931	-52.840054
201.922376	57.221096	-201.922376	-57.221096
202.96	53.852997	-202.96	-53.852997
203.997804	58.412956	-203.997804	-58.412956
205.035788	54.00235	-205.035788	-54.00235
206.073951	57.042	-206.073951	-57.042
207.112294	58.293602	-207.112294	-58.293602
208.150816	53.227352	-208.150816	-53.227352
209.189518	62.913349	-209.189518	-62.913349
210.2284	58.919697	-210.2284	-58.919697
211.267461	59.962807	-211.267461	-59.962807
212.306702	60.67815	-212.306702	-60.67815
213.346122	59.604851	-213.346122	-59.604851
214.385722	64.880104	-214.385722	-64.880104
215.425502	58.711105	-215.425502	-58.711105
216.465461	62.615055	-216.465461	-62.615055
217.5056	62.704556	-217.5056	-62.704556
218.545918	63.688202	-218.545918	-63.688202
219.586416	64.999298	-219.586416	-64.999298
220.627094	60.737644	-220.627094	-60.737644
221.667951	69.111954	-221.667951	-69.111954
222.708988	63.926598	-222.708988	-63.926598
223.750204	65.625252	-223.750204	-65.625252
224.7916	62.823746	-224.7916	-62.823746
225.833176	63.5984	-225.833176	-63.5984
226.874931	70.214851	-226.874931	-70.214851
227.916865	64.70105	-227.916865	-64.70105
228.95898	66.220947	-228.95898	-66.220947
230.001273	66.399849	-230.001273	-66.399849
231.043747	73.165344	-231.043747	-73.165344
232.0864	66.04245	-232.0864	-66.04245
233.129233	68.605354	-233.129233	-68.605354
234.172245	71.644997	-234.172245	-71.644997
235.215437	69.052353	-235.215437	-69.052353
236.258808	70.780846	-236.258808	-70.780846
237.302359	64.5224	-237.302359	-64.5224
238.34609	73.969604	-238.34609	-73.969604
239.39	73.790901	-239.39	-73.790901
240.43409	72.509293	-240.43409	-72.509293
241.478359	75.936501	-241.478359	-75.936501
242.522808	70.959709	-242.522808	-70.959709
243.567437	80.585999	-243.567437	-80.585999
244.612245	73.880547	-244.612245	-73.880547
245.657233	73.135353	-245.657233	-73.135353
246.7024	74.118546	-246.7024	-74.118546
247.747747	70.184853	-247.747747	-70.184853
248.793273	75.489601	-248.793273	-75.489601
249.83898	76.562347	-249.83898	-76.562347
250.884865	74.625504	-250.884865	-74.625504
251.930931	77.635452	-251.930931	-77.635452
252.977176	74.685005	-252.977176	-74.685005
254.0236	79.810806	-254.0236	-79.810806
255.070204	78.827553	-255.070204	-78.827553
256.116988	77.516106	-256.116988	-77.516106
257.163951	76.503044	-257.163951	-76.503044
258.211094	73.284302	-258.211094	-73.284302
259.258416	86.397552	-259.258416	-86.397552
260.305918	78.11245	-260.305918	-78.11245
261.3536	80.466652	-261.3536	-80.466652
262.401461	81.688454	-262.401461	-81.688454
263.449502	79.0662	-263.449502	-79.0662
264.497722	82.761497	-264.497722	-82.761497
265.546122	77.695	-265.546122	-77.695
266.594702	82.016251	-266.594702	-82.016251
267.643461	75.370651	-267.643461	-75.370651
268.6924	79.155205	-268.6924	-79.155205
269.741518	83.774757	-269.741518	-83.774757
270.790816	80.913902	-270.790816	-80.913902
271.840294	82.165543	-271.840294	-82.165543
272.889951	78.231445	-272.889951	-78.231445
273.939788	85.026215	-273.939788	-85.026215
274.989804	84.162262	-274.989804	-84.162262
276.04	74.595551	-276.04	-74.595551
277.090376	80.287796	-277.090376	-80.287796
278.140931	80.258255	-278.140931	-80.258255
279.191665	85.831253	-279.191665	-85.831253
280.24258	86.397255	-280.24258	-86.397255
281.293673	82.940498	-281.293673	-82.940498
282.344947	85.890625	-282.344947	-85.890625
283.3964	88.185493	-283.3964	-88.185493
284.448033	90.837738	-284.448033	-90.837738
285.499845	84.579361	-285.499845	-84.579361
286.551837	85.592552	-286.551837	-85.592552
287.604008	86.636009	-287.604008	-86.636009
288.656359	85.235207	-288.656359	-85.235207
289.70889	92.50679	-289.70889	-92.50679
290.7616	86.457092	-290.7616	-86.457092
291.81449	89.616196	-291.81449	-89.616196
292.867559	94.77182	-292.867559	-94.77182
293.920808	87.857605	-293.920808	-87.857605
294.974237	91.314911	-294.974237	-91.314911
296.027845	89.318031	-296.027845	-89.318031
297.081633	92.209084	-297.081633	-92.209084
298.1356	92.000053	-298.1356	-92.000053
299.189747	92.805046	-299.189747	-92.805046
300.244073	92.566658	-300.244073	-92.566658
301.29858	90.9571	-301.29858	-90.9571
302.353265	98.109879	-302.353265	-98.109879
303.408131	90.301704	-303.408131	-90.301704
304.463176	94.652687	-304.463176	-94.652687
305.5184	91.821198	-305.5184	-91.821198
306.573804	88.930794	-306.573804	-88.930794
307.629388	96.6492	-307.629388	-96.6492
308.685151	93.013695	-308.685151	-93.013695
309.741094	98.467125	-309.741094	-98.467125
310.797216	95.01001	-310.797216	-95.01001
311.853518	93.49054	-311.853518	-93.49054
312.91	96.857803	-312.91	-96.857803
313.966661	94.772041	-313.966661	-94.772041
315.023502	98.944252	-315.023502	-98.944252
316.080522	95.219055	-316.080522	-95.219055
317.137722	101.268692	-317.137722	-101.268692
318.195102	99.927704	-318.195102	-99.927704
319.252661	105.769005	-319.252661	-105.769005
320.3104	103.056999	-320.3104	-103.056999
321.368318	100.315269	-321.368318	-100.315269
322.426416	104.219032	-322.426416	-104.219032
323.484694	100.910973	-323.484694	-100.910973
324.543151	109.613602	-324.543151	-109.613602
325.601788	100.31485	-325.601788	-100.31485
326.660604	104.427948	-326.660604	-104.427948
327.7196	105.888069	-327.7196	-105.888069
328.778776	107.378456	-328.778776	-107.378456
329.838131	112.981071	-329.838131	-112.981071
330.897665	101.477486	-330.897665	-101.477486
331.95738	105.500908	-331.95738	-105.500908
333.017273	106.364876	-333.017273	-106.364876
334.077347	112.2061	-334.077347	-112.2061
335.1376	107.318626	-335.1376	-107.318626
336.198033	106.573494	-336.198033	-106.573494
337.258645	109.613594	-337.258645	-109.613594
338.319437	108.838707	-338.319437	-108.838707
339.380408	108.063637	-339.380408	-108.063637
340.441559	107.02037	-340.441559	-107.02037
341.50289	111.90818	-341.50289	-111.90818
342.5644	108.868233	-342.5644	-108.868233
343.62609	108.301926	-343.62609	-108.301926
344.687959	110.596794	-344.687959	-110.596794
345.750008	102.013618	-345.750008	-102.013618
346.812237	109.91153	-346.812237	-109.91153
347.874645	107.020409	-347.874645	-107.020409
348.937233	107.020744	-348.937233	-107.020744
350	109.464569	-350	-109.464569
