# Supplementary material for: Spontaneous time-reversal symmetry breaking in twisted double bilayer graphene
Source: Nat Commun. 2022 Oct 29;13:6468. doi: 10.1038/s41467-022-34192-x (PMC9617879; doi:10.1038/s41467-022-34192-x)
Supplement: Supplementary file 2 — Source Data [file 41467_2022_34192_MOESM2_ESM.zip › Source_Data/Figure2/Fig2e/nu_3_39.txt]

350	-170.590027	-350	170.590027
349.062767	-172.497009	-349.062767	172.497009
348.125355	-171.4245	-348.125355	171.4245
347.187763	-172.735504	-347.187763	172.735504
346.249992	-172.616486	-346.249992	172.616486
345.312041	-165.821518	-345.312041	165.821518
344.37391	-168.563492	-344.37391	168.563492
343.4356	-168.682495	-343.4356	168.682495
342.49711	-166.655518	-342.49711	166.655518
341.558441	-166.894501	-341.558441	166.894501
340.619592	-167.490479	-340.619592	167.490479
339.680563	-168.920975	-339.680563	168.920975
338.741355	-165.463501	-338.741355	165.463501
337.801967	-165.582993	-337.801967	165.582993
336.8624	-165.464005	-336.8624	165.464005
335.922653	-166.775024	-335.922653	166.775024
334.982727	-166.179016	-334.982727	166.179016
334.04262	-162.841492	-334.04262	162.841492
333.102335	-164.867523	-333.102335	164.867523
332.161869	-162.244995	-332.161869	162.244995
331.221224	-163.437469	-331.221224	163.437469
330.2804	-161.649506	-330.2804	161.649506
329.339396	-162.602997	-329.339396	162.602997
328.398212	-162.125977	-328.398212	162.125977
327.456849	-163.198502	-327.456849	163.198502
326.515306	-163.556488	-326.515306	163.556488
325.573584	-164.629486	-325.573584	164.629486
324.631682	-164.152496	-324.631682	164.152496
323.6896	-161.410522	-323.6896	161.410522
322.747339	-163.675507	-322.747339	163.675507
321.804898	-163.19899	-321.804898	163.19899
320.862278	-163.079498	-320.862278	163.079498
319.919478	-160.457016	-319.919478	160.457016
318.976498	-160.098999	-318.976498	160.098999
318.033339	-163.794983	-318.033339	163.794983
317.09	-161.171997	-317.09	161.171997
316.146482	-162.125992	-316.146482	162.125992
315.202784	-161.887482	-315.202784	161.887482
314.258906	-161.529999	-314.258906	161.529999
313.314849	-164.033493	-313.314849	164.033493
312.370612	-161.887497	-312.370612	161.887497
311.426196	-160.218521	-311.426196	160.218521
310.4816	-162.364471	-310.4816	162.364471
309.536824	-163.556519	-309.536824	163.556519
308.591869	-158.430511	-308.591869	158.430511
307.646735	-159.861008	-307.646735	159.861008
306.70142	-159.384003	-306.70142	159.384003
305.755927	-158.907013	-305.755927	158.907013
304.810253	-158.192017	-304.810253	158.192017
303.8644	-156.284515	-303.8644	156.284515
302.918367	-156.642029	-302.918367	156.642029
301.972155	-159.980011	-301.972155	159.980011
301.025763	-161.172516	-301.025763	161.172516
300.079192	-156.642029	-300.079192	156.642029
299.132441	-157.476471	-299.132441	157.476471
298.18551	-157.596512	-298.18551	157.596512
297.2384	-155.569519	-297.2384	155.569519
296.29111	-154.735474	-296.29111	154.735474
295.343641	-154.735001	-295.343641	154.735001
294.395992	-154.854523	-294.395992	154.854523
293.448163	-155.4505	-293.448163	155.4505
292.500155	-153.304504	-292.500155	153.304504
291.551967	-153.661987	-291.551967	153.661987
290.6036	-154.49649	-290.6036	154.49649
289.655053	-155.569473	-289.655053	155.569473
288.706327	-151.278015	-288.706327	151.278015
287.75742	-151.873993	-287.75742	151.873993
286.808335	-152.350494	-286.808335	152.350494
285.859069	-151.516495	-285.859069	151.516495
284.909624	-150.085999	-284.909624	150.085999
283.96	-146.867493	-283.96	146.867493
283.010196	-146.985992	-283.010196	146.985992
282.060212	-145.197998	-282.060212	145.197998
281.110049	-146.986511	-281.110049	146.986511
280.159706	-142.933502	-280.159706	142.933502
279.209184	-142.098495	-279.209184	142.098495
278.258482	-145.197998	-278.258482	145.197998
277.3076	-141.503021	-277.3076	141.503021
276.356539	-142.933502	-276.356539	142.933502
275.405298	-137.210999	-275.405298	137.210999
274.453878	-140.072479	-274.453878	140.072479
273.502278	-138.760986	-273.502278	138.760986
272.550498	-139.714996	-272.550498	139.714996
271.598539	-136.853989	-271.598539	136.853989
270.6464	-135.303497	-270.6464	135.303497
269.694082	-135.064499	-269.694082	135.064499
268.741584	-136.377014	-268.741584	136.377014
267.788906	-134.945496	-267.788906	134.945496
266.836049	-132.203491	-266.836049	132.203491
265.883012	-132.441986	-265.883012	132.441986
264.929796	-131.249512	-264.929796	131.249512
263.9764	-132.203491	-263.9764	132.203491
263.022824	-130.653503	-263.022824	130.653503
262.069069	-131.607513	-262.069069	131.607513
261.115135	-126.839012	-261.115135	126.839012
260.16102	-127.196999	-260.16102	127.196999
259.206727	-125.884995	-259.206727	125.884995
258.252253	-128.031494	-258.252253	128.031494
257.2976	-128.269501	-257.2976	128.269501
256.342767	-126.004997	-256.342767	126.004997
255.387755	-126.362007	-255.387755	126.362007
254.432563	-125.765999	-254.432563	125.765999
253.477192	-124.33551	-253.477192	124.33551
252.521641	-121.832008	-252.521641	121.832008
251.56591	-122.786499	-251.56591	122.786499
250.61	-123.382004	-250.61	123.382004
249.65391	-120.759499	-249.65391	120.759499
248.697641	-120.878502	-248.697641	120.878502
247.741192	-120.639992	-247.741192	120.639992
246.784563	-120.878487	-246.784563	120.878487
245.827755	-121.474991	-245.827755	121.474991
244.870767	-119.090508	-244.870767	119.090508
243.9136	-118.494499	-243.9136	118.494499
242.956253	-118.851997	-242.956253	118.851997
241.998727	-116.825493	-241.998727	116.825493
241.04102	-114.679497	-241.04102	114.679497
240.083135	-113.488007	-240.083135	113.488007
239.125069	-114.680008	-239.125069	114.680008
238.166824	-115.514	-238.166824	115.514
237.2084	-113.368492	-237.2084	113.368492
236.249796	-114.202995	-236.249796	114.202995
235.291012	-116.587494	-235.291012	116.587494
234.332049	-115.75251	-234.332049	115.75251
233.372906	-113.726501	-233.372906	113.726501
232.413584	-111.222488	-232.413584	111.222488
231.454082	-111.1035	-231.454082	111.1035
230.4944	-111.819008	-230.4944	111.819008
229.534539	-110.26899	-229.534539	110.26899
228.574498	-109.434502	-228.574498	109.434502
227.614278	-107.050499	-227.614278	107.050499
226.653878	-106.573502	-226.653878	106.573502
225.693298	-105.381485	-225.693298	105.381485
224.732539	-106.215485	-224.732539	106.215485
223.7716	-106.453995	-223.7716	106.453995
222.810482	-103.83149	-222.810482	103.83149
221.849184	-107.289001	-221.849184	107.289001
220.887706	-105.500496	-220.887706	105.500496
219.926049	-105.619995	-219.926049	105.619995
218.964212	-106.096489	-218.964212	106.096489
218.002196	-105.738991	-218.002196	105.738991
217.04	-105.143005	-217.04	105.143005
216.077624	-103.712494	-216.077624	103.712494
215.115069	-104.904503	-215.115069	104.904503
214.152335	-104.308495	-214.152335	104.308495
213.18942	-104.070496	-213.18942	104.070496
212.226327	-101.447502	-212.226327	101.447502
211.263053	-100.375015	-211.263053	100.375015
210.2996	-100.255508	-210.2996	100.255508
209.335967	-100.016991	-209.335967	100.016991
208.372155	-96.083	-208.372155	96.083
207.408163	-97.870987	-207.408163	97.870987
206.443992	-95.963997	-206.443992	95.963997
205.479641	-94.890999	-205.479641	94.890999
204.51511	-94.414001	-204.51511	94.414001
203.5504	-95.010506	-203.5504	95.010506
202.58551	-95.129501	-202.58551	95.129501
201.620441	-94.652496	-201.620441	94.652496
200.655192	-93.579498	-200.655192	93.579498
199.689763	-94.414497	-199.689763	94.414497
198.724155	-94.056496	-198.724155	94.056496
197.758367	-92.864502	-197.758367	92.864502
196.7924	-87.857498	-196.7924	87.857498
195.826253	-90.361496	-195.826253	90.361496
194.859927	-91.075996	-194.859927	91.075996
193.89342	-91.195503	-193.89342	91.195503
192.926735	-87.738495	-192.926735	87.738495
191.959869	-89.168983	-191.959869	89.168983
190.992824	-91.433998	-190.992824	91.433998
190.0256	-90.480492	-190.0256	90.480492
189.058196	-85.950493	-189.058196	85.950493
188.090612	-87.858002	-188.090612	87.858002
187.122849	-89.168999	-187.122849	89.168999
186.154906	-87.141991	-186.154906	87.141991
185.186784	-84.877502	-185.186784	84.877502
184.218482	-84.043007	-184.218482	84.043007
183.25	-86.069504	-183.25	86.069504
182.281339	-84.757996	-182.281339	84.757996
181.312498	-82.731506	-181.312498	82.731506
180.343478	-82.970505	-180.343478	82.970505
179.374278	-83.685493	-179.374278	83.685493
178.404898	-83.446999	-178.404898	83.446999
177.435339	-81.063011	-177.435339	81.063011
176.4656	-81.658989	-176.4656	81.658989
175.495682	-81.659004	-175.495682	81.659004
174.525584	-80.82399	-174.525584	80.82399
173.555306	-79.751503	-173.555306	79.751503
172.584849	-80.109001	-172.584849	80.109001
171.614212	-81.181999	-171.614212	81.181999
170.643396	-79.274513	-170.643396	79.274513
169.6724	-78.321007	-169.6724	78.321007
168.701224	-79.513008	-168.701224	79.513008
167.729869	-80.109001	-167.729869	80.109001
166.758335	-79.274506	-166.758335	79.274506
165.78662	-78.798004	-165.78662	78.798004
164.814727	-79.393997	-164.814727	79.393997
163.842653	-78.678505	-163.842653	78.678505
162.8704	-77.486504	-162.8704	77.486504
161.897967	-76.413506	-161.897967	76.413506
160.925355	-75.460014	-160.925355	75.460014
159.952563	-74.983009	-159.952563	74.983009
158.979592	-76.056007	-158.979592	76.056007
158.006441	-73.552505	-158.006441	73.552505
157.03311	-75.817497	-157.03311	75.817497
156.0596	-74.387001	-156.0596	74.387001
155.08591	-73.671989	-155.08591	73.671989
154.112041	-72.360512	-154.112041	72.360512
153.137992	-71.287498	-153.137992	71.287498
152.163763	-69.618507	-152.163763	69.618507
151.189355	-68.426491	-151.189355	68.426491
150.214767	-68.784004	-150.214767	68.784004
149.24	-68.903511	-149.24	68.903511
148.265053	-69.499504	-148.265053	69.499504
147.289927	-67.592499	-147.289927	67.592499
146.31462	-67.83049	-146.31462	67.83049
145.339135	-68.069016	-145.339135	68.069016
144.363469	-66.758003	-144.363469	66.758003
143.387624	-67.234505	-143.387624	67.234505
142.4116	-66.519493	-142.4116	66.519493
141.435396	-67.472488	-141.435396	67.472488
140.459012	-66.281013	-140.459012	66.281013
139.482449	-66.638496	-139.482449	66.638496
138.505706	-66.758003	-138.505706	66.758003
137.528784	-64.612007	-137.528784	64.612007
136.551682	-65.088501	-136.551682	65.088501
135.5744	-63.539001	-135.5744	63.539001
134.596939	-64.850494	-134.596939	64.850494
133.619298	-63.062492	-133.619298	63.062492
132.641478	-62.824013	-132.641478	62.824013
131.663478	-62.585503	-131.663478	62.585503
130.685298	-60.558502	-130.685298	60.558502
129.706939	-60.916504	-129.706939	60.916504
128.7284	-59.008995	-128.7284	59.008995
127.749682	-58.651497	-127.749682	58.651497
126.770784	-57.578499	-126.770784	57.578499
125.791706	-58.054993	-125.791706	58.054993
124.812449	-57.101494	-124.812449	57.101494
123.833012	-55.9095	-123.833012	55.9095
122.853396	-56.982513	-122.853396	56.982513
121.8736	-56.267502	-121.8736	56.267502
120.893624	-55.909492	-120.893624	55.909492
119.913469	-55.432518	-119.913469	55.432518
118.933135	-53.644493	-118.933135	53.644493
117.95262	-54.478996	-117.95262	54.478996
116.971927	-53.644493	-116.971927	53.644493
115.991053	-54.240501	-115.991053	54.240501
115.01	-52.810501	-115.01	52.810501
114.028767	-51.140999	-114.028767	51.140999
113.047355	-52.095001	-113.047355	52.095001
112.065763	-51.975494	-112.065763	51.975494
111.083992	-50.783493	-111.083992	50.783493
110.102041	-50.306503	-110.102041	50.306503
109.11991	-47.922508	-109.11991	47.922508
108.1376	-47.922508	-108.1376	47.922508
107.15511	-48.875999	-107.15511	48.875999
106.172441	-47.803497	-106.172441	47.803497
105.189592	-44.227005	-105.189592	44.227005
104.206563	-46.253487	-104.206563	46.253487
103.223355	-44.4655	-103.223355	44.4655
102.239967	-44.345993	-102.239967	44.345993
101.2564	-42.439003	-101.2564	42.439003
100.272653	-43.512016	-100.272653	43.512016
99.288727	-43.035492	-99.288727	43.035492
98.30462	-41.723999	-98.30462	41.723999
97.320335	-41.604515	-97.320335	41.604515
96.335869	-42.08149	-96.335869	42.08149
95.351224	-43.035492	-95.351224	43.035492
94.3664	-41.724007	-94.3664	41.724007
93.381396	-41.008492	-93.381396	41.008492
92.396212	-41.008507	-92.396212	41.008507
91.410849	-40.531517	-91.410849	40.531517
90.425306	-41.485497	-90.425306	41.485497
89.439584	-36.478485	-89.439584	36.478485
88.453682	-37.075005	-88.453682	37.075005
87.4676	-35.047997	-87.4676	35.047997
86.481339	-34.451996	-86.481339	34.451996
85.494898	-35.643997	-85.494898	35.643997
84.508278	-34.332512	-84.508278	34.332512
83.521478	-33.736496	-83.521478	33.736496
82.534498	-34.451996	-82.534498	34.451996
81.547339	-33.259491	-81.547339	33.259491
80.56	-33.855995	-80.56	33.855995
79.572482	-31.352509	-79.572482	31.352509
78.584784	-29.087494	-78.584784	29.087494
77.596906	-28.491493	-77.596906	28.491493
76.608849	-29.087494	-76.608849	29.087494
75.620612	-27.895493	-75.620612	27.895493
74.632196	-26.941498	-74.632196	26.941498
73.6436	-27.656998	-73.6436	27.656998
72.654824	-27.060997	-72.654824	27.060997
71.665869	-27.8955	-71.665869	27.8955
70.676735	-29.683502	-70.676735	29.683502
69.68742	-27.060501	-69.68742	27.060501
68.697927	-27.895004	-68.697927	27.895004
67.708253	-25.749001	-67.708253	25.749001
66.7184	-26.345505	-66.7184	26.345505
65.728367	-25.033997	-65.728367	25.033997
64.738155	-23.0075	-64.738155	23.0075
63.747763	-24.438004	-63.747763	24.438004
62.757192	-23.960991	-62.757192	23.960991
61.766441	-22.292	-61.766441	22.292
60.77551	-20.742508	-60.77551	20.742508
59.7844	-18.596497	-59.7844	18.596497
58.79311	-18.834999	-58.79311	18.834999
57.801641	-7.2715	-57.801641	7.2715
56.809992	-4.530006	-56.809992	4.530006
55.818163	-1.073006	-55.818163	1.073006
54.826155	0.238503	-54.826155	-0.238503
53.833967	-0.476997	-53.833967	0.476997
52.8416	1.311501	-52.8416	-1.311501
51.849053	0.834503	-51.849053	-0.834503
50.856327	-1.549492	-50.856327	1.549492
49.86342	-1.430504	-49.86342	1.430504
48.870335	-1.907501	-48.870335	1.907501
47.877069	-3.695488	-47.877069	3.695488
46.883624	-7.391006	-46.883624	7.391006
45.89	-10.610001	-45.89	10.610001
44.896196	-11.444	-44.896196	11.444
43.902212	-12.993988	-43.902212	12.993988
42.908049	-16.093506	-42.908049	16.093506
41.913706	-15.973999	-41.913706	15.973999
40.919184	-15.736	-40.919184	15.736
39.924482	-17.761993	-39.924482	17.761993
38.9296	-15.973999	-38.9296	15.973999
37.934539	-14.901497	-37.934539	14.901497
36.939298	-17.881493	-36.939298	17.881493
35.943878	-16.092995	-35.943878	16.092995
34.948278	-16.570503	-34.948278	16.570503
33.952498	-16.332001	-33.952498	16.332001
32.956539	-18.953995	-32.956539	18.953995
31.9604	-24.080002	-31.9604	24.080002
30.964082	-24.915001	-30.964082	24.915001
29.967584	-24.199501	-29.967584	24.199501
28.970906	-23.722496	-28.970906	23.722496
27.974049	-21.21949	-27.974049	21.21949
26.977012	-18.238998	-26.977012	18.238998
25.979796	-17.523499	-25.979796	17.523499
24.9824	-18.238998	-24.9824	18.238998
23.984824	-18.835495	-23.984824	18.835495
22.987069	-18.238998	-22.987069	18.238998
21.989135	-15.974007	-21.989135	15.974007
20.99102	-12.9935	-20.99102	12.9935
19.992727	-7.8675	-19.992727	7.8675
18.994253	-13.351501	-18.994253	13.351501
17.9956	-4.649506	-17.9956	4.649506
16.996767	-17.166504	-16.996767	17.166504
15.997755	-8.702003	-15.997755	8.702003
14.998563	-2.265007	-14.998563	2.265007
13.999192	-3.695496	-13.999192	3.695496
12.999641	-3.695503	-12.999641	3.695503
11.99991	-3.099503	-11.99991	3.099503
11	1.311501	-11	-1.311501
9.99991	4.649002	-9.99991	-4.649002
8.999641	7.033005	-8.999641	-7.033005
7.999192	7.748505	-7.999192	-7.748505
6.998563	7.748497	-6.998563	-7.748497
5.997755	7.987	-5.997755	-7.987
4.996767	0.238495	-4.996767	-0.238495
3.9956	-110.269188	-3.9956	110.269188
2.994253	-111.580452	-2.994253	111.580452
1.992727	-106.573494	-1.992727	106.573494
0.99102	-104.189346	-0.99102	104.189346
-0.010865	-99.182701	0.010865	99.182701
-1.012931	-97.751999	1.012931	97.751999
-2.015176	-92.983452	2.015176	92.983452
-3.0176	-90.837799	3.0176	90.837799
-4.020204	-88.930244	4.020204	88.930244
-5.022988	-87.380951	5.022988	87.380951
-6.025951	-88.811302	6.025951	88.811302
-7.029094	-86.665405	7.029094	86.665405
-8.032416	-87.142441	8.032416	87.142441
-9.035918	-84.75824	9.035918	84.75824
-10.0396	-82.731506	10.0396	82.731506
-11.043461	-83.446991	11.043461	83.446991
-12.047502	-82.135452	12.047502	82.135452
-13.051722	-79.393898	13.051722	79.393898
-14.056122	-77.963051	14.056122	77.963051
-15.060702	-78.082207	15.060702	78.082207
-16.065461	-80.466499	16.065461	80.466499
-17.0704	-80.34745	17.0704	80.34745
-18.075518	-78.440155	18.075518	78.440155
-19.080816	-76.413452	19.080816	76.413452
-20.086294	-72.837051	20.086294	72.837051
-21.091951	-72.598793	21.091951	72.598793
-22.097788	-70.571999	22.097788	70.571999
-23.103804	-69.022453	23.103804	69.022453
-24.11	-63.896603	24.11	63.896603
-25.116376	-59.366245	25.116376	59.366245
-26.122931	-56.385998	26.122931	56.385998
-27.129665	-54.956001	27.129665	54.956001
-28.13658	-49.710503	28.13658	49.710503
-29.143673	-46.491497	29.143673	46.491497
-30.150947	-41.245995	30.150947	41.245995
-31.1584	-40.888496	31.1584	40.888496
-32.166033	-34.689499	32.166033	34.689499
-33.173845	-33.021004	33.173845	33.021004
-34.181837	-27.656502	34.181837	27.656502
-35.190008	-24.556999	35.190008	24.556999
-36.198359	-21.815506	36.198359	21.815506
-37.20689	-19.669502	37.20689	19.669502
-38.2156	-19.430992	38.2156	19.430992
-39.22449	-19.073502	39.22449	19.073502
-40.233559	-16.927505	40.233559	16.927505
-41.242808	-16.450508	41.242808	16.450508
-42.252237	-14.543503	42.252237	14.543503
-43.261845	-11.921005	43.261845	11.921005
-44.271633	-10.370995	44.271633	10.370995
-45.2816	-9.775497	45.2816	9.775497
-46.291747	-8.463501	46.291747	8.463501
-47.302073	-9.179001	47.302073	9.179001
-48.31258	-6.4375	48.31258	6.4375
-49.323265	-5.722	49.323265	5.722
-50.334131	-5.364502	50.334131	5.364502
-51.345176	-3.933502	51.345176	3.933502
-52.3564	-3.098999	52.3564	3.098999
-53.367804	-2.1455	53.367804	2.1455
-54.379388	-3.099503	54.379388	3.099503
-55.391151	-2.861	55.391151	2.861
-56.403094	-4.053001	56.403094	4.053001
-57.415216	-2.861	57.415216	2.861
-58.427518	0.238503	58.427518	-0.238503
-59.44	0.238503	59.44	-0.238503
-60.452661	1.310997	60.452661	-1.310997
-61.465502	1.072495	61.465502	-1.072495
-62.478522	3.099503	62.478522	-3.099503
-63.491722	4.4105	63.491722	-4.4105
-64.505102	7.2715	64.505102	-7.2715
-65.518661	7.2715	65.518661	-7.2715
-66.5324	7.748497	66.5324	-7.748497
-67.546318	8.821503	67.546318	-8.821503
-68.560416	9.775009	68.560416	-9.775009
-69.574694	10.490501	69.574694	-10.490501
-70.589151	12.278999	70.589151	-12.278999
-71.603788	13.232498	71.603788	-13.232498
-72.618604	13.232498	72.618604	-13.232498
-73.6336	13.589996	73.6336	-13.589996
-74.648776	14.66301	74.648776	-14.66301
-75.664131	15.378494	75.664131	-15.378494
-76.679665	17.643494	76.679665	-17.643494
-77.69538	18.835495	77.69538	-18.835495
-78.711273	19.908501	78.711273	-19.908501
-79.727347	21.220001	79.727347	-21.220001
-80.7436	21.100487	80.7436	-21.100487
-81.760033	22.650497	81.760033	-22.650497
-82.776645	23.484505	82.776645	-23.484505
-83.793437	23.484497	83.793437	-23.484497
-84.810408	25.510994	84.810408	-25.510994
-85.827559	25.630493	85.827559	-25.630493
-86.84489	27.776505	86.84489	-27.776505
-87.8624	28.13401	87.8624	-28.13401
-88.88009	30.995003	88.88009	-30.995003
-89.897959	33.855995	89.897959	-33.855995
-90.916008	33.498497	90.916008	-33.498497
-91.934237	35.167	91.934237	-35.167
-92.952645	35.405998	92.952645	-35.405998
-93.971233	36.120995	93.971233	-36.120995
-94.99	37.074509	94.99	-37.074509
-96.008947	36.598	96.008947	-36.598
-97.028073	38.267014	97.028073	-38.267014
-98.04738	38.743507	98.04738	-38.743507
-99.066865	39.3395	99.066865	-39.3395
-100.086531	40.054504	100.086531	-40.054504
-101.106376	39.459	101.106376	-39.459
-102.1264	39.578003	102.1264	-39.578003
-103.146604	40.293503	103.146604	-40.293503
-104.166988	43.035011	104.166988	-43.035011
-105.187551	44.107994	105.187551	-44.107994
-106.208294	45.061508	106.208294	-45.061508
-107.229216	44.704002	107.229216	-44.704002
-108.250318	44.226997	108.250318	-44.226997
-109.2716	47.922508	109.2716	-47.922508
-110.293061	47.327003	110.293061	-47.327003
-111.314702	49.233994	111.314702	-49.233994
-112.336522	50.1875	112.336522	-50.1875
-113.358522	47.922997	113.358522	-47.922997
-114.380702	48.995491	114.380702	-48.995491
-115.403061	50.425987	115.403061	-50.425987
-116.4256	50.664497	116.4256	-50.664497
-117.448318	50.902504	117.448318	-50.902504
-118.471216	52.810493	118.471216	-52.810493
-119.494294	52.691002	119.494294	-52.691002
-120.517551	53.048988	120.517551	-53.048988
-121.540988	52.929497	121.540988	-52.929497
-122.564604	53.405998	122.564604	-53.405998
-123.5884	54.717514	123.5884	-54.717514
-124.612376	53.764	124.612376	-53.764
-125.636531	55.433006	125.636531	-55.433006
-126.660865	55.671501	126.660865	-55.671501
-127.68538	57.936005	127.68538	-57.936005
-128.710073	59.366501	128.710073	-59.366501
-129.734947	59.843498	129.734947	-59.843498
-130.76	60.916496	130.76	-60.916496
-131.785233	61.869987	131.785233	-61.869987
-132.810645	62.10849	132.810645	-62.10849
-133.836237	62.346992	133.836237	-62.346992
-134.862008	62.585014	134.862008	-62.585014
-135.887959	63.41951	135.887959	-63.41951
-136.91409	62.347	136.91409	-62.347
-137.9404	64.850502	137.9404	-64.850502
-138.96689	63.658005	138.96689	-63.658005
-139.993559	66.7575	139.993559	-66.7575
-141.020408	65.922997	141.020408	-65.922997
-142.047437	65.088501	142.047437	-65.088501
-143.074645	66.996002	143.074645	-66.996002
-144.102033	67.591988	144.102033	-67.591988
-145.1296	68.307503	145.1296	-68.307503
-146.157347	66.877014	146.157347	-66.877014
-147.185273	67.592003	147.185273	-67.592003
-148.21338	69.022507	148.21338	-69.022507
-149.241665	69.261009	149.241665	-69.261009
-150.270131	69.976501	150.270131	-69.976501
-151.298776	71.167999	151.298776	-71.167999
-152.3276	72.956505	152.3276	-72.956505
-153.356604	74.148506	153.356604	-74.148506
-154.385788	75.579491	154.385788	-75.579491
-155.415151	77.486496	155.415151	-77.486496
-156.444694	75.578987	156.444694	-75.578987
-157.474416	78.2015	157.474416	-78.2015
-158.504318	76.890518	158.504318	-76.890518
-159.5344	81.0625	159.5344	-81.0625
-160.564661	80.585999	160.564661	-80.585999
-161.595102	82.374496	161.595102	-82.374496
-162.625722	83.805	162.625722	-83.805
-163.656522	85.9505	163.656522	-85.9505
-164.687502	87.738487	164.687502	-87.738487
-165.718661	89.287994	165.718661	-89.287994
-166.75	92.149498	166.75	-92.149498
-167.781518	92.984009	167.781518	-92.984009
-168.813216	93.818001	168.813216	-93.818001
-169.845094	96.798492	169.845094	-96.798492
-170.877151	95.487	170.877151	-95.487
-171.909388	95.963509	171.909388	-95.963509
-172.941804	98.228996	172.941804	-98.228996
-173.9744	96.202499	173.9744	-96.202499
-175.007176	99.302002	175.007176	-99.302002
-176.040131	99.301498	176.040131	-99.301498
-177.073265	101.209	177.073265	-101.209
-178.10658	100.493507	178.10658	-100.493507
-179.140073	102.28199	179.140073	-102.28199
-180.173747	103.712997	180.173747	-103.712997
-181.2076	102.639488	181.2076	-102.639488
-182.241633	103.236	182.241633	-103.236
-183.275845	103.355003	183.275845	-103.355003
-184.310237	105.142998	184.310237	-105.142998
-185.344808	106.812004	185.344808	-106.812004
-186.379559	107.169495	186.379559	-107.169495
-187.41449	105.738998	187.41449	-105.738998
-188.4496	108.004005	188.4496	-108.004005
-189.48489	109.792007	189.48489	-109.792007
-190.520359	108.362015	190.520359	-108.362015
-191.556008	111.937996	191.556008	-111.937996
-192.591837	111.103493	192.591837	-111.103493
-193.627845	112.772499	193.627845	-112.772499
-194.664033	112.891991	194.664033	-112.891991
-195.7004	110.030502	195.7004	-110.030502
-196.736947	110.984001	196.736947	-110.984001
-197.773673	113.249016	197.773673	-113.249016
-198.81058	112.29599	198.81058	-112.29599
-199.847665	108.2425	199.847665	-108.2425
-200.884931	108.003998	200.884931	-108.003998
-201.922376	115.871994	201.922376	-115.871994
-202.96	118.137009	202.96	-118.137009
-203.997804	114.68	203.997804	-114.68
-205.035788	116.348511	205.035788	-116.348511
-206.073951	116.348495	206.073951	-116.348495
-207.112294	116.348495	207.112294	-116.348495
-208.150816	116.825493	208.150816	-116.825493
-209.189518	117.421486	209.189518	-117.421486
-210.2284	117.421501	210.2284	-117.421501
-211.267461	116.349007	211.267461	-116.349007
-212.306702	118.61351	212.306702	-118.61351
-213.346122	119.448006	213.346122	-119.448006
-214.385722	122.904991	214.385722	-122.904991
-215.425502	124.812508	215.425502	-124.812508
-216.465461	125.050995	216.465461	-125.050995
-217.5056	124.574493	217.5056	-124.574493
-218.545918	126.720001	218.545918	-126.720001
-219.586416	125.647003	219.586416	-125.647003
-220.627094	127.792999	220.627094	-127.792999
-221.667951	126.839012	221.667951	-126.839012
-222.708988	128.031494	222.708988	-128.031494
-223.750204	127.6735	223.750204	-127.6735
-224.7916	129.699997	224.7916	-129.699997
-225.833176	130.177002	225.833176	-130.177002
-226.874931	130.296509	226.874931	-130.296509
-227.916865	131.846008	227.916865	-131.846008
-228.95898	131.964996	228.95898	-131.964996
-230.001273	133.157501	230.001273	-133.157501
-231.043747	135.660492	231.043747	-135.660492
-232.0864	134.229996	232.0864	-134.229996
-233.129233	134.825989	233.129233	-134.825989
-234.172245	135.660995	234.172245	-135.660995
-235.215437	136.137512	235.215437	-136.137512
-236.258808	136.494995	236.258808	-136.494995
-237.302359	136.137512	237.302359	-136.137512
-238.34609	135.898987	238.34609	-135.898987
-239.39	136.972	239.39	-136.972
-240.43409	135.421997	240.43409	-135.421997
-241.478359	136.852509	241.478359	-136.852509
-242.522808	138.402496	242.522808	-138.402496
-243.567437	140.309509	243.567437	-140.309509
-244.612245	141.740005	244.612245	-141.740005
-245.657233	140.190506	245.657233	-140.190506
-246.7024	143.766998	246.7024	-143.766998
-247.747747	120.998009	247.747747	-120.998009
-248.793273	119.806	248.793273	-119.806
-249.83898	118.732994	249.83898	-118.732994
-250.884865	121.951492	250.884865	-121.951492
-251.930931	122.786003	251.930931	-122.786003
-252.977176	123.143486	252.977176	-123.143486
-254.0236	123.382507	254.0236	-123.382507
-255.070204	123.740005	255.070204	-123.740005
-256.116988	127.315994	256.116988	-127.315994
-257.163951	125.170502	257.163951	-125.170502
-258.211094	124.216499	258.211094	-124.216499
-259.258416	125.170494	259.258416	-125.170494
-260.305918	127.554504	260.305918	-127.554504
-261.3536	128.74649	261.3536	-128.74649
-262.401461	126.838997	262.401461	-126.838997
-263.449502	131.011505	263.449502	-131.011505
-264.497722	128.985016	264.497722	-128.985016
-265.546122	132.203506	265.546122	-132.203506
-266.594702	130.77298	266.594702	-130.77298
-267.643461	133.276489	267.643461	-133.276489
-268.6924	132.561005	268.6924	-132.561005
-269.741518	131.965012	269.741518	-131.965012
-270.790816	135.064499	270.790816	-135.064499
-271.840294	137.6875	271.840294	-137.6875
-272.889951	138.402496	272.889951	-138.402496
-273.939788	137.091492	273.939788	-137.091492
-274.989804	136.852997	274.989804	-136.852997
-276.04	137.091492	276.04	-137.091492
-277.090376	141.73999	277.090376	-141.73999
-278.140931	142.218018	278.140931	-142.218018
-279.191665	140.547989	279.191665	-140.547989
-280.24258	140.906006	280.24258	-140.906006
-281.293673	144.125519	281.293673	-144.125519
-282.344947	144.005981	282.344947	-144.005981
-283.3964	144.482986	283.3964	-144.482986
-284.448033	144.721481	284.448033	-144.721481
-285.499845	147.225006	285.499845	-147.225006
-286.551837	147.582489	286.551837	-147.582489
-287.604008	146.628494	287.604008	-146.628494
-288.656359	146.271011	288.656359	-146.271011
-289.70889	149.371002	289.70889	-149.371002
-290.7616	150.08548	290.7616	-150.08548
-291.81449	151.158997	291.81449	-151.158997
-292.867559	149.370514	292.867559	-149.370514
-293.920808	154.615997	293.920808	-154.615997
-294.974237	153.304504	294.974237	-153.304504
-296.027845	155.093002	296.027845	-155.093002
-297.081633	154.615509	297.081633	-154.615509
-298.1356	154.377487	298.1356	-154.377487
-299.189747	155.449997	299.189747	-155.449997
-300.244073	153.781494	300.244073	-153.781494
-301.29858	155.330994	301.29858	-155.330994
-302.353265	156.523483	302.353265	-156.523483
-303.408131	157.358017	303.408131	-157.358017
-304.463176	157.714996	304.463176	-157.714996
-305.5184	158.311493	305.5184	-158.311493
-306.573804	159.026489	306.573804	-159.026489
-307.629388	158.072998	307.629388	-158.072998
-308.685151	159.026489	308.685151	-159.026489
-309.741094	159.980011	309.741094	-159.980011
-310.797216	159.503479	310.797216	-159.503479
-311.853518	158.668991	311.853518	-158.668991
-312.91	163.676025	312.91	-163.676025
-313.966661	163.080017	313.966661	-163.080017
-315.023502	162.483521	315.023502	-162.483521
-316.080522	161.529999	316.080522	-161.529999
-317.137722	163.675491	317.137722	-163.675491
-318.195102	164.867981	318.195102	-164.867981
-319.252661	161.529999	319.252661	-161.529999
-320.3104	164.748505	320.3104	-164.748505
-321.368318	164.271973	321.368318	-164.271973
-322.426416	163.318512	322.426416	-163.318512
-323.484694	164.51001	323.484694	-164.51001
-324.543151	161.649002	324.543151	-161.649002
-325.601788	167.490509	325.601788	-167.490509
-326.660604	164.98703	326.660604	-164.98703
-327.7196	166.894501	327.7196	-166.894501
-328.778776	165.583008	328.778776	-165.583008
-329.838131	166.298508	329.838131	-166.298508
-330.897665	166.894501	330.897665	-166.894501
-331.95738	163.794968	331.95738	-163.794968
-333.017273	164.510498	333.017273	-164.510498
-334.077347	165.46402	334.077347	-165.46402
-335.1376	165.940521	335.1376	-165.940521
-336.198033	167.48999	336.198033	-167.48999
-337.258645	167.609985	337.258645	-167.609985
-338.319437	167.967499	338.319437	-167.967499
-339.380408	168.921005	339.380408	-168.921005
-340.441559	173.331497	340.441559	-173.331497
-341.50289	170.351501	341.50289	-170.351501
-342.5644	170.94751	342.5644	-170.94751
-343.62609	171.662994	343.62609	-171.662994
-344.687959	169.874481	344.687959	-169.874481
-345.750008	173.809021	345.750008	-173.809021
-346.812237	170.828491	346.812237	-170.828491
-347.874645	172.497009	347.874645	-172.497009
-348.937233	173.689514	348.937233	-173.689514
-350	175.000488	350	-175.000488
