# Supplementary material for: Spontaneous time-reversal symmetry breaking in twisted double bilayer graphene
Source: Nat Commun. 2022 Oct 29;13:6468. doi: 10.1038/s41467-022-34192-x (PMC9617879; doi:10.1038/s41467-022-34192-x)
Supplement: Supplementary file 2 — Source Data [file 41467_2022_34192_MOESM2_ESM.zip › Source_Data/Figure2/Fig2e/nu_3_49.txt]

350	-245.573166	-350	245.573166
349.062767	-247.480255	-349.062767	247.480255
348.125355	-247.480499	-348.125355	247.480499
347.187763	-247.480545	-347.187763	247.480545
346.249992	-247.360962	-346.249992	247.360962
345.312041	-249.029861	-345.312041	249.029861
344.37391	-248.195541	-344.37391	248.195541
343.4356	-247.718552	-343.4356	247.718552
342.49711	-247.003708	-342.49711	247.003708
341.558441	-249.864395	-341.558441	249.864395
340.619592	-252.367691	-340.619592	252.367691
339.680563	-249.626297	-339.680563	249.626297
338.741355	-252.725754	-338.741355	252.725754
337.801967	-252.248962	-337.801967	252.248962
336.8624	-257.017242	-336.8624	257.017242
335.922653	-254.156281	-335.922653	254.156281
334.982727	-250.699234	-334.982727	250.699234
334.04262	-252.7258	-334.04262	252.7258
333.102335	-251.056534	-333.102335	251.056534
332.161869	-248.672241	-332.161869	248.672241
331.221224	-245.811478	-331.221224	245.811478
330.2804	-250.103073	-330.2804	250.103073
329.339396	-249.14946	-329.339396	249.14946
328.398212	-248.79187	-328.398212	248.79187
327.456849	-249.14946	-327.456849	249.14946
326.515306	-246.884109	-326.515306	246.884109
325.573584	-248.791656	-325.573584	248.791656
324.631682	-243.06958	-324.631682	243.06958
323.6896	-244.976776	-323.6896	244.976776
322.747339	-250.579773	-322.747339	250.579773
321.804898	-251.175797	-321.804898	251.175797
320.862278	-251.414337	-320.862278	251.414337
319.919478	-248.195663	-319.919478	248.195663
318.976498	-251.890869	-318.976498	251.890869
318.033339	-252.248627	-318.033339	252.248627
317.09	-246.884201	-317.09	246.884201
316.146482	-250.102798	-316.146482	250.102798
315.202784	-247.361374	-315.202784	247.361374
314.258906	-248.553238	-314.258906	248.553238
313.314849	-246.406738	-313.314849	246.406738
312.370612	-247.121658	-312.370612	247.121658
311.426196	-247.002594	-311.426196	247.002594
310.4816	-244.499283	-310.4816	244.499283
309.536824	-243.187851	-309.536824	243.187851
308.591869	-244.499176	-308.591869	244.499176
307.646735	-243.664642	-307.646735	243.664642
306.70142	-245.333679	-306.70142	245.333679
305.755927	-243.188049	-305.755927	243.188049
304.810253	-241.757278	-304.810253	241.757278
303.8644	-239.730804	-303.8644	239.730804
302.918367	-237.704224	-302.918367	237.704224
301.972155	-234.008759	-301.972155	234.008759
301.025763	-234.008545	-301.025763	234.008545
300.079192	-233.412552	-300.079192	233.412552
299.132441	-229.598129	-299.132441	229.598129
298.18551	-228.167572	-298.18551	228.167572
297.2384	-229.121201	-297.2384	229.121201
296.29111	-230.313461	-296.29111	230.313461
295.343641	-229.359406	-295.343641	229.359406
294.395992	-226.737106	-294.395992	226.737106
293.448163	-226.141022	-293.448163	226.141022
292.500155	-229.121033	-292.500155	229.121033
291.551967	-229.002121	-291.551967	229.002121
290.6036	-225.0681	-290.6036	225.0681
289.655053	-224.829651	-289.655053	224.829651
288.706327	-225.783264	-288.706327	225.783264
287.75742	-225.425446	-287.75742	225.425446
286.808335	-219.465057	-286.808335	219.465057
285.859069	-215.888809	-285.859069	215.888809
284.909624	-216.485001	-284.909624	216.485001
283.96	-214.100662	-283.96	214.100662
283.010196	-211.954742	-283.010196	211.954742
282.060212	-215.05426	-282.060212	215.05426
281.110049	-215.412155	-281.110049	215.412155
280.159706	-218.034882	-280.159706	218.034882
279.209184	-218.869171	-279.209184	218.869171
278.258482	-218.630508	-278.258482	218.630508
277.3076	-218.869202	-277.3076	218.869202
276.356539	-217.557999	-276.356539	217.557999
275.405298	-214.93541	-275.405298	214.93541
274.453878	-211.836044	-274.453878	211.836044
273.502278	-212.550949	-273.502278	212.550949
272.550498	-213.147018	-272.550498	213.147018
271.598539	-210.405502	-271.598539	210.405502
270.6464	-210.286148	-270.6464	210.286148
269.694082	-209.451401	-269.694082	209.451401
268.741584	-205.040848	-268.741584	205.040848
267.788906	-207.901749	-267.788906	207.901749
266.836049	-204.444839	-266.836049	204.444839
265.883012	-204.9216	-265.883012	204.9216
264.929796	-202.418365	-264.929796	202.418365
263.9764	-203.133698	-263.9764	203.133698
263.022824	-203.252487	-263.022824	203.252487
262.069069	-201.703156	-262.069069	201.703156
261.115135	-204.087021	-261.115135	204.087021
260.16102	-198.603455	-260.16102	198.603455
259.206727	-200.98761	-259.206727	200.98761
258.252253	-199.319016	-258.252253	199.319016
257.2976	-200.987991	-257.2976	200.987991
256.342767	-201.106766	-256.342767	201.106766
255.387755	-203.848648	-255.387755	203.848648
254.432563	-205.994446	-254.432563	205.994446
253.477192	-207.30574	-253.477192	207.30574
252.521641	-206.828979	-252.521641	206.828979
251.56591	-205.994736	-251.56591	205.994736
250.61	-206.828934	-250.61	206.828934
249.65391	-207.425339	-249.65391	207.425339
248.697641	-204.564056	-248.697641	204.564056
247.741192	-207.067383	-247.741192	207.067383
246.784563	-203.84903	-246.784563	203.84903
245.827755	-202.895187	-245.827755	202.895187
244.870767	-200.749603	-244.870767	200.749603
243.9136	-197.411713	-243.9136	197.411713
242.956253	-196.934647	-242.956253	196.934647
241.998727	-193.000854	-241.998727	193.000854
241.04102	-192.88176	-241.04102	192.88176
240.083135	-189.662964	-240.083135	189.662964
239.125069	-190.974258	-239.125069	190.974258
238.166824	-188.590057	-238.166824	188.590057
237.2084	-185.252106	-237.2084	185.252106
236.249796	-184.06015	-236.249796	184.06015
235.291012	-181.675751	-235.291012	181.675751
234.332049	-182.629349	-234.332049	182.629349
233.372906	-180.841202	-233.372906	180.841202
232.413584	-183.22551	-232.413584	183.22551
231.454082	-184.059891	-231.454082	184.059891
230.4944	-182.272095	-230.4944	182.272095
229.534539	-183.702499	-229.534539	183.702499
228.574498	-182.629364	-228.574498	182.629364
227.614278	-185.609955	-227.614278	185.609955
226.653878	-184.059891	-226.653878	184.059891
225.693298	-182.987152	-225.693298	182.987152
224.732539	-183.1064	-224.732539	183.1064
223.7716	-184.537109	-223.7716	184.537109
222.810482	-185.848114	-222.810482	185.848114
221.849184	-182.987106	-221.849184	182.987106
220.887706	-183.940659	-220.887706	183.940659
219.926049	-184.059906	-219.926049	184.059906
218.964212	-184.656311	-218.964212	184.656311
218.002196	-183.225388	-218.002196	183.225388
217.04	-181.318207	-217.04	181.318207
216.077624	-180.483688	-216.077624	180.483688
215.115069	-177.264999	-215.115069	177.264999
214.152335	-176.669037	-214.152335	176.669037
213.18942	-174.761551	-213.18942	174.761551
212.226327	-175.953857	-212.226327	175.953857
211.263053	-174.999939	-211.263053	174.999939
210.2996	-171.185501	-210.2996	171.185501
209.335967	-171.304596	-209.335967	171.304596
208.372155	-172.377457	-208.372155	172.377457
207.408163	-172.735046	-207.408163	172.735046
206.443992	-172.138962	-206.443992	172.138962
205.479641	-170.231506	-205.479641	170.231506
204.51511	-172.019791	-204.51511	172.019791
203.5504	-172.615845	-203.5504	172.615845
202.58551	-169.873993	-202.58551	169.873993
201.620441	-169.516541	-201.620441	169.516541
200.655192	-168.920395	-200.655192	168.920395
199.689763	-169.993454	-199.689763	169.993454
198.724155	-169.278046	-198.724155	169.278046
197.758367	-167.012848	-197.758367	167.012848
196.7924	-165.582413	-196.7924	165.582413
195.826253	-166.893753	-195.826253	166.893753
194.859927	-165.701843	-194.859927	165.701843
193.89342	-165.701553	-193.89342	165.701553
192.926735	-162.840851	-192.926735	162.840851
191.959869	-163.317749	-191.959869	163.317749
190.992824	-162.959808	-190.992824	162.959808
190.0256	-161.887207	-190.0256	161.887207
189.058196	-160.098999	-189.058196	160.098999
188.090612	-161.767944	-188.090612	161.767944
187.122849	-163.675156	-187.122849	163.675156
186.154906	-160.575638	-186.154906	160.575638
185.186784	-160.933548	-185.186784	160.933548
184.218482	-161.887299	-184.218482	161.887299
183.25	-159.503006	-183.25	159.503006
182.281339	-159.145294	-182.281339	159.145294
181.312498	-154.019409	-181.312498	154.019409
180.343478	-155.330505	-180.343478	155.330505
179.374278	-153.303848	-179.374278	153.303848
178.404898	-150.800644	-178.404898	150.800644
177.435339	-148.297195	-177.435339	148.297195
176.4656	-146.986053	-176.4656	146.986053
175.495682	-144.12471	-175.495682	144.12471
174.525584	-141.979355	-174.525584	141.979355
173.555306	-139.952759	-173.555306	139.952759
172.584849	-141.62146	-172.584849	141.62146
171.614212	-138.522202	-171.614212	138.522202
170.643396	-136.018539	-170.643396	136.018539
169.6724	-133.872742	-169.6724	133.872742
168.701224	-138.045349	-168.701224	138.045349
167.729869	-136.137909	-167.729869	136.137909
166.758335	-135.06485	-166.758335	135.06485
165.78662	-133.157394	-165.78662	133.157394
164.814727	-129.34285	-164.814727	129.34285
163.842653	-132.323105	-163.842653	132.323105
162.8704	-129.819641	-162.8704	129.819641
161.897967	-129.819611	-161.897967	129.819611
160.925355	-131.250046	-160.925355	131.250046
159.952563	-130.773254	-159.952563	130.773254
158.979592	-128.98555	-158.979592	128.98555
158.006441	-129.700592	-158.006441	129.700592
157.03311	-130.29686	-157.03311	130.29686
156.0596	-127.197357	-156.0596	127.197357
155.08591	-126.601311	-155.08591	126.601311
154.112041	-125.289864	-154.112041	125.289864
153.137992	-123.74015	-153.137992	123.74015
152.163763	-120.997986	-152.163763	120.997986
151.189355	-118.018204	-151.189355	118.018204
150.214767	-117.302544	-150.214767	117.302544
149.24	-116.70665	-149.24	116.70665
148.265053	-114.79921	-148.265053	114.79921
147.289927	-113.011345	-147.289927	113.011345
146.31462	-110.388405	-146.31462	110.388405
145.339135	-111.342209	-145.339135	111.342209
144.363469	-109.315857	-144.363469	109.315857
143.387624	-107.050751	-143.387624	107.050751
142.4116	-105.739456	-142.4116	105.739456
141.435396	-106.573906	-141.435396	106.573906
140.459012	-104.070755	-140.459012	104.070755
139.482449	-101.924652	-139.482449	101.924652
138.505706	-102.401695	-138.505706	102.401695
137.528784	-101.209747	-137.528784	101.209747
136.551682	-100.732452	-136.551682	100.732452
135.5744	-101.448151	-135.5744	101.448151
134.596939	-100.017548	-134.596939	100.017548
133.619298	-101.209343	-133.619298	101.209343
132.641478	-99.540451	-132.641478	99.540451
131.663478	-103.236305	-131.663478	103.236305
130.685298	-101.566902	-130.685298	101.566902
129.706939	-100.613304	-129.706939	100.613304
128.7284	-100.613647	-128.7284	100.613647
127.749682	-99.778999	-127.749682	99.778999
126.770784	-100.494347	-126.770784	100.494347
125.791706	-98.586899	-125.791706	98.586899
124.812449	-98.110046	-124.812449	98.110046
123.833012	-95.010651	-123.833012	95.010651
122.853396	-93.579597	-122.853396	93.579597
121.8736	-92.626053	-121.8736	92.626053
120.893624	-90.480148	-120.893624	90.480148
119.913469	-89.526352	-119.913469	89.526352
118.933135	-84.281151	-118.933135	84.281151
117.95262	-86.546501	-117.95262	86.546501
116.971927	-85.711754	-116.971927	85.711754
115.991053	-86.188553	-115.991053	86.188553
115.01	-85.592598	-115.01	85.592598
114.028767	-84.40065	-114.028767	84.40065
113.047355	-83.566101	-113.047355	83.566101
112.065763	-81.301048	-112.065763	81.301048
111.083992	-79.512695	-111.083992	79.512695
110.102041	-77.009399	-110.102041	77.009399
109.11991	-76.532547	-109.11991	76.532547
108.1376	-77.366959	-108.1376	77.366959
107.15511	-75.101944	-107.15511	75.101944
106.172441	-72.718109	-106.172441	72.718109
105.189592	-71.049057	-105.189592	71.049057
104.206563	-74.148399	-104.206563	74.148399
103.223355	-73.075401	-103.223355	73.075401
102.239967	-71.883545	-102.239967	71.883545
101.2564	-71.287254	-101.2564	71.287254
100.272653	-70.452751	-100.272653	70.452751
99.288727	-70.691101	-99.288727	70.691101
98.30462	-69.499451	-98.30462	69.499451
97.320335	-65.088448	-97.320335	65.088448
96.335869	-65.326897	-96.335869	65.326897
95.351224	-65.684341	-95.351224	65.684341
94.3664	-65.565292	-94.3664	65.565292
93.381396	-62.704304	-93.381396	62.704304
92.396212	-63.538857	-92.396212	63.538857
91.410849	-62.8237	-91.410849	62.8237
90.425306	-59.0089	-90.425306	59.0089
89.439584	-58.889503	-89.439584	58.889503
88.453682	-54.35955	-88.453682	54.35955
87.4676	-51.9757	-87.4676	51.9757
86.481339	-50.664295	-86.481339	50.664295
85.494898	-50.902706	-85.494898	50.902706
84.508278	-50.187405	-84.508278	50.187405
83.521478	-47.922401	-83.521478	47.922401
82.534498	-49.471897	-82.534498	49.471897
81.547339	-48.399292	-81.547339	48.399292
80.56	-47.922348	-80.56	47.922348
79.572482	-47.326405	-79.572482	47.326405
78.584784	-43.273045	-78.584784	43.273045
77.596906	-46.253544	-77.596906	46.253544
76.608849	-43.15395	-76.608849	43.15395
75.620612	-44.2267	-75.620612	44.2267
74.632196	-41.723503	-74.632196	41.723503
73.6436	-41.6045	-73.6436	41.6045
72.654824	-42.796501	-72.654824	42.796501
71.665869	-38.386002	-71.665869	38.386002
70.676735	-37.074497	-70.676735	37.074497
69.68742	-37.551003	-69.68742	37.551003
68.697927	-37.909	-68.697927	37.909
67.708253	-39.100994	-67.708253	39.100994
66.7184	-39.339001	-66.7184	39.339001
65.728367	-40.292496	-65.728367	40.292496
64.738155	-39.815491	-64.738155	39.815491
63.747763	-41.842506	-63.747763	41.842506
62.757192	-38.265999	-62.757192	38.265999
61.766441	-38.862	-61.766441	38.862
60.77551	-37.55101	-60.77551	37.55101
59.7844	-37.431503	-59.7844	37.431503
58.79311	-35.047501	-58.79311	35.047501
57.801641	-36.835999	-57.801641	36.835999
56.809992	-33.378502	-56.809992	33.378502
55.818163	-35.643501	-55.818163	35.643501
54.826155	-31.351997	-54.826155	31.351997
53.833967	-32.066994	-53.833967	32.066994
52.8416	-29.563995	-52.8416	29.563995
51.849053	-28.967499	-51.849053	28.967499
50.856327	-28.491005	-50.856327	28.491005
49.86342	-26.583496	-49.86342	26.583496
48.870335	-25.391502	-48.870335	25.391502
47.877069	-24.080498	-47.877069	24.080498
46.883624	-21.457504	-46.883624	21.457504
45.89	-22.530502	-45.89	22.530502
44.896196	-21.458	-44.896196	21.458
43.902212	-20.623497	-43.902212	20.623497
42.908049	-19.549995	-42.908049	19.549995
41.913706	-20.265503	-41.913706	20.265503
40.919184	-19.311996	-40.919184	19.311996
39.924482	-20.384995	-39.924482	20.384995
38.9296	-19.549995	-38.9296	19.549995
37.934539	-20.146507	-37.934539	20.146507
36.939298	-18.239006	-36.939298	18.239006
35.943878	-16.808502	-35.943878	16.808502
34.948278	-18.000504	-34.948278	18.000504
33.952498	-17.404503	-33.952498	17.404503
32.956539	-19.312004	-32.956539	19.312004
31.9604	-18.478004	-31.9604	18.478004
30.964082	-17.762497	-30.964082	17.762497
29.967584	-19.431496	-29.967584	19.431496
28.970906	-17.881493	-28.970906	17.881493
27.974049	-18.239494	-27.974049	18.239494
26.977012	-16.928497	-26.977012	16.928497
25.979796	-17.405495	-25.979796	17.405495
24.9824	-15.617004	-24.9824	15.617004
23.984824	-17.882004	-23.984824	17.882004
22.987069	-15.735992	-22.987069	15.735992
21.989135	-14.782509	-21.989135	14.782509
20.99102	-12.279495	-20.99102	12.279495
19.992727	-11.086998	-19.992727	11.086998
18.994253	-8.702499	-18.994253	8.702499
17.9956	-11.444504	-17.9956	11.444504
16.996767	-9.655998	-16.996767	9.655998
15.997755	-11.206001	-15.997755	11.206001
14.998563	-9.536995	-14.998563	9.536995
13.999192	-10.133011	-13.999192	10.133011
12.999641	-10.848503	-12.999641	10.848503
11.99991	-11.921501	-11.99991	11.921501
11	-11.563995	-11	11.563995
9.99991	-10.371994	-9.99991	10.371994
8.999641	-9.059998	-8.999641	9.059998
7.999192	-9.179001	-7.999192	9.179001
6.998563	-10.490501	-6.998563	10.490501
5.997755	-9.179497	-5.997755	9.179497
4.996767	-9.775505	-4.996767	9.775505
3.9956	-8.582993	-3.9956	8.582993
2.994253	-6.675507	-2.994253	6.675507
1.992727	-8.583	-1.992727	8.583
0.99102	-8.583504	-0.99102	8.583504
-0.010865	-7.153008	0.010865	7.153008
-1.012931	-5.007011	1.012931	5.007011
-2.015176	-0.119499	2.015176	0.119499
-3.0176	-1.07251	3.0176	1.07251
-4.020204	-0.119499	4.020204	0.119499
-5.022988	0.476997	5.022988	-0.476997
-6.025951	-0.238495	6.025951	0.238495
-7.029094	1.192001	7.029094	-1.192001
-8.032416	0.834496	8.032416	-0.834496
-9.035918	3.456985	9.035918	-3.456985
-10.0396	2.264999	10.0396	-2.264999
-11.043461	3.337997	11.043461	-3.337997
-12.047502	5.722	12.047502	-5.722
-13.051722	5.364494	13.051722	-5.364494
-14.056122	6.794998	14.056122	-6.794998
-15.060702	7.271507	15.060702	-7.271507
-16.065461	8.583504	16.065461	-8.583504
-17.0704	8.941002	17.0704	-8.941002
-18.075518	6.794998	18.075518	-6.794998
-19.080816	6.080017	19.080816	-6.080017
-20.086294	5.125992	20.086294	-5.125992
-21.091951	8.344505	21.091951	-8.344505
-22.097788	8.344498	22.097788	-8.344498
-23.103804	7.390991	23.103804	-7.390991
-24.11	10.252007	24.11	-10.252007
-25.116376	8.82151	25.116376	-8.82151
-26.122931	10.848	26.122931	-10.848
-27.129665	11.562988	27.129665	-11.562988
-28.13658	11.444	28.13658	-11.444
-29.143673	10.491013	29.143673	-10.491013
-30.150947	11.563995	30.150947	-11.563995
-31.1584	13.471001	31.1584	-13.471001
-32.166033	13.232506	32.166033	-13.232506
-33.173845	14.543999	33.173845	-14.543999
-34.181837	15.735992	34.181837	-15.735992
-35.190008	17.762497	35.190008	-17.762497
-36.198359	19.073997	36.198359	-19.073997
-37.20689	19.551003	37.20689	-19.551003
-38.2156	19.908493	38.2156	-19.908493
-39.22449	18.478004	39.22449	-18.478004
-40.233559	19.073997	40.233559	-19.073997
-41.242808	20.265999	41.242808	-20.265999
-42.252237	21.69651	42.252237	-21.69651
-43.261845	21.696503	43.261845	-21.696503
-44.271633	23.007988	44.271633	-23.007988
-45.2816	23.961502	45.2816	-23.961502
-46.291747	24.080994	46.291747	-24.080994
-47.302073	24.676994	47.302073	-24.676994
-48.31258	25.749504	48.31258	-25.749504
-49.323265	27.656998	49.323265	-27.656998
-50.334131	27.656998	50.334131	-27.656998
-51.345176	30.398499	51.345176	-30.398499
-52.3564	30.279488	52.3564	-30.279488
-53.367804	29.444992	53.367804	-29.444992
-54.379388	26.584496	54.379388	-26.584496
-55.391151	30.994492	55.391151	-30.994492
-56.403094	30.398491	56.403094	-30.398491
-57.415216	32.306496	57.415216	-32.306496
-58.427518	34.094498	58.427518	-34.094498
-59.44	34.810005	59.44	-34.810005
-60.452661	34.809502	60.452661	-34.809502
-61.465502	33.259514	61.465502	-33.259514
-62.478522	32.664001	62.478522	-32.664001
-63.491722	34.332497	63.491722	-34.332497
-64.505102	36.359505	64.505102	-36.359505
-65.518661	38.624496	65.518661	-38.624496
-66.5324	39.458992	66.5324	-39.458992
-67.546318	39.816505	67.546318	-39.816505
-68.560416	39.339508	68.560416	-39.339508
-69.574694	38.624496	69.574694	-38.624496
-70.589151	38.147491	70.589151	-38.147491
-71.603788	39.220497	71.603788	-39.220497
-72.618604	40.173996	72.618604	-40.173996
-73.6336	39.3395	73.6336	-39.3395
-74.648776	39.100998	74.648776	-39.100998
-75.664131	39.3395	75.664131	-39.3395
-76.679665	40.889	76.679665	-40.889
-77.69538	40.769997	77.69538	-40.769997
-78.711273	42.796494	78.711273	-42.796494
-79.727347	41.724007	79.727347	-41.724007
-80.7436	42.676987	80.7436	-42.676987
-81.760033	43.630997	81.760033	-43.630997
-82.776645	44.942001	82.776645	-44.942001
-83.793437	42.796494	83.793437	-42.796494
-84.810408	43.749992	84.810408	-43.749992
-85.827559	43.98851	85.827559	-43.98851
-86.84489	43.512001	86.84489	-43.512001
-87.8624	44.584496	87.8624	-44.584496
-88.88009	45.300003	88.88009	-45.300003
-89.897959	47.922508	89.897959	-47.922508
-90.916008	46.849495	90.916008	-46.849495
-91.934237	50.545494	91.934237	-50.545494
-92.952645	50.068497	92.952645	-50.068497
-93.971233	53.882996	93.971233	-53.882996
-94.99	51.975998	94.99	-51.975998
-96.008947	52.571999	96.008947	-52.571999
-97.028073	55.790489	97.028073	-55.790489
-98.04738	54.598488	98.04738	-54.598488
-99.066865	53.764	99.066865	-53.764
-100.086531	55.55201	100.086531	-55.55201
-101.106376	56.982506	101.106376	-56.982506
-102.1264	57.101494	102.1264	-57.101494
-103.146604	58.174995	103.146604	-58.174995
-104.166988	61.27401	104.166988	-61.27401
-105.187551	58.889992	105.187551	-58.889992
-106.208294	61.154503	106.208294	-61.154503
-107.229216	61.273994	107.229216	-61.273994
-108.250318	63.061996	108.250318	-63.061996
-109.2716	60.916496	109.2716	-60.916496
-110.293061	60.797012	110.293061	-60.797012
-111.314702	59.843498	111.314702	-59.843498
-112.336522	61.392998	112.336522	-61.392998
-113.358522	61.989006	113.358522	-61.989006
-114.380702	62.823494	114.380702	-62.823494
-115.403061	61.869995	115.403061	-61.869995
-116.4256	62.943008	116.4256	-62.943008
-117.448318	64.850502	117.448318	-64.850502
-118.471216	66.757484	118.471216	-66.757484
-119.494294	66.996498	119.494294	-66.996498
-120.517551	68.306999	120.517551	-68.306999
-121.540988	68.545998	121.540988	-68.545998
-122.564604	68.784012	122.564604	-68.784012
-123.5884	68.784492	123.5884	-68.784492
-124.612376	69.261002	124.612376	-69.261002
-125.636531	69.499504	125.636531	-69.499504
-126.660865	71.16851	126.660865	-71.16851
-127.68538	72.480003	127.68538	-72.480003
-128.710073	71.049507	128.710073	-71.049507
-129.734947	71.526001	129.734947	-71.526001
-130.76	72.956497	130.76	-72.956497
-131.785233	74.387001	131.785233	-74.387001
-132.810645	74.387001	132.810645	-74.387001
-133.836237	73.909988	133.836237	-73.909988
-134.862008	74.029495	134.862008	-74.029495
-135.887959	75.698509	135.887959	-75.698509
-136.91409	75.698486	136.91409	-75.698486
-137.9404	73.910492	137.9404	-73.910492
-138.96689	74.983498	138.96689	-74.983498
-139.993559	76.413506	139.993559	-76.413506
-141.020408	75.459496	141.020408	-75.459496
-142.047437	75.340508	142.047437	-75.340508
-143.074645	77.248001	143.074645	-77.248001
-144.102033	78.678993	144.102033	-78.678993
-145.1296	79.036491	145.1296	-79.036491
-146.157347	78.559494	146.157347	-78.559494
-147.185273	78.320999	147.185273	-78.320999
-148.21338	78.917	148.21338	-78.917
-149.241665	82.970512	149.241665	-82.970512
-150.270131	84.996498	150.270131	-84.996498
-151.298776	86.069496	151.298776	-86.069496
-152.3276	85.3545	152.3276	-85.3545
-153.356604	87.618996	153.356604	-87.618996
-154.385788	86.546494	154.385788	-86.546494
-155.415151	87.976494	155.415151	-87.976494
-156.444694	88.453499	156.444694	-88.453499
-157.474416	88.930496	157.474416	-88.930496
-158.504318	89.527016	158.504318	-89.527016
-159.5344	90.241997	159.5344	-90.241997
-160.564661	91.314507	160.564661	-91.314507
-161.595102	92.506996	161.595102	-92.506996
-162.625722	93.579994	162.625722	-93.579994
-163.656522	95.248497	163.656522	-95.248497
-164.687502	96.083504	164.687502	-96.083504
-165.718661	98.109497	165.718661	-98.109497
-166.75	96.678993	166.75	-96.678993
-167.781518	97.870995	167.781518	-97.870995
-168.813216	99.898003	168.813216	-99.898003
-169.845094	101.56649	169.845094	-101.56649
-170.877151	104.189507	170.877151	-104.189507
-171.909388	105.143005	171.909388	-105.143005
-172.941804	104.904488	172.941804	-104.904488
-173.9744	107.169502	173.9744	-107.169502
-175.007176	107.408012	175.007176	-107.408012
-176.040131	110.149994	176.040131	-110.149994
-177.073265	110.507484	177.073265	-110.507484
-178.10658	110.507507	178.10658	-110.507507
-179.140073	110.150002	179.140073	-110.150002
-180.173747	111.937996	180.173747	-111.937996
-181.2076	111.222992	181.2076	-111.222992
-182.241633	112.176506	182.241633	-112.176506
-183.275845	112.5345	183.275845	-112.5345
-184.310237	113.725998	184.310237	-113.725998
-185.344808	113.130013	185.344808	-113.130013
-186.379559	113.964508	186.379559	-113.964508
-187.41449	113.129997	187.41449	-113.129997
-188.4496	113.487488	188.4496	-113.487488
-189.48489	111.103493	189.48489	-111.103493
-190.520359	112.533997	190.520359	-112.533997
-191.556008	110.030495	191.556008	-110.030495
-192.591837	111.103516	192.591837	-111.103516
-193.627845	111.580482	193.627845	-111.580482
-194.664033	112.653511	194.664033	-112.653511
-195.7004	113.964493	195.7004	-113.964493
-196.736947	111.1035	196.736947	-111.1035
-197.773673	112.176506	197.773673	-112.176506
-198.81058	115.514488	198.81058	-115.514488
-199.847665	111.461006	199.847665	-111.461006
-200.884931	112.056999	200.884931	-112.056999
-201.922376	111.938011	201.922376	-111.938011
-202.96	112.892006	202.96	-112.892006
-203.997804	113.3685	203.997804	-113.3685
-205.035788	113.725998	205.035788	-113.725998
-206.073951	113.249496	206.073951	-113.249496
-207.112294	113.606995	207.112294	-113.606995
-208.150816	111.580498	208.150816	-111.580498
-209.189518	109.554001	209.189518	-109.554001
-210.2284	110.030502	210.2284	-110.030502
-211.267461	114.322495	211.267461	-114.322495
-212.306702	117.540993	212.306702	-117.540993
-213.346122	118.971489	213.346122	-118.971489
-214.385722	118.61348	214.385722	-118.61348
-215.425502	121.474495	215.425502	-121.474495
-216.465461	122.428001	216.465461	-122.428001
-217.5056	121.475006	217.5056	-121.475006
-218.545918	126.719994	218.545918	-126.719994
-219.586416	126.958496	219.586416	-126.958496
-220.627094	130.653992	220.627094	-130.653992
-221.667951	128.150513	221.667951	-128.150513
-222.708988	133.037994	222.708988	-133.037994
-223.750204	133.991516	223.750204	-133.991516
-224.7916	131.607513	224.7916	-131.607513
-225.833176	135.183502	225.833176	-135.183502
-226.874931	134.110992	226.874931	-134.110992
-227.916865	134.945496	227.916865	-134.945496
-228.95898	135.779999	228.95898	-135.779999
-230.001273	134.826508	230.001273	-134.826508
-231.043747	132.442001	231.043747	-132.442001
-232.0864	132.442001	232.0864	-132.442001
-233.129233	133.634003	233.129233	-133.634003
-234.172245	133.156982	234.172245	-133.156982
-235.215437	134.826508	235.215437	-134.826508
-236.258808	138.045013	236.258808	-138.045013
-237.302359	138.998505	237.302359	-138.998505
-238.34609	138.640991	238.34609	-138.640991
-239.39	138.76001	239.39	-138.76001
-240.43409	138.998505	240.43409	-138.998505
-241.478359	140.429001	241.478359	-140.429001
-242.522808	140.667511	242.522808	-140.667511
-243.567437	139.832977	243.567437	-139.832977
-244.612245	141.501495	244.612245	-141.501495
-245.657233	141.979004	245.657233	-141.979004
-246.7024	141.859497	246.7024	-141.859497
-247.747747	141.382507	247.747747	-141.382507
-248.793273	143.528503	248.793273	-143.528503
-249.83898	141.501999	249.83898	-141.501999
-250.884865	142.694	250.884865	-142.694
-251.930931	144.243988	251.930931	-144.243988
-252.977176	143.647491	252.977176	-143.647491
-254.0236	142.813507	254.0236	-142.813507
-255.070204	142.21701	255.070204	-142.21701
-256.116988	144.362991	256.116988	-144.362991
-257.163951	144.839996	257.163951	-144.839996
-258.211094	141.382492	258.211094	-141.382492
-259.258416	144.362488	259.258416	-144.362488
-260.305918	142.932007	260.305918	-142.932007
-261.3536	143.647491	261.3536	-143.647491
-262.401461	144.005493	262.401461	-144.005493
-263.449502	142.574982	263.449502	-142.574982
-264.497722	142.097992	264.497722	-142.097992
-265.546122	142.21701	265.546122	-142.21701
-266.594702	142.336517	266.594702	-142.336517
-267.643461	141.979004	267.643461	-141.979004
-268.6924	140.071503	268.6924	-140.071503
-269.741518	141.383011	269.741518	-141.383011
-270.790816	145.316498	270.790816	-145.316498
-271.840294	147.462494	271.840294	-147.462494
-272.889951	145.792999	272.889951	-145.792999
-273.939788	144.243988	273.939788	-144.243988
-274.989804	146.031494	274.989804	-146.031494
-276.04	149.488998	276.04	-149.488998
-277.090376	146.747498	277.090376	-146.747498
-278.140931	147.10498	278.140931	-147.10498
-279.191665	147.820007	279.191665	-147.820007
-280.24258	149.1315	280.24258	-149.1315
-281.293673	149.250519	281.293673	-149.250519
-282.344947	150.919495	282.344947	-150.919495
-283.3964	152.230988	283.3964	-152.230988
-284.448033	121.117485	284.448033	-121.117485
-285.499845	210.167007	285.499845	-210.167007
-286.551837	203.49115	286.551837	-203.49115
-287.604008	205.040894	287.604008	-205.040894
-288.656359	203.848999	288.656359	-203.848999
-289.70889	210.524658	289.70889	-210.524658
-290.7616	212.670197	290.7616	-212.670197
-291.81449	211.358902	291.81449	-211.358902
-292.867559	215.054657	292.867559	-215.054657
-293.920808	220.06102	293.920808	-220.06102
-294.974237	228.525299	294.974237	-228.525299
-296.027845	227.810074	296.027845	-227.810074
-297.081633	228.048141	297.081633	-228.048141
-298.1356	227.213715	298.1356	-227.213715
-299.189747	229.71727	299.189747	-229.71727
-300.244073	229.955444	300.244073	-229.955444
-301.29858	231.386246	301.29858	-231.386246
-302.353265	230.432404	302.353265	-230.432404
-303.408131	231.267044	303.408131	-231.267044
-304.463176	232.697525	304.463176	-232.697525
-305.5184	236.869644	305.5184	-236.869644
-306.573804	236.988861	306.573804	-236.988861
-307.629388	239.492172	307.629388	-239.492172
-308.685151	239.849869	308.685151	-239.849869
-309.741094	243.903183	309.741094	-243.903183
-310.797216	247.12204	310.797216	-247.12204
-311.853518	245.214447	311.853518	-245.214447
-312.91	243.784058	312.91	-243.784058
-313.966661	243.068649	313.966661	-243.068649
-315.023502	245.691299	315.023502	-245.691299
-316.080522	248.790558	316.080522	-248.790558
-317.137722	248.910675	317.137722	-248.910675
-318.195102	246.884201	318.195102	-246.884201
-319.252661	246.645126	319.252661	-246.645126
-320.3104	249.506866	320.3104	-249.506866
-321.368318	248.434036	321.368318	-248.434036
-322.426416	251.414047	322.426416	-251.414047
-323.484694	248.553268	323.484694	-248.553268
-324.543151	248.791885	324.543151	-248.791885
-325.601788	249.745361	325.601788	-249.745361
-326.660604	248.553238	326.660604	-248.553238
-327.7196	246.16893	327.7196	-246.16893
-328.778776	244.738754	328.778776	-244.738754
-329.838131	247.241684	329.838131	-247.241684
-330.897665	246.050049	330.897665	-246.050049
-331.95738	246.526428	331.95738	-246.526428
-333.017273	250.818436	333.017273	-250.818436
-334.077347	249.2686	334.077347	-249.2686
-335.1376	248.79184	335.1376	-248.79184
-336.198033	249.387512	336.198033	-249.387512
-337.258645	250.460648	337.258645	-250.460648
-338.319437	251.53334	338.319437	-251.53334
-339.380408	252.248657	339.380408	-252.248657
-340.441559	252.606552	340.441559	-252.606552
-341.50289	253.202164	341.50289	-253.202164
-342.5644	254.513718	342.5644	-254.513718
-343.62609	253.202255	343.62609	-253.202255
-344.687959	250.341568	344.687959	-250.341568
-345.750008	254.275467	345.750008	-254.275467
-346.812237	253.083115	346.812237	-253.083115
-347.874645	252.129669	347.874645	-252.129669
-348.937233	249.745193	348.937233	-249.745193
-350	250.341171	350	-250.341171
