# Supplementary material for: Spontaneous time-reversal symmetry breaking in twisted double bilayer graphene
Source: Nat Commun. 2022 Oct 29;13:6468. doi: 10.1038/s41467-022-34192-x (PMC9617879; doi:10.1038/s41467-022-34192-x)
Supplement: Supplementary file 2 — Source Data [file 41467_2022_34192_MOESM2_ESM.zip › Source_Data/Figure2/Fig2e/nu_3_56.txt]

350	-387.909515	-350	387.909515
349.062767	-390.293518	-349.062767	390.293518
348.125355	-391.485535	-348.125355	391.485535
347.187763	-390.770508	-347.187763	390.770508
346.249992	-388.863007	-346.249992	388.863007
345.312041	-389.578522	-345.312041	389.578522
344.37391	-387.432526	-344.37391	387.432526
343.4356	-385.763489	-343.4356	385.763489
342.49711	-385.882996	-342.49711	385.882996
341.558441	-388.386017	-341.558441	388.386017
340.619592	-387.074982	-340.619592	387.074982
339.680563	-386.240509	-339.680563	386.240509
338.741355	-390.294006	-338.741355	390.294006
337.801967	-389.816498	-337.801967	389.816498
336.8624	-389.339966	-336.8624	389.339966
335.922653	-388.386475	-335.922653	388.386475
334.982727	-391.127991	-334.982727	391.127991
334.04262	-385.763489	-334.04262	385.763489
333.102335	-385.644501	-333.102335	385.644501
332.161869	-381.71051	-332.161869	381.71051
331.221224	-381.471985	-331.221224	381.471985
330.2804	-377.061493	-330.2804	377.061493
329.339396	-375.869476	-329.339396	375.869476
328.398212	-377.657471	-328.398212	377.657471
327.456849	-375.630981	-327.456849	375.630981
326.515306	-377.895996	-326.515306	377.895996
325.573584	-375.988495	-325.573584	375.988495
324.631682	-378.968506	-324.631682	378.968506
323.6896	-380.280029	-323.6896	380.280029
322.747339	-379.564972	-322.747339	379.564972
321.804898	-377.418488	-321.804898	377.418488
320.862278	-375.27301	-320.862278	375.27301
319.919478	-373.127502	-319.919478	373.127502
318.976498	-370.981506	-318.976498	370.981506
318.033339	-370.385498	-318.033339	370.385498
317.09	-368.597504	-317.09	368.597504
316.146482	-364.424988	-316.146482	364.424988
315.202784	-365.736511	-315.202784	365.736511
314.258906	-363.828979	-314.258906	363.828979
313.314849	-364.067505	-313.314849	364.067505
312.370612	-364.663513	-312.370612	364.663513
311.426196	-363.233002	-311.426196	363.233002
310.4816	-365.140503	-310.4816	365.140503
309.536824	-364.067505	-309.536824	364.067505
308.591869	-362.27951	-308.591869	362.27951
307.646735	-360.848999	-307.646735	360.848999
306.70142	-357.510986	-306.70142	357.510986
305.755927	-355.484009	-305.755927	355.484009
304.810253	-352.981018	-304.810253	352.981018
303.8644	-348.331512	-303.8644	348.331512
302.918367	-351.669495	-302.918367	351.669495
301.972155	-349.643005	-301.972155	349.643005
301.025763	-348.213013	-301.025763	348.213013
300.079192	-346.782471	-300.079192	346.782471
299.132441	-341.059998	-299.132441	341.059998
298.18551	-341.179504	-298.18551	341.179504
297.2384	-341.41748	-297.2384	341.41748
296.29111	-340.106506	-296.29111	340.106506
295.343641	-337.96051	-295.343641	337.96051
294.395992	-336.768494	-294.395992	336.768494
293.448163	-333.906982	-293.448163	333.906982
292.500155	-335.815002	-292.500155	335.815002
291.551967	-335.457031	-291.551967	335.457031
290.6036	-333.192017	-290.6036	333.192017
289.655053	-332.119476	-289.655053	332.119476
288.706327	-333.430511	-288.706327	333.430511
287.75742	-333.430481	-287.75742	333.430481
286.808335	-332.834503	-286.808335	332.834503
285.859069	-329.019989	-285.859069	329.019989
284.909624	-330.808014	-284.909624	330.808014
283.96	-331.284973	-283.96	331.284973
283.010196	-330.569519	-283.010196	330.569519
282.060212	-330.569519	-282.060212	330.569519
281.110049	-329.138489	-281.110049	329.138489
280.159706	-331.880981	-280.159706	331.880981
279.209184	-328.662506	-279.209184	328.662506
278.258482	-326.754486	-278.258482	326.754486
277.3076	-327.827515	-277.3076	327.827515
276.356539	-328.06601	-276.356539	328.06601
275.405298	-329.854004	-275.405298	329.854004
274.453878	-329.496979	-274.453878	329.496979
273.502278	-331.285004	-273.502278	331.285004
272.550498	-330.688995	-272.550498	330.688995
271.598539	-328.542999	-271.598539	328.542999
270.6464	-322.344116	-270.6464	322.344116
269.694082	-321.985992	-269.694082	321.985992
268.741584	-317.575684	-268.741584	317.575684
267.788906	-314.714722	-267.788906	314.714722
266.836049	-313.880096	-266.836049	313.880096
265.883012	-315.430084	-265.883012	315.430084
264.929796	-315.310516	-264.929796	315.310516
263.9764	-314.952911	-263.9764	314.952911
263.022824	-313.403259	-263.022824	313.403259
262.069069	-313.760712	-262.069069	313.760712
261.115135	-314.59552	-261.115135	314.59552
260.16102	-312.806976	-260.16102	312.806976
259.206727	-311.853729	-259.206727	311.853729
258.252253	-310.780518	-258.252253	310.780518
257.2976	-310.423187	-257.2976	310.423187
256.342767	-307.442596	-256.342767	307.442596
255.387755	-306.370117	-255.387755	306.370117
254.432563	-303.151428	-254.432563	303.151428
253.477192	-301.005798	-253.477192	301.005798
252.521641	-301.005493	-252.521641	301.005493
251.56591	-301.721008	-251.56591	301.721008
250.61	-302.913025	-250.61	302.913025
249.65391	-303.509003	-249.65391	303.509003
248.697641	-300.886475	-248.697641	300.886475
247.741192	-298.859497	-247.741192	298.859497
246.784563	-299.217499	-246.784563	299.217499
245.827755	-299.456024	-245.827755	299.456024
244.870767	-298.740692	-244.870767	298.740692
243.9136	-299.694153	-243.9136	299.694153
242.956253	-299.932861	-242.956253	299.932861
241.998727	-298.978821	-241.998727	298.978821
241.04102	-298.502075	-241.04102	298.502075
240.083135	-297.906158	-240.083135	297.906158
239.125069	-295.044891	-239.125069	295.044891
238.166824	-291.707123	-238.166824	291.707123
237.2084	-290.515259	-237.2084	290.515259
236.249796	-290.156799	-236.249796	290.156799
235.291012	-287.653198	-235.291012	287.653198
234.332049	-286.818787	-234.332049	286.818787
233.372906	-284.911194	-233.372906	284.911194
232.413584	-285.626556	-232.413584	285.626556
231.454082	-283.719299	-231.454082	283.719299
230.4944	-282.527191	-230.4944	282.527191
229.534539	-279.427856	-229.534539	279.427856
228.574498	-277.162994	-228.574498	277.162994
227.614278	-274.897552	-227.614278	274.897552
226.653878	-273.825012	-226.653878	273.825012
225.693298	-272.394562	-225.693298	272.394562
224.732539	-270.248535	-224.732539	270.248535
223.7716	-271.679138	-223.7716	271.679138
222.810482	-270.487152	-222.810482	270.487152
221.849184	-267.029999	-221.849184	267.029999
220.887706	-266.672089	-220.887706	266.672089
219.926049	-264.884247	-219.926049	264.884247
218.964212	-264.169159	-218.964212	264.169159
218.002196	-262.261719	-218.002196	262.261719
217.04	-259.639252	-217.04	259.639252
216.077624	-260.473694	-216.077624	260.473694
215.115069	-257.731903	-215.115069	257.731903
214.152335	-255.705154	-214.152335	255.705154
213.18942	-256.062897	-213.18942	256.062897
212.226327	-254.512741	-212.226327	254.512741
211.263053	-254.989899	-211.263053	254.989899
210.2996	-251.294312	-210.2996	251.294312
209.335967	-252.248093	-209.335967	252.248093
208.372155	-250.459808	-208.372155	250.459808
207.408163	-246.88356	-207.408163	246.88356
206.443992	-244.856766	-206.443992	244.856766
205.479641	-244.022644	-205.479641	244.022644
204.51511	-243.903	-204.51511	243.903
203.5504	-244.141449	-203.5504	244.141449
202.58551	-243.664642	-202.58551	243.664642
201.620441	-244.141907	-201.620441	244.141907
200.655192	-243.188141	-200.655192	243.188141
199.689763	-243.069	-199.689763	243.069
198.724155	-241.161591	-198.724155	241.161591
197.758367	-241.51889	-197.758367	241.51889
196.7924	-237.823654	-196.7924	237.823654
195.826253	-236.989105	-195.826253	236.989105
194.859927	-232.220703	-194.859927	232.220703
193.89342	-238.061996	-193.89342	238.061996
192.926735	-237.585052	-192.926735	237.585052
191.959869	-234.724396	-191.959869	234.724396
190.992824	-237.943008	-190.992824	237.943008
190.0256	-239.13504	-190.0256	239.13504
189.058196	-237.58551	-189.058196	237.58551
188.090612	-239.254303	-188.090612	239.254303
187.122849	-240.923355	-187.122849	240.923355
186.154906	-243.188004	-186.154906	243.188004
185.186784	-241.638611	-185.186784	241.638611
184.218482	-242.830597	-184.218482	242.830597
183.25	-239.850418	-183.25	239.850418
182.281339	-237.823608	-182.281339	237.823608
181.312498	-237.227737	-181.312498	237.227737
180.343478	-232.220856	-180.343478	232.220856
179.374278	-232.93634	-179.374278	232.93634
178.404898	-229.24054	-178.404898	229.24054
177.435339	-227.452667	-177.435339	227.452667
176.4656	-225.425995	-176.4656	225.425995
175.495682	-221.968643	-175.495682	221.968643
174.525584	-221.49205	-174.525584	221.49205
173.555306	-220.419006	-173.555306	220.419006
172.584849	-217.200409	-172.584849	217.200409
171.614212	-214.339157	-171.614212	214.339157
170.643396	-214.101044	-170.643396	214.101044
169.6724	-214.577606	-169.6724	214.577606
168.701224	-210.763245	-168.701224	210.763245
167.729869	-208.617401	-167.729869	208.617401
166.758335	-209.213318	-166.758335	209.213318
165.78662	-210.047958	-165.78662	210.047958
164.814727	-209.92836	-164.814727	209.92836
163.842653	-209.809204	-163.842653	209.809204
162.8704	-209.809601	-162.8704	209.809601
161.897967	-205.637161	-161.897967	205.637161
160.925355	-204.802643	-160.925355	204.802643
159.952563	-199.557465	-159.952563	199.557465
158.979592	-196.696152	-158.979592	196.696152
158.006441	-193.716003	-158.006441	193.716003
157.03311	-192.643448	-157.03311	192.643448
156.0596	-194.431564	-156.0596	194.431564
155.08591	-197.41185	-155.08591	197.41185
154.112041	-194.431549	-154.112041	194.431549
153.137992	-191.80896	-153.137992	191.80896
152.163763	-187.993988	-152.163763	187.993988
151.189355	-188.590057	-151.189355	188.590057
150.214767	-184.536957	-150.214767	184.536957
149.24	-184.537292	-149.24	184.537292
148.265053	-183.106308	-148.265053	183.106308
147.289927	-184.656357	-147.289927	184.656357
146.31462	-186.206055	-146.31462	186.206055
145.339135	-186.086853	-145.339135	186.086853
144.363469	-186.086594	-144.363469	186.086594
143.387624	-185.371506	-143.387624	185.371506
142.4116	-182.868011	-142.4116	182.868011
141.435396	-181.914459	-141.435396	181.914459
140.459012	-180.722443	-140.459012	180.722443
139.482449	-180.007202	-139.482449	180.007202
138.505706	-177.02684	-138.505706	177.02684
137.528784	-176.669449	-137.528784	176.669449
136.551682	-177.384552	-136.551682	177.384552
135.5744	-175.357758	-135.5744	175.357758
134.596939	-172.973709	-134.596939	172.973709
133.619298	-173.80809	-133.619298	173.80809
132.641478	-172.854645	-132.641478	172.854645
131.663478	-172.615952	-131.663478	172.615952
130.685298	-173.093109	-130.685298	173.093109
129.706939	-173.688995	-129.706939	173.688995
128.7284	-172.735489	-128.7284	172.735489
127.749682	-173.927643	-127.749682	173.927643
126.770784	-169.636047	-126.770784	169.636047
125.791706	-170.231842	-125.791706	170.231842
124.812449	-167.609299	-124.812449	167.609299
123.833012	-170.589401	-123.833012	170.589401
122.853396	-164.509857	-122.853396	164.509857
121.8736	-162.245087	-121.8736	162.245087
120.893624	-157.357544	-120.893624	157.357544
119.913469	-157.833893	-119.913469	157.833893
118.933135	-155.807449	-118.933135	155.807449
117.95262	-154.973343	-117.95262	154.973343
116.971927	-152.469498	-116.971927	152.469498
115.991053	-151.515991	-115.991053	151.515991
115.01	-150.323837	-115.01	150.323837
114.028767	-152.469604	-114.028767	152.469604
113.047355	-152.231155	-113.047355	152.231155
112.065763	-154.019501	-112.065763	154.019501
111.083992	-151.396942	-111.083992	151.396942
110.102041	-151.277802	-110.102041	151.277802
109.11991	-148.177643	-109.11991	148.177643
108.1376	-147.820297	-108.1376	147.820297
107.15511	-148.177551	-107.15511	148.177551
106.172441	-146.151138	-106.172441	146.151138
105.189592	-146.389343	-105.189592	146.389343
104.206563	-142.455597	-104.206563	142.455597
103.223355	-141.263443	-103.223355	141.263443
102.239967	-137.329498	-102.239967	137.329498
101.2564	-137.329605	-101.2564	137.329605
100.272653	-135.183701	-100.272653	135.183701
99.288727	-135.899155	-99.288727	135.899155
98.30462	-133.872757	-98.30462	133.872757
97.320335	-134.945755	-97.320335	134.945755
96.335869	-131.011398	-96.335869	131.011398
95.351224	-128.269852	-95.351224	128.269852
94.3664	-125.289452	-94.3664	125.289452
93.381396	-123.501251	-93.381396	123.501251
92.396212	-120.521194	-92.396212	120.521194
91.410849	-117.660194	-91.410849	117.660194
90.425306	-114.679916	-90.425306	114.679916
89.439584	-114.08358	-89.439584	114.08358
88.453682	-113.726372	-88.453682	113.726372
87.4676	-115.990974	-87.4676	115.990974
86.481339	-116.110504	-86.481339	116.110504
85.494898	-118.017761	-85.494898	118.017761
84.508278	-116.348579	-84.508278	116.348579
83.521478	-115.394974	-83.521478	115.394974
82.534498	-115.752563	-82.534498	115.752563
81.547339	-115.514023	-81.547339	115.514023
80.56	-112.653351	-80.56	112.653351
79.572482	-110.865608	-79.572482	110.865608
78.584784	-109.792549	-78.584784	109.792549
77.596906	-106.573807	-77.596906	106.573807
76.608849	-104.308746	-76.608849	104.308746
75.620612	-107.289146	-75.620612	107.289146
74.632196	-105.85865	-74.632196	105.85865
73.6436	-106.573898	-73.6436	106.573898
72.654824	-102.997482	-72.654824	102.997482
71.665869	-97.871651	-71.665869	97.871651
70.676735	-96.91774	-70.676735	96.91774
69.68742	-95.248688	-69.68742	95.248688
68.697927	-94.29525	-68.697927	94.29525
67.708253	-94.414261	-67.708253	94.414261
66.7184	-92.745499	-66.7184	92.745499
65.728367	-94.652695	-65.728367	94.652695
64.738155	-92.626396	-64.738155	92.626396
63.747763	-96.559998	-63.747763	96.559998
62.757192	-98.586548	-62.757192	98.586548
61.766441	-97.394653	-61.766441	97.394653
60.77551	-94.414246	-60.77551	94.414246
59.7844	-92.268738	-59.7844	92.268738
58.79311	-91.315155	-58.79311	91.315155
57.801641	-90.838341	-57.801641	90.838341
56.809992	-90.599548	-56.809992	90.599548
55.818163	-90.838242	-55.818163	90.838242
54.826155	-86.42749	-54.826155	86.42749
53.833967	-83.804749	-53.833967	83.804749
52.8416	-77.367508	-52.8416	77.367508
51.849053	-77.844498	-51.849053	77.844498
50.856327	-74.745003	-50.856327	74.745003
49.86342	-76.414009	-49.86342	76.414009
48.870335	-72.598999	-48.870335	72.598999
47.877069	-72.122498	-47.877069	72.122498
46.883624	-70.57251	-46.883624	70.57251
45.89	-70.692001	-45.89	70.692001
44.896196	-68.187996	-44.896196	68.187996
43.902212	-70.095505	-43.902212	70.095505
42.908049	-69.499496	-42.908049	69.499496
41.913706	-68.426506	-41.913706	68.426506
40.919184	-64.016006	-40.919184	64.016006
39.924482	-64.373512	-39.924482	64.373512
38.9296	-64.492493	-38.9296	64.492493
37.934539	-63.897018	-37.934539	63.897018
36.939298	-61.87001	-36.939298	61.87001
35.943878	-62.704506	-35.943878	62.704506
34.948278	-59.009499	-34.948278	59.009499
33.952498	-58.293495	-33.952498	58.293495
32.956539	-57.459007	-32.956539	57.459007
31.9604	-56.86351	-31.9604	56.86351
30.964082	-56.744507	-30.964082	56.744507
29.967584	-55.910004	-29.967584	55.910004
28.970906	-52.571999	-28.970906	52.571999
27.974049	-51.975998	-27.974049	51.975998
26.977012	-51.499001	-26.977012	51.499001
25.979796	-48.638	-25.979796	48.638
24.9824	-45.776505	-24.9824	45.776505
23.984824	-45.895988	-23.984824	45.895988
22.987069	-46.134491	-22.987069	46.134491
21.989135	-45.299988	-21.989135	45.299988
20.99102	-44.346001	-20.99102	44.346001
19.992727	-38.743492	-19.992727	38.743492
18.994253	-39.816498	-18.994253	39.816498
17.9956	-38.147507	-17.9956	38.147507
16.996767	-36.836517	-16.996767	36.836517
15.997755	-34.332497	-15.997755	34.332497
14.998563	-30.398491	-14.998563	30.398491
13.999192	-31.114502	-13.999192	31.114502
12.999641	-30.637512	-12.999641	30.637512
11.99991	-31.233009	-11.99991	31.233009
11	-35.763512	-11	35.763512
9.99991	-35.285995	-9.99991	35.285995
8.999641	-36.120506	-8.999641	36.120506
7.999192	-35.167496	-7.999192	35.167496
6.998563	-34.451996	-6.998563	34.451996
5.997755	-33.260002	-5.997755	33.260002
4.996767	-30.279495	-4.996767	30.279495
3.9956	-26.703003	-3.9956	26.703003
2.994253	-29.207001	-2.994253	29.207001
1.992727	-31.591011	-1.992727	31.591011
0.99102	-30.994492	-0.99102	30.994492
-0.010865	-32.663498	0.010865	32.663498
-1.012931	-28.968506	1.012931	28.968506
-2.015176	-31.948509	2.015176	31.948509
-3.0176	-28.133995	3.0176	28.133995
-4.020204	-26.822495	4.020204	26.822495
-5.022988	-23.723	5.022988	23.723
-6.025951	-23.126991	6.025951	23.126991
-7.029094	-20.027504	7.029094	20.027504
-8.032416	-20.265999	8.032416	20.265999
-9.035918	-18.597	9.035918	18.597
-10.0396	-19.193001	10.0396	19.193001
-11.043461	-18.001007	11.043461	18.001007
-12.047502	-16.451012	12.047502	16.451012
-13.051722	-16.689995	13.051722	16.689995
-14.056122	-12.63649	14.056122	12.63649
-15.060702	-10.490997	15.060702	10.490997
-16.065461	-9.536499	16.065461	9.536499
-17.0704	-8.463997	17.0704	8.463997
-18.075518	-6.795006	18.075518	6.795006
-19.080816	-4.887505	19.080816	4.887505
-20.086294	-5.841499	20.086294	5.841499
-21.091951	-6.4375	21.091951	6.4375
-22.097788	-6.795006	22.097788	6.795006
-23.103804	-7.390991	23.103804	7.390991
-24.11	-5.841003	24.11	5.841003
-25.116376	-5.125999	25.116376	5.125999
-26.122931	-5.245506	26.122931	5.245506
-27.129665	-5.36499	27.129665	5.36499
-28.13658	-6.080498	28.13658	6.080498
-29.143673	-4.411499	29.143673	4.411499
-30.150947	-3.338493	30.150947	3.338493
-31.1584	-0.714996	31.1584	0.714996
-32.166033	-0.476997	32.166033	0.476997
-33.173845	1.073006	33.173845	-1.073006
-34.181837	1.191994	34.181837	-1.191994
-35.190008	-0.357491	35.190008	0.357491
-36.198359	-2.504005	36.198359	2.504005
-37.20689	-0.119492	37.20689	0.119492
-38.2156	0.238495	38.2156	-0.238495
-39.22449	-0.834496	39.22449	0.834496
-40.233559	-0.715508	40.233559	0.715508
-41.242808	0.953995	41.242808	-0.953995
-42.252237	1.550003	42.252237	-1.550003
-43.261845	1.787994	43.261845	-1.787994
-44.271633	3.576492	44.271633	-3.576492
-45.2816	4.888	45.2816	-4.888
-46.291747	3.93399	46.291747	-3.93399
-47.302073	5.484001	47.302073	-5.484001
-48.31258	7.391502	48.31258	-7.391502
-49.323265	10.609993	49.323265	-10.609993
-50.334131	11.206001	50.334131	-11.206001
-51.345176	13.828499	51.345176	-13.828499
-52.3564	15.855011	52.3564	-15.855011
-53.367804	16.093498	53.367804	-16.093498
-54.379388	17.762985	54.379388	-17.762985
-55.391151	17.286003	55.391151	-17.286003
-56.403094	17.643501	56.403094	-17.643501
-57.415216	18.239494	57.415216	-18.239494
-58.427518	15.497505	58.427518	-15.497505
-59.44	15.974503	59.44	-15.974503
-60.452661	17.047501	60.452661	-17.047501
-61.465502	18.001015	61.465502	-18.001015
-62.478522	17.881493	62.478522	-17.881493
-63.491722	18.120506	63.491722	-18.120506
-64.505102	21.696495	64.505102	-21.696495
-65.518661	21.934998	65.518661	-21.934998
-66.5324	24.20002	66.5324	-24.20002
-67.546318	26.82251	67.546318	-26.82251
-68.560416	26.584007	68.560416	-26.584007
-69.574694	27.537491	69.574694	-27.537491
-70.589151	27.656998	70.589151	-27.656998
-71.603788	30.160492	71.603788	-30.160492
-72.618604	31.352501	72.618604	-31.352501
-73.6336	32.544495	73.6336	-32.544495
-74.648776	30.756493	74.648776	-30.756493
-75.664131	32.782997	75.664131	-32.782997
-76.679665	33.736496	76.679665	-33.736496
-77.69538	34.332993	77.69538	-34.332993
-78.711273	35.643997	78.711273	-35.643997
-79.727347	33.974998	79.727347	-33.974998
-80.7436	33.975502	80.7436	-33.975502
-81.760033	36.239998	81.760033	-36.239998
-82.776645	38.26651	82.776645	-38.26651
-83.793437	40.650505	83.793437	-40.650505
-84.810408	40.889496	84.810408	-40.889496
-85.827559	39.935501	85.827559	-39.935501
-86.84489	37.790001	86.84489	-37.790001
-87.8624	36.121002	87.8624	-36.121002
-88.88009	37.789497	88.88009	-37.789497
-89.897959	41.246994	89.897959	-41.246994
-90.916008	42.916	90.916008	-42.916
-91.934237	44.584496	91.934237	-44.584496
-92.952645	46.253502	92.952645	-46.253502
-93.971233	47.922508	93.971233	-47.922508
-94.99	48.876503	94.99	-48.876503
-96.008947	53.048996	96.008947	-53.048996
-97.028073	54.121498	97.028073	-54.121498
-98.04738	55.551994	98.04738	-55.551994
-99.066865	57.459503	99.066865	-57.459503
-100.086531	58.651505	100.086531	-58.651505
-101.106376	58.651497	101.106376	-58.651497
-102.1264	59.247513	102.1264	-59.247513
-103.146604	58.651497	103.146604	-58.651497
-104.166988	57.936012	104.166988	-57.936012
-105.187551	58.174492	105.187551	-58.174492
-106.208294	59.12851	106.208294	-59.12851
-107.229216	60.320503	107.229216	-60.320503
-108.250318	58.1745	108.250318	-58.1745
-109.2716	58.413002	109.2716	-58.413002
-110.293061	60.558502	110.293061	-60.558502
-111.314702	61.512489	111.314702	-61.512489
-112.336522	60.201492	112.336522	-60.201492
-113.358522	61.154503	113.358522	-61.154503
-114.380702	62.346992	114.380702	-62.346992
-115.403061	63.658005	115.403061	-63.658005
-116.4256	66.638504	116.4256	-66.638504
-117.448318	67.711502	117.448318	-67.711502
-118.471216	67.473	118.471216	-67.473
-119.494294	65.804008	119.494294	-65.804008
-120.517551	68.664993	120.517551	-68.664993
-121.540988	69.976517	121.540988	-69.976517
-122.564604	71.525993	122.564604	-71.525993
-123.5884	71.883492	123.5884	-71.883492
-124.612376	72.241493	124.612376	-72.241493
-125.636531	73.553001	125.636531	-73.553001
-126.660865	75.341011	126.660865	-75.341011
-127.68538	80.824501	127.68538	-80.824501
-128.710073	83.804504	128.710073	-83.804504
-129.734947	85.950508	129.734947	-85.950508
-130.76	87.499992	130.76	-87.499992
-131.785233	85.9505	131.785233	-85.9505
-132.810645	84.758507	132.810645	-84.758507
-133.836237	86.42701	133.836237	-86.42701
-134.862008	88.334511	134.862008	-88.334511
-135.887959	91.672508	135.887959	-91.672508
-136.91409	93.579994	136.91409	-93.579994
-137.9404	91.791496	137.9404	-91.791496
-138.96689	94.414513	138.96689	-94.414513
-139.993559	96.441002	139.993559	-96.441002
-141.020408	97.871002	141.020408	-97.871002
-142.047437	100.4935	142.047437	-100.4935
-143.074645	99.778488	143.074645	-99.778488
-144.102033	99.420982	144.102033	-99.420982
-145.1296	100.136505	145.1296	-100.136505
-146.157347	100.255508	146.157347	-100.255508
-147.185273	98.944496	147.185273	-98.944496
-148.21338	98.109993	148.21338	-98.109993
-149.241665	99.182991	149.241665	-99.182991
-150.270131	102.878006	150.270131	-102.878006
-151.298776	107.169502	151.298776	-107.169502
-152.3276	106.811996	152.3276	-106.811996
-153.356604	109.315514	153.356604	-109.315514
-154.385788	106.573502	154.385788	-106.573502
-155.415151	108.48101	155.415151	-108.48101
-156.444694	104.189003	156.444694	-104.189003
-157.474416	103.831993	157.474416	-103.831993
-158.504318	104.905006	158.504318	-104.905006
-159.5344	108.838509	159.5344	-108.838509
-160.564661	107.765495	160.564661	-107.765495
-161.595102	109.434502	161.595102	-109.434502
-162.625722	113.607002	162.625722	-113.607002
-163.656522	115.395004	163.656522	-115.395004
-164.687502	117.660011	164.687502	-117.660011
-165.718661	118.017502	165.718661	-118.017502
-166.75	118.852493	166.75	-118.852493
-167.781518	120.282494	167.781518	-120.282494
-168.813216	117.302002	168.813216	-117.302002
-169.845094	121.832489	169.845094	-121.832489
-170.877151	122.189987	170.877151	-122.189987
-171.909388	123.381996	171.909388	-123.381996
-172.941804	127.673996	172.941804	-127.673996
-173.9744	131.011505	173.9744	-131.011505
-175.007176	132.442001	175.007176	-132.442001
-176.040131	133.157501	176.040131	-133.157501
-177.073265	131.72699	177.073265	-131.72699
-178.10658	132.441986	178.10658	-132.441986
-179.140073	134.587997	179.140073	-134.587997
-180.173747	135.779999	180.173747	-135.779999
-181.2076	139.117493	181.2076	-139.117493
-182.241633	140.309998	182.241633	-140.309998
-183.275845	140.071503	183.275845	-140.071503
-184.310237	141.144501	184.310237	-141.144501
-185.344808	142.932495	185.344808	-142.932495
-186.379559	147.104492	186.379559	-147.104492
-187.41449	146.747009	187.41449	-146.747009
-188.4496	146.985504	188.4496	-146.985504
-189.48489	146.627502	189.48489	-146.627502
-190.520359	144.839996	190.520359	-144.839996
-191.556008	145.078491	191.556008	-145.078491
-192.591837	142.455505	192.591837	-142.455505
-193.627845	141.382507	193.627845	-141.382507
-194.664033	142.455505	194.664033	-142.455505
-195.7004	144.72049	195.7004	-144.72049
-196.736947	146.032013	196.736947	-146.032013
-197.773673	150.084991	197.773673	-150.084991
-198.81058	150.561493	198.81058	-150.561493
-199.847665	150.681	199.847665	-150.681
-200.884931	153.661011	200.884931	-153.661011
-201.922376	153.065506	201.922376	-153.065506
-202.96	156.403	202.96	-156.403
-203.997804	155.449493	203.997804	-155.449493
-205.035788	157.1185	205.035788	-157.1185
-206.073951	158.071991	206.073951	-158.071991
-207.112294	159.026001	207.112294	-159.026001
-208.150816	158.906494	208.150816	-158.906494
-209.189518	154.495499	209.189518	-154.495499
-210.2284	155.449005	210.2284	-155.449005
-211.267461	157.713989	211.267461	-157.713989
-212.306702	159.979492	212.306702	-159.979492
-213.346122	158.429993	213.346122	-158.429993
-214.385722	159.382996	214.385722	-159.382996
-215.425502	157.476013	215.425502	-157.476013
-216.465461	154.018997	216.465461	-154.018997
-217.5056	133.991501	217.5056	-133.991501
-218.545918	128.985001	218.545918	-128.985001
-219.586416	126.243507	219.586416	-126.243507
-220.627094	262.5	220.627094	-262.5
-221.667951	266.076508	221.667951	-266.076508
-222.708988	265.837494	222.708988	-265.837494
-223.750204	266.553009	223.750204	-266.553009
-224.7916	267.626495	224.7916	-267.626495
-225.833176	270.963989	225.833176	-270.963989
-226.874931	274.42099	226.874931	-274.42099
-227.916865	275.493988	227.916865	-275.493988
-228.95898	275.255493	228.95898	-275.255493
-230.001273	280.143005	230.001273	-280.143005
-231.043747	281.216003	231.043747	-281.216003
-232.0864	281.573486	232.0864	-281.573486
-233.129233	281.454498	233.129233	-281.454498
-234.172245	282.050507	234.172245	-282.050507
-235.215437	284.196533	235.215437	-284.196533
-236.258808	288.488007	236.258808	-288.488007
-237.302359	288.607513	237.302359	-288.607513
-238.34609	291.706512	238.34609	-291.706512
-239.39	292.898499	239.39	-292.898499
-240.43409	297.428497	240.43409	-297.428497
-241.478359	299.574493	241.478359	-299.574493
-242.522808	298.024506	242.522808	-298.024506
-243.567437	301.243011	243.567437	-301.243011
-244.612245	298.978516	244.612245	-298.978516
-245.657233	299.33551	245.657233	-299.33551
-246.7024	300.408997	246.7024	-300.408997
-247.747747	299.693512	247.747747	-299.693512
-248.793273	300.647491	248.793273	-300.647491
-249.83898	301.839508	249.83898	-301.839508
-250.884865	303.269989	250.884865	-303.269989
-251.930931	306.25	251.930931	-306.25
-252.977176	308.991486	252.977176	-308.991486
-254.0236	306.726501	254.0236	-306.726501
-255.070204	303.74649	255.070204	-303.74649
-256.116988	305.057983	256.116988	-305.057983
-257.163951	308.037994	257.163951	-308.037994
-258.211094	309.22998	258.211094	-309.22998
-259.258416	307.561523	259.258416	-307.561523
-260.305918	306.964996	260.305918	-306.964996
-261.3536	309.588013	261.3536	-309.588013
-262.401461	310.661011	262.401461	-310.661011
-263.449502	309.826477	263.449502	-309.826477
-264.497722	310.184021	264.497722	-310.184021
-265.546122	313.760986	265.546122	-313.760986
-266.594702	315.668518	266.594702	-315.668518
-267.643461	315.906982	267.643461	-315.906982
-268.6924	316.264496	268.6924	-316.264496
-269.741518	316.026001	269.741518	-316.026001
-270.790816	318.05249	270.790816	-318.05249
-271.840294	320.675476	271.840294	-320.675476
-272.889951	321.271484	272.889951	-321.271484
-273.939788	324.131989	273.939788	-324.131989
-274.989804	329.258484	274.989804	-329.258484
-276.04	328.901001	276.04	-328.901001
-277.090376	332.238525	277.090376	-332.238525
-278.140931	332.238525	278.140931	-332.238525
-279.191665	332.238495	279.191665	-332.238495
-280.24258	332.834503	280.24258	-332.834503
-281.293673	332.715515	281.293673	-332.715515
-282.344947	335.815002	282.344947	-335.815002
-283.3964	335.218994	283.3964	-335.218994
-284.448033	334.742004	284.448033	-334.742004
-285.499845	335.696014	285.499845	-335.696014
-286.551837	338.4375	286.551837	-338.4375
-287.604008	337.126007	287.604008	-337.126007
-288.656359	318.648499	288.656359	-318.648499
-289.70889	303.866608	289.70889	-303.866608
-290.7616	306.847076	290.7616	-306.847076
-291.81449	310.065613	291.81449	-310.065613
-292.867559	324.251526	292.867559	-324.251526
-293.920808	327.469971	293.920808	-327.469971
-294.974237	329.735107	294.974237	-329.735107
-296.027845	327.231628	296.027845	-327.231628
-297.081633	331.046478	297.081633	-331.046478
-298.1356	332	298.1356	-332
-299.189747	331.165497	299.189747	-331.165497
-300.244073	335.934021	300.244073	-335.934021
-301.29858	334.980499	301.29858	-334.980499
-302.353265	336.053009	302.353265	-336.053009
-303.408131	336.648987	303.408131	-336.648987
-304.463176	337.0065	304.463176	-337.0065
-305.5184	340.940491	305.5184	-340.940491
-306.573804	342.490509	306.573804	-342.490509
-307.629388	339.510498	307.629388	-339.510498
-308.685151	343.205475	308.685151	-343.205475
-309.741094	346.781982	309.741094	-346.781982
-310.797216	349.762512	310.797216	-349.762512
-311.853518	351.192505	311.853518	-351.192505
-312.91	350.238983	312.91	-350.238983
-313.966661	351.789001	313.966661	-351.789001
-315.023502	352.623505	315.023502	-352.623505
-316.080522	353.219482	316.080522	-353.219482
-317.137722	353.815491	317.137722	-353.815491
-318.195102	353.696472	318.195102	-353.696472
-319.252661	355.722961	319.252661	-355.722961
-320.3104	356.319	320.3104	-356.319
-321.368318	358.226013	321.368318	-358.226013
-322.426416	363.113495	322.426416	-363.113495
-323.484694	364.425476	323.484694	-364.425476
-324.543151	366.33252	324.543151	-366.33252
-325.601788	368.001495	325.601788	-368.001495
-326.660604	369.78949	326.660604	-369.78949
-327.7196	371.816528	327.7196	-371.816528
-328.778776	369.550995	328.778776	-369.550995
-329.838131	368.83551	329.838131	-368.83551
-330.897665	370.027985	330.897665	-370.027985
-331.95738	371.458496	331.95738	-371.458496
-333.017273	371.577515	333.017273	-371.577515
-334.077347	369.551514	334.077347	-369.551514
-335.1376	376.22702	335.1376	-376.22702
-336.198033	376.822998	336.198033	-376.822998
-337.258645	377.180511	337.258645	-377.180511
-338.319437	379.564514	338.319437	-379.564514
-339.380408	384.809479	339.380408	-384.809479
-340.441559	384.094971	340.441559	-384.094971
-341.50289	382.306488	341.50289	-382.306488
-342.5644	380.7565	342.5644	-380.7565
-343.62609	383.260498	343.62609	-383.260498
-344.687959	385.643982	344.687959	-385.643982
-345.750008	382.902496	345.750008	-382.902496
-346.812237	380.637482	346.812237	-380.637482
-347.874645	383.856506	347.874645	-383.856506
-348.937233	386.001984	348.937233	-386.001984
-350	385.644012	350	-385.644012
