# Supplementary material for: Spontaneous time-reversal symmetry breaking in twisted double bilayer graphene
Source: Nat Commun. 2022 Oct 29;13:6468. doi: 10.1038/s41467-022-34192-x (PMC9617879; doi:10.1038/s41467-022-34192-x)
Supplement: Supplementary file 2 — Source Data [file 41467_2022_34192_MOESM2_ESM.zip › Source_Data/Figure2/Fig2e/nu_3_60.txt]

350	-412.704468	-350	412.704468
349.062767	-411.274506	-349.062767	411.274506
348.125355	-411.273987	-348.125355	411.273987
347.187763	-409.605011	-347.187763	409.605011
346.249992	-408.413483	-346.249992	408.413483
345.312041	-406.14801	-345.312041	406.14801
344.37391	-406.506012	-344.37391	406.506012
343.4356	-409.128479	-343.4356	409.128479
342.49711	-405.671478	-342.49711	405.671478
341.558441	-409.248016	-341.558441	409.248016
340.619592	-405.074982	-340.619592	405.074982
339.680563	-401.856476	-339.680563	401.856476
338.741355	-403.048492	-338.741355	403.048492
337.801967	-401.975494	-337.801967	401.975494
336.8624	-404.598511	-336.8624	404.598511
335.922653	-397.803497	-335.922653	397.803497
334.982727	-394.704498	-334.982727	394.704498
334.04262	-388.623993	-334.04262	388.623993
333.102335	-386.359497	-333.102335	386.359497
332.161869	-388.385986	-332.161869	388.385986
331.221224	-383.617493	-331.221224	383.617493
330.2804	-391.365997	-330.2804	391.365997
329.339396	-390.412506	-329.339396	390.412506
328.398212	-399.710999	-328.398212	399.710999
327.456849	-398.399506	-327.456849	398.399506
326.515306	-397.684509	-326.515306	397.684509
325.573584	-393.392975	-325.573584	393.392975
324.631682	-393.273987	-324.631682	393.273987
323.6896	-390.651001	-323.6896	390.651001
322.747339	-389.101501	-322.747339	389.101501
321.804898	-385.406006	-321.804898	385.406006
320.862278	-389.22049	-320.862278	389.22049
319.919478	-391.485992	-319.919478	391.485992
318.976498	-390.769989	-318.976498	390.769989
318.033339	-387.671021	-318.033339	387.671021
317.09	-385.64447	-317.09	385.64447
316.146482	-381.830017	-316.146482	381.830017
315.202784	-382.66452	-315.202784	382.66452
314.258906	-379.803467	-314.258906	379.803467
313.314849	-382.545013	-313.314849	382.545013
312.370612	-385.644501	-312.370612	385.644501
311.426196	-385.882996	-311.426196	385.882996
310.4816	-386.12149	-310.4816	386.12149
309.536824	-380.041473	-309.536824	380.041473
308.591869	-379.445526	-308.591869	379.445526
307.646735	-373.127502	-307.646735	373.127502
306.70142	-371.219513	-306.70142	371.219513
305.755927	-369.074005	-305.755927	369.074005
304.810253	-367.047485	-304.810253	367.047485
303.8644	-362.994507	-303.8644	362.994507
302.918367	-362.756012	-302.918367	362.756012
301.972155	-362.756012	-301.972155	362.756012
301.025763	-359.060486	-301.025763	359.060486
300.079192	-354.054016	-300.079192	354.054016
299.132441	-350.715485	-299.132441	350.715485
298.18551	-349.523499	-298.18551	349.523499
297.2384	-347.139526	-297.2384	347.139526
296.29111	-347.258484	-296.29111	347.258484
295.343641	-345.351501	-295.343641	345.351501
294.395992	-352.742523	-294.395992	352.742523
293.448163	-353.696472	-293.448163	353.696472
292.500155	-357.510986	-292.500155	357.510986
291.551967	-353.458008	-291.551967	353.458008
290.6036	-353.219482	-290.6036	353.219482
289.655053	-348.332001	-289.655053	348.332001
288.706327	-347.377991	-288.706327	347.377991
287.75742	-345.828491	-287.75742	345.828491
286.808335	-347.85498	-286.808335	347.85498
285.859069	-347.855011	-285.859069	347.855011
284.909624	-342.37149	-284.909624	342.37149
283.96	-343.086487	-283.96	343.086487
283.010196	-344.039978	-283.010196	344.039978
282.060212	-346.066986	-282.060212	346.066986
281.110049	-345.232483	-281.110049	345.232483
280.159706	-343.801514	-280.159706	343.801514
279.209184	-344.874481	-279.209184	344.874481
278.258482	-346.067017	-278.258482	346.067017
277.3076	-345.113007	-277.3076	345.113007
276.356539	-341.894012	-276.356539	341.894012
275.405298	-339.987	-275.405298	339.987
274.453878	-341.41748	-274.453878	341.41748
273.502278	-336.172485	-273.502278	336.172485
272.550498	-333.907532	-272.550498	333.907532
271.598539	-334.384521	-271.598539	334.384521
270.6464	-335.815002	-270.6464	335.815002
269.694082	-336.529999	-269.694082	336.529999
268.741584	-333.07251	-268.741584	333.07251
267.788906	-329.49649	-267.788906	329.49649
266.836049	-327.827515	-266.836049	327.827515
265.883012	-327.708008	-265.883012	327.708008
264.929796	-326.515991	-264.929796	326.515991
263.9764	-326.635498	-263.9764	326.635498
263.022824	-327.470001	-263.022824	327.470001
262.069069	-326.277985	-262.069069	326.277985
261.115135	-326.51651	-261.115135	326.51651
260.16102	-327.351013	-260.16102	327.351013
259.206727	-326.03949	-259.206727	326.03949
258.252253	-328.780975	-258.252253	328.780975
257.2976	-328.304504	-257.2976	328.304504
256.342767	-330.807983	-256.342767	330.807983
255.387755	-330.569489	-255.387755	330.569489
254.432563	-332.596008	-254.432563	332.596008
253.477192	-333.5495	-253.477192	333.5495
252.521641	-335.93399	-252.521641	335.93399
251.56591	-334.860992	-251.56591	334.860992
250.61	-336.052979	-250.61	336.052979
249.65391	-334.742035	-249.65391	334.742035
248.697641	-334.264984	-248.697641	334.264984
247.741192	-331.761475	-247.741192	331.761475
246.784563	-334.384003	-246.784563	334.384003
245.827755	-330.212006	-245.827755	330.212006
244.870767	-330.211517	-244.870767	330.211517
243.9136	-323.178497	-243.9136	323.178497
242.956253	-323.654999	-242.956253	323.654999
241.998727	-319.959534	-241.998727	319.959534
241.04102	-319.721497	-241.04102	319.721497
240.083135	-315.191498	-240.083135	315.191498
239.125069	-308.873505	-239.125069	308.873505
238.166824	-309.827026	-238.166824	309.827026
237.2084	-313.165039	-237.2084	313.165039
236.249796	-313.165009	-236.249796	313.165009
235.291012	-315.07251	-235.291012	315.07251
234.332049	-316.860504	-234.332049	316.860504
233.372906	-320.436523	-233.372906	320.436523
232.413584	-320.913513	-232.413584	320.913513
231.454082	-317.814514	-231.454082	317.814514
230.4944	-314.714539	-230.4944	314.714539
229.534539	-314.59552	-229.534539	314.59552
228.574498	-311.138489	-228.574498	311.138489
227.614278	-308.15799	-227.614278	308.15799
226.653878	-305.773987	-226.653878	305.773987
225.693298	-302.6745	-225.693298	302.6745
224.732539	-299.9328	-224.732539	299.9328
223.7716	-297.071655	-223.7716	297.071655
222.810482	-294.56842	-222.810482	294.56842
221.849184	-289.561462	-221.849184	289.561462
220.887706	-288.011841	-220.887706	288.011841
219.926049	-288.726898	-219.926049	288.726898
218.964212	-290.515137	-218.964212	290.515137
218.002196	-291.349426	-218.002196	291.349426
217.04	-289.442139	-217.04	289.442139
216.077624	-288.488495	-216.077624	288.488495
215.115069	-289.918915	-215.115069	289.918915
214.152335	-287.415863	-214.152335	287.415863
213.18942	-287.773193	-213.18942	287.773193
212.226327	-284.316284	-212.226327	284.316284
211.263053	-281.573364	-211.263053	281.573364
210.2996	-271.559937	-210.2996	271.559937
209.335967	-266.314758	-209.335967	266.314758
208.372155	-264.765015	-208.372155	264.765015
207.408163	-260.235046	-207.408163	260.235046
206.443992	-261.665497	-206.443992	261.665497
205.479641	-256.062805	-205.479641	256.062805
204.51511	-258.923889	-204.51511	258.923889
203.5504	-256.897095	-203.5504	256.897095
202.58551	-257.61261	-202.58551	257.61261
201.620441	-255.943542	-201.620441	255.943542
200.655192	-254.394058	-200.655192	254.394058
199.689763	-257.016663	-199.689763	257.016663
198.724155	-254.036102	-198.724155	254.036102
197.758367	-253.797638	-197.758367	253.797638
196.7924	-253.678543	-196.7924	253.678543
195.826253	-254.274658	-195.826253	254.274658
194.859927	-255.585953	-194.859927	255.585953
193.89342	-253.678299	-193.89342	253.678299
192.926735	-250.817291	-192.926735	250.817291
191.959869	-250.698212	-191.959869	250.698212
190.992824	-251.413605	-190.992824	251.413605
190.0256	-250.102417	-190.0256	250.102417
189.058196	-252.48645	-189.058196	252.48645
188.090612	-250.936859	-188.090612	250.936859
187.122849	-252.009766	-187.122849	252.009766
186.154906	-253.559113	-186.154906	253.559113
185.186784	-251.17511	-185.186784	251.17511
184.218482	-249.386749	-184.218482	249.386749
183.25	-248.075653	-183.25	248.075653
182.281339	-246.526154	-182.281339	246.526154
181.312498	-245.929779	-181.312498	245.929779
180.343478	-246.406555	-180.343478	246.406555
179.374278	-245.572449	-179.374278	245.572449
178.404898	-239.96933	-178.404898	239.96933
177.435339	-235.200745	-177.435339	235.200745
176.4656	-231.982101	-176.4656	231.982101
175.495682	-232.697754	-175.495682	232.697754
174.525584	-229.836609	-174.525584	229.836609
173.555306	-228.048203	-173.555306	228.048203
172.584849	-224.591309	-172.584849	224.591309
171.614212	-223.757095	-171.614212	223.757095
170.643396	-221.492035	-170.643396	221.492035
169.6724	-218.034805	-169.6724	218.034805
168.701224	-217.558197	-168.701224	217.558197
167.729869	-215.53125	-167.729869	215.53125
166.758335	-217.915863	-166.758335	217.915863
165.78662	-219.227005	-165.78662	219.227005
164.814727	-220.895706	-164.814727	220.895706
163.842653	-221.372787	-163.842653	221.372787
162.8704	-222.565048	-162.8704	222.565048
161.897967	-224.233963	-161.897967	224.233963
160.925355	-220.896057	-160.925355	220.896057
159.952563	-220.657455	-159.952563	220.657455
158.979592	-219.584839	-158.979592	219.584839
158.006441	-219.4655	-158.006441	219.4655
157.03311	-217.081406	-157.03311	217.081406
156.0596	-218.154205	-156.0596	218.154205
155.08591	-218.988403	-155.08591	218.988403
154.112041	-216.127457	-154.112041	216.127457
153.137992	-211.597534	-153.137992	211.597534
152.163763	-208.736633	-152.163763	208.736633
151.189355	-205.875793	-151.189355	205.875793
150.214767	-205.875809	-150.214767	205.875809
149.24	-200.034302	-149.24	200.034302
148.265053	-200.987793	-148.265053	200.987793
147.289927	-199.438248	-147.289927	199.438248
146.31462	-201.345886	-146.31462	201.345886
145.339135	-196.458145	-145.339135	196.458145
144.363469	-193.835449	-144.363469	193.835449
143.387624	-191.093796	-143.387624	191.093796
142.4116	-189.30574	-142.4116	189.30574
141.435396	-186.3255	-141.435396	186.3255
140.459012	-184.536896	-140.459012	184.536896
139.482449	-185.491043	-139.482449	185.491043
138.505706	-184.179596	-138.505706	184.179596
137.528784	-183.344849	-137.528784	183.344849
136.551682	-178.934036	-136.551682	178.934036
135.5744	-176.073196	-135.5744	176.073196
134.596939	-178.338257	-134.596939	178.338257
133.619298	-175.357758	-133.619298	175.357758
132.641478	-175.358093	-132.641478	175.358093
131.663478	-175.000488	-131.663478	175.000488
130.685298	-175.000046	-130.685298	175.000046
129.706939	-175.596497	-129.706939	175.596497
128.7284	-174.880951	-128.7284	174.880951
127.749682	-174.523438	-127.749682	174.523438
126.770784	-171.304688	-126.770784	171.304688
125.791706	-169.516846	-125.791706	169.516846
124.812449	-171.304688	-124.812449	171.304688
123.833012	-171.900803	-123.833012	171.900803
122.853396	-173.92749	-122.853396	173.92749
121.8736	-175.238434	-121.8736	175.238434
120.893624	-176.669052	-120.893624	176.669052
119.913469	-179.053452	-119.913469	179.053452
118.933135	-177.861145	-118.933135	177.861145
117.95262	-177.384506	-117.95262	177.384506
116.971927	-177.622955	-116.971927	177.622955
115.991053	-178.099945	-115.991053	178.099945
115.01	-175.477203	-115.01	175.477203
114.028767	-175.238495	-114.028767	175.238495
113.047355	-174.880997	-113.047355	174.880997
112.065763	-173.569611	-112.065763	173.569611
111.083992	-171.066605	-111.083992	171.066605
110.102041	-171.662415	-110.102041	171.662415
109.11991	-170.708954	-109.11991	170.708954
108.1376	-168.563202	-108.1376	168.563202
107.15511	-167.013153	-107.15511	167.013153
106.172441	-166.655838	-106.172441	166.655838
105.189592	-164.271347	-105.189592	164.271347
104.206563	-160.337662	-104.206563	160.337662
103.223355	-159.264648	-103.223355	159.264648
102.239967	-155.33075	-102.239967	155.33075
101.2564	-158.549301	-101.2564	158.549301
100.272653	-159.503204	-100.272653	159.503204
99.288727	-157.357452	-99.288727	157.357452
98.30462	-158.191666	-98.30462	158.191666
97.320335	-157.714813	-97.320335	157.714813
96.335869	-154.973007	-96.335869	154.973007
95.351224	-153.184692	-95.351224	153.184692
94.3664	-152.94635	-94.3664	152.94635
93.381396	-147.224289	-93.381396	147.224289
92.396212	-144.840393	-92.396212	144.840393
91.410849	-139.475998	-91.410849	139.475998
90.425306	-139.475998	-90.425306	139.475998
89.439584	-136.018845	-89.439584	136.018845
88.453682	-136.614594	-88.453682	136.614594
87.4676	-136.376389	-87.4676	136.376389
86.481339	-136.01889	-86.481339	136.01889
85.494898	-137.926208	-85.494898	137.926208
84.508278	-137.568192	-84.508278	137.568192
83.521478	-138.045227	-83.521478	138.045227
82.534498	-137.56842	-82.534498	137.56842
81.547339	-137.687836	-81.547339	137.687836
80.56	-136.972504	-80.56	136.972504
79.572482	-136.734161	-79.572482	136.734161
78.584784	-139.237152	-78.584784	139.237152
77.596906	-135.780151	-77.596906	135.780151
76.608849	-134.707245	-76.608849	134.707245
75.620612	-135.660965	-75.620612	135.660965
74.632196	-134.349564	-74.632196	134.349564
73.6436	-133.395905	-73.6436	133.395905
72.654824	-131.0121	-72.654824	131.0121
71.665869	-130.41571	-71.665869	130.41571
70.676735	-131.011597	-70.676735	131.011597
69.68742	-133.157501	-69.68742	133.157501
68.697927	-128.389252	-68.697927	128.389252
67.708253	-131.131088	-67.708253	131.131088
66.7184	-131.369659	-66.7184	131.369659
65.728367	-130.177246	-65.728367	130.177246
64.738155	-131.130905	-64.738155	131.130905
63.747763	-132.442154	-63.747763	132.442154
62.757192	-130.416046	-62.757192	130.416046
61.766441	-128.866302	-61.766441	128.866302
60.77551	-126.839493	-60.77551	126.839493
59.7844	-126.243599	-59.7844	126.243599
58.79311	-124.455551	-58.79311	124.455551
57.801641	-124.93219	-57.801641	124.93219
56.809992	-126.243248	-56.809992	126.243248
55.818163	-127.316559	-55.818163	127.316559
54.826155	-127.316299	-54.826155	127.316299
53.833967	-122.309311	-53.833967	122.309311
52.8416	-122.905441	-52.8416	122.905441
51.849053	-122.428497	-51.849053	122.428497
50.856327	-122.071152	-50.856327	122.071152
49.86342	-122.667145	-49.86342	122.667145
48.870335	-124.693451	-48.870335	124.693451
47.877069	-121.355942	-47.877069	121.355942
46.883624	-118.613953	-46.883624	118.613953
45.89	-113.845444	-45.89	113.845444
44.896196	-113.3685	-44.896196	113.3685
43.902212	-112.295761	-43.902212	112.295761
42.908049	-109.077095	-42.908049	109.077095
41.913706	-108.004097	-41.913706	108.004097
40.919184	-110.14994	-40.919184	110.14994
39.924482	-109.434708	-39.924482	109.434708
38.9296	-110.149994	-38.9296	110.149994
37.934539	-110.984497	-37.934539	110.984497
36.939298	-108.361946	-36.939298	108.361946
35.943878	-105.977547	-35.943878	105.977547
34.948278	-104.308998	-34.948278	104.308998
33.952498	-106.335144	-33.952498	106.335144
32.956539	-104.666557	-32.956539	104.666557
31.9604	-105.739502	-31.9604	105.739502
30.964082	-104.428085	-30.964082	104.428085
29.967584	-101.209511	-29.967584	101.209511
28.970906	-98.228989	-28.970906	98.228989
27.974049	-96.798996	-27.974049	96.798996
26.977012	-92.864494	-26.977012	92.864494
25.979796	-86.188995	-25.979796	86.188995
24.9824	-85.354507	-24.9824	85.354507
23.984824	-85.712509	-23.984824	85.712509
22.987069	-86.904495	-22.987069	86.904495
21.989135	-86.903999	-21.989135	86.903999
20.99102	-85.3545	-20.99102	85.3545
19.992727	-84.281998	-19.992727	84.281998
18.994253	-82.612503	-18.994253	82.612503
17.9956	-85.116013	-17.9956	85.116013
16.996767	-86.785004	-16.996767	86.785004
15.997755	-90.719009	-15.997755	90.719009
14.998563	-89.765007	-14.998563	89.765007
13.999192	-88.096497	-13.999192	88.096497
12.999641	-86.785004	-12.999641	86.785004
11.99991	-83.9235	-11.99991	83.9235
11	-82.731499	-11	82.731499
9.99991	-78.797485	-9.99991	78.797485
8.999641	-79.036499	-8.999641	79.036499
7.999192	-79.036507	-7.999192	79.036507
6.998563	-78.67849	-6.998563	78.67849
5.997755	-79.155502	-5.997755	79.155502
4.996767	-79.870499	-4.996767	79.870499
3.9956	-81.062996	-3.9956	81.062996
2.994253	-79.989494	-2.994253	79.989494
1.992727	-79.990005	-1.992727	79.990005
0.99102	-80.943489	-0.99102	80.943489
-0.010865	-77.486504	0.010865	77.486504
-1.012931	-80.70549	1.012931	80.70549
-2.015176	-77.009995	2.015176	77.009995
-3.0176	-77.605492	3.0176	77.605492
-4.020204	-76.771492	4.020204	76.771492
-5.022988	-77.605995	5.022988	77.605995
-6.025951	-73.672005	6.025951	73.672005
-7.029094	-71.40699	7.029094	71.40699
-8.032416	-71.048996	8.032416	71.048996
-9.035918	-70.333992	9.035918	70.333992
-10.0396	-70.214989	10.0396	70.214989
-11.043461	-66.161499	11.043461	66.161499
-12.047502	-64.611992	12.047502	64.611992
-13.051722	-60.916504	13.051722	60.916504
-14.056122	-60.2015	14.056122	60.2015
-15.060702	-56.863007	15.060702	56.863007
-16.065461	-55.9095	16.065461	55.9095
-17.0704	-56.982498	17.0704	56.982498
-18.075518	-56.744492	18.075518	56.744492
-19.080816	-54.598495	19.080816	54.598495
-20.086294	-53.52549	20.086294	53.52549
-21.091951	-51.260506	21.091951	51.260506
-22.097788	-48.399498	22.097788	48.399498
-23.103804	-46.849991	23.103804	46.849991
-24.11	-46.611496	24.11	46.611496
-25.116376	-43.869499	25.116376	43.869499
-26.122931	-41.366005	26.122931	41.366005
-27.129665	-36.717003	27.129665	36.717003
-28.13658	-37.789497	28.13658	37.789497
-29.143673	-35.882492	29.143673	35.882492
-30.150947	-36.240501	30.150947	36.240501
-31.1584	-36.359001	31.1584	36.359001
-32.166033	-36.001495	32.166033	36.001495
-33.173845	-33.617493	33.173845	33.617493
-34.181837	-31.948006	34.181837	31.948006
-35.190008	-28.609993	35.190008	28.609993
-36.198359	-28.014503	36.198359	28.014503
-37.20689	-27.060493	37.20689	27.060493
-38.2156	-27.417999	38.2156	27.417999
-39.22449	-26.941498	39.22449	26.941498
-40.233559	-24.557007	40.233559	24.557007
-41.242808	-25.392006	41.242808	25.392006
-42.252237	-23.841995	42.252237	23.841995
-43.261845	-24.675995	43.261845	24.675995
-44.271633	-23.722496	44.271633	23.722496
-45.2816	-21.695992	45.2816	21.695992
-46.291747	-22.292	46.291747	22.292
-47.302073	-22.292	47.302073	22.292
-48.31258	-19.669502	48.31258	19.669502
-49.323265	-16.57	49.323265	16.57
-50.334131	-17.523491	50.334131	17.523491
-51.345176	-14.782005	51.345176	14.782005
-52.3564	-15.735497	52.3564	15.735497
-53.367804	-18.358498	53.367804	18.358498
-54.379388	-16.093002	54.379388	16.093002
-55.391151	-16.57	55.391151	16.57
-56.403094	-13.351501	56.403094	13.351501
-57.415216	-13.590004	57.415216	13.590004
-58.427518	-14.781998	58.427518	14.781998
-59.44	-15.736	59.44	15.736
-60.452661	-12.278503	60.452661	12.278503
-61.465502	-11.086502	61.465502	11.086502
-62.478522	-11.562996	62.478522	11.562996
-63.491722	-7.987	63.491722	7.987
-64.505102	-8.345001	64.505102	8.345001
-65.518661	-6.198494	65.518661	6.198494
-66.5324	-3.218498	66.5324	3.218498
-67.546318	-0.715508	67.546318	0.715508
-68.560416	0.477005	68.560416	-0.477005
-69.574694	-2.741501	69.574694	2.741501
-70.589151	0	70.589151	0
-71.603788	-0.834503	71.603788	0.834503
-72.618604	2.383995	72.618604	-2.383995
-73.6336	4.768501	73.6336	-4.768501
-74.648776	4.649498	74.648776	-4.649498
-75.664131	9.775002	75.664131	-9.775002
-76.679665	8.940498	76.679665	-8.940498
-77.69538	13.709	77.69538	-13.709
-78.711273	17.8815	78.711273	-17.8815
-79.727347	18.358505	79.727347	-18.358505
-80.7436	19.907501	80.7436	-19.907501
-81.760033	19.073502	81.760033	-19.073502
-82.776645	19.192497	82.776645	-19.192497
-83.793437	20.265503	83.793437	-20.265503
-84.810408	17.762001	84.810408	-17.762001
-85.827559	15.616501	85.827559	-15.616501
-86.84489	13.708992	86.84489	-13.708992
-87.8624	17.52401	87.8624	-17.52401
-88.88009	16.092995	88.88009	-16.092995
-89.897959	13.231995	89.897959	-13.231995
-90.916008	17.524002	90.916008	-17.524002
-91.934237	19.907997	91.934237	-19.907997
-92.952645	23.722496	92.952645	-23.722496
-93.971233	16.92749	93.971233	-16.92749
-94.99	28.133499	94.99	-28.133499
-96.008947	27.417999	96.008947	-27.417999
-97.028073	28.490997	97.028073	-28.490997
-98.04738	30.7565	98.04738	-30.7565
-99.066865	33.021004	99.066865	-33.021004
-100.086531	32.782494	100.086531	-32.782494
-101.106376	40.412498	101.106376	-40.412498
-102.1264	35.525002	102.1264	-35.525002
-103.146604	37.551498	103.146604	-37.551498
-104.166988	46.372993	104.166988	-46.372993
-105.187551	43.393005	105.187551	-43.393005
-106.208294	46.730492	106.208294	-46.730492
-107.229216	44.226997	107.229216	-44.226997
-108.250318	39.935997	108.250318	-39.935997
-109.2716	39.816498	109.2716	-39.816498
-110.293061	41.008499	110.293061	-41.008499
-111.314702	41.008484	111.314702	-41.008484
-112.336522	40.173996	112.336522	-40.173996
-113.358522	41.485008	113.358522	-41.485008
-114.380702	38.624001	114.380702	-38.624001
-115.403061	41.127495	115.403061	-41.127495
-116.4256	40.651001	116.4256	-40.651001
-117.448318	43.272995	117.448318	-43.272995
-118.471216	44.704002	118.471216	-44.704002
-119.494294	45.300003	119.494294	-45.300003
-120.517551	47.445503	120.517551	-47.445503
-121.540988	49.948997	121.540988	-49.948997
-122.564604	49.949493	122.564604	-49.949493
-123.5884	51.260498	123.5884	-51.260498
-124.612376	50.903	124.612376	-50.903
-125.636531	52.810005	125.636531	-52.810005
-126.660865	49.353004	126.660865	-49.353004
-127.68538	49.949005	127.68538	-49.949005
-128.710073	52.333488	128.710073	-52.333488
-129.734947	53.763985	129.734947	-53.763985
-130.76	54.717506	130.76	-54.717506
-131.785233	57.458992	131.785233	-57.458992
-132.810645	58.055496	132.810645	-58.055496
-133.836237	56.14801	133.836237	-56.14801
-134.862008	56.625	134.862008	-56.625
-135.887959	59.24749	135.887959	-59.24749
-136.91409	62.227997	136.91409	-62.227997
-137.9404	61.273994	137.9404	-61.273994
-138.96689	63.300499	138.96689	-63.300499
-139.993559	61.512505	139.993559	-61.512505
-141.020408	60.439507	141.020408	-60.439507
-142.047437	58.41301	142.047437	-58.41301
-143.074645	59.128494	143.074645	-59.128494
-144.102033	58.175003	144.102033	-58.175003
-145.1296	61.512497	145.1296	-61.512497
-146.157347	63.658493	146.157347	-63.658493
-147.185273	65.327003	147.185273	-65.327003
-148.21338	67.234489	148.21338	-67.234489
-149.241665	67.592506	149.241665	-67.592506
-150.270131	71.764519	150.270131	-71.764519
-151.298776	71.168503	151.298776	-71.168503
-152.3276	70.095505	152.3276	-70.095505
-153.356604	70.811005	153.356604	-70.811005
-154.385788	74.268005	154.385788	-74.268005
-155.415151	73.553001	155.415151	-73.553001
-156.444694	75.817497	156.444694	-75.817497
-157.474416	74.029495	157.474416	-74.029495
-158.504318	74.506004	158.504318	-74.506004
-159.5344	74.983002	159.5344	-74.983002
-160.564661	78.440506	160.564661	-78.440506
-161.595102	79.513008	161.595102	-79.513008
-162.625722	81.420502	162.625722	-81.420502
-163.656522	83.923996	163.656522	-83.923996
-164.687502	85.115494	164.687502	-85.115494
-165.718661	83.924004	165.718661	-83.924004
-166.75	85.354004	166.75	-85.354004
-167.781518	87.142502	167.781518	-87.142502
-168.813216	87.619011	168.813216	-87.619011
-169.845094	91.433998	169.845094	-91.433998
-170.877151	90.123001	170.877151	-90.123001
-171.909388	91.076492	171.909388	-91.076492
-172.941804	92.506508	172.941804	-92.506508
-173.9744	93.580002	173.9744	-93.580002
-175.007176	95.963501	175.007176	-95.963501
-176.040131	97.156013	176.040131	-97.156013
-177.073265	97.633003	177.073265	-97.633003
-178.10658	99.063499	178.10658	-99.063499
-179.140073	96.917503	179.140073	-96.917503
-180.173747	93.103004	180.173747	-93.103004
-181.2076	97.156013	181.2076	-97.156013
-182.241633	96.678993	182.241633	-96.678993
-183.275845	100.255501	183.275845	-100.255501
-184.310237	101.567001	184.310237	-101.567001
-185.344808	100.375	185.344808	-100.375
-186.379559	99.301514	186.379559	-99.301514
-187.41449	95.129501	187.41449	-95.129501
-188.4496	92.387497	188.4496	-92.387497
-189.48489	92.506996	189.48489	-92.506996
-190.520359	93.222504	190.520359	-93.222504
-191.556008	93.936996	191.556008	-93.936996
-192.591837	94.771507	192.591837	-94.771507
-193.627845	97.990494	193.627845	-97.990494
-194.664033	96.321495	194.664033	-96.321495
-195.7004	100.851501	195.7004	-100.851501
-196.736947	99.898003	196.736947	-99.898003
-197.773673	102.163017	197.773673	-102.163017
-198.81058	102.401489	198.81058	-102.401489
-199.847665	105.620003	199.847665	-105.620003
-200.884931	107.169487	200.884931	-107.169487
-201.922376	108.599991	201.922376	-108.599991
-202.96	111.700005	202.96	-111.700005
-203.997804	194.192993	203.997804	-194.192993
-205.035788	243.664993	205.035788	-243.664993
-206.073951	243.903488	206.073951	-243.903488
-207.112294	245.929993	207.112294	-245.929993
-208.150816	249.983002	208.150816	-249.983002
-209.189518	253.08252	209.189518	-253.08252
-210.2284	256.0625	210.2284	-256.0625
-211.267461	263.335022	211.267461	-263.335022
-212.306702	270.606506	212.306702	-270.606506
-213.346122	274.778503	213.346122	-274.778503
-214.385722	275.493988	214.385722	-275.493988
-215.425502	276.567017	215.425502	-276.567017
-216.465461	274.302002	216.465461	-274.302002
-217.5056	275.732483	217.5056	-275.732483
-218.545918	275.613007	218.545918	-275.613007
-219.586416	274.302002	219.586416	-274.302002
-220.627094	275.732513	220.627094	-275.732513
-221.667951	275.85199	221.667951	-275.85199
-222.708988	279.070007	222.708988	-279.070007
-223.750204	282.527496	223.750204	-282.527496
-224.7916	286.938507	224.7916	-286.938507
-225.833176	291.587494	225.833176	-291.587494
-226.874931	293.2565	226.874931	-293.2565
-227.916865	294.686493	227.916865	-294.686493
-228.95898	297.786011	228.95898	-297.786011
-230.001273	296.832489	230.001273	-296.832489
-231.043747	303.388977	231.043747	-303.388977
-232.0864	304.819489	232.0864	-304.819489
-233.129233	307.919006	233.129233	-307.919006
-234.172245	308.038513	234.172245	-308.038513
-235.215437	304.580994	235.215437	-304.580994
-236.258808	304.342499	236.258808	-304.342499
-237.302359	299.097504	237.302359	-299.097504
-238.34609	298.621002	238.34609	-298.621002
-239.39	298.501495	239.39	-298.501495
-240.43409	300.170502	240.43409	-300.170502
-241.478359	301.005005	241.478359	-301.005005
-242.522808	305.177002	242.522808	-305.177002
-243.567437	308.992004	243.567437	-308.992004
-244.612245	309.588013	244.612245	-309.588013
-245.657233	311.376007	245.657233	-311.376007
-246.7024	312.449005	246.7024	-312.449005
-247.747747	315.548492	247.747747	-315.548492
-248.793273	314.475525	248.793273	-314.475525
-249.83898	314.595001	249.83898	-314.595001
-250.884865	317.813019	250.884865	-317.813019
-251.930931	317.932495	251.930931	-317.932495
-252.977176	320.316498	252.977176	-320.316498
-254.0236	318.289978	254.0236	-318.289978
-255.070204	351.789001	255.070204	-351.789001
-256.116988	362.756531	256.116988	-362.756531
-257.163951	360.252991	257.163951	-360.252991
-258.211094	360.491516	258.211094	-360.491516
-259.258416	357.8685	259.258416	-357.8685
-260.305918	360.72998	260.305918	-360.72998
-261.3536	358.226501	261.3536	-358.226501
-262.401461	357.272522	262.401461	-357.272522
-263.449502	357.153503	263.449502	-357.153503
-264.497722	357.391479	264.497722	-357.391479
-265.546122	328.542999	265.546122	-328.542999
-266.594702	324.132019	266.594702	-324.132019
-267.643461	327.112488	267.643461	-327.112488
-268.6924	326.874023	268.6924	-326.874023
-269.741518	331.04599	269.741518	-331.04599
-270.790816	330.093018	270.790816	-330.093018
-271.840294	330.688995	271.840294	-330.688995
-272.889951	335.695496	272.889951	-335.695496
-273.939788	334.02652	273.939788	-334.02652
-274.989804	334.742004	274.989804	-334.742004
-276.04	336.410522	276.04	-336.410522
-277.090376	339.629486	277.090376	-339.629486
-278.140931	340.940491	278.140931	-340.940491
-279.191665	340.702026	279.191665	-340.702026
-280.24258	342.96701	280.24258	-342.96701
-281.293673	344.874512	281.293673	-344.874512
-282.344947	345.113007	282.344947	-345.113007
-283.3964	343.205994	283.3964	-343.205994
-284.448033	340.702484	284.448033	-340.702484
-285.499845	345.351501	285.499845	-345.351501
-286.551837	343.801514	286.551837	-343.801514
-287.604008	341.656006	287.604008	-341.656006
-288.656359	344.159515	288.656359	-344.159515
-289.70889	348.093018	289.70889	-348.093018
-290.7616	347.377991	290.7616	-347.377991
-291.81449	344.994019	291.81449	-344.994019
-292.867559	350.35849	292.867559	-350.35849
-293.920808	351.312012	293.920808	-351.312012
-294.974237	353.219025	294.974237	-353.219025
-296.027845	352.623505	296.027845	-352.623505
-297.081633	351.073517	297.081633	-351.073517
-298.1356	352.861511	298.1356	-352.861511
-299.189747	347.139526	299.189747	-347.139526
-300.244073	347.020508	300.244073	-347.020508
-301.29858	347.139526	301.29858	-347.139526
-302.353265	350.954498	302.353265	-350.954498
-303.408131	350.596497	303.408131	-350.596497
-304.463176	351.192993	304.463176	-351.192993
-305.5184	356.199493	305.5184	-356.199493
-306.573804	358.821991	306.573804	-358.821991
-307.629388	362.159973	307.629388	-362.159973
-308.685151	364.067505	308.685151	-364.067505
-309.741094	365.616974	309.741094	-365.616974
-310.797216	369.074493	310.797216	-369.074493
-311.853518	371.816498	311.853518	-371.816498
-312.91	372.292969	312.91	-372.292969
-313.966661	372.531494	313.966661	-372.531494
-315.023502	378.014984	315.023502	-378.014984
-316.080522	379.564484	316.080522	-379.564484
-317.137722	378.015015	317.137722	-378.015015
-318.195102	377.657501	318.195102	-377.657501
-319.252661	378.372009	319.252661	-378.372009
-320.3104	378.372498	320.3104	-378.372498
-321.368318	381.829498	321.368318	-381.829498
-322.426416	383.617493	322.426416	-383.617493
-323.484694	387.790527	323.484694	-387.790527
-324.543151	382.425995	324.543151	-382.425995
-325.601788	384.452026	325.601788	-384.452026
-326.660604	382.425507	326.660604	-382.425507
-327.7196	385.763519	327.7196	-385.763519
-328.778776	384.690002	328.778776	-384.690002
-329.838131	389.816986	329.838131	-389.816986
-330.897665	390.770508	330.897665	-390.770508
-331.95738	392.796997	331.95738	-392.796997
-333.017273	390.769989	333.017273	-390.769989
-334.077347	389.936005	334.077347	-389.936005
-335.1376	387.432495	335.1376	-387.432495
-336.198033	385.882507	336.198033	-385.882507
-337.258645	387.194031	337.258645	-387.194031
-338.319437	388.624512	338.319437	-388.624512
-339.380408	390.651031	339.380408	-390.651031
-340.441559	396.730988	340.441559	-396.730988
-341.50289	397.446014	341.50289	-397.446014
-342.5644	403.048492	342.5644	-403.048492
-343.62609	400.902496	343.62609	-400.902496
-344.687959	399.829987	344.687959	-399.829987
-345.750008	398.161499	345.750008	-398.161499
-346.812237	403.883484	346.812237	-403.883484
-347.874645	405.55249	347.874645	-405.55249
-348.937233	403.406006	348.937233	-403.406006
-350	405.790527	350	-405.790527
