# Supplementary material for: Spontaneous time-reversal symmetry breaking in twisted double bilayer graphene
Source: Nat Commun. 2022 Oct 29;13:6468. doi: 10.1038/s41467-022-34192-x (PMC9617879; doi:10.1038/s41467-022-34192-x)
Supplement: Supplementary file 2 — Source Data [file 41467_2022_34192_MOESM2_ESM.zip › Source_Data/Figure2/Fig2e/nu_3_65.txt]

350	-332.357208	-350	332.357208
349.062767	-333.192047	-349.062767	333.192047
348.125355	-334.384094	-348.125355	334.384094
347.187763	-333.549591	-347.187763	333.549591
346.249992	-331.999634	-346.249992	331.999634
345.312041	-325.44339	-345.312041	325.44339
344.37391	-325.800781	-344.37391	325.800781
343.4356	-323.774231	-343.4356	323.774231
342.49711	-317.217529	-342.49711	317.217529
341.558441	-311.019104	-341.558441	311.019104
340.619592	-311.138092	-340.619592	311.138092
339.680563	-310.422638	-339.680563	310.422638
338.741355	-311.257233	-338.741355	311.257233
337.801967	-311.37677	-337.801967	311.37677
336.8624	-313.999298	-336.8624	313.999298
335.922653	-318.290588	-335.922653	318.290588
334.982727	-318.648285	-334.982727	318.648285
334.04262	-314.952576	-334.04262	314.952576
333.102335	-314.833557	-333.102335	314.833557
332.161869	-316.14502	-332.161869	316.14502
331.221224	-317.694611	-331.221224	317.694611
330.2804	-315.787354	-330.2804	315.787354
329.339396	-318.1716	-329.339396	318.1716
328.398212	-315.787628	-328.398212	315.787628
327.456849	-316.02597	-327.456849	316.02597
326.515306	-316.860321	-326.515306	316.860321
325.573584	-315.072296	-325.573584	315.072296
324.631682	-314.595398	-324.631682	314.595398
323.6896	-313.760651	-323.6896	313.760651
322.747339	-309.350006	-322.747339	309.350006
321.804898	-308.873352	-321.804898	308.873352
320.862278	-307.442444	-320.862278	307.442444
319.919478	-310.78067	-319.919478	310.78067
318.976498	-309.588379	-318.976498	309.588379
318.033339	-308.753906	-318.033339	308.753906
317.09	-307.204559	-317.09	307.204559
316.146482	-306.489197	-316.146482	306.489197
315.202784	-301.243713	-315.202784	301.243713
314.258906	-300.170746	-314.258906	300.170746
313.314849	-294.568329	-313.314849	294.568329
312.370612	-294.091309	-312.370612	294.091309
311.426196	-289.084625	-311.426196	289.084625
310.4816	-288.726746	-310.4816	288.726746
309.536824	-290.991699	-309.536824	290.991699
308.591869	-288.965393	-308.591869	288.965393
307.646735	-288.96521	-307.646735	288.96521
306.70142	-287.296387	-306.70142	287.296387
305.755927	-288.488281	-305.755927	288.488281
304.810253	-288.726807	-304.810253	288.726807
303.8644	-287.177307	-303.8644	287.177307
302.918367	-284.792938	-302.918367	284.792938
301.972155	-282.88559	-301.972155	282.88559
301.025763	-280.143921	-301.025763	280.143921
300.079192	-278.951416	-300.079192	278.951416
299.132441	-279.666656	-299.132441	279.666656
298.18551	-277.401703	-298.18551	277.401703
297.2384	-278.475006	-297.2384	278.475006
296.29111	-278.236603	-296.29111	278.236603
295.343641	-277.044556	-295.343641	277.044556
294.395992	-276.805695	-294.395992	276.805695
293.448163	-274.898712	-293.448163	274.898712
292.500155	-274.06424	-292.500155	274.06424
291.551967	-272.75296	-291.551967	272.75296
290.6036	-271.798828	-290.6036	271.798828
289.655053	-271.560822	-289.655053	271.560822
288.706327	-269.057037	-288.706327	269.057037
287.75742	-268.580383	-287.75742	268.580383
286.808335	-268.699615	-286.808335	268.699615
285.859069	-269.53421	-285.859069	269.53421
284.909624	-271.32196	-284.909624	271.32196
283.96	-269.295593	-283.96	269.295593
283.010196	-267.030579	-283.010196	267.030579
282.060212	-267.149689	-282.060212	267.149689
281.110049	-264.885132	-281.110049	264.885132
280.159706	-264.050201	-280.159706	264.050201
279.209184	-263.45459	-279.209184	263.45459
278.258482	-262.262146	-278.258482	262.262146
277.3076	-267.507294	-277.3076	267.507294
276.356539	-262.500885	-276.356539	262.500885
275.405298	-261.070404	-275.405298	261.070404
274.453878	-260.235504	-274.453878	260.235504
273.502278	-257.37439	-273.502278	257.37439
272.550498	-256.659607	-272.550498	256.659607
271.598539	-251.652573	-271.598539	251.652573
270.6464	-254.036835	-270.6464	254.036835
269.694082	-253.08316	-269.694082	253.08316
268.741584	-252.963699	-268.741584	252.963699
267.788906	-253.440643	-267.788906	253.440643
266.836049	-253.083252	-266.836049	253.083252
265.883012	-252.129608	-265.883012	252.129608
264.929796	-251.890808	-264.929796	251.890808
263.9764	-251.533112	-263.9764	251.533112
263.022824	-253.559982	-263.022824	253.559982
262.069069	-249.864426	-262.069069	249.864426
261.115135	-252.963898	-261.115135	252.963898
260.16102	-253.321472	-260.16102	253.321472
259.206727	-256.778839	-259.206727	256.778839
258.252253	-251.2948	-258.252253	251.2948
257.2976	-249.387543	-257.2976	249.387543
256.342767	-248.91066	-256.342767	248.91066
255.387755	-248.910629	-255.387755	248.910629
254.432563	-247.122589	-254.432563	247.122589
253.477192	-245.930435	-253.477192	245.930435
252.521641	-245.930756	-252.521641	245.930756
251.56591	-246.884354	-251.56591	246.884354
250.61	-247.480438	-250.61	247.480438
249.65391	-246.049774	-249.65391	246.049774
248.697641	-243.66539	-248.697641	243.66539
247.741192	-243.54631	-247.741192	243.54631
246.784563	-243.546371	-246.784563	243.546371
245.827755	-241.281403	-245.827755	241.281403
244.870767	-234.963501	-244.870767	234.963501
243.9136	-233.294342	-243.9136	233.294342
242.956253	-231.506104	-242.956253	231.506104
241.998727	-231.625549	-241.998727	231.625549
241.04102	-228.04805	-241.04102	228.04805
240.083135	-225.663895	-240.083135	225.663895
239.125069	-223.756592	-239.125069	223.756592
238.166824	-224.591354	-238.166824	224.591354
237.2084	-218.392395	-237.2084	218.392395
236.249796	-217.677048	-236.249796	217.677048
235.291012	-216.127136	-235.291012	216.127136
234.332049	-214.577652	-234.332049	214.577652
233.372906	-218.272797	-233.372906	218.272797
232.413584	-218.034637	-232.413584	218.034637
231.454082	-220.299606	-231.454082	220.299606
230.4944	-219.703354	-230.4944	219.703354
229.534539	-220.06105	-229.534539	220.06105
228.574498	-222.922134	-228.574498	222.922134
227.614278	-223.04129	-227.614278	223.04129
226.653878	-220.41861	-226.653878	220.41861
225.693298	-222.087601	-225.693298	222.087601
224.732539	-222.445389	-224.732539	222.445389
223.7716	-217.438553	-223.7716	217.438553
222.810482	-217.080704	-222.810482	217.080704
221.849184	-215.292648	-221.849184	215.292648
220.887706	-216.604202	-220.887706	216.604202
219.926049	-210.524338	-219.926049	210.524338
218.964212	-210.762711	-218.964212	210.762711
218.002196	-206.352005	-218.002196	206.352005
217.04	-204.56369	-217.04	204.56369
216.077624	-201.10675	-216.077624	201.10675
215.115069	-200.033691	-215.115069	200.033691
214.152335	-198.722595	-214.152335	198.722595
213.18942	-198.960739	-213.18942	198.960739
212.226327	-192.285492	-212.226327	192.285492
211.263053	-194.073441	-211.263053	194.073441
210.2996	-188.351166	-210.2996	188.351166
209.335967	-189.066849	-209.335967	189.066849
208.372155	-184.059998	-208.372155	184.059998
207.408163	-182.986694	-207.408163	182.986694
206.443992	-182.748642	-206.443992	182.748642
205.479641	-184.298248	-205.479641	184.298248
204.51511	-182.748703	-204.51511	182.748703
203.5504	-181.675644	-203.5504	181.675644
202.58551	-179.05304	-202.58551	179.05304
201.620441	-178.57605	-201.620441	178.57605
200.655192	-177.384338	-200.655192	177.384338
199.689763	-176.549759	-199.689763	176.549759
198.724155	-174.880508	-198.724155	174.880508
197.758367	-176.788055	-197.758367	176.788055
196.7924	-176.788254	-196.7924	176.788254
195.826253	-175.3573	-195.826253	175.3573
194.859927	-175.715149	-194.859927	175.715149
193.89342	-174.165253	-193.89342	174.165253
192.926735	-176.907059	-192.926735	176.907059
191.959869	-177.384048	-191.959869	177.384048
190.992824	-176.787903	-190.992824	176.787903
190.0256	-174.880798	-190.0256	174.880798
189.058196	-174.523056	-189.058196	174.523056
188.090612	-172.496445	-188.090612	172.496445
187.122849	-171.781403	-187.122849	171.781403
186.154906	-171.542755	-186.154906	171.542755
185.186784	-166.89386	-185.186784	166.89386
184.218482	-166.297501	-184.218482	166.297501
183.25	-167.609161	-183.25	167.609161
182.281339	-166.774506	-182.281339	166.774506
181.312498	-163.913345	-181.312498	163.913345
180.343478	-165.343811	-180.343478	165.343811
179.374278	-164.628601	-179.374278	164.628601
178.404898	-162.125198	-178.404898	162.125198
177.435339	-162.602356	-177.435339	162.602356
176.4656	-162.125305	-176.4656	162.125305
175.495682	-161.767563	-175.495682	161.767563
174.525584	-162.244553	-174.525584	162.244553
173.555306	-158.668259	-173.555306	158.668259
172.584849	-158.906494	-172.584849	158.906494
171.614212	-156.164993	-171.614212	156.164993
170.643396	-156.045914	-170.643396	156.045914
169.6724	-154.25766	-169.6724	154.25766
168.701224	-155.569061	-168.701224	155.569061
167.729869	-158.072449	-167.729869	158.072449
166.758335	-156.880203	-166.758335	156.880203
165.78662	-160.21785	-165.78662	160.21785
164.814727	-160.456604	-164.814727	160.456604
163.842653	-167.25119	-163.842653	167.25119
162.8704	-163.55574	-162.8704	163.55574
161.897967	-162.959702	-161.897967	162.959702
160.925355	-162.24469	-160.925355	162.24469
159.952563	-161.052505	-159.952563	161.052505
158.979592	-159.979401	-158.979592	159.979401
158.006441	-156.879913	-158.006441	156.879913
157.03311	-155.926498	-157.03311	155.926498
156.0596	-151.992401	-156.0596	151.992401
155.08591	-151.992554	-155.08591	151.992554
154.112041	-150.800354	-154.112041	150.800354
153.137992	-146.866455	-153.137992	146.866455
152.163763	-142.0979	-152.163763	142.0979
151.189355	-142.932541	-151.189355	142.932541
150.214767	-138.641098	-150.214767	138.641098
149.24	-138.879608	-149.24	138.879608
148.265053	-138.164413	-148.265053	138.164413
147.289927	-139.594696	-147.289927	139.594696
146.31462	-137.925949	-146.31462	137.925949
145.339135	-136.495514	-145.339135	136.495514
144.363469	-140.66774	-144.363469	140.66774
143.387624	-142.336639	-143.387624	142.336639
142.4116	-146.86644	-142.4116	146.86644
141.435396	-145.91304	-141.435396	145.91304
140.459012	-144.482361	-140.459012	144.482361
139.482449	-143.886444	-139.482449	143.886444
138.505706	-144.482544	-138.505706	144.482544
137.528784	-143.886139	-137.528784	143.886139
136.551682	-141.382706	-136.551682	141.382706
135.5744	-143.647903	-135.5744	143.647903
134.596939	-143.051758	-134.596939	143.051758
133.619298	-142.813553	-133.619298	142.813553
132.641478	-144.601715	-132.641478	144.601715
131.663478	-144.959305	-131.663478	144.959305
130.685298	-145.316803	-130.685298	145.316803
129.706939	-142.694061	-129.706939	142.694061
128.7284	-142.336746	-128.7284	142.336746
127.749682	-139.237152	-127.749682	139.237152
126.770784	-137.091599	-126.770784	137.091599
125.791706	-135.184204	-125.791706	135.184204
124.812449	-136.018585	-124.812449	136.018585
123.833012	-136.853149	-123.833012	136.853149
122.853396	-134.587997	-122.853396	134.587997
121.8736	-135.303207	-121.8736	135.303207
120.893624	-132.322952	-120.893624	132.322952
119.913469	-131.726898	-119.913469	131.726898
118.933135	-133.0383	-118.933135	133.0383
117.95262	-133.038208	-117.95262	133.038208
116.971927	-133.395889	-116.971927	133.395889
115.991053	-132.084442	-115.991053	132.084442
115.01	-131.846344	-115.01	131.846344
114.028767	-131.249954	-114.028767	131.249954
113.047355	-130.773254	-113.047355	130.773254
112.065763	-126.600998	-112.065763	126.600998
111.083992	-123.501503	-111.083992	123.501503
110.102041	-122.905502	-110.102041	122.905502
109.11991	-118.255997	-109.11991	118.255997
108.1376	-118.494514	-108.1376	118.494514
107.15511	-119.328995	-107.15511	119.328995
106.172441	-114.202995	-106.172441	114.202995
105.189592	-113.488007	-105.189592	113.488007
104.206563	-113.249496	-104.206563	113.249496
103.223355	-111.819008	-103.223355	111.819008
102.239967	-110.388	-102.239967	110.388
101.2564	-109.315506	-101.2564	109.315506
100.272653	-111.342003	-100.272653	111.342003
99.288727	-110.149498	-99.288727	110.149498
98.30462	-110.150002	-98.30462	110.150002
97.320335	-109.792488	-97.320335	109.792488
96.335869	-109.911491	-96.335869	109.911491
95.351224	-109.196007	-95.351224	109.196007
94.3664	-110.030495	-94.3664	110.030495
93.381396	-109.911514	-93.381396	109.911514
92.396212	-111.341988	-92.396212	111.341988
91.410849	-110.626503	-91.410849	110.626503
90.425306	-110.74601	-90.425306	110.74601
89.439584	-107.407997	-89.439584	107.407997
88.453682	-106.812004	-88.453682	106.812004
87.4676	-108.2425	-87.4676	108.2425
86.481339	-107.88501	-86.481339	107.88501
85.494898	-107.765511	-85.494898	107.765511
84.508278	-104.308502	-84.508278	104.308502
83.521478	-106.334984	-83.521478	106.334984
82.534498	-106.692505	-82.534498	106.692505
81.547339	-108.004013	-81.547339	108.004013
80.56	-107.289009	-80.56	107.289009
79.572482	-103.832001	-79.572482	103.832001
78.584784	-101.328011	-78.584784	101.328011
77.596906	-97.155998	-77.596906	97.155998
76.608849	-94.056503	-76.608849	94.056503
75.620612	-90.599487	-75.620612	90.599487
74.632196	-89.764992	-74.632196	89.764992
73.6436	-87.261513	-73.6436	87.261513
72.654824	-87.142006	-72.654824	87.142006
71.665869	-85.712006	-71.665869	85.712006
70.676735	-84.996513	-70.676735	84.996513
69.68742	-86.189003	-69.68742	86.189003
68.697927	-86.188499	-68.697927	86.188499
67.708253	-86.188492	-67.708253	86.188492
66.7184	-85.831505	-66.7184	85.831505
65.728367	-80.347496	-65.728367	80.347496
64.738155	-78.917	-64.738155	78.917
63.747763	-73.55249	-63.747763	73.55249
62.757192	-70.333496	-62.757192	70.333496
61.766441	-74.267006	-61.766441	74.267006
60.77551	-73.909988	-60.77551	73.909988
59.7844	-72.360001	-59.7844	72.360001
58.79311	-72.359985	-58.79311	72.359985
57.801641	-71.763992	-57.801641	71.763992
56.809992	-71.167511	-56.809992	71.167511
55.818163	-68.187988	-55.818163	68.187988
54.826155	-69.022491	-54.826155	69.022491
53.833967	-64.492004	-53.833967	64.492004
52.8416	-66.161011	-52.8416	66.161011
51.849053	-66.637497	-51.849053	66.637497
50.856327	-63.776993	-50.856327	63.776993
49.86342	-62.942505	-49.86342	62.942505
48.870335	-64.253494	-48.870335	64.253494
47.877069	-65.922989	-47.877069	65.922989
46.883624	-65.445984	-46.883624	65.445984
45.89	-73.432999	-45.89	73.432999
44.896196	-72.479492	-44.896196	72.479492
43.902212	-71.882996	-43.902212	71.882996
42.908049	-74.267014	-42.908049	74.267014
41.913706	-66.160995	-41.913706	66.160995
40.919184	-63.776993	-40.919184	63.776993
39.924482	-64.014999	-39.924482	64.014999
38.9296	-65.445999	-38.9296	65.445999
37.934539	-65.445496	-37.934539	65.445496
36.939298	-61.154495	-36.939298	61.154495
35.943878	-62.703995	-35.943878	62.703995
34.948278	-62.107986	-34.948278	62.107986
33.952498	-60.320007	-33.952498	60.320007
32.956539	-57.816513	-32.956539	57.816513
31.9604	-54.478989	-31.9604	54.478989
30.964082	-54.716995	-30.964082	54.716995
29.967584	-57.22049	-29.967584	57.22049
28.970906	-56.028	-28.970906	56.028
27.974049	-54.955505	-27.974049	54.955505
26.977012	-54.359009	-26.977012	54.359009
25.979796	-52.332504	-25.979796	52.332504
24.9824	-51.975006	-24.9824	51.975006
23.984824	-50.306519	-23.984824	50.306519
22.987069	-49.590988	-22.987069	49.590988
21.989135	-46.849503	-21.989135	46.849503
20.99102	-47.326004	-20.99102	47.326004
19.992727	-45.537994	-19.992727	45.537994
18.994253	-46.014511	-18.994253	46.014511
17.9956	-48.279495	-17.9956	48.279495
16.996767	-49.114014	-16.996767	49.114014
15.997755	-45.895996	-15.997755	45.895996
14.998563	-48.637512	-14.998563	48.637512
13.999192	-44.941986	-13.999192	44.941986
12.999641	-45.895508	-12.999641	45.895508
11.99991	-46.729996	-11.99991	46.729996
11	-47.564484	-11	47.564484
9.99991	-51.617493	-9.99991	51.617493
8.999641	-52.213501	-8.999641	52.213501
7.999192	-51.140503	-7.999192	51.140503
6.998563	-50.306	-6.998563	50.306
5.997755	-48.398514	-5.997755	48.398514
4.996767	-48.279495	-4.996767	48.279495
3.9956	-41.961487	-3.9956	41.961487
2.994253	-41.365479	-2.994253	41.365479
1.992727	-41.246506	-1.992727	41.246506
0.99102	-39.577499	-0.99102	39.577499
-0.010865	-42.199997	0.010865	42.199997
-1.012931	-42.677002	1.012931	42.677002
-2.015176	-45.895493	2.015176	45.895493
-3.0176	-46.134003	3.0176	46.134003
-4.020204	-45.776505	4.020204	45.776505
-5.022988	-46.610992	5.022988	46.610992
-6.025951	-44.942017	6.025951	44.942017
-7.029094	-44.465012	7.029094	44.465012
-8.032416	-43.630493	8.032416	43.630493
-9.035918	-43.869003	9.035918	43.869003
-10.0396	-38.623993	10.0396	38.623993
-11.043461	-36.119995	11.043461	36.119995
-12.047502	-34.093994	12.047502	34.093994
-13.051722	-33.497498	13.051722	33.497498
-14.056122	-32.186508	14.056122	32.186508
-15.060702	-28.014008	15.060702	28.014008
-16.065461	-23.841522	16.065461	23.841522
-17.0704	-22.888489	17.0704	22.888489
-18.075518	-23.007004	18.075518	23.007004
-19.080816	-23.126495	19.080816	23.126495
-20.086294	-2.026505	20.086294	2.026505
-21.091951	-3.099503	21.091951	3.099503
-22.097788	-2.026505	22.097788	2.026505
-23.103804	-3.457016	23.103804	3.457016
-24.11	-30.397995	24.11	30.397995
-25.116376	-31.232986	25.116376	31.232986
-26.122931	-28.37149	26.122931	28.37149
-27.129665	-27.298996	27.129665	27.298996
-28.13658	-24.557007	28.13658	24.557007
-29.143673	-24.557007	29.143673	24.557007
-30.150947	-23.722504	30.150947	23.722504
-31.1584	-22.530502	31.1584	22.530502
-32.166033	-18.000504	32.166033	18.000504
-33.173845	-18.834991	33.173845	18.834991
-34.181837	-18.35849	34.181837	18.35849
-35.190008	-15.378006	35.190008	15.378006
-36.198359	-16.331512	36.198359	16.331512
-37.20689	-15.973999	37.20689	15.973999
-38.2156	-13.351501	38.2156	13.351501
-39.22449	-14.304993	39.22449	14.304993
-40.233559	-10.013504	40.233559	10.013504
-41.242808	-10.728989	41.242808	10.728989
-42.252237	-9.894012	42.252237	9.894012
-43.261845	-10.251999	43.261845	10.251999
-44.271633	-9.298523	44.271633	9.298523
-45.2816	-10.847992	45.2816	10.847992
-46.291747	-7.509995	46.291747	7.509995
-47.302073	-7.868011	47.302073	7.868011
-48.31258	-5.364517	48.31258	5.364517
-49.323265	-6.436996	49.323265	6.436996
-50.334131	-7.748505	50.334131	7.748505
-51.345176	-7.867493	51.345176	7.867493
-52.3564	-6.914017	52.3564	6.914017
-53.367804	-6.317978	53.367804	6.317978
-54.379388	-2.145508	54.379388	2.145508
-55.391151	-1.192001	55.391151	1.192001
-56.403094	0.714996	56.403094	-0.714996
-57.415216	0	57.415216	0
-58.427518	-0.834488	58.427518	0.834488
-59.44	0	59.44	0
-60.452661	-1.669006	60.452661	1.669006
-61.465502	-1.669006	61.465502	1.669006
-62.478522	-0.7155	62.478522	0.7155
-63.491722	0.119492	63.491722	-0.119492
-64.505102	1.192001	64.505102	-1.192001
-65.518661	2.264999	65.518661	-2.264999
-66.5324	3.695007	66.5324	-3.695007
-67.546318	7.033508	67.546318	-7.033508
-68.560416	11.444	68.560416	-11.444
-69.574694	11.205505	69.574694	-11.205505
-70.589151	10.251999	70.589151	-10.251999
-71.603788	10.132492	71.603788	-10.132492
-72.618604	9.179016	72.618604	-9.179016
-73.6336	9.537003	73.6336	-9.537003
-74.648776	12.874496	74.648776	-12.874496
-75.664131	11.324997	75.664131	-11.324997
-76.679665	13.113007	76.679665	-13.113007
-77.69538	14.186005	77.69538	-14.186005
-78.711273	14.90152	78.711273	-14.90152
-79.727347	15.020508	79.727347	-15.020508
-80.7436	17.285004	80.7436	-17.285004
-81.760033	17.047012	81.760033	-17.047012
-82.776645	18.238998	82.776645	-18.238998
-83.793437	17.285507	83.793437	-17.285507
-84.810408	17.404495	84.810408	-17.404495
-85.827559	10.609512	85.827559	-10.609512
-86.84489	10.013504	86.84489	-10.013504
-87.8624	10.490509	87.8624	-10.490509
-88.88009	10.609512	88.88009	-10.609512
-89.897959	12.636002	89.897959	-12.636002
-90.916008	14.901489	90.916008	-14.901489
-91.934237	15.259003	91.934237	-15.259003
-92.952645	17.285507	92.952645	-17.285507
-93.971233	18.12001	93.971233	-18.12001
-94.99	17.046509	94.99	-17.046509
-96.008947	13.828491	96.008947	-13.828491
-97.028073	12.517014	97.028073	-12.517014
-98.04738	1.430496	98.04738	-1.430496
-99.066865	4.291504	99.066865	-4.291504
-100.086531	3.934006	100.086531	-3.934006
-101.106376	46.849503	101.106376	-46.849503
-102.1264	102.639984	102.1264	-102.639984
-103.146604	52.333511	103.146604	-52.333511
-104.166988	75.579514	104.166988	-75.579514
-105.187551	56.863007	105.187551	-56.863007
-106.208294	17.40448	106.208294	-17.40448
-107.229216	-14.067017	107.229216	14.067017
-108.250318	-18.239014	108.250318	18.239014
-109.2716	-22.649994	109.2716	22.649994
-110.293061	-20.623016	110.293061	20.623016
-111.314702	-22.769012	111.314702	22.769012
-112.336522	-23.007507	112.336522	23.007507
-113.358522	-11.324982	113.358522	11.324982
-114.380702	-10.132996	114.380702	10.132996
-115.403061	-11.324982	115.403061	11.324982
-116.4256	-5.007019	116.4256	5.007019
-117.448318	-7.510529	117.448318	7.510529
-118.471216	-13.113037	118.471216	13.113037
-119.494294	-14.185974	119.494294	14.185974
-120.517551	-10.729004	120.517551	10.729004
-121.540988	184.179016	121.540988	-184.179016
-122.564604	179.768509	122.564604	-179.768509
-123.5884	195.265503	123.5884	-195.265503
-124.612376	193.954498	124.612376	-193.954498
-125.636531	212.671021	125.636531	-212.671021
-126.660865	231.148514	126.660865	-231.148514
-127.68538	128.388977	127.68538	-128.388977
-128.710073	106.811493	128.710073	-106.811493
-129.734947	153.780487	129.734947	-153.780487
-130.76	146.270508	130.76	-146.270508
-131.785233	-97.156509	131.785233	97.156509
-132.810645	-115.276505	132.810645	115.276505
-133.836237	-132.919006	133.836237	132.919006
-134.862008	-136.734009	134.862008	136.734009
-135.887959	-233.413025	135.887959	233.413025
-136.91409	-275.493988	136.91409	275.493988
-137.9404	-281.097504	137.9404	281.097504
-138.96689	-275.851501	138.96689	275.851501
-139.993559	3.695526	139.993559	-3.695526
-141.020408	4.768005	141.020408	-4.768005
-142.047437	4.053497	142.047437	-4.053497
-143.074645	6.198517	143.074645	-6.198517
-144.102033	5.841522	144.102033	-5.841522
-145.1296	2.861023	145.1296	-2.861023
-146.157347	1.430511	146.157347	-1.430511
-147.185273	0.47702	147.185273	-0.47702
-148.21338	0.714966	148.21338	-0.714966
-149.241665	0.47702	149.241665	-0.47702
-150.270131	-1.907501	150.270131	1.907501
-151.298776	-0.47702	151.298776	0.47702
-152.3276	-4.052979	152.3276	4.052979
-153.356604	-3.815002	153.356604	3.815002
-154.385788	-7.271484	154.385788	7.271484
-155.415151	-4.648987	155.415151	4.648987
-156.444694	-3.218506	156.444694	3.218506
-157.474416	-4.648987	157.474416	4.648987
-158.504318	-0.238495	158.504318	0.238495
-159.5344	0.119019	159.5344	-0.119019
-160.564661	2.622498	160.564661	-2.622498
-161.595102	2.264526	161.595102	-2.264526
-162.625722	1.191986	162.625722	-1.191986
-163.656522	2.265015	163.656522	-2.265015
-164.687502	2.742004	164.687502	-2.742004
-165.718661	1.669006	165.718661	-1.669006
-166.75	214.339996	166.75	-214.339996
-167.781518	273.705994	167.781518	-273.705994
-168.813216	296.713501	168.813216	-296.713501
-169.845094	297.547913	169.845094	-297.547913
-170.877151	297.071198	170.877151	-297.071198
-171.909388	298.024689	171.909388	-298.024689
-172.941804	298.859344	172.941804	-298.859344
-173.9744	298.739929	173.9744	-298.739929
-175.007176	299.693756	175.007176	-299.693756
-176.040131	299.335938	176.040131	-299.335938
-177.073265	297.905396	177.073265	-297.905396
-178.10658	297.667145	178.10658	-297.667145
-179.140073	296.11734	179.140073	-296.11734
-180.173747	297.309448	180.173747	-297.309448
-181.2076	297.190155	181.2076	-297.190155
-182.241633	297.905884	182.241633	-297.905884
-183.275845	299.812805	183.275845	-299.812805
-184.310237	291.349213	184.310237	-291.349213
-185.344808	169.873901	185.344808	-169.873901
-186.379559	170.350845	186.379559	-170.350845
-187.41449	174.404053	187.41449	-174.404053
-188.4496	175.238449	188.4496	-175.238449
-189.48489	172.496414	189.48489	-172.496414
-190.520359	175.238312	190.520359	-175.238312
-191.556008	178.218857	191.556008	-178.218857
-192.591837	178.695404	192.591837	-178.695404
-193.627845	175.238251	193.627845	-175.238251
-194.664033	176.192047	194.664033	-176.192047
-195.7004	176.907043	195.7004	-176.907043
-196.736947	177.026459	196.736947	-177.026459
-197.773673	177.383911	197.773673	-177.383911
-198.81058	176.668747	198.81058	-176.668747
-199.847665	180.126099	199.847665	-180.126099
-200.884931	180.126099	200.884931	-180.126099
-201.922376	181.675705	201.922376	-181.675705
-202.96	182.629501	202.96	-182.629501
-203.997804	183.58316	203.997804	-183.58316
-205.035788	184.179108	205.035788	-184.179108
-206.073951	184.774841	206.073951	-184.774841
-207.112294	183.821198	207.112294	-183.821198
-208.150816	184.059647	208.150816	-184.059647
-209.189518	187.636337	209.189518	-187.636337
-210.2284	189.662842	210.2284	-189.662842
-211.267461	189.185791	211.267461	-189.185791
-212.306702	191.808319	212.306702	-191.808319
-213.346122	193.596588	213.346122	-193.596588
-214.385722	198.960907	214.385722	-198.960907
-215.425502	199.557144	215.425502	-199.557144
-216.465461	201.94136	216.465461	-201.94136
-217.5056	205.398651	217.5056	-205.398651
-218.545918	204.802155	218.545918	-204.802155
-219.586416	210.047394	219.586416	-210.047394
-220.627094	212.551102	220.627094	-212.551102
-221.667951	212.551208	221.667951	-212.551208
-222.708988	212.908386	222.708988	-212.908386
-223.750204	213.027847	223.750204	-213.027847
-224.7916	217.438751	224.7916	-217.438751
-225.833176	216.604248	225.833176	-216.604248
-226.874931	220.180603	226.874931	-220.180603
-227.916865	220.895599	227.916865	-220.895599
-228.95898	220.657349	228.95898	-220.657349
-230.001273	218.630402	230.001273	-218.630402
-231.043747	218.511246	231.043747	-218.511246
-232.0864	219.822647	232.0864	-219.822647
-233.129233	221.253357	233.129233	-221.253357
-234.172245	219.346054	234.172245	-219.346054
-235.215437	215.769485	235.215437	-215.769485
-236.258808	218.988602	236.258808	-218.988602
-237.302359	221.372437	237.302359	-221.372437
-238.34609	219.822601	238.34609	-219.822601
-239.39	222.32608	239.39	-222.32608
-240.43409	222.803009	240.43409	-222.803009
-241.478359	228.644302	241.478359	-228.644302
-242.522808	227.332809	242.522808	-227.332809
-243.567437	227.810043	243.567437	-227.810043
-244.612245	228.28685	244.612245	-228.28685
-245.657233	233.056	245.657233	-233.056
-246.7024	231.625336	246.7024	-231.625336
-247.747747	236.393585	247.747747	-236.393585
-248.793273	238.778046	248.793273	-238.778046
-249.83898	243.18869	249.83898	-243.18869
-250.884865	243.069336	250.884865	-243.069336
-251.930931	243.188843	251.930931	-243.188843
-252.977176	244.619019	252.977176	-244.619019
-254.0236	245.930573	254.0236	-245.930573
-255.070204	245.572952	255.070204	-245.572952
-256.116988	244.50029	256.116988	-244.50029
-257.163951	248.076111	257.163951	-248.076111
-258.211094	247.360901	258.211094	-247.360901
-259.258416	247.957123	259.258416	-247.957123
-260.305918	247.003494	260.305918	-247.003494
-261.3536	248.314896	261.3536	-248.314896
-262.401461	250.460693	262.401461	-250.460693
-263.449502	250.818054	263.449502	-250.818054
-264.497722	248.672302	264.497722	-248.672302
-265.546122	250.102768	265.546122	-250.102768
-266.594702	248.672272	266.594702	-248.672272
-267.643461	250.460648	267.643461	-250.460648
-268.6924	248.91069	268.6924	-248.91069
-269.741518	248.433838	269.741518	-248.433838
-270.790816	253.798096	270.790816	-253.798096
-271.840294	251.890747	271.840294	-251.890747
-272.889951	251.652512	272.889951	-251.652512
-273.939788	251.771652	273.939788	-251.771652
-274.989804	255.109619	274.989804	-255.109619
-276.04	254.870987	276.04	-254.870987
-277.090376	256.063232	277.090376	-256.063232
-278.140931	257.851349	278.140931	-257.851349
-279.191665	261.904388	279.191665	-261.904388
-280.24258	259.99704	280.24258	-259.99704
-281.293673	259.401398	281.293673	-259.401398
-282.344947	261.904449	282.344947	-261.904449
-283.3964	264.169403	283.3964	-264.169403
-284.448033	261.070038	284.448033	-261.070038
-285.499845	262.500854	285.499845	-262.500854
-286.551837	261.904388	286.551837	-261.904388
-287.604008	264.765442	287.604008	-264.765442
-288.656359	264.288757	288.656359	-264.288757
-289.70889	264.407928	289.70889	-264.407928
-290.7616	264.527069	290.7616	-264.527069
-291.81449	268.938141	291.81449	-268.938141
-292.867559	270.249542	292.867559	-270.249542
-293.920808	269.772278	293.920808	-269.772278
-294.974237	272.037231	294.974237	-272.037231
-296.027845	274.659943	296.027845	-274.659943
-297.081633	273.82547	297.081633	-273.82547
-298.1356	274.421661	298.1356	-274.421661
-299.189747	275.852386	299.189747	-275.852386
-300.244073	276.090485	300.244073	-276.090485
-301.29858	275.61377	301.29858	-275.61377
-302.353265	279.78595	302.353265	-279.78595
-303.408131	276.447998	303.408131	-276.447998
-304.463176	279.428589	304.463176	-279.428589
-305.5184	280.143829	305.5184	-280.143829
-306.573804	284.316132	306.573804	-284.316132
-307.629388	288.726715	307.629388	-288.726715
-308.685151	286.461792	308.685151	-286.461792
-309.741094	284.196594	309.741094	-284.196594
-310.797216	288.250214	310.797216	-288.250214
-311.853518	285.627167	311.853518	-285.627167
-312.91	285.389069	312.91	-285.389069
-313.966661	284.196869	313.966661	-284.196869
-315.023502	290.276428	315.023502	-290.276428
-316.080522	289.561157	316.080522	-289.561157
-317.137722	293.971985	317.137722	-293.971985
-318.195102	297.786682	318.195102	-297.786682
-319.252661	299.217224	319.252661	-299.217224
-320.3104	303.151215	320.3104	-303.151215
-321.368318	303.866333	321.368318	-303.866333
-322.426416	305.535248	322.426416	-305.535248
-323.484694	306.012421	323.484694	-306.012421
-324.543151	307.204285	324.543151	-307.204285
-325.601788	305.29715	325.601788	-305.29715
-326.660604	304.581818	326.660604	-304.581818
-327.7196	308.515503	327.7196	-308.515503
-328.778776	307.800293	328.778776	-307.800293
-329.838131	313.522583	329.838131	-313.522583
-330.897665	315.191223	330.897665	-315.191223
-331.95738	311.853363	331.95738	-311.853363
-333.017273	311.49588	333.017273	-311.49588
-334.077347	316.383484	334.077347	-316.383484
-335.1376	312.92627	335.1376	-312.92627
-336.198033	311.734406	336.198033	-311.734406
-337.258645	311.495789	337.258645	-311.495789
-338.319437	311.853424	338.319437	-311.853424
-339.380408	311.734314	339.380408	-311.734314
-340.441559	312.80722	340.441559	-312.80722
-341.50289	313.87973	341.50289	-313.87973
-342.5644	313.403046	342.5644	-313.403046
-343.62609	310.184357	343.62609	-310.184357
-344.687959	309.469147	344.687959	-309.469147
-345.750008	309.707397	345.750008	-309.707397
-346.812237	319.482666	346.812237	-319.482666
-347.874645	319.601898	347.874645	-319.601898
-348.937233	325.324127	348.937233	-325.324127
-350	329.257874	350	-329.257874
