# Supplementary material for: Spontaneous time-reversal symmetry breaking in twisted double bilayer graphene
Source: Nat Commun. 2022 Oct 29;13:6468. doi: 10.1038/s41467-022-34192-x (PMC9617879; doi:10.1038/s41467-022-34192-x)
Supplement: Supplementary file 2 — Source Data [file 41467_2022_34192_MOESM2_ESM.zip › Source_Data/Figure2/Fig2e/nu_3_74.txt]

350	-126.720001	-350	126.720001
349.062767	-128.74649	-349.062767	128.74649
348.125355	-127.43499	-348.125355	127.43499
347.187763	-128.507996	-347.187763	128.507996
346.249992	-126.719994	-346.249992	126.719994
345.312041	-130.296005	-345.312041	130.296005
344.37391	-125.88549	-344.37391	125.88549
343.4356	-123.024498	-343.4356	123.024498
342.49711	-123.263008	-342.49711	123.263008
341.558441	-122.189995	-341.558441	122.189995
340.619592	-124.097	-340.619592	124.097
339.680563	-121.236504	-339.680563	121.236504
338.741355	-122.309013	-338.741355	122.309013
337.801967	-121.356003	-337.801967	121.356003
336.8624	-120.879013	-336.8624	120.879013
335.922653	-121.355988	-335.922653	121.355988
334.982727	-118.018005	-334.982727	118.018005
334.04262	-121.593994	-334.04262	121.593994
333.102335	-118.852493	-333.102335	118.852493
332.161869	-121.117508	-332.161869	121.117508
331.221224	-121.832504	-331.221224	121.832504
330.2804	-117.421982	-330.2804	117.421982
329.339396	-118.01799	-329.339396	118.01799
328.398212	-113.964996	-328.398212	113.964996
327.456849	-116.944992	-327.456849	116.944992
326.515306	-113.130508	-326.515306	113.130508
325.573584	-117.18351	-325.573584	117.18351
324.631682	-114.083984	-324.631682	114.083984
323.6896	-113.725998	-323.6896	113.725998
322.747339	-114.560997	-322.747339	114.560997
321.804898	-111.341988	-321.804898	111.341988
320.862278	-113.249496	-320.862278	113.249496
319.919478	-113.249504	-319.919478	113.249504
318.976498	-110.865494	-318.976498	110.865494
318.033339	-111.222992	-318.033339	111.222992
317.09	-106.454498	-317.09	106.454498
316.146482	-108.719505	-316.146482	108.719505
315.202784	-106.8125	-315.202784	106.8125
314.258906	-105.262505	-314.258906	105.262505
313.314849	-105.978004	-313.314849	105.978004
312.370612	-106.097	-312.370612	106.097
311.426196	-108.362	-311.426196	108.362
310.4816	-105.381996	-310.4816	105.381996
309.536824	-106.097	-309.536824	106.097
308.591869	-103.712997	-308.591869	103.712997
307.646735	-102.401505	-307.646735	102.401505
306.70142	-101.567009	-306.70142	101.567009
305.755927	-99.063011	-305.755927	99.063011
304.810253	-101.089989	-304.810253	101.089989
303.8644	-98.825005	-303.8644	98.825005
302.918367	-100.13649	-302.918367	100.13649
301.972155	-95.129509	-301.972155	95.129509
301.025763	-98.347992	-301.025763	98.347992
300.079192	-98.109497	-300.079192	98.109497
299.132441	-97.275497	-299.132441	97.275497
298.18551	-97.871002	-298.18551	97.871002
297.2384	-97.037003	-297.2384	97.037003
296.29111	-96.797989	-296.29111	96.797989
295.343641	-96.560013	-295.343641	96.560013
294.395992	-93.9375	-294.395992	93.9375
293.448163	-97.632996	-293.448163	97.632996
292.500155	-97.155998	-292.500155	97.155998
291.551967	-96.917503	-291.551967	96.917503
290.6036	-94.653008	-290.6036	94.653008
289.655053	-95.01049	-289.655053	95.01049
288.706327	-94.294991	-288.706327	94.294991
287.75742	-94.771988	-287.75742	94.771988
286.808335	-89.527	-286.808335	89.527
285.859069	-89.407509	-285.859069	89.407509
284.909624	-85.831001	-284.909624	85.831001
283.96	-83.566002	-283.96	83.566002
283.010196	-81.062988	-283.010196	81.062988
282.060212	-82.612511	-282.060212	82.612511
281.110049	-82.731499	-281.110049	82.731499
280.159706	-82.851006	-280.159706	82.851006
279.209184	-81.539505	-279.209184	81.539505
278.258482	-80.943512	-278.258482	80.943512
277.3076	-77.248009	-277.3076	77.248009
276.356539	-76.532997	-276.356539	76.532997
275.405298	-71.168503	-275.405298	71.168503
274.453878	-69.261497	-274.453878	69.261497
273.502278	-70.572502	-273.502278	70.572502
272.550498	-68.426506	-272.550498	68.426506
271.598539	-68.783997	-271.598539	68.783997
270.6464	-68.188004	-270.6464	68.188004
269.694082	-69.976501	-269.694082	69.976501
268.741584	-67.592499	-268.741584	67.592499
267.788906	-68.903496	-267.788906	68.903496
266.836049	-69.618507	-266.836049	69.618507
265.883012	-69.97599	-265.883012	69.97599
264.929796	-69.498993	-264.929796	69.498993
263.9764	-65.9235	-263.9764	65.9235
263.022824	-68.903496	-263.022824	68.903496
262.069069	-66.7575	-262.069069	66.7575
261.115135	-64.969505	-261.115135	64.969505
260.16102	-65.685005	-260.16102	65.685005
259.206727	-65.446007	-259.206727	65.446007
258.252253	-64.730995	-258.252253	64.730995
257.2976	-66.400002	-257.2976	66.400002
256.342767	-64.731003	-256.342767	64.731003
255.387755	-65.565994	-255.387755	65.565994
254.432563	-67.949997	-254.432563	67.949997
253.477192	-66.995987	-253.477192	66.995987
252.521641	-63.539494	-252.521641	63.539494
251.56591	-60.201	-251.56591	60.201
250.61	-65.088501	-250.61	65.088501
249.65391	-64.849991	-249.65391	64.849991
248.697641	-64.492493	-248.697641	64.492493
247.741192	-60.439499	-247.741192	60.439499
246.784563	-61.511997	-246.784563	61.511997
245.827755	-62.823502	-245.827755	62.823502
244.870767	-61.869503	-244.870767	61.869503
243.9136	-61.631496	-243.9136	61.631496
242.956253	-57.816498	-242.956253	57.816498
241.998727	-58.294006	-241.998727	58.294006
241.04102	-57.578506	-241.04102	57.578506
240.083135	-55.909496	-240.083135	55.909496
239.125069	-56.624996	-239.125069	56.624996
238.166824	-56.863503	-238.166824	56.863503
237.2084	-55.671001	-237.2084	55.671001
236.249796	-54.359497	-236.249796	54.359497
235.291012	-54.121494	-235.291012	54.121494
234.332049	-57.101498	-234.332049	57.101498
233.372906	-54.836498	-233.372906	54.836498
232.413584	-52.690495	-232.413584	52.690495
231.454082	-53.167999	-231.454082	53.167999
230.4944	-51.737503	-230.4944	51.737503
229.534539	-54.240498	-229.534539	54.240498
228.574498	-52.571503	-228.574498	52.571503
227.614278	-50.783493	-227.614278	50.783493
226.653878	-52.213997	-226.653878	52.213997
225.693298	-50.544998	-225.693298	50.544998
224.732539	-50.783501	-224.732539	50.783501
223.7716	-51.737	-223.7716	51.737
222.810482	-51.975502	-222.810482	51.975502
221.849184	-53.406006	-221.849184	53.406006
220.887706	-52.214001	-220.887706	52.214001
219.926049	-46.849503	-219.926049	46.849503
218.964212	-46.730499	-218.964212	46.730499
218.002196	-43.869007	-218.002196	43.869007
217.04	-42.915504	-217.04	42.915504
216.077624	-40.412003	-216.077624	40.412003
215.115069	-41.842999	-215.115069	41.842999
214.152335	-40.292503	-214.152335	40.292503
213.18942	-38.742996	-213.18942	38.742996
212.226327	-37.789001	-212.226327	37.789001
211.263053	-38.265999	-211.263053	38.265999
210.2996	-35.882	-210.2996	35.882
209.335967	-35.167	-209.335967	35.167
208.372155	-34.094002	-208.372155	34.094002
207.408163	-35.405499	-207.408163	35.405499
206.443992	-35.524498	-206.443992	35.524498
205.479641	-36.001503	-205.479641	36.001503
204.51511	-35.286499	-204.51511	35.286499
203.5504	-34.094002	-203.5504	34.094002
202.58551	-34.332504	-202.58551	34.332504
201.620441	-34.690304	-201.620441	34.690304
200.655192	-35.643749	-200.655192	35.643749
199.689763	-35.405457	-199.689763	35.405457
198.724155	-35.882099	-198.724155	35.882099
197.758367	-38.623951	-197.758367	38.623951
196.7924	-33.259853	-196.7924	33.259853
195.826253	-33.259655	-195.826253	33.259655
194.859927	-31.35215	-194.859927	31.35215
193.89342	-31.11375	-193.89342	31.11375
192.926735	-28.252605	-192.926735	28.252605
191.959869	-27.060596	-191.959869	27.060596
190.992824	-28.848797	-190.992824	28.848797
190.0256	-28.133549	-190.0256	28.133549
189.058196	-27.418346	-189.058196	27.418346
188.090612	-27.179852	-188.090612	27.179852
187.122849	-23.841896	-187.122849	23.841896
186.154906	-24.318748	-186.154906	24.318748
185.186784	-23.9613	-185.186784	23.9613
184.218482	-22.530699	-184.218482	22.530699
183.25	-19.908154	-183.25	19.908154
182.281339	-19.550102	-182.281339	19.550102
181.312498	-17.762148	-181.312498	17.762148
180.343478	-18.000603	-180.343478	18.000603
179.374278	-17.643047	-179.374278	17.643047
178.404898	-17.7623	-178.404898	17.7623
177.435339	-16.451002	-177.435339	16.451002
176.4656	-14.543652	-176.4656	14.543652
175.495682	-20.384897	-175.495682	20.384897
174.525584	-18.477549	-174.525584	18.477549
173.555306	-44.822952	-173.555306	44.822952
172.584849	-47.80315	-172.584849	47.80315
171.614212	-47.087948	-171.614212	47.087948
170.643396	-48.279999	-170.643396	48.279999
169.6724	-18.477551	-169.6724	18.477551
168.701224	-19.669651	-168.701224	19.669651
167.729869	-19.908102	-167.729869	19.908102
166.758335	-19.43125	-166.758335	19.43125
165.78662	-15.616552	-165.78662	15.616552
164.814727	-14.305201	-164.814727	14.305201
163.842653	-15.378153	-163.842653	15.378153
162.8704	-11.444199	-162.8704	11.444199
161.897967	-9.894501	-161.897967	9.894501
160.925355	-9.894499	-160.925355	9.894499
159.952563	-7.510149	-159.952563	7.510149
158.979592	-10.132801	-158.979592	10.132801
158.006441	-8.106251	-158.006441	8.106251
157.03311	-8.225399	-157.03311	8.225399
156.0596	-7.15255	-156.0596	7.15255
155.08591	-5.483599	-155.08591	5.483599
154.112041	-2.265001	-154.112041	2.265001
153.137992	-0.1192	-153.137992	0.1192
152.163763	-5.96055	-152.163763	5.96055
151.189355	-5.24525	-151.189355	5.24525
150.214767	-5.8413	-150.214767	5.8413
149.24	-5.245299	-149.24	5.245299
148.265053	-5.72205	-148.265053	5.72205
147.289927	-7.27175	-147.289927	7.27175
146.31462	-4.887599	-146.31462	4.887599
145.339135	-6.4373	-145.339135	6.4373
144.363469	-3.93395	-144.363469	3.93395
143.387624	-4.172345	-143.387624	4.172345
142.4116	-7.86789	-142.4116	7.86789
141.435396	-6.31812	-141.435396	6.31812
140.459012	-7.748665	-140.459012	7.748665
139.482449	-4.768395	-139.482449	4.768395
138.505706	-7.39102	-138.505706	7.39102
137.528784	-7.51021	-137.528784	7.51021
136.551682	-3.33788	-136.551682	3.33788
135.5744	-5.006825	-135.5744	5.006825
134.596939	-4.291555	-134.596939	4.291555
133.619298	-4.291564	-133.619298	4.291564
132.641478	-2.86104	-132.641478	2.86104
131.663478	-4.291555	-131.663478	4.291555
130.685298	-2.622615	-130.685298	2.622615
129.706939	-1.549735	-129.706939	1.549735
128.7284	-3.57628	-128.7284	3.57628
127.749682	-0.834465	-127.749682	0.834465
126.770784	-5.36442	-126.770784	5.36442
125.791706	-7.03339	-125.791706	7.03339
124.812449	-5.36445	-124.812449	5.36445
123.833012	-7.867865	-123.833012	7.867865
122.853396	-8.58312	-122.853396	8.58312
121.8736	-6.31812	-121.8736	6.31812
120.893624	-8.1063	-120.893624	8.1063
119.913469	-7.510255	-119.913469	7.510255
118.933135	-6.318165	-118.933135	6.318165
117.95262	-7.510215	-117.95262	7.510215
116.971927	-3.576285	-116.971927	3.576285
115.991053	-3.69552	-115.991053	3.69552
115.01	-5.602895	-115.01	5.602895
114.028767	-4.410735	-114.028767	4.410735
113.047355	0.95368	-113.047355	-0.95368
112.065763	-0.59605	-112.065763	0.59605
111.083992	2.264985	-111.083992	-2.264985
110.102041	-0.35763	-110.102041	0.35763
109.11991	43.988495	-109.11991	-43.988495
108.1376	42.796387	-108.1376	-42.796387
107.15511	41.604256	-107.15511	-41.604256
106.172441	42.557899	-106.172441	-42.557899
105.189592	56.028549	-105.189592	-56.028549
104.206563	41.485062	-104.206563	-41.485062
103.223355	38.027985	-103.223355	-38.027985
102.239967	47.922394	-102.239967	-47.922394
101.2564	48.3992	-101.2564	-48.3992
100.272653	56.14785	-100.272653	-56.14785
99.288727	57.57835	-99.288727	-57.57835
98.30462	49.82975	-98.30462	-49.82975
97.320335	56.9823	-97.320335	-56.9823
96.335869	66.518852	-96.335869	-66.518852
95.351224	49.710552	-95.351224	-49.710552
94.3664	42.796379	-94.3664	-42.796379
93.381396	62.704498	-93.381396	-62.704498
92.396212	53.167652	-92.396212	-53.167652
91.410849	15.974203	-91.410849	-15.974203
90.425306	15.258951	-90.425306	-15.258951
89.439584	55.670998	-89.439584	-55.670998
88.453682	56.863152	-88.453682	-56.863152
87.4676	22.7691	-87.4676	-22.7691
86.481339	54.95575	-86.481339	-54.95575
85.494898	57.339951	-85.494898	-57.339951
84.508278	56.624702	-84.508278	-56.624702
83.521478	59.485752	-83.521478	-59.485752
82.534498	59.128101	-82.534498	-59.128101
81.547339	60.916252	-81.547339	-60.916252
80.56	26.82225	-80.56	-26.82225
79.572482	0.7153	-79.572482	-0.7153
78.584784	0.8345	-78.584784	-0.8345
77.596906	-1.072901	-77.596906	1.072901
76.608849	0.476849	-76.608849	-0.476849
75.620612	-1.4305	-75.620612	1.4305
74.632196	-0.71525	-74.632196	0.71525
73.6436	-0.95365	-73.6436	0.95365
72.654824	-3.218649	-72.654824	3.218649
71.665869	-2.503401	-71.665869	2.503401
70.676735	-2.265001	-70.676735	2.265001
69.68742	-2.741951	-69.68742	2.741951
68.697927	-5.4837	-68.697927	5.4837
67.708253	-2.980251	-67.708253	2.980251
66.7184	0.83445	-66.7184	-0.83445
65.728367	-1.4305	-65.728367	1.4305
64.738155	-3.695499	-64.738155	3.695499
63.747763	-1.4305	-63.747763	1.4305
62.757192	0.59605	-62.757192	-0.59605
61.766441	-2.622601	-61.766441	2.622601
60.77551	-3.337849	-60.77551	3.337849
59.7844	-3.814495	-59.7844	3.814495
58.79311	-3.814453	-58.79311	3.814453
57.801641	-2.74205	-57.801641	2.74205
56.809992	-1.668999	-56.809992	1.668999
55.818163	-3.695503	-55.818163	3.695503
54.826155	-4.649498	-54.826155	4.649498
53.833967	-4.887501	-53.833967	4.887501
52.8416	-4.530003	-52.8416	4.530003
51.849053	-2.622997	-51.849053	2.622997
50.856327	-1.192501	-50.856327	1.192501
49.86342	-2.026505	-49.86342	2.026505
48.870335	-1.550003	-48.870335	1.550003
47.877069	-3.93399	-47.877069	3.93399
46.883624	-3.337502	-46.883624	3.337502
45.89	-1.430504	-45.89	1.430504
44.896196	-1.192501	-44.896196	1.192501
43.902212	-0.476501	-43.902212	0.476501
42.908049	1.430504	-42.908049	-1.430504
41.913706	2.383995	-41.913706	-2.383995
40.919184	2.264999	-40.919184	-2.264999
39.924482	0.953499	-39.924482	-0.953499
38.9296	1.430504	-38.9296	-1.430504
37.934539	0.237991	-37.934539	-0.237991
36.939298	1.191994	-36.939298	-1.191994
35.943878	0.357498	-35.943878	-0.357498
34.948278	1.191994	-34.948278	-1.191994
33.952498	-6.080002	-33.952498	6.080002
32.956539	-5.484001	-32.956539	5.484001
31.9604	-4.291496	-31.9604	4.291496
30.964082	2.264999	-30.964082	-2.264999
29.967584	-11.444	-29.967584	11.444
28.970906	-12.397995	-28.970906	12.397995
27.974049	-8.941002	-27.974049	8.941002
26.977012	-4.171997	-26.977012	4.171997
25.979796	-9.894501	-25.979796	9.894501
24.9824	-9.655998	-24.9824	9.655998
23.984824	-10.728996	-23.984824	10.728996
22.987069	-7.987	-22.987069	7.987
21.989135	-9.179497	-21.989135	9.179497
20.99102	-10.013496	-20.99102	10.013496
19.992727	-7.987007	-19.992727	7.987007
18.994253	-7.748497	-18.994253	7.748497
17.9956	-8.583504	-17.9956	8.583504
16.996767	-9.417503	-16.996767	9.417503
15.997755	-12.278503	-15.997755	12.278503
14.998563	-12.635994	-14.998563	12.635994
13.999192	-9.893997	-13.999192	9.893997
12.999641	-8.702003	-12.999641	8.702003
11.99991	-10.968002	-11.99991	10.968002
11	-11.206017	-11	11.206017
9.99991	-10.371994	-9.99991	10.371994
8.999641	-7.987511	-8.999641	7.987511
7.999192	-9.775505	-7.999192	9.775505
6.998563	-8.940506	-6.998563	8.940506
5.997755	-5.24498	-5.997755	5.24498
4.996767	-5.603004	-4.996767	5.603004
3.9956	-4.410995	-3.9956	4.410995
2.994253	-3.695496	-2.994253	3.695496
1.992727	-3.457504	-1.992727	3.457504
0.99102	-5.006989	-0.99102	5.006989
-0.010865	-3.337494	0.010865	3.337494
-1.012931	-5.24498	1.012931	5.24498
-2.015176	-3.695496	2.015176	3.695496
-3.0176	-2.860992	3.0176	2.860992
-4.020204	-4.529999	4.020204	4.529999
-5.022988	-0.596008	5.022988	0.596008
-6.025951	-3.337982	6.025951	3.337982
-7.029094	-4.172012	7.029094	4.172012
-8.032416	-2.026489	8.032416	2.026489
-9.035918	-1.906998	9.035918	1.906998
-10.0396	-2.383987	10.0396	2.383987
-11.043461	-2.145996	11.043461	2.145996
-12.047502	-0.477005	12.047502	0.477005
-13.051722	-0.834503	13.051722	0.834503
-14.056122	-2.860992	14.056122	2.860992
-15.060702	-1.907501	15.060702	1.907501
-16.065461	-3.93399	16.065461	3.93399
-17.0704	-6.556503	17.0704	6.556503
-18.075518	-5.364502	18.075518	5.364502
-19.080816	-6.556503	19.080816	6.556503
-20.086294	-2.622498	20.086294	2.622498
-21.091951	-3.099487	21.091951	3.099487
-22.097788	-1.907501	22.097788	1.907501
-23.103804	-2.860992	23.103804	2.860992
-24.11	-5.0065	24.11	5.0065
-25.116376	-4.052994	25.116376	4.052994
-26.122931	-6.079498	26.122931	6.079498
-27.129665	-5.0065	27.129665	5.0065
-28.13658	-6.318008	28.13658	6.318008
-29.143673	-7.033508	29.143673	7.033508
-30.150947	-63.8965	30.150947	63.8965
-31.1584	-63.062012	31.1584	63.062012
-32.166033	-61.989494	32.166033	61.989494
-33.173845	-61.154999	33.173845	61.154999
-34.181837	-61.870003	34.181837	61.870003
-35.190008	-62.466003	35.190008	62.466003
-36.198359	-62.227997	36.198359	62.227997
-37.20689	-61.512505	37.20689	61.512505
-38.2156	-60.082008	38.2156	60.082008
-39.22449	-63.181496	39.22449	63.181496
-40.233559	-63.181496	40.233559	63.181496
-41.242808	-63.658508	41.242808	63.658508
-42.252237	-61.750999	42.252237	61.750999
-43.261845	-59.009003	43.261845	59.009003
-44.271633	-60.082001	44.271633	60.082001
-45.2816	-60.439491	45.2816	60.439491
-46.291747	-61.750999	46.291747	61.750999
-47.302073	-63.181503	47.302073	63.181503
-48.31258	-63.419495	48.31258	63.419495
-49.323265	-64.492989	49.323265	64.492989
-50.334131	-63.897003	50.334131	63.897003
-51.345176	-63.420006	51.345176	63.420006
-52.3564	-62.585518	52.3564	62.585518
-53.367804	-63.539009	53.367804	63.539009
-54.379388	-61.632004	54.379388	61.632004
-55.391151	-60.082001	55.391151	60.082001
-56.403094	-59.963005	56.403094	59.963005
-57.415216	-61.750999	57.415216	61.750999
-58.427518	-63.420006	58.427518	63.420006
-59.44	-62.585503	59.44	62.585503
-60.452661	-62.346992	60.452661	62.346992
-61.465502	-60.320488	61.465502	60.320488
-62.478522	-60.916496	62.478522	60.916496
-63.491722	-60.320511	63.491722	60.320511
-64.505102	-59.247482	64.505102	59.247482
-65.518661	-58.770996	65.518661	58.770996
-66.5324	-2.146004	66.5324	2.146004
-67.546318	-0.357506	67.546318	0.357506
-68.560416	2.026497	68.560416	-2.026497
-69.574694	1.787987	69.574694	-1.787987
-70.589151	-0.596001	70.589151	0.596001
-71.603788	0.715004	71.603788	-0.715004
-72.618604	2.264999	72.618604	-2.264999
-73.6336	3.457001	73.6336	-3.457001
-74.648776	1.907494	74.648776	-1.907494
-75.664131	1.430496	75.664131	-1.430496
-76.679665	0.119499	76.679665	-0.119499
-77.69538	0.119003	77.69538	-0.119003
-78.711273	0	78.711273	0
-79.727347	-1.430504	79.727347	1.430504
-80.7436	25.629997	80.7436	-25.629997
-81.760033	30.755997	81.760033	-30.755997
-82.776645	-0.595993	82.776645	0.595993
-83.793437	-0.238495	83.793437	0.238495
-84.810408	-2.62249	84.810408	2.62249
-85.827559	-2.264999	85.827559	2.264999
-86.84489	-107.169502	86.84489	107.169502
-87.8624	-107.289009	87.8624	107.289009
-88.88009	-110.626999	88.88009	110.626999
-89.897959	-111.460999	89.897959	111.460999
-90.916008	-22.650009	90.916008	22.650009
-91.934237	-8.701996	91.934237	8.701996
-92.952645	-7.987503	92.952645	7.987503
-93.971233	-9.059998	93.971233	9.059998
-94.99	-10.371002	94.99	10.371002
-96.008947	-9.775009	96.008947	9.775009
-97.028073	-9.060013	97.028073	9.060013
-98.04738	-9.655991	98.04738	9.655991
-99.066865	-10.848007	99.066865	10.848007
-100.086531	-10.490509	100.086531	10.490509
-101.106376	-8.821503	101.106376	8.821503
-102.1264	-7.748993	102.1264	7.748993
-103.146604	-7.748993	103.146604	7.748993
-104.166988	-8.106003	104.166988	8.106003
-105.187551	-9.775009	105.187551	9.775009
-106.208294	-10.251999	106.208294	10.251999
-107.229216	-10.371002	107.229216	10.371002
-108.250318	-8.940994	108.250318	8.940994
-109.2716	-11.086502	109.2716	11.086502
-110.293061	-10.251999	110.293061	10.251999
-111.314702	-8.940491	111.314702	8.940491
-112.336522	-7.033508	112.336522	7.033508
-113.358522	-4.410522	113.358522	4.410522
-114.380702	-6.079498	114.380702	6.079498
-115.403061	-8.464005	115.403061	8.464005
-116.4256	-7.510498	116.4256	7.510498
-117.448318	-8.344513	117.448318	8.344513
-118.471216	-9.059998	118.471216	9.059998
-119.494294	-7.033493	119.494294	7.033493
-120.517551	-6.317978	120.517551	6.317978
-121.540988	-5.126022	121.540988	5.126022
-122.564604	-5.841492	122.564604	5.841492
-123.5884	-6.914017	123.5884	6.914017
-124.612376	-7.868011	124.612376	7.868011
-125.636531	-5.0065	125.636531	5.0065
-126.660865	-6.318008	126.660865	6.318008
-127.68538	-7.033493	127.68538	7.033493
-128.710073	-8.344513	128.710073	8.344513
-129.734947	-10.251999	129.734947	10.251999
-130.76	-11.921005	130.76	11.921005
-131.785233	-14.067001	131.785233	14.067001
-132.810645	-13.232483	132.810645	13.232483
-133.836237	-11.443985	133.836237	11.443985
-134.862008	-13.828003	134.862008	13.828003
-135.887959	-15.496994	135.887959	15.496994
-136.91409	-14.067001	136.91409	14.067001
-137.9404	-16.332016	137.9404	16.332016
-138.96689	-16.570007	138.96689	16.570007
-139.993559	-35.643494	139.993559	35.643494
-141.020408	-34.570999	141.020408	34.570999
-142.047437	-35.763	142.047437	35.763
-143.074645	-37.3125	143.074645	37.3125
-144.102033	-36.239502	144.102033	36.239502
-145.1296	-58.651001	145.1296	58.651001
-146.157347	-58.532013	146.157347	58.532013
-147.185273	-58.293488	147.185273	58.293488
-148.21338	-58.651001	148.21338	58.651001
-149.241665	-62.466003	149.241665	62.466003
-150.270131	-61.035492	150.270131	61.035492
-151.298776	-60.200989	151.298776	60.200989
-152.3276	-61.988983	152.3276	61.988983
-153.356604	-59.246994	153.356604	59.246994
-154.385788	-60.67749	154.385788	60.67749
-155.415151	-60.796997	155.415151	60.796997
-156.444694	-59.246994	156.444694	59.246994
-157.474416	-60.67749	157.474416	60.67749
-158.504318	-62.703995	158.504318	62.703995
-159.5344	-59.723495	159.5344	59.723495
-160.564661	-61.034988	160.564661	61.034988
-161.595102	-62.703995	161.595102	62.703995
-162.625722	-57.816498	162.625722	57.816498
-163.656522	-57.339508	163.656522	57.339508
-164.687502	-56.028	164.687502	56.028
-165.718661	-55.432007	165.718661	55.432007
-166.75	-57.339493	166.75	57.339493
-167.781518	-56.50499	167.781518	56.50499
-168.813216	-57.339508	168.813216	57.339508
-169.845094	-56.624496	169.845094	56.624496
-170.877151	-55.908997	170.877151	55.908997
-171.909388	-54.240005	171.909388	54.240005
-172.941804	-55.313019	172.941804	55.313019
-173.9744	-52.928986	173.9744	52.928986
-175.007176	-24.438019	175.007176	24.438019
-176.040131	188.352005	176.040131	-188.352005
-177.073265	186.444519	177.073265	-186.444519
-178.10658	187.875	178.10658	-187.875
-179.140073	184.537003	179.140073	-184.537003
-180.173747	183.94101	180.173747	-183.94101
-181.2076	181.91449	181.2076	-181.91449
-182.241633	180.364502	182.241633	-180.364502
-183.275845	183.464508	183.275845	-183.464508
-184.310237	180.960999	184.310237	-180.960999
-185.344808	178.219498	185.344808	-178.219498
-186.379559	175.834503	186.379559	-175.834503
-187.41449	171.542511	187.41449	-171.542511
-188.4496	171.781494	188.4496	-171.781494
-189.48489	169.754501	189.48489	-169.754501
-190.520359	165.582504	190.520359	-165.582504
-191.556008	161.529495	191.556008	-161.529495
-192.591837	161.767487	192.591837	-161.767487
-193.627845	161.648499	193.627845	-161.648499
-194.664033	161.528992	194.664033	-161.528992
-195.7004	160.5755	195.7004	-160.5755
-196.736947	158.787598	196.736947	-158.787598
-197.773673	157.356842	197.773673	-157.356842
-198.81058	159.502808	198.81058	-159.502808
-199.847665	161.171707	199.847665	-161.171707
-200.884931	161.410095	200.884931	-161.410095
-201.922376	161.291	201.922376	-161.291
-202.96	159.502502	202.96	-159.502502
-203.997804	156.999496	203.997804	-156.999496
-205.035788	156.880051	205.035788	-156.880051
-206.073951	157.475998	206.073951	-157.475998
-207.112294	155.926498	207.112294	-155.926498
-208.150816	154.496002	208.150816	-154.496002
-209.189518	154.138504	209.189518	-154.138504
-210.2284	157.356995	210.2284	-157.356995
-211.267461	156.760986	211.267461	-156.760986
-212.306702	158.191498	212.306702	-158.191498
-213.346122	159.980011	213.346122	-159.980011
-214.385722	159.979492	214.385722	-159.979492
-215.425502	159.740997	215.425502	-159.740997
-216.465461	162.959503	216.465461	-162.959503
-217.5056	163.794006	217.5056	-163.794006
-218.545918	165.462997	218.545918	-165.462997
-219.586416	166.535995	219.586416	-166.535995
-220.627094	166.179001	220.627094	-166.179001
-221.667951	167.370499	221.667951	-167.370499
-222.708988	164.867508	222.708988	-164.867508
-223.750204	165.463501	223.750204	-165.463501
-224.7916	167.96701	224.7916	-167.96701
-225.833176	168.801498	225.833176	-168.801498
-226.874931	168.324493	226.874931	-168.324493
-227.916865	167.48999	227.916865	-167.48999
-228.95898	171.185501	228.95898	-171.185501
-230.001273	171.781494	230.001273	-171.781494
-231.043747	166.893997	231.043747	-166.893997
-232.0864	169.397507	232.0864	-169.397507
-233.129233	168.443497	233.129233	-168.443497
-234.172245	168.324493	234.172245	-168.324493
-235.215437	166.298004	235.215437	-166.298004
-236.258808	182.630005	236.258808	-182.630005
-237.302359	179.410492	237.302359	-179.410492
-238.34609	181.556992	238.34609	-181.556992
-239.39	180.841492	239.39	-180.841492
-240.43409	78.201492	240.43409	-78.201492
-241.478359	62.466	241.478359	-62.466
-242.522808	60.082005	242.522808	-60.082005
-243.567437	63.658504	243.567437	-63.658504
-244.612245	65.088989	244.612245	-65.088989
-245.657233	64.730995	245.657233	-64.730995
-246.7024	64.493004	246.7024	-64.493004
-247.747747	61.869999	247.747747	-61.869999
-248.793273	62.584991	248.793273	-62.584991
-249.83898	63.062	249.83898	-63.062
-250.884865	62.108505	250.884865	-62.108505
-251.930931	63.8965	251.930931	-63.8965
-252.977176	63.777504	252.977176	-63.777504
-254.0236	69.6185	254.0236	-69.6185
-255.070204	68.54599	255.070204	-68.54599
-256.116988	66.399994	256.116988	-66.399994
-257.163951	65.565506	257.163951	-65.565506
-258.211094	66.400002	258.211094	-66.400002
-259.258416	65.684998	259.258416	-65.684998
-260.305918	67.114998	260.305918	-67.114998
-261.3536	66.280495	261.3536	-66.280495
-262.401461	66.638512	262.401461	-66.638512
-263.449502	66.638496	263.449502	-66.638496
-264.497722	68.545502	264.497722	-68.545502
-265.546122	71.168495	265.546122	-71.168495
-266.594702	69.141487	266.594702	-69.141487
-267.643461	69.022484	267.643461	-69.022484
-268.6924	70.333992	268.6924	-70.333992
-269.741518	71.40699	269.741518	-71.40699
-270.790816	70.214493	270.790816	-70.214493
-271.840294	68.426994	271.840294	-68.426994
-272.889951	72.24099	272.889951	-72.24099
-273.939788	73.313995	273.939788	-73.313995
-274.989804	72.598999	274.989804	-72.598999
-276.04	71.168503	276.04	-71.168503
-277.090376	71.883507	277.090376	-71.883507
-278.140931	76.652	278.140931	-76.652
-279.191665	78.439987	279.191665	-78.439987
-280.24258	80.943504	280.24258	-80.943504
-281.293673	79.393997	281.293673	-79.393997
-282.344947	79.871002	282.344947	-79.871002
-283.3964	82.612511	283.3964	-82.612511
-284.448033	81.897514	284.448033	-81.897514
-285.499845	84.401009	285.499845	-84.401009
-286.551837	83.447006	286.551837	-83.447006
-287.604008	86.7845	287.604008	-86.7845
-288.656359	88.453506	288.656359	-88.453506
-289.70889	87.619492	289.70889	-87.619492
-290.7616	91.672501	290.7616	-91.672501
-291.81449	90.957001	291.81449	-90.957001
-292.867559	90.480492	292.867559	-90.480492
-293.920808	91.195496	293.920808	-91.195496
-294.974237	94.056503	294.974237	-94.056503
-296.027845	95.963997	296.027845	-95.963997
-297.081633	94.414505	297.081633	-94.414505
-298.1356	94.772003	298.1356	-94.772003
-299.189747	95.368011	299.189747	-95.368011
-300.244073	97.03701	300.244073	-97.03701
-301.29858	98.110008	301.29858	-98.110008
-302.353265	98.824989	302.353265	-98.824989
-303.408131	99.778999	303.408131	-99.778999
-304.463176	96.201996	304.463176	-96.201996
-305.5184	99.063499	305.5184	-99.063499
-306.573804	97.990494	306.573804	-97.990494
-307.629388	100.732491	307.629388	-100.732491
-308.685151	98.466995	308.685151	-98.466995
-309.741094	97.751999	309.741094	-97.751999
-310.797216	99.302002	310.797216	-99.302002
-311.853518	100.4935	311.853518	-100.4935
-312.91	103.712502	312.91	-103.712502
-313.966661	101.804993	313.966661	-101.804993
-315.023502	105.500504	315.023502	-105.500504
-316.080522	107.884491	316.080522	-107.884491
-317.137722	106.931488	317.137722	-106.931488
-318.195102	104.905006	318.195102	-104.905006
-319.252661	104.785507	319.252661	-104.785507
-320.3104	108.838997	320.3104	-108.838997
-321.368318	109.911499	321.368318	-109.911499
-322.426416	110.507492	322.426416	-110.507492
-323.484694	108.361992	323.484694	-108.361992
-324.543151	109.315506	324.543151	-109.315506
-325.601788	112.772499	325.601788	-112.772499
-326.660604	112.176491	326.660604	-112.176491
-327.7196	112.414482	327.7196	-112.414482
-328.778776	115.394997	328.778776	-115.394997
-329.838131	117.064003	329.838131	-117.064003
-330.897665	115.991005	330.897665	-115.991005
-331.95738	113.12999	331.95738	-113.12999
-333.017273	118.017998	333.017273	-118.017998
-334.077347	117.421509	334.077347	-117.421509
-335.1376	115.157005	335.1376	-115.157005
-336.198033	116.2295	336.198033	-116.2295
-337.258645	116.348503	337.258645	-116.348503
-338.319437	122.428505	338.319437	-122.428505
-339.380408	120.759499	339.380408	-120.759499
-340.441559	120.878494	340.441559	-120.878494
-341.50289	121.713493	341.50289	-121.713493
-342.5644	121.594009	342.5644	-121.594009
-343.62609	127.315994	343.62609	-127.315994
-344.687959	122.666992	344.687959	-122.666992
-345.750008	124.693504	345.750008	-124.693504
-346.812237	123.143509	346.812237	-123.143509
-347.874645	126.600502	347.874645	-126.600502
-348.937233	128.150497	348.937233	-128.150497
-350	128.150482	350	-128.150482
