# Supplementary material for: Spontaneous time-reversal symmetry breaking in twisted double bilayer graphene
Source: Nat Commun. 2022 Oct 29;13:6468. doi: 10.1038/s41467-022-34192-x (PMC9617879; doi:10.1038/s41467-022-34192-x)
Supplement: Supplementary file 2 — Source Data [file 41467_2022_34192_MOESM2_ESM.zip › Source_Data/Figure2/Fig2f/d_408.txt]

350	-254.513794	-350	254.513794
349.062767	-250.579834	-349.062767	250.579834
348.125355	-252.606552	-348.125355	252.606552
347.187763	-249.983978	-347.187763	249.983978
346.249992	-250.818436	-346.249992	250.818436
345.312041	-249.626297	-345.312041	249.626297
344.37391	-247.241882	-344.37391	247.241882
343.4356	-246.406738	-343.4356	246.406738
342.49711	-252.606354	-342.49711	252.606354
341.558441	-249.386612	-341.558441	249.386612
340.619592	-248.671692	-340.619592	248.671692
339.680563	-245.691406	-339.680563	245.691406
338.741355	-249.62529	-338.741355	249.62529
337.801967	-248.194702	-337.801967	248.194702
336.8624	-246.644806	-336.8624	246.644806
335.922653	-244.022659	-335.922653	244.022659
334.982727	-250.459549	-334.982727	250.459549
334.04262	-247.240845	-334.04262	247.240845
333.102335	-246.525848	-333.102335	246.525848
332.161869	-247.002487	-332.161869	247.002487
331.221224	-250.340744	-331.221224	250.340744
330.2804	-250.698395	-330.2804	250.698395
329.339396	-249.506302	-329.339396	249.506302
328.398212	-247.598907	-328.398212	247.598907
327.456849	-252.486542	-327.456849	252.486542
326.515306	-247.717957	-326.515306	247.717957
325.573584	-248.194946	-325.573584	248.194946
324.631682	-246.16806	-324.631682	246.16806
323.6896	-245.92984	-323.6896	245.92984
322.747339	-244.618301	-322.747339	244.618301
321.804898	-242.353455	-321.804898	242.353455
320.862278	-242.472595	-320.862278	242.472595
319.919478	-245.929993	-319.919478	245.929993
318.976498	-245.214691	-318.976498	245.214691
318.033339	-246.049149	-318.033339	246.049149
317.09	-243.307404	-317.09	243.307404
316.146482	-246.168243	-316.146482	246.168243
315.202784	-248.909805	-315.202784	248.909805
314.258906	-246.049103	-314.258906	246.049103
313.314849	-245.095505	-313.314849	245.095505
312.370612	-247.598907	-312.370612	247.598907
311.426196	-245.333557	-311.426196	245.333557
310.4816	-243.664993	-310.4816	243.664993
309.536824	-245.691254	-309.536824	245.691254
308.591869	-243.545746	-308.591869	243.545746
307.646735	-239.850357	-307.646735	239.850357
306.70142	-239.373199	-306.70142	239.373199
305.755927	-237.823746	-305.755927	237.823746
304.810253	-238.658249	-304.810253	238.658249
303.8644	-236.750656	-303.8644	236.750656
302.918367	-233.412796	-302.918367	233.412796
301.972155	-234.247299	-301.972155	234.247299
301.025763	-232.935913	-301.025763	232.935913
300.079192	-235.558701	-300.079192	235.558701
299.132441	-238.658249	-299.132441	238.658249
298.18551	-238.658157	-298.18551	238.658157
297.2384	-234.843399	-297.2384	234.843399
296.29111	-238.061783	-296.29111	238.061783
295.343641	-237.585236	-295.343641	237.585236
294.395992	-237.465652	-294.395992	237.465652
293.448163	-233.651459	-293.448163	233.651459
292.500155	-233.889755	-292.500155	233.889755
291.551967	-234.008698	-291.551967	234.008698
290.6036	-233.293747	-290.6036	233.293747
289.655053	-231.982513	-289.655053	231.982513
288.706327	-227.094849	-288.706327	227.094849
287.75742	-226.856491	-287.75742	226.856491
286.808335	-226.379196	-286.808335	226.379196
285.859069	-222.087845	-285.859069	222.087845
284.909624	-220.418686	-284.909624	220.418686
283.96	-218.034653	-283.96	218.034653
283.010196	-218.749802	-283.010196	218.749802
282.060212	-215.054398	-282.060212	215.054398
281.110049	-211.716553	-281.110049	211.716553
280.159706	-211.835724	-280.159706	211.835724
279.209184	-210.643738	-279.209184	210.643738
278.258482	-210.763	-278.258482	210.763
277.3076	-206.829208	-277.3076	206.829208
276.356539	-206.948456	-276.356539	206.948456
275.405298	-206.233093	-275.405298	206.233093
274.453878	-202.775787	-274.453878	202.775787
273.502278	-201.226364	-273.502278	201.226364
272.550498	-203.371887	-272.550498	203.371887
271.598539	-202.180099	-271.598539	202.180099
270.6464	-198.722809	-270.6464	198.722809
269.694082	-195.146347	-269.694082	195.146347
268.741584	-198.484314	-268.741584	198.484314
267.788906	-197.411667	-267.788906	197.411667
266.836049	-197.292496	-266.836049	197.292496
265.883012	-196.696198	-265.883012	196.696198
264.929796	-198.007797	-264.929796	198.007797
263.9764	-197.054108	-263.9764	197.054108
263.022824	-197.88829	-263.022824	197.88829
262.069069	-198.722748	-262.069069	198.722748
261.115135	-201.583817	-261.115135	201.583817
260.16102	-204.444855	-260.16102	204.444855
259.206727	-201.94165	-259.206727	201.94165
258.252253	-203.014313	-258.252253	203.014313
257.2976	-205.398605	-257.2976	205.398605
256.342767	-205.756058	-256.342767	205.756058
255.387755	-203.729736	-255.387755	203.729736
254.432563	-201.464798	-254.432563	201.464798
253.477192	-206.352448	-253.477192	206.352448
252.521641	-205.398499	-252.521641	205.398499
251.56591	-202.776199	-251.56591	202.776199
250.61	-203.13385	-250.61	203.13385
249.65391	-205.160049	-249.65391	205.160049
248.697641	-205.398666	-248.697641	205.398666
247.741192	-205.637253	-247.741192	205.637253
246.784563	-205.994598	-246.784563	205.994598
245.827755	-210.762848	-245.827755	210.762848
244.870767	-206.590851	-244.870767	206.590851
243.9136	-204.445145	-243.9136	204.445145
242.956253	-206.590942	-242.956253	206.590942
241.998727	-207.186996	-241.998727	207.186996
241.04102	-204.92215	-241.04102	204.92215
240.083135	-206.114197	-240.083135	206.114197
239.125069	-203.968185	-239.125069	203.968185
238.166824	-207.067963	-238.166824	207.067963
237.2084	-202.89534	-237.2084	202.89534
236.249796	-199.915039	-236.249796	199.915039
235.291012	-199.438187	-235.291012	199.438187
234.332049	-194.6698	-234.332049	194.6698
233.372906	-195.62384	-233.372906	195.62384
232.413584	-192.40506	-232.413584	192.40506
231.454082	-194.431305	-231.454082	194.431305
230.4944	-191.570404	-230.4944	191.570404
229.534539	-188.351501	-229.534539	188.351501
228.574498	-188.351593	-228.574498	188.351593
227.614278	-185.371735	-227.614278	185.371735
226.653878	-185.729492	-226.653878	185.729492
225.693298	-179.768799	-225.693298	179.768799
224.732539	-180.12645	-224.732539	180.12645
223.7716	-180.364502	-223.7716	180.364502
222.810482	-181.5569	-222.810482	181.5569
221.849184	-177.980743	-221.849184	177.980743
220.887706	-177.145935	-220.887706	177.145935
219.926049	-177.623047	-219.926049	177.623047
218.964212	-175.953766	-218.964212	175.953766
218.002196	-180.12645	-218.002196	180.12645
217.04	-180.483749	-217.04	180.483749
216.077624	-177.265106	-216.077624	177.265106
215.115069	-176.192398	-215.115069	176.192398
214.152335	-174.642441	-214.152335	174.642441
213.18942	-173.450409	-213.18942	173.450409
212.226327	-169.993286	-212.226327	169.993286
211.263053	-167.728592	-211.263053	167.728592
210.2996	-167.490097	-210.2996	167.490097
209.335967	-161.64859	-209.335967	161.64859
208.372155	-161.887146	-208.372155	161.887146
207.408163	-156.522812	-207.408163	156.522812
206.443992	-154.496338	-206.443992	154.496338
205.479641	-152.946655	-205.479641	152.946655
204.51511	-154.376953	-204.51511	154.376953
203.5504	-153.065842	-203.5504	153.065842
202.58551	-151.873642	-202.58551	151.873642
201.620441	-144.125153	-201.620441	144.125153
200.655192	-141.264053	-200.655192	141.264053
199.689763	-140.54866	-199.689763	140.54866
198.724155	-142.932907	-198.724155	142.932907
197.758367	-140.78714	-197.758367	140.78714
196.7924	-140.548813	-196.7924	140.548813
195.826253	-137.449341	-195.826253	137.449341
194.859927	-136.138199	-194.859927	136.138199
193.89342	-132.4422	-193.89342	132.4422
192.926735	-134.587906	-192.926735	134.587906
191.959869	-132.084396	-191.959869	132.084396
190.992824	-138.283142	-190.992824	138.283142
190.0256	-136.614655	-190.0256	136.614655
189.058196	-134.587646	-189.058196	134.587646
188.090612	-136.971909	-188.090612	136.971909
187.122849	-135.780151	-187.122849	135.780151
186.154906	-137.210709	-186.154906	137.210709
185.186784	-136.13739	-185.186784	136.13739
184.218482	-132.084656	-184.218482	132.084656
183.25	-130.534897	-183.25	130.534897
182.281339	-128.865799	-182.281339	128.865799
181.312498	-127.7929	-181.312498	127.7929
180.343478	-126.481857	-180.343478	126.481857
179.374278	-127.316147	-179.374278	127.316147
178.404898	-128.031494	-178.404898	128.031494
177.435339	-128.031494	-177.435339	128.031494
176.4656	-128.508194	-176.4656	128.508194
175.495682	-126.36245	-175.495682	126.36245
174.525584	-126.481453	-174.525584	126.481453
173.555306	-121.474648	-173.555306	121.474648
172.584849	-120.759651	-172.584849	120.759651
171.614212	-118.85215	-171.614212	118.85215
170.643396	-118.494705	-170.643396	118.494705
169.6724	-119.925148	-169.6724	119.925148
168.701224	-119.925293	-168.701224	119.925293
167.729869	-121.355858	-167.729869	121.355858
166.758335	-118.255997	-166.758335	118.255997
165.78662	-119.925102	-165.78662	119.925102
164.814727	-115.991051	-164.814727	115.991051
163.842653	-117.183449	-163.842653	117.183449
162.8704	-119.329048	-162.8704	119.329048
161.897967	-117.302399	-161.897967	117.302399
160.925355	-115.99115	-160.925355	115.99115
159.952563	-112.4151	-159.952563	112.4151
158.979592	-112.653152	-158.979592	112.653152
158.006441	-115.871948	-158.006441	115.871948
157.03311	-113.487701	-157.03311	113.487701
156.0596	-110.984657	-156.0596	110.984657
155.08591	-110.86515	-155.08591	110.86515
154.112041	-111.103645	-154.112041	111.103645
153.137992	-107.289101	-153.137992	107.289101
152.163763	-103.951149	-152.163763	103.951149
151.189355	-104.785645	-151.189355	104.785645
150.214767	-102.758949	-150.214767	102.758949
149.24	-104.666206	-149.24	104.666206
148.265053	-102.163147	-148.265053	102.163147
147.289927	-100.732147	-147.289927	100.732147
146.31462	-100.493797	-146.31462	100.493797
145.339135	-100.732353	-145.339135	100.732353
144.363469	-96.917747	-144.363469	96.917747
143.387624	-95.964157	-143.387624	95.964157
142.4116	-97.752296	-142.4116	97.752296
141.435396	-97.2752	-141.435396	97.2752
140.459012	-98.229103	-140.459012	98.229103
139.482449	-98.82505	-139.482449	98.82505
138.505706	-98.82505	-138.505706	98.82505
137.528784	-97.752151	-137.528784	97.752151
136.551682	-95.368141	-136.551682	95.368141
135.5744	-96.679146	-135.5744	96.679146
134.596939	-95.725449	-134.596939	95.725449
133.619298	-95.010201	-133.619298	95.010201
132.641478	-92.030151	-132.641478	92.030151
131.663478	-90.599548	-131.663478	90.599548
130.685298	-92.745201	-130.685298	92.745201
129.706939	-90.599548	-129.706939	90.599548
128.7284	-89.050003	-128.7284	89.050003
127.749682	-87.380943	-127.749682	87.380943
126.770784	-88.811195	-126.770784	88.811195
125.791706	-91.791901	-125.791706	91.791901
124.812449	-89.645798	-124.812449	89.645798
123.833012	-89.288353	-123.833012	89.288353
122.853396	-90.241753	-122.853396	90.241753
121.8736	-91.433952	-121.8736	91.433952
120.893624	-90.241798	-120.893624	90.241798
119.913469	-89.884102	-119.913469	89.884102
118.933135	-86.904297	-118.933135	86.904297
117.95262	-90.12265	-117.95262	90.12265
116.971927	-88.811653	-116.971927	88.811653
115.991053	-91.195549	-115.991053	91.195549
115.01	-94.5336	-115.01	94.5336
114.028767	-96.083252	-114.028767	96.083252
113.047355	-96.440994	-113.047355	96.440994
112.065763	-96.798492	-112.065763	96.798492
111.083992	-95.487106	-111.083992	95.487106
110.102041	-95.606445	-110.102041	95.606445
109.11991	-95.845047	-109.11991	95.845047
108.1376	-96.679352	-108.1376	96.679352
107.15511	-97.036751	-107.15511	97.036751
106.172441	-95.7257	-106.172441	95.7257
105.189592	-94.533455	-105.189592	94.533455
104.206563	-92.864754	-104.206563	92.864754
103.223355	-96.560158	-103.223355	96.560158
102.239967	-95.487198	-102.239967	95.487198
101.2564	-92.98365	-101.2564	92.98365
100.272653	-92.864502	-100.272653	92.864502
99.288727	-93.818344	-99.288727	93.818344
98.30462	-94.652954	-98.30462	94.652954
97.320335	-92.626205	-97.320335	92.626205
96.335869	-90.718597	-96.335869	90.718597
95.351224	-91.911102	-95.351224	91.911102
94.3664	-90.361252	-94.3664	90.361252
93.381396	-91.314606	-93.381396	91.314606
92.396212	-88.811584	-92.396212	88.811584
91.410849	-88.811195	-91.410849	88.811195
90.425306	-88.215202	-90.425306	88.215202
89.439584	-86.904228	-89.439584	86.904228
88.453682	-83.566353	-88.453682	83.566353
87.4676	-85.116066	-87.4676	85.116066
86.481339	-82.731468	-86.481339	82.731468
85.494898	-82.374062	-85.494898	82.374062
84.508278	-81.6586	-84.508278	81.6586
83.521478	-81.539452	-83.521478	81.539452
82.534498	-80.585899	-82.534498	80.585899
81.547339	-78.916748	-81.547339	78.916748
80.56	-79.513252	-80.56	79.513252
79.572482	-83.446846	-79.572482	83.446846
78.584784	-79.393852	-78.584784	79.393852
77.596906	-77.724945	-77.596906	77.724945
76.608849	-76.29435	-76.608849	76.29435
75.620612	-76.532898	-75.620612	76.532898
74.632196	-74.148697	-74.632196	74.148697
73.6436	-71.287704	-73.6436	71.287704
72.654824	-70.810593	-72.654824	70.810593
71.665869	-72.002853	-71.665869	72.002853
70.676735	-69.976204	-70.676735	69.976204
69.68742	-68.903557	-69.68742	68.903557
68.697927	-67.2342	-68.697927	67.2342
67.708253	-69.26075	-67.708253	69.26075
66.7184	-67.949554	-66.7184	67.949554
65.728367	-67.591751	-65.728367	67.591751
64.738155	-66.399902	-64.738155	66.399902
63.747763	-67.3535	-63.747763	67.3535
62.757192	-67.114899	-62.757192	67.114899
61.766441	-66.638306	-61.766441	66.638306
60.77551	-66.757599	-60.77551	66.757599
59.7844	-67.234505	-59.7844	67.234505
58.79311	-66.042198	-58.79311	66.042198
57.801641	-66.757446	-57.801641	66.757446
56.809992	-64.611908	-56.809992	64.611908
55.818163	-65.684601	-55.818163	65.684601
54.826155	-65.565147	-54.826155	65.565147
53.833967	-66.876602	-53.833967	66.876602
52.8416	-64.373154	-52.8416	64.373154
51.849053	-63.538551	-51.849053	63.538551
50.856327	-62.823704	-50.856327	62.823704
49.86342	-61.273903	-49.86342	61.273903
48.870335	-60.439198	-48.870335	60.439198
47.877069	-58.05505	-47.877069	58.05505
46.883624	-58.889851	-46.883624	58.889851
45.89	-57.459042	-45.89	57.459042
44.896196	-57.340046	-44.896196	57.340046
43.902212	-57.578453	-43.902212	57.578453
42.908049	-54.717003	-42.908049	54.717003
41.913706	-54.717003	-41.913706	54.717003
40.919184	-53.883003	-40.919184	53.883003
39.924482	-54.121498	-39.924482	54.121498
38.9296	-53.286499	-38.9296	53.286499
37.934539	-54.479004	-37.934539	54.479004
36.939298	-55.074997	-36.939298	55.074997
35.943878	-54.360001	-35.943878	54.360001
34.948278	-52.094498	-34.948278	52.094498
33.952498	-50.425503	-33.952498	50.425503
32.956539	-50.544994	-32.956539	50.544994
31.9604	-48.995003	-31.9604	48.995003
30.964082	-47.683502	-30.964082	47.683502
29.967584	-47.921997	-29.967584	47.921997
28.970906	-48.042	-28.970906	48.042
27.974049	-47.684002	-27.974049	47.684002
26.977012	-48.041508	-26.977012	48.041508
25.979796	-47.445	-25.979796	47.445
24.9824	-46.968502	-24.9824	46.968502
23.984824	-44.703499	-23.984824	44.703499
22.987069	-42.677002	-22.987069	42.677002
21.989135	-43.272995	-21.989135	43.272995
20.99102	-41.604004	-20.99102	41.604004
19.992727	-41.246506	-19.992727	41.246506
18.994253	-41.126999	-18.994253	41.126999
17.9956	-40.649994	-17.9956	40.649994
16.996767	-40.770004	-16.996767	40.770004
15.997755	-39.458496	-15.997755	39.458496
14.998563	-37.074005	-14.998563	37.074005
13.999192	-36.000999	-13.999192	36.000999
12.999641	-37.670494	-12.999641	37.670494
11.99991	-37.431503	-11.99991	37.431503
11	-36.000999	-11	36.000999
9.99991	-38.266502	-9.99991	38.266502
8.999641	-38.504494	-8.999641	38.504494
7.999192	-38.265999	-7.999192	38.265999
6.998563	-37.789009	-6.998563	37.789009
5.997755	-35.523994	-5.997755	35.523994
4.996767	-34.332504	-4.996767	34.332504
3.9956	-35.166496	-3.9956	35.166496
2.994253	-30.994507	-2.994253	30.994507
1.992727	-32.186501	-1.992727	32.186501
0.99102	-30.755997	-0.99102	30.755997
-0.010865	-28.133507	0.010865	28.133507
-1.012931	-29.802505	1.012931	29.802505
-2.015176	-28.490997	2.015176	28.490997
-3.0176	-28.610001	3.0176	28.610001
-4.020204	-27.179497	4.020204	27.179497
-5.022988	-26.702995	5.022988	26.702995
-6.025951	-26.941002	6.025951	26.941002
-7.029094	-25.987503	7.029094	25.987503
-8.032416	-25.272507	8.032416	25.272507
-9.035918	-25.272003	9.035918	25.272003
-10.0396	-24.318497	10.0396	24.318497
-11.043461	-23.484497	11.043461	23.484497
-12.047502	-22.172997	12.047502	22.172997
-13.051722	-22.650002	13.051722	22.650002
-14.056122	-20.980499	14.056122	20.980499
-15.060702	-20.623001	15.060702	20.623001
-16.065461	-22.769005	16.065461	22.769005
-17.0704	-20.7425	17.0704	20.7425
-18.075518	-20.503998	18.075518	20.503998
-19.080816	-21.934502	19.080816	21.934502
-20.086294	-21.815506	20.086294	21.815506
-21.091951	-21.338501	21.091951	21.338501
-22.097788	-21.577011	22.097788	21.577011
-23.103804	-20.145996	23.103804	20.145996
-24.11	-18.834999	24.11	18.834999
-25.116376	-19.907494	25.116376	19.907494
-26.122931	-19.669502	26.122931	19.669502
-27.129665	-19.550003	27.129665	19.550003
-28.13658	-19.073494	28.13658	19.073494
-29.143673	-18.358009	29.143673	18.358009
-30.150947	-16.093498	30.150947	16.093498
-31.1584	-16.451004	31.1584	16.451004
-32.166033	-16.092995	32.166033	16.092995
-33.173845	-16.808495	33.173845	16.808495
-34.181837	-15.496994	34.181837	15.496994
-35.190008	-14.901497	35.190008	14.901497
-36.198359	-15.378006	36.198359	15.378006
-37.20689	-14.185997	37.20689	14.185997
-38.2156	-13.590004	38.2156	13.590004
-39.22449	-12.874496	39.22449	12.874496
-40.233559	-13.709	40.233559	13.709
-41.242808	-12.1595	41.242808	12.1595
-42.252237	-10.490494	42.252237	10.490494
-43.261845	-10.729004	43.261845	10.729004
-44.271633	-10.728508	44.271633	10.728508
-45.2816	-11.324997	45.2816	11.324997
-46.291747	-9.297997	46.291747	9.297997
-47.302073	-10.133003	47.302073	10.133003
-48.31258	-8.225502	48.31258	8.225502
-49.323265	-6.079514	49.323265	6.079514
-50.334131	-5.722008	50.334131	5.722008
-51.345176	-5.364502	51.345176	5.364502
-52.3564	-5.960495	52.3564	5.960495
-53.367804	-4.649002	53.367804	4.649002
-54.379388	-5.006493	54.379388	5.006493
-55.391151	-1.192497	55.391151	1.192497
-56.403094	18.000504	56.403094	-18.000504
-57.415216	17.762505	57.415216	-17.762505
-58.427518	0.476997	58.427518	-0.476997
-59.44	-5.0065	59.44	5.0065
-60.452661	-5.483505	60.452661	5.483505
-61.465502	-3.337509	61.465502	3.337509
-62.478522	-1.311501	62.478522	1.311501
-63.491722	0.119507	63.491722	-0.119507
-64.505102	-1.5495	64.505102	1.5495
-65.518661	-1.072502	65.518661	1.072502
-66.5324	-1.072998	66.5324	1.072998
-67.546318	-0.118996	67.546318	0.118996
-68.560416	-1.787994	68.560416	1.787994
-69.574694	0.596001	69.574694	-0.596001
-70.589151	-1.310997	70.589151	1.310997
-71.603788	-2.623001	71.603788	2.623001
-72.618604	-1.310989	72.618604	1.310989
-73.6336	-2.265007	73.6336	2.265007
-74.648776	-1.550003	74.648776	1.550003
-75.664131	-1.310997	75.664131	1.310997
-76.679665	0.7155	76.679665	-0.7155
-77.69538	3.218994	77.69538	-3.218994
-78.711273	1.549995	78.711273	-1.549995
-79.727347	1.907509	79.727347	-1.907509
-80.7436	0.834496	80.7436	-0.834496
-81.760033	2.741997	81.760033	-2.741997
-82.776645	0.834496	82.776645	-0.834496
-83.793437	-0.119499	83.793437	0.119499
-84.810408	0	84.810408	0
-85.827559	1.907501	85.827559	-1.907501
-86.84489	1.310997	86.84489	-1.310997
-87.8624	0.596001	87.8624	-0.596001
-88.88009	1.788002	88.88009	-1.788002
-89.897959	2.264999	89.897959	-2.264999
-90.916008	3.218498	90.916008	-3.218498
-91.934237	2.980507	91.934237	-2.980507
-92.952645	0.953506	92.952645	-0.953506
-93.971233	2.742004	93.971233	-2.742004
-94.99	3.337997	94.99	-3.337997
-96.008947	3.099495	96.008947	-3.099495
-97.028073	1.669006	97.028073	-1.669006
-98.04738	3.099503	98.04738	-3.099503
-99.066865	2.742004	99.066865	-2.742004
-100.086531	3.934006	100.086531	-3.934006
-101.106376	1.549507	101.106376	-1.549507
-102.1264	2.979996	102.1264	-2.979996
-103.146604	4.887505	103.146604	-4.887505
-104.166988	4.529991	104.166988	-4.529991
-105.187551	4.171997	105.187551	-4.171997
-106.208294	6.676003	106.208294	-6.676003
-107.229216	5.125999	107.229216	-5.125999
-108.250318	3.337997	108.250318	-3.337997
-109.2716	3.218506	109.2716	-3.218506
-110.293061	4.530006	110.293061	-4.530006
-111.314702	5.006989	111.314702	-5.006989
-112.336522	0.954002	112.336522	-0.954002
-113.358522	2.503502	113.358522	-2.503502
-114.380702	2.623001	114.380702	-2.623001
-115.403061	2.264999	115.403061	-2.264999
-116.4256	4.291512	116.4256	-4.291512
-117.448318	2.1455	117.448318	-2.1455
-118.471216	2.622498	118.471216	-2.622498
-119.494294	-1.907501	119.494294	1.907501
-120.517551	2.503502	120.517551	-2.503502
-121.540988	0.238503	121.540988	-0.238503
-122.564604	-3.218498	122.564604	3.218498
-123.5884	-0.596001	123.5884	0.596001
-124.612376	0.953499	124.612376	-0.953499
-125.636531	0.595993	125.636531	-0.595993
-126.660865	4.648994	126.660865	-4.648994
-127.68538	0.714996	127.68538	-0.714996
-128.710073	2.026497	128.710073	-2.026497
-129.734947	-100.851494	129.734947	100.851494
-130.76	-99.301994	130.76	99.301994
-131.785233	-99.897499	131.785233	99.897499
-132.810645	-100.494003	132.810645	100.494003
-133.836237	-96.917503	133.836237	96.917503
-134.862008	-94.771996	134.862008	94.771996
-135.887959	-93.698997	135.887959	93.698997
-136.91409	-93.341507	136.91409	93.341507
-137.9404	-94.175995	137.9404	94.175995
-138.96689	-93.579514	138.96689	93.579514
-139.993559	-89.646004	139.993559	89.646004
-141.020408	-89.646004	141.020408	89.646004
-142.047437	-92.74501	142.047437	92.74501
-143.074645	-89.168999	143.074645	89.168999
-144.102033	-90.957001	144.102033	90.957001
-145.1296	-88.096001	145.1296	88.096001
-146.157347	-91.076508	146.157347	91.076508
-147.185273	-89.526489	147.185273	89.526489
-148.21338	-87.023003	148.21338	87.023003
-149.241665	-82.135506	149.241665	82.135506
-150.270131	-84.520004	150.270131	84.520004
-151.298776	-80.824501	151.298776	80.824501
-152.3276	-77.486496	152.3276	77.486496
-153.356604	-74.744507	153.356604	74.744507
-154.385788	-75.579002	154.385788	75.579002
-155.415151	-75.340492	155.415151	75.340492
-156.444694	-74.982986	156.444694	74.982986
-157.474416	-73.194496	157.474416	73.194496
-158.504318	-69.738007	158.504318	69.738007
-159.5344	-71.407013	159.5344	71.407013
-160.564661	-71.049004	160.564661	71.049004
-161.595102	-65.087997	161.595102	65.087997
-162.625722	-66.518509	162.625722	66.518509
-163.656522	-63.65799	163.656522	63.65799
-164.687502	-62.4655	164.687502	62.4655
-165.718661	-59.723999	165.718661	59.723999
-166.75	-58.889511	166.75	58.889511
-167.781518	-58.769989	167.781518	58.769989
-168.813216	-59.366516	168.813216	59.366516
-169.845094	-73.671494	169.845094	73.671494
-170.877151	-72.83699	170.877151	72.83699
-171.909388	-72.359985	171.909388	72.359985
-172.941804	-71.167984	172.941804	71.167984
-173.9744	-51.140503	173.9744	51.140503
-175.007176	-52.213501	175.007176	52.213501
-176.040131	-50.187012	176.040131	50.187012
-177.073265	-48.27951	177.073265	48.27951
-178.10658	-46.014496	178.10658	46.014496
-179.140073	-45.419006	179.140073	45.419006
-180.173747	-44.107498	180.173747	44.107498
-181.2076	-43.98848	181.2076	43.98848
-182.241633	-41.24649	182.241633	41.24649
-183.275845	-39.815994	183.275845	39.815994
-184.310237	-40.054001	184.310237	40.054001
-185.344808	-41.842499	185.344808	41.842499
-186.379559	-40.412003	186.379559	40.412003
-187.41449	-44.584	187.41449	44.584
-188.4496	-46.491486	188.4496	46.491486
-189.48489	-40.173492	189.48489	40.173492
-190.520359	5.602997	190.520359	-5.602997
-191.556008	10.490479	191.556008	-10.490479
-192.591837	8.821503	192.591837	-8.821503
-193.627845	7.987015	193.627845	-7.987015
-194.664033	8.106506	194.664033	-8.106506
-195.7004	8.106491	195.7004	-8.106491
-196.736947	10.251999	196.736947	-10.251999
-197.773673	8.821503	197.773673	-8.821503
-198.81058	10.251999	198.81058	-10.251999
-199.847665	9.894501	199.847665	-9.894501
-200.884931	11.086502	200.884931	-11.086502
-201.922376	12.755508	201.922376	-12.755508
-202.96	27.298996	202.96	-27.298996
-203.997804	30.875488	203.997804	-30.875488
-205.035788	31.352005	205.035788	-31.352005
-206.073951	30.755997	206.073951	-30.755997
-207.112294	32.425003	207.112294	-32.425003
-208.150816	31.233002	208.150816	-31.233002
-209.189518	8.940994	209.189518	-8.940994
-210.2284	33.020981	210.2284	-33.020981
-211.267461	33.259506	211.267461	-33.259506
-212.306702	33.497986	212.306702	-33.497986
-213.346122	87.618988	213.346122	-87.618988
-214.385722	13.112991	214.385722	-13.112991
-215.425502	-4.291504	215.425502	4.291504
-216.465461	43.869003	216.465461	-43.869003
-217.5056	44.82251	217.5056	-44.82251
-218.545918	47.683487	218.545918	-47.683487
-219.586416	55.074509	219.586416	-55.074509
-220.627094	1.669006	220.627094	-1.669006
-221.667951	43.75	221.667951	-43.75
-222.708988	85.592499	222.708988	-85.592499
-223.750204	86.664993	223.750204	-86.664993
-224.7916	63.419495	224.7916	-63.419495
-225.833176	43.511505	225.833176	-43.511505
-226.874931	0.7155	226.874931	-0.7155
-227.916865	19.90799	227.916865	-19.90799
-228.95898	50.067993	228.95898	-50.067993
-230.001273	49.353012	230.001273	-49.353012
-231.043747	43.272995	231.043747	-43.272995
-232.0864	56.147476	232.0864	-56.147476
-233.129233	51.617493	233.129233	-51.617493
-234.172245	52.928497	234.172245	-52.928497
-235.215437	47.802994	235.215437	-47.802994
-236.258808	35.285995	236.258808	-35.285995
-237.302359	42.319	237.302359	-42.319
-238.34609	46.491516	238.34609	-46.491516
-239.39	43.749512	239.39	-43.749512
-240.43409	42.080505	240.43409	-42.080505
-241.478359	45.419006	241.478359	-45.419006
-242.522808	47.921997	242.522808	-47.921997
-243.567437	50.068008	243.567437	-50.068008
-244.612245	40.411499	244.612245	-40.411499
-245.657233	180.245193	245.657233	-180.245193
-246.7024	212.312897	246.7024	-212.312897
-247.747747	226.022049	247.747747	-226.022049
-248.793273	223.041931	248.793273	-223.041931
-249.83898	204.444748	249.83898	-204.444748
-250.884865	203.491455	250.884865	-203.491455
-251.930931	201.703003	251.930931	-201.703003
-252.977176	203.610291	252.977176	-203.610291
-254.0236	199.795593	254.0236	-199.795593
-255.070204	201.226456	255.070204	-201.226456
-256.116988	202.180054	256.116988	-202.180054
-257.163951	198.48465	257.163951	-198.48465
-258.211094	200.391998	258.211094	-200.391998
-259.258416	197.888458	259.258416	-197.888458
-260.305918	198.365356	260.305918	-198.365356
-261.3536	197.769257	261.3536	-197.769257
-262.401461	197.650146	262.401461	-197.650146
-263.449502	198.484344	263.449502	-198.484344
-264.497722	196.934906	264.497722	-196.934906
-265.546122	197.053711	265.546122	-197.053711
-266.594702	197.172943	266.594702	-197.172943
-267.643461	199.914948	267.643461	-199.914948
-268.6924	197.173004	268.6924	-197.173004
-269.741518	194.311996	269.741518	-194.311996
-270.790816	195.146515	270.790816	-195.146515
-271.840294	199.438156	271.840294	-199.438156
-272.889951	199.676758	272.889951	-199.676758
-273.939788	197.054169	273.939788	-197.054169
-274.989804	199.676346	274.989804	-199.676346
-276.04	202.060684	276.04	-202.060684
-277.090376	203.252838	277.090376	-203.252838
-278.140931	203.253052	278.140931	-203.253052
-279.191665	205.27951	279.191665	-205.27951
-280.24258	209.570953	280.24258	-209.570953
-281.293673	212.789612	281.293673	-212.789612
-282.344947	210.405151	282.344947	-210.405151
-283.3964	213.027893	283.3964	-213.027893
-284.448033	216.961838	284.448033	-216.961838
-285.499845	223.279999	285.499845	-223.279999
-286.551837	222.206909	286.551837	-222.206909
-287.604008	216.60434	287.604008	-216.60434
-288.656359	220.061523	288.656359	-220.061523
-289.70889	220.299667	289.70889	-220.299667
-290.7616	225.664307	290.7616	-225.664307
-291.81449	228.405762	291.81449	-228.405762
-292.867559	229.717484	292.867559	-229.717484
-293.920808	230.194107	293.920808	-230.194107
-294.974237	232.697449	294.974237	-232.697449
-296.027845	232.459305	296.027845	-232.459305
-297.081633	231.86319	297.081633	-231.86319
-298.1356	233.054993	298.1356	-233.054993
-299.189747	233.651199	299.189747	-233.651199
-300.244073	236.750504	300.244073	-236.750504
-301.29858	237.108047	301.29858	-237.108047
-302.353265	234.127899	302.353265	-234.127899
-303.408131	233.88974	303.408131	-233.88974
-304.463176	234.843552	304.463176	-234.843552
-305.5184	236.989014	305.5184	-236.989014
-306.573804	235.081802	306.573804	-235.081802
-307.629388	235.081802	307.629388	-235.081802
-308.685151	237.704208	308.685151	-237.704208
-309.741094	235.081497	309.741094	-235.081497
-310.797216	231.743958	310.797216	-231.743958
-311.853518	233.532196	311.853518	-233.532196
-312.91	238.538605	312.91	-238.538605
-313.966661	241.399796	313.966661	-241.399796
-315.023502	238.181152	315.023502	-238.181152
-316.080522	240.684296	316.080522	-240.684296
-317.137722	242.115158	317.137722	-242.115158
-318.195102	243.903305	318.195102	-243.903305
-319.252661	245.333893	319.252661	-245.333893
-320.3104	244.857147	320.3104	-244.857147
-321.368318	248.313995	321.368318	-248.313995
-322.426416	244.618469	322.426416	-244.618469
-323.484694	242.8302	323.484694	-242.8302
-324.543151	245.572083	324.543151	-245.572083
-325.601788	245.214584	325.601788	-245.214584
-326.660604	241.400055	326.660604	-241.400055
-327.7196	239.492249	327.7196	-239.492249
-328.778776	247.479355	328.778776	-247.479355
-329.838131	248.313889	329.838131	-248.313889
-330.897665	244.73764	330.897665	-244.73764
-331.95738	242.710846	331.95738	-242.710846
-333.017273	251.77121	333.017273	-251.77121
-334.077347	254.036301	334.077347	-254.036301
-335.1376	248.909744	335.1376	-248.909744
-336.198033	247.837097	336.198033	-247.837097
-337.258645	247.002853	337.258645	-247.002853
-338.319437	249.2677	338.319437	-249.2677
-339.380408	245.810333	339.380408	-245.810333
-340.441559	240.803955	340.441559	-240.803955
-341.50289	245.214462	341.50289	-245.214462
-342.5644	248.79071	342.5644	-248.79071
-343.62609	251.17514	343.62609	-251.17514
-344.687959	247.837006	344.687959	-247.837006
-345.750008	248.910721	345.750008	-248.910721
-346.812237	250.937668	346.812237	-250.937668
-347.874645	255.825119	347.874645	-255.825119
-348.937233	250.699127	348.937233	-250.699127
-350	246.645874	350	-246.645874
