# Supplementary material for: Spontaneous time-reversal symmetry breaking in twisted double bilayer graphene
Source: Nat Commun. 2022 Oct 29;13:6468. doi: 10.1038/s41467-022-34192-x (PMC9617879; doi:10.1038/s41467-022-34192-x)
Supplement: Supplementary file 2 — Source Data [file 41467_2022_34192_MOESM2_ESM.zip › Source_Data/Figure2/Fig2f/d_413.txt]

350	-317.337158	-350	317.337158
349.062767	-316.145233	-349.062767	316.145233
348.125355	-318.64859	-348.125355	318.64859
347.187763	-314.833771	-347.187763	314.833771
346.249992	-319.483002	-346.249992	319.483002
345.312041	-319.721405	-345.312041	319.721405
344.37391	-315.787506	-344.37391	315.787506
343.4356	-311.496002	-343.4356	311.496002
342.49711	-313.045959	-342.49711	313.045959
341.558441	-312.211151	-341.558441	312.211151
340.619592	-310.780884	-340.619592	310.780884
339.680563	-307.442749	-339.680563	307.442749
338.741355	-309.112	-338.741355	309.112
337.801967	-309.588776	-337.801967	309.588776
336.8624	-310.065247	-336.8624	310.065247
335.922653	-310.303864	-335.922653	310.303864
334.982727	-305.654968	-334.982727	305.654968
334.04262	-310.423309	-334.04262	310.423309
333.102335	-308.515656	-333.102335	308.515656
332.161869	-305.296875	-332.161869	305.296875
331.221224	-301.959259	-331.221224	301.959259
330.2804	-302.91275	-330.2804	302.91275
329.339396	-305.535309	-329.339396	305.535309
328.398212	-301.720795	-328.398212	301.720795
327.456849	-305.893341	-327.456849	305.893341
326.515306	-303.151245	-326.515306	303.151245
325.573584	-305.177704	-325.573584	305.177704
324.631682	-303.151245	-324.631682	303.151245
323.6896	-301.60141	-323.6896	301.60141
322.747339	-302.078308	-322.747339	302.078308
321.804898	-301.959259	-321.804898	301.959259
320.862278	-301.84024	-320.862278	301.84024
319.919478	-296.83313	-319.919478	296.83313
318.976498	-291.230591	-318.976498	291.230591
318.033339	-289.561493	-318.033339	289.561493
317.09	-291.468933	-317.09	291.468933
316.146482	-293.972351	-316.146482	293.972351
315.202784	-289.203918	-315.202784	289.203918
314.258906	-288.13092	-314.258906	288.13092
313.314849	-285.984955	-313.314849	285.984955
312.370612	-288.965454	-312.370612	288.965454
311.426196	-286.581238	-311.426196	286.581238
310.4816	-288.607697	-310.4816	288.607697
309.536824	-289.442291	-309.536824	289.442291
308.591869	-292.184082	-308.591869	292.184082
307.646735	-288.727081	-307.646735	288.727081
306.70142	-286.223572	-306.70142	286.223572
305.755927	-290.515106	-305.755927	290.515106
304.810253	-290.276855	-304.810253	290.276855
303.8644	-285.865997	-303.8644	285.865997
302.918367	-288.250183	-302.918367	288.250183
301.972155	-289.322998	-301.972155	289.322998
301.025763	-291.707367	-301.025763	291.707367
300.079192	-288.011932	-300.079192	288.011932
299.132441	-291.230438	-299.132441	291.230438
298.18551	-290.514893	-298.18551	290.514893
297.2384	-290.515045	-297.2384	290.515045
296.29111	-283.481689	-296.29111	283.481689
295.343641	-281.812866	-295.343641	281.812866
294.395992	-282.766174	-294.395992	282.766174
293.448163	-281.574554	-293.448163	281.574554
292.500155	-273.468109	-292.500155	273.468109
291.551967	-271.322357	-291.551967	271.322357
290.6036	-272.752777	-290.6036	272.752777
289.655053	-271.44165	-289.655053	271.44165
288.706327	-266.792603	-288.706327	266.792603
287.75742	-266.911652	-287.75742	266.911652
286.808335	-267.149872	-286.808335	267.149872
285.859069	-267.268463	-285.859069	267.268463
284.909624	-267.983398	-284.909624	267.983398
283.96	-262.499969	-283.96	262.499969
283.010196	-264.764648	-283.010196	264.764648
282.060212	-267.983307	-282.060212	267.983307
281.110049	-262.619202	-281.110049	262.619202
280.159706	-264.407227	-280.159706	264.407227
279.209184	-264.645599	-279.209184	264.645599
278.258482	-265.480103	-278.258482	265.480103
277.3076	-260.115692	-277.3076	260.115692
276.356539	-257.969788	-276.356539	257.969788
275.405298	-258.44693	-275.405298	258.44693
274.453878	-254.751404	-274.453878	254.751404
273.502278	-251.651993	-273.502278	251.651993
272.550498	-248.075714	-272.550498	248.075714
271.598539	-250.340652	-271.598539	250.340652
270.6464	-248.194595	-270.6464	248.194595
269.694082	-247.002853	-269.694082	247.002853
268.741584	-244.618454	-268.741584	244.618454
267.788906	-244.975998	-267.788906	244.975998
266.836049	-243.783859	-266.836049	243.783859
265.883012	-239.254013	-265.883012	239.254013
264.929796	-239.611542	-264.929796	239.611542
263.9764	-235.558655	-263.9764	235.558655
263.022824	-240.803894	-263.022824	240.803894
262.069069	-237.346497	-262.069069	237.346497
261.115135	-237.942612	-261.115135	237.942612
260.16102	-241.518845	-260.16102	241.518845
259.206727	-242.949463	-259.206727	242.949463
258.252253	-238.896454	-258.252253	238.896454
257.2976	-238.538956	-257.2976	238.538956
256.342767	-241.280502	-256.342767	241.280502
255.387755	-241.042145	-255.387755	241.042145
254.432563	-239.015503	-254.432563	239.015503
253.477192	-238.062088	-253.477192	238.062088
252.521641	-240.565598	-252.521641	240.565598
251.56591	-237.942902	-251.56591	237.942902
250.61	-239.731155	-250.61	239.731155
249.65391	-243.069	-249.65391	243.069
248.697641	-244.6185	-248.697641	244.6185
247.741192	-244.738052	-247.741192	244.738052
246.784563	-241.519302	-246.784563	241.519302
245.827755	-243.903595	-245.827755	243.903595
244.870767	-242.115448	-244.870767	242.115448
243.9136	-239.134964	-243.9136	239.134964
242.956253	-238.658051	-242.956253	238.658051
241.998727	-239.135101	-241.998727	239.135101
241.04102	-239.969208	-241.04102	239.969208
240.083135	-237.108307	-240.083135	237.108307
239.125069	-234.724411	-239.125069	234.724411
238.166824	-234.128296	-238.166824	234.128296
237.2084	-237.70462	-237.2084	237.70462
236.249796	-235.439346	-236.249796	235.439346
235.291012	-233.412949	-235.291012	233.412949
234.332049	-234.724136	-234.332049	234.724136
233.372906	-233.53241	-233.372906	233.53241
232.413584	-237.823944	-232.413584	237.823944
231.454082	-232.459442	-231.454082	232.459442
230.4944	-236.393051	-230.4944	236.393051
229.534539	-233.532104	-229.534539	233.532104
228.574498	-235.439545	-228.574498	235.439545
227.614278	-232.697495	-227.614278	232.697495
226.653878	-229.359955	-226.653878	229.359955
225.693298	-232.936249	-225.693298	232.936249
224.732539	-233.293549	-224.732539	233.293549
223.7716	-234.008957	-223.7716	234.008957
222.810482	-229.717407	-222.810482	229.717407
221.849184	-227.92926	-221.849184	227.92926
220.887706	-228.644501	-220.887706	228.644501
219.926049	-227.571548	-219.926049	227.571548
218.964212	-227.571564	-218.964212	227.571564
218.002196	-222.922638	-218.002196	222.922638
217.04	-223.637558	-217.04	223.637558
216.077624	-220.300079	-216.077624	220.300079
215.115069	-220.299744	-215.115069	220.299744
214.152335	-216.127655	-214.152335	216.127655
213.18942	-213.624298	-213.18942	213.624298
212.226327	-211.35939	-212.226327	211.35939
211.263053	-209.571106	-211.263053	209.571106
210.2996	-210.882294	-210.2996	210.882294
209.335967	-210.04776	-209.335967	210.04776
208.372155	-205.279602	-208.372155	205.279602
207.408163	-205.04129	-207.408163	205.04129
206.443992	-204.445206	-206.443992	204.445206
205.479641	-206.7099	-205.479641	206.7099
204.51511	-203.968353	-204.51511	203.968353
203.5504	-205.398834	-203.5504	205.398834
202.58551	-206.590897	-202.58551	206.590897
201.620441	-209.452087	-201.620441	209.452087
200.655192	-208.140747	-200.655192	208.140747
199.689763	-206.829346	-199.689763	206.829346
198.724155	-207.782745	-198.724155	207.782745
197.758367	-205.398621	-197.758367	205.398621
196.7924	-205.875549	-196.7924	205.875549
195.826253	-206.113861	-195.826253	206.113861
194.859927	-200.391846	-194.859927	200.391846
193.89342	-201.465042	-193.89342	201.465042
192.926735	-197.292404	-192.926735	197.292404
191.959869	-197.769409	-191.959869	197.769409
190.992824	-195.146759	-190.992824	195.146759
190.0256	-196.458054	-190.0256	196.458054
189.058196	-193.477737	-189.058196	193.477737
188.090612	-191.212845	-188.090612	191.212845
187.122849	-190.497498	-187.122849	190.497498
186.154906	-190.735794	-186.154906	190.735794
185.186784	-187.040741	-185.186784	187.040741
184.218482	-187.636353	-184.218482	187.636353
183.25	-186.206207	-183.25	186.206207
182.281339	-185.848557	-182.281339	185.848557
181.312498	-188.232452	-181.312498	188.232452
180.343478	-187.159851	-180.343478	187.159851
179.374278	-189.543747	-179.374278	189.543747
178.404898	-191.093506	-178.404898	191.093506
177.435339	-191.928055	-177.435339	191.928055
176.4656	-193.477737	-176.4656	193.477737
175.495682	-196.577499	-175.495682	196.577499
174.525584	-195.742661	-174.525584	195.742661
173.555306	-196.457901	-173.555306	196.457901
172.584849	-195.742798	-172.584849	195.742798
171.614212	-192.404999	-171.614212	192.404999
170.643396	-190.616653	-170.643396	190.616653
169.6724	-191.570541	-169.6724	191.570541
168.701224	-191.928146	-168.701224	191.928146
167.729869	-194.312363	-167.729869	194.312363
166.758335	-195.266052	-166.758335	195.266052
165.78662	-194.193161	-165.78662	194.193161
164.814727	-190.854965	-164.814727	190.854965
163.842653	-188.113312	-163.842653	188.113312
162.8704	-188.113297	-162.8704	188.113297
161.897967	-187.159409	-161.897967	187.159409
160.925355	-185.84848	-160.925355	185.84848
159.952563	-185.133102	-159.952563	185.133102
158.979592	-187.636398	-158.979592	187.636398
158.006441	-187.159851	-158.006441	187.159851
157.03311	-184.537262	-157.03311	184.537262
156.0596	-184.894852	-156.0596	184.894852
155.08591	-182.153061	-155.08591	182.153061
154.112041	-182.152649	-154.112041	182.152649
153.137992	-179.172699	-153.137992	179.172699
152.163763	-180.841797	-152.163763	180.841797
151.189355	-179.410889	-151.189355	179.410889
150.214767	-181.079849	-150.214767	181.079849
149.24	-178.457458	-149.24	178.457458
148.265053	-179.291595	-148.265053	179.291595
147.289927	-177.622757	-147.289927	177.622757
146.31462	-176.549988	-146.31462	176.549988
145.339135	-178.576385	-145.339135	178.576385
144.363469	-177.503555	-144.363469	177.503555
143.387624	-179.291855	-143.387624	179.291855
142.4116	-182.152847	-142.4116	182.152847
141.435396	-176.788406	-141.435396	176.788406
140.459012	-177.503616	-140.459012	177.503616
139.482449	-177.026794	-139.482449	177.026794
138.505706	-181.199249	-138.505706	181.199249
137.528784	-178.338287	-137.528784	178.338287
136.551682	-177.503799	-136.551682	177.503799
135.5744	-178.099792	-135.5744	178.099792
134.596939	-177.503769	-134.596939	177.503769
133.619298	-175.834793	-133.619298	175.834793
132.641478	-175.1194	-132.641478	175.1194
131.663478	-173.927231	-131.663478	173.927231
130.685298	-175.59639	-130.685298	175.59639
129.706939	-174.165527	-129.706939	174.165527
128.7284	-173.569656	-128.7284	173.569656
127.749682	-167.490158	-127.749682	167.490158
126.770784	-168.443405	-126.770784	168.443405
125.791706	-164.867447	-125.791706	164.867447
124.812449	-165.463547	-124.812449	165.463547
123.833012	-161.648697	-123.833012	161.648697
122.853396	-160.575699	-122.853396	160.575699
121.8736	-159.86055	-121.8736	159.86055
120.893624	-160.694763	-120.893624	160.694763
119.913469	-156.641602	-119.913469	156.641602
118.933135	-153.780762	-118.933135	153.780762
117.95262	-151.158157	-117.95262	151.158157
116.971927	-153.18486	-116.971927	153.18486
115.991053	-152.111862	-115.991053	152.111862
115.01	-152.827057	-115.01	152.827057
114.028767	-152.588806	-114.028767	152.588806
113.047355	-154.615402	-113.047355	154.615402
112.065763	-153.065659	-112.065763	153.065659
111.083992	-150.442856	-111.083992	150.442856
110.102041	-148.774185	-110.102041	148.774185
109.11991	-149.966293	-109.11991	149.966293
108.1376	-149.489334	-108.1376	149.489334
107.15511	-146.986053	-107.15511	146.986053
106.172441	-147.700897	-106.172441	147.700897
105.189592	-146.628448	-105.189592	146.628448
104.206563	-147.105042	-104.206563	147.105042
103.223355	-143.528854	-103.223355	143.528854
102.239967	-140.548706	-102.239967	140.548706
101.2564	-140.429153	-101.2564	140.429153
100.272653	-139.714355	-100.272653	139.714355
99.288727	-139.475647	-99.288727	139.475647
98.30462	-138.641113	-98.30462	138.641113
97.320335	-137.806702	-97.320335	137.806702
96.335869	-134.46875	-96.335869	134.46875
95.351224	-134.349792	-95.351224	134.349792
94.3664	-131.131149	-94.3664	131.131149
93.381396	-133.276657	-93.381396	133.276657
92.396212	-128.388901	-92.396212	128.388901
91.410849	-129.81955	-91.410849	129.81955
90.425306	-124.21656	-90.425306	124.21656
89.439584	-126.481911	-89.439584	126.481911
88.453682	-124.216499	-88.453682	124.216499
87.4676	-126.2435	-87.4676	126.2435
86.481339	-125.170494	-86.481339	125.170494
85.494898	-123.382492	-85.494898	123.382492
84.508278	-122.309509	-84.508278	122.309509
83.521478	-124.335991	-83.521478	124.335991
82.534498	-123.143494	-82.534498	123.143494
81.547339	-123.73999	-81.547339	123.73999
80.56	-123.501007	-80.56	123.501007
79.572482	-122.786499	-79.572482	122.786499
78.584784	-117.778999	-78.584784	117.778999
77.596906	-120.163513	-77.596906	120.163513
76.608849	-117.063995	-76.608849	117.063995
75.620612	-119.806	-75.620612	119.806
74.632196	-118.733002	-74.632196	118.733002
73.6436	-118.971001	-73.6436	118.971001
72.654824	-117.898491	-72.654824	117.898491
71.665869	-116.467995	-71.665869	116.467995
70.676735	-116.348503	-70.676735	116.348503
69.68742	-116.587486	-69.68742	116.587486
68.697927	-112.653488	-68.697927	112.653488
67.708253	-115.872009	-67.708253	115.872009
66.7184	-112.176498	-66.7184	112.176498
65.728367	-112.295502	-65.728367	112.295502
64.738155	-110.745491	-64.738155	110.745491
63.747763	-111.580498	-63.747763	111.580498
62.757192	-111.699501	-62.757192	111.699501
61.766441	-109.911499	-61.766441	109.911499
60.77551	-111.222504	-60.77551	111.222504
59.7844	-110.507507	-59.7844	110.507507
58.79311	-111.223	-58.79311	111.223
57.801641	-109.315498	-57.801641	109.315498
56.809992	-109.554001	-56.809992	109.554001
55.818163	-110.507507	-55.818163	110.507507
54.826155	-109.554001	-54.826155	109.554001
53.833967	-109.076996	-53.833967	109.076996
52.8416	-104.904518	-52.8416	104.904518
51.849053	-103.116501	-51.849053	103.116501
50.856327	-101.805	-50.856327	101.805
49.86342	-101.089996	-49.86342	101.089996
48.870335	-99.540504	-48.870335	99.540504
47.877069	-99.301506	-47.877069	99.301506
46.883624	-97.394508	-46.883624	97.394508
45.89	-98.348488	-45.89	98.348488
44.896196	-97.513504	-44.896196	97.513504
43.902212	-96.679497	-43.902212	96.679497
42.908049	-96.441002	-42.908049	96.441002
41.913706	-97.275009	-41.913706	97.275009
40.919184	-95.844505	-40.919184	95.844505
39.924482	-94.891006	-39.924482	94.891006
38.9296	-94.056503	-38.9296	94.056503
37.934539	-95.249001	-37.934539	95.249001
36.939298	-94.056496	-36.939298	94.056496
35.943878	-95.487	-35.943878	95.487
34.948278	-97.6325	-34.948278	97.6325
33.952498	-97.155991	-33.952498	97.155991
32.956539	-96.082993	-32.956539	96.082993
31.9604	-94.056488	-31.9604	94.056488
30.964082	-92.744995	-30.964082	92.744995
29.967584	-91.076492	-29.967584	91.076492
28.970906	-89.765007	-28.970906	89.765007
27.974049	-87.738487	-27.974049	87.738487
26.977012	-86.069496	-26.977012	86.069496
25.979796	-84.281487	-25.979796	84.281487
24.9824	-81.300987	-24.9824	81.300987
23.984824	-81.539497	-23.984824	81.539497
22.987069	-81.897003	-22.987069	81.897003
21.989135	-81.420494	-21.989135	81.420494
20.99102	-82.850998	-20.99102	82.850998
19.992727	-82.374001	-19.992727	82.374001
18.994253	-84.996513	-18.994253	84.996513
17.9956	-84.162003	-17.9956	84.162003
16.996767	-84.519997	-16.996767	84.519997
15.997755	-81.658501	-15.997755	81.658501
14.998563	-81.658989	-14.998563	81.658989
13.999192	-84.042999	-13.999192	84.042999
12.999641	-84.162506	-12.999641	84.162506
11.99991	-81.658997	-11.99991	81.658997
11	-81.659004	-11	81.659004
9.99991	-79.155495	-9.99991	79.155495
8.999641	-77.844002	-8.999641	77.844002
7.999192	-74.387001	-7.999192	74.387001
6.998563	-74.267509	-6.998563	74.267509
5.997755	-71.287506	-5.997755	71.287506
4.996767	-69.499496	-4.996767	69.499496
3.9956	-67.115494	-3.9956	67.115494
2.994253	-65.565498	-2.994253	65.565498
1.992727	-64.73101	-1.992727	64.73101
0.99102	-64.612	-0.99102	64.612
-0.010865	-63.539001	0.010865	63.539001
-1.012931	-62.823494	1.012931	62.823494
-2.015176	-59.24749	2.015176	59.24749
-3.0176	-57.697495	3.0176	57.697495
-4.020204	-58.532494	4.020204	58.532494
-5.022988	-58.651497	5.022988	58.651497
-6.025951	-58.1745	6.025951	58.1745
-7.029094	-57.101509	7.029094	57.101509
-8.032416	-55.670998	8.032416	55.670998
-9.035918	-55.194008	9.035918	55.194008
-10.0396	-56.148003	10.0396	56.148003
-11.043461	-56.863014	11.043461	56.863014
-12.047502	-56.386497	12.047502	56.386497
-13.051722	-55.909492	13.051722	55.909492
-14.056122	-54.836998	14.056122	54.836998
-15.060702	-54.240997	15.060702	54.240997
-16.065461	-53.167992	16.065461	53.167992
-17.0704	-49.114502	17.0704	49.114502
-18.075518	-51.259995	18.075518	51.259995
-19.080816	-49.948502	19.080816	49.948502
-20.086294	-50.66349	20.086294	50.66349
-21.091951	-45.537994	21.091951	45.537994
-22.097788	-48.7565	22.097788	48.7565
-23.103804	-47.921997	23.103804	47.921997
-24.11	-42.915482	24.11	42.915482
-25.116376	-45.299515	25.116376	45.299515
-26.122931	-41.603989	26.122931	41.603989
-27.129665	-42.080994	27.129665	42.080994
-28.13658	-46.491501	28.13658	46.491501
-29.143673	-39.696503	29.143673	39.696503
-30.150947	-43.0345	30.150947	43.0345
-31.1584	-39.934998	31.1584	39.934998
-32.166033	-38.623505	32.166033	38.623505
-33.173845	-41.604507	33.173845	41.604507
-34.181837	-38.385513	34.181837	38.385513
-35.190008	-36.596985	35.190008	36.596985
-36.198359	-37.193497	36.198359	37.193497
-37.20689	-34.093491	37.20689	34.093491
-38.2156	-29.444489	38.2156	29.444489
-39.22449	-27.895004	39.22449	27.895004
-40.233559	-28.848999	40.233559	28.848999
-41.242808	-26.464508	41.242808	26.464508
-42.252237	-27.299011	42.252237	27.299011
-43.261845	-23.245987	43.261845	23.245987
-44.271633	-23.84198	44.271633	23.84198
-45.2816	-20.1465	45.2816	20.1465
-46.291747	-22.530487	46.291747	22.530487
-47.302073	-22.888489	47.302073	22.888489
-48.31258	-22.411514	48.31258	22.411514
-49.323265	-21.219498	49.323265	21.219498
-50.334131	-24.318481	50.334131	24.318481
-51.345176	-22.530518	51.345176	22.530518
-52.3564	-23.007507	52.3564	23.007507
-53.367804	-22.530502	53.367804	22.530502
-54.379388	-27.298508	54.379388	27.298508
-55.391151	-27.418503	55.391151	27.418503
-56.403094	-26.822495	56.403094	26.822495
-57.415216	-24.318497	57.415216	24.318497
-58.427518	-27.537491	58.427518	27.537491
-59.44	-25.749008	59.44	25.749008
-60.452661	-26.106506	60.452661	26.106506
-61.465502	-24.914993	61.465502	24.914993
-62.478522	-20.384521	62.478522	20.384521
-63.491722	-21.100006	63.491722	21.100006
-64.505102	-20.862015	64.505102	20.862015
-65.518661	-18.358002	65.518661	18.358002
-66.5324	-18.954498	66.5324	18.954498
-67.546318	-18.954483	67.546318	18.954483
-68.560416	-16.927994	68.560416	16.927994
-69.574694	-17.762512	69.574694	17.762512
-70.589151	-17.046997	70.589151	17.046997
-71.603788	-15.735504	71.603788	15.735504
-72.618604	-14.304993	72.618604	14.304993
-73.6336	-14.424011	73.6336	14.424011
-74.648776	-14.543503	74.648776	14.543503
-75.664131	-12.159485	75.664131	12.159485
-76.679665	-9.059509	76.679665	9.059509
-77.69538	-11.68251	77.69538	11.68251
-78.711273	-8.582993	78.711273	8.582993
-79.727347	-10.609497	79.727347	10.609497
-80.7436	-13.589493	80.7436	13.589493
-81.760033	-9.536484	81.760033	9.536484
-82.776645	-3.814499	82.776645	3.814499
-83.793437	-3.933502	83.793437	3.933502
-84.810408	-0.477005	84.810408	0.477005
-85.827559	-4.52948	85.827559	4.52948
-86.84489	-6.795013	86.84489	6.795013
-87.8624	-9.179001	87.8624	9.179001
-88.88009	-9.060013	88.88009	9.060013
-89.897959	-12.159485	89.897959	12.159485
-90.916008	-9.536987	90.916008	9.536987
-91.934237	-9.656006	91.934237	9.656006
-92.952645	-8.582993	92.952645	8.582993
-93.971233	-7.748505	93.971233	7.748505
-94.99	-6.675507	94.99	6.675507
-96.008947	-6.795013	96.008947	6.795013
-97.028073	-5.602493	97.028073	5.602493
-98.04738	-6.556519	98.04738	6.556519
-99.066865	-7.510498	99.066865	7.510498
-100.086531	-4.291504	100.086531	4.291504
-101.106376	-4.530014	101.106376	4.530014
-102.1264	-1.311478	102.1264	1.311478
-103.146604	-1.072998	103.146604	1.072998
-104.166988	-8.464005	104.166988	8.464005
-105.187551	-6.317993	105.187551	6.317993
-106.208294	-3.576492	106.208294	3.576492
-107.229216	-3.93399	107.229216	3.93399
-108.250318	-3.337509	108.250318	3.337509
-109.2716	-2.264999	109.2716	2.264999
-110.293061	-1.78801	110.293061	1.78801
-111.314702	-0.476501	111.314702	0.476501
-112.336522	3.099014	112.336522	-3.099014
-113.358522	-26.344986	113.358522	26.344986
-114.380702	-24.914993	114.380702	24.914993
-115.403061	-34.571518	115.403061	34.571518
-116.4256	-32.068008	116.4256	32.068008
-117.448318	-35.882507	117.448318	35.882507
-118.471216	-36.597992	118.471216	36.597992
-119.494294	-46.492508	119.494294	46.492508
-120.517551	-47.445984	120.517551	47.445984
-121.540988	-35.405991	121.540988	35.405991
-122.564604	-27.657501	122.564604	27.657501
-123.5884	-44.704514	123.5884	44.704514
-124.612376	-16.808502	124.612376	16.808502
-125.636531	-30.280029	125.636531	30.280029
-126.660865	-10.96701	126.660865	10.96701
-127.68538	-12.279007	127.68538	12.279007
-128.710073	-28.730026	128.710073	28.730026
-129.734947	-11.683487	129.734947	11.683487
-130.76	0.834488	130.76	-0.834488
-131.785233	-8.583008	131.785233	8.583008
-132.810645	-5.006989	132.810645	5.006989
-133.836237	-1.669006	133.836237	1.669006
-134.862008	0.715485	134.862008	-0.715485
-135.887959	0.476501	135.887959	-0.476501
-136.91409	3.457001	136.91409	-3.457001
-137.9404	3.219009	137.9404	-3.219009
-138.96689	2.384003	138.96689	-2.384003
-139.993559	2.622482	139.993559	-2.622482
-141.020408	4.648987	141.020408	-4.648987
-142.047437	3.695526	142.047437	-3.695526
-143.074645	2.384506	143.074645	-2.384506
-144.102033	-12.636017	144.102033	12.636017
-145.1296	-18.596512	145.1296	18.596512
-146.157347	10.132538	146.157347	-10.132538
-147.185273	41.247528	147.185273	-41.247528
-148.21338	158.072479	148.21338	-158.072479
-149.241665	162.126007	149.241665	-162.126007
-150.270131	161.887512	150.270131	-161.887512
-151.298776	153.662506	151.298776	-153.662506
-152.3276	25.868492	152.3276	-25.868492
-153.356604	26.345497	153.356604	-26.345497
-154.385788	27.895493	154.385788	-27.895493
-155.415151	28.372505	155.415151	-28.372505
-156.444694	34.451996	156.444694	-34.451996
-157.474416	35.285988	157.474416	-35.285988
-158.504318	38.26651	158.504318	-38.26651
-159.5344	41.247002	159.5344	-41.247002
-160.564661	38.862503	160.564661	-38.862503
-161.595102	44.4655	161.595102	-44.4655
-162.625722	43.511505	162.625722	-43.511505
-163.656522	45.65799	163.656522	-45.65799
-164.687502	44.346001	164.687502	-44.346001
-165.718661	57.101509	165.718661	-57.101509
-166.75	57.458992	166.75	-57.458992
-167.781518	58.055504	167.781518	-58.055504
-168.813216	60.081993	168.813216	-60.081993
-169.845094	58.770004	169.845094	-58.770004
-170.877151	59.366493	170.877151	-59.366493
-171.909388	58.770493	171.909388	-58.770493
-172.941804	56.744003	172.941804	-56.744003
-173.9744	60.677505	173.9744	-60.677505
-175.007176	61.392509	175.007176	-61.392509
-176.040131	62.823006	176.040131	-62.823006
-177.073265	63.300499	177.073265	-63.300499
-178.10658	67.710999	178.10658	-67.710999
-179.140073	69.022003	179.140073	-69.022003
-180.173747	71.525505	180.173747	-71.525505
-181.2076	70.929504	181.2076	-70.929504
-182.241633	73.552505	182.241633	-73.552505
-183.275845	73.313492	183.275845	-73.313492
-184.310237	74.267509	184.310237	-74.267509
-185.344808	75.101509	185.344808	-75.101509
-186.379559	76.771004	186.379559	-76.771004
-187.41449	77.128502	187.41449	-77.128502
-188.4496	79.27401	188.4496	-79.27401
-189.48489	77.247498	189.48489	-77.247498
-190.520359	84.519501	190.520359	-84.519501
-191.556008	82.970001	191.556008	-82.970001
-192.591837	81.897003	192.591837	-81.897003
-193.627845	77.485992	193.627845	-77.485992
-194.664033	84.400513	194.664033	-84.400513
-195.7004	81.897003	195.7004	-81.897003
-196.736947	79.154999	196.736947	-79.154999
-197.773673	77.605499	197.773673	-77.605499
-198.81058	78.678497	198.81058	-78.678497
-199.847665	76.294006	199.847665	-76.294006
-200.884931	78.797501	200.884931	-78.797501
-201.922376	78.439499	201.922376	-78.439499
-202.96	80.823502	202.96	-80.823502
-203.997804	77.843506	203.997804	-77.843506
-205.035788	78.32048	205.035788	-78.32048
-206.073951	78.916504	206.073951	-78.916504
-207.112294	80.228012	207.112294	-80.228012
-208.150816	85.3535	208.150816	-85.3535
-209.189518	82.134995	209.189518	-82.134995
-210.2284	80.82399	210.2284	-80.82399
-211.267461	78.082001	211.267461	-78.082001
-212.306702	80.227997	212.306702	-80.227997
-213.346122	111.462006	213.346122	-111.462006
-214.385722	112.177002	214.385722	-112.177002
-215.425502	117.183487	215.425502	-117.183487
-216.465461	121.356003	216.465461	-121.356003
-217.5056	123.382507	217.5056	-123.382507
-218.545918	118.136978	218.545918	-118.136978
-219.586416	122.309509	219.586416	-122.309509
-220.627094	100.732513	220.627094	-100.732513
-221.667951	96.798996	221.667951	-96.798996
-222.708988	99.421021	222.708988	-99.421021
-223.750204	100.017502	223.750204	-100.017502
-224.7916	99.183487	224.7916	-99.183487
-225.833176	95.248993	225.833176	-95.248993
-226.874931	96.560501	226.874931	-96.560501
-227.916865	101.924988	227.916865	-101.924988
-228.95898	102.162979	228.95898	-102.162979
-230.001273	104.666519	230.001273	-104.666519
-231.043747	104.189484	231.043747	-104.189484
-232.0864	110.150009	232.0864	-110.150009
-233.129233	112.29599	233.129233	-112.29599
-234.172245	111.819016	234.172245	-111.819016
-235.215437	108.838989	235.215437	-108.838989
-236.258808	108.123505	236.258808	-108.123505
-237.302359	108.720016	237.302359	-108.720016
-238.34609	108.83902	238.34609	-108.83902
-239.39	108.004501	239.39	-108.004501
-240.43409	23.246002	240.43409	-23.246002
-241.478359	23.007004	241.478359	-23.007004
-242.522808	27.180008	242.522808	-27.180008
-243.567437	23.007004	243.567437	-23.007004
-244.612245	27.775986	244.612245	-27.775986
-245.657233	28.490982	245.657233	-28.490982
-246.7024	30.398499	246.7024	-30.398499
-247.747747	223.756805	247.747747	-223.756805
-248.793273	240.207947	248.793273	-240.207947
-249.83898	246.764343	249.83898	-246.764343
-250.884865	246.526001	250.884865	-246.526001
-251.930931	242.472794	251.930931	-242.472794
-252.977176	240.088654	252.977176	-240.088654
-254.0236	242.591919	254.0236	-242.591919
-255.070204	241.399643	255.070204	-241.399643
-256.116988	237.942947	256.116988	-237.942947
-257.163951	241.280502	257.163951	-241.280502
-258.211094	241.757751	258.211094	-241.757751
-259.258416	245.333908	259.258416	-245.333908
-260.305918	241.876862	260.305918	-241.876862
-261.3536	240.565491	261.3536	-240.565491
-262.401461	242.711319	262.401461	-242.711319
-263.449502	241.519104	263.449502	-241.519104
-264.497722	241.996048	264.497722	-241.996048
-265.546122	240.207703	265.546122	-240.207703
-266.594702	241.638245	266.594702	-241.638245
-267.643461	245.334	267.643461	-245.334
-268.6924	241.757645	268.6924	-241.757645
-269.741518	241.876801	269.741518	-241.876801
-270.790816	244.618713	270.790816	-244.618713
-271.840294	250.221497	271.840294	-250.221497
-272.889951	246.764404	272.889951	-246.764404
-273.939788	248.910156	273.939788	-248.910156
-274.989804	252.486496	274.989804	-252.486496
-276.04	255.466492	276.04	-255.466492
-277.090376	254.036194	277.090376	-254.036194
-278.140931	258.684998	278.140931	-258.684998
-279.191665	258.565887	279.191665	-258.565887
-280.24258	258.804443	280.24258	-258.804443
-281.293673	258.923615	281.293673	-258.923615
-282.344947	261.903839	282.344947	-261.903839
-283.3964	263.930603	283.3964	-263.930603
-284.448033	263.572662	284.448033	-263.572662
-285.499845	261.427002	285.499845	-261.427002
-286.551837	267.626862	286.551837	-267.626862
-287.604008	268.938324	287.604008	-268.938324
-288.656359	268.103607	288.656359	-268.103607
-289.70889	266.911743	289.70889	-266.911743
-290.7616	270.487854	290.7616	-270.487854
-291.81449	270.845551	291.81449	-270.845551
-292.867559	268.580597	292.867559	-268.580597
-293.920808	270.487793	293.920808	-270.487793
-294.974237	273.587341	294.974237	-273.587341
-296.027845	276.567505	296.027845	-276.567505
-297.081633	274.302399	297.081633	-274.302399
-298.1356	278.832306	298.1356	-278.832306
-299.189747	281.335785	299.189747	-281.335785
-300.244073	285.627502	300.244073	-285.627502
-301.29858	287.177032	301.29858	-287.177032
-302.353265	286.581055	302.353265	-286.581055
-303.408131	291.707092	303.408131	-291.707092
-304.463176	294.449066	304.463176	-294.449066
-305.5184	288.250031	305.5184	-288.250031
-306.573804	288.488678	306.573804	-288.488678
-307.629388	289.561432	307.629388	-289.561432
-308.685151	288.846313	308.685151	-288.846313
-309.741094	286.223633	309.741094	-286.223633
-310.797216	282.4086	310.797216	-282.4086
-311.853518	288.607452	311.853518	-288.607452
-312.91	288.608002	312.91	-288.608002
-313.966661	288.130981	313.966661	-288.130981
-315.023502	288.607605	315.023502	-288.607605
-316.080522	290.038269	316.080522	-290.038269
-317.137722	294.0914	317.137722	-294.0914
-318.195102	289.800018	318.195102	-289.800018
-319.252661	289.7995	319.252661	-289.7995
-320.3104	295.402924	320.3104	-295.402924
-321.368318	292.899017	321.368318	-292.899017
-322.426416	290.276794	322.426416	-290.276794
-323.484694	293.018555	323.484694	-293.018555
-324.543151	295.879761	324.543151	-295.879761
-325.601788	297.429077	325.601788	-297.429077
-326.660604	297.786926	326.660604	-297.786926
-327.7196	300.290405	327.7196	-300.290405
-328.778776	304.224243	328.778776	-304.224243
-329.838131	305.773712	329.838131	-305.773712
-330.897665	303.389862	330.897665	-303.389862
-331.95738	299.336426	331.95738	-299.336426
-333.017273	303.15155	333.017273	-303.15155
-334.077347	304.462769	334.077347	-304.462769
-335.1376	303.151215	335.1376	-303.151215
-336.198033	303.62796	336.198033	-303.62796
-337.258645	306.012573	337.258645	-306.012573
-338.319437	310.065308	338.319437	-310.065308
-339.380408	306.131592	339.380408	-306.131592
-340.441559	308.515625	340.441559	-308.515625
-341.50289	308.039093	341.50289	-308.039093
-342.5644	309.46933	342.5644	-309.46933
-343.62609	312.688049	343.62609	-312.688049
-344.687959	309.588623	344.687959	-309.588623
-345.750008	312.092255	345.750008	-312.092255
-346.812237	311.257599	346.812237	-311.257599
-347.874645	312.091888	347.874645	-312.091888
-348.937233	313.164948	348.937233	-313.164948
-350	316.383575	350	-316.383575
