# Supplementary material for: Spontaneous time-reversal symmetry breaking in twisted double bilayer graphene
Source: Nat Commun. 2022 Oct 29;13:6468. doi: 10.1038/s41467-022-34192-x (PMC9617879; doi:10.1038/s41467-022-34192-x)
Supplement: Supplementary file 2 — Source Data [file 41467_2022_34192_MOESM2_ESM.zip › Source_Data/Figure2/Fig2f/d_423.txt]

350	-383.618011	-350	383.618011
349.062767	-383.736511	-349.062767	383.736511
348.125355	-381.114502	-348.125355	381.114502
347.187763	-384.213501	-347.187763	384.213501
346.249992	-380.636993	-346.249992	380.636993
345.312041	-383.498535	-345.312041	383.498535
344.37391	-380.160492	-344.37391	380.160492
343.4356	-383.022003	-343.4356	383.022003
342.49711	-384.21402	-342.49711	384.21402
341.558441	-377.180511	-341.558441	377.180511
340.619592	-371.577484	-340.619592	371.577484
339.680563	-374.081024	-339.680563	374.081024
338.741355	-372.292511	-338.741355	372.292511
337.801967	-370.7435	-337.801967	370.7435
336.8624	-371.577026	-336.8624	371.577026
335.922653	-364.782501	-335.922653	364.782501
334.982727	-363.35199	-334.982727	363.35199
334.04262	-364.067017	-334.04262	364.067017
333.102335	-360.372009	-333.102335	360.372009
332.161869	-360.014008	-332.161869	360.014008
331.221224	-357.749512	-331.221224	357.749512
330.2804	-358.106506	-330.2804	358.106506
329.339396	-363.590515	-329.339396	363.590515
328.398212	-358.583496	-328.398212	358.583496
327.456849	-358.941498	-327.456849	358.941498
326.515306	-362.159485	-326.515306	362.159485
325.573584	-365.617493	-325.573584	365.617493
324.631682	-358.464508	-324.631682	358.464508
323.6896	-358.464508	-323.6896	358.464508
322.747339	-361.086975	-322.747339	361.086975
321.804898	-359.299011	-321.804898	359.299011
320.862278	-359.060486	-320.862278	359.060486
319.919478	-348.093475	-319.919478	348.093475
318.976498	-350.239014	-318.976498	350.239014
318.033339	-348.570526	-318.033339	348.570526
317.09	-349.404968	-317.09	349.404968
316.146482	-350.477509	-316.146482	350.477509
315.202784	-348.212524	-315.202784	348.212524
314.258906	-350.834991	-314.258906	350.834991
313.314849	-347.378021	-313.314849	347.378021
312.370612	-346.781494	-312.370612	346.781494
311.426196	-345.947479	-311.426196	345.947479
310.4816	-339.272003	-310.4816	339.272003
309.536824	-334.026489	-309.536824	334.026489
308.591869	-331.165497	-308.591869	331.165497
307.646735	-329.854523	-307.646735	329.854523
306.70142	-327.469971	-306.70142	327.469971
305.755927	-331.165497	-305.755927	331.165497
304.810253	-324.96701	-304.810253	324.96701
303.8644	-326.873962	-303.8644	326.873962
302.918367	-325.324005	-302.918367	325.324005
301.972155	-327.946991	-301.972155	327.946991
301.025763	-327.350525	-301.025763	327.350525
300.079192	-321.032501	-300.079192	321.032501
299.132441	-319.363983	-299.132441	319.363983
298.18551	-323.774506	-298.18551	323.774506
297.2384	-327.589508	-297.2384	327.589508
296.29111	-327.588989	-296.29111	327.588989
295.343641	-323.655457	-295.343641	323.655457
294.395992	-324.132019	-294.395992	324.132019
293.448163	-325.324005	-293.448163	325.324005
292.500155	-322.820496	-292.500155	322.820496
291.551967	-320.675476	-291.551967	320.675476
290.6036	-321.986481	-290.6036	321.986481
289.655053	-321.509491	-289.655053	321.509491
288.706327	-319.60199	-288.706327	319.60199
287.75742	-312.926514	-287.75742	312.926514
286.808335	-307.562012	-286.808335	307.562012
285.859069	-310.542511	-285.859069	310.542511
284.909624	-307.323425	-284.909624	307.323425
283.96	-307.800446	-283.96	307.800446
283.010196	-309.707947	-283.010196	309.707947
282.060212	-308.158234	-282.060212	308.158234
281.110049	-305.654785	-281.110049	305.654785
280.159706	-301.720764	-280.159706	301.720764
279.209184	-302.555267	-279.209184	302.555267
278.258482	-299.575256	-278.258482	299.575256
277.3076	-293.733704	-277.3076	293.733704
276.356539	-285.627655	-276.356539	285.627655
275.405298	-284.076935	-275.405298	284.076935
274.453878	-286.460907	-274.453878	286.460907
273.502278	-283.60025	-273.502278	283.60025
272.550498	-284.55368	-272.550498	284.55368
271.598539	-285.746002	-271.598539	285.746002
270.6464	-284.792267	-270.6464	284.792267
269.694082	-281.216095	-269.694082	281.216095
268.741584	-283.242432	-268.741584	283.242432
267.788906	-281.573425	-267.788906	281.573425
266.836049	-281.3349	-266.836049	281.3349
265.883012	-284.077057	-265.883012	284.077057
264.929796	-281.931152	-264.929796	281.931152
263.9764	-285.626648	-263.9764	285.626648
263.022824	-281.931152	-263.022824	281.931152
262.069069	-280.977661	-262.069069	280.977661
261.115135	-282.169617	-261.115135	282.169617
260.16102	-283.599976	-260.16102	283.599976
259.206727	-282.050293	-259.206727	282.050293
258.252253	-283.957489	-258.252253	283.957489
257.2976	-287.772522	-257.2976	287.772522
256.342767	-282.169495	-256.342767	282.169495
255.387755	-281.334991	-255.387755	281.334991
254.432563	-283.242493	-254.432563	283.242493
253.477192	-285.149475	-253.477192	285.149475
252.521641	-287.653015	-252.521641	287.653015
251.56591	-281.33551	-251.56591	281.33551
250.61	-286.222992	-250.61	286.222992
249.65391	-286.937988	-249.65391	286.937988
248.697641	-289.798492	-248.697641	289.798492
247.741192	-290.156494	-247.741192	290.156494
246.784563	-286.699493	-246.784563	286.699493
245.827755	-284.315491	-245.827755	284.315491
244.870767	-280.262512	-244.870767	280.262512
243.9136	-278.235992	-243.9136	278.235992
242.956253	-278.593506	-242.956253	278.593506
241.998727	-281.216003	-241.998727	281.216003
241.04102	-280.619995	-241.04102	280.619995
240.083135	-278.473999	-240.083135	278.473999
239.125069	-275.97049	-239.125069	275.97049
238.166824	-275.016998	-238.166824	275.016998
237.2084	-272.037018	-237.2084	272.037018
236.249796	-272.394501	-236.249796	272.394501
235.291012	-272.632507	-235.291012	272.632507
234.332049	-274.778503	-234.332049	274.778503
233.372906	-274.540497	-233.372906	274.540497
232.413584	-276.567017	-232.413584	276.567017
231.454082	-275.85199	-231.454082	275.85199
230.4944	-273.467499	-230.4944	273.467499
229.534539	-272.990479	-229.534539	272.990479
228.574498	-272.156494	-228.574498	272.156494
227.614278	-274.182526	-227.614278	274.182526
226.653878	-270.725494	-226.653878	270.725494
225.693298	-270.487	-225.693298	270.487
224.732539	-270.249023	-224.732539	270.249023
223.7716	-269.533508	-223.7716	269.533508
222.810482	-268.103485	-222.810482	268.103485
221.849184	-263.811523	-221.849184	263.811523
220.887706	-265.360992	-220.887706	265.360992
219.926049	-265.718994	-219.926049	265.718994
218.964212	-265.480499	-218.964212	265.480499
218.002196	-265.838013	-218.002196	265.838013
217.04	-263.334991	-217.04	263.334991
216.077624	-261.665497	-216.077624	261.665497
215.115069	-260.592499	-215.115069	260.592499
214.152335	-253.797485	-214.152335	253.797485
213.18942	-254.036499	-213.18942	254.036499
212.226327	-251.413498	-212.226327	251.413498
211.263053	-249.983002	-211.263053	249.983002
210.2996	-247.718506	-210.2996	247.718506
209.335967	-247.360001	-209.335967	247.360001
208.372155	-247.598999	-208.372155	247.598999
207.408163	-244.022491	-207.408163	244.022491
206.443992	-245.572495	-206.443992	245.572495
205.479641	-244.022995	-205.479641	244.022995
204.51511	-246.645493	-204.51511	246.645493
203.5504	-242.353989	-203.5504	242.353989
202.58551	-243.903488	-202.58551	243.903488
201.620441	-243.665009	-201.620441	243.665009
200.655192	-244.142014	-200.655192	244.142014
199.689763	-247.598999	-199.689763	247.598999
198.724155	-246.049011	-198.724155	246.049011
197.758367	-242.115494	-197.758367	242.115494
196.7924	-243.069504	-196.7924	243.069504
195.826253	-237.585495	-195.826253	237.585495
194.859927	-234.724503	-194.859927	234.724503
193.89342	-237.704514	-193.89342	237.704514
192.926735	-238.30101	-192.926735	238.30101
191.959869	-234.963013	-191.959869	234.963013
190.992824	-234.843506	-190.992824	234.843506
190.0256	-232.340485	-190.0256	232.340485
189.058196	-231.744492	-189.058196	231.744492
188.090612	-235.797516	-188.090612	235.797516
187.122849	-230.552002	-187.122849	230.552002
186.154906	-232.697998	-186.154906	232.697998
185.186784	-232.339996	-185.186784	232.339996
184.218482	-233.174988	-184.218482	233.174988
183.25	-233.412994	-183.25	233.412994
182.281339	-228.286987	-182.281339	228.286987
181.312498	-233.055511	-181.312498	233.055511
180.343478	-228.645004	-180.343478	228.645004
179.374278	-227.214508	-179.374278	227.214508
178.404898	-220.895996	-178.404898	220.895996
177.435339	-220.65799	-177.435339	220.65799
176.4656	-217.558014	-176.4656	217.558014
175.495682	-213.505005	-175.495682	213.505005
174.525584	-217.558014	-174.525584	217.558014
173.555306	-221.730011	-173.555306	221.730011
172.584849	-223.518509	-172.584849	223.518509
171.614212	-221.611496	-171.614212	221.611496
170.643396	-222.922989	-170.643396	222.922989
169.6724	-222.326996	-169.6724	222.326996
168.701224	-223.161011	-168.701224	223.161011
167.729869	-220.181	-167.729869	220.181
166.758335	-213.981995	-166.758335	213.981995
165.78662	-212.670502	-165.78662	212.670502
164.814727	-207.902512	-164.814727	207.902512
163.842653	-205.041016	-163.842653	205.041016
162.8704	-201.34549	-162.8704	201.34549
161.897967	-199.79599	-161.897967	199.79599
160.925355	-202.2995	-160.925355	202.2995
159.952563	-200.749405	-159.952563	200.749405
158.979592	-202.537994	-158.979592	202.537994
158.006441	-202.179993	-158.006441	202.179993
157.03311	-200.034485	-157.03311	200.034485
156.0596	-198.246201	-156.0596	198.246201
155.08591	-197.173264	-155.08591	197.173264
154.112041	-193.239349	-154.112041	193.239349
153.137992	-197.888596	-153.137992	197.888596
152.163763	-194.550842	-152.163763	194.550842
151.189355	-191.689743	-151.189355	191.689743
150.214767	-189.901489	-150.214767	189.901489
149.24	-189.186264	-149.24	189.186264
148.265053	-190.974548	-148.265053	190.974548
147.289927	-189.067108	-147.289927	189.067108
146.31462	-187.875198	-146.31462	187.875198
145.339135	-188.947968	-145.339135	188.947968
144.363469	-193.477661	-144.363469	193.477661
143.387624	-192.524048	-143.387624	192.524048
142.4116	-192.28595	-142.4116	192.28595
141.435396	-191.809082	-141.435396	191.809082
140.459012	-190.378555	-140.459012	190.378555
139.482449	-191.570389	-139.482449	191.570389
138.505706	-184.298401	-138.505706	184.298401
137.528784	-183.821594	-137.528784	183.821594
136.551682	-182.629745	-136.551682	182.629745
135.5744	-178.815201	-135.5744	178.815201
134.596939	-176.192307	-134.596939	176.192307
133.619298	-170.350891	-133.619298	170.350891
132.641478	-170.350952	-132.641478	170.350952
131.663478	-170.351257	-131.663478	170.351257
130.685298	-169.754837	-130.685298	169.754837
129.706939	-169.039795	-129.706939	169.039795
128.7284	-168.205444	-128.7284	168.205444
127.749682	-166.417053	-127.749682	166.417053
126.770784	-163.556152	-126.770784	163.556152
125.791706	-163.556	-125.791706	163.556
124.812449	-170.112946	-124.812449	170.112946
123.833012	-169.397644	-123.833012	169.397644
122.853396	-172.973694	-122.853396	172.973694
121.8736	-169.516754	-121.8736	169.516754
120.893624	-167.251495	-120.893624	167.251495
119.913469	-165.463409	-119.913469	165.463409
118.933135	-164.986588	-118.933135	164.986588
117.95262	-164.628937	-117.95262	164.628937
116.971927	-162.125854	-116.971927	162.125854
115.991053	-163.675293	-115.991053	163.675293
115.01	-161.648743	-115.01	161.648743
114.028767	-160.575897	-114.028767	160.575897
113.047355	-159.741348	-113.047355	159.741348
112.065763	-159.503098	-112.065763	159.503098
111.083992	-158.668396	-111.083992	158.668396
110.102041	-158.787903	-110.102041	158.787903
109.11991	-160.218445	-109.11991	160.218445
108.1376	-159.145355	-108.1376	159.145355
107.15511	-159.026337	-107.15511	159.026337
106.172441	-156.284149	-106.172441	156.284149
105.189592	-155.569275	-105.189592	155.569275
104.206563	-152.827087	-104.206563	152.827087
103.223355	-154.257812	-103.223355	154.257812
102.239967	-150.800949	-102.239967	150.800949
101.2564	-152.588654	-101.2564	152.588654
100.272653	-153.780899	-100.272653	153.780899
99.288727	-156.284302	-99.288727	156.284302
98.30462	-158.430161	-98.30462	158.430161
97.320335	-154.972961	-97.320335	154.972961
96.335869	-154.615479	-96.335869	154.615479
95.351224	-150.919968	-95.351224	150.919968
94.3664	-149.608444	-94.3664	149.608444
93.381396	-142.455948	-93.381396	142.455948
92.396212	-136.972336	-92.396212	136.972336
91.410849	-134.11116	-91.410849	134.11116
90.425306	-128.985107	-90.425306	128.985107
89.439584	-126.362892	-89.439584	126.362892
88.453682	-123.143898	-88.453682	123.143898
87.4676	-119.090851	-87.4676	119.090851
86.481339	-117.898849	-86.481339	117.898849
85.494898	-118.375755	-85.494898	118.375755
84.508278	-118.971436	-84.508278	118.971436
83.521478	-120.87925	-83.521478	120.87925
82.534498	-123.382294	-82.534498	123.382294
81.547339	-120.164001	-81.547339	120.164001
80.56	-121.356094	-80.56	121.356094
79.572482	-115.514801	-79.572482	115.514801
78.584784	-118.256599	-78.584784	118.256599
77.596906	-113.249405	-77.596906	113.249405
76.608849	-110.150055	-76.608849	110.150055
75.620612	-110.149841	-75.620612	110.149841
74.632196	-109.077446	-74.632196	109.077446
73.6436	-110.38871	-73.6436	110.38871
72.654824	-109.673447	-72.654824	109.673447
71.665869	-109.077393	-71.665869	109.077393
70.676735	-110.030701	-70.676735	110.030701
69.68742	-108.719345	-69.68742	108.719345
68.697927	-110.984459	-68.697927	110.984459
67.708253	-111.819046	-67.708253	111.819046
66.7184	-111.818848	-66.7184	111.818848
65.728367	-110.984459	-65.728367	110.984459
64.738155	-111.699898	-64.738155	111.699898
63.747763	-111.580658	-63.747763	111.580658
62.757192	-109.434647	-62.757192	109.434647
61.766441	-104.666336	-61.766441	104.666336
60.77551	-101.924545	-60.77551	101.924545
59.7844	-100.8517	-59.7844	100.8517
58.79311	-96.560448	-58.79311	96.560448
57.801641	-96.441101	-57.801641	96.441101
56.809992	-93.341698	-56.809992	93.341698
55.818163	-91.315002	-55.818163	91.315002
54.826155	-91.195999	-54.826155	91.195999
53.833967	-88.453995	-53.833967	88.453995
52.8416	-89.050003	-52.8416	89.050003
51.849053	-90.003998	-51.849053	90.003998
50.856327	-88.572998	-50.856327	88.572998
49.86342	-89.884499	-49.86342	89.884499
48.870335	-92.268997	-48.870335	92.268997
47.877069	-91.552994	-47.877069	91.552994
46.883624	-87.023499	-46.883624	87.023499
45.89	-87.500496	-45.89	87.500496
44.896196	-87.262009	-44.896196	87.262009
43.902212	-86.308502	-43.902212	86.308502
42.908049	-87.500504	-42.908049	87.500504
41.913706	-86.666	-41.913706	86.666
40.919184	-84.639503	-40.919184	84.639503
39.924482	-84.400513	-39.924482	84.400513
38.9296	-86.307999	-38.9296	86.307999
37.934539	-85.235001	-37.934539	85.235001
36.939298	-84.520012	-36.939298	84.520012
35.943878	-82.970505	-35.943878	82.970505
34.948278	-81.897499	-34.948278	81.897499
33.952498	-79.513489	-33.952498	79.513489
32.956539	-77.606003	-32.956539	77.606003
31.9604	-78.083	-31.9604	78.083
30.964082	-80.705498	-30.964082	80.705498
29.967584	-80.705498	-29.967584	80.705498
28.970906	-79.751999	-28.970906	79.751999
27.974049	-75.340996	-27.974049	75.340996
26.977012	-69.857498	-26.977012	69.857498
25.979796	-67.473	-25.979796	67.473
24.9824	-65.565994	-24.9824	65.565994
23.984824	-69.738495	-23.984824	69.738495
22.987069	-70.930496	-22.987069	70.930496
21.989135	-73.43399	-21.989135	73.43399
20.99102	-74.029999	-20.99102	74.029999
19.992727	-73.076004	-19.992727	73.076004
18.994253	-72.837502	-18.994253	72.837502
17.9956	-70.572998	-17.9956	70.572998
16.996767	-66.519501	-16.996767	66.519501
15.997755	-64.849998	-15.997755	64.849998
14.998563	-62.347	-14.998563	62.347
13.999192	-60.439003	-13.999192	60.439003
12.999641	-58.174	-12.999641	58.174
11.99991	-55.194	-11.99991	55.194
11	-55.194008	-11	55.194008
9.99991	-53.167496	-9.99991	53.167496
8.999641	-53.763496	-8.999641	53.763496
7.999192	-52.094498	-7.999192	52.094498
6.998563	-51.022003	-6.998563	51.022003
5.997755	-50.306503	-5.997755	50.306503
4.996767	-48.875504	-4.996767	48.875504
3.9956	-46.968498	-3.9956	46.968498
2.994253	-44.703499	-2.994253	44.703499
1.992727	-43.391998	-1.992727	43.391998
0.99102	-45.180504	-0.99102	45.180504
-0.010865	-45.656998	0.010865	45.656998
-1.012931	-44.464996	1.012931	44.464996
-2.015176	-45.060989	2.015176	45.060989
-3.0176	-47.445503	3.0176	47.445503
-4.020204	-48.399002	4.020204	48.399002
-5.022988	-46.849503	5.022988	46.849503
-6.025951	-44.465004	6.025951	44.465004
-7.029094	-41.008003	7.029094	41.008003
-8.032416	-37.789001	8.032416	37.789001
-9.035918	-36.716003	9.035918	36.716003
-10.0396	-34.4515	10.0396	34.4515
-11.043461	-35.047501	11.043461	35.047501
-12.047502	-32.066994	12.047502	32.066994
-13.051722	-30.278999	13.051722	30.278999
-14.056122	-27.895004	14.056122	27.895004
-15.060702	-25.629997	15.060702	25.629997
-16.065461	-25.391495	16.065461	25.391495
-17.0704	-23.722496	17.0704	23.722496
-18.075518	-23.245499	18.075518	23.245499
-19.080816	-25.153503	19.080816	25.153503
-20.086294	-23.246002	20.086294	23.246002
-21.091951	-23.603493	21.091951	23.603493
-22.097788	-23.722992	22.097788	23.722992
-23.103804	-27.418503	23.103804	27.418503
-24.11	-32.425003	24.11	32.425003
-25.116376	-31.829002	25.116376	31.829002
-26.122931	-32.305504	26.122931	32.305504
-27.129665	-26.941498	27.129665	26.941498
-28.13658	-25.153	28.13658	25.153
-29.143673	-20.265991	29.143673	20.265991
-30.150947	-23.246002	30.150947	23.246002
-31.1584	-23.006996	31.1584	23.006996
-32.166033	-23.723	32.166033	23.723
-33.173845	-24.319	33.173845	24.319
-34.181837	-24.080505	34.181837	24.080505
-35.190008	-23.126503	35.190008	23.126503
-36.198359	-21.219505	36.198359	21.219505
-37.20689	-20.265503	37.20689	20.265503
-38.2156	-19.431	38.2156	19.431
-39.22449	-18.716003	39.22449	18.716003
-40.233559	-16.450996	40.233559	16.450996
-41.242808	-17.642494	41.242808	17.642494
-42.252237	-16.808502	42.252237	16.808502
-43.261845	-16.808495	43.261845	16.808495
-44.271633	-13.590004	44.271633	13.590004
-45.2816	-16.331497	45.2816	16.331497
-46.291747	-15.735504	46.291747	15.735504
-47.302073	-16.093506	47.302073	16.093506
-48.31258	-14.4245	48.31258	14.4245
-49.323265	-14.305	49.323265	14.305
-50.334131	-13.5895	50.334131	13.5895
-51.345176	-12.875	51.345176	12.875
-52.3564	-12.755493	52.3564	12.755493
-53.367804	-8.940498	53.367804	8.940498
-54.379388	-6.318001	54.379388	6.318001
-55.391151	-5.483498	55.391151	5.483498
-56.403094	-3.933998	56.403094	3.933998
-57.415216	-2.384003	57.415216	2.384003
-58.427518	-0.596001	58.427518	0.596001
-59.44	3.5765	59.44	-3.5765
-60.452661	6.198997	60.452661	-6.198997
-61.465502	8.344498	61.465502	-8.344498
-62.478522	7.390999	62.478522	-7.390999
-63.491722	5.841507	63.491722	-5.841507
-64.505102	6.318001	64.505102	-6.318001
-65.518661	9.059998	65.518661	-9.059998
-66.5324	9.894493	66.5324	-9.894493
-67.546318	10.967491	67.546318	-10.967491
-68.560416	9.2985	68.560416	-9.2985
-69.574694	9.656006	69.574694	-9.656006
-70.589151	8.821495	70.589151	-8.821495
-71.603788	9.059502	71.603788	-9.059502
-72.618604	9.893997	72.618604	-9.893997
-73.6336	11.085999	73.6336	-11.085999
-74.648776	11.682503	74.648776	-11.682503
-75.664131	11.682503	75.664131	-11.682503
-76.679665	12.397507	76.679665	-12.397507
-77.69538	15.8545	77.69538	-15.8545
-78.711273	11.562996	78.711273	-11.562996
-79.727347	11.443993	79.727347	-11.443993
-80.7436	19.907997	80.7436	-19.907997
-81.760033	23.007492	81.760033	-23.007492
-82.776645	21.5765	82.776645	-21.5765
-83.793437	20.980995	83.793437	-20.980995
-84.810408	23.723	84.810408	-23.723
-85.827559	23.841995	85.827559	-23.841995
-86.84489	25.153	86.84489	-25.153
-87.8624	25.153503	87.8624	-25.153503
-88.88009	22.649994	88.88009	-22.649994
-89.897959	24.319	89.897959	-24.319
-90.916008	31.232498	90.916008	-31.232498
-91.934237	28.372002	91.934237	-28.372002
-92.952645	32.186493	92.952645	-32.186493
-93.971233	32.067505	93.971233	-32.067505
-94.99	32.901489	94.99	-32.901489
-96.008947	35.167	96.008947	-35.167
-97.028073	38.862511	97.028073	-38.862511
-98.04738	38.028	98.04738	-38.028
-99.066865	38.027992	99.066865	-38.027992
-100.086531	37.550995	100.086531	-37.550995
-101.106376	36.240501	101.106376	-36.240501
-102.1264	42.916	102.1264	-42.916
-103.146604	41.843002	103.146604	-41.843002
-104.166988	45.538498	104.166988	-45.538498
-105.187551	46.849998	105.187551	-46.849998
-106.208294	45.895493	106.208294	-45.895493
-107.229216	48.279495	107.229216	-48.279495
-108.250318	48.041504	108.250318	-48.041504
-109.2716	52.690994	109.2716	-52.690994
-110.293061	54.717499	110.293061	-54.717499
-111.314702	55.551994	111.314702	-55.551994
-112.336522	56.267509	112.336522	-56.267509
-113.358522	55.790497	113.358522	-55.790497
-114.380702	60.439499	114.380702	-60.439499
-115.403061	63.658501	115.403061	-63.658501
-116.4256	60.796997	116.4256	-60.796997
-117.448318	67.234489	117.448318	-67.234489
-118.471216	68.665001	118.471216	-68.665001
-119.494294	68.307503	119.494294	-68.307503
-120.517551	67.949997	120.517551	-67.949997
-121.540988	69.261009	121.540988	-69.261009
-122.564604	69.6185	122.564604	-69.6185
-123.5884	67.830513	123.5884	-67.830513
-124.612376	66.400002	124.612376	-66.400002
-125.636531	65.565498	125.636531	-65.565498
-126.660865	71.645493	126.660865	-71.645493
-127.68538	71.287506	127.68538	-71.287506
-128.710073	74.744514	128.710073	-74.744514
-129.734947	76.294006	129.734947	-76.294006
-130.76	77.962997	130.76	-77.962997
-131.785233	74.506493	131.785233	-74.506493
-132.810645	74.982994	132.810645	-74.982994
-133.836237	77.128983	133.836237	-77.128983
-134.862008	80.466492	134.862008	-80.466492
-135.887959	80.943504	135.887959	-80.943504
-136.91409	80.824501	136.91409	-80.824501
-137.9404	84.758499	137.9404	-84.758499
-138.96689	89.407501	138.96689	-89.407501
-139.993559	87.858002	139.993559	-87.858002
-141.020408	88.811501	141.020408	-88.811501
-142.047437	90.123001	142.047437	-90.123001
-143.074645	91.672501	143.074645	-91.672501
-144.102033	90.837997	144.102033	-90.837997
-145.1296	89.407501	145.1296	-89.407501
-146.157347	93.341515	146.157347	-93.341515
-147.185273	91.911003	147.185273	-91.911003
-148.21338	90.957504	148.21338	-90.957504
-149.241665	91.791504	149.241665	-91.791504
-150.270131	93.699501	150.270131	-93.699501
-151.298776	97.394989	151.298776	-97.394989
-152.3276	99.421509	152.3276	-99.421509
-153.356604	99.89801	153.356604	-99.89801
-154.385788	101.924988	154.385788	-101.924988
-155.415151	102.16301	155.415151	-102.16301
-156.444694	104.904999	156.444694	-104.904999
-157.474416	103.832001	157.474416	-103.832001
-158.504318	105.977989	158.504318	-105.977989
-159.5344	109.196503	159.5344	-109.196503
-160.564661	112.534515	160.564661	-112.534515
-161.595102	111.938492	161.595102	-111.938492
-162.625722	114.322495	162.625722	-114.322495
-163.656522	115.871994	163.656522	-115.871994
-164.687502	117.421997	164.687502	-117.421997
-165.718661	117.898994	165.718661	-117.898994
-166.75	114.441498	166.75	-114.441498
-167.781518	114.084007	167.781518	-114.084007
-168.813216	111.34201	168.813216	-111.34201
-169.845094	115.514549	169.845094	-115.514549
-170.877151	121.475143	170.877151	-121.475143
-171.909388	124.574387	171.909388	-124.574387
-172.941804	126.124153	172.941804	-126.124153
-173.9744	127.196808	173.9744	-127.196808
-175.007176	126.481644	175.007176	-126.481644
-176.040131	128.150848	176.040131	-128.150848
-177.073265	41.246758	177.073265	-41.246758
-178.10658	33.140347	178.10658	-33.140347
-179.140073	37.670296	179.140073	-37.670296
-180.173747	39.339149	180.173747	-39.339149
-181.2076	45.180649	181.2076	-45.180649
-182.241633	45.776752	182.241633	-45.776752
-183.275845	49.948696	183.275845	-49.948696
-184.310237	196.338501	184.310237	-196.338501
-185.344808	200.630493	185.344808	-200.630493
-186.379559	199.915009	186.379559	-199.915009
-187.41449	198.604004	187.41449	-198.604004
-188.4496	202.418503	188.4496	-202.418503
-189.48489	206.471497	189.48489	-206.471497
-190.520359	208.498001	190.520359	-208.498001
-191.556008	207.663498	191.556008	-207.663498
-192.591837	209.928497	192.591837	-209.928497
-193.627845	214.220001	193.627845	-214.220001
-194.664033	211.71701	194.664033	-211.71701
-195.7004	215.769989	195.7004	-215.769989
-196.736947	212.908493	196.736947	-212.908493
-197.773673	219.22699	197.773673	-219.22699
-198.81058	216.485504	198.81058	-216.485504
-199.847665	222.326996	199.847665	-222.326996
-200.884931	218.988998	200.884931	-218.988998
-201.922376	218.988983	201.922376	-218.988983
-202.96	219.346512	202.96	-219.346512
-203.997804	219.584991	203.997804	-219.584991
-205.035788	221.015503	205.035788	-221.015503
-206.073951	219.823486	206.073951	-219.823486
-207.112294	224.71051	207.112294	-224.71051
-208.150816	223.638016	208.150816	-223.638016
-209.189518	222.803497	209.189518	-222.803497
-210.2284	223.041992	210.2284	-223.041992
-211.267461	223.519012	211.267461	-223.519012
-212.306702	226.975998	212.306702	-226.975998
-213.346122	226.6185	213.346122	-226.6185
-214.385722	230.075516	214.385722	-230.075516
-215.425502	232.339996	215.425502	-232.339996
-216.465461	236.393494	216.465461	-236.393494
-217.5056	239.731003	217.5056	-239.731003
-218.545918	239.731506	218.545918	-239.731506
-219.586416	240.089005	219.586416	-240.089005
-220.627094	242.592499	220.627094	-242.592499
-221.667951	245.334503	221.667951	-245.334503
-222.708988	246.526489	222.708988	-246.526489
-223.750204	243.903503	223.750204	-243.903503
-224.7916	250.222	224.7916	-250.222
-225.833176	250.3405	225.833176	-250.3405
-226.874931	253.679016	226.874931	-253.679016
-227.916865	251.533005	227.916865	-251.533005
-228.95898	256.062988	228.95898	-256.062988
-230.001273	253.321503	230.001273	-253.321503
-231.043747	255.2285	231.043747	-255.2285
-232.0864	254.155487	232.0864	-254.155487
-233.129233	256.897003	233.129233	-256.897003
-234.172245	258.208984	234.172245	-258.208984
-235.215437	254.274994	235.215437	-254.274994
-236.258808	254.394012	236.258808	-254.394012
-237.302359	253.082489	237.302359	-253.082489
-238.34609	254.155487	238.34609	-254.155487
-239.39	255.585999	239.39	-255.585999
-240.43409	258.804993	240.43409	-258.804993
-241.478359	262.5	241.478359	-262.5
-242.522808	261.188995	242.522808	-261.188995
-243.567437	258.089478	243.567437	-258.089478
-244.612245	259.638977	244.612245	-259.638977
-245.657233	261.189026	245.657233	-261.189026
-246.7024	261.188995	246.7024	-261.188995
-247.747747	261.666016	247.747747	-261.666016
-248.793273	263.572998	248.793273	-263.572998
-249.83898	269.414001	249.83898	-269.414001
-250.884865	266.911011	250.884865	-266.911011
-251.930931	270.010498	251.930931	-270.010498
-252.977176	266.315002	252.977176	-266.315002
-254.0236	266.673004	254.0236	-266.673004
-255.070204	268.341492	255.070204	-268.341492
-256.116988	266.672485	256.116988	-266.672485
-257.163951	267.626495	257.163951	-267.626495
-258.211094	266.076477	258.211094	-266.076477
-259.258416	265.599518	259.258416	-265.599518
-260.305918	266.672516	260.305918	-266.672516
-261.3536	269.533508	261.3536	-269.533508
-262.401461	269.056488	262.401461	-269.056488
-263.449502	266.076508	263.449502	-266.076508
-264.497722	269.294983	264.497722	-269.294983
-265.546122	270.606506	265.546122	-270.606506
-266.594702	274.063507	266.594702	-274.063507
-267.643461	271.798523	267.643461	-271.798523
-268.6924	272.513489	268.6924	-272.513489
-269.741518	273.705994	269.741518	-273.705994
-270.790816	272.87149	270.790816	-272.87149
-271.840294	271.917999	271.840294	-271.917999
-272.889951	275.971008	272.889951	-275.971008
-273.939788	275.375	273.939788	-275.375
-274.989804	276.44751	274.989804	-276.44751
-276.04	272.514008	276.04	-272.514008
-277.090376	277.639496	277.090376	-277.639496
-278.140931	279.30899	278.140931	-279.30899
-279.191665	283.958008	279.191665	-283.958008
-280.24258	284.911987	280.24258	-284.911987
-281.293673	291.110504	281.293673	-291.110504
-282.344947	293.85199	282.344947	-293.85199
-283.3964	299.574493	283.3964	-299.574493
-284.448033	300.647491	284.448033	-300.647491
-285.499845	300.28949	285.499845	-300.28949
-286.551837	301.481506	286.551837	-301.481506
-287.604008	306.72699	287.604008	-306.72699
-288.656359	305.653992	288.656359	-305.653992
-289.70889	348.928009	289.70889	-348.928009
-290.7616	353.099976	290.7616	-353.099976
-291.81449	357.988007	291.81449	-357.988007
-292.867559	361.206512	292.867559	-361.206512
-293.920808	364.306	293.920808	-364.306
-294.974237	346.782471	294.974237	-346.782471
-296.027845	329.854523	296.027845	-329.854523
-297.081633	318.52948	297.081633	-318.52948
-298.1356	318.648529	298.1356	-318.648529
-299.189747	323.416504	299.189747	-323.416504
-300.244073	322.820984	300.244073	-322.820984
-301.29858	321.390503	301.29858	-321.390503
-302.353265	320.436493	302.353265	-320.436493
-303.408131	322.702026	303.408131	-322.702026
-304.463176	323.298004	304.463176	-323.298004
-305.5184	321.152008	305.5184	-321.152008
-306.573804	322.821014	306.573804	-322.821014
-307.629388	324.728516	307.629388	-324.728516
-308.685151	326.516479	308.685151	-326.516479
-309.741094	324.370514	309.741094	-324.370514
-310.797216	324.250977	310.797216	-324.250977
-311.853518	328.542999	311.853518	-328.542999
-312.91	329.496521	312.91	-329.496521
-313.966661	334.860992	313.966661	-334.860992
-315.023502	336.887482	315.023502	-336.887482
-316.080522	340.344482	316.080522	-340.344482
-317.137722	341.536987	317.137722	-341.536987
-318.195102	341.298004	318.195102	-341.298004
-319.252661	343.920502	319.252661	-343.920502
-320.3104	348.570007	320.3104	-348.570007
-321.368318	346.066498	321.368318	-346.066498
-322.426416	345.47049	322.426416	-345.47049
-323.484694	348.450989	323.484694	-348.450989
-324.543151	350.716003	324.543151	-350.716003
-325.601788	354.173004	325.601788	-354.173004
-326.660604	353.576996	326.660604	-353.576996
-327.7196	356.796021	327.7196	-356.796021
-328.778776	356.438507	328.778776	-356.438507
-329.838131	361.563995	329.838131	-361.563995
-330.897665	356.080505	330.897665	-356.080505
-331.95738	358.583496	331.95738	-358.583496
-333.017273	361.802002	333.017273	-361.802002
-334.077347	360.132996	334.077347	-360.132996
-335.1376	357.510986	335.1376	-357.510986
-336.198033	357.748993	336.198033	-357.748993
-337.258645	360.967499	337.258645	-360.967499
-338.319437	362.756012	338.319437	-362.756012
-339.380408	365.020996	339.380408	-365.020996
-340.441559	366.809479	340.441559	-366.809479
-341.50289	370.505005	341.50289	-370.505005
-342.5644	369.3125	342.5644	-369.3125
-343.62609	372.054016	343.62609	-372.054016
-344.687959	377.180511	344.687959	-377.180511
-345.750008	378.610504	345.750008	-378.610504
-346.812237	373.484497	346.812237	-373.484497
-347.874645	378.492004	347.874645	-378.492004
-348.937233	380.637482	348.937233	-380.637482
-350	383.141022	350	-383.141022
