# Supplementary material for: Spontaneous time-reversal symmetry breaking in twisted double bilayer graphene
Source: Nat Commun. 2022 Oct 29;13:6468. doi: 10.1038/s41467-022-34192-x (PMC9617879; doi:10.1038/s41467-022-34192-x)
Supplement: Supplementary file 2 — Source Data [file 41467_2022_34192_MOESM2_ESM.zip › Source_Data/Figure2/Fig2f/d_430.txt]

350	-454.904999	-350	454.904999
349.062767	-454.547516	-349.062767	454.547516
348.125355	-454.309021	-348.125355	454.309021
347.187763	-455.739502	-347.187763	455.739502
346.249992	-453.951508	-346.249992	453.951508
345.312041	-454.904999	-345.312041	454.904999
344.37391	-457.28952	-344.37391	457.28952
343.4356	-450.136475	-343.4356	450.136475
342.49711	-449.421509	-342.49711	449.421509
341.558441	-442.269012	-341.558441	442.269012
340.619592	-447.871979	-340.619592	447.871979
339.680563	-446.440979	-339.680563	446.440979
338.741355	-445.010498	-338.741355	445.010498
337.801967	-447.036987	-337.801967	447.036987
336.8624	-445.249023	-336.8624	445.249023
335.922653	-446.559998	-335.922653	446.559998
334.982727	-449.063965	-334.982727	449.063965
334.04262	-441.195984	-334.04262	441.195984
333.102335	-441.553528	-333.102335	441.553528
332.161869	-440.718994	-332.161869	440.718994
331.221224	-440.48053	-331.221224	440.48053
330.2804	-441.553497	-330.2804	441.553497
329.339396	-440.122986	-329.339396	440.122986
328.398212	-445.130035	-328.398212	445.130035
327.456849	-440.003998	-327.456849	440.003998
326.515306	-436.785461	-326.515306	436.785461
325.573584	-435.592957	-325.573584	435.592957
324.631682	-433.446991	-324.631682	433.446991
323.6896	-433.328003	-323.6896	433.328003
322.747339	-432.373993	-322.747339	432.373993
321.804898	-428.440491	-321.804898	428.440491
320.862278	-426.53299	-320.862278	426.53299
319.919478	-427.844513	-319.919478	427.844513
318.976498	-422.718506	-318.976498	422.718506
318.033339	-421.288025	-318.033339	421.288025
317.09	-425.46048	-317.09	425.46048
316.146482	-420.214966	-316.146482	420.214966
315.202784	-421.884003	-315.202784	421.884003
314.258906	-418.784485	-314.258906	418.784485
313.314849	-417.831024	-313.314849	417.831024
312.370612	-419.141998	-312.370612	419.141998
311.426196	-414.255005	-311.426196	414.255005
310.4816	-417.712006	-310.4816	417.712006
309.536824	-412.108978	-309.536824	412.108978
308.591869	-411.631989	-308.591869	411.631989
307.646735	-405.195007	-307.646735	405.195007
306.70142	-403.525513	-306.70142	403.525513
305.755927	-401.499512	-305.755927	401.499512
304.810253	-400.187988	-304.810253	400.187988
303.8644	-397.088501	-303.8644	397.088501
302.918367	-394.942505	-302.918367	394.942505
301.972155	-397.684509	-301.972155	397.684509
301.025763	-394.58551	-301.025763	394.58551
300.079192	-392.915985	-300.079192	392.915985
299.132441	-383.617493	-299.132441	383.617493
298.18551	-382.425964	-298.18551	382.425964
297.2384	-383.975494	-297.2384	383.975494
296.29111	-380.757019	-296.29111	380.757019
295.343641	-380.994995	-295.343641	380.994995
294.395992	-378.253479	-294.395992	378.253479
293.448163	-378.372528	-293.448163	378.372528
292.500155	-378.849487	-292.500155	378.849487
291.551967	-375.391968	-291.551967	375.391968
290.6036	-379.445496	-290.6036	379.445496
289.655053	-379.325989	-289.655053	379.325989
288.706327	-381.591492	-288.706327	381.591492
287.75742	-378.968506	-287.75742	378.968506
286.808335	-374.319519	-286.808335	374.319519
285.859069	-375.869019	-285.859069	375.869019
284.909624	-367.166504	-284.909624	367.166504
283.96	-364.067505	-283.96	364.067505
283.010196	-360.252472	-283.010196	360.252472
282.060212	-359.894989	-282.060212	359.894989
281.110049	-356.676514	-281.110049	356.676514
280.159706	-353.458008	-280.159706	353.458008
279.209184	-354.054016	-279.209184	354.054016
278.258482	-354.888	-278.258482	354.888
277.3076	-351.550476	-277.3076	351.550476
276.356539	-346.662506	-276.356539	346.662506
275.405298	-343.086487	-275.405298	343.086487
274.453878	-345.589508	-274.453878	345.589508
273.502278	-347.616486	-273.502278	347.616486
272.550498	-348.689026	-272.550498	348.689026
271.598539	-343.801483	-271.598539	343.801483
270.6464	-344.278503	-270.6464	344.278503
269.694082	-345.709015	-269.694082	345.709015
268.741584	-339.987	-268.741584	339.987
267.788906	-341.656036	-267.788906	341.656036
266.836049	-343.206024	-266.836049	343.206024
265.883012	-344.278992	-265.883012	344.278992
264.929796	-341.059998	-264.929796	341.059998
263.9764	-339.271515	-263.9764	339.271515
263.022824	-342.847992	-263.022824	342.847992
262.069069	-341.894501	-262.069069	341.894501
261.115135	-339.748505	-261.115135	339.748505
260.16102	-339.152527	-260.16102	339.152527
259.206727	-344.278503	-259.206727	344.278503
258.252253	-346.067017	-258.252253	346.067017
257.2976	-343.682495	-257.2976	343.682495
256.342767	-343.921509	-256.342767	343.921509
255.387755	-342.49054	-255.387755	342.49054
254.432563	-341.059998	-254.432563	341.059998
253.477192	-333.311493	-253.477192	333.311493
252.521641	-324.728516	-252.521641	324.728516
251.56591	-326.397522	-251.56591	326.397522
250.61	-325.324524	-250.61	325.324524
249.65391	-325.324493	-249.65391	325.324493
248.697641	-324.847504	-248.697641	324.847504
247.741192	-326.277985	-247.741192	326.277985
246.784563	-335.93399	-246.784563	335.93399
245.827755	-333.549988	-245.827755	333.549988
244.870767	-332.715485	-244.870767	332.715485
243.9136	-332	-243.9136	332
242.956253	-334.742004	-242.956253	334.742004
241.998727	-326.635986	-241.998727	326.635986
241.04102	-324.48999	-241.04102	324.48999
240.083135	-325.562988	-240.083135	325.562988
239.125069	-326.03952	-239.125069	326.03952
238.166824	-324.01297	-238.166824	324.01297
237.2084	-317.456512	-237.2084	317.456512
236.249796	-318.649017	-236.249796	318.649017
235.291012	-317.218506	-235.291012	317.218506
234.332049	-312.688477	-234.332049	312.688477
233.372906	-310.661499	-233.372906	310.661499
232.413584	-313.880493	-232.413584	313.880493
231.454082	-310.184998	-231.454082	310.184998
230.4944	-306.1315	-230.4944	306.1315
229.534539	-303.032501	-229.534539	303.032501
228.574498	-304.820496	-228.574498	304.820496
227.614278	-306.489471	-227.614278	306.489471
226.653878	-304.582001	-226.653878	304.582001
225.693298	-304.462006	-225.693298	304.462006
224.732539	-307.324005	-224.732539	307.324005
223.7716	-303.74649	-223.7716	303.74649
222.810482	-301.242981	-222.810482	301.242981
221.849184	-297.666992	-221.849184	297.666992
220.887706	-294.090515	-220.887706	294.090515
219.926049	-296.593994	-219.926049	296.593994
218.964212	-293.613495	-218.964212	293.613495
218.002196	-288.487701	-218.002196	288.487701
217.04	-288.606995	-217.04	288.606995
216.077624	-281.573486	-216.077624	281.573486
215.115069	-280.500488	-215.115069	280.500488
214.152335	-279.66626	-214.152335	279.66626
213.18942	-278.831848	-213.18942	278.831848
212.226327	-274.063538	-212.226327	274.063538
211.263053	-276.924255	-211.263053	276.924255
210.2996	-275.493805	-210.2996	275.493805
209.335967	-274.421051	-209.335967	274.421051
208.372155	-276.805115	-208.372155	276.805115
207.408163	-273.825043	-207.408163	273.825043
206.443992	-270.487	-206.443992	270.487
205.479641	-268.341156	-205.479641	268.341156
204.51511	-266.67215	-204.51511	266.67215
203.5504	-264.169159	-203.5504	264.169159
202.58551	-259.400665	-202.58551	259.400665
201.620441	-257.850891	-201.620441	257.850891
200.655192	-256.301208	-200.655192	256.301208
199.689763	-256.539642	-199.689763	256.539642
198.724155	-253.559097	-198.724155	253.559097
197.758367	-254.274658	-197.758367	254.274658
196.7924	-249.148346	-196.7924	249.148346
195.826253	-247.718048	-195.826253	247.718048
194.859927	-248.433197	-194.859927	248.433197
193.89342	-247.479828	-193.89342	247.479828
192.926735	-246.049347	-192.926735	246.049347
191.959869	-244.499481	-191.959869	244.499481
190.992824	-239.969406	-190.992824	239.969406
190.0256	-238.181152	-190.0256	238.181152
189.058196	-244.141693	-189.058196	244.141693
188.090612	-245.453201	-188.090612	245.453201
187.122849	-244.141647	-187.122849	244.141647
186.154906	-245.691666	-186.154906	245.691666
185.186784	-248.552307	-185.186784	248.552307
184.218482	-244.499298	-184.218482	244.499298
183.25	-240.326965	-183.25	240.326965
182.281339	-233.770645	-182.281339	233.770645
181.312498	-229.717346	-181.312498	229.717346
180.343478	-228.644699	-180.343478	228.644699
179.374278	-226.379562	-179.374278	226.379562
178.404898	-227.213837	-178.404898	227.213837
177.435339	-226.140961	-177.435339	226.140961
176.4656	-228.048401	-176.4656	228.048401
175.495682	-225.425598	-175.495682	225.425598
174.525584	-226.260452	-174.525584	226.260452
173.555306	-217.557907	-173.555306	217.557907
172.584849	-215.769745	-172.584849	215.769745
171.614212	-216.365906	-171.614212	216.365906
170.643396	-214.577606	-170.643396	214.577606
169.6724	-218.273148	-169.6724	218.273148
168.701224	-215.889008	-168.701224	215.889008
167.729869	-211.716644	-167.729869	211.716644
166.758335	-212.074509	-166.758335	212.074509
165.78662	-210.047745	-165.78662	210.047745
164.814727	-209.332413	-164.814727	209.332413
163.842653	-204.444946	-163.842653	204.444946
162.8704	-203.848953	-162.8704	203.848953
161.897967	-199.199951	-161.897967	199.199951
160.925355	-196.934998	-160.925355	196.934998
159.952563	-196.338959	-159.952563	196.338959
158.979592	-194.5504	-158.979592	194.5504
158.006441	-195.1465	-158.006441	195.1465
157.03311	-193.477493	-157.03311	193.477493
156.0596	-192.762497	-156.0596	192.762497
155.08591	-191.928101	-155.08591	191.928101
154.112041	-194.073807	-154.112041	194.073807
153.137992	-195.50415	-153.137992	195.50415
152.163763	-195.26593	-152.163763	195.26593
151.189355	-197.769257	-151.189355	197.769257
150.214767	-193.358337	-150.214767	193.358337
149.24	-190.259048	-149.24	190.259048
148.265053	-187.1595	-148.265053	187.1595
147.289927	-181.4375	-147.289927	181.4375
146.31462	-181.318146	-146.31462	181.318146
145.339135	-176.907761	-145.339135	176.907761
144.363469	-179.649551	-144.363469	179.649551
143.387624	-179.888107	-143.387624	179.888107
142.4116	-182.152954	-142.4116	182.152954
141.435396	-182.748993	-141.435396	182.748993
140.459012	-177.265259	-140.459012	177.265259
139.482449	-178.695602	-139.482449	178.695602
138.505706	-171.781357	-138.505706	171.781357
137.528784	-170.470245	-137.528784	170.470245
136.551682	-166.774902	-136.551682	166.774902
135.5744	-166.894104	-135.5744	166.894104
134.596939	-163.913895	-134.596939	163.913895
133.619298	-161.529556	-133.619298	161.529556
132.641478	-161.529602	-132.641478	161.529602
131.663478	-164.032684	-131.663478	164.032684
130.685298	-167.251663	-130.685298	167.251663
129.706939	-164.748108	-129.706939	164.748108
128.7284	-163.079132	-128.7284	163.079132
127.749682	-164.509552	-127.749682	164.509552
126.770784	-161.052643	-126.770784	161.052643
125.791706	-161.887299	-125.791706	161.887299
124.812449	-159.26442	-124.812449	159.26442
123.833012	-159.383911	-123.833012	159.383911
122.853396	-159.264771	-122.853396	159.264771
121.8736	-158.787857	-121.8736	158.787857
120.893624	-163.198593	-120.893624	163.198593
119.913469	-163.079391	-119.913469	163.079391
118.933135	-162.482956	-118.933135	162.482956
117.95262	-161.171936	-117.95262	161.171936
116.971927	-159.264359	-116.971927	159.264359
115.991053	-158.429901	-115.991053	158.429901
115.01	-151.873764	-115.01	151.873764
114.028767	-152.231262	-114.028767	152.231262
113.047355	-147.224213	-113.047355	147.224213
112.065763	-147.343597	-112.065763	147.343597
111.083992	-144.840347	-111.083992	144.840347
110.102041	-145.436447	-110.102041	145.436447
109.11991	-144.840302	-109.11991	144.840302
108.1376	-145.197891	-108.1376	145.197891
107.15511	-145.674454	-107.15511	145.674454
106.172441	-144.959442	-106.172441	144.959442
105.189592	-142.575287	-105.189592	142.575287
104.206563	-141.621704	-104.206563	141.621704
103.223355	-140.190948	-103.223355	140.190948
102.239967	-139.713959	-102.239967	139.713959
101.2564	-138.521851	-101.2564	138.521851
100.272653	-136.37645	-100.272653	136.37645
99.288727	-135.899353	-99.288727	135.899353
98.30462	-138.283493	-98.30462	138.283493
97.320335	-138.998795	-97.320335	138.998795
96.335869	-138.641205	-96.335869	138.641205
95.351224	-137.926102	-95.351224	137.926102
94.3664	-136.25705	-94.3664	136.25705
93.381396	-134.349457	-93.381396	134.349457
92.396212	-131.607712	-92.396212	131.607712
91.410849	-130.892654	-91.410849	130.892654
90.425306	-130.415802	-90.425306	130.415802
89.439584	-129.819901	-89.439584	129.819901
88.453682	-129.104309	-88.453682	129.104309
87.4676	-128.746887	-87.4676	128.746887
86.481339	-129.700302	-86.481339	129.700302
85.494898	-129.104507	-85.494898	129.104507
84.508278	-128.746658	-84.508278	128.746658
83.521478	-126.839508	-83.521478	126.839508
82.534498	-127.673904	-82.534498	127.673904
81.547339	-126.839203	-81.547339	126.839203
80.56	-125.647507	-80.56	125.647507
79.572482	-126.004745	-79.572482	126.004745
78.584784	-122.190147	-78.584784	122.190147
77.596906	-119.210136	-77.596906	119.210136
76.608849	-118.494888	-76.608849	118.494888
75.620612	-116.229935	-75.620612	116.229935
74.632196	-117.660103	-74.632196	117.660103
73.6436	-113.606995	-73.6436	113.606995
72.654824	-113.488007	-72.654824	113.488007
71.665869	-113.011002	-71.665869	113.011002
70.676735	-113.84549	-70.676735	113.84549
69.68742	-115.514549	-69.68742	115.514549
68.697927	-115.991203	-68.697927	115.991203
67.708253	-107.766006	-67.708253	107.766006
66.7184	-107.050499	-66.7184	107.050499
65.728367	-103.474503	-65.728367	103.474503
64.738155	-104.427994	-64.738155	104.427994
63.747763	-107.288994	-63.747763	107.288994
62.757192	-109.077499	-62.757192	109.077499
61.766441	-112.176498	-61.766441	112.176498
60.77551	-111.819016	-60.77551	111.819016
59.7844	-109.554001	-59.7844	109.554001
58.79311	-108.599998	-58.79311	108.599998
57.801641	-109.195992	-57.801641	109.195992
56.809992	-110.864998	-56.809992	110.864998
55.818163	-107.288498	-55.818163	107.288498
54.826155	-105.619995	-54.826155	105.619995
53.833967	-103.116508	-53.833967	103.116508
52.8416	-101.805511	-52.8416	101.805511
51.849053	-97.155998	-51.849053	97.155998
50.856327	-95.606499	-50.856327	95.606499
49.86342	-92.984001	-49.86342	92.984001
48.870335	-91.195999	-48.870335	91.195999
47.877069	-92.387993	-47.877069	92.387993
46.883624	-93.222496	-46.883624	93.222496
45.89	-96.321495	-45.89	96.321495
44.896196	-95.487488	-44.896196	95.487488
43.902212	-91.315002	-43.902212	91.315002
42.908049	-90.241501	-42.908049	90.241501
41.913706	-83.804993	-41.913706	83.804993
40.919184	-84.519997	-40.919184	84.519997
39.924482	-84.520004	-39.924482	84.520004
38.9296	-85.712006	-38.9296	85.712006
37.934539	-89.169006	-37.934539	89.169006
36.939298	-88.453506	-36.939298	88.453506
35.943878	-83.447014	-35.943878	83.447014
34.948278	-79.751488	-34.948278	79.751488
33.952498	-79.274498	-33.952498	79.274498
32.956539	-79.513	-32.956539	79.513
31.9604	-77.247993	-31.9604	77.247993
30.964082	-77.84449	-30.964082	77.84449
29.967584	-73.075996	-29.967584	73.075996
28.970906	-72.002998	-28.970906	72.002998
27.974049	-71.407005	-27.974049	71.407005
26.977012	-73.195007	-26.977012	73.195007
25.979796	-74.506493	-25.979796	74.506493
24.9824	-72.837502	-24.9824	72.837502
23.984824	-70.2145	-23.984824	70.2145
22.987069	-67.353493	-22.987069	67.353493
21.989135	-63.658501	-21.989135	63.658501
20.99102	-64.611992	-20.99102	64.611992
19.992727	-64.373505	-19.992727	64.373505
18.994253	-64.015503	-18.994253	64.015503
17.9956	-64.493004	-17.9956	64.493004
16.996767	-64.135002	-16.996767	64.135002
15.997755	-61.51252	-15.997755	61.51252
14.998563	-61.393501	-14.998563	61.393501
13.999192	-59.843506	-13.999192	59.843506
12.999641	-59.724518	-12.999641	59.724518
11.99991	-58.174507	-11.99991	58.174507
11	-58.055	-11	58.055
9.99991	-56.148003	-9.99991	56.148003
8.999641	-56.028503	-8.999641	56.028503
7.999192	-54.836998	-7.999192	54.836998
6.998563	-54.12149	-6.998563	54.12149
5.997755	-53.167992	-5.997755	53.167992
4.996767	-52.094994	-4.996767	52.094994
3.9956	-49.710999	-3.9956	49.710999
2.994253	-49.591484	-2.994253	49.591484
1.992727	-49.234001	-1.992727	49.234001
0.99102	-48.995506	-0.99102	48.995506
-0.010865	-48.995491	0.010865	48.995491
-1.012931	-46.133995	1.012931	46.133995
-2.015176	-42.557991	2.015176	42.557991
-3.0176	-42.796509	3.0176	42.796509
-4.020204	-39.3395	4.020204	39.3395
-5.022988	-35.763496	5.022988	35.763496
-6.025951	-31.709999	6.025951	31.709999
-7.029094	-33.260002	7.029094	33.260002
-8.032416	-30.756485	8.032416	30.756485
-9.035918	-32.664001	9.035918	32.664001
-10.0396	-33.6175	10.0396	33.6175
-11.043461	-34.094505	11.043461	34.094505
-12.047502	-36.835999	12.047502	36.835999
-13.051722	-35.405502	13.051722	35.405502
-14.056122	-35.524994	14.056122	35.524994
-15.060702	-32.663994	15.060702	32.663994
-16.065461	-29.326012	16.065461	29.326012
-17.0704	-28.729996	17.0704	28.729996
-18.075518	-24.676498	18.075518	24.676498
-19.080816	-22.054001	19.080816	22.054001
-20.086294	-21.219498	20.086294	21.219498
-21.091951	-20.384995	21.091951	20.384995
-22.097788	-19.550507	22.097788	19.550507
-23.103804	-19.073997	23.103804	19.073997
-24.11	-18.715996	24.11	18.715996
-25.116376	-18.119995	25.116376	18.119995
-26.122931	-16.094002	26.122931	16.094002
-27.129665	-14.782509	27.129665	14.782509
-28.13658	-13.829002	28.13658	13.829002
-29.143673	-13.35199	29.143673	13.35199
-30.150947	-13.948006	30.150947	13.948006
-31.1584	-13.470993	31.1584	13.470993
-32.166033	-11.3255	32.166033	11.3255
-33.173845	-9.656006	33.173845	9.656006
-34.181837	-7.033997	34.181837	7.033997
-35.190008	-7.749008	35.190008	7.749008
-36.198359	-7.8685	36.198359	7.8685
-37.20689	-5.36451	37.20689	5.36451
-38.2156	-5.126007	38.2156	5.126007
-39.22449	-5.0065	39.22449	5.0065
-40.233559	-2.980499	40.233559	2.980499
-41.242808	-3.457001	41.242808	3.457001
-42.252237	-2.504005	42.252237	2.504005
-43.261845	-2.384995	43.261845	2.384995
-44.271633	-0.715485	44.271633	0.715485
-45.2816	-2.861008	45.2816	2.861008
-46.291747	-1.668983	46.291747	1.668983
-47.302073	-4.172501	47.302073	4.172501
-48.31258	-4.649498	48.31258	4.649498
-49.323265	-4.292007	49.323265	4.292007
-50.334131	-3.934006	50.334131	3.934006
-51.345176	-2.861008	51.345176	2.861008
-52.3564	-1.073006	52.3564	1.073006
-53.367804	1.906998	53.367804	-1.906998
-54.379388	1.430496	54.379388	-1.430496
-55.391151	0.834488	55.391151	-0.834488
-56.403094	0.715508	56.403094	-0.715508
-57.415216	2.145493	57.415216	-2.145493
-58.427518	4.411003	58.427518	-4.411003
-59.44	6.199501	59.44	-6.199501
-60.452661	5.961006	60.452661	-5.961006
-61.465502	5.484001	61.465502	-5.484001
-62.478522	8.107002	62.478522	-8.107002
-63.491722	9.179497	63.491722	-9.179497
-64.505102	10.491005	64.505102	-10.491005
-65.518661	9.894501	65.518661	-9.894501
-66.5324	11.682991	66.5324	-11.682991
-67.546318	11.324997	67.546318	-11.324997
-68.560416	12.636497	68.560416	-12.636497
-69.574694	18.119995	69.574694	-18.119995
-70.589151	19.192993	70.589151	-19.192993
-71.603788	19.550995	71.603788	-19.550995
-72.618604	15.974503	72.618604	-15.974503
-73.6336	17.762505	73.6336	-17.762505
-74.648776	22.054489	74.648776	-22.054489
-75.664131	24.676483	75.664131	-24.676483
-76.679665	26.942001	76.679665	-26.942001
-77.69538	28.014496	77.69538	-28.014496
-78.711273	34.213509	78.711273	-34.213509
-79.727347	33.617508	79.727347	-33.617508
-80.7436	34.332504	80.7436	-34.332504
-81.760033	33.736496	81.760033	-33.736496
-82.776645	37.909004	82.776645	-37.909004
-83.793437	39.339508	83.793437	-39.339508
-84.810408	39.697502	84.810408	-39.697502
-85.827559	39.101006	85.827559	-39.101006
-86.84489	38.624504	86.84489	-38.624504
-87.8624	39.935493	87.8624	-39.935493
-88.88009	42.2005	88.88009	-42.2005
-89.897959	45.181	89.897959	-45.181
-90.916008	47.087997	90.916008	-47.087997
-91.934237	46.849495	91.934237	-46.849495
-92.952645	43.869499	92.952645	-43.869499
-93.971233	44.108009	93.971233	-44.108009
-94.99	46.134506	94.99	-46.134506
-96.008947	47.922501	96.008947	-47.922501
-97.028073	49.829994	97.028073	-49.829994
-98.04738	50.903	98.04738	-50.903
-99.066865	53.406487	99.066865	-53.406487
-100.086531	55.075508	100.086531	-55.075508
-101.106376	55.67099	101.106376	-55.67099
-102.1264	56.744011	102.1264	-56.744011
-103.146604	62.227501	103.146604	-62.227501
-104.166988	61.27401	104.166988	-61.27401
-105.187551	58.651497	105.187551	-58.651497
-106.208294	58.532494	106.208294	-58.532494
-107.229216	60.320503	107.229216	-60.320503
-108.250318	60.797501	108.250318	-60.797501
-109.2716	62.347008	109.2716	-62.347008
-110.293061	61.274002	110.293061	-61.274002
-111.314702	64.611488	111.314702	-64.611488
-112.336522	64.730995	112.336522	-64.730995
-113.358522	66.757492	113.358522	-66.757492
-114.380702	67.591995	114.380702	-67.591995
-115.403061	67.591988	115.403061	-67.591988
-116.4256	68.069008	116.4256	-68.069008
-117.448318	72.360497	117.448318	-72.360497
-118.471216	76.294495	118.471216	-76.294495
-119.494294	73.552505	119.494294	-73.552505
-120.517551	72.24099	120.517551	-72.24099
-121.540988	71.525993	121.540988	-71.525993
-122.564604	72.360504	122.564604	-72.360504
-123.5884	74.506493	123.5884	-74.506493
-124.612376	76.532494	124.612376	-76.532494
-125.636531	74.983017	125.636531	-74.983017
-126.660865	74.983498	126.660865	-74.983498
-127.68538	77.724495	127.68538	-77.724495
-128.710073	76.652016	128.710073	-76.652016
-129.734947	75.57901	129.734947	-75.57901
-130.76	75.818008	130.76	-75.818008
-131.785233	80.585991	131.785233	-80.585991
-132.810645	82.612488	132.810645	-82.612488
-133.836237	82.254509	133.836237	-82.254509
-134.862008	80.705002	134.862008	-80.705002
-135.887959	78.917	135.887959	-78.917
-136.91409	80.585999	136.91409	-80.585999
-137.9404	82.970001	137.9404	-82.970001
-138.96689	82.612503	138.96689	-82.612503
-139.993559	84.87751	139.993559	-84.87751
-141.020408	85.711998	141.020408	-85.711998
-142.047437	87.977013	142.047437	-87.977013
-143.074645	89.407494	143.074645	-89.407494
-144.102033	88.334488	144.102033	-88.334488
-145.1296	90.956993	145.1296	-90.956993
-146.157347	92.744995	146.157347	-92.744995
-147.185273	93.937492	147.185273	-93.937492
-148.21338	93.937492	148.21338	-93.937492
-149.241665	93.221992	149.241665	-93.221992
-150.270131	98.46701	150.270131	-98.46701
-151.298776	98.586494	151.298776	-98.586494
-152.3276	103.116501	152.3276	-103.116501
-153.356604	106.693001	153.356604	-106.693001
-154.385788	111.223	154.385788	-111.223
-155.415151	110.984497	155.415151	-110.984497
-156.444694	110.865005	156.444694	-110.865005
-157.474416	113.011002	157.474416	-113.011002
-158.504318	114.083496	158.504318	-114.083496
-159.5344	112.176498	159.5344	-112.176498
-160.564661	114.798996	160.564661	-114.798996
-161.595102	118.255997	161.595102	-118.255997
-162.625722	122.070511	162.625722	-122.070511
-163.656522	120.521004	163.656522	-120.521004
-164.687502	120.282494	164.687502	-120.282494
-165.718661	122.428505	165.718661	-122.428505
-166.75	124.216499	166.75	-124.216499
-167.781518	125.051003	167.781518	-125.051003
-168.813216	125.528015	168.813216	-125.528015
-169.845094	128.269501	169.845094	-128.269501
-170.877151	129.223007	170.877151	-129.223007
-171.909388	128.627502	171.909388	-128.627502
-172.941804	127.197006	172.941804	-127.197006
-173.9744	132.322998	173.9744	-132.322998
-175.007176	136.376007	175.007176	-136.376007
-176.040131	138.045013	176.040131	-138.045013
-177.073265	138.521515	177.073265	-138.521515
-178.10658	138.402496	178.10658	-138.402496
-179.140073	138.28299	179.140073	-138.28299
-180.173747	137.210022	180.173747	-137.210022
-181.2076	138.164001	181.2076	-138.164001
-182.241633	135.302994	182.241633	-135.302994
-183.275845	140.906006	183.275845	-140.906006
-184.310237	140.190506	184.310237	-140.190506
-185.344808	140.070984	185.344808	-140.070984
-186.379559	144.124512	186.379559	-144.124512
-187.41449	147.223999	187.41449	-147.223999
-188.4496	146.508514	188.4496	-146.508514
-189.48489	142.097504	189.48489	-142.097504
-190.520359	143.290009	190.520359	-143.290009
-191.556008	147.343506	191.556008	-147.343506
-192.591837	147.224014	192.591837	-147.224014
-193.627845	148.415985	193.627845	-148.415985
-194.664033	149.1315	194.664033	-149.1315
-195.7004	145.673981	195.7004	-145.673981
-196.736947	145.793503	196.736947	-145.793503
-197.773673	144.839996	197.773673	-144.839996
-198.81058	145.196991	198.81058	-145.196991
-199.847665	147.223999	199.847665	-147.223999
-200.884931	146.151001	200.884931	-146.151001
-201.922376	149.250519	201.922376	-149.250519
-202.96	152.826996	202.96	-152.826996
-203.997804	158.549011	203.997804	-158.549011
-205.035788	160.456512	205.035788	-160.456512
-206.073951	159.502502	206.073951	-159.502502
-207.112294	163.913483	207.112294	-163.913483
-208.150816	167.370483	208.150816	-167.370483
-209.189518	170.469498	209.189518	-170.469498
-210.2284	172.139008	210.2284	-172.139008
-211.267461	174.046005	211.267461	-174.046005
-212.306702	175.953491	212.306702	-175.953491
-213.346122	180.722488	213.346122	-180.722488
-214.385722	182.868484	214.385722	-182.868484
-215.425502	182.391479	215.425502	-182.391479
-216.465461	179.530502	216.465461	-179.530502
-217.5056	180.364502	217.5056	-180.364502
-218.545918	179.648499	218.545918	-179.648499
-219.586416	180.0065	219.586416	-180.0065
-220.627094	182.033997	220.627094	-182.033997
-221.667951	179.410507	221.667951	-179.410507
-222.708988	176.310989	222.708988	-176.310989
-223.750204	174.164978	223.750204	-174.164978
-224.7916	179.410492	224.7916	-179.410492
-225.833176	178.337997	225.833176	-178.337997
-226.874931	179.768494	226.874931	-179.768494
-227.916865	182.2715	227.916865	-182.2715
-228.95898	182.272003	228.95898	-182.272003
-230.001273	183.225494	230.001273	-183.225494
-231.043747	282.169586	231.043747	-282.169586
-232.0864	315.191498	232.0864	-315.191498
-233.129233	331.046509	233.129233	-331.046509
-234.172245	334.860992	234.172245	-334.860992
-235.215437	333.192505	235.215437	-333.192505
-236.258808	334.265015	236.258808	-334.265015
-237.302359	332.596497	237.302359	-332.596497
-238.34609	329.734985	238.34609	-329.734985
-239.39	328.662506	239.39	-328.662506
-240.43409	332.119507	240.43409	-332.119507
-241.478359	337.364502	241.478359	-337.364502
-242.522808	336.887512	242.522808	-336.887512
-243.567437	333.669525	243.567437	-333.669525
-244.612245	334.622498	244.612245	-334.622498
-245.657233	332.358032	245.657233	-332.358032
-246.7024	329.734985	246.7024	-329.734985
-247.747747	327.945984	247.747747	-327.945984
-248.793273	328.185486	248.793273	-328.185486
-249.83898	328.303497	249.83898	-328.303497
-250.884865	326.634521	250.884865	-326.634521
-251.930931	325.681	251.930931	-325.681
-252.977176	330.807983	252.977176	-330.807983
-254.0236	330.212006	254.0236	-330.212006
-255.070204	330.092987	255.070204	-330.092987
-256.116988	334.98053	256.116988	-334.98053
-257.163951	337.602966	257.163951	-337.602966
-258.211094	342.610016	258.211094	-342.610016
-259.258416	342.252502	259.258416	-342.252502
-260.305918	338.199005	260.305918	-338.199005
-261.3536	341.059998	261.3536	-341.059998
-262.401461	341.179474	262.401461	-341.179474
-263.449502	340.106506	263.449502	-340.106506
-264.497722	338.557007	264.497722	-338.557007
-265.546122	343.206024	265.546122	-343.206024
-266.594702	344.040497	266.594702	-344.040497
-267.643461	344.040527	267.643461	-344.040527
-268.6924	343.205994	268.6924	-343.205994
-269.741518	341.059998	269.741518	-341.059998
-270.790816	346.305511	270.790816	-346.305511
-271.840294	344.39801	271.840294	-344.39801
-272.889951	345.828522	272.889951	-345.828522
-273.939788	343.325012	273.939788	-343.325012
-274.989804	345.828491	274.989804	-345.828491
-276.04	347.020508	276.04	-347.020508
-277.090376	347.85498	277.090376	-347.85498
-278.140931	348.093506	278.140931	-348.093506
-279.191665	347.020508	279.191665	-347.020508
-280.24258	349.285492	280.24258	-349.285492
-281.293673	357.510986	281.293673	-357.510986
-282.344947	356.557526	282.344947	-356.557526
-283.3964	357.153503	283.3964	-357.153503
-284.448033	354.173035	284.448033	-354.173035
-285.499845	362.040985	285.499845	-362.040985
-286.551837	365.736481	286.551837	-365.736481
-287.604008	364.782532	287.604008	-364.782532
-288.656359	365.020996	288.656359	-365.020996
-289.70889	369.670502	289.70889	-369.670502
-290.7616	375.869507	290.7616	-375.869507
-291.81449	373.961975	291.81449	-373.961975
-292.867559	377.299988	292.867559	-377.299988
-293.920808	377.061523	293.920808	-377.061523
-294.974237	374.557983	294.974237	-374.557983
-296.027845	376.465515	296.027845	-376.465515
-297.081633	373.961975	297.081633	-373.961975
-298.1356	375.988464	298.1356	-375.988464
-299.189747	376.703522	299.189747	-376.703522
-300.244073	378.849487	300.244073	-378.849487
-301.29858	380.041504	301.29858	-380.041504
-302.353265	377.895508	302.353265	-377.895508
-303.408131	380.399017	303.408131	-380.399017
-304.463176	384.213989	304.463176	-384.213989
-305.5184	362.7565	305.5184	-362.7565
-306.573804	361.206482	306.573804	-361.206482
-307.629388	388.981995	307.629388	-388.981995
-308.685151	395.896545	308.685151	-395.896545
-309.741094	395.181	309.741094	-395.181
-310.797216	400.06897	310.797216	-400.06897
-311.853518	400.545502	311.853518	-400.545502
-312.91	404.956482	312.91	-404.956482
-313.966661	406.506012	313.966661	-406.506012
-315.023502	408.413483	315.023502	-408.413483
-316.080522	409.725006	316.080522	-409.725006
-317.137722	407.340515	317.137722	-407.340515
-318.195102	412.585999	318.195102	-412.585999
-319.252661	413.0625	319.252661	-413.0625
-320.3104	413.658508	320.3104	-413.658508
-321.368318	416.876984	321.368318	-416.876984
-322.426416	415.446503	322.426416	-415.446503
-323.484694	419.141998	323.484694	-419.141998
-324.543151	416.996521	324.543151	-416.996521
-325.601788	420.811005	325.601788	-420.811005
-326.660604	422.838013	326.660604	-422.838013
-327.7196	426.175476	327.7196	-426.175476
-328.778776	425.102509	328.778776	-425.102509
-329.838131	426.652496	329.838131	-426.652496
-330.897665	424.983521	330.897665	-424.983521
-331.95738	430.585999	331.95738	-430.585999
-333.017273	432.255493	333.017273	-432.255493
-334.077347	434.401001	334.077347	-434.401001
-335.1376	431.897522	335.1376	-431.897522
-336.198033	435.593018	336.198033	-435.593018
-337.258645	436.785492	337.258645	-436.785492
-338.319437	437.143005	338.319437	-437.143005
-339.380408	437.619507	339.380408	-437.619507
-340.441559	441.553497	340.441559	-441.553497
-341.50289	441.315002	341.50289	-441.315002
-342.5644	438.811523	342.5644	-438.811523
-343.62609	440.600006	343.62609	-440.600006
-344.687959	436.308472	344.687959	-436.308472
-345.750008	438.45401	345.750008	-438.45401
-346.812237	439.765503	346.812237	-439.765503
-347.874645	443.46048	347.874645	-443.46048
-348.937233	451.686493	348.937233	-451.686493
-350	450.375	350	-450.375
