# Supplementary material for: Spontaneous time-reversal symmetry breaking in twisted double bilayer graphene
Source: Nat Commun. 2022 Oct 29;13:6468. doi: 10.1038/s41467-022-34192-x (PMC9617879; doi:10.1038/s41467-022-34192-x)
Supplement: Supplementary file 2 — Source Data [file 41467_2022_34192_MOESM2_ESM.zip › Source_Data/Figure2/Fig2f/d_445.txt]

350	-241.638702	-350	241.638702
349.062767	-239.016403	-349.062767	239.016403
348.125355	-240.923645	-348.125355	240.923645
347.187763	-236.631866	-347.187763	236.631866
346.249992	-240.684952	-346.249992	240.684952
345.312041	-235.201447	-345.312041	235.201447
344.37391	-238.420044	-344.37391	238.420044
343.4356	-233.175049	-343.4356	233.175049
342.49711	-232.817169	-342.49711	232.817169
341.558441	-242.354111	-341.558441	242.354111
340.619592	-241.757904	-340.619592	241.757904
339.680563	-240.20845	-339.680563	240.20845
338.741355	-234.844116	-338.741355	234.844116
337.801967	-236.989868	-337.801967	236.989868
336.8624	-235.559143	-336.8624	235.559143
335.922653	-232.817535	-335.922653	232.817535
334.982727	-230.194702	-334.982727	230.194702
334.04262	-231.744827	-334.04262	231.744827
333.102335	-232.340759	-333.102335	232.340759
332.161869	-225.068878	-332.161869	225.068878
331.221224	-229.24115	-331.221224	229.24115
330.2804	-233.77121	-330.2804	233.77121
329.339396	-235.797501	-329.339396	235.797501
328.398212	-235.678558	-328.398212	235.678558
327.456849	-232.460007	-327.456849	232.460007
326.515306	-238.658875	-326.515306	238.658875
325.573584	-238.181885	-325.573584	238.181885
324.631682	-238.897202	-324.631682	238.897202
323.6896	-238.06282	-323.6896	238.06282
322.747339	-237.347656	-322.747339	237.347656
321.804898	-242.354004	-321.804898	242.354004
320.862278	-235.916794	-320.862278	235.916794
319.919478	-234.367294	-319.919478	234.367294
318.976498	-235.082291	-318.976498	235.082291
318.033339	-235.559143	-318.033339	235.559143
317.09	-236.155106	-317.09	236.155106
316.146482	-233.294296	-316.146482	233.294296
315.202784	-231.267853	-315.202784	231.267853
314.258906	-233.890594	-314.258906	233.890594
313.314849	-232.221558	-313.314849	232.221558
312.370612	-226.141052	-312.370612	226.141052
311.426196	-226.498596	-311.426196	226.498596
310.4816	-227.929047	-310.4816	227.929047
309.536824	-226.021606	-309.536824	226.021606
308.591869	-219.584549	-308.591869	219.584549
307.646735	-221.372589	-307.646735	221.372589
306.70142	-220.895691	-306.70142	220.895691
305.755927	-217.199951	-305.755927	217.199951
304.810253	-214.815842	-304.810253	214.815842
303.8644	-213.862198	-303.8644	213.862198
302.918367	-215.769867	-302.918367	215.769867
301.972155	-216.723343	-301.972155	216.723343
301.025763	-211.478119	-301.025763	211.478119
300.079192	-210.882111	-300.079192	210.882111
299.132441	-211.001114	-299.132441	211.001114
298.18551	-213.147202	-298.18551	213.147202
297.2384	-208.855698	-297.2384	208.855698
296.29111	-208.736603	-296.29111	208.736603
295.343641	-209.928253	-295.343641	209.928253
294.395992	-207.663605	-294.395992	207.663605
293.448163	-208.855606	-293.448163	208.855606
292.500155	-204.444855	-292.500155	204.444855
291.551967	-204.564056	-291.551967	204.564056
290.6036	-205.398621	-290.6036	205.398621
289.655053	-202.894958	-289.655053	202.894958
288.706327	-200.7491	-288.706327	200.7491
287.75742	-199.915054	-287.75742	199.915054
286.808335	-202.895096	-286.808335	202.895096
285.859069	-200.034241	-285.859069	200.034241
284.909624	-199.914856	-284.909624	199.914856
283.96	-197.888412	-283.96	197.888412
283.010196	-196.457855	-283.010196	196.457855
282.060212	-195.146561	-282.060212	195.146561
281.110049	-189.901047	-281.110049	189.901047
280.159706	-188.947403	-280.159706	188.947403
279.209184	-188.113342	-279.209184	188.113342
278.258482	-187.993958	-278.258482	187.993958
277.3076	-185.252304	-277.3076	185.252304
276.356539	-185.967438	-276.356539	185.967438
275.405298	-184.775345	-275.405298	184.775345
274.453878	-180.364487	-274.453878	180.364487
273.502278	-181.914001	-273.502278	181.914001
272.550498	-186.086594	-272.550498	186.086594
271.598539	-187.874603	-271.598539	187.874603
270.6464	-184.536697	-270.6464	184.536697
269.694082	-185.490707	-269.694082	185.490707
268.741584	-183.106308	-268.741584	183.106308
267.788906	-184.060059	-267.788906	184.060059
266.836049	-180.245102	-266.836049	180.245102
265.883012	-177.980392	-265.883012	177.980392
264.929796	-178.099701	-264.929796	178.099701
263.9764	-175.834259	-263.9764	175.834259
263.022824	-170.827713	-263.022824	170.827713
262.069069	-172.13884	-262.069069	172.13884
261.115135	-170.827789	-261.115135	170.827789
260.16102	-169.7547	-260.16102	169.7547
259.206727	-167.966644	-259.206727	167.966644
258.252253	-169.874298	-258.252253	169.874298
257.2976	-170.231903	-257.2976	170.231903
256.342767	-171.900436	-256.342767	171.900436
255.387755	-172.258453	-255.387755	172.258453
254.432563	-173.927338	-254.432563	173.927338
253.477192	-177.145996	-253.477192	177.145996
252.521641	-175.000183	-252.521641	175.000183
251.56591	-177.026886	-251.56591	177.026886
250.61	-178.695801	-250.61	178.695801
249.65391	-178.218979	-249.65391	178.218979
248.697641	-180.126022	-248.697641	180.126022
247.741192	-179.410889	-247.741192	179.410889
246.784563	-178.457077	-246.784563	178.457077
245.827755	-176.192047	-245.827755	176.192047
244.870767	-177.384354	-244.870767	177.384354
243.9136	-174.76149	-243.9136	174.76149
242.956253	-177.265091	-242.956253	177.265091
241.998727	-175.953766	-241.998727	175.953766
241.04102	-175.119339	-241.04102	175.119339
240.083135	-175.953796	-240.083135	175.953796
239.125069	-175.596146	-239.125069	175.596146
238.166824	-174.523163	-238.166824	174.523163
237.2084	-168.562943	-237.2084	168.562943
236.249796	-171.543015	-236.249796	171.543015
235.291012	-171.781601	-235.291012	171.781601
234.332049	-169.63562	-234.332049	169.63562
233.372906	-164.748169	-233.372906	164.748169
232.413584	-168.08606	-232.413584	168.08606
231.454082	-169.755112	-231.454082	169.755112
230.4944	-162.959946	-230.4944	162.959946
229.534539	-159.741241	-229.534539	159.741241
228.574498	-159.026016	-228.574498	159.026016
227.614278	-158.191437	-227.614278	158.191437
226.653878	-159.503189	-226.653878	159.503189
225.693298	-155.568848	-225.693298	155.568848
224.732539	-161.052444	-224.732539	161.052444
223.7716	-158.54921	-223.7716	158.54921
222.810482	-158.191864	-222.810482	158.191864
221.849184	-156.403656	-221.849184	156.403656
220.887706	-150.323822	-220.887706	150.323822
219.926049	-149.608658	-219.926049	149.608658
218.964212	-149.846909	-218.964212	149.846909
218.002196	-147.105194	-218.002196	147.105194
217.04	-147.104996	-217.04	147.104996
216.077624	-145.6745	-216.077624	145.6745
215.115069	-150.442856	-215.115069	150.442856
214.152335	-146.866714	-214.152335	146.866714
213.18942	-143.4095	-213.18942	143.4095
212.226327	-142.575089	-212.226327	142.575089
211.263053	-139.356552	-211.263053	139.356552
210.2996	-141.621552	-210.2996	141.621552
209.335967	-136.495636	-209.335967	136.495636
208.372155	-135.064835	-208.372155	135.064835
207.408163	-136.25708	-207.408163	136.25708
206.443992	-138.164642	-206.443992	138.164642
205.479641	-139.594788	-205.479641	139.594788
204.51511	-136.614441	-204.51511	136.614441
203.5504	-138.641449	-203.5504	138.641449
202.58551	-138.999054	-202.58551	138.999054
201.620441	-138.641052	-201.620441	138.641052
200.655192	-136.257263	-200.655192	136.257263
199.689763	-132.680847	-199.689763	132.680847
198.724155	-137.68779	-198.724155	137.68779
197.758367	-135.06514	-197.758367	135.06514
196.7924	-132.919205	-196.7924	132.919205
195.826253	-130.058258	-195.826253	130.058258
194.859927	-132.80014	-194.859927	132.80014
193.89342	-132.084946	-193.89342	132.084946
192.926735	-130.654144	-192.926735	130.654144
191.959869	-130.773453	-191.959869	130.773453
190.992824	-128.985291	-190.992824	128.985291
190.0256	-127.793053	-190.0256	127.793053
189.058196	-127.673759	-189.058196	127.673759
188.090612	-126.958496	-188.090612	126.958496
187.122849	-127.912491	-187.122849	127.912491
186.154906	-126.839691	-186.154906	126.839691
185.186784	-128.151001	-185.186784	128.151001
184.218482	-122.905563	-184.218482	122.905563
183.25	-121.594498	-183.25	121.594498
182.281339	-120.40239	-182.281339	120.40239
181.312498	-118.494705	-181.312498	118.494705
180.343478	-118.495094	-180.343478	118.495094
179.374278	-118.3759	-179.374278	118.3759
178.404898	-118.61425	-178.404898	118.61425
177.435339	-117.898857	-177.435339	117.898857
176.4656	-116.22995	-176.4656	116.22995
175.495682	-117.421906	-175.495682	117.421906
174.525584	-114.084198	-174.525584	114.084198
173.555306	-112.415298	-173.555306	112.415298
172.584849	-110.150246	-172.584849	110.150246
171.614212	-106.693344	-171.614212	106.693344
170.643396	-105.262756	-170.643396	105.262756
169.6724	-101.686195	-169.6724	101.686195
168.701224	-100.851746	-168.701224	100.851746
167.729869	-100.851692	-167.729869	100.851692
166.758335	-99.778999	-166.758335	99.778999
165.78662	-100.136841	-165.78662	100.136841
164.814727	-101.090355	-164.814727	101.090355
163.842653	-99.182793	-163.842653	99.182793
162.8704	-98.22905	-162.8704	98.22905
161.897967	-97.156593	-161.897967	97.156593
160.925355	-93.341049	-160.925355	93.341049
159.952563	-92.98365	-159.952563	92.98365
158.979592	-90.837944	-158.979592	90.837944
158.006441	-92.625946	-158.006441	92.625946
157.03311	-91.433701	-157.03311	91.433701
156.0596	-90.003601	-156.0596	90.003601
155.08591	-91.076096	-155.08591	91.076096
154.112041	-88.81115	-154.112041	88.81115
153.137992	-87.618996	-153.137992	87.618996
152.163763	-89.764954	-152.163763	89.764954
151.189355	-86.546501	-151.189355	86.546501
150.214767	-88.215248	-150.214767	88.215248
149.24	-90.241753	-149.24	90.241753
148.265053	-86.188553	-148.265053	86.188553
147.289927	-84.639046	-147.289927	84.639046
146.31462	-86.188454	-146.31462	86.188454
145.339135	-80.943359	-145.339135	80.943359
144.363469	-79.513046	-144.363469	79.513046
143.387624	-84.042847	-143.387624	84.042847
142.4116	-82.374054	-142.4116	82.374054
141.435396	-79.989799	-141.435396	79.989799
140.459012	-80.466499	-140.459012	80.466499
139.482449	-80.585907	-139.482449	80.585907
138.505706	-79.036301	-138.505706	79.036301
137.528784	-77.367256	-137.528784	77.367256
136.551682	-73.790802	-136.551682	73.790802
135.5744	-75.936798	-135.5744	75.936798
134.596939	-73.075409	-134.596939	73.075409
133.619298	-69.141701	-133.619298	69.141701
132.641478	-67.472595	-132.641478	67.472595
131.663478	-74.267746	-131.663478	74.267746
130.685298	-71.645203	-130.685298	71.645203
129.706939	-70.214645	-129.706939	70.214645
128.7284	-67.949402	-128.7284	67.949402
127.749682	-68.903152	-127.749682	68.903152
126.770784	-69.0224	-126.770784	69.0224
125.791706	-71.168091	-125.791706	71.168091
124.812449	-71.764107	-124.812449	71.764107
123.833012	-69.260902	-123.833012	69.260902
122.853396	-69.7379	-122.853396	69.7379
121.8736	-68.783951	-121.8736	68.783951
120.893624	-63.777046	-120.893624	63.777046
119.913469	-67.830299	-119.913469	67.830299
118.933135	-69.737701	-118.933135	69.737701
117.95262	-69.0224	-117.95262	69.0224
116.971927	-67.830246	-116.971927	67.830246
115.991053	-61.154701	-115.991053	61.154701
115.01	-60.320148	-115.01	60.320148
114.028767	-64.730804	-114.028767	64.730804
113.047355	-68.545906	-113.047355	68.545906
112.065763	-67.234596	-112.065763	67.234596
111.083992	-66.042198	-111.083992	66.042198
110.102041	-58.055355	-110.102041	58.055355
109.11991	-56.148151	-109.11991	56.148151
108.1376	-57.220852	-108.1376	57.220852
107.15511	-57.339848	-107.15511	57.339848
106.172441	-56.505547	-106.172441	56.505547
105.189592	-55.670998	-105.189592	55.670998
104.206563	-55.790054	-104.206563	55.790054
103.223355	-56.982346	-103.223355	56.982346
102.239967	-55.31345	-102.239967	55.31345
101.2564	-56.982452	-101.2564	56.982452
100.272653	-56.147697	-100.272653	56.147697
99.288727	-57.339794	-99.288727	57.339794
98.30462	-56.386295	-98.30462	56.386295
97.320335	-55.790447	-97.320335	55.790447
96.335869	-54.359852	-96.335869	54.359852
95.351224	-55.43285	-95.351224	55.43285
94.3664	-53.525299	-94.3664	53.525299
93.381396	-50.902649	-93.381396	50.902649
92.396212	-50.902847	-92.396212	50.902847
91.410849	-51.260105	-91.410849	51.260105
90.425306	-55.194397	-90.425306	55.194397
89.439584	-52.691048	-89.439584	52.691048
88.453682	-51.856201	-88.453682	51.856201
87.4676	-52.333054	-87.4676	52.333054
86.481339	-52.214104	-86.481339	52.214104
85.494898	-53.525406	-85.494898	53.525406
84.508278	-50.902496	-84.508278	50.902496
83.521478	-54.598347	-83.521478	54.598347
82.534498	-57.935898	-82.534498	57.935898
81.547339	-57.935844	-81.547339	57.935844
80.56	-58.651398	-80.56	58.651398
79.572482	-56.744003	-79.572482	56.744003
78.584784	-56.14785	-78.584784	56.14785
77.596906	-51.856144	-77.596906	51.856144
76.608849	-46.372551	-76.608849	46.372551
75.620612	-43.869499	-75.620612	43.869499
74.632196	-43.630997	-74.632196	43.630997
73.6436	-44.942047	-73.6436	44.942047
72.654824	-47.445549	-72.654824	47.445549
71.665869	-46.491745	-71.665869	46.491745
70.676735	-48.75705	-70.676735	48.75705
69.68742	-48.757004	-69.68742	48.757004
68.697927	-51.2603	-68.697927	51.2603
67.708253	-48.280151	-67.708253	48.280151
66.7184	-46.849396	-66.7184	46.849396
65.728367	-46.253246	-65.728367	46.253246
64.738155	-46.491749	-64.738155	46.491749
63.747763	-43.988651	-63.747763	43.988651
62.757192	-44.2267	-62.757192	44.2267
61.766441	-41.604053	-61.766441	41.604053
60.77551	-42.438549	-60.77551	42.438549
59.7844	-38.504646	-59.7844	38.504646
58.79311	-39.816246	-58.79311	39.816246
57.801641	-36.120701	-57.801641	36.120701
56.809992	-37.193451	-56.809992	37.193451
55.818163	-34.689949	-55.818163	34.689949
54.826155	-31.948353	-54.826155	31.948353
53.833967	-29.921501	-53.833967	29.921501
52.8416	-31.351997	-52.8416	31.351997
51.849053	-31.471504	-51.849053	31.471504
50.856327	-28.967999	-50.856327	28.967999
49.86342	-25.987999	-49.86342	25.987999
48.870335	-24.319004	-48.870335	24.319004
47.877069	-23.364998	-47.877069	23.364998
46.883624	-25.391502	-46.883624	25.391502
45.89	-25.510498	-45.89	25.510498
44.896196	-27.537498	-44.896196	27.537498
43.902212	-27.537495	-43.902212	27.537495
42.908049	-27.775993	-42.908049	27.775993
41.913706	-26.941498	-41.913706	26.941498
40.919184	-26.941505	-40.919184	26.941505
39.924482	-23.722496	-39.924482	23.722496
38.9296	-25.272499	-38.9296	25.272499
37.934539	-23.245499	-37.934539	23.245499
36.939298	-23.245499	-36.939298	23.245499
35.943878	-22.769005	-35.943878	22.769005
34.948278	-21.338501	-34.948278	21.338501
33.952498	-21.219505	-33.952498	21.219505
32.956539	-22.888	-32.956539	22.888
31.9604	-23.6035	-31.9604	23.6035
30.964082	-23.484505	-30.964082	23.484505
29.967584	-25.868492	-29.967584	25.868492
28.970906	-26.225998	-28.970906	26.225998
27.974049	-25.153	-27.974049	25.153
26.977012	-28.014008	-26.977012	28.014008
25.979796	-25.988007	-25.979796	25.988007
24.9824	-24.199501	-24.9824	24.199501
23.984824	-21.576996	-23.984824	21.576996
22.987069	-20.861496	-22.987069	20.861496
21.989135	-18.716003	-21.989135	18.716003
20.99102	-18.000496	-20.99102	18.000496
19.992727	-17.643005	-19.992727	17.643005
18.994253	-16.211998	-18.994253	16.211998
17.9956	-15.854996	-17.9956	15.854996
16.996767	-15.616501	-16.996767	15.616501
15.997755	-16.211998	-15.997755	16.211998
14.998563	-18.120003	-14.998563	18.120003
13.999192	-17.642998	-13.999192	17.642998
12.999641	-19.192505	-12.999641	19.192505
11.99991	-20.1465	-11.99991	20.1465
11	-20.145996	-11	20.145996
9.99991	-20.504005	-9.99991	20.504005
8.999641	-21.695999	-8.999641	21.695999
7.999192	-18.358498	-7.999192	18.358498
6.998563	-17.046494	-6.998563	17.046494
5.997755	-15.378006	-5.997755	15.378006
4.996767	-18.357994	-4.996767	18.357994
3.9956	-16.212502	-3.9956	16.212502
2.994253	-15.139999	-2.994253	15.139999
1.992727	-14.305504	-1.992727	14.305504
0.99102	-13.112999	-0.99102	13.112999
-0.010865	-15.139999	0.010865	15.139999
-1.012931	-11.324997	1.012931	11.324997
-2.015176	-12.398003	2.015176	12.398003
-3.0176	-10.848	3.0176	10.848
-4.020204	-10.133003	4.020204	10.133003
-5.022988	-12.040001	5.022988	12.040001
-6.025951	-18.357994	6.025951	18.357994
-7.029094	-30.397995	7.029094	30.397995
-8.032416	-29.802498	8.032416	29.802498
-9.035918	-30.279503	9.035918	30.279503
-10.0396	-29.3255	10.0396	29.3255
-11.043461	-28.371506	11.043461	28.371506
-12.047502	-28.014503	12.047502	28.014503
-13.051722	-25.987495	13.051722	25.987495
-14.056122	-26.4645	14.056122	26.4645
-15.060702	-23.007507	15.060702	23.007507
-16.065461	-24.676506	16.065461	24.676506
-17.0704	-21.696495	17.0704	21.696495
-18.075518	-21.338501	18.075518	21.338501
-19.080816	-20.861496	19.080816	20.861496
-20.086294	-18.238998	20.086294	18.238998
-21.091951	-18.477493	21.091951	18.477493
-22.097788	-15.258499	22.097788	15.258499
-23.103804	-14.663002	23.103804	14.663002
-24.11	-12.516998	24.11	12.516998
-25.116376	-12.398003	25.116376	12.398003
-26.122931	-12.993996	26.122931	12.993996
-27.129665	-14.066498	27.129665	14.066498
-28.13658	-14.662994	28.13658	14.662994
-29.143673	-14.066505	29.143673	14.066505
-30.150947	-12.040001	30.150947	12.040001
-31.1584	-13.351501	31.1584	13.351501
-32.166033	-8.583	32.166033	8.583
-33.173845	-10.728996	33.173845	10.728996
-34.181837	-9.179001	34.181837	9.179001
-35.190008	-9.059998	35.190008	9.059998
-36.198359	-7.153	36.198359	7.153
-37.20689	-6.318497	37.20689	6.318497
-38.2156	-3.695496	38.2156	3.695496
-39.22449	-2.503494	39.22449	2.503494
-40.233559	-3.337997	40.233559	3.337997
-41.242808	-2.384499	41.242808	2.384499
-42.252237	-3.099503	42.252237	3.099503
-43.261845	-1.192001	43.261845	1.192001
-44.271633	1.310997	44.271633	-1.310997
-45.2816	-0.476509	45.2816	0.476509
-46.291747	-0.7155	46.291747	0.7155
-47.302073	-1.191994	47.302073	1.191994
-48.31258	-0.596001	48.31258	0.596001
-49.323265	-1.310997	49.323265	1.310997
-50.334131	0.953499	50.334131	-0.953499
-51.345176	-0.953499	51.345176	0.953499
-52.3564	-0.954002	52.3564	0.954002
-53.367804	-0.834503	53.367804	0.834503
-54.379388	-1.550499	54.379388	1.550499
-55.391151	0.953995	55.391151	-0.953995
-56.403094	0	56.403094	0
-57.415216	-2.264999	57.415216	2.264999
-58.427518	1.191994	58.427518	-1.191994
-59.44	0.715508	59.44	-0.715508
-60.452661	2.145485	60.452661	-2.145485
-61.465502	1.5495	61.465502	-1.5495
-62.478522	0	62.478522	0
-63.491722	-0.238503	63.491722	0.238503
-64.505102	0.715492	64.505102	-0.715492
-65.518661	0.476997	65.518661	-0.476997
-66.5324	-0.595993	66.5324	0.595993
-67.546318	1.5495	67.546318	-1.5495
-68.560416	-0.47699	68.560416	0.47699
-69.574694	0.357513	69.574694	-0.357513
-70.589151	3.099503	70.589151	-3.099503
-71.603788	0.357498	71.603788	-0.357498
-72.618604	3.695496	72.618604	-3.695496
-73.6336	3.814514	73.6336	-3.814514
-74.648776	2.503006	74.648776	-2.503006
-75.664131	5.841003	75.664131	-5.841003
-76.679665	5.007004	76.679665	-5.007004
-77.69538	7.271988	77.69538	-7.271988
-78.711273	5.483505	78.711273	-5.483505
-79.727347	7.033493	79.727347	-7.033493
-80.7436	4.529999	80.7436	-4.529999
-81.760033	3.934006	81.760033	-3.934006
-82.776645	4.291504	82.776645	-4.291504
-83.793437	1.907501	83.793437	-1.907501
-84.810408	4.172501	84.810408	-4.172501
-85.827559	6.199005	85.827559	-6.199005
-86.84489	7.748993	86.84489	-7.748993
-87.8624	7.748993	87.8624	-7.748993
-88.88009	8.583008	88.88009	-8.583008
-89.897959	10.132996	89.897959	-10.132996
-90.916008	10.013504	90.916008	-10.013504
-91.934237	10.013489	91.934237	-10.013489
-92.952645	8.821503	92.952645	-8.821503
-93.971233	9.417511	93.971233	-9.417511
-94.99	13.231995	94.99	-13.231995
-96.008947	13.112991	96.008947	-13.112991
-97.028073	15.496994	97.028073	-15.496994
-98.04738	18.835007	98.04738	-18.835007
-99.066865	19.073486	99.066865	-19.073486
-100.086531	21.338486	100.086531	-21.338486
-101.106376	21.934494	101.106376	-21.934494
-102.1264	20.026993	102.1264	-20.026993
-103.146604	18.358002	103.146604	-18.358002
-104.166988	18.239014	104.166988	-18.239014
-105.187551	18.000504	105.187551	-18.000504
-106.208294	17.285492	106.208294	-17.285492
-107.229216	18.35849	107.229216	-18.35849
-108.250318	19.669495	108.250318	-19.669495
-109.2716	19.788986	109.2716	-19.788986
-110.293061	19.789001	110.293061	-19.789001
-111.314702	22.530502	111.314702	-22.530502
-112.336522	24.676498	112.336522	-24.676498
-113.358522	25.8685	113.358522	-25.8685
-114.380702	24.676498	114.380702	-24.676498
-115.403061	25.153488	115.403061	-25.153488
-116.4256	27.060501	116.4256	-27.060501
-117.448318	28.848999	117.448318	-28.848999
-118.471216	27.179504	118.471216	-27.179504
-119.494294	29.087006	119.494294	-29.087006
-120.517551	29.206009	120.517551	-29.206009
-121.540988	29.564011	121.540988	-29.564011
-122.564604	26.345016	122.564604	-26.345016
-123.5884	25.510986	123.5884	-25.510986
-124.612376	24.67601	124.612376	-24.67601
-125.636531	27.537491	125.636531	-27.537491
-126.660865	26.106995	126.660865	-26.106995
-127.68538	24.199493	127.68538	-24.199493
-128.710073	26.583984	128.710073	-26.583984
-129.734947	29.206009	129.734947	-29.206009
-130.76	27.775513	130.76	-27.775513
-131.785233	28.490982	131.785233	-28.490982
-132.810645	29.921509	132.810645	-29.921509
-133.836237	29.205994	133.836237	-29.205994
-134.862008	28.610489	134.862008	-28.610489
-135.887959	28.610519	135.887959	-28.610519
-136.91409	32.067009	136.91409	-32.067009
-137.9404	33.259491	137.9404	-33.259491
-138.96689	31.5905	138.96689	-31.5905
-139.993559	32.186501	139.993559	-32.186501
-141.020408	31.82901	141.020408	-31.82901
-142.047437	32.782501	142.047437	-32.782501
-143.074645	29.921494	143.074645	-29.921494
-144.102033	30.637009	144.102033	-30.637009
-145.1296	30.755997	145.1296	-30.755997
-146.157347	33.139984	146.157347	-33.139984
-147.185273	33.139984	147.185273	-33.139984
-148.21338	33.379013	148.21338	-33.379013
-149.241665	35.643509	149.241665	-35.643509
-150.270131	38.027985	150.270131	-38.027985
-151.298776	38.981491	151.298776	-38.981491
-152.3276	39.339005	152.3276	-39.339005
-153.356604	40.649994	153.356604	-40.649994
-154.385788	39.33902	154.385788	-39.33902
-155.415151	39.815506	155.415151	-39.815506
-156.444694	39.10051	156.444694	-39.10051
-157.474416	41.842499	157.474416	-41.842499
-158.504318	42.199997	158.504318	-42.199997
-159.5344	42.319504	159.5344	-42.319504
-160.564661	43.631012	160.564661	-43.631012
-161.595102	40.770004	161.595102	-40.770004
-162.625722	41.604004	162.625722	-41.604004
-163.656522	43.153488	163.656522	-43.153488
-164.687502	44.226501	164.687502	-44.226501
-165.718661	46.014496	165.718661	-46.014496
-166.75	48.518005	166.75	-48.518005
-167.781518	48.876007	167.781518	-48.876007
-168.813216	47.564514	168.813216	-47.564514
-169.845094	47.445007	169.845094	-47.445007
-170.877151	51.0215	170.877151	-51.0215
-171.909388	51.498505	171.909388	-51.498505
-172.941804	53.167496	172.941804	-53.167496
-173.9744	54.478508	173.9744	-54.478508
-175.007176	56.266983	175.007176	-56.266983
-176.040131	54.240494	176.040131	-54.240494
-177.073265	54.4785	177.073265	-54.4785
-178.10658	58.293503	178.10658	-58.293503
-179.140073	57.101494	179.140073	-57.101494
-180.173747	56.266998	180.173747	-56.266998
-181.2076	57.935997	181.2076	-57.935997
-182.241633	63.061996	182.241633	-63.061996
-183.275845	64.25399	183.275845	-64.25399
-184.310237	64.254509	184.310237	-64.254509
-185.344808	65.565498	185.344808	-65.565498
-186.379559	66.758003	186.379559	-66.758003
-187.41449	67.234505	187.41449	-67.234505
-188.4496	64.730988	188.4496	-64.730988
-189.48489	63.0625	189.48489	-63.0625
-190.520359	63.420006	190.520359	-63.420006
-191.556008	63.181496	191.556008	-63.181496
-192.591837	67.115509	192.591837	-67.115509
-193.627845	71.168495	193.627845	-71.168495
-194.664033	72.4795	194.664033	-72.4795
-195.7004	74.387505	195.7004	-74.387505
-196.736947	72.360497	196.736947	-72.360497
-197.773673	28.014503	197.773673	-28.014503
-198.81058	22.054001	198.81058	-22.054001
-199.847665	18.597488	199.847665	-18.597488
-200.884931	20.385506	200.884931	-20.385506
-201.922376	18.716003	201.922376	-18.716003
-202.96	17.881508	202.96	-17.881508
-203.997804	20.265991	203.997804	-20.265991
-205.035788	22.769508	205.035788	-22.769508
-206.073951	22.1735	206.073951	-22.1735
-207.112294	19.908493	207.112294	-19.908493
-208.150816	84.281494	208.150816	-84.281494
-209.189518	140.071777	209.189518	-140.071777
-210.2284	144.363647	210.2284	-144.363647
-211.267461	145.674698	211.267461	-145.674698
-212.306702	142.456223	212.306702	-142.456223
-213.346122	145.197906	213.346122	-145.197906
-214.385722	147.343658	214.385722	-147.343658
-215.425502	149.847061	215.425502	-149.847061
-216.465461	151.396851	216.465461	-151.396851
-217.5056	154.13855	217.5056	-154.13855
-218.545918	151.993011	218.545918	-151.993011
-219.586416	158.072296	219.586416	-158.072296
-220.627094	160.814392	220.627094	-160.814392
-221.667951	161.171799	221.667951	-161.171799
-222.708988	162.721741	222.708988	-162.721741
-223.750204	166.655487	223.750204	-166.655487
-224.7916	167.966949	224.7916	-167.966949
-225.833176	167.49025	225.833176	-167.49025
-226.874931	167.609253	226.874931	-167.609253
-227.916865	170.47049	227.916865	-170.47049
-228.95898	170.112488	228.95898	-170.112488
-230.001273	170.231903	230.001273	-170.231903
-231.043747	172.377914	231.043747	-172.377914
-232.0864	172.973907	232.0864	-172.973907
-233.129233	175.476959	233.129233	-175.476959
-234.172245	151.754089	234.172245	-151.754089
-235.215437	152.588547	235.215437	-152.588547
-236.258808	154.019501	236.258808	-154.019501
-237.302359	154.377167	237.302359	-154.377167
-238.34609	154.615311	238.34609	-154.615311
-239.39	157.118546	239.39	-157.118546
-240.43409	165.940399	240.43409	-165.940399
-241.478359	174.285095	241.478359	-174.285095
-242.522808	173.331039	242.522808	-173.331039
-243.567437	170.827652	243.567437	-170.827652
-244.612245	175.715515	244.612245	-175.715515
-245.657233	177.98053	245.657233	-177.98053
-246.7024	175.119492	246.7024	-175.119492
-247.747747	177.622543	247.747747	-177.622543
-248.793273	179.768631	248.793273	-179.768631
-249.83898	180.841461	249.83898	-180.841461
-250.884865	179.887695	250.884865	-179.887695
-251.930931	179.64917	251.930931	-179.64917
-252.977176	179.88765	252.977176	-179.88765
-254.0236	177.980453	254.0236	-177.980453
-255.070204	179.768402	255.070204	-179.768402
-256.116988	176.90741	256.116988	-176.90741
-257.163951	174.523209	257.163951	-174.523209
-258.211094	176.192154	258.211094	-176.192154
-259.258416	171.542847	259.258416	-171.542847
-260.305918	173.808044	260.305918	-173.808044
-261.3536	172.973618	261.3536	-172.973618
-262.401461	175.715347	262.401461	-175.715347
-263.449502	171.662354	263.449502	-171.662354
-264.497722	176.192291	264.497722	-176.192291
-265.546122	175.23851	265.546122	-175.23851
-266.594702	178.218552	266.594702	-178.218552
-267.643461	178.576096	267.643461	-178.576096
-268.6924	177.741653	268.6924	-177.741653
-269.741518	184.179199	269.741518	-184.179199
-270.790816	185.967209	270.790816	-185.967209
-271.840294	186.920792	271.840294	-186.920792
-272.889951	187.636002	272.889951	-187.636002
-273.939788	184.417358	273.939788	-184.417358
-274.989804	189.901047	274.989804	-189.901047
-276.04	189.18605	276.04	-189.18605
-277.090376	185.728653	277.090376	-185.728653
-278.140931	183.821747	278.140931	-183.821747
-279.191665	185.013855	279.191665	-185.013855
-280.24258	187.159348	280.24258	-187.159348
-281.293673	184.53656	281.293673	-184.53656
-282.344947	187.278351	282.344947	-187.278351
-283.3964	191.093262	283.3964	-191.093262
-284.448033	194.5504	284.448033	-194.5504
-285.499845	195.027008	285.499845	-195.027008
-286.551837	196.696289	286.551837	-196.696289
-287.604008	202.89505	287.604008	-202.89505
-288.656359	200.272552	288.656359	-200.272552
-289.70889	204.20665	289.70889	-204.20665
-290.7616	202.775894	290.7616	-202.775894
-291.81449	203.014099	291.81449	-203.014099
-292.867559	202.656403	292.867559	-202.656403
-293.920808	204.802551	293.920808	-204.802551
-294.974237	205.279251	294.974237	-205.279251
-296.027845	206.113647	296.027845	-206.113647
-297.081633	205.875443	297.081633	-205.875443
-298.1356	206.352234	298.1356	-206.352234
-299.189747	211.47821	299.189747	-211.47821
-300.244073	212.9086	300.244073	-212.9086
-301.29858	207.06749	301.29858	-207.06749
-302.353265	210.643555	302.353265	-210.643555
-303.408131	211.001556	303.408131	-211.001556
-304.463176	211.239609	304.463176	-211.239609
-305.5184	212.7892	305.5184	-212.7892
-306.573804	214.458557	306.573804	-214.458557
-307.629388	218.273056	307.629388	-218.273056
-308.685151	218.511551	308.685151	-218.511551
-309.741094	218.749649	309.741094	-218.749649
-310.797216	216.842361	310.797216	-216.842361
-311.853518	221.96846	311.853518	-221.96846
-312.91	223.994949	312.91	-223.994949
-313.966661	223.399139	313.966661	-223.399139
-315.023502	228.525742	315.023502	-228.525742
-316.080522	227.691467	316.080522	-227.691467
-317.137722	233.65213	317.137722	-233.65213
-318.195102	231.863556	318.195102	-231.863556
-319.252661	232.579056	319.252661	-232.579056
-320.3104	233.6521	320.3104	-233.6521
-321.368318	236.155502	321.368318	-236.155502
-322.426416	232.817307	322.426416	-232.817307
-323.484694	234.843994	323.484694	-234.843994
-324.543151	234.963211	324.543151	-234.963211
-325.601788	238.420258	325.601788	-238.420258
-326.660604	241.519806	326.660604	-241.519806
-327.7196	239.374268	327.7196	-239.374268
-328.778776	239.254715	328.778776	-239.254715
-329.838131	239.135681	329.838131	-239.135681
-330.897665	237.466446	330.897665	-237.466446
-331.95738	236.39389	331.95738	-236.39389
-333.017273	235.917053	333.017273	-235.917053
-334.077347	235.559525	334.077347	-235.559525
-335.1376	228.287674	335.1376	-228.287674
-336.198033	226.499207	336.198033	-226.499207
-337.258645	230.910095	337.258645	-230.910095
-338.319437	229.718018	338.319437	-229.718018
-339.380408	228.287292	339.380408	-228.287292
-340.441559	233.174866	340.441559	-233.174866
-341.50289	236.393661	341.50289	-236.393661
-342.5644	244.499649	342.5644	-244.499649
-343.62609	237.94339	343.62609	-237.94339
-344.687959	238.420441	344.687959	-238.420441
-345.750008	239.016052	345.750008	-239.016052
-346.812237	235.320999	346.812237	-235.320999
-347.874645	234.248047	347.874645	-234.248047
-348.937233	230.552444	348.937233	-230.552444
-350	235.201706	350	-235.201706
