# Supplementary material for: Spontaneous time-reversal symmetry breaking in twisted double bilayer graphene
Source: Nat Commun. 2022 Oct 29;13:6468. doi: 10.1038/s41467-022-34192-x (PMC9617879; doi:10.1038/s41467-022-34192-x)
Supplement: Supplementary file 2 — Source Data [file 41467_2022_34192_MOESM2_ESM.zip › Source_Data/Figure2/Fig2f/d_456.txt]

350	-27.775497	-350	27.775497
349.062767	-25.511017	-349.062767	25.511017
348.125355	-27.537491	-348.125355	27.537491
347.187763	-25.748993	-347.187763	25.748993
346.249992	-28.132996	-346.249992	28.132996
345.312041	-27.656509	-345.312041	27.656509
344.37391	-23.961014	-344.37391	23.961014
343.4356	-23.84201	-343.4356	23.84201
342.49711	-24.795502	-342.49711	24.795502
341.558441	-26.464508	-341.558441	26.464508
340.619592	-26.464478	-340.619592	26.464478
339.680563	-23.126495	-339.680563	23.126495
338.741355	-23.722504	-338.741355	23.722504
337.801967	-28.133514	-337.801967	28.133514
336.8624	-25.272507	-336.8624	25.272507
335.922653	-21.815506	-335.922653	21.815506
334.982727	-24.080505	-334.982727	24.080505
334.04262	-29.564011	-334.04262	29.564011
333.102335	-25.034012	-333.102335	25.034012
332.161869	-27.537003	-332.161869	27.537003
331.221224	-27.299004	-331.221224	27.299004
330.2804	-28.252495	-330.2804	28.252495
329.339396	-27.180016	-329.339396	27.180016
328.398212	-25.629997	-328.398212	25.629997
327.456849	-24.91449	-327.456849	24.91449
326.515306	-29.802505	-326.515306	29.802505
325.573584	-29.206993	-325.573584	29.206993
324.631682	-28.968491	-324.631682	28.968491
323.6896	-30.875496	-323.6896	30.875496
322.747339	-33.736488	-322.747339	33.736488
321.804898	-28.848991	-321.804898	28.848991
320.862278	-30.51799	-320.862278	30.51799
319.919478	-30.398506	-319.919478	30.398506
318.976498	-30.637497	-318.976498	30.637497
318.033339	-24.677002	-318.033339	24.677002
317.09	-23.007492	-317.09	23.007492
316.146482	-26.584503	-316.146482	26.584503
315.202784	-26.584	-315.202784	26.584
314.258906	-29.444992	-314.258906	29.444992
313.314849	-22.41201	-313.314849	22.41201
312.370612	-25.392006	-312.370612	25.392006
311.426196	-28.37249	-311.426196	28.37249
310.4816	-26.584	-310.4816	26.584
309.536824	-25.273003	-309.536824	25.273003
308.591869	-24.796005	-308.591869	24.796005
307.646735	-27.419014	-307.646735	27.419014
306.70142	-20.504494	-306.70142	20.504494
305.755927	-20.862503	-305.755927	20.862503
304.810253	-22.054008	-304.810253	22.054008
303.8644	-21.816002	-303.8644	21.816002
302.918367	-21.815491	-302.918367	21.815491
301.972155	-14.901505	-301.972155	14.901505
301.025763	-20.027496	-301.025763	20.027496
300.079192	-21.458	-300.079192	21.458
299.132441	-23.604004	-299.132441	23.604004
298.18551	-21.338997	-298.18551	21.338997
297.2384	-16.808495	-297.2384	16.808495
296.29111	-23.365509	-296.29111	23.365509
295.343641	-18.835495	-295.343641	18.835495
294.395992	-20.862	-294.395992	20.862
293.448163	-17.762512	-293.448163	17.762512
292.500155	-16.928505	-292.500155	16.928505
291.551967	-16.928001	-291.551967	16.928001
290.6036	-16.093498	-290.6036	16.093498
289.655053	-16.094009	-289.655053	16.094009
288.706327	-13.352005	-288.706327	13.352005
287.75742	-14.424995	-287.75742	14.424995
286.808335	-13.351997	-286.808335	13.351997
285.859069	-13.828499	-285.859069	13.828499
284.909624	-12.755997	-284.909624	12.755997
283.96	-12.756004	-283.96	12.756004
283.010196	-12.756004	-283.010196	12.756004
282.060212	-11.682999	-282.060212	11.682999
281.110049	-12.279015	-281.110049	12.279015
280.159706	-10.848999	-280.159706	10.848999
279.209184	-8.583504	-279.209184	8.583504
278.258482	-10.371498	-278.258482	10.371498
277.3076	-1.668999	-277.3076	1.668999
276.356539	-4.292007	-276.356539	4.292007
275.405298	0.119003	-275.405298	-0.119003
274.453878	-0.357498	-274.453878	0.357498
273.502278	-1.310997	-273.502278	1.310997
272.550498	1.431007	-272.550498	-1.431007
271.598539	-4.292007	-271.598539	4.292007
270.6464	-2.265495	-270.6464	2.265495
269.694082	-5.722496	-269.694082	5.722496
268.741584	-7.510498	-268.741584	7.510498
267.788906	-9.179497	-267.788906	9.179497
266.836049	-10.490501	-266.836049	10.490501
265.883012	-8.225502	-265.883012	8.225502
264.929796	-6.794998	-264.929796	6.794998
263.9764	-8.583008	-263.9764	8.583008
263.022824	-8.106003	-263.022824	8.106003
262.069069	-8.105995	-262.069069	8.105995
261.115135	-7.390991	-261.115135	7.390991
260.16102	-8.821503	-260.16102	8.821503
259.206727	-6.794495	-259.206727	6.794495
258.252253	-8.106499	-258.252253	8.106499
257.2976	-5.722	-257.2976	5.722
256.342767	-6.914497	-256.342767	6.914497
255.387755	-8.702499	-255.387755	8.702499
254.432563	-8.106506	-254.432563	8.106506
253.477192	-9.059998	-253.477192	9.059998
252.521641	-5.722	-252.521641	5.722
251.56591	-7.868004	-251.56591	7.868004
250.61	-6.198997	-250.61	6.198997
249.65391	-5.841499	-249.65391	5.841499
248.697641	-5.125999	-248.697641	5.125999
247.741192	-2.384003	-247.741192	2.384003
246.784563	-4.529999	-246.784563	4.529999
245.827755	-5.007004	-245.827755	5.007004
244.870767	-8.106506	-244.870767	8.106506
243.9136	-8.106506	-243.9136	8.106506
242.956253	-5.722504	-242.956253	5.722504
241.998727	-5.125999	-241.998727	5.125999
241.04102	-6.079498	-241.04102	6.079498
240.083135	-5.483498	-240.083135	5.483498
239.125069	-4.410995	-239.125069	4.410995
238.166824	-5.364502	-238.166824	5.364502
237.2084	-4.887505	-237.2084	4.887505
236.249796	-4.768501	-236.249796	4.768501
235.291012	-4.768509	-235.291012	4.768509
234.332049	-3.933998	-234.332049	3.933998
233.372906	-4.053505	-233.372906	4.053505
232.413584	-3.814499	-232.413584	3.814499
231.454082	-6.4375	-231.454082	6.4375
230.4944	-3.934006	-230.4944	3.934006
229.534539	-2.264999	-229.534539	2.264999
228.574498	-3.933998	-228.574498	3.933998
227.614278	-1.072502	-227.614278	1.072502
226.653878	-0.476501	-226.653878	0.476501
225.693298	3.099495	-225.693298	-3.099495
224.732539	3.338005	-224.732539	-3.338005
223.7716	0	-223.7716	0
222.810482	-3.337502	-222.810482	3.337502
221.849184	-4.291512	-221.849184	4.291512
220.887706	-0.834496	-220.887706	0.834496
219.926049	-5.960503	-219.926049	5.960503
218.964212	-5.722	-218.964212	5.722
218.002196	-10.251999	-218.002196	10.251999
217.04	-7.033005	-217.04	7.033005
216.077624	-7.152504	-216.077624	7.152504
215.115069	-8.821495	-215.115069	8.821495
214.152335	-10.370995	-214.152335	10.370995
213.18942	-10.133003	-213.18942	10.133003
212.226327	-7.749008	-212.226327	7.749008
211.263053	-5.722	-211.263053	5.722
210.2996	-8.344505	-210.2996	8.344505
209.335967	-10.013504	-209.335967	10.013504
208.372155	-7.509995	-208.372155	7.509995
207.408163	-6.794991	-207.408163	6.794991
206.443992	-3.695503	-206.443992	3.695503
205.479641	-2.741501	-205.479641	2.741501
204.51511	-2.741501	-204.51511	2.741501
203.5504	-2.384499	-203.5504	2.384499
202.58551	-2.384499	-202.58551	2.384499
201.620441	-0.596001	-201.620441	0.596001
200.655192	0	-200.655192	0
199.689763	0.119003	-199.689763	-0.119003
198.724155	-2.503494	-198.724155	2.503494
197.758367	1.669006	-197.758367	-1.669006
196.7924	-0.953514	-196.7924	0.953514
195.826253	-1.669006	-195.826253	1.669006
194.859927	-2.145508	-194.859927	2.145508
193.89342	-2.384003	-193.89342	2.384003
192.926735	-0.715508	-192.926735	0.715508
191.959869	-2.264496	-191.959869	2.264496
190.992824	-1.669006	-190.992824	1.669006
190.0256	-2.622505	-190.0256	2.622505
189.058196	-0.834496	-189.058196	0.834496
188.090612	1.072998	-188.090612	-1.072998
187.122849	-5.364494	-187.122849	5.364494
186.154906	-5.602501	-186.154906	5.602501
185.186784	-9.893997	-185.186784	9.893997
184.218482	-9.893997	-184.218482	9.893997
183.25	-9.417503	-183.25	9.417503
182.281339	-10.490509	-182.281339	10.490509
181.312498	-6.795006	-181.312498	6.795006
180.343478	-5.841499	-180.343478	5.841499
179.374278	-2.503494	-179.374278	2.503494
178.404898	-2.62249	-178.404898	2.62249
177.435339	1.430504	-177.435339	-1.430504
176.4656	3.457008	-176.4656	-3.457008
175.495682	0.357498	-175.495682	-0.357498
174.525584	-0.119011	-174.525584	0.119011
173.555306	-0.596001	-173.555306	0.596001
172.584849	1.311508	-172.584849	-1.311508
171.614212	3.218491	-171.614212	-3.218491
170.643396	4.291504	-170.643396	-4.291504
169.6724	4.649002	-169.6724	-4.649002
168.701224	2.264999	-168.701224	-2.264999
167.729869	4.4105	-167.729869	-4.4105
166.758335	3.815002	-166.758335	-3.815002
165.78662	2.622498	-165.78662	-2.622498
164.814727	3.695503	-164.814727	-3.695503
163.842653	0.476997	-163.842653	-0.476997
162.8704	0.714996	-162.8704	-0.714996
161.897967	0	-161.897967	0
160.925355	-0.714996	-160.925355	0.714996
159.952563	-2.861	-159.952563	2.861
158.979592	-2.384506	-158.979592	2.384506
158.006441	-1.192001	-158.006441	1.192001
157.03311	-2.980499	-157.03311	2.980499
156.0596	0.7155	-156.0596	-0.7155
155.08591	-0.953499	-155.08591	0.953499
154.112041	0.118996	-154.112041	-0.118996
153.137992	0.596008	-153.137992	-0.596008
152.163763	-0.834503	-152.163763	0.834503
151.189355	-0.953499	-151.189355	0.953499
150.214767	-1.907005	-150.214767	1.907005
149.24	-1.669006	-149.24	1.669006
148.265053	-0.953499	-148.265053	0.953499
147.289927	-0.476997	-147.289927	0.476997
146.31462	0.238503	-146.31462	-0.238503
145.339135	-0.596001	-145.339135	0.596001
144.363469	1.311501	-144.363469	-1.311501
143.387624	-2.741997	-143.387624	2.741997
142.4116	0.954002	-142.4116	-0.954002
141.435396	0.238503	-141.435396	-0.238503
140.459012	-0.357498	-140.459012	0.357498
139.482449	-0.238495	-139.482449	0.238495
138.505706	-3.337997	-138.505706	3.337997
137.528784	-1.072495	-137.528784	1.072495
136.551682	-1.668999	-136.551682	1.668999
135.5744	-2.264999	-135.5744	2.264999
134.596939	0.119507	-134.596939	-0.119507
133.619298	-0.119011	-133.619298	0.119011
132.641478	0.476509	-132.641478	-0.476509
131.663478	-0.596008	-131.663478	0.596008
130.685298	-0.714996	-130.685298	0.714996
129.706939	-0.953499	-129.706939	0.953499
128.7284	-1.668991	-128.7284	1.668991
127.749682	-0.834503	-127.749682	0.834503
126.770784	-2.622505	-126.770784	2.622505
125.791706	-0.595993	-125.791706	0.595993
124.812449	-1.668999	-124.812449	1.668999
123.833012	-0.238503	-123.833012	0.238503
122.853396	-2.742004	-122.853396	2.742004
121.8736	-3.814995	-121.8736	3.814995
120.893624	-2.742004	-120.893624	2.742004
119.913469	-3.934006	-119.913469	3.934006
118.933135	-1.668999	-118.933135	1.668999
117.95262	-2.384499	-117.95262	2.384499
116.971927	-2.622505	-116.971927	2.622505
115.991053	-6.079498	-115.991053	6.079498
115.01	-8.821503	-115.01	8.821503
114.028767	-4.410507	-114.028767	4.410507
113.047355	-4.768501	-113.047355	4.768501
112.065763	-5.244995	-112.065763	5.244995
111.083992	-5.841003	-111.083992	5.841003
110.102041	-2.146004	-110.102041	2.146004
109.11991	0.596001	-109.11991	-0.596001
108.1376	-0.238503	-108.1376	0.238503
107.15511	0	-107.15511	0
106.172441	1.549492	-106.172441	-1.549492
105.189592	2.742001	-105.189592	-2.742001
104.206563	3.219002	-104.206563	-3.219002
103.223355	0.238499	-103.223355	-0.238499
102.239967	0.953499	-102.239967	-0.953499
101.2564	-0.595997	-101.2564	0.595997
100.272653	-2.980495	-100.272653	2.980495
99.288727	-1.072998	-99.288727	1.072998
98.30462	-1.192005	-98.30462	1.192005
97.320335	2.741596	-97.320335	-2.741596
96.335869	1.907555	-96.335869	-1.907555
95.351224	1.668949	-95.351224	-1.668949
94.3664	-0.953648	-94.3664	0.953648
93.381396	-0.2384	-93.381396	0.2384
92.396212	-0.119198	-92.396212	0.119198
91.410849	-0.715252	-91.410849	0.715252
90.425306	2.980251	-90.425306	-2.980251
89.439584	0.119198	-89.439584	-0.119198
88.453682	3.457199	-88.453682	-3.457199
87.4676	0.953699	-87.4676	-0.953699
86.481339	2.026552	-86.481339	-2.026552
85.494898	5.126001	-85.494898	-5.126001
84.508278	4.05315	-84.508278	-4.05315
83.521478	5.960501	-83.521478	-5.960501
82.534498	6.43735	-82.534498	-6.43735
81.547339	10.13282	-81.547339	-10.13282
80.56	9.179155	-80.56	-9.179155
79.572482	9.656	-79.572482	-9.656
78.584784	9.536795	-78.584784	-9.536795
77.596906	11.920984	-77.596906	-11.920984
76.608849	12.1594	-76.608849	-12.1594
75.620612	11.08655	-75.620612	-11.08655
74.632196	13.3515	-74.632196	-13.3515
73.6436	12.874701	-73.6436	-12.874701
72.654824	13.2323	-72.654824	-13.2323
71.665869	12.636301	-71.665869	-12.636301
70.676735	14.424452	-70.676735	-14.424452
69.68742	12.755501	-69.68742	-12.755501
68.697927	12.040251	-68.697927	-12.040251
67.708253	10.6096	-67.708253	-10.6096
66.7184	7.7486	-66.7184	-7.7486
65.728367	10.728851	-65.728367	-10.728851
64.738155	14.662899	-64.738155	-14.662899
63.747763	12.755596	-63.747763	-12.755596
62.757192	14.066551	-62.757192	-14.066551
61.766441	11.801849	-61.766441	-11.801849
60.77551	14.782051	-60.77551	-14.782051
59.7844	13.947498	-59.7844	-13.947498
58.79311	11.324997	-58.79311	-11.324997
57.801641	11.682999	-57.801641	-11.682999
56.809992	11.801502	-56.809992	-11.801502
55.818163	9.059998	-55.818163	-9.059998
54.826155	7.152504	-54.826155	-7.152504
53.833967	5.960503	-53.833967	-5.960503
52.8416	7.749001	-52.8416	-7.749001
51.849053	6.67601	-51.849053	-6.67601
50.856327	5.960503	-50.856327	-5.960503
49.86342	6.198997	-49.86342	-6.198997
48.870335	5.841499	-48.870335	-5.841499
47.877069	5.245499	-47.877069	-5.245499
46.883624	3.815002	-46.883624	-3.815002
45.89	6.436996	-45.89	-6.436996
44.896196	4.887497	-44.896196	-4.887497
43.902212	2.980507	-43.902212	-2.980507
42.908049	1.191994	-42.908049	-1.191994
41.913706	3.219002	-41.913706	-3.219002
40.919184	0.238495	-40.919184	-0.238495
39.924482	1.788498	-39.924482	-1.788498
38.9296	-0.119499	-38.9296	0.119499
37.934539	-0.119507	-37.934539	0.119507
36.939298	-1.788002	-36.939298	1.788002
35.943878	-0.7155	-35.943878	0.7155
34.948278	0.119003	-34.948278	-0.119003
33.952498	1.073006	-33.952498	-1.073006
32.956539	-1.073006	-32.956539	1.073006
31.9604	1.668999	-31.9604	-1.668999
30.964082	-0.476501	-30.964082	0.476501
29.967584	2.027004	-29.967584	-2.027004
28.970906	-1.430504	-28.970906	1.430504
27.974049	-1.072498	-27.974049	1.072498
26.977012	-0.476494	-26.977012	0.476494
25.979796	-2.980503	-25.979796	2.980503
24.9824	-2.741997	-24.9824	2.741997
23.984824	125.289505	-23.984824	-125.289505
22.987069	125.886002	-22.987069	-125.886002
21.989135	123.143997	-21.989135	-123.143997
20.99102	121.832497	-20.99102	-121.832497
19.992727	76.890701	-19.992727	-76.890701
18.994253	23.126495	-18.994253	-23.126495
17.9956	-3.695503	-17.9956	3.695503
16.996767	-4.291496	-16.996767	4.291496
15.997755	-1.430496	-15.997755	1.430496
14.998563	-0.357498	-14.998563	0.357498
13.999192	-1.5495	-13.999192	1.5495
12.999641	0.238503	-12.999641	-0.238503
11.99991	0.476501	-11.99991	-0.476501
11	-0.119499	-11	0.119499
9.99991	-0.238503	-9.99991	0.238503
8.999641	-2.026497	-8.999641	2.026497
7.999192	-1.192009	-7.999192	1.192009
6.998563	-2.264999	-6.998563	2.264999
5.997755	-3.218498	-5.997755	3.218498
4.996767	-3.099503	-4.996767	3.099503
3.9956	-4.291512	-3.9956	4.291512
2.994253	-3.5765	-2.994253	3.5765
1.992727	-1.907501	-1.992727	1.907501
0.99102	-0.357498	-0.99102	0.357498
-0.010865	-3.456993	0.010865	3.456993
-1.012931	-5.006996	1.012931	5.006996
-2.015176	-4.291504	2.015176	4.291504
-3.0176	-5.722	3.0176	5.722
-4.020204	-6.914001	4.020204	6.914001
-5.022988	-8.106003	5.022988	8.106003
-6.025951	-10.490501	6.025951	10.490501
-7.029094	-10.847992	7.029094	10.847992
-8.032416	-9.775002	8.032416	9.775002
-9.035918	-11.325005	9.035918	11.325005
-10.0396	-10.251999	10.0396	10.251999
-11.043461	-11.086502	11.043461	11.086502
-12.047502	-9.894501	12.047502	9.894501
-13.051722	-9.417503	13.051722	9.417503
-14.056122	-8.344505	14.056122	8.344505
-15.060702	-8.105995	15.060702	8.105995
-16.065461	-8.225006	16.065461	8.225006
-17.0704	-7.390999	17.0704	7.390999
-18.075518	-9.775002	18.075518	9.775002
-19.080816	-9.536995	19.080816	9.536995
-20.086294	-12.040497	20.086294	12.040497
-21.091951	-13.351501	21.091951	13.351501
-22.097788	-13.828003	22.097788	13.828003
-23.103804	-14.424004	23.103804	14.424004
-24.11	-14.305008	24.11	14.305008
-25.116376	-15.735504	25.116376	15.735504
-26.122931	-16.688995	26.122931	16.688995
-27.129665	-16.450996	27.129665	16.450996
-28.13658	-17.523499	28.13658	17.523499
-29.143673	-17.404495	29.143673	17.404495
-30.150947	-18.238998	30.150947	18.238998
-31.1584	-17.2855	31.1584	17.2855
-32.166033	-18.596504	32.166033	18.596504
-33.173845	-18.358009	33.173845	18.358009
-34.181837	-19.193001	34.181837	19.193001
-35.190008	-19.431	35.190008	19.431
-36.198359	-19.669998	36.198359	19.669998
-37.20689	-21.099998	37.20689	21.099998
-38.2156	-20.266006	38.2156	20.266006
-39.22449	-22.650002	39.22449	22.650002
-40.233559	-23.842003	40.233559	23.842003
-41.242808	-23.246002	41.242808	23.246002
-42.252237	-22.649994	42.252237	22.649994
-43.261845	-21.338509	43.261845	21.338509
-44.271633	-22.530502	44.271633	22.530502
-45.2816	-22.769005	45.2816	22.769005
-46.291747	-23.126503	46.291747	23.126503
-47.302073	-23.245506	47.302073	23.245506
-48.31258	-23.126999	48.31258	23.126999
-49.323265	-21.218994	49.323265	21.218994
-50.334131	-20.384995	50.334131	20.384995
-51.345176	-20.981003	51.345176	20.981003
-52.3564	-20.980499	52.3564	20.980499
-53.367804	-20.623505	53.367804	20.623505
-54.379388	-20.027	54.379388	20.027
-55.391151	-20.504005	55.391151	20.504005
-56.403094	-19.788994	56.403094	19.788994
-57.415216	-21.100006	57.415216	21.100006
-58.427518	-23.246498	58.427518	23.246498
-59.44	-22.412003	59.44	22.412003
-60.452661	-22.650497	60.452661	22.650497
-61.465502	-22.411995	61.465502	22.411995
-62.478522	-25.273003	62.478522	25.273003
-63.491722	-25.153496	63.491722	25.153496
-64.505102	-24.081009	64.505102	24.081009
-65.518661	-22.888504	65.518661	22.888504
-66.5324	-22.1735	66.5324	22.1735
-67.546318	-21.338997	67.546318	21.338997
-68.560416	-21.220009	68.560416	21.220009
-69.574694	-20.027504	69.574694	20.027504
-70.589151	-19.312004	70.589151	19.312004
-71.603788	-19.551003	71.603788	19.551003
-72.618604	-19.430992	72.618604	19.430992
-73.6336	-21.100494	73.6336	21.100494
-74.648776	-19.192497	74.648776	19.192497
-75.664131	-19.311996	75.664131	19.311996
-76.679665	-19.192497	76.679665	19.192497
-77.69538	-18.954498	77.69538	18.954498
-78.711273	-19.550499	78.711273	19.550499
-79.727347	-20.623001	79.727347	20.623001
-80.7436	-18.953995	80.7436	18.953995
-81.760033	-18.120003	81.760033	18.120003
-82.776645	-16.332001	82.776645	16.332001
-83.793437	-15.616493	83.793437	15.616493
-84.810408	-16.57	84.810408	16.57
-85.827559	-17.046997	85.827559	17.046997
-86.84489	-16.808502	86.84489	16.808502
-87.8624	-18.477509	87.8624	18.477509
-88.88009	-16.331505	88.88009	16.331505
-89.897959	-16.212502	89.897959	16.212502
-90.916008	-18.715996	90.916008	18.715996
-91.934237	-17.046989	91.934237	17.046989
-92.952645	-13.828499	92.952645	13.828499
-93.971233	-12.039993	93.971233	12.039993
-94.99	-13.231995	94.99	13.231995
-96.008947	-12.040504	96.008947	12.040504
-97.028073	-11.086502	97.028073	11.086502
-98.04738	-10.966995	98.04738	10.966995
-99.066865	-9.179001	99.066865	9.179001
-100.086531	-10.490501	100.086531	10.490501
-101.106376	-8.583	101.106376	8.583
-102.1264	-9.178993	102.1264	9.178993
-103.146604	-8.583	103.146604	8.583
-104.166988	-8.583	104.166988	8.583
-105.187551	-11.682503	105.187551	11.682503
-106.208294	-10.371498	106.208294	10.371498
-107.229216	-15.0205	107.229216	15.0205
-108.250318	-14.900993	108.250318	14.900993
-109.2716	-11.802002	109.2716	11.802002
-110.293061	-13.112999	110.293061	13.112999
-111.314702	-14.781502	111.314702	14.781502
-112.336522	-17.166	112.336522	17.166
-113.358522	-15.139503	113.358522	15.139503
-114.380702	-14.662498	114.380702	14.662498
-115.403061	-16.690002	115.403061	16.690002
-116.4256	-21.815994	116.4256	21.815994
-117.448318	-17.762505	117.448318	17.762505
-118.471216	-20.624008	118.471216	20.624008
-119.494294	-19.431488	119.494294	19.431488
-120.517551	-19.073509	120.517551	19.073509
-121.540988	-17.046997	121.540988	17.046997
-122.564604	-18.120499	122.564604	18.120499
-123.5884	-14.425018	123.5884	14.425018
-124.612376	-14.424507	124.612376	14.424507
-125.636531	-17.762993	125.636531	17.762993
-126.660865	-15.378502	126.660865	15.378502
-127.68538	-17.643501	127.68538	17.643501
-128.710073	-13.709496	128.710073	13.709496
-129.734947	-14.663498	129.734947	14.663498
-130.76	-14.543991	130.76	14.543991
-131.785233	-15.855507	131.785233	15.855507
-132.810645	-15.974487	132.810645	15.974487
-133.836237	-13.590492	133.836237	13.590492
-134.862008	-18.000992	134.862008	18.000992
-135.887959	-18.955002	135.887959	18.955002
-136.91409	-19.3125	136.91409	19.3125
-137.9404	-13.113495	137.9404	13.113495
-138.96689	-18.597008	138.96689	18.597008
-139.993559	-23.365501	139.993559	23.365501
-141.020408	-20.623993	141.020408	20.623993
-142.047437	-23.484505	142.047437	23.484505
-143.074645	-23.365501	143.074645	23.365501
-144.102033	-22.650505	144.102033	22.650505
-145.1296	-18.835503	145.1296	18.835503
-146.157347	-25.868988	146.157347	25.868988
-147.185273	-25.868507	147.185273	25.868507
-148.21338	-26.226494	148.21338	26.226494
-149.241665	-28.610992	149.241665	28.610992
-150.270131	-28.491493	150.270131	28.491493
-151.298776	-28.730003	151.298776	28.730003
-152.3276	-38.266502	152.3276	38.266502
-153.356604	-38.386002	153.356604	38.386002
-154.385788	-36.716499	154.385788	36.716499
-155.415151	-34.929008	155.415151	34.929008
-156.444694	-23.008003	156.444694	23.008003
-157.474416	-37.670509	157.474416	37.670509
-158.504318	-28.491005	158.504318	28.491005
-159.5344	-28.133003	159.5344	28.133003
-160.564661	-32.4245	160.564661	32.4245
-161.595102	-35.166992	161.595102	35.166992
-162.625722	-60.0816	162.625722	60.0816
-163.656522	-57.339703	163.656522	57.339703
-164.687502	-45.1805	164.687502	45.1805
-165.718661	-46.730503	165.718661	46.730503
-166.75	-38.50465	166.75	38.50465
-167.781518	-39.577847	167.781518	39.577847
-168.813216	-43.273346	168.813216	43.273346
-169.845094	-45.418945	169.845094	45.418945
-170.877151	-43.154095	170.877151	43.154095
-171.909388	-44.346046	171.909388	44.346046
-172.941804	8.106003	172.941804	-8.106003
-173.9744	9.179001	173.9744	-9.179001
-175.007176	-0.834503	175.007176	0.834503
-176.040131	0.118996	176.040131	-0.118996
-177.073265	-1.191994	177.073265	1.191994
-178.10658	-1.310997	178.10658	1.310997
-179.140073	1.430504	179.140073	-1.430504
-180.173747	5.244995	180.173747	-5.244995
-181.2076	5.125999	181.2076	-5.125999
-182.241633	5.483505	182.241633	-5.483505
-183.275845	7.033501	183.275845	-7.033501
-184.310237	6.914001	184.310237	-6.914001
-185.344808	4.291504	185.344808	-4.291504
-186.379559	4.648994	186.379559	-4.648994
-187.41449	3.457001	187.41449	-3.457001
-188.4496	1.430504	188.4496	-1.430504
-189.48489	-0.119507	189.48489	0.119507
-190.520359	-0.358002	190.520359	0.358002
-191.556008	-0.954002	191.556008	0.954002
-192.591837	-0.595993	192.591837	0.595993
-193.627845	-2.026497	193.627845	2.026497
-194.664033	1.549507	194.664033	-1.549507
-195.7004	2.026497	195.7004	-2.026497
-196.736947	0.834503	196.736947	-0.834503
-197.773673	-0.834496	197.773673	0.834496
-198.81058	-1.073006	198.81058	1.073006
-199.847665	6.079498	199.847665	-6.079498
-200.884931	4.291496	200.884931	-4.291496
-201.922376	4.411003	201.922376	-4.411003
-202.96	5.245499	202.96	-5.245499
-203.997804	7.629501	203.997804	-7.629501
-205.035788	7.033501	205.035788	-7.033501
-206.073951	-1.310997	206.073951	1.310997
-207.112294	-1.072998	207.112294	1.072998
-208.150816	-0.476997	208.150816	0.476997
-209.189518	-0.834496	209.189518	0.834496
-210.2284	0.595993	210.2284	-0.595993
-211.267461	0.834503	211.267461	-0.834503
-212.306702	8.344498	212.306702	-8.344498
-213.346122	6.675499	213.346122	-6.675499
-214.385722	5.960503	214.385722	-5.960503
-215.425502	7.153008	215.425502	-7.153008
-216.465461	6.914505	216.465461	-6.914505
-217.5056	5.603004	217.5056	-5.603004
-218.545918	-0.238503	218.545918	0.238503
-219.586416	4.530006	219.586416	-4.530006
-220.627094	0.238503	220.627094	-0.238503
-221.667951	-0.357506	221.667951	0.357506
-222.708988	-3.218498	222.708988	3.218498
-223.750204	-2.623009	223.750204	2.623009
-224.7916	-0.596001	224.7916	0.596001
-225.833176	-4.053001	225.833176	4.053001
-226.874931	-2.146004	226.874931	2.146004
-227.916865	-0.834503	227.916865	0.834503
-228.95898	-2.861	228.95898	2.861
-230.001273	0.237999	230.001273	-0.237999
-231.043747	0.7155	231.043747	-0.7155
-232.0864	2.146004	232.0864	-2.146004
-233.129233	0.238503	233.129233	-0.238503
-234.172245	1.430504	234.172245	-1.430504
-235.215437	-1.549507	235.215437	1.549507
-236.258808	-1.788002	236.258808	1.788002
-237.302359	2.264999	237.302359	-2.264999
-238.34609	0.834496	238.34609	-0.834496
-239.39	1.5495	239.39	-1.5495
-240.43409	2.146004	240.43409	-2.146004
-241.478359	3.695503	241.478359	-3.695503
-242.522808	3.695496	242.522808	-3.695496
-243.567437	2.742004	243.567437	-2.742004
-244.612245	4.649498	244.612245	-4.649498
-245.657233	0.118996	245.657233	-0.118996
-246.7024	1.907501	246.7024	-1.907501
-247.747747	-0.954002	247.747747	0.954002
-248.793273	1.311501	248.793273	-1.311501
-249.83898	2.623001	249.83898	-2.623001
-250.884865	-0.237991	250.884865	0.237991
-251.930931	1.907501	251.930931	-1.907501
-252.977176	2.50351	252.977176	-2.50351
-254.0236	7.987495	254.0236	-7.987495
-255.070204	4.768494	255.070204	-4.768494
-256.116988	-0.357498	256.116988	0.357498
-257.163951	1.430504	257.163951	-1.430504
-258.211094	3.099503	258.211094	-3.099503
-259.258416	4.530006	259.258416	-4.530006
-260.305918	2.741493	260.305918	-2.741493
-261.3536	4.767998	261.3536	-4.767998
-262.401461	6.437004	262.401461	-6.437004
-263.449502	4.172005	263.449502	-4.172005
-264.497722	5.722	264.497722	-5.722
-265.546122	2.264999	265.546122	-2.264999
-266.594702	9.417511	266.594702	-9.417511
-267.643461	5.841003	267.643461	-5.841003
-268.6924	2.027	268.6924	-2.027
-269.741518	4.649506	269.741518	-4.649506
-270.790816	4.052994	270.790816	-4.052994
-271.840294	3.933998	271.840294	-3.933998
-272.889951	-2.1465	272.889951	2.1465
-273.939788	0.238503	273.939788	-0.238503
-274.989804	3.338501	274.989804	-3.338501
-276.04	2.384003	276.04	-2.384003
-277.090376	-0.7155	277.090376	0.7155
-278.140931	0.7155	278.140931	-0.7155
-279.191665	6.08049	279.191665	-6.08049
-280.24258	5.484001	280.24258	-5.484001
-281.293673	5.125999	281.293673	-5.125999
-282.344947	6.080505	282.344947	-6.080505
-283.3964	10.610504	283.3964	-10.610504
-284.448033	12.637001	284.448033	-12.637001
-285.499845	8.464005	285.499845	-8.464005
-286.551837	11.444504	286.551837	-11.444504
-287.604008	12.517487	287.604008	-12.517487
-288.656359	12.398003	288.656359	-12.398003
-289.70889	12.755501	289.70889	-12.755501
-290.7616	11.087006	290.7616	-11.087006
-291.81449	15.497498	291.81449	-15.497498
-292.867559	16.093506	292.867559	-16.093506
-293.920808	14.186501	293.920808	-14.186501
-294.974237	17.643494	294.974237	-17.643494
-296.027845	15.497505	296.027845	-15.497505
-297.081633	15.974503	297.081633	-15.974503
-298.1356	15.139999	298.1356	-15.139999
-299.189747	17.046997	299.189747	-17.046997
-300.244073	16.093498	300.244073	-16.093498
-301.29858	18.954491	301.29858	-18.954491
-302.353265	19.431511	302.353265	-19.431511
-303.408131	19.431496	303.408131	-19.431496
-304.463176	18.835503	304.463176	-18.835503
-305.5184	20.146996	305.5184	-20.146996
-306.573804	19.669991	306.573804	-19.669991
-307.629388	19.551003	307.629388	-19.551003
-308.685151	18.358513	308.685151	-18.358513
-309.741094	19.551003	309.741094	-19.551003
-310.797216	18.597	310.797216	-18.597
-311.853518	23.722992	311.853518	-23.722992
-312.91	21.935005	312.91	-21.935005
-313.966661	22.530998	313.966661	-22.530998
-315.023502	26.465004	315.023502	-26.465004
-316.080522	25.153999	316.080522	-25.153999
-317.137722	25.630501	317.137722	-25.630501
-318.195102	23.484505	318.195102	-23.484505
-319.252661	25.391998	319.252661	-25.391998
-320.3104	21.458504	320.3104	-21.458504
-321.368318	22.650497	321.368318	-22.650497
-322.426416	22.769485	322.426416	-22.769485
-323.484694	25.272995	323.484694	-25.272995
-324.543151	25.511513	324.543151	-25.511513
-325.601788	27.180489	325.601788	-27.180489
-326.660604	31.591011	326.660604	-31.591011
-327.7196	27.537514	327.7196	-27.537514
-328.778776	30.160492	328.778776	-30.160492
-329.838131	25.510994	329.838131	-25.510994
-330.897665	23.603516	330.897665	-23.603516
-331.95738	27.418495	331.95738	-27.418495
-333.017273	24.318497	333.017273	-24.318497
-334.077347	25.033997	334.077347	-25.033997
-335.1376	26.345009	335.1376	-26.345009
-336.198033	25.62999	336.198033	-25.62999
-337.258645	21.695999	337.258645	-21.695999
-338.319437	20.384995	338.319437	-20.384995
-339.380408	20.980499	339.380408	-20.980499
-340.441559	23.841492	340.441559	-23.841492
-341.50289	26.106506	341.50289	-26.106506
-342.5644	23.961502	342.5644	-23.961502
-343.62609	21.457504	343.62609	-21.457504
-344.687959	24.556992	344.687959	-24.556992
-345.750008	22.650009	345.750008	-22.650009
-346.812237	25.153503	346.812237	-25.153503
-347.874645	23.245514	347.874645	-23.245514
-348.937233	21.338486	348.937233	-21.338486
-350	25.510498	350	-25.510498
