# Supplementary material for: Spontaneous time-reversal symmetry breaking in twisted double bilayer graphene
Source: Nat Commun. 2022 Oct 29;13:6468. doi: 10.1038/s41467-022-34192-x (PMC9617879; doi:10.1038/s41467-022-34192-x)
Supplement: Supplementary file 2 — Source Data [file 41467_2022_34192_MOESM2_ESM.zip › Source_Data/Figure3/fig3a/Bpar_0T.txt]

-500.000000 nan 500.000000 nan
-499.049957 540.842407 499.049957 -540.842407
-498.099792 543.389771 498.099792 -543.389771
-497.149536 543.881592 497.149536 -543.881592
-496.199188 545.204407 496.199188 -545.204407
-495.248749 535.680908 495.248749 -535.680908
-494.298187 535.352234 494.298187 -535.352234
-493.347565 531.470459 493.347565 -531.470459
-492.396790 531.920166 492.396790 -531.920166
-491.445953 533.514954 491.445953 -533.514954
-490.494995 528.169739 490.494995 -528.169739
-489.543945 528.086060 489.543945 -528.086060
-488.592804 530.591675 488.592804 -530.591675
-487.641541 527.041382 487.641541 -527.041382
-486.690186 529.632019 486.690186 -529.632019
-485.738739 529.896606 485.738739 -529.896606
-484.787201 531.020874 484.787201 -531.020874
-483.835541 532.626404 483.835541 -532.626404
-482.883789 532.213989 482.883789 -532.213989
-481.931946 535.873840 481.931946 -535.873840
-480.980011 536.646057 480.980011 -536.646057
-480.027954 541.047852 480.027954 -541.047852
-479.075806 536.705078 479.075806 -536.705078
-478.123535 537.842285 478.123535 -537.842285
-477.171204 540.039978 477.171204 -540.039978
-476.218750 539.207153 476.218750 -539.207153
-475.266205 530.924072 475.266205 -530.924072
-474.313538 533.546936 474.313538 -533.546936
-473.360809 532.071289 473.360809 -532.071289
-472.407959 536.923462 472.407959 -536.923462
-471.454987 534.545349 471.454987 -534.545349
-470.501953 534.879822 470.501953 -534.879822
-469.548798 533.594543 469.548798 -533.594543
-468.595551 537.150452 468.595551 -537.150452
-467.642212 539.206604 467.642212 -539.206604
-466.688751 537.023987 466.688751 -537.023987
-465.735199 543.912781 465.735199 -543.912781
-464.781555 540.406067 464.781555 -540.406067
-463.827789 544.429138 463.827789 -544.429138
-462.873962 538.781799 462.873962 -538.781799
-461.920013 539.874451 461.920013 -539.874451
-460.965942 539.325195 460.965942 -539.325195
-460.011810 547.283386 460.011810 -547.283386
-459.057556 540.207764 459.057556 -540.207764
-458.103210 534.522339 458.103210 -534.522339
-457.148743 533.165894 457.148743 -533.165894
-456.194214 534.686279 456.194214 -534.686279
-455.239563 532.416687 455.239563 -532.416687
-454.284790 532.556458 454.284790 -532.556458
-453.329956 536.189758 453.329956 -536.189758
-452.375000 537.197266 452.375000 -537.197266
-451.419952 536.791321 451.419952 -536.791321
-450.464813 533.807251 450.464813 -533.807251
-449.509552 533.417908 449.509552 -533.417908
-448.554199 532.640869 448.554199 -532.640869
-447.598755 531.771973 447.598755 -531.771973
-446.643188 531.725403 446.643188 -531.725403
-445.687561 531.567810 445.687561 -531.567810
-444.731812 528.950378 444.731812 -528.950378
-443.775940 530.507385 443.775940 -530.507385
-442.820007 530.534058 442.820007 -530.534058
-441.863953 531.631836 441.863953 -531.631836
-440.907806 524.688599 440.907806 -524.688599
-439.951538 526.524902 439.951538 -526.524902
-438.995209 519.725098 438.995209 -519.725098
-438.038757 521.201965 438.038757 -521.201965
-437.082214 513.161682 437.082214 -513.161682
-436.125549 513.905823 436.125549 -513.905823
-435.168793 506.874420 435.168793 -506.874420
-434.211945 512.650085 434.211945 -512.650085
-433.255005 503.229248 433.255005 -503.229248
-432.297943 501.400574 432.297943 -501.400574
-431.340790 501.207642 431.340790 -501.207642
-430.383545 501.574402 430.383545 -501.574402
-429.426208 494.230530 429.426208 -494.230530
-428.468750 494.364807 428.468750 -494.364807
-427.511200 489.125854 427.511200 -489.125854
-426.553558 488.009979 426.553558 -488.009979
-425.595795 490.515533 425.595795 -490.515533
-424.637939 485.760925 424.637939 -485.760925
-423.679993 485.587585 423.679993 -485.587585
-422.721954 486.119019 422.721954 -486.119019
-421.763794 482.853516 421.763794 -482.853516
-420.805542 481.873047 420.805542 -481.873047
-419.847198 480.317902 419.847198 -480.317902
-418.888763 474.789185 418.888763 -474.789185
-417.930206 473.987335 417.930206 -473.987335
-416.971558 473.794495 416.971558 -473.794495
-416.012787 467.768372 416.012787 -467.768372
-415.053955 469.605804 415.053955 -469.605804
-414.095001 464.623413 414.095001 -464.623413
-413.135956 464.599426 413.135956 -464.599426
-412.176788 466.370514 412.176788 -466.370514
-411.217560 464.123779 411.217560 -464.123779
-410.258209 461.305237 410.258209 -461.305237
-409.298737 458.807312 409.298737 -458.807312
-408.339203 461.145752 408.339203 -461.145752
-407.379547 460.446564 407.379547 -460.446564
-406.419800 462.884857 406.419800 -462.884857
-405.459961 463.316223 405.459961 -463.316223
-404.500000 455.909851 404.500000 -455.909851
-403.539948 454.242737 403.539948 -454.242737
-402.579803 458.869080 402.579803 -458.869080
-401.619537 461.140167 401.619537 -461.140167
-400.659210 459.059052 400.659210 -459.059052
-399.698761 460.810913 399.698761 -460.810913
-398.738190 459.851410 398.738190 -459.851410
-397.777557 457.996429 397.777557 -457.996429
-396.816803 460.994080 396.816803 -460.994080
-395.855957 459.622192 395.855957 -459.622192
-394.894989 458.202789 394.894989 -458.202789
-393.933960 463.828552 393.933960 -463.828552
-392.972809 464.481995 392.972809 -464.481995
-392.011536 459.367737 392.011536 -459.367737
-391.050201 459.767120 391.050201 -459.767120
-390.088745 460.671509 390.088745 -460.671509
-389.127197 458.959900 389.127197 -458.959900
-388.165558 458.216431 388.165558 -458.216431
-387.203796 456.333099 387.203796 -456.333099
-386.241943 451.741455 386.241943 -451.741455
-385.279999 457.155853 385.279999 -457.155853
-384.317963 452.377594 384.317963 -452.377594
-383.355804 452.395508 383.355804 -452.395508
-382.393555 450.756531 382.393555 -450.756531
-381.431213 445.499023 381.431213 -445.499023
-380.468750 443.130585 380.468750 -443.130585
-379.506195 447.913788 379.506195 -447.913788
-378.543549 447.038330 378.543549 -447.038330
-377.580811 447.977783 377.580811 -447.977783
-376.617950 446.540497 376.617950 -446.540497
-375.654999 448.678406 375.654999 -448.678406
-374.691956 453.678528 374.691956 -453.678528
-373.728790 448.420044 373.728790 -448.420044
-372.765564 445.906738 372.765564 -445.906738
-371.802185 438.599396 371.802185 -438.599396
-370.838745 436.000549 370.838745 -436.000549
-369.875214 432.848877 369.875214 -432.848877
-368.911560 431.065063 368.911560 -431.065063
-367.947815 426.488922 367.947815 -426.488922
-366.983948 425.785980 366.983948 -425.785980
-366.019989 426.550415 366.019989 -426.550415
-365.055939 425.440887 365.055939 -425.440887
-364.091797 419.475342 364.091797 -419.475342
-363.127563 424.280243 363.127563 -424.280243
-362.163208 421.451477 362.163208 -421.451477
-361.198761 419.285217 361.198761 -419.285217
-360.234192 417.755951 360.234192 -417.755951
-359.269562 418.644836 359.269562 -418.644836
-358.304810 418.219360 358.304810 -418.219360
-357.339935 416.730194 357.339935 -416.730194
-356.375000 421.339569 356.375000 -421.339569
-355.409943 416.869965 355.409943 -416.869965
-354.444794 416.407654 354.444794 -416.407654
-353.479553 420.661621 353.479553 -420.661621
-352.514191 420.389648 352.514191 -420.389648
-351.548737 417.779602 351.548737 -417.779602
-350.583191 420.368286 350.583191 -420.368286
-349.617554 418.213562 349.617554 -418.213562
-348.651794 417.769775 348.651794 -417.769775
-347.685944 417.800934 347.685944 -417.800934
-346.720001 416.277649 346.720001 -416.277649
-345.753937 416.498962 345.753937 -416.498962
-344.787811 418.514618 344.787811 -418.514618
-343.821564 417.662842 343.821564 -417.662842
-342.855194 418.770782 342.855194 -418.770782
-341.888763 421.639618 341.888763 -421.639618
-340.922211 416.581451 340.922211 -416.581451
-339.955536 412.062286 339.955536 -412.062286
-338.988800 416.855377 338.988800 -416.855377
-338.021942 412.183716 338.021942 -412.183716
-337.054993 411.854279 337.054993 -411.854279
-336.087952 411.476959 336.087952 -411.476959
-335.120789 406.713013 335.120789 -406.713013
-334.153564 406.873169 334.153564 -406.873169
-333.186188 410.210693 333.186188 -410.210693
-332.218750 409.564850 332.218750 -409.564850
-331.251190 408.510925 331.251190 -408.510925
-330.283539 406.893372 330.283539 -406.893372
-329.315796 408.398468 329.315796 -408.398468
-328.347961 403.207214 328.347961 -403.207214
-327.380005 409.353333 327.380005 -409.353333
-326.411957 412.069397 326.411957 -412.069397
-325.443787 408.923981 325.443787 -408.923981
-324.475555 408.725983 324.475555 -408.725983
-323.507202 410.199829 323.507202 -410.199829
-322.538757 409.344421 322.538757 -409.344421
-321.570190 412.233765 321.570190 -412.233765
-320.601562 411.764282 320.601562 -411.764282
-319.632812 409.114136 319.632812 -409.114136
-318.663940 411.029480 318.663940 -411.029480
-317.695007 408.402405 317.695007 -408.402405
-316.725952 410.224213 316.725952 -410.224213
-315.756805 405.023438 315.756805 -405.023438
-314.787537 407.514465 314.787537 -407.514465
-313.818207 404.742188 313.818207 -404.742188
-312.848755 404.828400 312.848755 -404.828400
-311.879211 399.629852 311.879211 -399.629852
-310.909546 399.713837 310.909546 -399.713837
-309.939789 399.161713 309.939789 -399.161713
-308.969940 399.958344 308.969940 -399.958344
-308.000000 395.484131 308.000000 -395.484131
-307.029938 393.014648 307.029938 -393.014648
-306.059814 392.266235 306.059814 -392.266235
-305.089539 390.000427 305.089539 -390.000427
-304.119202 392.957581 304.119202 -392.957581
-303.148743 390.531219 303.148743 -390.531219
-302.178192 388.909454 302.178192 -388.909454
-301.207550 392.403046 301.207550 -392.403046
-300.236786 393.974121 300.236786 -393.974121
-299.265961 389.968536 299.265961 -389.968536
-298.295013 391.736786 298.295013 -391.736786
-297.323944 388.951660 297.323944 -388.951660
-296.352814 387.808655 296.352814 -387.808655
-295.381561 389.625763 295.381561 -389.625763
-294.410187 387.626953 294.410187 -387.626953
-293.438751 386.173279 293.438751 -386.173279
-292.467194 386.643982 292.467194 -386.643982
-291.495544 380.723053 291.495544 -380.723053
-290.523804 379.110199 290.523804 -379.110199
-289.551941 374.387207 289.551941 -374.387207
-288.579987 375.082184 288.579987 -375.082184
-287.607941 371.931458 287.607941 -371.931458
-286.635803 371.835938 286.635803 -371.835938
-285.663544 370.554260 285.663544 -370.554260
-284.691193 370.435120 284.691193 -370.435120
-283.718750 371.970398 283.718750 -371.970398
-282.746216 368.566803 282.746216 -368.566803
-281.773560 369.531891 281.773560 -369.531891
-280.800812 374.138336 280.800812 -374.138336
-279.827942 375.531433 279.827942 -375.531433
-278.855011 373.464417 278.855011 -373.464417
-277.881958 373.186035 277.881958 -373.186035
-276.908813 369.195526 276.908813 -369.195526
-275.935547 370.730377 275.935547 -370.730377
-274.962189 372.460205 274.962189 -372.460205
-273.988739 372.569550 273.988739 -372.569550
-273.015198 363.835388 273.015198 -363.835388
-272.041565 365.365997 272.041565 -365.365997
-271.067810 363.902832 271.067810 -363.902832
-270.093964 367.215698 270.093964 -367.215698
-269.119995 365.043701 269.119995 -365.043701
-268.145935 366.660065 268.145935 -366.660065
-267.171814 360.294189 267.171814 -360.294189
-266.197540 365.452454 266.197540 -365.452454
-265.223206 361.508148 265.223206 -361.508148
-264.248749 356.252411 264.248749 -356.252411
-263.274200 358.748596 263.274200 -358.748596
-262.299561 356.084656 262.299561 -356.084656
-261.324799 356.505096 261.324799 -356.505096
-260.349945 358.243500 260.349945 -358.243500
-259.375000 356.691742 259.375000 -356.691742
-258.399963 357.061279 258.399963 -357.061279
-257.424805 352.251465 257.424805 -352.251465
-256.449554 354.599579 256.449554 -354.599579
-255.474197 349.062592 255.474197 -349.062592
-254.498749 348.637054 254.498749 -348.637054
-253.523193 343.131989 253.523193 -343.131989
-252.547546 341.010223 252.547546 -341.010223
-251.571808 339.249969 251.571808 -339.249969
-250.595947 339.216248 250.595947 -339.216248
-249.619995 338.664856 249.619995 -338.664856
-248.643951 336.699585 248.643951 -336.699585
-247.667801 334.733643 247.667801 -334.733643
-246.691544 331.387970 246.691544 -331.387970
-245.715195 331.204437 245.715195 -331.204437
-244.738754 330.025208 244.738754 -330.025208
-243.762207 333.187256 243.762207 -333.187256
-242.785553 334.087494 242.785553 -334.087494
-241.808807 332.605377 241.808807 -332.605377
-240.831955 330.693756 240.831955 -330.693756
-239.854996 326.630066 239.854996 -326.630066
-238.877945 326.369751 238.877945 -326.369751
-237.900803 326.521362 237.900803 -326.521362
-236.923553 326.747559 236.923553 -326.747559
-235.946198 326.259399 235.946198 -326.259399
-234.968750 322.034821 234.968750 -322.034821
-233.991196 322.671539 233.991196 -322.671539
-233.013550 322.398560 233.013550 -322.398560
-232.035797 317.201355 232.035797 -317.201355
-231.057953 317.722961 231.057953 -317.722961
-230.080002 316.001282 230.080002 -316.001282
-229.101944 317.163239 229.101944 -317.163239
-228.123795 320.039062 228.123795 -320.039062
-227.145554 320.864044 227.145554 -320.864044
-226.167206 318.161621 226.167206 -318.161621
-225.188751 317.273285 225.188751 -317.273285
-224.210205 316.011841 224.210205 -316.011841
-223.231552 314.784302 223.231552 -314.784302
-222.252808 311.149414 222.252808 -311.149414
-221.273956 312.768036 221.273956 -312.768036
-220.294998 305.521118 220.294998 -305.521118
-219.315948 307.045349 219.315948 -307.045349
-218.336792 304.863159 218.336792 -304.863159
-217.357544 303.611145 217.357544 -303.611145
-216.378204 302.019775 216.378204 -302.019775
-215.398743 301.155334 215.398743 -301.155334
-214.419205 299.336243 214.419205 -299.336243
-213.439545 300.104950 213.439545 -300.104950
-212.459793 297.905334 212.459793 -297.905334
-211.479950 298.692169 211.479950 -298.692169
-210.500000 294.600098 210.500000 -294.600098
-209.519943 294.741150 209.519943 -294.741150
-208.539795 291.442322 208.539795 -291.442322
-207.559555 289.346710 207.559555 -289.346710
-206.579193 291.029480 206.579193 -291.029480
-205.598755 291.069305 205.598755 -291.069305
-204.618195 287.351013 204.618195 -287.351013
-203.637543 288.309326 203.637543 -288.309326
-202.656799 285.260284 202.656799 -285.260284
-201.675949 287.815582 201.675949 -287.815582
-200.695007 290.578033 200.695007 -290.578033
-199.713943 291.439056 199.713943 -291.439056
-198.732803 292.908386 198.732803 -292.908386
-197.751556 291.199371 197.751556 -291.199371
-196.770203 288.450470 196.770203 -288.450470
-195.788757 285.962280 195.788757 -285.962280
-194.807205 287.289856 194.807205 -287.289856
-193.825546 286.811249 193.825546 -286.811249
-192.843796 287.655762 192.843796 -287.655762
-191.861954 291.172607 191.861954 -291.172607
-190.880005 284.228119 190.880005 -284.228119
-189.897949 288.302521 189.897949 -288.302521
-188.915802 284.315552 188.915802 -284.315552
-187.933548 285.873657 187.933548 -285.873657
-186.951202 289.603821 186.951202 -289.603821
-185.968750 286.912231 185.968750 -286.912231
-184.986206 285.935181 184.986206 -285.935181
-184.003555 286.390869 184.003555 -286.390869
-183.020798 285.024445 183.020798 -285.024445
-182.037949 285.389221 182.037949 -285.389221
-181.054993 286.272339 181.054993 -286.272339
-180.071945 285.132996 180.071945 -285.132996
-179.088806 280.725586 179.088806 -280.725586
-178.105545 277.072968 178.105545 -277.072968
-177.122192 277.033234 177.122192 -277.033234
-176.138748 277.869995 176.138748 -277.869995
-175.155197 278.406433 175.155197 -278.406433
-174.171555 276.470123 174.171555 -276.470123
-173.187805 271.747955 173.187805 -271.747955
-172.203949 273.008118 172.203949 -273.008118
-171.220001 270.207825 171.220001 -270.207825
-170.235947 271.279663 170.235947 -271.279663
-169.251801 270.144958 169.251801 -270.144958
-168.267548 271.676453 168.267548 -271.676453
-167.283203 270.429352 167.283203 -270.429352
-166.298752 268.808289 166.298752 -268.808289
-165.314194 267.652283 165.314194 -267.652283
-164.329544 269.188690 164.329544 -269.188690
-163.344803 268.709229 163.344803 -268.709229
-162.359955 268.415894 162.359955 -268.415894
-161.375000 266.145996 161.375000 -266.145996
-160.389954 268.777039 160.389954 -268.777039
-159.404800 270.249878 159.404800 -270.249878
-158.419556 273.146301 158.419556 -273.146301
-157.434204 274.548645 157.434204 -274.548645
-156.448746 274.765869 156.448746 -274.765869
-155.463196 273.633972 155.463196 -273.633972
-154.477554 274.748077 154.477554 -274.748077
-153.491806 277.881653 153.491806 -277.881653
-152.505951 279.647888 152.505951 -279.647888
-151.520004 278.854736 151.520004 -278.854736
-150.533951 283.388550 150.533951 -283.388550
-149.547806 278.630310 149.547806 -278.630310
-148.561554 279.621735 148.561554 -279.621735
-147.575195 283.731384 147.575195 -283.731384
-146.588745 287.319855 146.588745 -287.319855
-145.602203 282.569397 145.602203 -282.569397
-144.615555 282.136719 144.615555 -282.136719
-143.628799 283.193298 143.628799 -283.193298
-142.641953 283.505402 142.641953 -283.505402
-141.654999 282.178986 141.654999 -282.178986
-140.667953 285.514893 140.667953 -285.514893
-139.680801 284.149780 139.680801 -284.149780
-138.693542 287.234131 138.693542 -287.234131
-137.706207 286.641968 137.706207 -286.641968
-136.718750 287.564209 136.718750 -287.564209
-135.731201 285.786957 135.731201 -285.786957
-134.743546 289.026184 134.743546 -289.026184
-133.755798 287.668152 133.755798 -287.668152
-132.767944 286.941559 132.767944 -286.941559
-131.779999 287.575317 131.779999 -287.575317
-130.791946 287.600739 130.791946 -287.600739
-129.803802 287.945160 129.803802 -287.945160
-128.815552 286.100830 128.815552 -286.100830
-127.827202 284.890381 127.827202 -284.890381
-126.838753 286.224976 126.838753 -286.224976
-125.850197 284.033905 125.850197 -284.033905
-124.861549 280.692322 124.861549 -280.692322
-123.872803 280.090942 123.872803 -280.090942
-122.883949 276.279816 122.883949 -276.279816
-121.895004 279.270020 121.895004 -279.270020
-120.905952 278.848053 120.905952 -278.848053
-119.916801 275.613007 119.916801 -275.613007
-118.927551 273.941101 118.927551 -273.941101
-117.938202 274.879944 117.938202 -274.879944
-116.948746 276.140289 116.948746 -276.140289
-115.959198 275.120544 115.959198 -275.120544
-114.969551 275.144470 114.969551 -275.144470
-113.979797 276.292053 113.979797 -276.292053
-112.989952 276.998291 112.989952 -276.998291
-112.000000 279.970459 112.000000 -279.970459
-111.009949 278.893250 111.009949 -278.893250
-110.019798 281.319031 110.019798 -281.319031
-109.029549 278.066193 109.029549 -278.066193
-108.039200 278.594238 108.039200 -278.594238
-107.048752 279.385651 107.048752 -279.385651
-106.058197 280.745392 106.058197 -280.745392
-105.067551 279.660828 105.067551 -279.660828
-104.076797 280.969177 104.076797 -280.969177
-103.085953 279.499573 103.085953 -279.499573
-102.095001 275.340546 102.095001 -275.340546
-101.103951 273.791138 101.103951 -273.791138
-100.112801 271.160767 100.112801 -271.160767
-99.121552 272.286194 99.121552 -272.286194
-98.130203 274.899902 98.130203 -274.899902
-97.138748 270.616760 97.138748 -270.616760
-96.147202 273.990356 96.147202 -273.990356
-95.155548 274.314148 95.155548 -274.314148
-94.163803 270.618408 94.163803 -270.618408
-93.171951 270.601135 93.171951 -270.601135
-92.180000 265.414490 92.180000 -265.414490
-91.187950 269.493958 91.187950 -269.493958
-90.195801 269.738342 90.195801 -269.738342
-89.203552 265.992065 89.203552 -265.992065
-88.211197 260.597473 88.211197 -260.597473
-87.218750 260.945679 87.218750 -260.945679
-86.226196 260.674988 86.226196 -260.674988
-85.233551 257.271423 85.233551 -257.271423
-84.240799 257.176208 84.240799 -257.176208
-83.247948 258.354431 83.247948 -258.354431
-82.254997 256.534851 82.254997 -256.534851
-81.261948 251.729065 81.261948 -251.729065
-80.268799 252.772964 80.268799 -252.772964
-79.275551 254.105026 79.275551 -254.105026
-78.282196 251.899139 78.282196 -251.899139
-77.288750 249.953278 77.288750 -249.953278
-76.295197 250.090149 76.295197 -250.090149
-75.301552 249.498840 75.301552 -249.498840
-74.307800 249.453979 74.307800 -249.453979
-73.313950 249.283142 73.313950 -249.283142
-72.320000 248.972321 72.320000 -248.972321
-71.325951 247.424438 71.325951 -247.424438
-70.331802 248.425797 70.331802 -248.425797
-69.337547 248.800476 69.337547 -248.800476
-68.343201 246.520050 68.343201 -246.520050
-67.348747 246.371902 67.348747 -246.371902
-66.354202 244.006363 66.354202 -244.006363
-65.359550 247.365051 65.359550 -247.365051
-64.364799 239.910385 64.364799 -239.910385
-63.369949 240.441910 63.369949 -240.441910
-62.375000 239.964294 62.375000 -239.964294
-61.379951 237.381897 61.379951 -237.381897
-60.384800 237.731873 60.384800 -237.731873
-59.389549 235.835022 59.389549 -235.835022
-58.394199 234.560699 58.394199 -234.560699
-57.398750 238.000229 57.398750 -238.000229
-56.403198 233.337036 56.403198 -233.337036
-55.407551 233.426361 55.407551 -233.426361
-54.411800 236.306488 54.411800 -236.306488
-53.415951 236.125275 53.415951 -236.125275
-52.419998 239.247070 52.419998 -239.247070
-51.423950 236.066284 51.423950 -236.066284
-50.427799 235.576416 50.427799 -235.576416
-49.431549 234.580490 49.431549 -234.580490
-48.435200 234.620865 48.435200 -234.620865
-47.438751 235.231720 47.438751 -235.231720
-46.442200 231.509857 46.442200 -231.509857
-45.445549 230.074890 45.445549 -230.074890
-44.448799 229.338791 44.448799 -229.338791
-43.451950 228.641235 43.451950 -228.641235
-42.455002 228.232742 42.455002 -228.232742
-41.457951 226.919220 41.457951 -226.919220
-40.460800 227.483475 40.460800 -227.483475
-39.463551 224.531830 39.463551 -224.531830
-38.466202 225.718140 38.466202 -225.718140
-37.468750 224.377533 37.468750 -224.377533
-36.471199 228.442261 36.471199 -228.442261
-35.473549 223.822647 35.473549 -223.822647
-34.475800 227.843216 34.475800 -227.843216
-33.477951 226.164337 33.477951 -226.164337
-32.480000 231.795181 32.480000 -231.795181
-31.481949 227.181519 31.481949 -227.181519
-30.483799 229.290466 30.483799 -229.290466
-29.485550 225.944702 29.485550 -225.944702
-28.487200 230.739700 28.487200 -230.739700
-27.488750 227.997467 27.488750 -227.997467
-26.490200 226.600159 26.490200 -226.600159
-25.491550 224.191284 25.491550 -224.191284
-24.492800 227.825974 24.492800 -227.825974
-23.493950 222.923615 23.493950 -222.923615
-22.494999 223.077499 22.494999 -223.077499
-21.495949 219.964157 21.495949 -219.964157
-20.496799 227.138992 20.496799 -227.138992
-19.497551 204.705872 19.497551 -204.705872
-18.498199 235.215302 18.498199 -235.215302
-17.498749 218.484085 17.498749 -218.484085
-16.499199 221.830368 16.499199 -221.830368
-15.499550 218.268433 15.499550 -218.268433
-14.499800 218.738037 14.499800 -218.738037
-13.499950 216.111694 13.499950 -216.111694
-12.500000 212.934235 12.500000 -212.934235
-11.499950 211.219864 11.499950 -211.219864
-10.499800 206.383209 10.499800 -206.383209
-9.499550 203.666168 9.499550 -203.666168
-8.499200 206.046021 8.499200 -206.046021
-7.498750 207.832184 7.498750 -207.832184
-6.498200 205.576096 6.498200 -205.576096
-5.497550 205.665359 5.497550 -205.665359
-4.496800 204.798691 4.496800 -204.798691
-3.495950 206.228760 3.495950 -206.228760
-2.495000 202.151245 2.495000 -202.151245
-1.493950 198.656189 1.493950 -198.656189
-0.492800 201.191437 0.492800 -201.191437
0.508450 199.754639 -0.508450 -199.754639
1.509800 196.449234 -1.509800 -196.449234
2.511250 196.694244 -2.511250 -196.694244
3.512800 193.320312 -3.512800 -193.320312
4.514450 191.083359 -4.514450 -191.083359
5.516200 189.794708 -5.516200 -189.794708
6.518050 188.058594 -6.518050 -188.058594
7.520000 189.035629 -7.520000 -189.035629
8.522050 189.675476 -8.522050 -189.675476
9.524200 186.986740 -9.524200 -186.986740
10.526450 188.604034 -10.526450 -188.604034
11.528800 187.373825 -11.528800 -187.373825
12.531250 188.870804 -12.531250 -188.870804
13.533800 190.824982 -13.533800 -190.824982
14.536450 187.641815 -14.536450 -187.641815
15.539200 188.652710 -15.539200 -188.652710
16.542049 190.810684 -16.542049 -190.810684
17.545000 192.254089 -17.545000 -192.254089
18.548050 188.515686 -18.548050 -188.515686
19.551201 190.542892 -19.551201 -190.542892
20.554451 194.501678 -20.554451 -194.501678
21.557800 196.284821 -21.557800 -196.284821
22.561249 195.988403 -22.561249 -195.988403
23.564800 197.914459 -23.564800 -197.914459
24.568451 196.253799 -24.568451 -196.253799
25.572201 196.417465 -25.572201 -196.417465
26.576050 199.595810 -26.576050 -199.595810
27.580000 196.298462 -27.580000 -196.298462
28.584049 194.783463 -28.584049 -194.783463
29.588200 194.221558 -29.588200 -194.221558
30.592449 194.752899 -30.592449 -194.752899
31.596800 192.820557 -31.596800 -192.820557
32.601250 194.161133 -32.601250 -194.161133
33.605801 193.261948 -33.605801 -193.261948
34.610451 194.532776 -34.610451 -194.532776
35.615200 192.454041 -35.615200 -192.454041
36.620049 186.381088 -36.620049 -186.381088
37.625000 185.221985 -37.625000 -185.221985
38.630051 184.976669 -38.630051 -184.976669
39.635201 184.345490 -39.635201 -184.345490
40.640450 186.602936 -40.640450 -186.602936
41.645798 183.112717 -41.645798 -183.112717
42.651249 182.430527 -42.651249 -182.430527
43.656799 183.610565 -43.656799 -183.610565
44.662449 180.595490 -44.662449 -180.595490
45.668198 182.293625 -45.668198 -182.293625
46.674049 182.508606 -46.674049 -182.508606
47.680000 184.406464 -47.680000 -184.406464
48.686050 177.116455 -48.686050 -177.116455
49.692200 177.079498 -49.692200 -177.079498
50.698448 173.667572 -50.698448 -173.667572
51.704800 172.034744 -51.704800 -172.034744
52.711250 166.006104 -52.711250 -166.006104
53.717800 168.934677 -53.717800 -168.934677
54.724449 164.170639 -54.724449 -164.170639
55.731201 164.389099 -55.731201 -164.389099
56.738052 163.697357 -56.738052 -163.697357
57.744999 161.806946 -57.744999 -161.806946
58.752052 161.005432 -58.752052 -161.005432
59.759201 161.068634 -59.759201 -161.068634
60.766449 160.721497 -60.766449 -160.721497
61.773800 159.736847 -61.773800 -159.736847
62.781250 159.099152 -62.781250 -159.099152
63.788799 160.059479 -63.788799 -160.059479
64.796448 162.681641 -64.796448 -162.681641
65.804199 162.509613 -65.804199 -162.509613
66.812050 161.755188 -66.812050 -161.755188
67.820000 160.380737 -67.820000 -160.380737
68.828049 163.086609 -68.828049 -163.086609
69.836197 164.871017 -69.836197 -164.871017
70.844452 164.237274 -70.844452 -164.237274
71.852798 161.361694 -71.852798 -161.361694
72.861252 162.103577 -72.861252 -162.103577
73.869797 162.822083 -73.869797 -162.822083
74.878448 162.289093 -74.878448 -162.289093
75.887199 164.882019 -75.887199 -164.882019
76.896049 163.914215 -76.896049 -163.914215
77.904999 161.650116 -77.904999 -161.650116
78.914047 164.879211 -78.914047 -164.879211
79.923203 162.787537 -79.923203 -162.787537
80.932449 160.696320 -80.932449 -160.696320
81.941803 159.816498 -81.941803 -159.816498
82.951248 160.176056 -82.951248 -160.176056
83.960800 159.025543 -83.960800 -159.025543
84.970451 159.210510 -84.970451 -159.210510
85.980202 162.101685 -85.980202 -162.101685
86.990051 157.674927 -86.990051 -157.674927
88.000000 158.786728 -88.000000 -158.786728
89.010048 157.098785 -89.010048 -157.098785
90.020203 155.139313 -90.020203 -155.139313
91.030449 157.050507 -91.030449 -157.050507
92.040802 154.799194 -92.040802 -154.799194
93.051254 151.488007 -93.051254 -151.488007
94.061798 148.045837 -94.061798 -148.045837
95.072449 149.682724 -95.072449 -149.682724
96.083199 147.020859 -96.083199 -147.020859
97.094048 145.699905 -97.094048 -145.699905
98.104996 145.112152 -98.104996 -145.112152
99.116051 144.142029 -99.116051 -144.142029
100.127197 145.175507 -100.127197 -145.175507
101.138451 144.570251 -101.138451 -144.570251
102.149803 144.212280 -102.149803 -144.212280
103.161247 143.691025 -103.161247 -143.691025
104.172798 144.854736 -104.172798 -144.854736
105.184448 140.429581 -105.184448 -140.429581
106.196198 139.585602 -106.196198 -139.585602
107.208054 136.363632 -107.208054 -136.363632
108.220001 137.523361 -108.220001 -137.523361
109.232048 137.827393 -109.232048 -137.827393
110.244202 137.045471 -110.244202 -137.045471
111.256447 132.544128 -111.256447 -132.544128
112.268799 131.627869 -112.268799 -131.627869
113.281250 134.311432 -113.281250 -134.311432
114.293800 133.972015 -114.293800 -133.972015
115.306450 133.894501 -115.306450 -133.894501
116.319199 138.552429 -116.319199 -138.552429
117.332047 140.549515 -117.332047 -140.549515
118.345001 136.544128 -118.345001 -136.544128
119.358047 137.730988 -119.358047 -137.730988
120.371201 133.595001 -120.371201 -133.595001
121.384453 133.175323 -121.384453 -133.175323
122.397797 135.898026 -122.397797 -135.898026
123.411247 136.685425 -123.411247 -136.685425
124.424797 137.307648 -124.424797 -137.307648
125.438446 135.285492 -125.438446 -135.285492
126.452202 134.824677 -126.452202 -134.824677
127.466049 132.575623 -127.466049 -132.575623
128.479996 136.366806 -128.479996 -136.366806
129.494049 141.071716 -129.494049 -141.071716
130.508194 137.154663 -130.508194 -137.154663
131.522446 141.258255 -131.522446 -141.258255
132.536804 142.731567 -132.536804 -142.731567
133.551254 141.856628 -133.551254 -141.856628
134.565796 138.255020 -134.565796 -138.255020
135.580444 137.478973 -135.580444 -137.478973
136.595200 137.064789 -136.595200 -137.064789
137.610046 135.141907 -137.610046 -135.141907
138.625000 135.571106 -138.625000 -135.571106
139.640045 136.393509 -139.640045 -136.393509
140.655197 136.419922 -140.655197 -136.419922
141.670456 137.352051 -141.670456 -137.352051
142.685806 137.463333 -142.685806 -137.463333
143.701248 135.966125 -143.701248 -135.966125
144.716797 135.439407 -144.716797 -135.439407
145.732452 134.829834 -145.732452 -134.829834
146.748199 135.754700 -146.748199 -135.754700
147.764053 133.894867 -147.764053 -133.894867
148.779999 133.299988 -148.779999 -133.299988
149.796051 130.292664 -149.796051 -130.292664
150.812195 133.294220 -150.812195 -133.294220
151.828445 136.076965 -151.828445 -136.076965
152.844803 138.219635 -152.844803 -138.219635
153.861252 137.410614 -153.861252 -137.410614
154.877808 140.174133 -154.877808 -140.174133
155.894455 142.515717 -155.894455 -142.515717
156.911194 141.141998 -156.911194 -141.141998
157.928055 137.441681 -157.928055 -137.441681
158.945007 135.789719 -158.945007 -135.789719
159.962051 137.571747 -159.962051 -137.571747
160.979202 138.436676 -160.979202 -138.436676
161.996445 136.339554 -161.996445 -136.339554
163.013794 140.743561 -163.013794 -140.743561
164.031250 137.263611 -164.031250 -137.263611
165.048798 137.569214 -165.048798 -137.569214
166.066452 135.266235 -166.066452 -135.266235
167.084198 134.705933 -167.084198 -134.705933
168.102051 136.420197 -168.102051 -136.420197
169.119995 134.489807 -169.119995 -134.489807
170.138046 138.542007 -170.138046 -138.542007
171.156204 136.612000 -171.156204 -136.612000
172.174454 135.498413 -172.174454 -135.498413
173.192795 135.021820 -173.192795 -135.021820
174.211243 134.809845 -174.211243 -134.809845
175.229797 133.321777 -175.229797 -133.321777
176.248444 133.961075 -176.248444 -133.961075
177.267197 136.954453 -177.267197 -136.954453
178.286057 135.343796 -178.286057 -135.343796
179.304993 136.160172 -179.304993 -136.160172
180.324051 137.766205 -180.324051 -137.766205
181.343201 134.926544 -181.343201 -134.926544
182.362457 134.834579 -182.362457 -134.834579
183.381805 131.486969 -183.381805 -131.486969
184.401245 132.365417 -184.401245 -132.365417
185.420807 131.797577 -185.420807 -131.797577
186.440445 132.532333 -186.440445 -132.532333
187.460205 131.889435 -187.460205 -131.889435
188.480057 130.101562 -188.480057 -130.101562
189.500000 128.273071 -189.500000 -128.273071
190.520050 127.466194 -190.520050 -127.466194
191.540207 124.394661 -191.540207 -124.394661
192.560455 126.411537 -192.560455 -126.411537
193.580795 120.185669 -193.580795 -120.185669
194.601257 117.646904 -194.601257 -117.646904
195.621796 118.307610 -195.621796 -118.307610
196.642456 115.748810 -196.642456 -115.748810
197.663208 115.210289 -197.663208 -115.210289
198.684052 116.915665 -198.684052 -116.915665
199.705002 107.033028 -199.705002 -107.033028
200.726044 110.549126 -200.726044 -110.549126
201.747192 112.662605 -201.747192 -112.662605
202.768448 108.138969 -202.768448 -108.138969
203.789795 106.971474 -203.789795 -106.971474
204.811249 106.311157 -204.811249 -106.311157
205.832794 106.501877 -205.832794 -106.501877
206.854446 104.844215 -206.854446 -104.844215
207.876205 107.097267 -207.876205 -107.097267
208.898056 106.881943 -208.898056 -106.881943
209.919998 106.013557 -209.919998 -106.013557
210.942047 108.578339 -210.942047 -108.578339
211.964203 108.694550 -211.964203 -108.694550
212.986450 103.569679 -212.986450 -103.569679
214.008804 101.702477 -214.008804 -101.702477
215.031250 102.619293 -215.031250 -102.619293
216.053802 102.003479 -216.053802 -102.003479
217.076447 98.048660 -217.076447 -98.048660
218.099197 96.723518 -218.099197 -96.723518
219.122055 95.153519 -219.122055 -95.153519
220.145004 95.263145 -220.145004 -95.263145
221.168045 95.021469 -221.168045 -95.021469
222.191193 92.354347 -222.191193 -92.354347
223.214447 92.923767 -223.214447 -92.923767
224.237793 95.781143 -224.237793 -95.781143
225.261246 97.953125 -225.261246 -97.953125
226.284805 95.719872 -226.284805 -95.719872
227.308456 97.278656 -227.308456 -97.278656
228.332199 98.458809 -228.332199 -98.458809
229.356049 94.161743 -229.356049 -94.161743
230.380005 95.223106 -230.380005 -95.223106
231.404053 92.463493 -231.404053 -92.463493
232.428192 90.230927 -232.428192 -90.230927
233.452454 90.462471 -233.452454 -90.462471
234.476807 87.757828 -234.476807 -87.757828
235.501251 88.747658 -235.501251 -88.747658
236.525803 84.454315 -236.525803 -84.454315
237.550446 80.093605 -237.550446 -80.093605
238.575195 84.831528 -238.575195 -84.831528
239.600052 83.958557 -239.600052 -83.958557
240.625000 83.504387 -240.625000 -83.504387
241.650055 85.386497 -241.650055 -85.386497
242.675201 82.170532 -242.675201 -82.170532
243.700455 81.226219 -243.700455 -81.226219
244.725800 84.145760 -244.725800 -84.145760
245.751251 82.146568 -245.751251 -82.146568
246.776794 83.362854 -246.776794 -83.362854
247.802444 81.356377 -247.802444 -81.356377
248.828201 79.507713 -248.828201 -79.507713
249.854050 78.600517 -249.854050 -78.600517
250.880005 81.043739 -250.880005 -81.043739
251.906052 75.224358 -251.906052 -75.224358
252.932205 70.250145 -252.932205 -70.250145
253.958450 71.849411 -253.958450 -71.849411
254.984802 69.106064 -254.984802 -69.106064
256.011261 74.400383 -256.011261 -74.400383
257.037811 73.909210 -257.037811 -73.909210
258.064453 70.552124 -258.064453 -70.552124
259.091187 69.287422 -259.091187 -69.287422
260.118042 71.369797 -260.118042 -71.369797
261.144989 66.408653 -261.144989 -66.408653
262.172058 -99.816376 -262.172058 99.816376
263.199188 33.759094 -263.199188 -33.759094
264.226440 31.743256 -264.226440 -31.743256
265.253784 32.065033 -265.253784 -32.065033
266.281250 31.747101 -266.281250 -31.747101
267.308807 31.126984 -267.308807 -31.126984
268.336456 30.228516 -268.336456 -30.228516
269.364197 29.898163 -269.364197 -29.898163
270.392059 27.248779 -270.392059 -27.248779
271.420013 28.531677 -271.420013 -28.531677
272.448059 23.129059 -272.448059 -23.129059
273.476196 19.689789 -273.476196 -19.689789
274.504456 14.861816 -274.504456 -14.861816
275.532806 13.775726 -275.532806 -13.775726
276.561249 10.414246 -276.561249 -10.414246
277.589813 9.291107 -277.589813 -9.291107
278.618439 8.118927 -278.618439 -8.118927
279.647186 3.598816 -279.647186 -3.598816
280.676056 2.927795 -280.676056 -2.927795
281.704987 7.024719 -281.704987 -7.024719
282.734039 2.812927 -282.734039 -2.812927
283.763214 1.567108 -283.763214 -1.567108
284.792450 4.728790 -284.792450 -4.728790
285.821808 2.872070 -285.821808 -2.872070
286.851257 3.477661 -286.851257 -3.477661
287.880798 5.402863 -287.880798 -5.402863
288.910461 3.424927 -288.910461 -3.424927
289.940186 -0.206970 -289.940186 0.206970
290.970062 -3.466614 -290.970062 3.466614
292.000000 -2.590637 -292.000000 2.590637
293.030060 -4.401367 -293.030060 4.401367
294.060211 -8.623108 -294.060211 8.623108
295.090454 -9.522705 -295.090454 9.522705
296.120789 -5.587036 -296.120789 5.587036
297.151245 -11.150085 -297.151245 11.150085
298.181793 -22.343018 -298.181793 22.343018
299.212463 -19.704132 -299.212463 19.704132
300.243195 -20.625671 -300.243195 20.625671
301.274048 -19.823120 -301.274048 19.823120
302.304993 -18.808868 -302.304993 18.808868
303.336060 -19.314575 -303.336060 19.314575
304.367188 -28.624786 -304.367188 28.624786
305.398438 -34.121124 -305.398438 34.121124
306.429810 156.866760 -306.429810 -156.866760
307.461243 160.713898 -307.461243 -160.713898
308.492798 158.689362 -308.492798 -158.689362
309.524445 160.276672 -309.524445 -160.276672
310.556213 160.164612 -310.556213 -160.164612
311.588043 156.648987 -311.588043 -156.648987
312.619995 -53.682068 -312.619995 53.682068
313.652039 -54.643524 -313.652039 54.643524
314.684204 -51.453979 -314.684204 51.453979
315.716461 -51.203674 -315.716461 51.203674
316.748810 -180.954315 -316.748810 180.954315
317.781250 -45.353394 -317.781250 45.353394
318.813812 51.883667 -318.813812 -51.883667
319.846436 48.558533 -319.846436 -48.558533
320.879211 -86.144592 -320.879211 86.144592
321.912048 -85.615906 -321.912048 85.615906
322.945007 -70.615540 -322.945007 70.615540
323.978058 -69.911926 -323.978058 69.911926
325.011200 -131.051880 -325.011200 131.051880
326.044464 -136.523987 -326.044464 136.523987
327.077789 -135.325867 -327.077789 135.325867
328.111237 -135.031128 -328.111237 135.031128
329.144806 -138.526062 -329.144806 138.526062
330.178436 -139.769958 -330.178436 139.769958
331.212189 -139.512390 -331.212189 139.512390
332.246063 -139.130310 -332.246063 139.130310
333.279999 -143.073364 -333.279999 143.073364
334.314056 -141.674622 -334.314056 141.674622
335.348206 -138.558105 -335.348206 138.558105
336.382446 -145.224792 -336.382446 145.224792
337.416809 -127.125793 -337.416809 127.125793
338.451263 -127.473450 -338.451263 127.473450
339.485809 -128.604797 -339.485809 128.604797
340.520447 -130.948792 -340.520447 130.948792
341.555206 -511.303864 -341.555206 511.303864
342.590057 -498.352936 -342.590057 498.352936
343.625000 -419.107849 -343.625000 419.107849
344.660065 -412.321960 -344.660065 412.321960
345.695190 -414.286072 -345.695190 414.286072
346.730438 -414.933075 -346.730438 414.933075
347.765808 -416.010803 -347.765808 416.010803
348.801239 -414.041626 -348.801239 414.041626
349.836792 -416.970673 -349.836792 416.970673
350.872437 -419.244965 -350.872437 419.244965
351.908203 -415.016022 -351.908203 415.016022
352.944061 -415.038635 -352.944061 415.038635
353.980011 -410.056732 -353.980011 410.056732
355.016052 -414.150940 -355.016052 414.150940
356.052185 -409.108734 -356.052185 409.108734
357.088440 -412.442169 -357.088440 412.442169
358.124786 -413.311646 -358.124786 413.311646
359.161255 -411.238831 -359.161255 411.238831
360.197815 -416.281677 -360.197815 416.281677
361.234436 -415.555023 -361.234436 415.555023
362.271210 -412.044098 -362.271210 412.044098
363.308044 -412.792236 -363.308044 412.792236
364.345001 -417.578400 -364.345001 417.578400
365.382050 -416.411011 -365.382050 416.411011
366.419189 -420.867035 -366.419189 420.867035
367.456451 -419.776733 -367.456451 419.776733
368.493805 -423.280426 -368.493805 423.280426
369.531250 -419.146027 -369.531250 419.146027
370.568787 -426.239594 -370.568787 426.239594
371.606445 -425.462036 -371.606445 425.462036
372.644196 -425.420837 -372.644196 425.420837
373.682037 -428.199158 -373.682037 428.199158
374.720001 -433.993103 -374.720001 433.993103
375.758057 -433.347626 -375.758057 433.347626
376.796204 -435.788391 -376.796204 435.788391
377.834442 -434.277405 -377.834442 434.277405
378.872803 -429.144440 -378.872803 429.144440
379.911255 -435.639801 -379.911255 435.639801
380.949799 -437.824585 -380.949799 437.824585
381.988464 -436.689453 -381.988464 436.689453
383.027191 -436.282959 -383.027191 436.282959
384.066040 -439.205597 -384.066040 439.205597
385.105011 -437.183929 -385.105011 437.183929
386.144043 -440.269836 -386.144043 440.269836
387.183197 -440.369354 -387.183197 440.369354
388.222443 -437.366486 -388.222443 437.366486
389.261810 -444.243530 -389.261810 444.243530
390.301239 -445.081940 -390.301239 445.081940
391.340790 -448.587555 -391.340790 448.587555
392.380463 -447.433136 -392.380463 447.433136
393.420197 -444.958405 -393.420197 444.958405
394.460052 -443.607452 -394.460052 443.607452
395.500000 -441.543335 -395.500000 441.543335
396.540039 -443.270081 -396.540039 443.270081
397.580200 -444.309082 -397.580200 444.309082
398.620453 -443.102203 -398.620453 443.102203
399.660797 -446.847015 -399.660797 446.847015
400.701263 -445.456146 -400.701263 445.456146
401.741791 -444.101898 -401.741791 444.101898
402.782440 -441.378937 -402.782440 441.378937
403.823212 -445.784119 -403.823212 445.784119
404.864044 -443.962769 -404.864044 443.962769
405.904999 -442.130951 -405.904999 442.130951
406.946045 -443.007935 -406.946045 443.007935
407.987213 -444.214996 -407.987213 444.214996
409.028442 -445.512665 -409.028442 445.512665
410.069794 -445.518738 -410.069794 445.518738
411.111237 -449.600464 -411.111237 449.600464
412.152802 -448.137573 -412.152802 448.137573
413.194458 -446.616638 -413.194458 446.616638
414.236206 -451.269379 -414.236206 451.269379
415.278046 -454.220154 -415.278046 454.220154
416.320007 -452.442505 -416.320007 452.442505
417.362061 -454.413788 -417.362061 454.413788
418.404205 -452.547943 -418.404205 452.547943
419.446442 -458.246796 -419.446442 458.246796
420.488800 -458.034729 -420.488800 458.034729
421.531250 -459.827545 -421.531250 459.827545
422.573792 -463.758850 -422.573792 463.758850
423.616455 -463.630615 -423.616455 463.630615
424.659210 -466.886383 -424.659210 466.886383
425.702057 -466.928772 -425.702057 466.928772
426.744995 -468.135376 -426.744995 468.135376
427.788055 -469.705353 -427.788055 469.705353
428.831207 -474.588013 -428.831207 474.588013
429.874451 -475.285675 -429.874451 475.285675
430.917786 -473.571777 -430.917786 473.571777
431.961243 -472.520874 -431.961243 472.520874
433.004791 -477.697510 -433.004791 477.697510
434.048462 -475.768890 -434.048462 475.768890
435.092194 -482.273468 -435.092194 482.273468
436.136047 -481.455536 -436.136047 481.455536
437.179993 -479.981232 -437.179993 479.981232
438.224060 -484.398285 -438.224060 484.398285
439.268188 -488.661957 -439.268188 488.661957
440.312439 -490.647614 -440.312439 490.647614
441.356812 -494.233582 -441.356812 494.233582
442.401245 -494.839539 -442.401245 494.839539
443.445801 -498.596863 -443.445801 498.596863
444.490448 -497.690460 -444.490448 497.690460
445.535187 -498.152405 -445.535187 498.152405
446.580048 -497.043823 -446.580048 497.043823
447.625000 -498.347626 -447.625000 498.347626
448.670044 -500.085815 -448.670044 500.085815
449.715210 -505.508850 -449.715210 505.508850
450.760437 -506.405334 -450.760437 506.405334
451.805786 -503.641846 -451.805786 503.641846
452.851257 -506.799622 -452.851257 506.799622
453.896790 -509.026733 -453.896790 509.026733
454.942444 -507.733582 -454.942444 507.733582
455.988190 -509.730011 -455.988190 509.730011
457.034058 -512.094910 -457.034058 512.094910
458.079987 -506.012909 -458.079987 506.012909
459.126038 -510.385437 -459.126038 510.385437
460.172211 -507.808655 -460.172211 507.808655
461.218445 -512.324951 -461.218445 512.324951
462.264801 -515.313110 -462.264801 515.313110
463.311249 -513.359985 -463.311249 513.359985
464.357788 -519.142334 -464.357788 519.142334
465.404449 -518.617676 -465.404449 518.617676
466.451202 -520.484375 -466.451202 520.484375
467.498047 -519.590881 -467.498047 519.590881
468.545013 -517.548889 -468.545013 517.548889
469.592041 -521.527039 -469.592041 521.527039
470.639191 -518.728516 -470.639191 518.728516
471.686462 -518.235229 -471.686462 518.235229
472.733795 -521.290649 -472.733795 521.290649
473.781250 -520.928589 -473.781250 520.928589
474.828796 -521.078430 -474.828796 521.078430
475.876465 -515.901306 -475.876465 515.901306
476.924194 -523.345947 -476.924194 523.345947
477.972046 -518.311279 -477.972046 518.311279
479.019989 -519.276733 -479.019989 519.276733
480.068054 -524.408630 -480.068054 524.408630
481.116211 -522.383850 -481.116211 522.383850
482.164459 -522.813293 -482.164459 522.813293
483.212799 -522.712280 -483.212799 522.712280
484.261261 -525.207825 -484.261261 525.207825
485.309814 -519.674072 -485.309814 519.674072
486.358459 -517.776489 -486.358459 517.776489
487.407196 -519.772400 -487.407196 519.772400
488.456055 -519.743469 -488.456055 519.743469
489.505005 -515.926392 -489.505005 515.926392
490.554047 -517.833069 -490.554047 517.833069
491.603210 -516.456726 -491.603210 516.456726
492.652435 -518.243652 -492.652435 518.243652
493.701813 -515.281677 -493.701813 515.281677
494.751251 -517.093018 -494.751251 517.093018
495.800812 -522.858154 -495.800812 522.858154
496.850464 -521.208679 -496.850464 521.208679
497.900208 -522.703003 -497.900208 522.703003
498.950043 -524.709717 -498.950043 524.709717
500.000000 -526.299194 -500.000000 526.299194
