# Supplementary material for: Spontaneous time-reversal symmetry breaking in twisted double bilayer graphene
Source: Nat Commun. 2022 Oct 29;13:6468. doi: 10.1038/s41467-022-34192-x (PMC9617879; doi:10.1038/s41467-022-34192-x)
Supplement: Supplementary file 2 — Source Data [file 41467_2022_34192_MOESM2_ESM.zip › Source_Data/Figure3/fig3a/Bpar_1000mT.txt]

-500.000000 nan 500.000000 nan
-499.049957 581.313965 499.049957 -581.313965
-498.099792 579.115051 498.099792 -579.115051
-497.149536 584.997192 497.149536 -584.997192
-496.199188 586.893127 496.199188 -586.893127
-495.248749 589.777649 495.248749 -589.777649
-494.298187 588.626343 494.298187 -588.626343
-493.347565 591.823242 493.347565 -591.823242
-492.396790 587.638428 492.396790 -587.638428
-491.445953 600.288208 491.445953 -600.288208
-490.494995 595.078857 490.494995 -595.078857
-489.543945 595.954407 489.543945 -595.954407
-488.592804 592.341248 488.592804 -592.341248
-487.641541 588.736755 487.641541 -588.736755
-486.690186 586.250244 486.690186 -586.250244
-485.738739 585.132324 485.738739 -585.132324
-484.787201 585.006836 484.787201 -585.006836
-483.835541 575.804199 483.835541 -575.804199
-482.883789 579.953125 482.883789 -579.953125
-481.931946 579.638733 481.931946 -579.638733
-480.980011 586.154297 480.980011 -586.154297
-480.027954 588.983887 480.027954 -588.983887
-479.075806 581.852905 479.075806 -581.852905
-478.123535 580.207581 478.123535 -580.207581
-477.171204 587.610352 477.171204 -587.610352
-476.218750 583.087891 476.218750 -583.087891
-475.266205 585.422302 475.266205 -585.422302
-474.313538 585.134949 474.313538 -585.134949
-473.360809 574.679626 473.360809 -574.679626
-472.407959 579.817627 472.407959 -579.817627
-471.454987 581.295288 471.454987 -581.295288
-470.501953 571.027588 470.501953 -571.027588
-469.548798 563.982849 469.548798 -563.982849
-468.595551 562.424438 468.595551 -562.424438
-467.642212 554.856506 467.642212 -554.856506
-466.688751 550.469666 466.688751 -550.469666
-465.735199 546.306519 465.735199 -546.306519
-464.781555 543.737793 464.781555 -543.737793
-463.827789 540.446533 463.827789 -540.446533
-462.873962 538.309509 462.873962 -538.309509
-461.920013 531.703186 461.920013 -531.703186
-460.965942 538.521057 460.965942 -538.521057
-460.011810 533.776489 460.011810 -533.776489
-459.057556 532.709106 459.057556 -532.709106
-458.103210 536.237305 458.103210 -536.237305
-457.148743 534.331055 457.148743 -534.331055
-456.194214 540.102661 456.194214 -540.102661
-455.239563 541.894958 455.239563 -541.894958
-454.284790 542.157593 454.284790 -542.157593
-453.329956 540.977539 453.329956 -540.977539
-452.375000 551.649780 452.375000 -551.649780
-451.419952 547.183289 451.419952 -547.183289
-450.464813 548.643860 450.464813 -548.643860
-449.509552 550.570435 449.509552 -550.570435
-448.554199 539.592896 448.554199 -539.592896
-447.598755 542.285156 447.598755 -542.285156
-446.643188 534.860596 446.643188 -534.860596
-445.687561 528.160400 445.687561 -528.160400
-444.731812 532.061768 444.731812 -532.061768
-443.775940 530.340942 443.775940 -530.340942
-442.820007 529.473999 442.820007 -529.473999
-441.863953 528.739197 441.863953 -528.739197
-440.907806 534.249329 440.907806 -534.249329
-439.951538 529.768188 439.951538 -529.768188
-438.995209 530.155029 438.995209 -530.155029
-438.038757 536.232666 438.038757 -536.232666
-437.082214 534.344910 437.082214 -534.344910
-436.125549 534.734497 436.125549 -534.734497
-435.168793 535.333740 435.168793 -535.333740
-434.211945 529.257690 434.211945 -529.257690
-433.255005 531.656067 433.255005 -531.656067
-432.297943 535.392456 432.297943 -535.392456
-431.340790 525.451172 431.340790 -525.451172
-430.383545 527.189819 430.383545 -527.189819
-429.426208 525.167480 429.426208 -525.167480
-428.468750 521.041382 428.468750 -521.041382
-427.511200 516.940918 427.511200 -516.940918
-426.553558 512.837036 426.553558 -512.837036
-425.595795 501.099365 425.595795 -501.099365
-424.637939 494.145203 424.637939 -494.145203
-423.679993 491.052307 423.679993 -491.052307
-422.721954 488.746582 422.721954 -488.746582
-421.763794 489.447479 421.763794 -489.447479
-420.805542 488.990112 420.805542 -488.990112
-419.847198 481.200562 419.847198 -481.200562
-418.888763 486.827209 418.888763 -486.827209
-417.930206 485.001038 417.930206 -485.001038
-416.971558 483.222412 416.971558 -483.222412
-416.012787 491.236633 416.012787 -491.236633
-415.053955 488.156769 415.053955 -488.156769
-414.095001 479.205170 414.095001 -479.205170
-413.135956 479.390747 413.135956 -479.390747
-412.176788 482.444611 412.176788 -482.444611
-411.217560 483.192413 411.217560 -483.192413
-410.258209 487.728668 410.258209 -487.728668
-409.298737 489.326294 409.298737 -489.326294
-408.339203 485.819946 408.339203 -485.819946
-407.379547 485.532471 407.379547 -485.532471
-406.419800 488.935364 406.419800 -488.935364
-405.459961 491.103027 405.459961 -491.103027
-404.500000 490.728363 404.500000 -490.728363
-403.539948 490.734070 403.539948 -490.734070
-402.579803 492.656006 402.579803 -492.656006
-401.619537 492.657135 401.619537 -492.657135
-400.659210 491.143677 400.659210 -491.143677
-399.698761 488.382629 399.698761 -488.382629
-398.738190 488.514130 398.738190 -488.514130
-397.777557 487.020874 397.777557 -487.020874
-396.816803 485.014771 396.816803 -485.014771
-395.855957 488.588257 395.855957 -488.588257
-394.894989 486.154175 394.894989 -486.154175
-393.933960 486.233582 393.933960 -486.233582
-392.972809 482.974762 392.972809 -482.974762
-392.011536 477.510376 392.011536 -477.510376
-391.050201 473.949921 391.050201 -473.949921
-390.088745 476.879761 390.088745 -476.879761
-389.127197 470.355774 389.127197 -470.355774
-388.165558 468.734406 388.165558 -468.734406
-387.203796 468.799316 387.203796 -468.799316
-386.241943 470.290283 386.241943 -470.290283
-385.279999 471.033386 385.279999 -471.033386
-384.317963 467.166016 384.317963 -467.166016
-383.355804 461.077515 383.355804 -461.077515
-382.393555 463.556183 382.393555 -463.556183
-381.431213 461.969421 381.431213 -461.969421
-380.468750 458.072754 380.468750 -458.072754
-379.506195 453.820740 379.506195 -453.820740
-378.543549 454.955872 378.543549 -454.955872
-377.580811 452.916260 377.580811 -452.916260
-376.617950 442.040497 376.617950 -442.040497
-375.654999 441.071960 375.654999 -441.071960
-374.691956 442.831604 374.691956 -442.831604
-373.728790 434.334839 373.728790 -434.334839
-372.765564 439.664368 372.765564 -439.664368
-371.802185 433.015991 371.802185 -433.015991
-370.838745 440.883270 370.838745 -440.883270
-369.875214 438.427856 369.875214 -438.427856
-368.911560 437.707367 368.911560 -437.707367
-367.947815 440.279633 367.947815 -440.279633
-366.983948 443.282227 366.983948 -443.282227
-366.019989 439.652954 366.019989 -439.652954
-365.055939 441.051941 365.055939 -441.051941
-364.091797 441.730530 364.091797 -441.730530
-363.127563 451.499329 363.127563 -451.499329
-362.163208 453.784058 362.163208 -453.784058
-361.198761 451.483856 361.198761 -451.483856
-360.234192 450.252380 360.234192 -450.252380
-359.269562 453.307922 359.269562 -453.307922
-358.304810 446.579468 358.304810 -446.579468
-357.339935 449.107025 357.339935 -449.107025
-356.375000 444.934967 356.375000 -444.934967
-355.409943 441.199493 355.409943 -441.199493
-354.444794 442.141632 354.444794 -442.141632
-353.479553 442.195679 353.479553 -442.195679
-352.514191 438.689117 352.514191 -438.689117
-351.548737 442.205170 351.548737 -442.205170
-350.583191 441.976318 350.583191 -441.976318
-349.617554 438.221191 349.617554 -438.221191
-348.651794 441.044617 348.651794 -441.044617
-347.685944 436.778320 347.685944 -436.778320
-346.720001 433.692230 346.720001 -433.692230
-345.753937 440.491394 345.753937 -440.491394
-344.787811 438.259491 344.787811 -438.259491
-343.821564 438.670532 343.821564 -438.670532
-342.855194 448.181946 342.855194 -448.181946
-341.888763 441.731384 341.888763 -441.731384
-340.922211 442.200378 340.922211 -442.200378
-339.955536 450.428192 339.955536 -450.428192
-338.988800 444.473145 338.988800 -444.473145
-338.021942 447.976318 338.021942 -447.976318
-337.054993 446.858734 337.054993 -446.858734
-336.087952 444.395050 336.087952 -444.395050
-335.120789 444.767822 335.120789 -444.767822
-334.153564 445.775116 334.153564 -445.775116
-333.186188 442.844971 333.186188 -442.844971
-332.218750 447.008331 332.218750 -447.008331
-331.251190 445.067963 331.251190 -445.067963
-330.283539 440.469025 330.283539 -440.469025
-329.315796 443.346191 329.315796 -443.346191
-328.347961 441.413696 328.347961 -441.413696
-327.380005 436.551880 327.380005 -436.551880
-326.411957 447.692566 326.411957 -447.692566
-325.443787 444.171143 325.443787 -444.171143
-324.475555 442.819580 324.475555 -442.819580
-323.507202 442.804413 323.507202 -442.804413
-322.538757 440.736206 322.538757 -440.736206
-321.570190 431.519287 321.570190 -431.519287
-320.601562 437.274963 320.601562 -437.274963
-319.632812 431.696503 319.632812 -431.696503
-318.663940 431.089569 318.663940 -431.089569
-317.695007 432.300781 317.695007 -432.300781
-316.725952 433.938019 316.725952 -433.938019
-315.756805 436.445892 315.756805 -436.445892
-314.787537 436.792206 314.787537 -436.792206
-313.818207 427.197449 313.818207 -427.197449
-312.848755 426.952850 312.848755 -426.952850
-311.879211 431.802643 311.879211 -431.802643
-310.909546 426.535156 310.909546 -426.535156
-309.939789 427.121307 309.939789 -427.121307
-308.969940 431.033966 308.969940 -431.033966
-308.000000 426.844574 308.000000 -426.844574
-307.029938 424.516754 307.029938 -424.516754
-306.059814 424.806335 306.059814 -424.806335
-305.089539 419.816650 305.089539 -419.816650
-304.119202 418.366852 304.119202 -418.366852
-303.148743 427.123627 303.148743 -427.123627
-302.178192 425.983459 302.178192 -425.983459
-301.207550 419.353699 301.207550 -419.353699
-300.236786 419.454285 300.236786 -419.454285
-299.265961 414.743652 299.265961 -414.743652
-298.295013 413.097168 298.295013 -413.097168
-297.323944 417.207245 297.323944 -417.207245
-296.352814 413.490326 296.352814 -413.490326
-295.381561 415.956665 295.381561 -415.956665
-294.410187 413.828247 294.410187 -413.828247
-293.438751 410.749908 293.438751 -410.749908
-292.467194 406.929504 292.467194 -406.929504
-291.495544 404.061768 291.495544 -404.061768
-290.523804 407.248230 290.523804 -407.248230
-289.551941 407.704224 289.551941 -407.704224
-288.579987 406.377289 288.579987 -406.377289
-287.607941 405.115326 287.607941 -405.115326
-286.635803 406.992096 286.635803 -406.992096
-285.663544 401.823059 285.663544 -401.823059
-284.691193 399.124237 284.691193 -399.124237
-283.718750 398.573853 283.718750 -398.573853
-282.746216 404.102905 282.746216 -404.102905
-281.773560 402.985962 281.773560 -402.985962
-280.800812 407.724762 280.800812 -407.724762
-279.827942 404.480896 279.827942 -404.480896
-278.855011 404.899963 278.855011 -404.899963
-277.881958 403.583374 277.881958 -403.583374
-276.908813 402.136078 276.908813 -402.136078
-275.935547 408.472900 275.935547 -408.472900
-274.962189 402.743896 274.962189 -402.743896
-273.988739 407.313904 273.988739 -407.313904
-273.015198 406.666321 273.015198 -406.666321
-272.041565 400.652069 272.041565 -400.652069
-271.067810 403.537689 271.067810 -403.537689
-270.093964 407.245300 270.093964 -407.245300
-269.119995 396.869507 269.119995 -396.869507
-268.145935 403.052673 268.145935 -403.052673
-267.171814 402.186768 267.171814 -402.186768
-266.197540 402.884888 266.197540 -402.884888
-265.223206 400.795105 265.223206 -400.795105
-264.248749 405.493011 264.248749 -405.493011
-263.274200 401.185120 263.274200 -401.185120
-262.299561 410.201294 262.299561 -410.201294
-261.324799 406.314240 261.324799 -406.314240
-260.349945 402.619690 260.349945 -402.619690
-259.375000 408.804718 259.375000 -408.804718
-258.399963 407.499817 258.399963 -407.499817
-257.424805 394.883392 257.424805 -394.883392
-256.449554 395.436584 256.449554 -395.436584
-255.474197 395.701996 255.474197 -395.701996
-254.498749 388.628754 254.498749 -388.628754
-253.523193 391.324890 253.523193 -391.324890
-252.547546 383.770691 252.547546 -383.770691
-251.571808 381.618652 251.571808 -381.618652
-250.595947 377.376221 250.595947 -377.376221
-249.619995 375.009552 249.619995 -375.009552
-248.643951 369.786865 248.643951 -369.786865
-247.667801 367.289917 247.667801 -367.289917
-246.691544 362.444458 246.691544 -362.444458
-245.715195 360.803131 245.715195 -360.803131
-244.738754 358.567871 244.738754 -358.567871
-243.762207 356.071472 243.762207 -356.071472
-242.785553 355.784058 242.785553 -355.784058
-241.808807 354.826050 241.808807 -354.826050
-240.831955 343.582001 240.831955 -343.582001
-239.854996 347.831635 239.854996 -347.831635
-238.877945 350.175354 238.877945 -350.175354
-237.900803 351.050659 237.900803 -351.050659
-236.923553 346.095367 236.923553 -346.095367
-235.946198 349.780243 235.946198 -349.780243
-234.968750 345.412292 234.968750 -345.412292
-233.991196 346.233398 233.991196 -346.233398
-233.013550 350.555603 233.013550 -350.555603
-232.035797 347.182800 232.035797 -347.182800
-231.057953 350.118408 231.057953 -350.118408
-230.080002 351.786530 230.080002 -351.786530
-229.101944 348.218384 229.101944 -348.218384
-228.123795 348.550812 228.123795 -348.550812
-227.145554 359.185211 227.145554 -359.185211
-226.167206 355.023438 226.167206 -355.023438
-225.188751 355.729187 225.188751 -355.729187
-224.210205 358.427551 224.210205 -358.427551
-223.231552 355.262817 223.231552 -355.262817
-222.252808 360.328522 222.252808 -360.328522
-221.273956 364.362701 221.273956 -364.362701
-220.294998 361.110291 220.294998 -361.110291
-219.315948 362.245697 219.315948 -362.245697
-218.336792 365.038940 218.336792 -365.038940
-217.357544 366.763062 217.357544 -366.763062
-216.378204 366.924561 216.378204 -366.924561
-215.398743 374.498352 215.398743 -374.498352
-214.419205 374.002747 214.419205 -374.002747
-213.439545 379.485443 213.439545 -379.485443
-212.459793 380.778595 212.459793 -380.778595
-211.479950 382.050018 211.479950 -382.050018
-210.500000 384.227234 210.500000 -384.227234
-209.519943 383.527222 209.519943 -383.527222
-208.539795 384.039154 208.539795 -384.039154
-207.559555 382.307007 207.559555 -382.307007
-206.579193 382.075592 206.579193 -382.075592
-205.598755 378.364716 205.598755 -378.364716
-204.618195 379.821503 204.618195 -379.821503
-203.637543 379.616272 203.637543 -379.616272
-202.656799 380.352112 202.656799 -380.352112
-201.675949 380.587372 201.675949 -380.587372
-200.695007 382.069000 200.695007 -382.069000
-199.713943 379.791382 199.713943 -379.791382
-198.732803 377.519012 198.732803 -377.519012
-197.751556 382.415527 197.751556 -382.415527
-196.770203 377.633606 196.770203 -377.633606
-195.788757 376.253326 195.788757 -376.253326
-194.807205 374.203247 194.807205 -374.203247
-193.825546 363.632263 193.825546 -363.632263
-192.843796 364.482208 192.843796 -364.482208
-191.861954 363.307892 191.861954 -363.307892
-190.880005 359.239685 190.880005 -359.239685
-189.897949 359.080994 189.897949 -359.080994
-188.915802 365.131775 188.915802 -365.131775
-187.933548 354.415833 187.933548 -354.415833
-186.951202 359.273743 186.951202 -359.273743
-185.968750 361.084930 185.968750 -361.084930
-184.986206 360.274414 184.986206 -360.274414
-184.003555 361.259705 184.003555 -361.259705
-183.020798 358.933655 183.020798 -358.933655
-182.037949 354.314575 182.037949 -354.314575
-181.054993 362.253296 181.054993 -362.253296
-180.071945 359.461426 180.071945 -359.461426
-179.088806 364.442017 179.088806 -364.442017
-178.105545 365.617493 178.105545 -365.617493
-177.122192 360.165955 177.122192 -360.165955
-176.138748 358.712311 176.138748 -358.712311
-175.155197 360.058838 175.155197 -360.058838
-174.171555 358.341827 174.171555 -358.341827
-173.187805 361.385376 173.187805 -361.385376
-172.203949 360.978394 172.203949 -360.978394
-171.220001 361.616364 171.220001 -361.616364
-170.235947 366.225067 170.235947 -366.225067
-169.251801 367.337982 169.251801 -367.337982
-168.267548 368.903992 168.267548 -368.903992
-167.283203 372.691711 167.283203 -372.691711
-166.298752 377.517578 166.298752 -377.517578
-165.314194 375.126984 165.314194 -375.126984
-164.329544 381.989838 164.329544 -381.989838
-163.344803 383.543579 163.344803 -383.543579
-162.359955 382.578979 162.359955 -382.578979
-161.375000 378.876404 161.375000 -378.876404
-160.389954 375.125153 160.389954 -375.125153
-159.404800 374.628723 159.404800 -374.628723
-158.419556 375.071167 158.419556 -375.071167
-157.434204 374.858398 157.434204 -374.858398
-156.448746 375.433838 156.448746 -375.433838
-155.463196 379.489868 155.463196 -379.489868
-154.477554 382.554199 154.477554 -382.554199
-153.491806 374.332977 153.491806 -374.332977
-152.505951 373.668549 152.505951 -373.668549
-151.520004 372.209229 151.520004 -372.209229
-150.533951 369.503662 150.533951 -369.503662
-149.547806 372.971985 149.547806 -372.971985
-148.561554 373.882385 148.561554 -373.882385
-147.575195 371.749176 147.575195 -371.749176
-146.588745 371.000854 146.588745 -371.000854
-145.602203 367.856689 145.602203 -367.856689
-144.615555 369.343506 144.615555 -369.343506
-143.628799 367.377991 143.628799 -367.377991
-142.641953 360.277863 142.641953 -360.277863
-141.654999 355.536224 141.654999 -355.536224
-140.667953 356.636383 140.667953 -356.636383
-139.680801 348.907684 139.680801 -348.907684
-138.693542 347.906921 138.693542 -347.906921
-137.706207 351.138885 137.706207 -351.138885
-136.718750 343.865021 136.718750 -343.865021
-135.731201 341.399445 135.731201 -341.399445
-134.743546 339.392120 134.743546 -339.392120
-133.755798 337.632538 133.755798 -337.632538
-132.767944 334.143616 132.767944 -334.143616
-131.779999 332.344147 131.779999 -332.344147
-130.791946 328.190552 130.791946 -328.190552
-129.803802 328.954773 129.803802 -328.954773
-128.815552 327.898529 128.815552 -327.898529
-127.827202 325.049500 127.827202 -325.049500
-126.838753 325.418274 126.838753 -325.418274
-125.850197 321.426514 125.850197 -321.426514
-124.861549 325.179962 124.861549 -325.179962
-123.872803 321.025055 123.872803 -321.025055
-122.883949 317.634674 122.883949 -317.634674
-121.895004 319.636597 121.895004 -319.636597
-120.905952 321.099640 120.905952 -321.099640
-119.916801 319.859924 119.916801 -319.859924
-118.927551 325.391846 118.927551 -325.391846
-117.938202 326.423157 117.938202 -326.423157
-116.948746 323.335815 116.948746 -323.335815
-115.959198 320.277283 115.959198 -320.277283
-114.969551 325.350342 114.969551 -325.350342
-113.979797 319.494690 113.979797 -319.494690
-112.989952 320.247009 112.989952 -320.247009
-112.000000 319.241852 112.000000 -319.241852
-111.009949 312.409882 111.009949 -312.409882
-110.019798 314.645905 110.019798 -314.645905
-109.029549 313.628876 109.029549 -313.628876
-108.039200 310.443085 108.039200 -310.443085
-107.048752 314.074219 107.048752 -314.074219
-106.058197 310.927521 106.058197 -310.927521
-105.067551 311.387512 105.067551 -311.387512
-104.076797 309.483795 104.076797 -309.483795
-103.085953 309.277893 103.085953 -309.277893
-102.095001 303.355225 102.095001 -303.355225
-101.103951 302.987061 101.103951 -302.987061
-100.112801 301.255341 100.112801 -301.255341
-99.121552 297.351135 99.121552 -297.351135
-98.130203 297.565918 98.130203 -297.565918
-97.138748 294.457336 97.138748 -294.457336
-96.147202 294.803284 96.147202 -294.803284
-95.155548 297.281342 95.155548 -297.281342
-94.163803 296.879181 94.163803 -296.879181
-93.171951 298.353485 93.171951 -298.353485
-92.180000 298.689484 92.180000 -298.689484
-91.187950 294.104401 91.187950 -294.104401
-90.195801 296.184113 90.195801 -296.184113
-89.203552 299.559814 89.203552 -299.559814
-88.211197 295.239563 88.211197 -295.239563
-87.218750 296.246735 87.218750 -296.246735
-86.226196 298.459412 86.226196 -298.459412
-85.233551 297.284882 85.233551 -297.284882
-84.240799 300.467041 84.240799 -300.467041
-83.247948 301.170349 83.247948 -301.170349
-82.254997 296.305725 82.254997 -296.305725
-81.261948 297.329285 81.261948 -297.329285
-80.268799 296.098450 80.268799 -296.098450
-79.275551 293.843689 79.275551 -293.843689
-78.282196 298.219391 78.282196 -298.219391
-77.288750 296.387024 77.288750 -296.387024
-76.295197 298.640320 76.295197 -298.640320
-75.301552 297.199799 75.301552 -297.199799
-74.307800 293.359436 74.307800 -293.359436
-73.313950 288.586548 73.313950 -288.586548
-72.320000 291.560730 72.320000 -291.560730
-71.325951 286.750000 71.325951 -286.750000
-70.331802 284.106476 70.331802 -284.106476
-69.337547 286.343109 69.337547 -286.343109
-68.343201 285.200836 68.343201 -285.200836
-67.348747 280.374817 67.348747 -280.374817
-66.354202 284.488312 66.354202 -284.488312
-65.359550 279.753174 65.359550 -279.753174
-64.364799 287.671356 64.364799 -287.671356
-63.369949 286.025208 63.369949 -286.025208
-62.375000 290.681976 62.375000 -290.681976
-61.379951 291.664795 61.379951 -291.664795
-60.384800 291.406311 60.384800 -291.406311
-59.389549 291.047607 59.389549 -291.047607
-58.394199 288.614166 58.394199 -288.614166
-57.398750 286.010864 57.398750 -286.010864
-56.403198 281.379364 56.403198 -281.379364
-55.407551 278.593018 55.407551 -278.593018
-54.411800 279.198090 54.411800 -279.198090
-53.415951 279.660767 53.415951 -279.660767
-52.419998 278.089081 52.419998 -278.089081
-51.423950 276.368591 51.423950 -276.368591
-50.427799 277.847870 50.427799 -277.847870
-49.431549 276.797241 49.431549 -276.797241
-48.435200 277.754028 48.435200 -277.754028
-47.438751 272.725159 47.438751 -272.725159
-46.442200 277.047394 46.442200 -277.047394
-45.445549 271.600006 45.445549 -271.600006
-44.448799 265.763977 44.448799 -265.763977
-43.451950 269.933716 43.451950 -269.933716
-42.455002 269.880615 42.455002 -269.880615
-41.457951 273.480896 41.457951 -273.480896
-40.460800 271.037292 40.460800 -271.037292
-39.463551 267.479431 39.463551 -267.479431
-38.466202 272.328888 38.466202 -272.328888
-37.468750 267.604919 37.468750 -267.604919
-36.471199 264.130005 36.471199 -264.130005
-35.473549 260.969360 35.473549 -260.969360
-34.475800 266.408936 34.475800 -266.408936
-33.477951 261.188110 33.477951 -261.188110
-32.480000 258.731628 32.480000 -258.731628
-31.481949 261.067047 31.481949 -261.067047
-30.483799 261.255157 30.483799 -261.255157
-29.485550 263.824585 29.485550 -263.824585
-28.487200 262.678528 28.487200 -262.678528
-27.488750 258.340546 27.488750 -258.340546
-26.490200 256.041687 26.490200 -256.041687
-25.491550 258.280487 25.491550 -258.280487
-24.492800 256.384277 24.492800 -256.384277
-23.493950 255.152573 23.493950 -255.152573
-22.494999 252.751373 22.494999 -252.751373
-21.495949 249.084030 21.495949 -249.084030
-20.496799 256.449219 20.496799 -256.449219
-19.497551 257.312683 19.497551 -257.312683
-18.498199 256.734344 18.498199 -256.734344
-17.498749 254.303085 17.498749 -254.303085
-16.499199 254.743332 16.499199 -254.743332
-15.499550 250.735504 15.499550 -250.735504
-14.499800 249.375748 14.499800 -249.375748
-13.499950 252.918442 13.499950 -252.918442
-12.500000 248.292267 12.500000 -248.292267
-11.499950 243.115250 11.499950 -243.115250
-10.499800 238.944473 10.499800 -238.944473
-9.499550 239.634674 9.499550 -239.634674
-8.499200 234.676315 8.499200 -234.676315
-7.498750 231.034149 7.498750 -231.034149
-6.498200 226.368210 6.498200 -226.368210
-5.497550 215.121689 5.497550 -215.121689
-4.496800 212.741119 4.496800 -212.741119
-3.495950 213.118973 3.495950 -213.118973
-2.495000 209.717163 2.495000 -209.717163
-1.493950 203.837448 1.493950 -203.837448
-0.492800 197.798843 0.492800 -197.798843
0.508450 189.343781 -0.508450 -189.343781
1.509800 186.327713 -1.509800 -186.327713
2.511250 180.915253 -2.511250 -180.915253
3.512800 180.632553 -3.512800 -180.632553
4.514450 182.191498 -4.514450 -182.191498
5.516200 180.595337 -5.516200 -180.595337
6.518050 175.491318 -6.518050 -175.491318
7.520000 175.681519 -7.520000 -175.681519
8.522050 174.540833 -8.522050 -174.540833
9.524200 174.713074 -9.524200 -174.713074
10.526450 178.632401 -10.526450 -178.632401
11.528800 171.734253 -11.528800 -171.734253
12.531250 174.424622 -12.531250 -174.424622
13.533800 170.143127 -13.533800 -170.143127
14.536450 165.435593 -14.536450 -165.435593
15.539200 160.624176 -15.539200 -160.624176
16.542049 162.538574 -16.542049 -162.538574
17.545000 159.272339 -17.545000 -159.272339
18.548050 157.629410 -18.548050 -157.629410
19.551201 154.647491 -19.551201 -154.647491
20.554451 149.781219 -20.554451 -149.781219
21.557800 147.658524 -21.557800 -147.658524
22.561249 147.397278 -22.561249 -147.397278
23.564800 149.690521 -23.564800 -149.690521
24.568451 147.822037 -24.568451 -147.822037
25.572201 147.782867 -25.572201 -147.782867
26.576050 143.128143 -26.576050 -143.128143
27.580000 142.633072 -27.580000 -142.633072
28.584049 140.845459 -28.584049 -140.845459
29.588200 144.530060 -29.588200 -144.530060
30.592449 146.009293 -30.592449 -146.009293
31.596800 146.808121 -31.596800 -146.808121
32.601250 144.477142 -32.601250 -144.477142
33.605801 141.695007 -33.605801 -141.695007
34.610451 145.423538 -34.610451 -145.423538
35.615200 150.327271 -35.615200 -150.327271
36.620049 148.835571 -36.620049 -148.835571
37.625000 146.536041 -37.625000 -146.536041
38.630051 143.373230 -38.630051 -143.373230
39.635201 141.855286 -39.635201 -141.855286
40.640450 145.206436 -40.640450 -145.206436
41.645798 142.768829 -41.645798 -142.768829
42.651249 142.412140 -42.651249 -142.412140
43.656799 137.593491 -43.656799 -137.593491
44.662449 140.973129 -44.662449 -140.973129
45.668198 136.408691 -45.668198 -136.408691
46.674049 139.486404 -46.674049 -139.486404
47.680000 132.524872 -47.680000 -132.524872
48.686050 136.436966 -48.686050 -136.436966
49.692200 141.084091 -49.692200 -141.084091
50.698448 139.116394 -50.698448 -139.116394
51.704800 142.182175 -51.704800 -142.182175
52.711250 140.649780 -52.711250 -140.649780
53.717800 138.730225 -53.717800 -138.730225
54.724449 143.000931 -54.724449 -143.000931
55.731201 141.564682 -55.731201 -141.564682
56.738052 141.384537 -56.738052 -141.384537
57.744999 144.150238 -57.744999 -144.150238
58.752052 139.556213 -58.752052 -139.556213
59.759201 141.689362 -59.759201 -141.689362
60.766449 142.555939 -60.766449 -142.555939
61.773800 142.996750 -61.773800 -142.996750
62.781250 142.713364 -62.781250 -142.713364
63.788799 148.466675 -63.788799 -148.466675
64.796448 145.442673 -64.796448 -145.442673
65.804199 141.777496 -65.804199 -141.777496
66.812050 145.816528 -66.812050 -145.816528
67.820000 149.053467 -67.820000 -149.053467
68.828049 157.299133 -68.828049 -157.299133
69.836197 152.707520 -69.836197 -152.707520
70.844452 154.954681 -70.844452 -154.954681
71.852798 161.862045 -71.852798 -161.862045
72.861252 155.468323 -72.861252 -155.468323
73.869797 157.432922 -73.869797 -157.432922
74.878448 154.822250 -74.878448 -154.822250
75.887199 158.633820 -75.887199 -158.633820
76.896049 154.221222 -76.896049 -154.221222
77.904999 152.974426 -77.904999 -152.974426
78.914047 210.681396 -78.914047 -210.681396
79.923203 210.659470 -79.923203 -210.659470
80.932449 201.881104 -80.932449 -201.881104
81.941803 189.701965 -81.941803 -189.701965
82.951248 188.535095 -82.951248 -188.535095
83.960800 187.295151 -83.960800 -187.295151
84.970451 196.841278 -84.970451 -196.841278
85.980202 199.029541 -85.980202 -199.029541
86.990051 197.758057 -86.990051 -197.758057
88.000000 193.302261 -88.000000 -193.302261
89.010048 199.261093 -89.010048 -199.261093
90.020203 192.900497 -90.020203 -192.900497
91.030449 189.339478 -91.030449 -189.339478
92.040802 185.246216 -92.040802 -185.246216
93.051254 186.292664 -93.051254 -186.292664
94.061798 187.093994 -94.061798 -187.093994
95.072449 150.765381 -95.072449 -150.765381
96.083199 145.600128 -96.083199 -145.600128
97.094048 122.753708 -97.094048 -122.753708
98.104996 121.849396 -98.104996 -121.849396
99.116051 118.289238 -99.116051 -118.289238
100.127197 32.221924 -100.127197 -32.221924
101.138451 -68.352234 -101.138451 68.352234
102.149803 -123.295074 -102.149803 123.295074
103.161247 -134.179291 -103.161247 134.179291
104.172798 -146.109070 -104.172798 146.109070
105.184448 -142.312866 -105.184448 142.312866
106.196198 -138.420700 -106.196198 138.420700
107.208054 -134.664108 -107.208054 134.664108
108.220001 -172.254761 -108.220001 172.254761
109.232048 -199.643280 -109.232048 199.643280
110.244202 -242.278809 -110.244202 242.278809
111.256447 -243.081726 -111.256447 243.081726
112.268799 -242.501755 -112.268799 242.501755
113.281250 -248.068970 -113.281250 248.068970
114.293800 -254.096222 -114.293800 254.096222
115.306450 -261.125397 -115.306450 261.125397
116.319199 -259.838531 -116.319199 259.838531
117.332047 -256.591797 -117.332047 256.591797
118.345001 -262.802917 -118.345001 262.802917
119.358047 -261.500549 -119.358047 261.500549
120.371201 -287.156891 -120.371201 287.156891
121.384453 -291.546722 -121.384453 291.546722
122.397797 -290.611450 -122.397797 290.611450
123.411247 -290.881439 -123.411247 290.881439
124.424797 -299.620148 -124.424797 299.620148
125.438446 -298.245972 -125.438446 298.245972
126.452202 -299.621185 -126.452202 299.621185
127.466049 -306.607910 -127.466049 306.607910
128.479996 -308.520538 -128.479996 308.520538
129.494049 -307.412262 -129.494049 307.412262
130.508194 -311.186951 -130.508194 311.186951
131.522446 -319.251404 -131.522446 319.251404
132.536804 -315.482910 -132.536804 315.482910
133.551254 -324.042664 -133.551254 324.042664
134.565796 -324.090088 -134.565796 324.090088
135.580444 -328.358276 -135.580444 328.358276
136.595200 -328.534363 -136.595200 328.534363
137.610046 -369.720245 -137.610046 369.720245
138.625000 -369.070496 -138.625000 369.070496
139.640045 -370.919983 -139.640045 370.919983
140.655197 -369.036133 -140.655197 369.036133
141.670456 -373.190491 -141.670456 373.190491
142.685806 -374.886353 -142.685806 374.886353
143.701248 -371.564026 -143.701248 371.564026
144.716797 -375.790955 -144.716797 375.790955
145.732452 -376.923340 -145.732452 376.923340
146.748199 -376.350830 -146.748199 376.350830
147.764053 -374.585846 -147.764053 374.585846
148.779999 -374.610840 -148.779999 374.610840
149.796051 -375.232941 -149.796051 375.232941
150.812195 -373.564514 -150.812195 373.564514
151.828445 -371.571350 -151.828445 371.571350
152.844803 -373.802368 -152.844803 373.802368
153.861252 -379.868378 -153.861252 379.868378
154.877808 -380.796570 -154.877808 380.796570
155.894455 -376.760315 -155.894455 376.760315
156.911194 -377.920929 -156.911194 377.920929
157.928055 -375.715942 -157.928055 375.715942
158.945007 -370.867188 -158.945007 370.867188
159.962051 -367.877869 -159.962051 367.877869
160.979202 -368.560059 -160.979202 368.560059
161.996445 -369.192108 -161.996445 369.192108
163.013794 -362.735718 -163.013794 362.735718
164.031250 -361.786774 -164.031250 361.786774
165.048798 -360.229889 -165.048798 360.229889
166.066452 -355.197144 -166.066452 355.197144
167.084198 -354.388947 -167.084198 354.388947
168.102051 -354.676453 -168.102051 354.676453
169.119995 -360.327271 -169.119995 360.327271
170.138046 -358.647034 -170.138046 358.647034
171.156204 -362.970398 -171.156204 362.970398
172.174454 -362.898407 -172.174454 362.898407
173.192795 -362.559113 -173.192795 362.559113
174.211243 -364.609131 -174.211243 364.609131
175.229797 -360.121704 -175.229797 360.121704
176.248444 -361.736877 -176.248444 361.736877
177.267197 -360.163544 -177.267197 360.163544
178.286057 -362.306366 -178.286057 362.306366
179.304993 -356.337585 -179.304993 356.337585
180.324051 -358.842285 -180.324051 358.842285
181.343201 -358.262939 -181.343201 358.262939
182.362457 -356.823547 -182.362457 356.823547
183.381805 -365.587097 -183.381805 365.587097
184.401245 -362.298950 -184.401245 362.298950
185.420807 -363.994629 -185.420807 363.994629
186.440445 -364.090027 -186.440445 364.090027
187.460205 -368.968903 -187.460205 368.968903
188.480057 -372.961517 -188.480057 372.961517
189.500000 -370.631012 -189.500000 370.631012
190.520050 -376.916382 -190.520050 376.916382
191.540207 -379.186523 -191.540207 379.186523
192.560455 -375.875641 -192.560455 375.875641
193.580795 -383.489502 -193.580795 383.489502
194.601257 -384.212158 -194.601257 384.212158
195.621796 -380.269897 -195.621796 380.269897
196.642456 -384.777466 -196.642456 384.777466
197.663208 -384.067017 -197.663208 384.067017
198.684052 -378.841675 -198.684052 378.841675
199.705002 -386.083557 -199.705002 386.083557
200.726044 -383.152496 -200.726044 383.152496
201.747192 -381.334808 -201.747192 381.334808
202.768448 -381.283752 -202.768448 381.283752
203.789795 -386.453735 -203.789795 386.453735
204.811249 -383.817902 -204.811249 383.817902
205.832794 -376.890015 -205.832794 376.890015
206.854446 -375.835632 -206.854446 375.835632
207.876205 -376.831757 -207.876205 376.831757
208.898056 -365.303406 -208.898056 365.303406
209.919998 -366.969177 -209.919998 366.969177
210.942047 -368.390747 -210.942047 368.390747
211.964203 -365.109100 -211.964203 365.109100
212.986450 -360.520020 -212.986450 360.520020
214.008804 -360.245361 -214.008804 360.245361
215.031250 -357.691589 -215.031250 357.691589
216.053802 -354.995544 -216.053802 354.995544
217.076447 -354.576965 -217.076447 354.576965
218.099197 -352.244293 -218.099197 352.244293
219.122055 -356.211060 -219.122055 356.211060
220.145004 -352.173615 -220.145004 352.173615
221.168045 -351.539398 -221.168045 351.539398
222.191193 -350.383759 -222.191193 350.383759
223.214447 -351.803589 -223.214447 351.803589
224.237793 -348.483398 -224.237793 348.483398
225.261246 -347.649750 -225.261246 347.649750
226.284805 -346.653748 -226.284805 346.653748
227.308456 -345.656616 -227.308456 345.656616
228.332199 -349.710114 -228.332199 349.710114
229.356049 -346.257294 -229.356049 346.257294
230.380005 -346.743347 -230.380005 346.743347
231.404053 -352.435242 -231.404053 352.435242
232.428192 -349.953247 -232.428192 349.953247
233.452454 -351.151825 -233.452454 351.151825
234.476807 -348.388977 -234.476807 348.388977
235.501251 -350.692535 -235.501251 350.692535
236.525803 -353.677429 -236.525803 353.677429
237.550446 -352.855286 -237.550446 352.855286
238.575195 -355.777130 -238.575195 355.777130
239.600052 -358.456055 -239.600052 358.456055
240.625000 -360.104492 -240.625000 360.104492
241.650055 -363.356934 -241.650055 363.356934
242.675201 -366.705170 -242.675201 366.705170
243.700455 -370.270996 -243.700455 370.270996
244.725800 -373.763794 -244.725800 373.763794
245.751251 -381.107513 -245.751251 381.107513
246.776794 -384.396851 -246.776794 384.396851
247.802444 -383.605347 -247.802444 383.605347
248.828201 -390.331665 -248.828201 390.331665
249.854050 -391.572998 -249.854050 391.572998
250.880005 -394.043701 -250.880005 394.043701
251.906052 -397.422577 -251.906052 397.422577
252.932205 -401.079041 -252.932205 401.079041
253.958450 -403.563049 -253.958450 403.563049
254.984802 -406.089020 -254.984802 406.089020
256.011261 -406.048584 -256.011261 406.048584
257.037811 -403.415802 -257.037811 403.415802
258.064453 -409.588287 -258.064453 409.588287
259.091187 -405.317566 -259.091187 405.317566
260.118042 -397.996429 -260.118042 397.996429
261.144989 -399.464264 -261.144989 399.464264
262.172058 -396.468842 -262.172058 396.468842
263.199188 -397.865051 -263.199188 397.865051
264.226440 -400.416779 -264.226440 400.416779
265.253784 -402.775085 -265.253784 402.775085
266.281250 -401.496704 -266.281250 401.496704
267.308807 -400.867798 -267.308807 400.867798
268.336456 -402.631317 -268.336456 402.631317
269.364197 -402.864746 -269.364197 402.864746
270.392059 -408.237793 -270.392059 408.237793
271.420013 -403.838104 -271.420013 403.838104
272.448059 -404.454529 -272.448059 404.454529
273.476196 -401.834015 -273.476196 401.834015
274.504456 -403.785828 -274.504456 403.785828
275.532806 -404.848694 -275.532806 404.848694
276.561249 -406.387756 -276.561249 406.387756
277.589813 -403.095337 -277.589813 403.095337
278.618439 -403.841705 -278.618439 403.841705
279.647186 -400.595551 -279.647186 400.595551
280.676056 -404.036652 -280.676056 404.036652
281.704987 -404.886383 -281.704987 404.886383
282.734039 -401.278961 -282.734039 401.278961
283.763214 -405.638184 -283.763214 405.638184
284.792450 -404.951416 -284.792450 404.951416
285.821808 -406.618958 -285.821808 406.618958
286.851257 -408.871094 -286.851257 408.871094
287.880798 -406.650238 -287.880798 406.650238
288.910461 -407.960541 -288.910461 407.960541
289.940186 -411.888000 -289.940186 411.888000
290.970062 -413.816650 -290.970062 413.816650
292.000000 -415.417053 -292.000000 415.417053
293.030060 -416.453888 -293.030060 416.453888
294.060211 -415.037781 -294.060211 415.037781
295.090454 -411.716278 -295.090454 411.716278
296.120789 -410.714783 -296.120789 410.714783
297.151245 -414.871368 -297.151245 414.871368
298.181793 -417.277679 -298.181793 417.277679
299.212463 -423.842926 -299.212463 423.842926
300.243195 -417.071045 -300.243195 417.071045
301.274048 -423.144012 -301.274048 423.144012
302.304993 -426.119476 -302.304993 426.119476
303.336060 -421.398193 -303.336060 421.398193
304.367188 -421.737457 -304.367188 421.737457
305.398438 -422.391785 -305.398438 422.391785
306.429810 -427.320679 -306.429810 427.320679
307.461243 -426.625610 -307.461243 426.625610
308.492798 -430.319275 -308.492798 430.319275
309.524445 -430.925171 -309.524445 430.925171
310.556213 -434.669922 -310.556213 434.669922
311.588043 -431.929291 -311.588043 431.929291
312.619995 -433.349335 -312.619995 433.349335
313.652039 -433.069672 -313.652039 433.069672
314.684204 -433.241028 -314.684204 433.241028
315.716461 -426.103546 -315.716461 426.103546
316.748810 -427.886078 -316.748810 427.886078
317.781250 -428.935120 -317.781250 428.935120
318.813812 -431.317566 -318.813812 431.317566
319.846436 -435.229767 -319.846436 435.229767
320.879211 -441.101074 -320.879211 441.101074
321.912048 -441.247314 -321.912048 441.247314
322.945007 -443.158142 -322.945007 443.158142
323.978058 -439.724701 -323.978058 439.724701
325.011200 -438.373993 -325.011200 438.373993
326.044464 -441.537781 -326.044464 441.537781
327.077789 -435.719299 -327.077789 435.719299
328.111237 -440.820129 -328.111237 440.820129
329.144806 -440.764709 -329.144806 440.764709
330.178436 -441.491821 -330.178436 441.491821
331.212189 -441.635193 -331.212189 441.635193
332.246063 -447.054169 -332.246063 447.054169
333.279999 -446.695557 -333.279999 446.695557
334.314056 -447.271912 -334.314056 447.271912
335.348206 -449.412262 -335.348206 449.412262
336.382446 -447.216797 -336.382446 447.216797
337.416809 -444.229370 -337.416809 444.229370
338.451263 -445.732727 -338.451263 445.732727
339.485809 -441.018372 -339.485809 441.018372
340.520447 -438.837067 -340.520447 438.837067
341.555206 -444.859680 -341.555206 444.859680
342.590057 -437.562988 -342.590057 437.562988
343.625000 -439.211670 -343.625000 439.211670
344.660065 -436.992798 -344.660065 436.992798
345.695190 -436.826233 -345.695190 436.826233
346.730438 -437.895325 -346.730438 437.895325
347.765808 -436.756622 -347.765808 436.756622
348.801239 -436.018677 -348.801239 436.018677
349.836792 -435.646271 -349.836792 435.646271
350.872437 -438.742493 -350.872437 438.742493
351.908203 -439.836487 -351.908203 439.836487
352.944061 -436.806305 -352.944061 436.806305
353.980011 -437.682861 -353.980011 437.682861
355.016052 -440.449707 -355.016052 440.449707
356.052185 -442.783875 -356.052185 442.783875
357.088440 -440.501526 -357.088440 440.501526
358.124786 -450.787354 -358.124786 450.787354
359.161255 -451.078156 -359.161255 451.078156
360.197815 -451.947876 -360.197815 451.947876
361.234436 -452.735992 -361.234436 452.735992
362.271210 -447.889008 -362.271210 447.889008
363.308044 -443.842041 -363.308044 443.842041
364.345001 -445.816620 -364.345001 445.816620
365.382050 -441.918060 -365.382050 441.918060
366.419189 -443.131958 -366.419189 443.131958
367.456451 -440.644318 -367.456451 440.644318
368.493805 -436.493835 -368.493805 436.493835
369.531250 -444.955505 -369.531250 444.955505
370.568787 -436.915039 -370.568787 436.915039
371.606445 -435.033600 -371.606445 435.033600
372.644196 -439.219055 -372.644196 439.219055
373.682037 -442.402588 -373.682037 442.402588
374.720001 -435.579285 -374.720001 435.579285
375.758057 -438.759888 -375.758057 438.759888
376.796204 -443.171326 -376.796204 443.171326
377.834442 -443.728088 -377.834442 443.728088
378.872803 -452.320099 -378.872803 452.320099
379.911255 -454.816833 -379.911255 454.816833
380.949799 -456.929565 -380.949799 456.929565
381.988464 -456.400208 -381.988464 456.400208
383.027191 -461.072021 -383.027191 461.072021
384.066040 -456.971283 -384.066040 456.971283
385.105011 -464.072357 -385.105011 464.072357
386.144043 -463.953064 -386.144043 463.953064
387.183197 -468.898163 -387.183197 468.898163
388.222443 -468.290710 -388.222443 468.290710
389.261810 -469.570007 -389.261810 469.570007
390.301239 -470.247986 -390.301239 470.247986
391.340790 -474.078247 -391.340790 474.078247
392.380463 -475.635620 -392.380463 475.635620
393.420197 -472.823730 -393.420197 472.823730
394.460052 -474.934662 -394.460052 474.934662
395.500000 -479.573486 -395.500000 479.573486
396.540039 -481.228363 -396.540039 481.228363
397.580200 -485.055969 -397.580200 485.055969
398.620453 -484.134216 -398.620453 484.134216
399.660797 -487.151001 -399.660797 487.151001
400.701263 -485.424438 -400.701263 485.424438
401.741791 -489.122284 -401.741791 489.122284
402.782440 -490.365112 -402.782440 490.365112
403.823212 -489.178131 -403.823212 489.178131
404.864044 -486.728821 -404.864044 486.728821
405.904999 -488.408539 -405.904999 488.408539
406.946045 -483.139282 -406.946045 483.139282
407.987213 -486.548492 -407.987213 486.548492
409.028442 -485.362762 -409.028442 485.362762
410.069794 -483.777313 -410.069794 483.777313
411.111237 -479.740143 -411.111237 479.740143
412.152802 -484.659729 -412.152802 484.659729
413.194458 -487.001160 -413.194458 487.001160
414.236206 -484.593964 -414.236206 484.593964
415.278046 -482.905762 -415.278046 482.905762
416.320007 -482.708679 -416.320007 482.708679
417.362061 -481.584869 -417.362061 481.584869
418.404205 -483.935303 -418.404205 483.935303
419.446442 -480.027039 -419.446442 480.027039
420.488800 -483.949280 -420.488800 483.949280
421.531250 -482.808319 -421.531250 482.808319
422.573792 -484.158752 -422.573792 484.158752
423.616455 -483.720825 -423.616455 483.720825
424.659210 -480.208710 -424.659210 480.208710
425.702057 -487.089264 -425.702057 487.089264
426.744995 -489.283081 -426.744995 489.283081
427.788055 -490.974304 -427.788055 490.974304
428.831207 -494.810699 -428.831207 494.810699
429.874451 -499.378235 -429.874451 499.378235
430.917786 -506.991547 -430.917786 506.991547
431.961243 -507.997223 -431.961243 507.997223
433.004791 -517.045837 -433.004791 517.045837
434.048462 -519.192383 -434.048462 519.192383
435.092194 -522.057373 -435.092194 522.057373
436.136047 -520.822510 -436.136047 520.822510
437.179993 -524.077148 -437.179993 524.077148
438.224060 -521.607239 -438.224060 521.607239
439.268188 -530.367065 -439.268188 530.367065
440.312439 -525.470825 -440.312439 525.470825
441.356812 -528.885010 -441.356812 528.885010
442.401245 -528.277710 -442.401245 528.277710
443.445801 -519.092957 -443.445801 519.092957
444.490448 -520.753418 -444.490448 520.753418
445.535187 -525.142944 -445.535187 525.142944
446.580048 -520.193726 -446.580048 520.193726
447.625000 -522.995544 -447.625000 522.995544
448.670044 -524.849915 -448.670044 524.849915
449.715210 -533.318542 -449.715210 533.318542
450.760437 -535.975830 -450.760437 535.975830
451.805786 -535.047180 -451.805786 535.047180
452.851257 -538.706665 -452.851257 538.706665
453.896790 -537.595093 -453.896790 537.595093
454.942444 -536.372620 -454.942444 536.372620
455.988190 -541.787354 -455.988190 541.787354
457.034058 -536.867676 -457.034058 536.867676
458.079987 -537.565186 -458.079987 537.565186
459.126038 -530.368469 -459.126038 530.368469
460.172211 -528.923584 -460.172211 528.923584
461.218445 -533.898010 -461.218445 533.898010
462.264801 -528.930420 -462.264801 528.930420
463.311249 -529.610229 -463.311249 529.610229
464.357788 -527.712952 -464.357788 527.712952
465.404449 -533.437012 -465.404449 533.437012
466.451202 -533.278503 -466.451202 533.278503
467.498047 -535.046692 -467.498047 535.046692
468.545013 -535.461975 -468.545013 535.461975
469.592041 -544.020264 -469.592041 544.020264
470.639191 -545.117126 -470.639191 545.117126
471.686462 -549.415833 -471.686462 549.415833
472.733795 -553.465759 -472.733795 553.465759
473.781250 -559.992249 -473.781250 559.992249
474.828796 -563.690186 -474.828796 563.690186
475.876465 -567.458740 -475.876465 567.458740
476.924194 -568.917969 -476.924194 568.917969
477.972046 -571.122803 -477.972046 571.122803
479.019989 -577.752625 -479.019989 577.752625
480.068054 -572.270142 -480.068054 572.270142
481.116211 -575.192505 -481.116211 575.192505
482.164459 -578.644165 -482.164459 578.644165
483.212799 -573.466187 -483.212799 573.466187
484.261261 -576.459717 -484.261261 576.459717
485.309814 -569.738831 -485.309814 569.738831
486.358459 -573.246643 -486.358459 573.246643
487.407196 -575.030151 -487.407196 575.030151
488.456055 -574.788696 -488.456055 574.788696
489.505005 -580.466980 -489.505005 580.466980
490.554047 -583.715942 -490.554047 583.715942
491.603210 -588.631897 -491.603210 588.631897
492.652435 -580.588440 -492.652435 580.588440
493.701813 -588.035278 -493.701813 588.035278
494.751251 -589.451965 -494.751251 589.451965
495.800812 -577.855042 -495.800812 577.855042
496.850464 -584.588257 -496.850464 584.588257
497.900208 -578.445068 -497.900208 578.445068
498.950043 -579.106689 -498.950043 579.106689
500.000000 -580.872192 -500.000000 580.872192
