# Supplementary material for: Spontaneous time-reversal symmetry breaking in twisted double bilayer graphene
Source: Nat Commun. 2022 Oct 29;13:6468. doi: 10.1038/s41467-022-34192-x (PMC9617879; doi:10.1038/s41467-022-34192-x)
Supplement: Supplementary file 2 — Source Data [file 41467_2022_34192_MOESM2_ESM.zip › Source_Data/Figure3/fig3a/Bpar_2000mT.txt]

-500.000000 nan 500.000000 nan
-499.049957 544.902100 499.049957 -544.902100
-498.099792 537.129517 498.099792 -537.129517
-497.149536 538.865417 497.149536 -538.865417
-496.199188 525.695984 496.199188 -525.695984
-495.248749 523.904724 495.248749 -523.904724
-494.298187 520.002869 494.298187 -520.002869
-493.347565 518.540649 493.347565 -518.540649
-492.396790 518.342468 492.396790 -518.342468
-491.445953 511.137390 491.445953 -511.137390
-490.494995 513.469727 490.494995 -513.469727
-489.543945 513.418823 489.543945 -513.418823
-488.592804 514.297302 488.592804 -514.297302
-487.641541 517.446472 487.641541 -517.446472
-486.690186 518.202881 486.690186 -518.202881
-485.738739 526.844849 485.738739 -526.844849
-484.787201 526.666382 484.787201 -526.666382
-483.835541 540.288391 483.835541 -540.288391
-482.883789 545.651123 482.883789 -545.651123
-481.931946 544.968018 481.931946 -544.968018
-480.980011 554.036743 480.980011 -554.036743
-480.027954 555.089661 480.027954 -555.089661
-479.075806 557.198242 479.075806 -557.198242
-478.123535 559.019897 478.123535 -559.019897
-477.171204 566.795532 477.171204 -566.795532
-476.218750 561.079224 476.218750 -561.079224
-475.266205 562.805542 475.266205 -562.805542
-474.313538 563.037415 474.313538 -563.037415
-473.360809 562.903748 473.360809 -562.903748
-472.407959 556.706299 472.407959 -556.706299
-471.454987 561.314636 471.454987 -561.314636
-470.501953 548.201538 470.501953 -548.201538
-469.548798 544.807983 469.548798 -544.807983
-468.595551 535.031250 468.595551 -535.031250
-467.642212 528.243652 467.642212 -528.243652
-466.688751 527.278015 466.688751 -527.278015
-465.735199 524.777588 465.735199 -524.777588
-464.781555 520.847290 464.781555 -520.847290
-463.827789 518.219849 463.827789 -518.219849
-462.873962 515.077942 462.873962 -515.077942
-461.920013 511.820221 461.920013 -511.820221
-460.965942 509.965363 460.965942 -509.965363
-460.011810 508.363068 460.011810 -508.363068
-459.057556 514.608398 459.057556 -514.608398
-458.103210 515.094971 458.103210 -515.094971
-457.148743 513.857605 457.148743 -513.857605
-456.194214 514.054565 456.194214 -514.054565
-455.239563 516.723877 455.239563 -516.723877
-454.284790 509.061737 454.284790 -509.061737
-453.329956 505.951263 453.329956 -505.951263
-452.375000 497.301361 452.375000 -497.301361
-451.419952 499.233978 451.419952 -499.233978
-450.464813 496.544983 450.464813 -496.544983
-449.509552 489.024963 449.509552 -489.024963
-448.554199 487.079102 448.554199 -487.079102
-447.598755 480.420227 447.598755 -480.420227
-446.643188 475.579559 446.643188 -475.579559
-445.687561 474.374908 445.687561 -474.374908
-444.731812 468.630768 444.731812 -468.630768
-443.775940 464.286133 443.775940 -464.286133
-442.820007 470.238525 442.820007 -470.238525
-441.863953 470.356750 441.863953 -470.356750
-440.907806 468.350037 440.907806 -468.350037
-439.951538 467.139282 439.951538 -467.139282
-438.995209 474.018860 438.995209 -474.018860
-438.038757 478.059204 438.038757 -478.059204
-437.082214 485.565643 437.082214 -485.565643
-436.125549 483.477325 436.125549 -483.477325
-435.168793 476.144562 435.168793 -476.144562
-434.211945 474.470093 434.211945 -474.470093
-433.255005 481.115448 433.255005 -481.115448
-432.297943 472.402344 432.297943 -472.402344
-431.340790 477.637421 431.340790 -477.637421
-430.383545 476.169250 430.383545 -476.169250
-429.426208 475.635010 429.426208 -475.635010
-428.468750 485.564026 428.468750 -485.564026
-427.511200 481.705780 427.511200 -481.705780
-426.553558 484.996765 426.553558 -484.996765
-425.595795 493.101990 425.595795 -493.101990
-424.637939 502.348816 424.637939 -502.348816
-423.679993 502.772522 423.679993 -502.772522
-422.721954 504.488373 422.721954 -504.488373
-421.763794 512.539856 421.763794 -512.539856
-420.805542 514.374695 420.805542 -514.374695
-419.847198 513.602112 419.847198 -513.602112
-418.888763 517.174438 418.888763 -517.174438
-417.930206 514.884644 417.930206 -514.884644
-416.971558 515.024475 416.971558 -515.024475
-416.012787 513.727783 416.012787 -513.727783
-415.053955 512.813660 415.053955 -512.813660
-414.095001 519.192810 414.095001 -519.192810
-413.135956 518.706787 413.135956 -518.706787
-412.176788 511.456421 412.176788 -511.456421
-411.217560 514.195984 411.217560 -514.195984
-410.258209 517.328613 410.258209 -517.328613
-409.298737 523.090210 409.298737 -523.090210
-408.339203 524.524048 408.339203 -524.524048
-407.379547 529.171997 407.379547 -529.171997
-406.419800 527.596130 406.419800 -527.596130
-405.459961 529.794434 405.459961 -529.794434
-404.500000 531.445435 404.500000 -531.445435
-403.539948 521.486023 403.539948 -521.486023
-402.579803 524.182068 402.579803 -524.182068
-401.619537 525.424438 401.619537 -525.424438
-400.659210 523.224487 400.659210 -523.224487
-399.698761 525.666382 399.698761 -525.666382
-398.738190 522.284363 398.738190 -522.284363
-397.777557 524.035034 397.777557 -524.035034
-396.816803 530.016663 396.816803 -530.016663
-395.855957 525.210205 395.855957 -525.210205
-394.894989 528.409119 394.894989 -528.409119
-393.933960 526.667480 393.933960 -526.667480
-392.972809 522.174866 392.972809 -522.174866
-392.011536 517.224121 392.011536 -517.224121
-391.050201 520.764648 391.050201 -520.764648
-390.088745 521.621704 390.088745 -521.621704
-389.127197 522.964600 389.127197 -522.964600
-388.165558 522.524109 388.165558 -522.524109
-387.203796 514.824585 387.203796 -514.824585
-386.241943 520.898743 386.241943 -520.898743
-385.279999 519.943481 385.279999 -519.943481
-384.317963 527.404541 384.317963 -527.404541
-383.355804 524.083252 383.355804 -524.083252
-382.393555 528.214233 382.393555 -528.214233
-381.431213 519.523621 381.431213 -519.523621
-380.468750 522.967590 380.468750 -522.967590
-379.506195 523.929321 379.506195 -523.929321
-378.543549 522.005554 378.543549 -522.005554
-377.580811 522.951538 377.580811 -522.951538
-376.617950 530.550354 376.617950 -530.550354
-375.654999 525.827637 375.654999 -525.827637
-374.691956 537.843567 374.691956 -537.843567
-373.728790 536.344910 373.728790 -536.344910
-372.765564 536.482544 372.765564 -536.482544
-371.802185 537.126709 371.802185 -537.126709
-370.838745 540.206665 370.838745 -540.206665
-369.875214 542.297363 369.875214 -542.297363
-368.911560 544.957764 368.911560 -544.957764
-367.947815 543.818909 367.947815 -543.818909
-366.983948 546.308228 366.983948 -546.308228
-366.019989 545.654663 366.019989 -545.654663
-365.055939 546.611877 365.055939 -546.611877
-364.091797 546.095520 364.091797 -546.095520
-363.127563 544.826660 363.127563 -544.826660
-362.163208 542.382996 362.163208 -542.382996
-361.198761 548.592224 361.198761 -548.592224
-360.234192 551.130493 360.234192 -551.130493
-359.269562 542.905457 359.269562 -542.905457
-358.304810 543.938660 358.304810 -543.938660
-357.339935 540.242432 357.339935 -540.242432
-356.375000 540.430115 356.375000 -540.430115
-355.409943 537.756714 355.409943 -537.756714
-354.444794 533.764771 354.444794 -533.764771
-353.479553 530.380920 353.479553 -530.380920
-352.514191 524.936157 352.514191 -524.936157
-351.548737 520.927490 351.548737 -520.927490
-350.583191 516.074707 350.583191 -516.074707
-349.617554 519.584351 349.617554 -519.584351
-348.651794 511.973572 348.651794 -511.973572
-347.685944 509.048370 347.685944 -509.048370
-346.720001 514.291138 346.720001 -514.291138
-345.753937 509.048737 345.753937 -509.048737
-344.787811 506.691467 344.787811 -506.691467
-343.821564 508.920929 343.821564 -508.920929
-342.855194 499.421478 342.855194 -499.421478
-341.888763 502.541718 341.888763 -502.541718
-340.922211 499.682800 340.922211 -499.682800
-339.955536 492.153503 339.955536 -492.153503
-338.988800 485.910736 338.988800 -485.910736
-338.021942 482.705261 338.021942 -482.705261
-337.054993 476.543335 337.054993 -476.543335
-336.087952 474.954742 336.087952 -474.954742
-335.120789 467.500854 335.120789 -467.500854
-334.153564 460.991516 334.153564 -460.991516
-333.186188 455.852570 333.186188 -455.852570
-332.218750 453.714722 332.218750 -453.714722
-331.251190 449.225586 331.251190 -449.225586
-330.283539 453.104980 330.283539 -453.104980
-329.315796 451.024597 329.315796 -451.024597
-328.347961 447.323944 328.347961 -447.323944
-327.380005 450.787750 327.380005 -450.787750
-326.411957 443.264954 326.411957 -443.264954
-325.443787 446.990662 325.443787 -446.990662
-324.475555 446.024170 324.475555 -446.024170
-323.507202 441.041138 323.507202 -441.041138
-322.538757 438.712891 322.538757 -438.712891
-321.570190 440.048004 321.570190 -440.048004
-320.601562 439.545166 320.601562 -439.545166
-319.632812 430.541168 319.632812 -430.541168
-318.663940 432.805176 318.663940 -432.805176
-317.695007 428.891693 317.695007 -428.891693
-316.725952 427.533417 316.725952 -427.533417
-315.756805 431.178833 315.756805 -431.178833
-314.787537 420.880981 314.787537 -420.880981
-313.818207 421.614410 313.818207 -421.614410
-312.848755 418.635284 312.848755 -418.635284
-311.879211 415.486816 311.879211 -415.486816
-310.909546 411.081512 310.909546 -411.081512
-309.939789 411.002869 309.939789 -411.002869
-308.969940 397.696899 308.969940 -397.696899
-308.000000 394.709839 308.000000 -394.709839
-307.029938 395.251953 307.029938 -395.251953
-306.059814 389.040405 306.059814 -389.040405
-305.089539 385.438293 305.089539 -385.438293
-304.119202 387.399017 304.119202 -387.399017
-303.148743 381.294495 303.148743 -381.294495
-302.178192 379.257477 302.178192 -379.257477
-301.207550 378.611969 301.207550 -378.611969
-300.236786 378.719147 300.236786 -378.719147
-299.265961 380.510040 299.265961 -380.510040
-298.295013 379.444031 298.295013 -379.444031
-297.323944 379.306061 297.323944 -379.306061
-296.352814 378.681213 296.352814 -378.681213
-295.381561 378.125244 295.381561 -378.125244
-294.410187 380.528992 294.410187 -380.528992
-293.438751 381.622894 293.438751 -381.622894
-292.467194 374.724915 292.467194 -374.724915
-291.495544 372.682831 291.495544 -372.682831
-290.523804 369.221222 290.523804 -369.221222
-289.551941 371.739624 289.551941 -371.739624
-288.579987 373.750702 288.579987 -373.750702
-287.607941 378.062042 287.607941 -378.062042
-286.635803 373.562927 286.635803 -373.562927
-285.663544 368.423401 285.663544 -368.423401
-284.691193 372.105835 284.691193 -372.105835
-283.718750 368.505524 283.718750 -368.505524
-282.746216 366.773010 282.746216 -366.773010
-281.773560 365.815857 281.773560 -365.815857
-280.800812 365.986267 280.800812 -365.986267
-279.827942 362.559204 279.827942 -362.559204
-278.855011 367.183350 278.855011 -367.183350
-277.881958 370.103180 277.881958 -370.103180
-276.908813 371.953979 276.908813 -371.953979
-275.935547 374.707367 275.935547 -374.707367
-274.962189 373.197479 274.962189 -373.197479
-273.988739 376.817535 273.988739 -376.817535
-273.015198 379.251709 273.015198 -379.251709
-272.041565 383.428986 272.041565 -383.428986
-271.067810 388.112091 271.067810 -388.112091
-270.093964 387.909424 270.093964 -387.909424
-269.119995 394.277344 269.119995 -394.277344
-268.145935 392.812439 268.145935 -392.812439
-267.171814 391.989594 267.171814 -391.989594
-266.197540 397.841797 266.197540 -397.841797
-265.223206 393.567505 265.223206 -393.567505
-264.248749 389.091858 264.248749 -389.091858
-263.274200 393.369812 263.274200 -393.369812
-262.299561 391.233887 262.299561 -391.233887
-261.324799 398.324371 261.324799 -398.324371
-260.349945 393.747040 260.349945 -393.747040
-259.375000 389.217468 259.375000 -389.217468
-258.399963 383.924744 258.399963 -383.924744
-257.424805 384.553101 257.424805 -384.553101
-256.449554 380.047852 256.449554 -380.047852
-255.474197 385.781921 255.474197 -385.781921
-254.498749 385.780579 254.498749 -385.780579
-253.523193 379.500702 253.523193 -379.500702
-252.547546 387.011200 252.547546 -387.011200
-251.571808 373.606995 251.571808 -373.606995
-250.595947 369.537689 250.595947 -369.537689
-249.619995 361.396332 249.619995 -361.396332
-248.643951 359.275330 248.643951 -359.275330
-247.667801 357.260284 247.667801 -357.260284
-246.691544 355.607788 246.691544 -355.607788
-245.715195 350.364807 245.715195 -350.364807
-244.738754 350.614349 244.738754 -350.614349
-243.762207 344.207550 243.762207 -344.207550
-242.785553 341.875946 242.785553 -341.875946
-241.808807 338.953094 241.808807 -338.953094
-240.831955 334.708374 240.831955 -334.708374
-239.854996 333.172089 239.854996 -333.172089
-238.877945 328.078796 238.877945 -328.078796
-237.900803 325.231323 237.900803 -325.231323
-236.923553 327.181976 236.923553 -327.181976
-235.946198 325.092834 235.946198 -325.092834
-234.968750 322.975006 234.968750 -322.975006
-233.991196 323.696259 233.991196 -323.696259
-233.013550 324.579865 233.013550 -324.579865
-232.035797 324.277252 232.035797 -324.277252
-231.057953 325.435638 231.057953 -325.435638
-230.080002 324.024750 230.080002 -324.024750
-229.101944 325.215454 229.101944 -325.215454
-228.123795 324.187592 228.123795 -324.187592
-227.145554 323.985199 227.145554 -323.985199
-226.167206 312.562561 226.167206 -312.562561
-225.188751 309.901276 225.188751 -309.901276
-224.210205 312.255554 224.210205 -312.255554
-223.231552 309.501862 223.231552 -309.501862
-222.252808 308.899384 222.252808 -308.899384
-221.273956 311.606812 221.273956 -311.606812
-220.294998 309.277252 220.294998 -309.277252
-219.315948 309.165802 219.315948 -309.165802
-218.336792 307.293549 218.336792 -307.293549
-217.357544 303.522858 217.357544 -303.522858
-216.378204 299.778625 216.378204 -299.778625
-215.398743 304.077026 215.398743 -304.077026
-214.419205 303.733887 214.419205 -303.733887
-213.439545 314.388763 213.439545 -314.388763
-212.459793 316.852753 212.459793 -316.852753
-211.479950 315.204681 211.479950 -315.204681
-210.500000 316.434937 210.500000 -316.434937
-209.519943 317.238861 209.519943 -317.238861
-208.539795 320.174622 208.539795 -320.174622
-207.559555 321.703857 207.559555 -321.703857
-206.579193 322.122559 206.579193 -322.122559
-205.598755 317.838776 205.598755 -317.838776
-204.618195 319.404419 204.618195 -319.404419
-203.637543 317.283356 203.637543 -317.283356
-202.656799 318.296906 202.656799 -318.296906
-201.675949 323.475983 201.675949 -323.475983
-200.695007 325.223206 200.695007 -325.223206
-199.713943 326.104095 199.713943 -326.104095
-198.732803 335.745148 198.732803 -335.745148
-197.751556 333.237885 197.751556 -333.237885
-196.770203 333.918091 196.770203 -333.918091
-195.788757 337.901978 195.788757 -337.901978
-194.807205 333.054657 194.807205 -333.054657
-193.825546 341.306122 193.825546 -341.306122
-192.843796 342.400787 192.843796 -342.400787
-191.861954 345.550659 191.861954 -345.550659
-190.880005 342.505005 190.880005 -342.505005
-189.897949 340.801208 189.897949 -340.801208
-188.915802 339.811981 188.915802 -339.811981
-187.933548 341.667389 187.933548 -341.667389
-186.951202 335.742981 186.951202 -335.742981
-185.968750 338.103302 185.968750 -338.103302
-184.986206 338.787445 184.986206 -338.787445
-184.003555 335.730438 184.003555 -335.730438
-183.020798 340.376862 183.020798 -340.376862
-182.037949 336.730011 182.037949 -336.730011
-181.054993 339.260620 181.054993 -339.260620
-180.071945 344.648895 180.071945 -344.648895
-179.088806 345.820068 179.088806 -345.820068
-178.105545 354.624756 178.105545 -354.624756
-177.122192 351.940521 177.122192 -351.940521
-176.138748 353.053131 176.138748 -353.053131
-175.155197 358.197205 175.155197 -358.197205
-174.171555 359.768707 174.171555 -359.768707
-173.187805 358.152374 173.187805 -358.152374
-172.203949 366.158813 172.203949 -366.158813
-171.220001 369.011810 171.220001 -369.011810
-170.235947 364.745544 170.235947 -364.745544
-169.251801 367.883514 169.251801 -367.883514
-168.267548 371.629181 168.267548 -371.629181
-167.283203 373.906586 167.283203 -373.906586
-166.298752 377.579224 166.298752 -377.579224
-165.314194 375.753632 165.314194 -375.753632
-164.329544 378.754761 164.329544 -378.754761
-163.344803 382.080780 163.344803 -382.080780
-162.359955 373.859833 162.359955 -373.859833
-161.375000 370.293304 161.375000 -370.293304
-160.389954 376.042389 160.389954 -376.042389
-159.404800 375.448273 159.404800 -375.448273
-158.419556 373.695099 158.419556 -373.695099
-157.434204 376.218597 157.434204 -376.218597
-156.448746 369.548767 156.448746 -369.548767
-155.463196 371.594788 155.463196 -371.594788
-154.477554 372.239441 154.477554 -372.239441
-153.491806 372.196960 153.491806 -372.196960
-152.505951 364.103790 152.505951 -364.103790
-151.520004 364.819092 151.520004 -364.819092
-150.533951 364.603638 150.533951 -364.603638
-149.547806 364.096497 149.547806 -364.096497
-148.561554 361.507690 148.561554 -361.507690
-147.575195 361.566345 147.575195 -361.566345
-146.588745 364.297058 146.588745 -364.297058
-145.602203 361.711670 145.602203 -361.711670
-144.615555 360.891052 144.615555 -360.891052
-143.628799 358.351746 143.628799 -358.351746
-142.641953 359.022461 142.641953 -359.022461
-141.654999 354.364960 141.654999 -354.364960
-140.667953 354.492645 140.667953 -354.492645
-139.680801 347.958466 139.680801 -347.958466
-138.693542 347.176910 138.693542 -347.176910
-137.706207 344.061249 137.706207 -344.061249
-136.718750 340.597778 136.718750 -340.597778
-135.731201 329.786804 135.731201 -329.786804
-134.743546 330.137390 134.743546 -330.137390
-133.755798 327.042206 133.755798 -327.042206
-132.767944 326.120758 132.767944 -326.120758
-131.779999 330.609680 131.779999 -330.609680
-130.791946 330.518250 130.791946 -330.518250
-129.803802 323.976776 129.803802 -323.976776
-128.815552 322.868378 128.815552 -322.868378
-127.827202 317.647949 127.827202 -317.647949
-126.838753 314.370087 126.838753 -314.370087
-125.850197 317.236084 125.850197 -317.236084
-124.861549 318.297363 124.861549 -318.297363
-123.872803 315.343811 123.872803 -315.343811
-122.883949 315.833710 122.883949 -315.833710
-121.895004 313.435944 121.895004 -313.435944
-120.905952 314.861023 120.905952 -314.861023
-119.916801 315.017120 119.916801 -315.017120
-118.927551 313.348541 118.927551 -313.348541
-117.938202 314.846588 117.938202 -314.846588
-116.948746 315.810120 116.948746 -315.810120
-115.959198 310.857117 115.959198 -310.857117
-114.969551 305.841644 114.969551 -305.841644
-113.979797 311.694153 113.979797 -311.694153
-112.989952 309.449738 112.989952 -309.449738
-112.000000 311.491547 112.000000 -311.491547
-111.009949 313.443298 111.009949 -313.443298
-110.019798 314.986816 110.019798 -314.986816
-109.029549 317.619110 109.029549 -317.619110
-108.039200 312.606079 108.039200 -312.606079
-107.048752 308.148956 107.048752 -308.148956
-106.058197 312.904053 106.058197 -312.904053
-105.067551 313.909637 105.067551 -313.909637
-104.076797 313.269379 104.076797 -313.269379
-103.085953 314.428589 103.085953 -314.428589
-102.095001 312.449310 102.095001 -312.449310
-101.103951 311.042999 101.103951 -311.042999
-100.112801 315.968384 100.112801 -315.968384
-99.121552 307.746033 99.121552 -307.746033
-98.130203 305.997986 98.130203 -305.997986
-97.138748 307.315491 97.138748 -307.315491
-96.147202 302.815155 96.147202 -302.815155
-95.155548 301.348297 95.155548 -301.348297
-94.163803 302.031830 94.163803 -302.031830
-93.171951 298.500305 93.171951 -298.500305
-92.180000 298.970245 92.180000 -298.970245
-91.187950 297.767487 91.187950 -297.767487
-90.195801 299.581451 90.195801 -299.581451
-89.203552 300.966431 89.203552 -300.966431
-88.211197 299.943573 88.211197 -299.943573
-87.218750 293.549255 87.218750 -293.549255
-86.226196 297.087769 86.226196 -297.087769
-85.233551 290.231140 85.233551 -290.231140
-84.240799 291.149323 84.240799 -291.149323
-83.247948 290.770142 83.247948 -290.770142
-82.254997 287.213837 82.254997 -287.213837
-81.261948 281.139404 81.261948 -281.139404
-80.268799 279.288208 80.268799 -279.288208
-79.275551 272.719727 79.275551 -272.719727
-78.282196 274.814453 78.282196 -274.814453
-77.288750 276.767273 77.288750 -276.767273
-76.295197 279.601044 76.295197 -279.601044
-75.301552 278.987976 75.301552 -278.987976
-74.307800 275.104645 74.307800 -275.104645
-73.313950 271.160706 73.313950 -271.160706
-72.320000 271.284943 72.320000 -271.284943
-71.325951 268.081818 71.325951 -268.081818
-70.331802 267.621887 70.331802 -267.621887
-69.337547 260.743591 69.337547 -260.743591
-68.343201 263.699738 68.343201 -263.699738
-67.348747 260.041718 67.348747 -260.041718
-66.354202 263.055511 66.354202 -263.055511
-65.359550 257.104126 65.359550 -257.104126
-64.364799 258.609680 64.364799 -258.609680
-63.369949 256.096863 63.369949 -256.096863
-62.375000 252.113678 62.375000 -252.113678
-61.379951 252.367310 61.379951 -252.367310
-60.384800 247.425522 60.384800 -247.425522
-59.389549 249.921036 59.389549 -249.921036
-58.394199 246.108551 58.394199 -246.108551
-57.398750 244.374313 57.398750 -244.374313
-56.403198 245.054779 56.403198 -245.054779
-55.407551 240.430771 55.407551 -240.430771
-54.411800 242.468643 54.411800 -242.468643
-53.415951 243.169769 53.415951 -243.169769
-52.419998 237.694916 52.419998 -237.694916
-51.423950 239.719177 51.423950 -239.719177
-50.427799 238.327347 50.427799 -238.327347
-49.431549 242.486313 49.431549 -242.486313
-48.435200 236.663055 48.435200 -236.663055
-47.438751 238.475861 47.438751 -238.475861
-46.442200 228.042191 46.442200 -228.042191
-45.445549 229.092377 45.445549 -229.092377
-44.448799 225.037979 44.448799 -225.037979
-43.451950 221.350159 43.451950 -221.350159
-42.455002 218.457413 42.455002 -218.457413
-41.457951 215.853729 41.457951 -215.853729
-40.460800 209.764389 40.460800 -209.764389
-39.463551 206.612305 39.463551 -206.612305
-38.466202 209.079636 38.466202 -209.079636
-37.468750 209.965698 37.468750 -209.965698
-36.471199 209.171265 36.471199 -209.171265
-35.473549 206.227005 35.473549 -206.227005
-34.475800 207.601379 34.475800 -207.601379
-33.477951 209.575836 33.477951 -209.575836
-32.480000 211.899567 32.480000 -211.899567
-31.481949 212.633118 31.481949 -212.633118
-30.483799 208.211365 30.483799 -208.211365
-29.485550 207.920944 29.485550 -207.920944
-28.487200 215.473343 28.487200 -215.473343
-27.488750 216.621399 27.488750 -216.621399
-26.490200 225.903900 26.490200 -225.903900
-25.491550 226.429459 25.491550 -226.429459
-24.492800 224.948608 24.492800 -224.948608
-23.493950 221.821991 23.493950 -221.821991
-22.494999 226.065048 22.494999 -226.065048
-21.495949 223.390717 21.495949 -223.390717
-20.496799 222.682526 20.496799 -222.682526
-19.497551 221.771042 19.497551 -221.771042
-18.498199 218.314941 18.498199 -218.314941
-17.498749 216.739822 17.498749 -216.739822
-16.499199 215.770874 16.499199 -215.770874
-15.499550 210.791199 15.499550 -210.791199
-14.499800 212.955566 14.499800 -212.955566
-13.499950 209.559326 13.499950 -209.559326
-12.500000 206.909225 12.500000 -206.909225
-11.499950 210.776825 11.499950 -210.776825
-10.499800 208.911926 10.499800 -208.911926
-9.499550 211.059860 9.499550 -211.059860
-8.499200 212.308182 8.499200 -212.308182
-7.498750 218.003479 7.498750 -218.003479
-6.498200 219.948425 6.498200 -219.948425
-5.497550 223.111694 5.497550 -223.111694
-4.496800 221.168655 4.496800 -221.168655
-3.495950 225.506378 3.495950 -225.506378
-2.495000 227.028076 2.495000 -227.028076
-1.493950 222.455505 1.493950 -222.455505
-0.492800 225.256912 0.492800 -225.256912
0.508450 222.713501 -0.508450 -222.713501
1.509800 222.562012 -1.509800 -222.562012
2.511250 221.916336 -2.511250 -221.916336
3.512800 227.523560 -3.512800 -227.523560
4.514450 220.365860 -4.514450 -220.365860
5.516200 222.022583 -5.516200 -222.022583
6.518050 217.538727 -6.518050 -217.538727
7.520000 214.653549 -7.520000 -214.653549
8.522050 217.471786 -8.522050 -217.471786
9.524200 205.252563 -9.524200 -205.252563
10.526450 200.155579 -10.526450 -200.155579
11.528800 201.854874 -11.528800 -201.854874
12.531250 199.295410 -12.531250 -199.295410
13.533800 192.728821 -13.533800 -192.728821
14.536450 191.109512 -14.536450 -191.109512
15.539200 183.532257 -15.539200 -183.532257
16.542049 185.424347 -16.542049 -185.424347
17.545000 186.918457 -17.545000 -186.918457
18.548050 181.220398 -18.548050 -181.220398
19.551201 180.566849 -19.551201 -180.566849
20.554451 183.670242 -20.554451 -183.670242
21.557800 179.377182 -21.557800 -179.377182
22.561249 181.997894 -22.561249 -181.997894
23.564800 179.824341 -23.564800 -179.824341
24.568451 179.477051 -24.568451 -179.477051
25.572201 176.774109 -25.572201 -176.774109
26.576050 175.822235 -26.576050 -175.822235
27.580000 174.288574 -27.580000 -174.288574
28.584049 170.963409 -28.584049 -170.963409
29.588200 169.292175 -29.588200 -169.292175
30.592449 168.790527 -30.592449 -168.790527
31.596800 162.303955 -31.596800 -162.303955
32.601250 161.163712 -32.601250 -161.163712
33.605801 157.448364 -33.605801 -157.448364
34.610451 156.620514 -34.610451 -156.620514
35.615200 152.534119 -35.615200 -152.534119
36.620049 149.482971 -36.620049 -149.482971
37.625000 146.241837 -37.625000 -146.241837
38.630051 145.207428 -38.630051 -145.207428
39.635201 140.637192 -39.635201 -140.637192
40.640450 142.680130 -40.640450 -142.680130
41.645798 143.390213 -41.645798 -143.390213
42.651249 140.725067 -42.651249 -140.725067
43.656799 137.635040 -43.656799 -137.635040
44.662449 53.688164 -44.662449 -53.688164
45.668198 45.204582 -45.668198 -45.204582
46.674049 47.562752 -46.674049 -47.562752
47.680000 44.808220 -47.680000 -44.808220
48.686050 42.540977 -48.686050 -42.540977
49.692200 36.079697 -49.692200 -36.079697
50.698448 38.556664 -50.698448 -38.556664
51.704800 149.820206 -51.704800 -149.820206
52.711250 181.758118 -52.711250 -181.758118
53.717800 182.111359 -53.717800 -182.111359
54.724449 233.449997 -54.724449 -233.449997
55.731201 234.965363 -55.731201 -234.965363
56.738052 237.447952 -56.738052 -237.447952
57.744999 234.393097 -57.744999 -234.393097
58.752052 211.922531 -58.752052 -211.922531
59.759201 204.097229 -59.759201 -204.097229
60.766449 198.825836 -60.766449 -198.825836
61.773800 201.716003 -61.773800 -201.716003
62.781250 201.333267 -62.781250 -201.333267
63.788799 199.259140 -63.788799 -199.259140
64.796448 199.119034 -64.796448 -199.119034
65.804199 161.426529 -65.804199 -161.426529
66.812050 148.361069 -66.812050 -148.361069
67.820000 147.737946 -67.820000 -147.737946
68.828049 144.471481 -68.828049 -144.471481
69.836197 144.887497 -69.836197 -144.887497
70.844452 144.212891 -70.844452 -144.212891
71.852798 139.803848 -71.852798 -139.803848
72.861252 -103.154907 -72.861252 103.154907
73.869797 -101.647705 -73.869797 101.647705
74.878448 -105.341492 -74.878448 105.341492
75.887199 -108.514526 -75.887199 108.514526
76.896049 -121.458023 -76.896049 121.458023
77.904999 -121.442429 -77.904999 121.442429
78.914047 -132.085968 -78.914047 132.085968
79.923203 -131.073364 -79.923203 131.073364
80.932449 -132.470245 -80.932449 132.470245
81.941803 -141.475693 -81.941803 141.475693
82.951248 -136.880844 -82.951248 136.880844
83.960800 -139.270035 -83.960800 139.270035
84.970451 -137.543152 -84.970451 137.543152
85.980202 -128.789856 -85.980202 128.789856
86.990051 -135.750183 -86.990051 135.750183
88.000000 -134.998413 -88.000000 134.998413
89.010048 -127.265625 -89.010048 127.265625
90.020203 -127.268150 -90.020203 127.268150
91.030449 -142.670166 -91.030449 142.670166
92.040802 -152.665070 -92.040802 152.665070
93.051254 -199.416214 -93.051254 199.416214
94.061798 -200.868225 -94.061798 200.868225
95.072449 -180.127960 -95.072449 180.127960
96.083199 -179.186920 -96.083199 179.186920
97.094048 -295.512329 -97.094048 295.512329
98.104996 -296.187042 -98.104996 296.187042
99.116051 -287.565155 -99.116051 287.565155
100.127197 -265.969055 -100.127197 265.969055
101.138451 -251.720306 -101.138451 251.720306
102.149803 -255.273697 -102.149803 255.273697
103.161247 -257.794342 -103.161247 257.794342
104.172798 -256.146881 -104.172798 256.146881
105.184448 -264.259003 -105.184448 264.259003
106.196198 -265.380005 -106.196198 265.380005
107.208054 -266.601685 -107.208054 266.601685
108.220001 -271.438721 -108.220001 271.438721
109.232048 -273.820129 -109.232048 273.820129
110.244202 -270.409088 -110.244202 270.409088
111.256447 -270.341644 -111.256447 270.341644
112.268799 -270.700134 -112.268799 270.700134
113.281250 -269.017334 -113.281250 269.017334
114.293800 -268.774261 -114.293800 268.774261
115.306450 -266.798462 -115.306450 266.798462
116.319199 -267.065216 -116.319199 267.065216
117.332047 -274.261047 -117.332047 274.261047
118.345001 -273.529022 -118.345001 273.529022
119.358047 -277.523071 -119.358047 277.523071
120.371201 -274.964417 -120.371201 274.964417
121.384453 -274.498383 -121.384453 274.498383
122.397797 -277.497223 -122.397797 277.497223
123.411247 -280.093475 -123.411247 280.093475
124.424797 -280.299164 -124.424797 280.299164
125.438446 -282.047943 -125.438446 282.047943
126.452202 -296.070587 -126.452202 296.070587
127.466049 -300.008240 -127.466049 300.008240
128.479996 -304.669189 -128.479996 304.669189
129.494049 -307.011108 -129.494049 307.011108
130.508194 -310.322174 -130.508194 310.322174
131.522446 -319.060150 -131.522446 319.060150
132.536804 -319.763306 -132.536804 319.763306
133.551254 -312.179688 -133.551254 312.179688
134.565796 -316.059662 -134.565796 316.059662
135.580444 -314.647766 -135.580444 314.647766
136.595200 -313.132782 -136.595200 313.132782
137.610046 -318.255554 -137.610046 318.255554
138.625000 -314.446808 -138.625000 314.446808
139.640045 -315.233032 -139.640045 315.233032
140.655197 -315.217194 -140.655197 315.217194
141.670456 -317.011475 -141.670456 317.011475
142.685806 -324.508026 -142.685806 324.508026
143.701248 -323.117279 -143.701248 323.117279
144.716797 -321.277618 -144.716797 321.277618
145.732452 -319.884674 -145.732452 319.884674
146.748199 -325.191284 -146.748199 325.191284
147.764053 -324.798096 -147.764053 324.798096
148.779999 -324.552917 -148.779999 324.552917
149.796051 -321.626984 -149.796051 321.626984
150.812195 -318.830017 -150.812195 318.830017
151.828445 -377.685242 -151.828445 377.685242
152.844803 -376.513733 -152.844803 376.513733
153.861252 -377.483765 -153.861252 377.483765
154.877808 -383.404266 -154.877808 383.404266
155.894455 -372.146240 -155.894455 372.146240
156.911194 -373.764435 -156.911194 373.764435
157.928055 -369.394562 -157.928055 369.394562
158.945007 -366.723206 -158.945007 366.723206
159.962051 -362.297607 -159.962051 362.297607
160.979202 -364.009460 -160.979202 364.009460
161.996445 -359.910614 -161.996445 359.910614
163.013794 -356.832642 -163.013794 356.832642
164.031250 -358.750793 -164.031250 358.750793
165.048798 -352.177704 -165.048798 352.177704
166.066452 -349.644073 -166.066452 349.644073
167.084198 -351.034180 -167.084198 351.034180
168.102051 -347.014343 -168.102051 347.014343
169.119995 -349.464203 -169.119995 349.464203
170.138046 -341.426056 -170.138046 341.426056
171.156204 -338.267975 -171.156204 338.267975
172.174454 -342.176788 -172.174454 342.176788
173.192795 -345.292603 -173.192795 345.292603
174.211243 -338.412415 -174.211243 338.412415
175.229797 -340.806335 -175.229797 340.806335
176.248444 -342.885559 -176.248444 342.885559
177.267197 -337.383179 -177.267197 337.383179
178.286057 -346.984802 -178.286057 346.984802
179.304993 -340.404694 -179.304993 340.404694
180.324051 -338.183655 -180.324051 338.183655
181.343201 -346.170166 -181.343201 346.170166
182.362457 -345.582581 -182.362457 345.582581
183.381805 -338.662537 -183.381805 338.662537
184.401245 -342.306122 -184.401245 342.306122
185.420807 -333.618439 -185.420807 333.618439
186.440445 -333.620087 -186.440445 333.620087
187.460205 -334.979706 -187.460205 334.979706
188.480057 -336.838318 -188.480057 336.838318
189.500000 -330.779938 -189.500000 330.779938
190.520050 -325.854431 -190.520050 325.854431
191.540207 -324.018860 -191.540207 324.018860
192.560455 -324.409668 -192.560455 324.409668
193.580795 -319.105133 -193.580795 319.105133
194.601257 -314.439117 -194.601257 314.439117
195.621796 -319.658844 -195.621796 319.658844
196.642456 -322.671692 -196.642456 322.671692
197.663208 -318.884796 -197.663208 318.884796
198.684052 -316.433289 -198.684052 316.433289
199.705002 -314.869934 -199.705002 314.869934
200.726044 -314.266846 -200.726044 314.266846
201.747192 -313.082642 -201.747192 313.082642
202.768448 -311.622620 -202.768448 311.622620
203.789795 -316.145844 -203.789795 316.145844
204.811249 -310.921814 -204.811249 310.921814
205.832794 -300.073792 -205.832794 300.073792
206.854446 -300.754333 -206.854446 300.754333
207.876205 -305.741028 -207.876205 305.741028
208.898056 -300.020874 -208.898056 300.020874
209.919998 -307.877777 -209.919998 307.877777
210.942047 -306.545654 -210.942047 306.545654
211.964203 -307.388489 -211.964203 307.388489
212.986450 -314.255585 -212.986450 314.255585
214.008804 -310.446472 -214.008804 310.446472
215.031250 -311.495300 -215.031250 311.495300
216.053802 -316.290955 -216.053802 316.290955
217.076447 -313.516846 -217.076447 313.516846
218.099197 -318.923523 -218.099197 318.923523
219.122055 -322.276550 -219.122055 322.276550
220.145004 -323.673889 -220.145004 323.673889
221.168045 -327.212799 -221.168045 327.212799
222.191193 -325.425568 -222.191193 325.425568
223.214447 -326.998688 -223.214447 326.998688
224.237793 -321.783386 -224.237793 321.783386
225.261246 -317.375946 -225.261246 317.375946
226.284805 -321.186462 -226.284805 321.186462
227.308456 -325.274597 -227.308456 325.274597
228.332199 -327.177032 -228.332199 327.177032
229.356049 -330.828522 -229.356049 330.828522
230.380005 -331.975311 -230.380005 331.975311
231.404053 -329.094177 -231.404053 329.094177
232.428192 -334.967102 -232.428192 334.967102
233.452454 -335.095093 -233.452454 335.095093
234.476807 -337.794403 -234.476807 337.794403
235.501251 -345.859222 -235.501251 345.859222
236.525803 -346.751862 -236.525803 346.751862
237.550446 -346.151459 -237.550446 346.151459
238.575195 -350.960846 -238.575195 350.960846
239.600052 -356.784821 -239.600052 356.784821
240.625000 -358.258911 -240.625000 358.258911
241.650055 -360.138794 -241.650055 360.138794
242.675201 -364.096954 -242.675201 364.096954
243.700455 -364.368378 -243.700455 364.368378
244.725800 -377.937683 -244.725800 377.937683
245.751251 -378.973755 -245.751251 378.973755
246.776794 -378.928528 -246.776794 378.928528
247.802444 -378.367889 -247.802444 378.367889
248.828201 -377.617828 -248.828201 377.617828
249.854050 -382.344788 -249.854050 382.344788
250.880005 -381.223541 -250.880005 381.223541
251.906052 -379.751984 -251.906052 379.751984
252.932205 -382.087219 -252.932205 382.087219
253.958450 -387.624512 -253.958450 387.624512
254.984802 -388.024750 -254.984802 388.024750
256.011261 -388.129608 -256.011261 388.129608
257.037811 -395.351807 -257.037811 395.351807
258.064453 -386.433533 -258.064453 386.433533
259.091187 -391.519073 -259.091187 391.519073
260.118042 -388.872681 -260.118042 388.872681
261.144989 -388.246399 -261.144989 388.246399
262.172058 -387.653320 -262.172058 387.653320
263.199188 -383.635925 -263.199188 383.635925
264.226440 -386.539429 -264.226440 386.539429
265.253784 -385.141968 -265.253784 385.141968
266.281250 -376.180878 -266.281250 376.180878
267.308807 -375.163025 -267.308807 375.163025
268.336456 -376.754517 -268.336456 376.754517
269.364197 -369.266113 -269.364197 369.266113
270.392059 -371.424530 -270.392059 371.424530
271.420013 -371.702118 -271.420013 371.702118
272.448059 -363.840820 -272.448059 363.840820
273.476196 -366.237671 -273.476196 366.237671
274.504456 -363.695374 -274.504456 363.695374
275.532806 -361.410004 -275.532806 361.410004
276.561249 -369.408081 -276.561249 369.408081
277.589813 -370.131256 -277.589813 370.131256
278.618439 -367.053589 -278.618439 367.053589
279.647186 -369.117371 -279.647186 369.117371
280.676056 -374.016815 -280.676056 374.016815
281.704987 -368.177246 -281.704987 368.177246
282.734039 -369.451294 -282.734039 369.451294
283.763214 -370.526459 -283.763214 370.526459
284.792450 -366.795868 -284.792450 366.795868
285.821808 -367.544556 -285.821808 367.544556
286.851257 -374.625580 -286.851257 374.625580
287.880798 -371.979492 -287.880798 371.979492
288.910461 -376.141541 -288.910461 376.141541
289.940186 -376.230499 -289.940186 376.230499
290.970062 -377.230713 -290.970062 377.230713
292.000000 -377.422546 -292.000000 377.422546
293.030060 -374.019958 -293.030060 374.019958
294.060211 -375.598969 -294.060211 375.598969
295.090454 -380.075867 -295.090454 380.075867
296.120789 -377.309326 -296.120789 377.309326
297.151245 -381.817688 -297.151245 381.817688
298.181793 -378.500793 -298.181793 378.500793
299.212463 -387.634674 -299.212463 387.634674
300.243195 -383.551392 -300.243195 383.551392
301.274048 -383.468292 -301.274048 383.468292
302.304993 -392.645050 -302.304993 392.645050
303.336060 -394.318604 -303.336060 394.318604
304.367188 -398.341125 -304.367188 398.341125
305.398438 -406.666229 -305.398438 406.666229
306.429810 -407.000427 -306.429810 407.000427
307.461243 -412.204712 -307.461243 412.204712
308.492798 -411.344757 -308.492798 411.344757
309.524445 -415.503143 -309.524445 415.503143
310.556213 -418.980164 -310.556213 418.980164
311.588043 -424.198578 -311.588043 424.198578
312.619995 -424.835052 -312.619995 424.835052
313.652039 -424.175079 -313.652039 424.175079
314.684204 -428.770844 -314.684204 428.770844
315.716461 -430.286560 -315.716461 430.286560
316.748810 -434.751495 -316.748810 434.751495
317.781250 -435.349884 -317.781250 435.349884
318.813812 -443.366547 -318.813812 443.366547
319.846436 -440.932465 -319.846436 440.932465
320.879211 -441.251953 -320.879211 441.251953
321.912048 -441.550018 -321.912048 441.550018
322.945007 -450.214539 -322.945007 450.214539
323.978058 -443.622253 -323.978058 443.622253
325.011200 -450.389221 -325.011200 450.389221
326.044464 -454.478241 -326.044464 454.478241
327.077789 -450.968597 -327.077789 450.968597
328.111237 -451.199768 -328.111237 451.199768
329.144806 -452.717072 -329.144806 452.717072
330.178436 -458.242218 -330.178436 458.242218
331.212189 -465.246094 -331.212189 465.246094
332.246063 -470.662720 -332.246063 470.662720
333.279999 -472.987579 -333.279999 472.987579
334.314056 -478.208344 -334.314056 478.208344
335.348206 -480.489594 -335.348206 480.489594
336.382446 -479.867706 -336.382446 479.867706
337.416809 -491.690033 -337.416809 491.690033
338.451263 -491.019440 -338.451263 491.019440
339.485809 -496.687103 -339.485809 496.687103
340.520447 -502.432739 -340.520447 502.432739
341.555206 -502.926910 -341.555206 502.926910
342.590057 -505.673920 -342.590057 505.673920
343.625000 -511.412262 -343.625000 511.412262
344.660065 -511.352325 -344.660065 511.352325
345.695190 -512.625183 -345.695190 512.625183
346.730438 -514.272644 -346.730438 514.272644
347.765808 -516.509583 -347.765808 516.509583
348.801239 -521.472595 -348.801239 521.472595
349.836792 -520.647583 -349.836792 520.647583
350.872437 -521.538940 -350.872437 521.538940
351.908203 -525.945068 -351.908203 525.945068
352.944061 -529.513550 -352.944061 529.513550
353.980011 -533.860413 -353.980011 533.860413
355.016052 -536.765015 -355.016052 536.765015
356.052185 -535.201660 -356.052185 535.201660
357.088440 -537.818359 -357.088440 537.818359
358.124786 -545.715149 -358.124786 545.715149
359.161255 -541.328308 -359.161255 541.328308
360.197815 -542.144958 -360.197815 542.144958
361.234436 -544.177246 -361.234436 544.177246
362.271210 -542.191223 -362.271210 542.191223
363.308044 -543.123047 -363.308044 543.123047
364.345001 -543.088501 -364.345001 543.088501
365.382050 -540.518616 -365.382050 540.518616
366.419189 -543.075012 -366.419189 543.075012
367.456451 -538.442017 -367.456451 538.442017
368.493805 -536.732422 -368.493805 536.732422
369.531250 -537.034973 -369.531250 537.034973
370.568787 -534.408081 -370.568787 534.408081
371.606445 -531.109802 -371.606445 531.109802
372.644196 -527.648254 -372.644196 527.648254
373.682037 -530.143250 -373.682037 530.143250
374.720001 -523.323425 -374.720001 523.323425
375.758057 -528.119324 -375.758057 528.119324
376.796204 -526.343018 -376.796204 526.343018
377.834442 -512.828369 -377.834442 512.828369
378.872803 -516.547241 -378.872803 516.547241
379.911255 -520.481812 -379.911255 520.481812
380.949799 -516.144226 -380.949799 516.144226
381.988464 -519.469299 -381.988464 519.469299
383.027191 -518.568359 -383.027191 518.568359
384.066040 -515.556885 -384.066040 515.556885
385.105011 -517.392334 -385.105011 517.392334
386.144043 -517.766357 -386.144043 517.766357
387.183197 -514.466187 -387.183197 514.466187
388.222443 -519.341614 -388.222443 519.341614
389.261810 -518.509216 -389.261810 518.509216
390.301239 -515.423706 -390.301239 515.423706
391.340790 -510.124634 -391.340790 510.124634
392.380463 -515.643311 -392.380463 515.643311
393.420197 -518.067017 -393.420197 518.067017
394.460052 -516.549927 -394.460052 516.549927
395.500000 -523.284241 -395.500000 523.284241
396.540039 -521.256409 -396.540039 521.256409
397.580200 -519.492126 -397.580200 519.492126
398.620453 -514.197754 -398.620453 514.197754
399.660797 -519.494507 -399.660797 519.494507
400.701263 -520.637695 -400.701263 520.637695
401.741791 -517.914124 -401.741791 517.914124
402.782440 -518.607178 -402.782440 518.607178
403.823212 -521.660522 -403.823212 521.660522
404.864044 -515.938660 -404.864044 515.938660
405.904999 -522.190918 -405.904999 522.190918
406.946045 -524.855713 -406.946045 524.855713
407.987213 -523.170166 -407.987213 523.170166
409.028442 -525.682739 -409.028442 525.682739
410.069794 -519.816284 -410.069794 519.816284
411.111237 -513.069397 -411.111237 513.069397
412.152802 -514.344421 -412.152802 514.344421
413.194458 -512.563293 -413.194458 512.563293
414.236206 -508.340118 -414.236206 508.340118
415.278046 -507.602234 -415.278046 507.602234
416.320007 -507.020355 -416.320007 507.020355
417.362061 -514.162659 -417.362061 514.162659
418.404205 -511.063568 -418.404205 511.063568
419.446442 -507.479553 -419.446442 507.479553
420.488800 -509.341187 -420.488800 509.341187
421.531250 -512.091431 -421.531250 512.091431
422.573792 -507.800842 -422.573792 507.800842
423.616455 -509.277557 -423.616455 509.277557
424.659210 -505.125305 -424.659210 505.125305
425.702057 -499.133698 -425.702057 499.133698
426.744995 -502.937256 -426.744995 502.937256
427.788055 -490.930603 -427.788055 490.930603
428.831207 -486.100128 -428.831207 486.100128
429.874451 -483.896301 -429.874451 483.896301
430.917786 -477.113281 -430.917786 477.113281
431.961243 -474.566498 -431.961243 474.566498
433.004791 -477.928619 -433.004791 477.928619
434.048462 -472.556274 -434.048462 472.556274
435.092194 -477.262634 -435.092194 477.262634
436.136047 -475.954742 -436.136047 475.954742
437.179993 -471.967102 -437.179993 471.967102
438.224060 -476.785858 -438.224060 476.785858
439.268188 -475.492493 -439.268188 475.492493
440.312439 -474.315613 -440.312439 474.315613
441.356812 -476.118103 -441.356812 476.118103
442.401245 -473.491425 -442.401245 473.491425
443.445801 -474.501587 -443.445801 474.501587
444.490448 -465.092682 -444.490448 465.092682
445.535187 -463.595917 -445.535187 463.595917
446.580048 -466.560608 -446.580048 466.560608
447.625000 -467.532562 -447.625000 467.532562
448.670044 -473.325928 -448.670044 473.325928
449.715210 -471.826233 -449.715210 471.826233
450.760437 -474.458557 -450.760437 474.458557
451.805786 -485.779968 -451.805786 485.779968
452.851257 -482.120453 -452.851257 482.120453
453.896790 -486.022766 -453.896790 486.022766
454.942444 -492.597900 -454.942444 492.597900
455.988190 -494.972961 -455.988190 494.972961
457.034058 -502.159027 -457.034058 502.159027
458.079987 -500.543213 -458.079987 500.543213
459.126038 -505.226166 -459.126038 505.226166
460.172211 -503.271088 -460.172211 503.271088
461.218445 -506.550110 -461.218445 506.550110
462.264801 -504.563660 -462.264801 504.563660
463.311249 -502.202942 -463.311249 502.202942
464.357788 -502.596436 -464.357788 502.596436
465.404449 -510.396301 -465.404449 510.396301
466.451202 -509.508606 -466.451202 509.508606
467.498047 -513.148010 -467.498047 513.148010
468.545013 -516.086914 -468.545013 516.086914
469.592041 -519.758850 -469.592041 519.758850
470.639191 -519.646362 -470.639191 519.646362
471.686462 -535.535156 -471.686462 535.535156
472.733795 -535.855042 -472.733795 535.855042
473.781250 -543.924255 -473.781250 543.924255
474.828796 -550.607361 -474.828796 550.607361
475.876465 -547.737793 -475.876465 547.737793
476.924194 -553.820251 -476.924194 553.820251
477.972046 -555.350586 -477.972046 555.350586
479.019989 -562.098206 -479.019989 562.098206
480.068054 -566.512573 -480.068054 566.512573
481.116211 -561.566162 -481.116211 561.566162
482.164459 -563.366211 -482.164459 563.366211
483.212799 -566.305237 -483.212799 566.305237
484.261261 -558.490723 -484.261261 558.490723
485.309814 -554.227356 -485.309814 554.227356
486.358459 -543.821411 -486.358459 543.821411
487.407196 -539.524475 -487.407196 539.524475
488.456055 -535.396667 -488.456055 535.396667
489.505005 -534.447876 -489.505005 534.447876
490.554047 -531.277771 -490.554047 531.277771
491.603210 -517.165405 -491.603210 517.165405
492.652435 -519.094910 -492.652435 519.094910
493.701813 -522.038391 -493.701813 522.038391
494.751251 -522.549072 -494.751251 522.549072
495.800812 -530.157166 -495.800812 530.157166
496.850464 -531.372986 -496.850464 531.372986
497.900208 -530.729858 -497.900208 530.729858
498.950043 -529.314026 -498.950043 529.314026
500.000000 -534.239685 -500.000000 534.239685
