# Supplementary material for: Spontaneous time-reversal symmetry breaking in twisted double bilayer graphene
Source: Nat Commun. 2022 Oct 29;13:6468. doi: 10.1038/s41467-022-34192-x (PMC9617879; doi:10.1038/s41467-022-34192-x)
Supplement: Supplementary file 2 — Source Data [file 41467_2022_34192_MOESM2_ESM.zip › Source_Data/Figure3/fig3a/Bpar_200mT.txt]

-500.000000 nan 500.000000 nan
-499.049957 549.550232 499.049957 -549.550232
-498.099792 550.419189 498.099792 -550.419189
-497.149536 549.623474 497.149536 -549.623474
-496.199188 548.934937 496.199188 -548.934937
-495.248749 546.637939 495.248749 -546.637939
-494.298187 549.082031 494.298187 -549.082031
-493.347565 542.710510 493.347565 -542.710510
-492.396790 541.430115 492.396790 -541.430115
-491.445953 542.019165 491.445953 -542.019165
-490.494995 547.526489 490.494995 -547.526489
-489.543945 541.353516 489.543945 -541.353516
-488.592804 546.461731 488.592804 -546.461731
-487.641541 546.853149 487.641541 -546.853149
-486.690186 547.401306 486.690186 -547.401306
-485.738739 546.624207 485.738739 -546.624207
-484.787201 545.714233 484.787201 -545.714233
-483.835541 549.300659 483.835541 -549.300659
-482.883789 548.252563 482.883789 -548.252563
-481.931946 552.248535 481.931946 -552.248535
-480.980011 556.568298 480.980011 -556.568298
-480.027954 551.440125 480.027954 -551.440125
-479.075806 553.455017 479.075806 -553.455017
-478.123535 555.729431 478.123535 -555.729431
-477.171204 555.332275 477.171204 -555.332275
-476.218750 557.383545 476.218750 -557.383545
-475.266205 559.584595 475.266205 -559.584595
-474.313538 554.659668 474.313538 -554.659668
-473.360809 555.889648 473.360809 -555.889648
-472.407959 547.666687 472.407959 -547.666687
-471.454987 549.588745 471.454987 -549.588745
-470.501953 544.748718 470.501953 -544.748718
-469.548798 546.454773 469.548798 -546.454773
-468.595551 547.658142 468.595551 -547.658142
-467.642212 548.479309 467.642212 -548.479309
-466.688751 546.456787 466.688751 -546.456787
-465.735199 548.255493 465.735199 -548.255493
-464.781555 543.449341 464.781555 -543.449341
-463.827789 542.423035 463.827789 -542.423035
-462.873962 538.090576 462.873962 -538.090576
-461.920013 537.716431 461.920013 -537.716431
-460.965942 537.945190 460.965942 -537.945190
-460.011810 535.066895 460.011810 -535.066895
-459.057556 530.314758 459.057556 -530.314758
-458.103210 530.455017 458.103210 -530.455017
-457.148743 526.983643 457.148743 -526.983643
-456.194214 524.248352 456.194214 -524.248352
-455.239563 528.603455 455.239563 -528.603455
-454.284790 528.263916 454.284790 -528.263916
-453.329956 524.863220 453.329956 -524.863220
-452.375000 524.435303 452.375000 -524.435303
-451.419952 527.313843 451.419952 -527.313843
-450.464813 524.680481 450.464813 -524.680481
-449.509552 525.201538 449.509552 -525.201538
-448.554199 527.781616 448.554199 -527.781616
-447.598755 523.530884 447.598755 -523.530884
-446.643188 528.632385 446.643188 -528.632385
-445.687561 523.840454 445.687561 -523.840454
-444.731812 524.126648 444.731812 -524.126648
-443.775940 516.970520 443.775940 -516.970520
-442.820007 517.858215 442.820007 -517.858215
-441.863953 510.692444 441.863953 -510.692444
-440.907806 511.306183 440.907806 -511.306183
-439.951538 509.133057 439.951538 -509.133057
-438.995209 506.126587 438.995209 -506.126587
-438.038757 501.804871 438.038757 -501.804871
-437.082214 502.568787 437.082214 -502.568787
-436.125549 499.755951 436.125549 -499.755951
-435.168793 497.322784 435.168793 -497.322784
-434.211945 496.440063 434.211945 -496.440063
-433.255005 495.731171 433.255005 -495.731171
-432.297943 490.664948 432.297943 -490.664948
-431.340790 492.000366 431.340790 -492.000366
-430.383545 489.558044 430.383545 -489.558044
-429.426208 486.820862 429.426208 -486.820862
-428.468750 486.493378 428.468750 -486.493378
-427.511200 489.479614 427.511200 -489.479614
-426.553558 483.856018 426.553558 -483.856018
-425.595795 482.697449 425.595795 -482.697449
-424.637939 479.604675 424.637939 -479.604675
-423.679993 479.959778 423.679993 -479.959778
-422.721954 479.783966 422.721954 -479.783966
-421.763794 479.748901 421.763794 -479.748901
-420.805542 478.511841 420.805542 -478.511841
-419.847198 477.174103 419.847198 -477.174103
-418.888763 475.323517 418.888763 -475.323517
-417.930206 470.892761 417.930206 -470.892761
-416.971558 470.199646 416.971558 -470.199646
-416.012787 467.798492 416.012787 -467.798492
-415.053955 472.353638 415.053955 -472.353638
-414.095001 469.912628 414.095001 -469.912628
-413.135956 463.807983 413.135956 -463.807983
-412.176788 465.678070 412.176788 -465.678070
-411.217560 465.072815 411.217560 -465.072815
-410.258209 464.853912 410.258209 -464.853912
-409.298737 466.158661 409.298737 -466.158661
-408.339203 462.927979 408.339203 -462.927979
-407.379547 467.642578 407.379547 -467.642578
-406.419800 465.151550 406.419800 -465.151550
-405.459961 462.009613 405.459961 -462.009613
-404.500000 462.925354 404.500000 -462.925354
-403.539948 458.468689 403.539948 -458.468689
-402.579803 461.247009 402.579803 -461.247009
-401.619537 458.480682 401.619537 -458.480682
-400.659210 461.565430 400.659210 -461.565430
-399.698761 465.875305 399.698761 -465.875305
-398.738190 465.275177 398.738190 -465.275177
-397.777557 465.046326 397.777557 -465.046326
-396.816803 468.298401 396.816803 -468.298401
-395.855957 468.306183 395.855957 -468.306183
-394.894989 469.646881 394.894989 -469.646881
-393.933960 468.549377 393.933960 -468.549377
-392.972809 469.180267 392.972809 -469.180267
-392.011536 470.579590 392.011536 -470.579590
-391.050201 469.183899 391.050201 -469.183899
-390.088745 461.208405 390.088745 -461.208405
-389.127197 461.325195 389.127197 -461.325195
-388.165558 454.212982 388.165558 -454.212982
-387.203796 456.246887 387.203796 -456.246887
-386.241943 453.877930 386.241943 -453.877930
-385.279999 453.314819 385.279999 -453.314819
-384.317963 447.130249 384.317963 -447.130249
-383.355804 445.604401 383.355804 -445.604401
-382.393555 443.730835 382.393555 -443.730835
-381.431213 444.783081 381.431213 -444.783081
-380.468750 439.125549 380.468750 -439.125549
-379.506195 439.150116 379.506195 -439.150116
-378.543549 442.291107 378.543549 -442.291107
-377.580811 440.396179 377.580811 -440.396179
-376.617950 437.196991 376.617950 -437.196991
-375.654999 438.076477 375.654999 -438.076477
-374.691956 439.375946 374.691956 -439.375946
-373.728790 437.134644 373.728790 -437.134644
-372.765564 437.165527 372.765564 -437.165527
-371.802185 434.548798 371.802185 -434.548798
-370.838745 436.727539 370.838745 -436.727539
-369.875214 438.047607 369.875214 -438.047607
-368.911560 432.841522 368.911560 -432.841522
-367.947815 435.745605 367.947815 -435.745605
-366.983948 429.022949 366.983948 -429.022949
-366.019989 431.878326 366.019989 -431.878326
-365.055939 429.717590 365.055939 -429.717590
-364.091797 428.918396 364.091797 -428.918396
-363.127563 424.903259 363.127563 -424.903259
-362.163208 427.752594 362.163208 -427.752594
-361.198761 426.020447 361.198761 -426.020447
-360.234192 425.851135 360.234192 -425.851135
-359.269562 424.286865 359.269562 -424.286865
-358.304810 425.044373 358.304810 -425.044373
-357.339935 426.930786 357.339935 -426.930786
-356.375000 429.272827 356.375000 -429.272827
-355.409943 428.245483 355.409943 -428.245483
-354.444794 427.682007 354.444794 -427.682007
-353.479553 430.371399 353.479553 -430.371399
-352.514191 430.649658 352.514191 -430.649658
-351.548737 431.320068 351.548737 -431.320068
-350.583191 431.400848 350.583191 -431.400848
-349.617554 430.924622 349.617554 -430.924622
-348.651794 432.766998 348.651794 -432.766998
-347.685944 437.324036 347.685944 -437.324036
-346.720001 436.718567 346.720001 -436.718567
-345.753937 437.007568 345.753937 -437.007568
-344.787811 439.203827 344.787811 -439.203827
-343.821564 436.416168 343.821564 -436.416168
-342.855194 438.894135 342.855194 -438.894135
-341.888763 436.828674 341.888763 -436.828674
-340.922211 433.917755 340.922211 -433.917755
-339.955536 434.678070 339.955536 -434.678070
-338.988800 430.778503 338.988800 -430.778503
-338.021942 427.954102 338.021942 -427.954102
-337.054993 427.386780 337.054993 -427.386780
-336.087952 428.864380 336.087952 -428.864380
-335.120789 428.918304 335.120789 -428.918304
-334.153564 427.506592 334.153564 -427.506592
-333.186188 429.449707 333.186188 -429.449707
-332.218750 428.131866 332.218750 -428.131866
-331.251190 423.997070 331.251190 -423.997070
-330.283539 427.962128 330.283539 -427.962128
-329.315796 429.224731 329.315796 -429.224731
-328.347961 423.334839 328.347961 -423.334839
-327.380005 425.253479 327.380005 -425.253479
-326.411957 427.324738 326.411957 -427.324738
-325.443787 424.530457 325.443787 -424.530457
-324.475555 429.145691 324.475555 -429.145691
-323.507202 423.472534 323.507202 -423.472534
-322.538757 425.485291 322.538757 -425.485291
-321.570190 423.695312 321.570190 -423.695312
-320.601562 427.638672 320.601562 -427.638672
-319.632812 427.549957 319.632812 -427.549957
-318.663940 429.202179 318.663940 -429.202179
-317.695007 429.982117 317.695007 -429.982117
-316.725952 423.198578 316.725952 -423.198578
-315.756805 422.468262 315.756805 -422.468262
-314.787537 422.135925 314.787537 -422.135925
-313.818207 421.038391 313.818207 -421.038391
-312.848755 419.266785 312.848755 -419.266785
-311.879211 419.697906 311.879211 -419.697906
-310.909546 416.741455 310.909546 -416.741455
-309.939789 419.364136 309.939789 -419.364136
-308.969940 418.283569 308.969940 -418.283569
-308.000000 413.606750 308.000000 -413.606750
-307.029938 417.270020 307.029938 -417.270020
-306.059814 413.658112 306.059814 -413.658112
-305.089539 409.119110 305.089539 -409.119110
-304.119202 408.032776 304.119202 -408.032776
-303.148743 408.606964 303.148743 -408.606964
-302.178192 408.182892 302.178192 -408.182892
-301.207550 408.790100 301.207550 -408.790100
-300.236786 408.635101 300.236786 -408.635101
-299.265961 404.180145 299.265961 -404.180145
-298.295013 402.635040 298.295013 -402.635040
-297.323944 403.700500 297.323944 -403.700500
-296.352814 401.863800 296.352814 -401.863800
-295.381561 399.407349 295.381561 -399.407349
-294.410187 399.950623 294.410187 -399.950623
-293.438751 400.736908 293.438751 -400.736908
-292.467194 397.298157 292.467194 -397.298157
-291.495544 396.492188 291.495544 -396.492188
-290.523804 395.433960 290.523804 -395.433960
-289.551941 392.493866 289.551941 -392.493866
-288.579987 392.801361 288.579987 -392.801361
-287.607941 391.035217 287.607941 -391.035217
-286.635803 388.590240 286.635803 -388.590240
-285.663544 386.868317 285.663544 -386.868317
-284.691193 387.895172 284.691193 -387.895172
-283.718750 389.867859 283.718750 -389.867859
-282.746216 388.036438 282.746216 -388.036438
-281.773560 392.131073 281.773560 -392.131073
-280.800812 389.093170 280.800812 -389.093170
-279.827942 390.777954 279.827942 -390.777954
-278.855011 388.551361 278.855011 -388.551361
-277.881958 389.703186 277.881958 -389.703186
-276.908813 387.488464 276.908813 -387.488464
-275.935547 386.593628 275.935547 -386.593628
-274.962189 386.802063 274.962189 -386.802063
-273.988739 383.017120 273.988739 -383.017120
-273.015198 374.625824 273.015198 -374.625824
-272.041565 377.529266 272.041565 -377.529266
-271.067810 379.406708 271.067810 -379.406708
-270.093964 377.440430 270.093964 -377.440430
-269.119995 376.023224 269.119995 -376.023224
-268.145935 374.657166 268.145935 -374.657166
-267.171814 371.778259 267.171814 -371.778259
-266.197540 367.836914 266.197540 -367.836914
-265.223206 368.763489 265.223206 -368.763489
-264.248749 363.759583 264.248749 -363.759583
-263.274200 361.850647 263.274200 -361.850647
-262.299561 364.267914 262.299561 -364.267914
-261.324799 365.218231 261.324799 -365.218231
-260.349945 365.333862 260.349945 -365.333862
-259.375000 367.817017 259.375000 -367.817017
-258.399963 365.562744 258.399963 -365.562744
-257.424805 363.978516 257.424805 -363.978516
-256.449554 372.192902 256.449554 -372.192902
-255.474197 371.778107 255.474197 -371.778107
-254.498749 367.933533 254.498749 -367.933533
-253.523193 365.882324 253.523193 -365.882324
-252.547546 363.042542 252.547546 -363.042542
-251.571808 361.609894 251.571808 -361.609894
-250.595947 358.002441 250.595947 -358.002441
-249.619995 359.971863 249.619995 -359.971863
-248.643951 354.767883 248.643951 -354.767883
-247.667801 354.785034 247.667801 -354.785034
-246.691544 351.339661 246.691544 -351.339661
-245.715195 351.255981 245.715195 -351.255981
-244.738754 348.561310 244.738754 -348.561310
-243.762207 349.342957 243.762207 -349.342957
-242.785553 349.734894 242.785553 -349.734894
-241.808807 346.382507 241.808807 -346.382507
-240.831955 346.082489 240.831955 -346.082489
-239.854996 345.219604 239.854996 -345.219604
-238.877945 344.827576 238.877945 -344.827576
-237.900803 341.761749 237.900803 -341.761749
-236.923553 344.837158 236.923553 -344.837158
-235.946198 343.864410 235.946198 -343.864410
-234.968750 343.839722 234.968750 -343.839722
-233.991196 343.462433 233.991196 -343.462433
-233.013550 346.541870 233.013550 -346.541870
-232.035797 347.521637 232.035797 -347.521637
-231.057953 341.059662 231.057953 -341.059662
-230.080002 343.807281 230.080002 -343.807281
-229.101944 341.350647 229.101944 -341.350647
-228.123795 340.616272 228.123795 -340.616272
-227.145554 342.039795 227.145554 -342.039795
-226.167206 340.943726 226.167206 -340.943726
-225.188751 339.972595 225.188751 -339.972595
-224.210205 341.542297 224.210205 -341.542297
-223.231552 337.007111 223.231552 -337.007111
-222.252808 337.628845 222.252808 -337.628845
-221.273956 337.866241 221.273956 -337.866241
-220.294998 336.090210 220.294998 -336.090210
-219.315948 334.600494 219.315948 -334.600494
-218.336792 333.139343 218.336792 -333.139343
-217.357544 334.466827 217.357544 -334.466827
-216.378204 329.995880 216.378204 -329.995880
-215.398743 328.463776 215.398743 -328.463776
-214.419205 327.416199 214.419205 -327.416199
-213.439545 322.568298 213.439545 -322.568298
-212.459793 321.028900 212.459793 -321.028900
-211.479950 320.040253 211.479950 -320.040253
-210.500000 318.087433 210.500000 -318.087433
-209.519943 321.267975 209.519943 -321.267975
-208.539795 318.999329 208.539795 -318.999329
-207.559555 318.685089 207.559555 -318.685089
-206.579193 315.095886 206.579193 -315.095886
-205.598755 316.888733 205.598755 -316.888733
-204.618195 317.079224 204.618195 -317.079224
-203.637543 320.234070 203.637543 -320.234070
-202.656799 321.005585 202.656799 -321.005585
-201.675949 322.207642 201.675949 -322.207642
-200.695007 323.629700 200.695007 -323.629700
-199.713943 321.708344 199.713943 -321.708344
-198.732803 320.961334 198.732803 -320.961334
-197.751556 320.230011 197.751556 -320.230011
-196.770203 319.490021 196.770203 -319.490021
-195.788757 318.232056 195.788757 -318.232056
-194.807205 319.699066 194.807205 -319.699066
-193.825546 313.462158 193.825546 -313.462158
-192.843796 315.624176 192.843796 -315.624176
-191.861954 320.056213 191.861954 -320.056213
-190.880005 320.942505 190.880005 -320.942505
-189.897949 316.387146 189.897949 -316.387146
-188.915802 317.044067 188.915802 -317.044067
-187.933548 311.981323 187.933548 -311.981323
-186.951202 309.876160 186.951202 -309.876160
-185.968750 313.324890 185.968750 -313.324890
-184.986206 313.985962 184.986206 -313.985962
-184.003555 308.444000 184.003555 -308.444000
-183.020798 308.979065 183.020798 -308.979065
-182.037949 310.416138 182.037949 -310.416138
-181.054993 306.293121 181.054993 -306.293121
-180.071945 304.499786 180.071945 -304.499786
-179.088806 303.237396 179.088806 -303.237396
-178.105545 302.420166 178.105545 -302.420166
-177.122192 303.076477 177.122192 -303.076477
-176.138748 299.599335 176.138748 -299.599335
-175.155197 300.585175 175.155197 -300.585175
-174.171555 300.337708 174.171555 -300.337708
-173.187805 296.661774 173.187805 -296.661774
-172.203949 297.565460 172.203949 -297.565460
-171.220001 294.265747 171.220001 -294.265747
-170.235947 293.672821 170.235947 -293.672821
-169.251801 292.992859 169.251801 -292.992859
-168.267548 291.434143 168.267548 -291.434143
-167.283203 293.816559 167.283203 -293.816559
-166.298752 285.978455 166.298752 -285.978455
-165.314194 288.342010 165.314194 -288.342010
-164.329544 284.601349 164.329544 -284.601349
-163.344803 287.619965 163.344803 -287.619965
-162.359955 288.792572 162.359955 -288.792572
-161.375000 289.749146 161.375000 -289.749146
-160.389954 291.860138 160.389954 -291.860138
-159.404800 293.216187 159.404800 -293.216187
-158.419556 295.001862 158.419556 -295.001862
-157.434204 297.332428 157.434204 -297.332428
-156.448746 296.873901 156.448746 -296.873901
-155.463196 294.495514 155.463196 -294.495514
-154.477554 299.768005 154.477554 -299.768005
-153.491806 301.187378 153.491806 -301.187378
-152.505951 302.417664 152.505951 -302.417664
-151.520004 303.879486 151.520004 -303.879486
-150.533951 300.276154 150.533951 -300.276154
-149.547806 301.553833 149.547806 -301.553833
-148.561554 301.563080 148.561554 -301.563080
-147.575195 300.251801 147.575195 -300.251801
-146.588745 299.309021 146.588745 -299.309021
-145.602203 295.662079 145.602203 -295.662079
-144.615555 298.339172 144.615555 -298.339172
-143.628799 297.756104 143.628799 -297.756104
-142.641953 297.581451 142.641953 -297.581451
-141.654999 296.475372 141.654999 -296.475372
-140.667953 295.289673 140.667953 -295.289673
-139.680801 298.749664 139.680801 -298.749664
-138.693542 296.519867 138.693542 -296.519867
-137.706207 295.288269 137.706207 -295.288269
-136.718750 294.928711 136.718750 -294.928711
-135.731201 295.781494 135.731201 -295.781494
-134.743546 298.522583 134.743546 -298.522583
-133.755798 297.718170 133.755798 -297.718170
-132.767944 297.892273 132.767944 -297.892273
-131.779999 297.215668 131.779999 -297.215668
-130.791946 301.603271 130.791946 -301.603271
-129.803802 298.744781 129.803802 -298.744781
-128.815552 297.074707 128.815552 -297.074707
-127.827202 295.514587 127.827202 -295.514587
-126.838753 293.836609 126.838753 -293.836609
-125.850197 295.951843 125.850197 -295.951843
-124.861549 291.842804 124.861549 -291.842804
-123.872803 291.383087 123.872803 -291.383087
-122.883949 293.780945 122.883949 -293.780945
-121.895004 294.455536 121.895004 -294.455536
-120.905952 289.607422 120.905952 -289.607422
-119.916801 290.606262 119.916801 -290.606262
-118.927551 292.377625 118.927551 -292.377625
-117.938202 290.985168 117.938202 -290.985168
-116.948746 292.316010 116.948746 -292.316010
-115.959198 289.966980 115.959198 -289.966980
-114.969551 291.216858 114.969551 -291.216858
-113.979797 288.911377 113.979797 -288.911377
-112.989952 293.508728 112.989952 -293.508728
-112.000000 291.525879 112.000000 -291.525879
-111.009949 288.524658 111.009949 -288.524658
-110.019798 293.776306 110.019798 -293.776306
-109.029549 292.913940 109.029549 -292.913940
-108.039200 292.494568 108.039200 -292.494568
-107.048752 286.652466 107.048752 -286.652466
-106.058197 288.892303 106.058197 -288.892303
-105.067551 289.643402 105.067551 -289.643402
-104.076797 289.094543 104.076797 -289.094543
-103.085953 284.221100 103.085953 -284.221100
-102.095001 284.506226 102.095001 -284.506226
-101.103951 283.212921 101.103951 -283.212921
-100.112801 286.743683 100.112801 -286.743683
-99.121552 276.645782 99.121552 -276.645782
-98.130203 277.173950 98.130203 -277.173950
-97.138748 275.480560 97.138748 -275.480560
-96.147202 273.913452 96.147202 -273.913452
-95.155548 273.258759 95.155548 -273.258759
-94.163803 273.692230 94.163803 -273.692230
-93.171951 270.731201 93.171951 -270.731201
-92.180000 269.148438 92.180000 -269.148438
-91.187950 269.406860 91.187950 -269.406860
-90.195801 270.383179 90.195801 -270.383179
-89.203552 267.682800 89.203552 -267.682800
-88.211197 266.465424 88.211197 -266.465424
-87.218750 266.301178 87.218750 -266.301178
-86.226196 265.149872 86.226196 -265.149872
-85.233551 266.587646 85.233551 -266.587646
-84.240799 267.910767 84.240799 -267.910767
-83.247948 264.827301 83.247948 -264.827301
-82.254997 261.814545 82.254997 -261.814545
-81.261948 262.242249 81.261948 -262.242249
-80.268799 262.851898 80.268799 -262.851898
-79.275551 257.165161 79.275551 -257.165161
-78.282196 256.250000 78.282196 -256.250000
-77.288750 251.200699 77.288750 -251.200699
-76.295197 253.103683 76.295197 -253.103683
-75.301552 252.734772 75.301552 -252.734772
-74.307800 251.723480 74.307800 -251.723480
-73.313950 253.457672 73.313950 -253.457672
-72.320000 250.220047 72.320000 -250.220047
-71.325951 249.560104 71.325951 -249.560104
-70.331802 248.458954 70.331802 -248.458954
-69.337547 250.316696 69.337547 -250.316696
-68.343201 250.658020 68.343201 -250.658020
-67.348747 250.443130 67.348747 -250.443130
-66.354202 248.556717 66.354202 -248.556717
-65.359550 251.856262 65.359550 -251.856262
-64.364799 250.281982 64.364799 -250.281982
-63.369949 248.021896 63.369949 -248.021896
-62.375000 248.524643 62.375000 -248.524643
-61.379951 250.222336 61.379951 -250.222336
-60.384800 252.577026 60.384800 -252.577026
-59.389549 250.973221 59.389549 -250.973221
-58.394199 249.905746 58.394199 -249.905746
-57.398750 246.984756 57.398750 -246.984756
-56.403198 249.339539 56.403198 -249.339539
-55.407551 246.668625 55.407551 -246.668625
-54.411800 247.012726 54.411800 -247.012726
-53.415951 247.800873 53.415951 -247.800873
-52.419998 247.264374 52.419998 -247.264374
-51.423950 242.206100 51.423950 -242.206100
-50.427799 243.780548 50.427799 -243.780548
-49.431549 237.400101 49.431549 -237.400101
-48.435200 238.596771 48.435200 -238.596771
-47.438751 243.244980 47.438751 -243.244980
-46.442200 238.556747 46.442200 -238.556747
-45.445549 240.326935 45.445549 -240.326935
-44.448799 238.593018 44.448799 -238.593018
-43.451950 236.549393 43.451950 -236.549393
-42.455002 239.348419 42.455002 -239.348419
-41.457951 235.610123 41.457951 -235.610123
-40.460800 233.775635 40.460800 -233.775635
-39.463551 230.256912 39.463551 -230.256912
-38.466202 232.383057 38.466202 -232.383057
-37.468750 231.657349 37.468750 -231.657349
-36.471199 229.510117 36.471199 -229.510117
-35.473549 230.949295 35.473549 -230.949295
-34.475800 233.752136 34.475800 -233.752136
-33.477951 231.674347 33.477951 -231.674347
-32.480000 232.190048 32.480000 -232.190048
-31.481949 230.899063 31.481949 -230.899063
-30.483799 228.822327 30.483799 -228.822327
-29.485550 227.811859 29.485550 -227.811859
-28.487200 228.772430 28.487200 -228.772430
-27.488750 224.734360 27.488750 -224.734360
-26.490200 225.615021 26.490200 -225.615021
-25.491550 224.983871 25.491550 -224.983871
-24.492800 226.026611 24.492800 -226.026611
-23.493950 218.307770 23.493950 -218.307770
-22.494999 220.152344 22.494999 -220.152344
-21.495949 218.564560 21.495949 -218.564560
-20.496799 215.603378 20.496799 -215.603378
-19.497551 212.968369 19.497551 -212.968369
-18.498199 214.692352 18.498199 -214.692352
-17.498749 209.809082 17.498749 -209.809082
-16.499199 212.547684 16.499199 -212.547684
-15.499550 208.143677 15.499550 -208.143677
-14.499800 209.160690 14.499800 -209.160690
-13.499950 201.806290 13.499950 -201.806290
-12.500000 204.254944 12.500000 -204.254944
-11.499950 196.130798 11.499950 -196.130798
-10.499800 194.123825 10.499800 -194.123825
-9.499550 195.195679 9.499550 -195.195679
-8.499200 195.247330 8.499200 -195.247330
-7.498750 191.671127 7.498750 -191.671127
-6.498200 192.368622 6.498200 -192.368622
-5.497550 190.078781 5.497550 -190.078781
-4.496800 190.943619 4.496800 -190.943619
-3.495950 188.932770 3.495950 -188.932770
-2.495000 183.690765 2.495000 -183.690765
-1.493950 185.742950 1.493950 -185.742950
-0.492800 186.339005 0.492800 -186.339005
0.508450 182.792892 -0.508450 -182.792892
1.509800 180.960999 -1.509800 -180.960999
2.511250 181.609436 -2.511250 -181.609436
3.512800 180.407684 -3.512800 -180.407684
4.514450 179.307404 -4.514450 -179.307404
5.516200 174.525146 -5.516200 -174.525146
6.518050 175.677826 -6.518050 -175.677826
7.520000 173.956833 -7.520000 -173.956833
8.522050 170.135101 -8.522050 -170.135101
9.524200 168.728943 -9.524200 -168.728943
10.526450 165.442291 -10.526450 -165.442291
11.528800 168.521072 -11.528800 -168.521072
12.531250 170.449677 -12.531250 -170.449677
13.533800 169.018524 -13.533800 -169.018524
14.536450 171.197937 -14.536450 -171.197937
15.539200 174.591034 -15.539200 -174.591034
16.542049 170.575867 -16.542049 -170.575867
17.545000 169.471542 -17.545000 -169.471542
18.548050 173.198273 -18.548050 -173.198273
19.551201 174.807053 -19.551201 -174.807053
20.554451 175.090103 -20.554451 -175.090103
21.557800 177.732986 -21.557800 -177.732986
22.561249 175.774216 -22.561249 -175.774216
23.564800 178.553085 -23.564800 -178.553085
24.568451 173.669342 -24.568451 -173.669342
25.572201 174.788544 -25.572201 -174.788544
26.576050 177.408859 -26.576050 -177.408859
27.580000 176.601120 -27.580000 -176.601120
28.584049 172.184845 -28.584049 -172.184845
29.588200 174.588898 -29.588200 -174.588898
30.592449 174.366577 -30.592449 -174.366577
31.596800 170.016022 -31.596800 -170.016022
32.601250 174.675018 -32.601250 -174.675018
33.605801 171.085999 -33.605801 -171.085999
34.610451 171.335876 -34.610451 -171.335876
35.615200 170.310684 -35.615200 -170.310684
36.620049 166.266815 -36.620049 -166.266815
37.625000 166.895996 -37.625000 -166.895996
38.630051 165.839020 -38.630051 -165.839020
39.635201 163.163254 -39.635201 -163.163254
40.640450 161.086914 -40.640450 -161.086914
41.645798 161.186935 -41.645798 -161.186935
42.651249 159.361725 -42.651249 -159.361725
43.656799 161.200836 -43.656799 -161.200836
44.662449 157.802704 -44.662449 -157.802704
45.668198 156.627319 -45.668198 -156.627319
46.674049 153.425629 -46.674049 -153.425629
47.680000 155.755386 -47.680000 -155.755386
48.686050 153.046646 -48.686050 -153.046646
49.692200 152.423859 -49.692200 -152.423859
50.698448 151.991318 -50.698448 -151.991318
51.704800 151.540359 -51.704800 -151.540359
52.711250 151.609070 -52.711250 -151.609070
53.717800 151.029984 -53.717800 -151.029984
54.724449 151.593460 -54.724449 -151.593460
55.731201 149.610687 -55.731201 -149.610687
56.738052 148.153473 -56.738052 -148.153473
57.744999 146.544617 -57.744999 -146.544617
58.752052 142.110245 -58.752052 -142.110245
59.759201 142.678955 -59.759201 -142.678955
60.766449 143.704636 -60.766449 -143.704636
61.773800 144.081589 -61.773800 -144.081589
62.781250 146.348801 -62.781250 -146.348801
63.788799 143.581818 -63.788799 -143.581818
64.796448 148.716339 -64.796448 -148.716339
65.804199 146.230331 -65.804199 -146.230331
66.812050 144.102219 -66.812050 -144.102219
67.820000 145.443802 -67.820000 -145.443802
68.828049 144.384369 -68.828049 -144.384369
69.836197 145.796265 -69.836197 -145.796265
70.844452 142.038986 -70.844452 -142.038986
71.852798 141.300491 -71.852798 -141.300491
72.861252 143.965332 -72.861252 -143.965332
73.869797 143.542511 -73.869797 -143.542511
74.878448 142.837860 -74.878448 -142.837860
75.887199 141.007919 -75.887199 -141.007919
76.896049 143.855331 -76.896049 -143.855331
77.904999 142.772644 -77.904999 -142.772644
78.914047 140.592712 -78.914047 -140.592712
79.923203 140.720291 -79.923203 -140.720291
80.932449 138.171051 -80.932449 -138.171051
81.941803 140.377243 -81.941803 -140.377243
82.951248 138.927383 -82.951248 -138.927383
83.960800 138.504059 -83.960800 -138.504059
84.970451 138.213928 -84.970451 -138.213928
85.980202 136.563477 -85.980202 -136.563477
86.990051 133.731537 -86.990051 -133.731537
88.000000 135.319000 -88.000000 -135.319000
89.010048 133.564148 -89.010048 -133.564148
90.020203 132.739883 -90.020203 -132.739883
91.030449 132.751831 -91.030449 -132.751831
92.040802 131.853760 -92.040802 -131.853760
93.051254 126.058960 -93.051254 -126.058960
94.061798 125.816238 -94.061798 -125.816238
95.072449 125.051155 -95.072449 -125.051155
96.083199 127.288925 -96.083199 -127.288925
97.094048 122.541924 -97.094048 -122.541924
98.104996 124.524261 -98.104996 -124.524261
99.116051 126.184105 -99.116051 -126.184105
100.127197 125.409241 -100.127197 -125.409241
101.138451 124.384590 -101.138451 -124.384590
102.149803 124.638367 -102.149803 -124.638367
103.161247 120.650024 -103.161247 -120.650024
104.172798 121.608414 -104.172798 -121.608414
105.184448 122.812134 -105.184448 -122.812134
106.196198 122.030899 -106.196198 -122.030899
107.208054 120.091087 -107.208054 -120.091087
108.220001 117.936691 -108.220001 -117.936691
109.232048 114.888504 -109.232048 -114.888504
110.244202 117.010864 -110.244202 -117.010864
111.256447 114.750877 -111.256447 -114.750877
112.268799 111.280045 -112.268799 -111.280045
113.281250 108.125618 -113.281250 -108.125618
114.293800 114.221313 -114.293800 -114.221313
115.306450 109.318573 -115.306450 -109.318573
116.319199 109.396454 -116.319199 -109.396454
117.332047 111.437042 -117.332047 -111.437042
118.345001 109.216751 -118.345001 -109.216751
119.358047 114.868683 -119.358047 -114.868683
120.371201 112.995934 -120.371201 -112.995934
121.384453 114.796295 -121.384453 -114.796295
122.397797 115.989578 -122.397797 -115.989578
123.411247 114.470383 -123.411247 -114.470383
124.424797 112.594864 -124.424797 -112.594864
125.438446 113.740517 -125.438446 -113.740517
126.452202 111.471649 -126.452202 -111.471649
127.466049 111.789658 -127.466049 -111.789658
128.479996 114.532127 -128.479996 -114.532127
129.494049 114.939713 -129.494049 -114.939713
130.508194 115.286713 -130.508194 -115.286713
131.522446 117.501717 -131.522446 -117.501717
132.536804 119.301437 -132.536804 -119.301437
133.551254 116.458138 -133.551254 -116.458138
134.565796 118.467529 -134.565796 -118.467529
135.580444 120.180069 -135.580444 -120.180069
136.595200 115.379410 -136.595200 -115.379410
137.610046 118.033707 -137.610046 -118.033707
138.625000 117.707733 -138.625000 -117.707733
139.640045 115.833641 -139.640045 -115.833641
140.655197 118.290466 -140.655197 -118.290466
141.670456 115.279785 -141.670456 -115.279785
142.685806 115.856628 -142.685806 -115.856628
143.701248 117.928848 -143.701248 -117.928848
144.716797 122.118484 -144.716797 -122.118484
145.732452 114.981232 -145.732452 -114.981232
146.748199 114.496979 -146.748199 -114.496979
147.764053 114.712967 -147.764053 -114.712967
148.779999 115.042633 -148.779999 -115.042633
149.796051 114.778488 -149.796051 -114.778488
150.812195 116.860489 -150.812195 -116.860489
151.828445 116.016510 -151.828445 -116.016510
152.844803 116.087944 -152.844803 -116.087944
153.861252 121.438431 -153.861252 -121.438431
154.877808 121.127441 -154.877808 -121.127441
155.894455 120.207458 -155.894455 -120.207458
156.911194 121.090744 -156.911194 -121.090744
157.928055 118.785004 -157.928055 -118.785004
158.945007 117.222771 -158.945007 -117.222771
159.962051 117.166229 -159.962051 -117.166229
160.979202 121.395737 -160.979202 -121.395737
161.996445 118.727661 -161.996445 -118.727661
163.013794 115.935326 -163.013794 -115.935326
164.031250 112.555702 -164.031250 -112.555702
165.048798 114.812080 -165.048798 -114.812080
166.066452 116.693161 -166.066452 -116.693161
167.084198 111.864853 -167.084198 -111.864853
168.102051 113.076950 -168.102051 -113.076950
169.119995 109.030571 -169.119995 -109.030571
170.138046 107.962502 -170.138046 -107.962502
171.156204 110.240540 -171.156204 -110.240540
172.174454 106.069778 -172.174454 -106.069778
173.192795 112.492462 -173.192795 -112.492462
174.211243 112.198997 -174.211243 -112.198997
175.229797 110.445251 -175.229797 -110.445251
176.248444 110.623528 -176.248444 -110.623528
177.267197 111.729683 -177.267197 -111.729683
178.286057 110.201027 -178.286057 -110.201027
179.304993 111.067474 -179.304993 -111.067474
180.324051 110.137512 -180.324051 -110.137512
181.343201 110.662315 -181.343201 -110.662315
182.362457 106.896820 -182.362457 -106.896820
183.381805 109.630470 -183.381805 -109.630470
184.401245 104.807014 -184.401245 -104.807014
185.420807 106.663750 -185.420807 -106.663750
186.440445 103.099785 -186.440445 -103.099785
187.460205 105.373878 -187.460205 -105.373878
188.480057 103.004364 -188.480057 -103.004364
189.500000 104.640541 -189.500000 -104.640541
190.520050 101.155579 -190.520050 -101.155579
191.540207 99.050034 -191.540207 -99.050034
192.560455 96.948410 -192.560455 -96.948410
193.580795 98.134354 -193.580795 -98.134354
194.601257 74.892166 -194.601257 -74.892166
195.621796 48.380104 -195.621796 -48.380104
196.642456 -0.089005 -196.642456 0.089005
197.663208 -1.170609 -197.663208 1.170609
198.684052 -3.635391 -198.684052 3.635391
199.705002 -7.020554 -199.705002 7.020554
200.726044 -7.988968 -200.726044 7.988968
201.747192 -9.150940 -201.747192 9.150940
202.768448 -12.064163 -202.768448 12.064163
203.789795 -13.619003 -203.789795 13.619003
204.811249 -14.764847 -204.811249 14.764847
205.832794 -15.689346 -205.832794 15.689346
206.854446 -17.633224 -206.854446 17.633224
207.876205 -16.180939 -207.876205 16.180939
208.898056 -12.819489 -208.898056 12.819489
209.919998 -13.097488 -209.919998 13.097488
210.942047 -18.895157 -210.942047 18.895157
211.964203 -17.502869 -211.964203 17.502869
212.986450 -19.457291 -212.986450 19.457291
214.008804 -20.176498 -214.008804 20.176498
215.031250 -15.148239 -215.031250 15.148239
216.053802 -19.187759 -216.053802 19.187759
217.076447 -69.655762 -217.076447 69.655762
218.099197 -68.204758 -218.099197 68.204758
219.122055 -75.861008 -219.122055 75.861008
220.145004 -72.220596 -220.145004 72.220596
221.168045 -76.490845 -221.168045 76.490845
222.191193 -73.220047 -222.191193 73.220047
223.214447 -77.397919 -223.214447 77.397919
224.237793 -77.072006 -224.237793 77.072006
225.261246 -44.546570 -225.261246 44.546570
226.284805 -43.362457 -226.284805 43.362457
227.308456 -47.469345 -227.308456 47.469345
228.332199 -48.904053 -228.332199 48.904053
229.356049 -50.591232 -229.356049 50.591232
230.380005 -52.396744 -230.380005 52.396744
231.404053 -54.681030 -231.404053 54.681030
232.428192 -54.872055 -232.428192 54.872055
233.452454 -65.515839 -233.452454 65.515839
234.476807 -70.605713 -234.476807 70.605713
235.501251 -73.019730 -235.501251 73.019730
236.525803 -75.971634 -236.525803 75.971634
237.550446 -75.440811 -237.550446 75.440811
238.575195 -76.175034 -238.575195 76.175034
239.600052 -76.242401 -239.600052 76.242401
240.625000 -86.053207 -240.625000 86.053207
241.650055 -102.691986 -241.650055 102.691986
242.675201 -101.712448 -242.675201 101.712448
243.700455 -152.641922 -243.700455 152.641922
244.725800 -149.703781 -244.725800 149.703781
245.751251 -150.810654 -245.751251 150.810654
246.776794 -150.530838 -246.776794 150.530838
247.802444 -149.999695 -247.802444 149.999695
248.828201 -153.198807 -248.828201 153.198807
249.854050 -155.198868 -249.854050 155.198868
250.880005 -155.898499 -250.880005 155.898499
251.906052 -155.038040 -251.906052 155.038040
252.932205 -155.352371 -252.932205 155.352371
253.958450 -158.388351 -253.958450 158.388351
254.984802 -156.979721 -254.984802 156.979721
256.011261 -156.836761 -256.011261 156.836761
257.037811 -157.520523 -257.037811 157.520523
258.064453 -163.024048 -258.064453 163.024048
259.091187 -159.785568 -259.091187 159.785568
260.118042 -159.460495 -260.118042 159.460495
261.144989 -160.760757 -261.144989 160.760757
262.172058 -164.822922 -262.172058 164.822922
263.199188 -165.257141 -263.199188 165.257141
264.226440 -166.974701 -264.226440 166.974701
265.253784 -168.800247 -265.253784 168.800247
266.281250 -382.786957 -266.281250 382.786957
267.308807 -398.205811 -267.308807 398.205811
268.336456 -410.861755 -268.336456 410.861755
269.364197 -397.611542 -269.364197 397.611542
270.392059 -378.019806 -270.392059 378.019806
271.420013 -383.812592 -271.420013 383.812592
272.448059 -387.045502 -272.448059 387.045502
273.476196 -389.181885 -273.476196 389.181885
274.504456 -385.604126 -274.504456 385.604126
275.532806 -385.000977 -275.532806 385.000977
276.561249 -385.136475 -276.561249 385.136475
277.589813 -390.112915 -277.589813 390.112915
278.618439 -390.110229 -278.618439 390.110229
279.647186 -390.958862 -279.647186 390.958862
280.676056 -387.596222 -280.676056 387.596222
281.704987 -392.558472 -281.704987 392.558472
282.734039 -385.780151 -282.734039 385.780151
283.763214 -387.870026 -283.763214 387.870026
284.792450 -385.827637 -284.792450 385.827637
285.821808 -385.722504 -285.821808 385.722504
286.851257 -390.591919 -286.851257 390.591919
287.880798 -393.986328 -287.880798 393.986328
288.910461 -393.092255 -288.910461 393.092255
289.940186 -395.693420 -289.940186 395.693420
290.970062 -395.811279 -290.970062 395.811279
292.000000 -396.835968 -292.000000 396.835968
293.030060 -400.733490 -293.030060 400.733490
294.060211 -401.594727 -294.060211 401.594727
295.090454 -401.474915 -295.090454 401.474915
296.120789 -398.811951 -296.120789 398.811951
297.151245 -401.794830 -297.151245 401.794830
298.181793 -401.104248 -298.181793 401.104248
299.212463 -407.763611 -299.212463 407.763611
300.243195 -404.982819 -300.243195 404.982819
301.274048 -407.994232 -301.274048 407.994232
302.304993 -408.937897 -302.304993 408.937897
303.336060 -407.656067 -303.336060 407.656067
304.367188 -408.084167 -304.367188 408.084167
305.398438 -413.481018 -305.398438 413.481018
306.429810 -413.334106 -306.429810 413.334106
307.461243 -413.128723 -307.461243 413.128723
308.492798 -413.141663 -308.492798 413.141663
309.524445 -413.736603 -309.524445 413.736603
310.556213 -414.895538 -310.556213 414.895538
311.588043 -417.406097 -311.588043 417.406097
312.619995 -415.811340 -312.619995 415.811340
313.652039 -419.990631 -313.652039 419.990631
314.684204 -423.057983 -314.684204 423.057983
315.716461 -423.875183 -315.716461 423.875183
316.748810 -422.745758 -316.748810 422.745758
317.781250 -423.717255 -317.781250 423.717255
318.813812 -426.184570 -318.813812 426.184570
319.846436 -423.449036 -319.846436 423.449036
320.879211 -421.932098 -320.879211 421.932098
321.912048 -421.390625 -321.912048 421.390625
322.945007 -422.183777 -322.945007 422.183777
323.978058 -421.764282 -323.978058 421.764282
325.011200 -425.172119 -325.011200 425.172119
326.044464 -423.487457 -326.044464 423.487457
327.077789 -424.399628 -327.077789 424.399628
328.111237 -422.271484 -328.111237 422.271484
329.144806 -424.342010 -329.144806 424.342010
330.178436 -423.515381 -330.178436 423.515381
331.212189 -428.239532 -331.212189 428.239532
332.246063 -422.990417 -332.246063 422.990417
333.279999 -426.275085 -333.279999 426.275085
334.314056 -422.764282 -334.314056 422.764282
335.348206 -422.715271 -335.348206 422.715271
336.382446 -424.809967 -336.382446 424.809967
337.416809 -425.968567 -337.416809 425.968567
338.451263 -426.949768 -338.451263 426.949768
339.485809 -429.408508 -339.485809 429.408508
340.520447 -429.589111 -340.520447 429.589111
341.555206 -430.023773 -341.555206 430.023773
342.590057 -433.279053 -342.590057 433.279053
343.625000 -435.036896 -343.625000 435.036896
344.660065 -429.882263 -344.660065 429.882263
345.695190 -431.626251 -345.695190 431.626251
346.730438 -435.263428 -346.730438 435.263428
347.765808 -431.818420 -347.765808 431.818420
348.801239 -430.268494 -348.801239 430.268494
349.836792 -429.840637 -349.836792 429.840637
350.872437 -426.211975 -350.872437 426.211975
351.908203 -425.382263 -351.908203 425.382263
352.944061 -427.660980 -352.944061 427.660980
353.980011 -426.565887 -353.980011 426.565887
355.016052 -427.167908 -355.016052 427.167908
356.052185 -427.722321 -356.052185 427.722321
357.088440 -426.071411 -357.088440 426.071411
358.124786 -421.547699 -358.124786 421.547699
359.161255 -428.276672 -359.161255 428.276672
360.197815 -423.712646 -360.197815 423.712646
361.234436 -424.483948 -361.234436 424.483948
362.271210 -424.215271 -362.271210 424.215271
363.308044 -423.748260 -363.308044 423.748260
364.345001 -426.532104 -364.345001 426.532104
365.382050 -425.903229 -365.382050 425.903229
366.419189 -426.383606 -366.419189 426.383606
367.456451 -429.145599 -367.456451 429.145599
368.493805 -432.873047 -368.493805 432.873047
369.531250 -431.625122 -369.531250 431.625122
370.568787 -431.634216 -370.568787 431.634216
371.606445 -432.927277 -371.606445 432.927277
372.644196 -432.368011 -372.644196 432.368011
373.682037 -438.138092 -373.682037 438.138092
374.720001 -437.011597 -374.720001 437.011597
375.758057 -438.453735 -375.758057 438.453735
376.796204 -436.284058 -376.796204 436.284058
377.834442 -439.296112 -377.834442 439.296112
378.872803 -438.354065 -378.872803 438.354065
379.911255 -436.125824 -379.911255 436.125824
380.949799 -434.665985 -380.949799 434.665985
381.988464 -440.543518 -381.988464 440.543518
383.027191 -440.904419 -383.027191 440.904419
384.066040 -442.620575 -384.066040 442.620575
385.105011 -443.864899 -385.105011 443.864899
386.144043 -446.200439 -386.144043 446.200439
387.183197 -446.767456 -387.183197 446.767456
388.222443 -449.308838 -388.222443 449.308838
389.261810 -450.915771 -389.261810 450.915771
390.301239 -456.288025 -390.301239 456.288025
391.340790 -457.956421 -391.340790 457.956421
392.380463 -462.127747 -392.380463 462.127747
393.420197 -463.366180 -393.420197 463.366180
394.460052 -462.399536 -394.460052 462.399536
395.500000 -463.596893 -395.500000 463.596893
396.540039 -465.657684 -396.540039 465.657684
397.580200 -461.019409 -397.580200 461.019409
398.620453 -459.265564 -398.620453 459.265564
399.660797 -457.969879 -399.660797 457.969879
400.701263 -459.678406 -400.701263 459.678406
401.741791 -458.863525 -401.741791 458.863525
402.782440 -457.314270 -402.782440 457.314270
403.823212 -454.810760 -403.823212 454.810760
404.864044 -456.945923 -404.864044 456.945923
405.904999 -454.053955 -405.904999 454.053955
406.946045 -458.695801 -406.946045 458.695801
407.987213 -458.036163 -407.987213 458.036163
409.028442 -459.355408 -409.028442 459.355408
410.069794 -458.907440 -410.069794 458.907440
411.111237 -459.976440 -411.111237 459.976440
412.152802 -458.520325 -412.152802 458.520325
413.194458 -462.308685 -413.194458 462.308685
414.236206 -466.534241 -414.236206 466.534241
415.278046 -462.327179 -415.278046 462.327179
416.320007 -465.957397 -416.320007 465.957397
417.362061 -461.427032 -417.362061 461.427032
418.404205 -459.781372 -418.404205 459.781372
419.446442 -465.065857 -419.446442 465.065857
420.488800 -464.394897 -420.488800 464.394897
421.531250 -471.409790 -421.531250 471.409790
422.573792 -467.829376 -422.573792 467.829376
423.616455 -473.798340 -423.616455 473.798340
424.659210 -474.265503 -424.659210 474.265503
425.702057 -474.451416 -425.702057 474.451416
426.744995 -476.623901 -426.744995 476.623901
427.788055 -478.120178 -427.788055 478.120178
428.831207 -476.450836 -428.831207 476.450836
429.874451 -475.384430 -429.874451 475.384430
430.917786 -481.579041 -430.917786 481.579041
431.961243 -483.322418 -431.961243 483.322418
433.004791 -482.958252 -433.004791 482.958252
434.048462 -486.133301 -434.048462 486.133301
435.092194 -484.468750 -435.092194 484.468750
436.136047 -484.924774 -436.136047 484.924774
437.179993 -487.058990 -437.179993 487.058990
438.224060 -490.340088 -438.224060 490.340088
439.268188 -496.229218 -439.268188 496.229218
440.312439 -497.295227 -440.312439 497.295227
441.356812 -500.164185 -441.356812 500.164185
442.401245 -501.238525 -442.401245 501.238525
443.445801 -502.073792 -443.445801 502.073792
444.490448 -504.338135 -444.490448 504.338135
445.535187 -511.400879 -445.535187 511.400879
446.580048 -510.885010 -446.580048 510.885010
447.625000 -513.812561 -447.625000 513.812561
448.670044 -515.010803 -448.670044 515.010803
449.715210 -520.302490 -449.715210 520.302490
450.760437 -518.131836 -450.760437 518.131836
451.805786 -518.016968 -451.805786 518.016968
452.851257 -520.412354 -452.851257 520.412354
453.896790 -519.864380 -453.896790 519.864380
454.942444 -517.337646 -454.942444 517.337646
455.988190 -523.971924 -455.988190 523.971924
457.034058 -521.000977 -457.034058 521.000977
458.079987 -520.778625 -458.079987 520.778625
459.126038 -523.306274 -459.126038 523.306274
460.172211 -523.702393 -460.172211 523.702393
461.218445 -527.790283 -461.218445 527.790283
462.264801 -524.802734 -462.264801 524.802734
463.311249 -529.352600 -463.311249 529.352600
464.357788 -535.657104 -464.357788 535.657104
465.404449 -533.597046 -465.404449 533.597046
466.451202 -539.549072 -466.451202 539.549072
467.498047 -535.482361 -467.498047 535.482361
468.545013 -536.950928 -468.545013 536.950928
469.592041 -543.437988 -469.592041 543.437988
470.639191 -544.386597 -470.639191 544.386597
471.686462 -545.905090 -471.686462 545.905090
472.733795 -539.361572 -472.733795 539.361572
473.781250 -541.951111 -473.781250 541.951111
474.828796 -542.769226 -474.828796 542.769226
475.876465 -544.258057 -475.876465 544.258057
476.924194 -548.175232 -476.924194 548.175232
477.972046 -552.759277 -477.972046 552.759277
479.019989 -549.065735 -479.019989 549.065735
480.068054 -549.429321 -480.068054 549.429321
481.116211 -546.841431 -481.116211 546.841431
482.164459 -548.156311 -482.164459 548.156311
483.212799 -548.019958 -483.212799 548.019958
484.261261 -546.613770 -484.261261 546.613770
485.309814 -547.211914 -485.309814 547.211914
486.358459 -545.782532 -486.358459 545.782532
487.407196 -545.230774 -487.407196 545.230774
488.456055 -549.208374 -488.456055 549.208374
489.505005 -540.704712 -489.505005 540.704712
490.554047 -542.398926 -490.554047 542.398926
491.603210 -539.481812 -491.603210 539.481812
492.652435 -540.313782 -492.652435 540.313782
493.701813 -541.530273 -493.701813 541.530273
494.751251 -539.304321 -494.751251 539.304321
495.800812 -544.934204 -495.800812 544.934204
496.850464 -540.570312 -496.850464 540.570312
497.900208 -539.451111 -497.900208 539.451111
498.950043 -544.965210 -498.950043 544.965210
500.000000 -544.280457 -500.000000 544.280457
