# Supplementary material for: Spontaneous time-reversal symmetry breaking in twisted double bilayer graphene
Source: Nat Commun. 2022 Oct 29;13:6468. doi: 10.1038/s41467-022-34192-x (PMC9617879; doi:10.1038/s41467-022-34192-x)
Supplement: Supplementary file 2 — Source Data [file 41467_2022_34192_MOESM2_ESM.zip › Source_Data/Figure3/fig3a/Bpar_3000mT.txt]

-500.000000 nan 500.000000 nan
-499.049957 634.766663 499.049957 -634.766663
-498.099792 631.549805 498.099792 -631.549805
-497.149536 637.409302 497.149536 -637.409302
-496.199188 636.689697 496.199188 -636.689697
-495.248749 633.382080 495.248749 -633.382080
-494.298187 637.854980 494.298187 -637.854980
-493.347565 635.204163 493.347565 -635.204163
-492.396790 639.530823 492.396790 -639.530823
-491.445953 634.522217 491.445953 -634.522217
-490.494995 635.425110 490.494995 -635.425110
-489.543945 633.048889 489.543945 -633.048889
-488.592804 636.455750 488.592804 -636.455750
-487.641541 632.087280 487.641541 -632.087280
-486.690186 627.010864 486.690186 -627.010864
-485.738739 627.396484 485.738739 -627.396484
-484.787201 627.132385 484.787201 -627.132385
-483.835541 628.095093 483.835541 -628.095093
-482.883789 630.779297 482.883789 -630.779297
-481.931946 632.551514 481.931946 -632.551514
-480.980011 637.780151 480.980011 -637.780151
-480.027954 632.107239 480.027954 -632.107239
-479.075806 626.907166 479.075806 -626.907166
-478.123535 626.370911 478.123535 -626.370911
-477.171204 623.215881 477.171204 -623.215881
-476.218750 622.187744 476.218750 -622.187744
-475.266205 620.705627 475.266205 -620.705627
-474.313538 610.241943 474.313538 -610.241943
-473.360809 605.827576 473.360809 -605.827576
-472.407959 609.939575 472.407959 -609.939575
-471.454987 609.031128 471.454987 -609.031128
-470.501953 611.249390 470.501953 -611.249390
-469.548798 617.177673 469.548798 -617.177673
-468.595551 613.152100 468.595551 -613.152100
-467.642212 606.160767 467.642212 -606.160767
-466.688751 600.913757 466.688751 -600.913757
-465.735199 607.574158 465.735199 -607.574158
-464.781555 604.505005 464.781555 -604.505005
-463.827789 609.202942 463.827789 -609.202942
-462.873962 609.096375 462.873962 -609.096375
-461.920013 610.162903 461.920013 -610.162903
-460.965942 611.903687 460.965942 -611.903687
-460.011810 607.386780 460.011810 -607.386780
-459.057556 605.577759 459.057556 -605.577759
-458.103210 603.649475 458.103210 -603.649475
-457.148743 597.740601 457.148743 -597.740601
-456.194214 599.416504 456.194214 -599.416504
-455.239563 608.352966 455.239563 -608.352966
-454.284790 605.084717 454.284790 -605.084717
-453.329956 615.465149 453.329956 -615.465149
-452.375000 620.340759 452.375000 -620.340759
-451.419952 614.166382 451.419952 -614.166382
-450.464813 615.851746 450.464813 -615.851746
-449.509552 623.694458 449.509552 -623.694458
-448.554199 624.979553 448.554199 -624.979553
-447.598755 629.297180 447.598755 -629.297180
-446.643188 630.130493 446.643188 -630.130493
-445.687561 625.122314 445.687561 -625.122314
-444.731812 624.450378 444.731812 -624.450378
-443.775940 627.848450 443.775940 -627.848450
-442.820007 631.907837 442.820007 -631.907837
-441.863953 639.307800 441.863953 -639.307800
-440.907806 640.033447 440.907806 -640.033447
-439.951538 633.439758 439.951538 -633.439758
-438.995209 626.381042 438.995209 -626.381042
-438.038757 621.397827 438.038757 -621.397827
-437.082214 620.510559 437.082214 -620.510559
-436.125549 620.966614 436.125549 -620.966614
-435.168793 619.616272 435.168793 -619.616272
-434.211945 626.148315 434.211945 -626.148315
-433.255005 636.631653 433.255005 -636.631653
-432.297943 636.319641 432.297943 -636.319641
-431.340790 642.639038 431.340790 -642.639038
-430.383545 651.229065 430.383545 -651.229065
-429.426208 645.192383 429.426208 -645.192383
-428.468750 649.000488 428.468750 -649.000488
-427.511200 652.528625 427.511200 -652.528625
-426.553558 656.390625 426.553558 -656.390625
-425.595795 658.112732 425.595795 -658.112732
-424.637939 661.440063 424.637939 -661.440063
-423.679993 658.359985 423.679993 -658.359985
-422.721954 656.611816 422.721954 -656.611816
-421.763794 655.879639 421.763794 -655.879639
-420.805542 644.034973 420.805542 -644.034973
-419.847198 636.262695 419.847198 -636.262695
-418.888763 635.970398 418.888763 -635.970398
-417.930206 637.190857 417.930206 -637.190857
-416.971558 642.094604 416.971558 -642.094604
-416.012787 642.959351 416.012787 -642.959351
-415.053955 643.467651 415.053955 -643.467651
-414.095001 649.846130 414.095001 -649.846130
-413.135956 647.681763 413.135956 -647.681763
-412.176788 644.584106 412.176788 -644.584106
-411.217560 652.134094 411.217560 -652.134094
-410.258209 642.769958 410.258209 -642.769958
-409.298737 642.151733 409.298737 -642.151733
-408.339203 642.547119 408.339203 -642.547119
-407.379547 638.283752 407.379547 -638.283752
-406.419800 629.426147 406.419800 -629.426147
-405.459961 633.874146 405.459961 -633.874146
-404.500000 631.884888 404.500000 -631.884888
-403.539948 628.615234 403.539948 -628.615234
-402.579803 628.964233 402.579803 -628.964233
-401.619537 628.963379 401.619537 -628.963379
-400.659210 631.757080 400.659210 -631.757080
-399.698761 638.481384 399.698761 -638.481384
-398.738190 640.666626 398.738190 -640.666626
-397.777557 638.662598 397.777557 -638.662598
-396.816803 642.579346 396.816803 -642.579346
-395.855957 644.311462 395.855957 -644.311462
-394.894989 637.798462 394.894989 -637.798462
-393.933960 637.640320 393.933960 -637.640320
-392.972809 639.825989 392.972809 -639.825989
-392.011536 642.166260 392.011536 -642.166260
-391.050201 641.706909 391.050201 -641.706909
-390.088745 642.610046 390.088745 -642.610046
-389.127197 645.754517 389.127197 -645.754517
-388.165558 644.549316 388.165558 -644.549316
-387.203796 640.954590 387.203796 -640.954590
-386.241943 634.453125 386.241943 -634.453125
-385.279999 630.848206 385.279999 -630.848206
-384.317963 628.524536 384.317963 -628.524536
-383.355804 627.315613 383.355804 -627.315613
-382.393555 630.018921 382.393555 -630.018921
-381.431213 622.886902 381.431213 -622.886902
-380.468750 622.462769 380.468750 -622.462769
-379.506195 620.281372 379.506195 -620.281372
-378.543549 616.747620 378.543549 -616.747620
-377.580811 618.329895 377.580811 -618.329895
-376.617950 613.858582 376.617950 -613.858582
-375.654999 611.467834 375.654999 -611.467834
-374.691956 610.606262 374.691956 -610.606262
-373.728790 613.017822 373.728790 -613.017822
-372.765564 611.822815 372.765564 -611.822815
-371.802185 606.596802 371.802185 -606.596802
-370.838745 594.921936 370.838745 -594.921936
-369.875214 592.280029 369.875214 -592.280029
-368.911560 596.268860 368.911560 -596.268860
-367.947815 585.820251 367.947815 -585.820251
-366.983948 582.192200 366.983948 -582.192200
-366.019989 581.474731 366.019989 -581.474731
-365.055939 581.765686 365.055939 -581.765686
-364.091797 582.186768 364.091797 -582.186768
-363.127563 575.086914 363.127563 -575.086914
-362.163208 573.528381 362.163208 -573.528381
-361.198761 575.900757 361.198761 -575.900757
-360.234192 572.852173 360.234192 -572.852173
-359.269562 572.810364 359.269562 -572.810364
-358.304810 568.745911 358.304810 -568.745911
-357.339935 570.644592 357.339935 -570.644592
-356.375000 565.824158 356.375000 -565.824158
-355.409943 565.228271 355.409943 -565.228271
-354.444794 564.734009 354.444794 -564.734009
-353.479553 563.494751 353.479553 -563.494751
-352.514191 564.832642 352.514191 -564.832642
-351.548737 563.966919 351.548737 -563.966919
-350.583191 562.933655 350.583191 -562.933655
-349.617554 554.657532 349.617554 -554.657532
-348.651794 552.299622 348.651794 -552.299622
-347.685944 551.904663 347.685944 -551.904663
-346.720001 552.472595 346.720001 -552.472595
-345.753937 548.802917 345.753937 -548.802917
-344.787811 544.720276 344.787811 -544.720276
-343.821564 545.790222 343.821564 -545.790222
-342.855194 542.290283 342.855194 -542.290283
-341.888763 536.621338 341.888763 -536.621338
-340.922211 538.602539 340.922211 -538.602539
-339.955536 531.122742 339.955536 -531.122742
-338.988800 526.826965 338.988800 -526.826965
-338.021942 523.813843 338.021942 -523.813843
-337.054993 518.586304 337.054993 -518.586304
-336.087952 518.271912 336.087952 -518.271912
-335.120789 517.185730 335.120789 -517.185730
-334.153564 511.940399 334.153564 -511.940399
-333.186188 514.870605 333.186188 -514.870605
-332.218750 513.789795 332.218750 -513.789795
-331.251190 512.833069 331.251190 -512.833069
-330.283539 512.823608 330.283539 -512.823608
-329.315796 506.756592 329.315796 -506.756592
-328.347961 499.480499 328.347961 -499.480499
-327.380005 499.016693 327.380005 -499.016693
-326.411957 498.384155 326.411957 -498.384155
-325.443787 496.553314 325.443787 -496.553314
-324.475555 501.800354 324.475555 -501.800354
-323.507202 494.790497 323.507202 -494.790497
-322.538757 487.134613 322.538757 -487.134613
-321.570190 487.771088 321.570190 -487.771088
-320.601562 474.634491 320.601562 -474.634491
-319.632812 476.852386 319.632812 -476.852386
-318.663940 474.564758 318.663940 -474.564758
-317.695007 475.974945 317.695007 -475.974945
-316.725952 474.949707 316.725952 -474.949707
-315.756805 471.629395 315.756805 -471.629395
-314.787537 468.497650 314.787537 -468.497650
-313.818207 467.412323 313.818207 -467.412323
-312.848755 470.874115 312.848755 -470.874115
-311.879211 466.674835 311.879211 -466.674835
-310.909546 463.026886 310.909546 -463.026886
-309.939789 457.765198 309.939789 -457.765198
-308.969940 454.338196 308.969940 -454.338196
-308.000000 453.040222 308.000000 -453.040222
-307.029938 441.814880 307.029938 -441.814880
-306.059814 432.337891 306.059814 -432.337891
-305.089539 423.956390 305.089539 -423.956390
-304.119202 413.459106 304.119202 -413.459106
-303.148743 419.382751 303.148743 -419.382751
-302.178192 410.743103 302.178192 -410.743103
-301.207550 405.665466 301.207550 -405.665466
-300.236786 404.963135 300.236786 -404.963135
-299.265961 399.526581 299.265961 -399.526581
-298.295013 389.517426 298.295013 -389.517426
-297.323944 387.830597 297.323944 -387.830597
-296.352814 380.540527 296.352814 -380.540527
-295.381561 373.241180 295.381561 -373.241180
-294.410187 376.760010 294.410187 -376.760010
-293.438751 378.513062 293.438751 -378.513062
-292.467194 373.807617 292.467194 -373.807617
-291.495544 375.148102 291.495544 -375.148102
-290.523804 377.474121 290.523804 -377.474121
-289.551941 376.105164 289.551941 -376.105164
-288.579987 380.332886 288.579987 -380.332886
-287.607941 384.617310 287.607941 -384.617310
-286.635803 384.324097 286.635803 -384.324097
-285.663544 381.962463 285.663544 -381.962463
-284.691193 375.932281 284.691193 -375.932281
-283.718750 366.967041 283.718750 -366.967041
-282.746216 365.994690 282.746216 -365.994690
-281.773560 362.982971 281.773560 -362.982971
-280.800812 362.875458 280.800812 -362.875458
-279.827942 370.418610 279.827942 -370.418610
-278.855011 366.555481 278.855011 -366.555481
-277.881958 362.528656 277.881958 -362.528656
-276.908813 365.576721 276.908813 -365.576721
-275.935547 361.646240 275.935547 -361.646240
-274.962189 359.005737 274.962189 -359.005737
-273.988739 361.789886 273.988739 -361.789886
-273.015198 355.801575 273.015198 -355.801575
-272.041565 354.869049 272.041565 -354.869049
-271.067810 357.415619 271.067810 -357.415619
-270.093964 360.485901 270.093964 -360.485901
-269.119995 357.268890 269.119995 -357.268890
-268.145935 363.197449 268.145935 -363.197449
-267.171814 363.344299 267.171814 -363.344299
-266.197540 365.072815 266.197540 -365.072815
-265.223206 369.308655 265.223206 -369.308655
-264.248749 365.938599 264.248749 -365.938599
-263.274200 357.999298 263.274200 -357.999298
-262.299561 358.558777 262.299561 -358.558777
-261.324799 354.388489 261.324799 -354.388489
-260.349945 353.724030 260.349945 -353.724030
-259.375000 358.763397 259.375000 -358.763397
-258.399963 356.981567 258.399963 -356.981567
-257.424805 363.375366 257.424805 -363.375366
-256.449554 360.934418 256.449554 -360.934418
-255.474197 359.406372 255.474197 -359.406372
-254.498749 360.711792 254.498749 -360.711792
-253.523193 361.997772 253.523193 -361.997772
-252.547546 366.930481 252.547546 -366.930481
-251.571808 363.127167 251.571808 -363.127167
-250.595947 360.311462 250.595947 -360.311462
-249.619995 365.655731 249.619995 -365.655731
-248.643951 365.311310 248.643951 -365.311310
-247.667801 361.676453 247.667801 -361.676453
-246.691544 362.285980 246.691544 -362.285980
-245.715195 368.588715 245.715195 -368.588715
-244.738754 370.534119 244.738754 -370.534119
-243.762207 369.581726 243.762207 -369.581726
-242.785553 370.855499 242.785553 -370.855499
-241.808807 367.309418 241.808807 -367.309418
-240.831955 370.934692 240.831955 -370.934692
-239.854996 367.658478 239.854996 -367.658478
-238.877945 365.944427 238.877945 -365.944427
-237.900803 361.617798 237.900803 -361.617798
-236.923553 364.392761 236.923553 -364.392761
-235.946198 364.148956 235.946198 -364.148956
-234.968750 358.607697 234.968750 -358.607697
-233.991196 357.250671 233.991196 -357.250671
-233.013550 354.480438 233.013550 -354.480438
-232.035797 359.759888 232.035797 -359.759888
-231.057953 353.220978 231.057953 -353.220978
-230.080002 351.420074 230.080002 -351.420074
-229.101944 356.132874 229.101944 -356.132874
-228.123795 354.204803 228.123795 -354.204803
-227.145554 348.129608 227.145554 -348.129608
-226.167206 350.768311 226.167206 -350.768311
-225.188751 341.680725 225.188751 -341.680725
-224.210205 338.554077 224.210205 -338.554077
-223.231552 333.982574 223.231552 -333.982574
-222.252808 333.648895 222.252808 -333.648895
-221.273956 333.673004 221.273956 -333.673004
-220.294998 334.653015 220.294998 -334.653015
-219.315948 334.332642 219.315948 -334.332642
-218.336792 334.893646 218.336792 -334.893646
-217.357544 338.747040 217.357544 -338.747040
-216.378204 338.383179 216.378204 -338.383179
-215.398743 330.236511 215.398743 -330.236511
-214.419205 330.453918 214.419205 -330.453918
-213.439545 324.298431 213.439545 -324.298431
-212.459793 323.457916 212.459793 -323.457916
-211.479950 323.977814 211.479950 -323.977814
-210.500000 315.659668 210.500000 -315.659668
-209.519943 318.984802 209.519943 -318.984802
-208.539795 320.129974 208.539795 -320.129974
-207.559555 319.245361 207.559555 -319.245361
-206.579193 316.225769 206.579193 -316.225769
-205.598755 319.921204 205.598755 -319.921204
-204.618195 307.832336 204.618195 -307.832336
-203.637543 309.181396 203.637543 -309.181396
-202.656799 318.444000 202.656799 -318.444000
-201.675949 315.951538 201.675949 -315.951538
-200.695007 319.246460 200.695007 -319.246460
-199.713943 320.432007 199.713943 -320.432007
-198.732803 314.849243 198.732803 -314.849243
-197.751556 325.379425 197.751556 -325.379425
-196.770203 325.565308 196.770203 -325.565308
-195.788757 328.043274 195.788757 -328.043274
-194.807205 329.668823 194.807205 -329.668823
-193.825546 328.444672 193.825546 -328.444672
-192.843796 331.908234 192.843796 -331.908234
-191.861954 335.459778 191.861954 -335.459778
-190.880005 333.559570 190.880005 -333.559570
-189.897949 335.594086 189.897949 -335.594086
-188.915802 338.878845 188.915802 -338.878845
-187.933548 342.628571 187.933548 -342.628571
-186.951202 340.698578 186.951202 -340.698578
-185.968750 340.984833 185.968750 -340.984833
-184.986206 340.389801 184.986206 -340.389801
-184.003555 338.967804 184.003555 -338.967804
-183.020798 334.277130 183.020798 -334.277130
-182.037949 324.292969 182.037949 -324.292969
-181.054993 322.670807 181.054993 -322.670807
-180.071945 322.853943 180.071945 -322.853943
-179.088806 321.373627 179.088806 -321.373627
-178.105545 315.011078 178.105545 -315.011078
-177.122192 315.816437 177.122192 -315.816437
-176.138748 320.332855 176.138748 -320.332855
-175.155197 312.902100 175.155197 -312.902100
-174.171555 318.278656 174.171555 -318.278656
-173.187805 317.471436 173.187805 -317.471436
-172.203949 312.206848 172.203949 -312.206848
-171.220001 312.693970 171.220001 -312.693970
-170.235947 311.455536 170.235947 -311.455536
-169.251801 311.322754 169.251801 -311.322754
-168.267548 311.118835 168.267548 -311.118835
-167.283203 310.501160 167.283203 -310.501160
-166.298752 305.229492 166.298752 -305.229492
-165.314194 312.453491 165.314194 -312.453491
-164.329544 315.436218 164.329544 -315.436218
-163.344803 312.904633 163.344803 -312.904633
-162.359955 315.347961 162.359955 -315.347961
-161.375000 309.291687 161.375000 -309.291687
-160.389954 307.317871 160.389954 -307.317871
-159.404800 312.699646 159.404800 -312.699646
-158.419556 308.242432 158.419556 -308.242432
-157.434204 305.473083 157.434204 -305.473083
-156.448746 310.392578 156.448746 -310.392578
-155.463196 308.144226 155.463196 -308.144226
-154.477554 302.861694 154.477554 -302.861694
-153.491806 296.383179 153.491806 -296.383179
-152.505951 292.903503 152.505951 -292.903503
-151.520004 289.239105 151.520004 -289.239105
-150.533951 290.769196 150.533951 -290.769196
-149.547806 285.939941 149.547806 -285.939941
-148.561554 279.828857 148.561554 -279.828857
-147.575195 277.879974 147.575195 -277.879974
-146.588745 276.869812 146.588745 -276.869812
-145.602203 269.164398 145.602203 -269.164398
-144.615555 268.858826 144.615555 -268.858826
-143.628799 266.486237 143.628799 -266.486237
-142.641953 269.382751 142.641953 -269.382751
-141.654999 267.151459 141.654999 -267.151459
-140.667953 264.073883 140.667953 -264.073883
-139.680801 267.394226 139.680801 -267.394226
-138.693542 263.203430 138.693542 -263.203430
-137.706207 262.643433 137.706207 -262.643433
-136.718750 262.517731 136.718750 -262.517731
-135.731201 256.609100 135.731201 -256.609100
-134.743546 250.599213 134.743546 -250.599213
-133.755798 249.866150 133.755798 -249.866150
-132.767944 251.483398 132.767944 -251.483398
-131.779999 252.239044 131.779999 -252.239044
-130.791946 260.112610 130.791946 -260.112610
-129.803802 260.930603 129.803802 -260.930603
-128.815552 259.877197 128.815552 -259.877197
-127.827202 268.714661 127.827202 -268.714661
-126.838753 261.370270 126.838753 -261.370270
-125.850197 263.693634 125.850197 -263.693634
-124.861549 263.365234 124.861549 -263.365234
-123.872803 259.113037 123.872803 -259.113037
-122.883949 260.115265 122.883949 -260.115265
-121.895004 255.211426 121.895004 -255.211426
-120.905952 249.815674 120.905952 -249.815674
-119.916801 248.784210 119.916801 -248.784210
-118.927551 248.475571 118.927551 -248.475571
-117.938202 248.358276 117.938202 -248.358276
-116.948746 246.274536 116.948746 -246.274536
-115.959198 247.613739 115.959198 -247.613739
-114.969551 238.663818 114.969551 -238.663818
-113.979797 243.610779 113.979797 -243.610779
-112.989952 240.223572 112.989952 -240.223572
-112.000000 242.703400 112.000000 -242.703400
-111.009949 243.594604 111.009949 -243.594604
-110.019798 240.514328 110.019798 -240.514328
-109.029549 244.714050 109.029549 -244.714050
-108.039200 242.349854 108.039200 -242.349854
-107.048752 237.844345 107.048752 -237.844345
-106.058197 237.028503 106.058197 -237.028503
-105.067551 240.265900 105.067551 -240.265900
-104.076797 244.163635 104.076797 -244.163635
-103.085953 245.177826 103.085953 -245.177826
-102.095001 245.830460 102.095001 -245.830460
-101.103951 240.602448 101.103951 -240.602448
-100.112801 247.268799 100.112801 -247.268799
-99.121552 240.993073 99.121552 -240.993073
-98.130203 236.193481 98.130203 -236.193481
-97.138748 245.207367 97.138748 -245.207367
-96.147202 244.495560 96.147202 -244.495560
-95.155548 240.064667 95.155548 -240.064667
-94.163803 244.586121 94.163803 -244.586121
-93.171951 239.911438 93.171951 -239.911438
-92.180000 239.035675 92.180000 -239.035675
-91.187950 239.851074 91.187950 -239.851074
-90.195801 240.777191 90.195801 -240.777191
-89.203552 232.286224 89.203552 -232.286224
-88.211197 238.721191 88.211197 -238.721191
-87.218750 238.943817 87.218750 -238.943817
-86.226196 238.095978 86.226196 -238.095978
-85.233551 237.728683 85.233551 -237.728683
-84.240799 235.427277 84.240799 -235.427277
-83.247948 236.009857 83.247948 -236.009857
-82.254997 234.581085 82.254997 -234.581085
-81.261948 233.096405 81.261948 -233.096405
-80.268799 230.661362 80.268799 -230.661362
-79.275551 230.487839 79.275551 -230.487839
-78.282196 231.094177 78.282196 -231.094177
-77.288750 233.160767 77.288750 -233.160767
-76.295197 232.596115 76.295197 -232.596115
-75.301552 233.401978 75.301552 -233.401978
-74.307800 233.362213 74.307800 -233.362213
-73.313950 233.013367 73.313950 -233.013367
-72.320000 227.813934 72.320000 -227.813934
-71.325951 232.977295 71.325951 -232.977295
-70.331802 229.116608 70.331802 -229.116608
-69.337547 224.589020 69.337547 -224.589020
-68.343201 222.042206 68.343201 -222.042206
-67.348747 224.044464 67.348747 -224.044464
-66.354202 221.187561 66.354202 -221.187561
-65.359550 222.686600 65.359550 -222.686600
-64.364799 224.020340 64.364799 -224.020340
-63.369949 223.884613 63.369949 -223.884613
-62.375000 217.143982 62.375000 -217.143982
-61.379951 218.200180 61.379951 -218.200180
-60.384800 213.337173 60.384800 -213.337173
-59.389549 217.818359 59.389549 -217.818359
-58.394199 215.776825 58.394199 -215.776825
-57.398750 210.859711 57.398750 -210.859711
-56.403198 216.348694 56.403198 -216.348694
-55.407551 207.986694 55.407551 -207.986694
-54.411800 210.875198 54.411800 -210.875198
-53.415951 205.073059 53.415951 -205.073059
-52.419998 201.314056 52.419998 -201.314056
-51.423950 200.454315 51.423950 -200.454315
-50.427799 198.586548 50.427799 -198.586548
-49.431549 196.891144 49.431549 -196.891144
-48.435200 195.652344 48.435200 -195.652344
-47.438751 196.623413 47.438751 -196.623413
-46.442200 196.148376 46.442200 -196.148376
-45.445549 203.803253 45.445549 -203.803253
-44.448799 206.551666 44.448799 -206.551666
-43.451950 205.092636 43.451950 -205.092636
-42.455002 206.249756 42.455002 -206.249756
-41.457951 202.772369 41.457951 -202.772369
-40.460800 205.738083 40.460800 -205.738083
-39.463551 209.768799 39.463551 -209.768799
-38.466202 207.459579 38.466202 -207.459579
-37.468750 194.865417 37.468750 -194.865417
-36.471199 199.037567 36.471199 -199.037567
-35.473549 192.533859 35.473549 -192.533859
-34.475800 190.515564 34.475800 -190.515564
-33.477951 194.946259 33.477951 -194.946259
-32.480000 196.563416 32.480000 -196.563416
-31.481949 197.213303 31.481949 -197.213303
-30.483799 200.126694 30.483799 -200.126694
-29.485550 196.960724 29.485550 -196.960724
-28.487200 192.147003 28.487200 -192.147003
-27.488750 192.724274 27.488750 -192.724274
-26.490200 186.466156 26.490200 -186.466156
-25.491550 178.531998 25.491550 -178.531998
-24.492800 179.009430 24.492800 -179.009430
-23.493950 181.110046 23.493950 -181.110046
-22.494999 180.486176 22.494999 -180.486176
-21.495949 182.393219 21.495949 -182.393219
-20.496799 186.071976 20.496799 -186.071976
-19.497551 179.750565 19.497551 -179.750565
-18.498199 183.735748 18.498199 -183.735748
-17.498749 184.825348 17.498749 -184.825348
-16.499199 177.376587 16.499199 -177.376587
-15.499550 178.159790 15.499550 -178.159790
-14.499800 174.456177 14.499800 -174.456177
-13.499950 172.318680 13.499950 -172.318680
-12.500000 167.986694 12.500000 -167.986694
-11.499950 163.904694 11.499950 -163.904694
-10.499800 160.473846 10.499800 -160.473846
-9.499550 159.931778 9.499550 -159.931778
-8.499200 159.166824 8.499200 -159.166824
-7.498750 158.909790 7.498750 -158.909790
-6.498200 152.849731 6.498200 -152.849731
-5.497550 152.010666 5.497550 -152.010666
-4.496800 143.853317 4.496800 -143.853317
-3.495950 137.331100 3.495950 -137.331100
-2.495000 133.889130 2.495000 -133.889130
-1.493950 133.664520 1.493950 -133.664520
-0.492800 130.829941 0.492800 -130.829941
0.508450 127.407845 -0.508450 -127.407845
1.509800 121.522278 -1.509800 -121.522278
2.511250 117.861153 -2.511250 -117.861153
3.512800 114.012123 -3.512800 -114.012123
4.514450 114.655380 -4.514450 -114.655380
5.516200 114.628357 -5.516200 -114.628357
6.518050 113.555305 -6.518050 -113.555305
7.520000 115.248795 -7.520000 -115.248795
8.522050 114.491257 -8.522050 -114.491257
9.524200 115.097038 -9.524200 -115.097038
10.526450 111.071869 -10.526450 -111.071869
11.528800 119.271889 -11.528800 -119.271889
12.531250 122.739197 -12.531250 -122.739197
13.533800 119.506920 -13.533800 -119.506920
14.536450 121.921082 -14.536450 -121.921082
15.539200 50.700989 -15.539200 -50.700989
16.542049 57.668587 -16.542049 -57.668587
17.545000 58.466957 -17.545000 -58.466957
18.548050 56.841705 -18.548050 -56.841705
19.551201 63.460075 -19.551201 -63.460075
20.554451 69.689323 -20.554451 -69.689323
21.557800 69.685005 -21.557800 -69.685005
22.561249 70.103889 -22.561249 -70.103889
23.564800 71.343948 -23.564800 -71.343948
24.568451 73.074745 -24.568451 -73.074745
25.572201 72.100349 -25.572201 -72.100349
26.576050 72.691071 -26.576050 -72.691071
27.580000 76.232956 -27.580000 -76.232956
28.584049 74.357780 -28.584049 -74.357780
29.588200 72.530182 -29.588200 -72.530182
30.592449 66.628799 -30.592449 -66.628799
31.596800 68.878838 -31.596800 -68.878838
32.601250 35.646423 -32.601250 -35.646423
33.605801 33.800072 -33.605801 -33.800072
34.610451 38.316887 -34.610451 -38.316887
35.615200 35.956535 -35.615200 -35.956535
36.620049 41.602196 -36.620049 -41.602196
37.625000 38.169312 -37.625000 -38.169312
38.630051 135.456116 -38.630051 -135.456116
39.635201 127.743271 -39.635201 -127.743271
40.640450 229.807770 -40.640450 -229.807770
41.645798 226.569427 -41.645798 -226.569427
42.651249 281.411133 -42.651249 -281.411133
43.656799 255.458252 -43.656799 -255.458252
44.662449 213.733093 -44.662449 -213.733093
45.668198 216.995651 -45.668198 -216.995651
46.674049 220.107315 -46.674049 -220.107315
47.680000 224.028992 -47.680000 -224.028992
48.686050 226.677460 -48.686050 -226.677460
49.692200 224.975586 -49.692200 -224.975586
50.698448 224.998627 -50.698448 -224.998627
51.704800 232.491760 -51.704800 -232.491760
52.711250 233.761597 -52.711250 -233.761597
53.717800 226.484283 -53.717800 -226.484283
54.724449 224.931976 -54.724449 -224.931976
55.731201 223.970657 -55.731201 -223.970657
56.738052 214.327454 -56.738052 -214.327454
57.744999 207.031372 -57.744999 -207.031372
58.752052 203.749603 -58.752052 -203.749603
59.759201 196.778259 -59.759201 -196.778259
60.766449 173.041031 -60.766449 -173.041031
61.773800 172.220856 -61.773800 -172.220856
62.781250 176.447754 -62.781250 -176.447754
63.788799 181.746902 -63.788799 -181.746902
64.796448 -32.623085 -64.796448 32.623085
65.804199 -38.089607 -65.804199 38.089607
66.812050 -37.631966 -66.812050 37.631966
67.820000 -42.886292 -67.820000 42.886292
68.828049 -46.027641 -68.828049 46.027641
69.836197 -49.401855 -69.836197 49.401855
70.844452 -53.481323 -70.844452 53.481323
71.852798 -51.649094 -71.852798 51.649094
72.861252 -57.164948 -72.861252 57.164948
73.869797 -52.442970 -73.869797 52.442970
74.878448 -49.690582 -74.878448 49.690582
75.887199 -52.276947 -75.887199 52.276947
76.896049 -55.135811 -76.896049 55.135811
77.904999 -45.476707 -77.904999 45.476707
78.914047 -47.961792 -78.914047 47.961792
79.923203 -45.208084 -79.923203 45.208084
80.932449 -39.776466 -80.932449 39.776466
81.941803 -38.119736 -81.941803 38.119736
82.951248 -38.237892 -82.951248 38.237892
83.960800 -35.441010 -83.960800 35.441010
84.970451 -37.166794 -84.970451 37.166794
85.980202 -36.282051 -85.980202 36.282051
86.990051 -42.673218 -86.990051 42.673218
88.000000 -43.589424 -88.000000 43.589424
89.010048 -41.482079 -89.010048 41.482079
90.020203 -40.961441 -90.020203 40.961441
91.030449 -35.438309 -91.030449 35.438309
92.040802 -34.600006 -92.040802 34.600006
93.051254 -35.728813 -93.051254 35.728813
94.061798 -39.438293 -94.061798 39.438293
95.072449 -39.679100 -95.072449 39.679100
96.083199 -41.486969 -96.083199 41.486969
97.094048 -35.887924 -97.094048 35.887924
98.104996 -163.387024 -98.104996 163.387024
99.116051 -175.992279 -99.116051 175.992279
100.127197 -176.611923 -100.127197 176.611923
101.138451 -180.272675 -101.138451 180.272675
102.149803 -190.525757 -102.149803 190.525757
103.161247 -197.466049 -103.161247 197.466049
104.172798 -219.407898 -104.172798 219.407898
105.184448 -166.975052 -105.184448 166.975052
106.196198 -162.635330 -106.196198 162.635330
107.208054 -162.531845 -107.208054 162.531845
108.220001 -164.896790 -108.220001 164.896790
109.232048 -166.798294 -109.232048 166.798294
110.244202 -163.900726 -110.244202 163.900726
111.256447 -166.850739 -111.256447 166.850739
112.268799 -165.216293 -112.268799 165.216293
113.281250 -165.765686 -113.281250 165.765686
114.293800 -170.299438 -114.293800 170.299438
115.306450 -168.581528 -115.306450 168.581528
116.319199 -166.353668 -116.319199 166.353668
117.332047 -163.395538 -117.332047 163.395538
118.345001 -161.028290 -118.345001 161.028290
119.358047 -158.251083 -119.358047 158.251083
120.371201 -157.554718 -120.371201 157.554718
121.384453 -156.792511 -121.384453 156.792511
122.397797 -156.581512 -122.397797 156.581512
123.411247 -163.510895 -123.411247 163.510895
124.424797 -161.545151 -124.424797 161.545151
125.438446 -166.614197 -125.438446 166.614197
126.452202 -167.131012 -126.452202 167.131012
127.466049 -170.314987 -127.466049 170.314987
128.479996 -172.399704 -128.479996 172.399704
129.494049 -173.079269 -129.494049 173.079269
130.508194 -169.582291 -130.508194 169.582291
131.522446 -173.474075 -131.522446 173.474075
132.536804 -175.574905 -132.536804 175.574905
133.551254 -174.432144 -133.551254 174.432144
134.565796 -173.568787 -134.565796 173.568787
135.580444 -178.538666 -135.580444 178.538666
136.595200 -178.548676 -136.595200 178.548676
137.610046 -187.139343 -137.610046 187.139343
138.625000 -187.731903 -138.625000 187.731903
139.640045 -189.322525 -139.640045 189.322525
140.655197 -193.671967 -140.655197 193.671967
141.670456 -198.660034 -141.670456 198.660034
142.685806 -197.209457 -142.685806 197.209457
143.701248 -201.737045 -143.701248 201.737045
144.716797 -201.004654 -144.716797 201.004654
145.732452 -196.738434 -145.732452 196.738434
146.748199 -200.745087 -146.748199 200.745087
147.764053 -195.614624 -147.764053 195.614624
148.779999 -194.373718 -148.779999 194.373718
149.796051 -202.936035 -149.796051 202.936035
150.812195 -204.290787 -150.812195 204.290787
151.828445 -204.234283 -151.828445 204.234283
152.844803 -207.193420 -152.844803 207.193420
153.861252 -201.052734 -153.861252 201.052734
154.877808 -203.283630 -154.877808 203.283630
155.894455 -204.922989 -155.894455 204.922989
156.911194 -202.713501 -156.911194 202.713501
157.928055 -202.040710 -157.928055 202.040710
158.945007 -205.659851 -158.945007 205.659851
159.962051 -201.065430 -159.962051 201.065430
160.979202 -206.606903 -160.979202 206.606903
161.996445 -197.644272 -161.996445 197.644272
163.013794 -200.108536 -163.013794 200.108536
164.031250 -317.075592 -164.031250 317.075592
165.048798 -321.560608 -165.048798 321.560608
166.066452 -312.212708 -166.066452 312.212708
167.084198 -317.639343 -167.084198 317.639343
168.102051 -316.711060 -168.102051 316.711060
169.119995 -314.619202 -169.119995 314.619202
170.138046 -316.198853 -170.138046 316.198853
171.156204 -328.429474 -171.156204 328.429474
172.174454 -327.979004 -172.174454 327.979004
173.192795 -337.161194 -173.192795 337.161194
174.211243 -331.521179 -174.211243 331.521179
175.229797 -333.815582 -175.229797 333.815582
176.248444 -340.277222 -176.248444 340.277222
177.267197 -336.385986 -177.267197 336.385986
178.286057 -330.822449 -178.286057 330.822449
179.304993 -334.001801 -179.304993 334.001801
180.324051 -327.654633 -180.324051 327.654633
181.343201 -326.369385 -181.343201 326.369385
182.362457 -327.067535 -182.362457 327.067535
183.381805 -324.150452 -183.381805 324.150452
184.401245 -325.110779 -184.401245 325.110779
185.420807 -320.107605 -185.420807 320.107605
186.440445 -317.615112 -186.440445 317.615112
187.460205 -315.119690 -187.460205 315.119690
188.480057 -311.651428 -188.480057 311.651428
189.500000 -317.284302 -189.500000 317.284302
190.520050 -318.767456 -190.520050 318.767456
191.540207 -315.604340 -191.540207 315.604340
192.560455 -316.090637 -192.560455 316.090637
193.580795 -305.586609 -193.580795 305.586609
194.601257 -304.779419 -194.601257 304.779419
195.621796 -313.300537 -195.621796 313.300537
196.642456 -314.546387 -196.642456 314.546387
197.663208 -318.491089 -197.663208 318.491089
198.684052 -315.939484 -198.684052 315.939484
199.705002 -316.810425 -199.705002 316.810425
200.726044 -317.899017 -200.726044 317.899017
201.747192 -323.999512 -201.747192 323.999512
202.768448 -323.982513 -202.768448 323.982513
203.789795 -323.890442 -203.789795 323.890442
204.811249 -328.298218 -204.811249 328.298218
205.832794 -331.531891 -205.832794 331.531891
206.854446 -335.203735 -206.854446 335.203735
207.876205 -335.684418 -207.876205 335.684418
208.898056 -336.373932 -208.898056 336.373932
209.919998 -343.768433 -209.919998 343.768433
210.942047 -339.043365 -210.942047 339.043365
211.964203 -334.271210 -211.964203 334.271210
212.986450 -337.858612 -212.986450 337.858612
214.008804 -334.025818 -214.008804 334.025818
215.031250 -340.663818 -215.031250 340.663818
216.053802 -349.554077 -216.053802 349.554077
217.076447 -343.683014 -217.076447 343.683014
218.099197 -349.262970 -218.099197 349.262970
219.122055 -356.653625 -219.122055 356.653625
220.145004 -354.665955 -220.145004 354.665955
221.168045 -358.001678 -221.168045 358.001678
222.191193 -353.059235 -222.191193 353.059235
223.214447 -352.638580 -223.214447 352.638580
224.237793 -358.249359 -224.237793 358.249359
225.261246 -357.503540 -225.261246 357.503540
226.284805 -354.572876 -226.284805 354.572876
227.308456 -354.229919 -227.308456 354.229919
228.332199 -359.759552 -228.332199 359.759552
229.356049 -362.376007 -229.356049 362.376007
230.380005 -364.871277 -230.380005 364.871277
231.404053 -367.124390 -231.404053 367.124390
232.428192 -364.677368 -232.428192 364.677368
233.452454 -369.793152 -233.452454 369.793152
234.476807 -367.981201 -234.476807 367.981201
235.501251 -368.304016 -235.501251 368.304016
236.525803 -364.341644 -236.525803 364.341644
237.550446 -363.809387 -237.550446 363.809387
238.575195 -362.248383 -238.575195 362.248383
239.600052 -362.984436 -239.600052 362.984436
240.625000 -360.228210 -240.625000 360.228210
241.650055 -358.574707 -241.650055 358.574707
242.675201 -358.705475 -242.675201 358.705475
243.700455 -362.096252 -243.700455 362.096252
244.725800 -355.610840 -244.725800 355.610840
245.751251 -362.304535 -245.751251 362.304535
246.776794 -355.808136 -246.776794 355.808136
247.802444 -355.571198 -247.802444 355.571198
248.828201 -358.945007 -248.828201 358.945007
249.854050 -357.185181 -249.854050 357.185181
250.880005 -355.157837 -250.880005 355.157837
251.906052 -352.286682 -251.906052 352.286682
252.932205 -351.006500 -252.932205 351.006500
253.958450 -350.487183 -253.958450 350.487183
254.984802 -359.822296 -254.984802 359.822296
256.011261 -359.353058 -256.011261 359.353058
257.037811 -365.620117 -257.037811 365.620117
258.064453 -370.608185 -258.064453 370.608185
259.091187 -360.703552 -259.091187 360.703552
260.118042 -357.992645 -260.118042 357.992645
261.144989 -356.935822 -261.144989 356.935822
262.172058 -357.788147 -262.172058 357.788147
263.199188 -348.350372 -263.199188 348.350372
264.226440 -360.006897 -264.226440 360.006897
265.253784 -355.322266 -265.253784 355.322266
266.281250 -355.219330 -266.281250 355.219330
267.308807 -361.671143 -267.308807 361.671143
268.336456 -358.703613 -268.336456 358.703613
269.364197 -358.580719 -269.364197 358.580719
270.392059 -363.622772 -270.392059 363.622772
271.420013 -360.986298 -271.420013 360.986298
272.448059 -369.116699 -272.448059 369.116699
273.476196 -368.129974 -273.476196 368.129974
274.504456 -357.292084 -274.504456 357.292084
275.532806 -361.107544 -275.532806 361.107544
276.561249 -365.656738 -276.561249 365.656738
277.589813 -369.435242 -277.589813 369.435242
278.618439 -374.225647 -278.618439 374.225647
279.647186 -375.951019 -279.647186 375.951019
280.676056 -381.729156 -280.676056 381.729156
281.704987 -383.332275 -281.704987 383.332275
282.734039 -383.271729 -282.734039 383.271729
283.763214 -375.187897 -283.763214 375.187897
284.792450 -374.947296 -284.792450 374.947296
285.821808 -375.806396 -285.821808 375.806396
286.851257 -379.519806 -286.851257 379.519806
287.880798 -381.851654 -287.880798 381.851654
288.910461 -385.161530 -288.910461 385.161530
289.940186 -376.091248 -289.940186 376.091248
290.970062 -384.201782 -290.970062 384.201782
292.000000 -386.194275 -292.000000 386.194275
293.030060 -391.249329 -293.030060 391.249329
294.060211 -401.105255 -294.060211 401.105255
295.090454 -402.150146 -295.090454 402.150146
296.120789 -399.013855 -296.120789 399.013855
297.151245 -414.132690 -297.151245 414.132690
298.181793 -418.529236 -298.181793 418.529236
299.212463 -423.710205 -299.212463 423.710205
300.243195 -431.610870 -300.243195 431.610870
301.274048 -440.164764 -301.274048 440.164764
302.304993 -441.174866 -302.304993 441.174866
303.336060 -450.428589 -303.336060 450.428589
304.367188 -455.750397 -304.367188 455.750397
305.398438 -458.228729 -305.398438 458.228729
306.429810 -464.802094 -306.429810 464.802094
307.461243 -464.563293 -307.461243 464.563293
308.492798 -462.785706 -308.492798 462.785706
309.524445 -476.234924 -309.524445 476.234924
310.556213 -470.869843 -310.556213 470.869843
311.588043 -467.673309 -311.588043 467.673309
312.619995 -471.525238 -312.619995 471.525238
313.652039 -469.345703 -313.652039 469.345703
314.684204 -472.389313 -314.684204 472.389313
315.716461 -480.432892 -315.716461 480.432892
316.748810 -477.709076 -316.748810 477.709076
317.781250 -485.414948 -317.781250 485.414948
318.813812 -491.940186 -318.813812 491.940186
319.846436 -491.201782 -319.846436 491.201782
320.879211 -501.644226 -320.879211 501.644226
321.912048 -497.870697 -321.912048 497.870697
322.945007 -494.309143 -322.945007 494.309143
323.978058 -499.548645 -323.978058 499.548645
325.011200 -498.509064 -325.011200 498.509064
326.044464 -503.882507 -326.044464 503.882507
327.077789 -511.235992 -327.077789 511.235992
328.111237 -505.864166 -328.111237 505.864166
329.144806 -512.189331 -329.144806 512.189331
330.178436 -511.546143 -330.178436 511.546143
331.212189 -510.659760 -331.212189 510.659760
332.246063 -512.061340 -332.246063 512.061340
333.279999 -523.034973 -333.279999 523.034973
334.314056 -521.954773 -334.314056 521.954773
335.348206 -526.678650 -335.348206 526.678650
336.382446 -530.399048 -336.382446 530.399048
337.416809 -529.942932 -337.416809 529.942932
338.451263 -539.154785 -338.451263 539.154785
339.485809 -539.789307 -339.485809 539.789307
340.520447 -539.463745 -340.520447 539.463745
341.555206 -548.837646 -341.555206 548.837646
342.590057 -546.894958 -342.590057 546.894958
343.625000 -545.025879 -343.625000 545.025879
344.660065 -549.454163 -344.660065 549.454163
345.695190 -548.088501 -345.695190 548.088501
346.730438 -552.364746 -346.730438 552.364746
347.765808 -555.063538 -347.765808 555.063538
348.801239 -554.355957 -348.801239 554.355957
349.836792 -556.761597 -349.836792 556.761597
350.872437 -560.803711 -350.872437 560.803711
351.908203 -559.930054 -351.908203 559.930054
352.944061 -557.667358 -352.944061 557.667358
353.980011 -560.561646 -353.980011 560.561646
355.016052 -561.332825 -355.016052 561.332825
356.052185 -562.357300 -356.052185 562.357300
357.088440 -566.575378 -357.088440 566.575378
358.124786 -565.582947 -358.124786 565.582947
359.161255 -568.284790 -359.161255 568.284790
360.197815 -572.045715 -360.197815 572.045715
361.234436 -566.460876 -361.234436 566.460876
362.271210 -570.196655 -362.271210 570.196655
363.308044 -572.985229 -363.308044 572.985229
364.345001 -575.317200 -364.345001 575.317200
365.382050 -582.798096 -365.382050 582.798096
366.419189 -582.953125 -366.419189 582.953125
367.456451 -579.345947 -367.456451 579.345947
368.493805 -591.194885 -368.493805 591.194885
369.531250 -596.422729 -369.531250 596.422729
370.568787 -599.877319 -370.568787 599.877319
371.606445 -600.571228 -371.606445 600.571228
372.644196 -601.604919 -372.644196 601.604919
373.682037 -596.219421 -373.682037 596.219421
374.720001 -606.525635 -374.720001 606.525635
375.758057 -606.790344 -375.758057 606.790344
376.796204 -607.589111 -376.796204 607.589111
377.834442 -610.016296 -377.834442 610.016296
378.872803 -610.324097 -378.872803 610.324097
379.911255 -605.012512 -379.911255 605.012512
380.949799 -607.560303 -380.949799 607.560303
381.988464 -616.439453 -381.988464 616.439453
383.027191 -611.346680 -383.027191 611.346680
384.066040 -620.953796 -384.066040 620.953796
385.105011 -615.066040 -385.105011 615.066040
386.144043 -620.051208 -386.144043 620.051208
387.183197 -625.206421 -387.183197 625.206421
388.222443 -624.935120 -388.222443 624.935120
389.261810 -629.240417 -389.261810 629.240417
390.301239 -625.715454 -390.301239 625.715454
391.340790 -622.818542 -391.340790 622.818542
392.380463 -623.508911 -392.380463 623.508911
393.420197 -622.298584 -393.420197 622.298584
394.460052 -622.179749 -394.460052 622.179749
395.500000 -628.004028 -395.500000 628.004028
396.540039 -622.875671 -396.540039 622.875671
397.580200 -623.840088 -397.580200 623.840088
398.620453 -630.303711 -398.620453 630.303711
399.660797 -619.078674 -399.660797 619.078674
400.701263 -620.226196 -400.701263 620.226196
401.741791 -619.140320 -401.741791 619.140320
402.782440 -610.862122 -402.782440 610.862122
403.823212 -616.641968 -403.823212 616.641968
404.864044 -619.624756 -404.864044 619.624756
405.904999 -615.210754 -405.904999 615.210754
406.946045 -618.046143 -406.946045 618.046143
407.987213 -618.756470 -407.987213 618.756470
409.028442 -619.987427 -409.028442 619.987427
410.069794 -630.802002 -410.069794 630.802002
411.111237 -627.222534 -411.111237 627.222534
412.152802 -635.296814 -412.152802 635.296814
413.194458 -630.595215 -413.194458 630.595215
414.236206 -631.030579 -414.236206 631.030579
415.278046 -629.775696 -415.278046 629.775696
416.320007 -626.188477 -416.320007 626.188477
417.362061 -624.401733 -417.362061 624.401733
418.404205 -628.420898 -418.404205 628.420898
419.446442 -620.128540 -419.446442 620.128540
420.488800 -618.853210 -420.488800 618.853210
421.531250 -623.270752 -421.531250 623.270752
422.573792 -619.037170 -422.573792 619.037170
423.616455 -634.343140 -423.616455 634.343140
424.659210 -636.525391 -424.659210 636.525391
425.702057 -633.509033 -425.702057 633.509033
426.744995 -639.769165 -426.744995 639.769165
427.788055 -633.265442 -427.788055 633.265442
428.831207 -632.879761 -428.831207 632.879761
429.874451 -633.837891 -429.874451 633.837891
430.917786 -629.507812 -430.917786 629.507812
431.961243 -629.286926 -431.961243 629.286926
433.004791 -628.929749 -433.004791 628.929749
434.048462 -624.324280 -434.048462 624.324280
435.092194 -622.815552 -435.092194 622.815552
436.136047 -613.477539 -436.136047 613.477539
437.179993 -611.689331 -437.179993 611.689331
438.224060 -608.919495 -438.224060 608.919495
439.268188 -600.754028 -439.268188 600.754028
440.312439 -602.019531 -440.312439 602.019531
441.356812 -604.653748 -441.356812 604.653748
442.401245 -610.113525 -442.401245 610.113525
443.445801 -612.708862 -443.445801 612.708862
444.490448 -617.730591 -444.490448 617.730591
445.535187 -612.869019 -445.535187 612.869019
446.580048 -612.091309 -446.580048 612.091309
447.625000 -611.485596 -447.625000 611.485596
448.670044 -606.934509 -448.670044 606.934509
449.715210 -610.206421 -449.715210 610.206421
450.760437 -609.252441 -450.760437 609.252441
451.805786 -600.178528 -451.805786 600.178528
452.851257 -603.086548 -452.851257 603.086548
453.896790 -603.204712 -453.896790 603.204712
454.942444 -601.006470 -454.942444 601.006470
455.988190 -596.667969 -455.988190 596.667969
457.034058 -596.149292 -457.034058 596.149292
458.079987 -600.581543 -458.079987 600.581543
459.126038 -593.925293 -459.126038 593.925293
460.172211 -587.737610 -460.172211 587.737610
461.218445 -583.266968 -461.218445 583.266968
462.264801 -589.629883 -462.264801 589.629883
463.311249 -591.114258 -463.311249 591.114258
464.357788 -588.333374 -464.357788 588.333374
465.404449 -595.378479 -465.404449 595.378479
466.451202 -594.618286 -466.451202 594.618286
467.498047 -596.536255 -467.498047 596.536255
468.545013 -596.362183 -468.545013 596.362183
469.592041 -594.882080 -469.592041 594.882080
470.639191 -594.134399 -470.639191 594.134399
471.686462 -595.766968 -471.686462 595.766968
472.733795 -602.131958 -472.733795 602.131958
473.781250 -601.172729 -473.781250 601.172729
474.828796 -599.265625 -474.828796 599.265625
475.876465 -603.142029 -475.876465 603.142029
476.924194 -595.051270 -476.924194 595.051270
477.972046 -597.068848 -477.972046 597.068848
479.019989 -608.315674 -479.019989 608.315674
480.068054 -607.055542 -480.068054 607.055542
481.116211 -613.833313 -481.116211 613.833313
482.164459 -617.066040 -482.164459 617.066040
483.212799 -617.550964 -483.212799 617.550964
484.261261 -619.730835 -484.261261 619.730835
485.309814 -623.845703 -485.309814 623.845703
486.358459 -620.756653 -486.358459 620.756653
487.407196 -625.293457 -487.407196 625.293457
488.456055 -617.844055 -488.456055 617.844055
489.505005 -624.399719 -489.505005 624.399719
490.554047 -622.614014 -490.554047 622.614014
491.603210 -624.157227 -491.603210 624.157227
492.652435 -628.735596 -492.652435 628.735596
493.701813 -624.074524 -493.701813 624.074524
494.751251 -623.282654 -494.751251 623.282654
495.800812 -622.593201 -495.800812 622.593201
496.850464 -633.559021 -496.850464 633.559021
497.900208 -631.275513 -497.900208 631.275513
498.950043 -620.110291 -498.950043 620.110291
500.000000 -620.220642 -500.000000 620.220642
