# Supplementary material for: Spontaneous time-reversal symmetry breaking in twisted double bilayer graphene
Source: Nat Commun. 2022 Oct 29;13:6468. doi: 10.1038/s41467-022-34192-x (PMC9617879; doi:10.1038/s41467-022-34192-x)
Supplement: Supplementary file 2 — Source Data [file 41467_2022_34192_MOESM2_ESM.zip › Source_Data/Figure3/fig3a/Bpar_4000mT.txt]

-500.000000 nan 500.000000 nan
-499.049957 605.215576 499.049957 -605.215576
-498.099792 605.648682 498.099792 -605.648682
-497.149536 600.753113 497.149536 -600.753113
-496.199188 599.815796 496.199188 -599.815796
-495.248749 594.726929 495.248749 -594.726929
-494.298187 594.168091 494.298187 -594.168091
-493.347565 597.262695 493.347565 -597.262695
-492.396790 588.278320 492.396790 -588.278320
-491.445953 587.496887 491.445953 -587.496887
-490.494995 584.820251 490.494995 -584.820251
-489.543945 583.424316 489.543945 -583.424316
-488.592804 577.019897 488.592804 -577.019897
-487.641541 574.508789 487.641541 -574.508789
-486.690186 573.381775 486.690186 -573.381775
-485.738739 571.161133 485.738739 -571.161133
-484.787201 576.149902 484.787201 -576.149902
-483.835541 570.343506 483.835541 -570.343506
-482.883789 567.622864 482.883789 -567.622864
-481.931946 574.017822 481.931946 -574.017822
-480.980011 568.451416 480.980011 -568.451416
-480.027954 566.325745 480.027954 -566.325745
-479.075806 572.409546 479.075806 -572.409546
-478.123535 574.111023 478.123535 -574.111023
-477.171204 573.427551 477.171204 -573.427551
-476.218750 571.465454 476.218750 -571.465454
-475.266205 580.587891 475.266205 -580.587891
-474.313538 581.711060 474.313538 -581.711060
-473.360809 587.575195 473.360809 -587.575195
-472.407959 588.893555 472.407959 -588.893555
-471.454987 583.715820 471.454987 -583.715820
-470.501953 579.026367 470.501953 -579.026367
-469.548798 582.505005 469.548798 -582.505005
-468.595551 577.375183 468.595551 -577.375183
-467.642212 589.726501 467.642212 -589.726501
-466.688751 585.268311 466.688751 -585.268311
-465.735199 591.167480 465.735199 -591.167480
-464.781555 595.515442 464.781555 -595.515442
-463.827789 601.279846 463.827789 -601.279846
-462.873962 600.722595 462.873962 -600.722595
-461.920013 603.695557 461.920013 -603.695557
-460.965942 606.504822 460.965942 -606.504822
-460.011810 604.121704 460.011810 -604.121704
-459.057556 605.051453 459.057556 -605.051453
-458.103210 595.750732 458.103210 -595.750732
-457.148743 593.514709 457.148743 -593.514709
-456.194214 594.798767 456.194214 -594.798767
-455.239563 592.308228 455.239563 -592.308228
-454.284790 598.531128 454.284790 -598.531128
-453.329956 597.126709 453.329956 -597.126709
-452.375000 598.069397 452.375000 -598.069397
-451.419952 601.405701 451.419952 -601.405701
-450.464813 593.470337 450.464813 -593.470337
-449.509552 594.545593 449.509552 -594.545593
-448.554199 594.948792 448.554199 -594.948792
-447.598755 590.020508 447.598755 -590.020508
-446.643188 591.021790 446.643188 -591.021790
-445.687561 601.510376 445.687561 -601.510376
-444.731812 596.721008 444.731812 -596.721008
-443.775940 597.602539 443.775940 -597.602539
-442.820007 603.892639 442.820007 -603.892639
-441.863953 592.299377 441.863953 -592.299377
-440.907806 590.627014 440.907806 -590.627014
-439.951538 593.305481 439.951538 -593.305481
-438.995209 592.150635 438.995209 -592.150635
-438.038757 583.334106 438.038757 -583.334106
-437.082214 579.581909 437.082214 -579.581909
-436.125549 570.033325 436.125549 -570.033325
-435.168793 568.673584 435.168793 -568.673584
-434.211945 569.979797 434.211945 -569.979797
-433.255005 570.816406 433.255005 -570.816406
-432.297943 574.744629 432.297943 -574.744629
-431.340790 575.698853 431.340790 -575.698853
-430.383545 574.166016 430.383545 -574.166016
-429.426208 569.706970 429.426208 -569.706970
-428.468750 582.336243 428.468750 -582.336243
-427.511200 581.693420 427.511200 -581.693420
-426.553558 572.157593 426.553558 -572.157593
-425.595795 576.675659 425.595795 -576.675659
-424.637939 579.117004 424.637939 -579.117004
-423.679993 576.275879 423.679993 -576.275879
-422.721954 581.078918 422.721954 -581.078918
-421.763794 577.324280 421.763794 -577.324280
-420.805542 578.478210 420.805542 -578.478210
-419.847198 585.828857 419.847198 -585.828857
-418.888763 589.170837 418.888763 -589.170837
-417.930206 589.879211 417.930206 -589.879211
-416.971558 589.856079 416.971558 -589.856079
-416.012787 590.425659 416.012787 -590.425659
-415.053955 588.670227 415.053955 -588.670227
-414.095001 586.430969 414.095001 -586.430969
-413.135956 579.721069 413.135956 -579.721069
-412.176788 571.690186 412.176788 -571.690186
-411.217560 577.259583 411.217560 -577.259583
-410.258209 567.127686 410.258209 -567.127686
-409.298737 570.177002 409.298737 -570.177002
-408.339203 562.882080 408.339203 -562.882080
-407.379547 560.620605 407.379547 -560.620605
-406.419800 561.914917 406.419800 -561.914917
-405.459961 552.288574 405.459961 -552.288574
-404.500000 551.835632 404.500000 -551.835632
-403.539948 559.364624 403.539948 -559.364624
-402.579803 560.341675 402.579803 -560.341675
-401.619537 564.017029 401.619537 -564.017029
-400.659210 573.454224 400.659210 -573.454224
-399.698761 574.879944 399.698761 -574.879944
-398.738190 579.621643 398.738190 -579.621643
-397.777557 579.864258 397.777557 -579.864258
-396.816803 577.224182 396.816803 -577.224182
-395.855957 580.247742 395.855957 -580.247742
-394.894989 585.291565 394.894989 -585.291565
-393.933960 583.390076 393.933960 -583.390076
-392.972809 576.428345 392.972809 -576.428345
-392.011536 569.239258 392.011536 -569.239258
-391.050201 551.230835 391.050201 -551.230835
-390.088745 552.530029 390.088745 -552.530029
-389.127197 546.307495 389.127197 -546.307495
-388.165558 547.965637 388.165558 -547.965637
-387.203796 544.369202 387.203796 -544.369202
-386.241943 549.597534 386.241943 -549.597534
-385.279999 538.417908 385.279999 -538.417908
-384.317963 536.546631 384.317963 -536.546631
-383.355804 535.960266 383.355804 -535.960266
-382.393555 541.978333 382.393555 -541.978333
-381.431213 540.966797 381.431213 -540.966797
-380.468750 545.410095 380.468750 -545.410095
-379.506195 545.628052 379.506195 -545.628052
-378.543549 550.401978 378.543549 -550.401978
-377.580811 552.858093 377.580811 -552.858093
-376.617950 550.753662 376.617950 -550.753662
-375.654999 551.012512 375.654999 -551.012512
-374.691956 548.779419 374.691956 -548.779419
-373.728790 544.740295 373.728790 -544.740295
-372.765564 545.593323 372.765564 -545.593323
-371.802185 543.516357 371.802185 -543.516357
-370.838745 539.648254 370.838745 -539.648254
-369.875214 539.622437 369.875214 -539.622437
-368.911560 527.101685 368.911560 -527.101685
-367.947815 525.784912 367.947815 -525.784912
-366.983948 520.511353 366.983948 -520.511353
-366.019989 518.170898 366.019989 -518.170898
-365.055939 505.299377 365.055939 -505.299377
-364.091797 503.421387 364.091797 -503.421387
-363.127563 492.495331 363.127563 -492.495331
-362.163208 485.893127 362.163208 -485.893127
-361.198761 495.052673 361.198761 -495.052673
-360.234192 495.142456 360.234192 -495.142456
-359.269562 496.884735 359.269562 -496.884735
-358.304810 498.909424 358.304810 -498.909424
-357.339935 496.182648 357.339935 -496.182648
-356.375000 496.711365 356.375000 -496.711365
-355.409943 489.798615 355.409943 -489.798615
-354.444794 492.226562 354.444794 -492.226562
-353.479553 486.808929 353.479553 -486.808929
-352.514191 485.298401 352.514191 -485.298401
-351.548737 487.668823 351.548737 -487.668823
-350.583191 483.615784 350.583191 -483.615784
-349.617554 486.117371 349.617554 -486.117371
-348.651794 478.926514 348.651794 -478.926514
-347.685944 477.860870 347.685944 -477.860870
-346.720001 479.418396 346.720001 -479.418396
-345.753937 478.827911 345.753937 -478.827911
-344.787811 478.425293 344.787811 -478.425293
-343.821564 475.345764 343.821564 -475.345764
-342.855194 474.434967 342.855194 -474.434967
-341.888763 474.646545 341.888763 -474.646545
-340.922211 475.829407 340.922211 -475.829407
-339.955536 476.699646 339.955536 -476.699646
-338.988800 476.189026 338.988800 -476.189026
-338.021942 472.543701 338.021942 -472.543701
-337.054993 465.078064 337.054993 -465.078064
-336.087952 469.476288 336.087952 -469.476288
-335.120789 473.920593 335.120789 -473.920593
-334.153564 470.393372 334.153564 -470.393372
-333.186188 476.492279 333.186188 -476.492279
-332.218750 478.346558 332.218750 -478.346558
-331.251190 468.748016 331.251190 -468.748016
-330.283539 476.582855 330.283539 -476.582855
-329.315796 477.627228 329.315796 -477.627228
-328.347961 479.761597 328.347961 -479.761597
-327.380005 489.214844 327.380005 -489.214844
-326.411957 482.897888 326.411957 -482.897888
-325.443787 486.908936 325.443787 -486.908936
-324.475555 484.598206 324.475555 -484.598206
-323.507202 481.694061 323.507202 -481.694061
-322.538757 481.427673 322.538757 -481.427673
-321.570190 470.322021 321.570190 -470.322021
-320.601562 471.624634 320.601562 -471.624634
-319.632812 462.320374 319.632812 -462.320374
-318.663940 463.130402 318.663940 -463.130402
-317.695007 454.875061 317.695007 -454.875061
-316.725952 455.205688 316.725952 -455.205688
-315.756805 447.596802 315.756805 -447.596802
-314.787537 449.369843 314.787537 -449.369843
-313.818207 449.177948 313.818207 -449.177948
-312.848755 442.045776 312.848755 -442.045776
-311.879211 443.572998 311.879211 -443.572998
-310.909546 443.287384 310.909546 -443.287384
-309.939789 429.284424 309.939789 -429.284424
-308.969940 429.054932 308.969940 -429.054932
-308.000000 434.177643 308.000000 -434.177643
-307.029938 430.096497 307.029938 -430.096497
-306.059814 427.250122 306.059814 -427.250122
-305.089539 428.168060 305.089539 -428.168060
-304.119202 419.167908 304.119202 -419.167908
-303.148743 416.228088 303.148743 -416.228088
-302.178192 412.181702 302.178192 -412.181702
-301.207550 403.361450 301.207550 -403.361450
-300.236786 404.584900 300.236786 -404.584900
-299.265961 406.952515 299.265961 -406.952515
-298.295013 410.769745 298.295013 -410.769745
-297.323944 410.903931 297.323944 -410.903931
-296.352814 408.816498 296.352814 -408.816498
-295.381561 386.190277 295.381561 -386.190277
-294.410187 384.252777 294.410187 -384.252777
-293.438751 366.679352 293.438751 -366.679352
-292.467194 360.696075 292.467194 -360.696075
-291.495544 354.777191 291.495544 -354.777191
-290.523804 358.508575 290.523804 -358.508575
-289.551941 355.774658 289.551941 -355.774658
-288.579987 355.582733 288.579987 -355.582733
-287.607941 362.602661 287.607941 -362.602661
-286.635803 360.169495 286.635803 -360.169495
-285.663544 353.473389 285.663544 -353.473389
-284.691193 352.159912 284.691193 -352.159912
-283.718750 348.255127 283.718750 -348.255127
-282.746216 348.733643 282.746216 -348.733643
-281.773560 348.932526 281.773560 -348.932526
-280.800812 346.700958 280.800812 -346.700958
-279.827942 335.676086 279.827942 -335.676086
-278.855011 336.213318 278.855011 -336.213318
-277.881958 334.978180 277.881958 -334.978180
-276.908813 344.398560 276.908813 -344.398560
-275.935547 347.443970 275.935547 -347.443970
-274.962189 340.912964 274.962189 -340.912964
-273.988739 344.323303 273.988739 -344.323303
-273.015198 333.325317 273.015198 -333.325317
-272.041565 325.331940 272.041565 -325.331940
-271.067810 332.153595 271.067810 -332.153595
-270.093964 327.965576 270.093964 -327.965576
-269.119995 321.467621 269.119995 -321.467621
-268.145935 323.250488 268.145935 -323.250488
-267.171814 325.253052 267.171814 -325.253052
-266.197540 320.974701 266.197540 -320.974701
-265.223206 319.429443 265.223206 -319.429443
-264.248749 316.251129 264.248749 -316.251129
-263.274200 305.423615 263.274200 -305.423615
-262.299561 308.790588 262.299561 -308.790588
-261.324799 307.372437 261.324799 -307.372437
-260.349945 311.309265 260.349945 -311.309265
-259.375000 307.345642 259.375000 -307.345642
-258.399963 302.036621 258.399963 -302.036621
-257.424805 300.019714 257.424805 -300.019714
-256.449554 294.849121 256.449554 -294.849121
-255.474197 296.164337 255.474197 -296.164337
-254.498749 293.504181 254.498749 -293.504181
-253.523193 293.716919 253.523193 -293.716919
-252.547546 297.354736 252.547546 -297.354736
-251.571808 290.669556 251.571808 -290.669556
-250.595947 290.451996 250.595947 -290.451996
-249.619995 288.977142 249.619995 -288.977142
-248.643951 286.599823 248.643951 -286.599823
-247.667801 294.520874 247.667801 -294.520874
-246.691544 300.783020 246.691544 -300.783020
-245.715195 305.764099 245.715195 -305.764099
-244.738754 306.919067 244.738754 -306.919067
-243.762207 312.555054 243.762207 -312.555054
-242.785553 308.901550 242.785553 -308.901550
-241.808807 307.016052 241.808807 -307.016052
-240.831955 297.818481 240.831955 -297.818481
-239.854996 299.105011 239.854996 -299.105011
-238.877945 292.141998 238.877945 -292.141998
-237.900803 294.908356 237.900803 -294.908356
-236.923553 294.652954 236.923553 -294.652954
-235.946198 295.291718 235.946198 -295.291718
-234.968750 293.460632 234.968750 -293.460632
-233.991196 290.714569 233.991196 -290.714569
-233.013550 288.109528 233.013550 -288.109528
-232.035797 288.036438 232.035797 -288.036438
-231.057953 287.763977 231.057953 -287.763977
-230.080002 282.656860 230.080002 -282.656860
-229.101944 289.547791 229.101944 -289.547791
-228.123795 292.648346 228.123795 -292.648346
-227.145554 289.064850 227.145554 -289.064850
-226.167206 288.681488 226.167206 -288.681488
-225.188751 281.629272 225.188751 -281.629272
-224.210205 284.281036 224.210205 -284.281036
-223.231552 293.719574 223.231552 -293.719574
-222.252808 298.967407 222.252808 -298.967407
-221.273956 303.268860 221.273956 -303.268860
-220.294998 304.586121 220.294998 -304.586121
-219.315948 304.186096 219.315948 -304.186096
-218.336792 302.553894 218.336792 -302.553894
-217.357544 309.829559 217.357544 -309.829559
-216.378204 306.613007 216.378204 -306.613007
-215.398743 310.316284 215.398743 -310.316284
-214.419205 307.475891 214.419205 -307.475891
-213.439545 298.368622 213.439545 -298.368622
-212.459793 294.142029 212.459793 -294.142029
-211.479950 280.548798 211.479950 -280.548798
-210.500000 281.254700 210.500000 -281.254700
-209.519943 279.964691 209.519943 -279.964691
-208.539795 281.585327 208.539795 -281.585327
-207.559555 274.348755 207.559555 -274.348755
-206.579193 283.672638 206.579193 -283.672638
-205.598755 274.607635 205.598755 -274.607635
-204.618195 271.836395 204.618195 -271.836395
-203.637543 278.835571 203.637543 -278.835571
-202.656799 275.884827 202.656799 -275.884827
-201.675949 280.027863 201.675949 -280.027863
-200.695007 281.775513 200.695007 -281.775513
-199.713943 283.683380 199.713943 -283.683380
-198.732803 285.948151 198.732803 -285.948151
-197.751556 298.994812 197.751556 -298.994812
-196.770203 301.583862 196.770203 -301.583862
-195.788757 305.777344 195.788757 -305.777344
-194.807205 307.713104 194.807205 -307.713104
-193.825546 305.682953 193.825546 -305.682953
-192.843796 304.380859 192.843796 -304.380859
-191.861954 304.141754 191.861954 -304.141754
-190.880005 295.522400 190.880005 -295.522400
-189.897949 296.463379 189.897949 -296.463379
-188.915802 302.651703 188.915802 -302.651703
-187.933548 300.246674 187.933548 -300.246674
-186.951202 300.682190 186.951202 -300.682190
-185.968750 297.073975 185.968750 -297.073975
-184.986206 294.022400 184.986206 -294.022400
-184.003555 302.765869 184.003555 -302.765869
-183.020798 297.386505 183.020798 -297.386505
-182.037949 298.939789 182.037949 -298.939789
-181.054993 301.066681 181.054993 -301.066681
-180.071945 296.679535 180.071945 -296.679535
-179.088806 293.102142 179.088806 -293.102142
-178.105545 291.510315 178.105545 -291.510315
-177.122192 287.999481 177.122192 -287.999481
-176.138748 280.433350 176.138748 -280.433350
-175.155197 280.577576 175.155197 -280.577576
-174.171555 280.097565 174.171555 -280.097565
-173.187805 266.544312 173.187805 -266.544312
-172.203949 266.761169 172.203949 -266.761169
-171.220001 257.399048 171.220001 -257.399048
-170.235947 259.570892 170.235947 -259.570892
-169.251801 260.803070 169.251801 -260.803070
-168.267548 258.895660 168.267548 -258.895660
-167.283203 265.788605 167.283203 -265.788605
-166.298752 266.680969 166.298752 -266.680969
-165.314194 258.956116 165.314194 -258.956116
-164.329544 260.394592 164.329544 -260.394592
-163.344803 256.947510 163.344803 -256.947510
-162.359955 251.022964 162.359955 -251.022964
-161.375000 249.715332 161.375000 -249.715332
-160.389954 245.887436 160.389954 -245.887436
-159.404800 245.598404 159.404800 -245.598404
-158.419556 248.949829 158.419556 -248.949829
-157.434204 244.735367 157.434204 -244.735367
-156.448746 239.766220 156.448746 -239.766220
-155.463196 244.864761 155.463196 -244.864761
-154.477554 246.879532 154.477554 -246.879532
-153.491806 242.743698 153.491806 -242.743698
-152.505951 238.364624 152.505951 -238.364624
-151.520004 230.870361 151.520004 -230.870361
-150.533951 240.371948 150.533951 -240.371948
-149.547806 238.778061 149.547806 -238.778061
-148.561554 229.865204 148.561554 -229.865204
-147.575195 233.823547 147.575195 -233.823547
-146.588745 228.591843 146.588745 -228.591843
-145.602203 229.757935 145.602203 -229.757935
-144.615555 228.921707 144.615555 -228.921707
-143.628799 223.184143 143.628799 -223.184143
-142.641953 217.802414 142.641953 -217.802414
-141.654999 214.489700 141.654999 -214.489700
-140.667953 212.836700 140.667953 -212.836700
-139.680801 213.013474 139.680801 -213.013474
-138.693542 215.622559 138.693542 -215.622559
-137.706207 202.778336 137.706207 -202.778336
-136.718750 202.363342 136.718750 -202.363342
-135.731201 199.177063 135.731201 -199.177063
-134.743546 201.455811 134.743546 -201.455811
-133.755798 203.083435 133.755798 -203.083435
-132.767944 204.443451 132.767944 -204.443451
-131.779999 205.237579 131.779999 -205.237579
-130.791946 197.614258 130.791946 -197.614258
-129.803802 191.156677 129.803802 -191.156677
-128.815552 193.441467 128.815552 -193.441467
-127.827202 192.284607 127.827202 -192.284607
-126.838753 181.547745 126.838753 -181.547745
-125.850197 185.975189 125.850197 -185.975189
-124.861549 184.314789 124.861549 -184.314789
-123.872803 182.911606 123.872803 -182.911606
-122.883949 188.165237 122.883949 -188.165237
-121.895004 190.665634 121.895004 -190.665634
-120.905952 195.354218 120.905952 -195.354218
-119.916801 196.739609 119.916801 -196.739609
-118.927551 196.973083 118.927551 -196.973083
-117.938202 199.017090 117.938202 -199.017090
-116.948746 197.821075 116.948746 -197.821075
-115.959198 193.738663 115.959198 -193.738663
-114.969551 193.478455 114.969551 -193.478455
-113.979797 192.463135 113.979797 -192.463135
-112.989952 193.330978 112.989952 -193.330978
-112.000000 187.306091 112.000000 -187.306091
-111.009949 185.965790 111.009949 -185.965790
-110.019798 189.790161 110.019798 -189.790161
-109.029549 187.967499 109.029549 -187.967499
-108.039200 187.420441 108.039200 -187.420441
-107.048752 188.328522 107.048752 -188.328522
-106.058197 190.564758 106.058197 -190.564758
-105.067551 185.215591 105.067551 -185.215591
-104.076797 184.551865 104.076797 -184.551865
-103.085953 183.160553 103.085953 -183.160553
-102.095001 178.229736 102.095001 -178.229736
-101.103951 178.416351 101.103951 -178.416351
-100.112801 180.220139 100.112801 -180.220139
-99.121552 181.240356 99.121552 -181.240356
-98.130203 182.716644 98.130203 -182.716644
-97.138748 169.981644 97.138748 -169.981644
-96.147202 175.774078 96.147202 -175.774078
-95.155548 175.116943 95.155548 -175.116943
-94.163803 171.056183 94.163803 -171.056183
-93.171951 173.248032 93.171951 -173.248032
-92.180000 170.772446 92.180000 -170.772446
-91.187950 164.850372 91.187950 -164.850372
-90.195801 166.219727 90.195801 -166.219727
-89.203552 167.148560 89.203552 -167.148560
-88.211197 169.476044 88.211197 -169.476044
-87.218750 175.967392 87.218750 -175.967392
-86.226196 174.805634 86.226196 -174.805634
-85.233551 183.578217 85.233551 -183.578217
-84.240799 183.032364 84.240799 -183.032364
-83.247948 184.733078 83.247948 -184.733078
-82.254997 185.400803 82.254997 -185.400803
-81.261948 196.401245 81.261948 -196.401245
-80.268799 194.593445 80.268799 -194.593445
-79.275551 194.599014 79.275551 -194.599014
-78.282196 194.179916 78.282196 -194.179916
-77.288750 185.778931 77.288750 -185.778931
-76.295197 185.538208 76.295197 -185.538208
-75.301552 193.032562 75.301552 -193.032562
-74.307800 192.498734 74.307800 -192.498734
-73.313950 187.412476 73.313950 -187.412476
-72.320000 189.322037 72.320000 -189.322037
-71.325951 191.555084 71.325951 -191.555084
-70.331802 185.092957 70.331802 -185.092957
-69.337547 184.023010 69.337547 -184.023010
-68.343201 177.664413 68.343201 -177.664413
-67.348747 173.746933 67.348747 -173.746933
-66.354202 173.391556 66.354202 -173.391556
-65.359550 165.719269 65.359550 -165.719269
-64.364799 168.806595 64.364799 -168.806595
-63.369949 170.067139 63.369949 -170.067139
-62.375000 172.808075 62.375000 -172.808075
-61.379951 169.854095 61.379951 -169.854095
-60.384800 164.875305 60.384800 -164.875305
-59.389549 159.378784 59.389549 -159.378784
-58.394199 163.851822 58.394199 -163.851822
-57.398750 159.161560 57.398750 -159.161560
-56.403198 167.055298 56.403198 -167.055298
-55.407551 163.762863 55.407551 -163.762863
-54.411800 166.739792 54.411800 -166.739792
-53.415951 165.502228 53.415951 -165.502228
-52.419998 158.778824 52.419998 -158.778824
-51.423950 159.562195 51.423950 -159.562195
-50.427799 155.954178 50.427799 -155.954178
-49.431549 156.240738 49.431549 -156.240738
-48.435200 152.009659 48.435200 -152.009659
-47.438751 156.364883 47.438751 -156.364883
-46.442200 156.166000 46.442200 -156.166000
-45.445549 155.207397 45.445549 -155.207397
-44.448799 157.140808 44.448799 -157.140808
-43.451950 153.858902 43.451950 -153.858902
-42.455002 150.037949 42.455002 -150.037949
-41.457951 152.986481 41.457951 -152.986481
-40.460800 140.348145 40.460800 -140.348145
-39.463551 140.098373 39.463551 -140.098373
-38.466202 139.939194 38.466202 -139.939194
-37.468750 138.577515 37.468750 -138.577515
-36.471199 142.059464 36.471199 -142.059464
-35.473549 140.054306 35.473549 -140.054306
-34.475800 131.772552 34.475800 -131.772552
-33.477951 139.809341 33.477951 -139.809341
-32.480000 130.149475 32.480000 -130.149475
-31.481949 122.545647 31.481949 -122.545647
-30.483799 117.964966 30.483799 -117.964966
-29.485550 116.369347 29.485550 -116.369347
-28.487200 114.055618 28.487200 -114.055618
-27.488750 112.440437 27.488750 -112.440437
-26.490200 105.999298 26.490200 -105.999298
-25.491550 99.676659 25.491550 -99.676659
-24.492800 93.250137 24.492800 -93.250137
-23.493950 91.994743 23.493950 -91.994743
-22.494999 89.517143 22.494999 -89.517143
-21.495949 84.529381 21.495949 -84.529381
-20.496799 85.638596 20.496799 -85.638596
-19.497551 86.135529 19.497551 -86.135529
-18.498199 82.508598 18.498199 -82.508598
-17.498749 78.740273 17.498749 -78.740273
-16.499199 79.189224 16.499199 -79.189224
-15.499550 76.274345 15.499550 -76.274345
-14.499800 77.427879 14.499800 -77.427879
-13.499950 68.980675 13.499950 -68.980675
-12.500000 70.237091 12.500000 -70.237091
-11.499950 73.289124 11.499950 -73.289124
-10.499800 68.442841 10.499800 -68.442841
-9.499550 65.262131 9.499550 -65.262131
-8.499200 57.757973 8.499200 -57.757973
-7.498750 56.928364 7.498750 -56.928364
-6.498200 52.571636 6.498200 -52.571636
-5.497550 52.846916 5.497550 -52.846916
-4.496800 50.506599 4.496800 -50.506599
-3.495950 53.013680 3.495950 -53.013680
-2.495000 58.149284 2.495000 -58.149284
-1.493950 59.190735 1.493950 -59.190735
-0.492800 0.574413 0.492800 -0.574413
0.508450 -16.833023 -0.508450 16.833023
1.509800 -27.363125 -1.509800 27.363125
2.511250 -28.903349 -2.511250 28.903349
3.512800 -31.980919 -3.512800 31.980919
4.514450 -30.721416 -4.514450 30.721416
5.516200 -35.569324 -5.516200 35.569324
6.518050 -38.106499 -6.518050 38.106499
7.520000 -24.493956 -7.520000 24.493956
8.522050 -31.106173 -8.522050 31.106173
9.524200 -28.496998 -9.524200 28.496998
10.526450 -31.541132 -10.526450 31.541132
11.528800 -29.487066 -11.528800 29.487066
12.531250 -30.486952 -12.531250 30.486952
13.533800 -35.612968 -13.533800 35.612968
14.536450 -31.499308 -14.536450 31.499308
15.539200 -30.771305 -15.539200 30.771305
16.542049 -34.293388 -16.542049 34.293388
17.545000 -8.117836 -17.545000 8.117836
18.548050 16.878769 -18.548050 -16.878769
19.551201 26.523670 -19.551201 -26.523670
20.554451 33.780266 -20.554451 -33.780266
21.557800 36.340935 -21.557800 -36.340935
22.561249 -4.746777 -22.561249 4.746777
23.564800 -3.694275 -23.564800 3.694275
24.568451 -2.689674 -24.568451 2.689674
25.572201 0.357861 -25.572201 -0.357861
26.576050 95.744621 -26.576050 -95.744621
27.580000 90.856071 -27.580000 -90.856071
28.584049 91.858337 -28.584049 -91.858337
29.588200 89.537498 -29.588200 -89.537498
30.592449 98.444458 -30.592449 -98.444458
31.596800 94.081070 -31.596800 -94.081070
32.601250 142.946014 -32.601250 -142.946014
33.605801 146.699493 -33.605801 -146.699493
34.610451 150.408447 -34.610451 -150.408447
35.615200 147.354172 -35.615200 -147.354172
36.620049 183.974579 -36.620049 -183.974579
37.625000 171.949615 -37.625000 -171.949615
38.630051 181.142365 -38.630051 -181.142365
39.635201 177.628571 -39.635201 -177.628571
40.640450 189.770844 -40.640450 -189.770844
41.645798 193.846497 -41.645798 -193.846497
42.651249 195.303741 -42.651249 -195.303741
43.656799 196.340210 -43.656799 -196.340210
44.662449 200.119110 -44.662449 -200.119110
45.668198 193.561295 -45.668198 -193.561295
46.674049 199.991608 -46.674049 -199.991608
47.680000 195.240875 -47.680000 -195.240875
48.686050 143.491974 -48.686050 -143.491974
49.692200 136.092316 -49.692200 -136.092316
50.698448 130.800934 -50.698448 -130.800934
51.704800 126.398964 -51.704800 -126.398964
52.711250 127.850800 -52.711250 -127.850800
53.717800 127.597954 -53.717800 -127.597954
54.724449 128.614014 -54.724449 -128.614014
55.731201 128.240509 -55.731201 -128.240509
56.738052 133.835434 -56.738052 -133.835434
57.744999 28.908424 -57.744999 -28.908424
58.752052 -94.191910 -58.752052 94.191910
59.759201 -99.171204 -59.759201 99.171204
60.766449 -99.339249 -60.766449 99.339249
61.773800 -105.210617 -61.773800 105.210617
62.781250 -107.562210 -62.781250 107.562210
63.788799 -114.846115 -63.788799 114.846115
64.796448 -110.876083 -64.796448 110.876083
65.804199 -116.246613 -65.804199 116.246613
66.812050 -116.356651 -66.812050 116.356651
67.820000 -110.605423 -67.820000 110.605423
68.828049 -113.076263 -68.828049 113.076263
69.836197 -112.570816 -69.836197 112.570816
70.844452 -106.593643 -70.844452 106.593643
71.852798 -99.068359 -71.852798 99.068359
72.861252 -102.147270 -72.861252 102.147270
73.869797 -91.683556 -73.869797 91.683556
74.878448 -91.009834 -74.878448 91.009834
75.887199 -87.972748 -75.887199 87.972748
76.896049 -84.252853 -76.896049 84.252853
77.904999 -84.023849 -77.904999 84.023849
78.914047 -85.799408 -78.914047 85.799408
79.923203 -86.082153 -79.923203 86.082153
80.932449 -87.268478 -80.932449 87.268478
81.941803 -84.268509 -81.941803 84.268509
82.951248 -90.187073 -82.951248 90.187073
83.960800 -90.222664 -83.960800 90.222664
84.970451 -87.003296 -84.970451 87.003296
85.980202 -92.311401 -85.980202 92.311401
86.990051 -86.864090 -86.990051 86.864090
88.000000 -80.254623 -88.000000 80.254623
89.010048 -82.584763 -89.010048 82.584763
90.020203 -83.492195 -90.020203 83.492195
91.030449 -83.181946 -91.030449 83.181946
92.040802 -77.943253 -92.040802 77.943253
93.051254 -80.667435 -93.051254 80.667435
94.061798 -77.073196 -94.061798 77.073196
95.072449 -78.374054 -95.072449 78.374054
96.083199 -85.450035 -96.083199 85.450035
97.094048 -112.388123 -97.094048 112.388123
98.104996 -115.517197 -98.104996 115.517197
99.116051 -118.184364 -99.116051 118.184364
100.127197 -121.470993 -100.127197 121.470993
101.138451 -121.241791 -101.138451 121.241791
102.149803 -107.394318 -102.149803 107.394318
103.161247 -109.579819 -103.161247 109.579819
104.172798 -188.234680 -104.172798 188.234680
105.184448 -198.087158 -105.184448 198.087158
106.196198 -197.228119 -106.196198 197.228119
107.208054 -195.185226 -107.208054 195.185226
108.220001 -166.739410 -108.220001 166.739410
109.232048 -173.270737 -109.232048 173.270737
110.244202 -184.915268 -110.244202 184.915268
111.256447 -181.747269 -111.256447 181.747269
112.268799 -177.944885 -112.268799 177.944885
113.281250 -180.302078 -113.281250 180.302078
114.293800 -189.103043 -114.293800 189.103043
115.306450 -187.084961 -115.306450 187.084961
116.319199 -190.314255 -116.319199 190.314255
117.332047 -192.332458 -117.332047 192.332458
118.345001 -192.828903 -118.345001 192.828903
119.358047 -194.213715 -119.358047 194.213715
120.371201 -198.232697 -120.371201 198.232697
121.384453 -193.698120 -121.384453 193.698120
122.397797 -190.690186 -122.397797 190.690186
123.411247 -188.113251 -123.411247 188.113251
124.424797 -184.786499 -124.424797 184.786499
125.438446 -179.203400 -125.438446 179.203400
126.452202 -185.632767 -126.452202 185.632767
127.466049 -181.761902 -127.466049 181.761902
128.479996 -191.570969 -128.479996 191.570969
129.494049 -197.545532 -129.494049 197.545532
130.508194 -196.309860 -130.508194 196.309860
131.522446 -200.585526 -131.522446 200.585526
132.536804 -187.618500 -132.536804 187.618500
133.551254 -190.561951 -133.551254 190.561951
134.565796 -185.032425 -134.565796 185.032425
135.580444 -192.987045 -135.580444 192.987045
136.595200 -184.679428 -136.595200 184.679428
137.610046 -187.584076 -137.610046 187.584076
138.625000 -194.051849 -138.625000 194.051849
139.640045 -193.885666 -139.640045 193.885666
140.655197 -194.475372 -140.655197 194.475372
141.670456 -197.221863 -141.670456 197.221863
142.685806 -193.322571 -142.685806 193.322571
143.701248 -200.107864 -143.701248 200.107864
144.716797 -200.487350 -144.716797 200.487350
145.732452 -201.208405 -145.732452 201.208405
146.748199 -203.142807 -146.748199 203.142807
147.764053 -195.740448 -147.764053 195.740448
148.779999 -194.701309 -148.779999 194.701309
149.796051 -198.295914 -149.796051 198.295914
150.812195 -206.858231 -150.812195 206.858231
151.828445 -211.678970 -151.828445 211.678970
152.844803 -211.499557 -152.844803 211.499557
153.861252 -206.553802 -153.861252 206.553802
154.877808 -203.951508 -154.877808 203.951508
155.894455 -203.087677 -155.894455 203.087677
156.911194 -207.144470 -156.911194 207.144470
157.928055 -204.338150 -157.928055 204.338150
158.945007 -209.489502 -158.945007 209.489502
159.962051 -212.688858 -159.962051 212.688858
160.979202 -219.720047 -160.979202 219.720047
161.996445 -225.052887 -161.996445 225.052887
163.013794 -229.435272 -163.013794 229.435272
164.031250 -225.302597 -164.031250 225.302597
165.048798 -232.265137 -165.048798 232.265137
166.066452 -229.668686 -166.066452 229.668686
167.084198 -232.876358 -167.084198 232.876358
168.102051 -243.590149 -168.102051 243.590149
169.119995 -237.585083 -169.119995 237.585083
170.138046 -235.707733 -170.138046 235.707733
171.156204 -231.404388 -171.156204 231.404388
172.174454 -230.948486 -172.174454 230.948486
173.192795 -231.660843 -173.192795 231.660843
174.211243 -233.548279 -174.211243 233.548279
175.229797 -241.946396 -175.229797 241.946396
176.248444 -243.404938 -176.248444 243.404938
177.267197 -237.550415 -177.267197 237.550415
178.286057 -236.221222 -178.286057 236.221222
179.304993 -242.392853 -179.304993 242.392853
180.324051 -249.058167 -180.324051 249.058167
181.343201 -253.850067 -181.343201 253.850067
182.362457 -250.799347 -182.362457 250.799347
183.381805 -249.068268 -183.381805 249.068268
184.401245 -245.831284 -184.401245 245.831284
185.420807 -241.483612 -185.420807 241.483612
186.440445 -233.639984 -186.440445 233.639984
187.460205 -227.750092 -187.460205 227.750092
188.480057 -216.499466 -188.480057 216.499466
189.500000 -209.072311 -189.500000 209.072311
190.520050 -208.044998 -190.520050 208.044998
191.540207 -212.320328 -191.540207 212.320328
192.560455 -216.501160 -192.560455 216.501160
193.580795 -221.281281 -193.580795 221.281281
194.601257 -225.361481 -194.601257 225.361481
195.621796 -225.546295 -195.621796 225.546295
196.642456 -226.548996 -196.642456 226.548996
197.663208 -218.855591 -197.663208 218.855591
198.684052 -225.900253 -198.684052 225.900253
199.705002 -229.407608 -199.705002 229.407608
200.726044 -230.610443 -200.726044 230.610443
201.747192 -240.694397 -201.747192 240.694397
202.768448 -244.416214 -202.768448 244.416214
203.789795 -246.286041 -203.789795 246.286041
204.811249 -309.624542 -204.811249 309.624542
205.832794 -303.695374 -205.832794 303.695374
206.854446 -300.928467 -206.854446 300.928467
207.876205 -306.031677 -207.876205 306.031677
208.898056 -296.861176 -208.898056 296.861176
209.919998 -300.510162 -209.919998 300.510162
210.942047 -298.955414 -210.942047 298.955414
211.964203 -293.252563 -211.964203 293.252563
212.986450 -281.829681 -212.986450 281.829681
214.008804 -282.582520 -214.008804 282.582520
215.031250 -282.641632 -215.031250 282.641632
216.053802 -280.724762 -216.053802 280.724762
217.076447 -287.574402 -217.076447 287.574402
218.099197 -287.757935 -218.099197 287.757935
219.122055 -288.742157 -219.122055 288.742157
220.145004 -288.072235 -220.145004 288.072235
221.168045 -284.001190 -221.168045 284.001190
222.191193 -284.828766 -222.191193 284.828766
223.214447 -281.975891 -223.214447 281.975891
224.237793 -285.464874 -224.237793 285.464874
225.261246 -292.325134 -225.261246 292.325134
226.284805 -300.641876 -226.284805 300.641876
227.308456 -297.905884 -227.308456 297.905884
228.332199 -292.157959 -228.332199 292.157959
229.356049 -290.375153 -229.356049 290.375153
230.380005 -293.687317 -230.380005 293.687317
231.404053 -299.308685 -231.404053 299.308685
232.428192 -301.181519 -232.428192 301.181519
233.452454 -302.996948 -233.452454 302.996948
234.476807 -305.835571 -234.476807 305.835571
235.501251 -308.751465 -235.501251 308.751465
236.525803 -301.081482 -236.525803 301.081482
237.550446 -295.965515 -237.550446 295.965515
238.575195 -290.491302 -238.575195 290.491302
239.600052 -291.217438 -239.600052 291.217438
240.625000 -286.091614 -240.625000 286.091614
241.650055 -288.363617 -241.650055 288.363617
242.675201 -291.122589 -242.675201 291.122589
243.700455 -290.688263 -243.700455 290.688263
244.725800 -292.835815 -244.725800 292.835815
245.751251 -290.046448 -245.751251 290.046448
246.776794 -292.729614 -246.776794 292.729614
247.802444 -292.664764 -247.802444 292.664764
248.828201 -299.277466 -248.828201 299.277466
249.854050 -298.350830 -249.854050 298.350830
250.880005 -305.136963 -250.880005 305.136963
251.906052 -307.588898 -251.906052 307.588898
252.932205 -309.152466 -252.932205 309.152466
253.958450 -308.631714 -253.958450 308.631714
254.984802 -306.685852 -254.984802 306.685852
256.011261 -305.494629 -256.011261 305.494629
257.037811 -315.094543 -257.037811 315.094543
258.064453 -318.939850 -258.064453 318.939850
259.091187 -322.277557 -259.091187 322.277557
260.118042 -319.398071 -260.118042 319.398071
261.144989 -319.547607 -261.144989 319.547607
262.172058 -320.655060 -262.172058 320.655060
263.199188 -327.402588 -263.199188 327.402588
264.226440 -326.258179 -264.226440 326.258179
265.253784 -330.160034 -265.253784 330.160034
266.281250 -334.675476 -266.281250 334.675476
267.308807 -332.929657 -267.308807 332.929657
268.336456 -342.668182 -268.336456 342.668182
269.364197 -331.042847 -269.364197 331.042847
270.392059 -331.804047 -270.392059 331.804047
271.420013 -325.959686 -271.420013 325.959686
272.448059 -333.511078 -272.448059 333.511078
273.476196 -333.223724 -273.476196 333.223724
274.504456 -340.530029 -274.504456 340.530029
275.532806 -340.086548 -275.532806 340.086548
276.561249 -347.769867 -276.561249 347.769867
277.589813 -344.701538 -277.589813 344.701538
278.618439 -350.620361 -278.618439 350.620361
279.647186 -350.353302 -279.647186 350.353302
280.676056 -356.349457 -280.676056 356.349457
281.704987 -353.653290 -281.704987 353.653290
282.734039 -350.139557 -282.734039 350.139557
283.763214 -352.918579 -283.763214 352.918579
284.792450 -353.524719 -284.792450 353.524719
285.821808 -359.609192 -285.821808 359.609192
286.851257 -369.146881 -286.851257 369.146881
287.880798 -375.187103 -287.880798 375.187103
288.910461 -388.101318 -288.910461 388.101318
289.940186 -391.825836 -289.940186 391.825836
290.970062 -403.492706 -290.970062 403.492706
292.000000 -400.460388 -292.000000 400.460388
293.030060 -395.593018 -293.030060 395.593018
294.060211 -401.810303 -294.060211 401.810303
295.090454 -398.318878 -295.090454 398.318878
296.120789 -400.433350 -296.120789 400.433350
297.151245 -409.830017 -297.151245 409.830017
298.181793 -414.173157 -298.181793 414.173157
299.212463 -416.830872 -299.212463 416.830872
300.243195 -418.128998 -300.243195 418.128998
301.274048 -421.488739 -301.274048 421.488739
302.304993 -420.560059 -302.304993 420.560059
303.336060 -418.677704 -303.336060 418.677704
304.367188 -417.078979 -304.367188 417.078979
305.398438 -432.884033 -305.398438 432.884033
306.429810 -435.249207 -306.429810 435.249207
307.461243 -433.591492 -307.461243 433.591492
308.492798 -435.727631 -308.492798 435.727631
309.524445 -442.007812 -309.524445 442.007812
310.556213 -444.257294 -310.556213 444.257294
311.588043 -446.017578 -311.588043 446.017578
312.619995 -446.660156 -312.619995 446.660156
313.652039 -454.245056 -313.652039 454.245056
314.684204 -453.617188 -314.684204 453.617188
315.716461 -463.213928 -315.716461 463.213928
316.748810 -466.195801 -316.748810 466.195801
317.781250 -472.959717 -317.781250 472.959717
318.813812 -475.932251 -318.813812 475.932251
319.846436 -480.022827 -319.846436 480.022827
320.879211 -478.734985 -320.879211 478.734985
321.912048 -479.199829 -321.912048 479.199829
322.945007 -471.113708 -322.945007 471.113708
323.978058 -469.597321 -323.978058 469.597321
325.011200 -464.365845 -325.011200 464.365845
326.044464 -467.237854 -326.044464 467.237854
327.077789 -466.865479 -327.077789 466.865479
328.111237 -471.310303 -328.111237 471.310303
329.144806 -470.224182 -329.144806 470.224182
330.178436 -468.167480 -330.178436 468.167480
331.212189 -470.752686 -331.212189 470.752686
332.246063 -463.805145 -332.246063 463.805145
333.279999 -471.576538 -333.279999 471.576538
334.314056 -464.156006 -334.314056 464.156006
335.348206 -472.515503 -335.348206 472.515503
336.382446 -473.241150 -336.382446 473.241150
337.416809 -477.218384 -337.416809 477.218384
338.451263 -467.467285 -338.451263 467.467285
339.485809 -473.638763 -339.485809 473.638763
340.520447 -473.329315 -340.520447 473.329315
341.555206 -474.935852 -341.555206 474.935852
342.590057 -476.361938 -342.590057 476.361938
343.625000 -477.676941 -343.625000 477.676941
344.660065 -481.385803 -344.660065 481.385803
345.695190 -477.970398 -345.695190 477.970398
346.730438 -479.844757 -346.730438 479.844757
347.765808 -488.585938 -347.765808 488.585938
348.801239 -488.587311 -348.801239 488.587311
349.836792 -489.587952 -349.836792 489.587952
350.872437 -485.931671 -350.872437 485.931671
351.908203 -478.421509 -351.908203 478.421509
352.944061 -484.164185 -352.944061 484.164185
353.980011 -491.287048 -353.980011 491.287048
355.016052 -495.130646 -355.016052 495.130646
356.052185 -498.646301 -356.052185 498.646301
357.088440 -493.204102 -357.088440 493.204102
358.124786 -489.500549 -358.124786 489.500549
359.161255 -490.262939 -359.161255 490.262939
360.197815 -489.248413 -360.197815 489.248413
361.234436 -496.233734 -361.234436 496.233734
362.271210 -497.784821 -362.271210 497.784821
363.308044 -499.723694 -363.308044 499.723694
364.345001 -513.081482 -364.345001 513.081482
365.382050 -511.434052 -365.382050 511.434052
366.419189 -525.967407 -366.419189 525.967407
367.456451 -523.962097 -367.456451 523.962097
368.493805 -526.401001 -368.493805 526.401001
369.531250 -531.633911 -369.531250 531.633911
370.568787 -529.125244 -370.568787 529.125244
371.606445 -531.298096 -371.606445 531.298096
372.644196 -537.826050 -372.644196 537.826050
373.682037 -533.207397 -373.682037 533.207397
374.720001 -535.960327 -374.720001 535.960327
375.758057 -540.125793 -375.758057 540.125793
376.796204 -532.952759 -376.796204 532.952759
377.834442 -534.839722 -377.834442 534.839722
378.872803 -539.570068 -378.872803 539.570068
379.911255 -530.777222 -379.911255 530.777222
380.949799 -536.261780 -380.949799 536.261780
381.988464 -526.962402 -381.988464 526.962402
383.027191 -526.794922 -383.027191 526.794922
384.066040 -531.751099 -384.066040 531.751099
385.105011 -529.850220 -385.105011 529.850220
386.144043 -530.908081 -386.144043 530.908081
387.183197 -537.722839 -387.183197 537.722839
388.222443 -533.748962 -388.222443 533.748962
389.261810 -533.378784 -389.261810 533.378784
390.301239 -541.453613 -390.301239 541.453613
391.340790 -545.860291 -391.340790 545.860291
392.380463 -555.621643 -392.380463 555.621643
393.420197 -563.780762 -393.420197 563.780762
394.460052 -564.638855 -394.460052 564.638855
395.500000 -564.643860 -395.500000 564.643860
396.540039 -561.211426 -396.540039 561.211426
397.580200 -559.048462 -397.580200 559.048462
398.620453 -562.833740 -398.620453 562.833740
399.660797 -559.313599 -399.660797 559.313599
400.701263 -557.002075 -400.701263 557.002075
401.741791 -551.667480 -401.741791 551.667480
402.782440 -542.772278 -402.782440 542.772278
403.823212 -544.746338 -403.823212 544.746338
404.864044 -543.248718 -404.864044 543.248718
405.904999 -543.386169 -405.904999 543.386169
406.946045 -547.417480 -406.946045 547.417480
407.987213 -547.230652 -407.987213 547.230652
409.028442 -546.682495 -409.028442 546.682495
410.069794 -551.968079 -410.069794 551.968079
411.111237 -554.326904 -411.111237 554.326904
412.152802 -553.503784 -412.152802 553.503784
413.194458 -553.665649 -413.194458 553.665649
414.236206 -554.879517 -414.236206 554.879517
415.278046 -560.604187 -415.278046 560.604187
416.320007 -570.758240 -416.320007 570.758240
417.362061 -569.410889 -417.362061 569.410889
418.404205 -571.432739 -418.404205 571.432739
419.446442 -569.277588 -419.446442 569.277588
420.488800 -566.310425 -420.488800 566.310425
421.531250 -567.207581 -421.531250 567.207581
422.573792 -561.063477 -422.573792 561.063477
423.616455 -562.993652 -423.616455 562.993652
424.659210 -562.046509 -424.659210 562.046509
425.702057 -562.415771 -425.702057 562.415771
426.744995 -560.274719 -426.744995 560.274719
427.788055 -565.148987 -427.788055 565.148987
428.831207 -561.795898 -428.831207 561.795898
429.874451 -559.922180 -429.874451 559.922180
430.917786 -558.356934 -430.917786 558.356934
431.961243 -553.116150 -431.961243 553.116150
433.004791 -561.378662 -433.004791 561.378662
434.048462 -562.267883 -434.048462 562.267883
435.092194 -561.059998 -435.092194 561.059998
436.136047 -555.544556 -436.136047 555.544556
437.179993 -554.925232 -437.179993 554.925232
438.224060 -553.302063 -438.224060 553.302063
439.268188 -556.638550 -439.268188 556.638550
440.312439 -560.837280 -440.312439 560.837280
441.356812 -560.807190 -441.356812 560.807190
442.401245 -570.541870 -442.401245 570.541870
443.445801 -567.609802 -443.445801 567.609802
444.490448 -571.635376 -444.490448 571.635376
445.535187 -580.722107 -445.535187 580.722107
446.580048 -581.041992 -446.580048 581.041992
447.625000 -574.532654 -447.625000 574.532654
448.670044 -572.098694 -448.670044 572.098694
449.715210 -579.297546 -449.715210 579.297546
450.760437 -577.837219 -450.760437 577.837219
451.805786 -573.411682 -451.805786 573.411682
452.851257 -575.552063 -452.851257 575.552063
453.896790 -573.216309 -453.896790 573.216309
454.942444 -573.558411 -454.942444 573.558411
455.988190 -579.575989 -455.988190 579.575989
457.034058 -578.429199 -457.034058 578.429199
458.079987 -575.531738 -458.079987 575.531738
459.126038 -577.984680 -459.126038 577.984680
460.172211 -574.282654 -460.172211 574.282654
461.218445 -578.634521 -461.218445 578.634521
462.264801 -579.123474 -462.264801 579.123474
463.311249 -580.921326 -463.311249 580.921326
464.357788 -587.583496 -464.357788 587.583496
465.404449 -585.610596 -465.404449 585.610596
466.451202 -581.666992 -466.451202 581.666992
467.498047 -585.208191 -467.498047 585.208191
468.545013 -585.691162 -468.545013 585.691162
469.592041 -583.666260 -469.592041 583.666260
470.639191 -588.461853 -470.639191 588.461853
471.686462 -573.668579 -471.686462 573.668579
472.733795 -578.211853 -472.733795 578.211853
473.781250 -571.025513 -473.781250 571.025513
474.828796 -571.680054 -474.828796 571.680054
475.876465 -584.496948 -475.876465 584.496948
476.924194 -579.291748 -476.924194 579.291748
477.972046 -579.507935 -477.972046 579.507935
479.019989 -577.591370 -479.019989 577.591370
480.068054 -571.881226 -480.068054 571.881226
481.116211 -576.998108 -481.116211 576.998108
482.164459 -571.359253 -482.164459 571.359253
483.212799 -572.384155 -483.212799 572.384155
484.261261 -574.209961 -484.261261 574.209961
485.309814 -568.674438 -485.309814 568.674438
486.358459 -572.062378 -486.358459 572.062378
487.407196 -575.000244 -487.407196 575.000244
488.456055 -576.057739 -488.456055 576.057739
489.505005 -580.026001 -489.505005 580.026001
490.554047 -588.755798 -490.554047 588.755798
491.603210 -586.048767 -491.603210 586.048767
492.652435 -585.893616 -492.652435 585.893616
493.701813 -586.012512 -493.701813 586.012512
494.751251 -590.726501 -494.751251 590.726501
495.800812 -598.308838 -495.800812 598.308838
496.850464 -594.242615 -496.850464 594.242615
497.900208 -600.859619 -497.900208 600.859619
498.950043 -598.349792 -498.950043 598.349792
500.000000 -600.032043 -500.000000 600.032043
