# Supplementary material for: Spontaneous time-reversal symmetry breaking in twisted double bilayer graphene
Source: Nat Commun. 2022 Oct 29;13:6468. doi: 10.1038/s41467-022-34192-x (PMC9617879; doi:10.1038/s41467-022-34192-x)
Supplement: Supplementary file 2 — Source Data [file 41467_2022_34192_MOESM2_ESM.zip › Source_Data/Figure3/fig3a/Bpar_400mT.txt]

-500.000000 nan 500.000000 nan
-499.049957 572.124268 499.049957 -572.124268
-498.099792 572.050659 498.099792 -572.050659
-497.149536 575.899963 497.149536 -575.899963
-496.199188 571.654907 496.199188 -571.654907
-495.248749 572.477295 495.248749 -572.477295
-494.298187 573.651306 494.298187 -573.651306
-493.347565 575.690674 493.347565 -575.690674
-492.396790 573.668335 492.396790 -573.668335
-491.445953 569.067627 491.445953 -569.067627
-490.494995 566.774536 490.494995 -566.774536
-489.543945 570.677368 489.543945 -570.677368
-488.592804 569.892212 488.592804 -569.892212
-487.641541 562.149536 487.641541 -562.149536
-486.690186 563.107849 486.690186 -563.107849
-485.738739 566.345215 485.738739 -566.345215
-484.787201 566.242310 484.787201 -566.242310
-483.835541 563.615723 483.835541 -563.615723
-482.883789 565.170532 482.883789 -565.170532
-481.931946 559.157593 481.931946 -559.157593
-480.980011 564.374939 480.980011 -564.374939
-480.027954 566.619385 480.027954 -566.619385
-479.075806 567.202026 479.075806 -567.202026
-478.123535 568.229431 478.123535 -568.229431
-477.171204 570.651611 477.171204 -570.651611
-476.218750 567.314331 476.218750 -567.314331
-475.266205 570.611938 475.266205 -570.611938
-474.313538 569.141602 474.313538 -569.141602
-473.360809 565.847351 473.360809 -565.847351
-472.407959 569.109436 472.407959 -569.109436
-471.454987 568.766724 471.454987 -568.766724
-470.501953 562.293335 470.501953 -562.293335
-469.548798 570.376587 469.548798 -570.376587
-468.595551 570.032166 468.595551 -570.032166
-467.642212 565.739746 467.642212 -565.739746
-466.688751 570.922607 466.688751 -570.922607
-465.735199 566.067139 465.735199 -566.067139
-464.781555 557.535828 464.781555 -557.535828
-463.827789 559.196045 463.827789 -559.196045
-462.873962 555.345154 462.873962 -555.345154
-461.920013 550.613708 461.920013 -550.613708
-460.965942 551.183228 460.965942 -551.183228
-460.011810 544.371765 460.011810 -544.371765
-459.057556 542.620911 459.057556 -542.620911
-458.103210 547.093933 458.103210 -547.093933
-457.148743 549.118469 457.148743 -549.118469
-456.194214 541.911926 456.194214 -541.911926
-455.239563 546.111816 455.239563 -546.111816
-454.284790 546.262329 454.284790 -546.262329
-453.329956 541.268738 453.329956 -541.268738
-452.375000 545.910400 452.375000 -545.910400
-451.419952 545.674133 451.419952 -545.674133
-450.464813 544.552368 450.464813 -544.552368
-449.509552 544.403442 449.509552 -544.403442
-448.554199 545.765808 448.554199 -545.765808
-447.598755 542.894653 447.598755 -542.894653
-446.643188 540.818665 446.643188 -540.818665
-445.687561 545.557190 445.687561 -545.557190
-444.731812 543.800110 444.731812 -543.800110
-443.775940 541.354126 443.775940 -541.354126
-442.820007 542.065613 442.820007 -542.065613
-441.863953 538.186951 441.863953 -538.186951
-440.907806 539.635742 440.907806 -539.635742
-439.951538 530.073853 439.951538 -530.073853
-438.995209 528.080811 438.995209 -528.080811
-438.038757 523.542297 438.038757 -523.542297
-437.082214 518.494995 437.082214 -518.494995
-436.125549 514.998291 436.125549 -514.998291
-435.168793 514.499512 435.168793 -514.499512
-434.211945 507.048828 434.211945 -507.048828
-433.255005 508.498749 433.255005 -508.498749
-432.297943 503.511536 432.297943 -503.511536
-431.340790 498.723999 431.340790 -498.723999
-430.383545 499.043518 430.383545 -499.043518
-429.426208 495.674286 429.426208 -495.674286
-428.468750 493.959778 428.468750 -493.959778
-427.511200 494.397034 427.511200 -494.397034
-426.553558 492.792664 426.553558 -492.792664
-425.595795 493.075836 425.595795 -493.075836
-424.637939 495.558228 424.637939 -495.558228
-423.679993 491.455292 423.679993 -491.455292
-422.721954 492.565491 422.721954 -492.565491
-421.763794 489.830017 421.763794 -489.830017
-420.805542 482.311859 420.805542 -482.311859
-419.847198 487.551727 419.847198 -487.551727
-418.888763 486.280060 418.888763 -486.280060
-417.930206 481.657928 417.930206 -481.657928
-416.971558 485.428406 416.971558 -485.428406
-416.012787 484.536438 416.012787 -484.536438
-415.053955 484.331848 415.053955 -484.331848
-414.095001 486.212402 414.095001 -486.212402
-413.135956 477.580475 413.135956 -477.580475
-412.176788 485.177490 412.176788 -485.177490
-411.217560 480.756378 411.217560 -480.756378
-410.258209 481.067688 410.258209 -481.067688
-409.298737 475.774902 409.298737 -475.774902
-408.339203 477.239014 408.339203 -477.239014
-407.379547 470.010162 407.379547 -470.010162
-406.419800 471.408447 406.419800 -471.408447
-405.459961 469.057556 405.459961 -469.057556
-404.500000 466.076355 404.500000 -466.076355
-403.539948 468.486389 403.539948 -468.486389
-402.579803 467.934052 402.579803 -467.934052
-401.619537 468.298706 401.619537 -468.298706
-400.659210 469.361267 400.659210 -469.361267
-399.698761 472.442902 399.698761 -472.442902
-398.738190 472.124756 398.738190 -472.124756
-397.777557 475.853973 397.777557 -475.853973
-396.816803 476.204803 396.816803 -476.204803
-395.855957 474.735046 395.855957 -474.735046
-394.894989 475.441620 394.894989 -475.441620
-393.933960 481.611755 393.933960 -481.611755
-392.972809 472.726379 392.972809 -472.726379
-392.011536 472.760132 392.011536 -472.760132
-391.050201 466.361908 391.050201 -466.361908
-390.088745 468.061249 390.088745 -468.061249
-389.127197 465.794250 389.127197 -465.794250
-388.165558 469.858368 388.165558 -469.858368
-387.203796 456.246277 387.203796 -456.246277
-386.241943 456.340393 386.241943 -456.340393
-385.279999 448.370422 385.279999 -448.370422
-384.317963 447.219452 384.317963 -447.219452
-383.355804 448.495392 383.355804 -448.495392
-382.393555 446.443634 382.393555 -446.443634
-381.431213 446.737366 381.431213 -446.737366
-380.468750 448.289185 380.468750 -448.289185
-379.506195 446.230133 379.506195 -446.230133
-378.543549 446.400177 378.543549 -446.400177
-377.580811 441.445587 377.580811 -441.445587
-376.617950 440.304749 376.617950 -440.304749
-375.654999 439.873291 375.654999 -439.873291
-374.691956 439.496521 374.691956 -439.496521
-373.728790 434.056610 373.728790 -434.056610
-372.765564 435.701172 372.765564 -435.701172
-371.802185 437.011566 371.802185 -437.011566
-370.838745 432.493225 370.838745 -432.493225
-369.875214 433.961884 369.875214 -433.961884
-368.911560 431.137207 368.911560 -431.137207
-367.947815 430.124634 367.947815 -430.124634
-366.983948 429.068420 366.983948 -429.068420
-366.019989 432.557190 366.019989 -432.557190
-365.055939 430.771545 365.055939 -430.771545
-364.091797 433.741760 364.091797 -433.741760
-363.127563 433.859436 363.127563 -433.859436
-362.163208 431.658997 362.163208 -431.658997
-361.198761 436.608368 361.198761 -436.608368
-360.234192 433.949371 360.234192 -433.949371
-359.269562 433.838806 359.269562 -433.838806
-358.304810 438.014771 358.304810 -438.014771
-357.339935 435.671997 357.339935 -435.671997
-356.375000 438.840790 356.375000 -438.840790
-355.409943 439.812744 355.409943 -439.812744
-354.444794 440.289093 354.444794 -440.289093
-353.479553 440.721863 353.479553 -440.721863
-352.514191 441.855469 352.514191 -441.855469
-351.548737 442.688660 351.548737 -442.688660
-350.583191 443.082825 350.583191 -443.082825
-349.617554 443.071869 349.617554 -443.071869
-348.651794 442.188995 348.651794 -442.188995
-347.685944 442.803040 347.685944 -442.803040
-346.720001 446.876312 346.720001 -446.876312
-345.753937 445.440491 345.753937 -445.440491
-344.787811 452.823456 344.787811 -452.823456
-343.821564 446.981445 343.821564 -446.981445
-342.855194 447.422180 342.855194 -447.422180
-341.888763 448.923584 341.888763 -448.923584
-340.922211 444.707275 340.922211 -444.707275
-339.955536 445.229797 339.955536 -445.229797
-338.988800 445.197021 338.988800 -445.197021
-338.021942 440.824371 338.021942 -440.824371
-337.054993 440.702332 337.054993 -440.702332
-336.087952 448.897430 336.087952 -448.897430
-335.120789 444.291748 335.120789 -444.291748
-334.153564 440.895386 334.153564 -440.895386
-333.186188 440.718781 333.186188 -440.718781
-332.218750 442.332153 332.218750 -442.332153
-331.251190 441.220001 331.251190 -441.220001
-330.283539 446.959778 330.283539 -446.959778
-329.315796 442.148224 329.315796 -442.148224
-328.347961 438.373749 328.347961 -438.373749
-327.380005 439.720398 327.380005 -439.720398
-326.411957 437.500000 326.411957 -437.500000
-325.443787 432.371216 325.443787 -432.371216
-324.475555 436.724487 324.475555 -436.724487
-323.507202 430.237549 323.507202 -430.237549
-322.538757 436.830872 322.538757 -436.830872
-321.570190 439.161804 321.570190 -439.161804
-320.601562 436.332733 320.601562 -436.332733
-319.632812 440.965210 319.632812 -440.965210
-318.663940 436.965454 318.663940 -436.965454
-317.695007 437.026001 317.695007 -437.026001
-316.725952 438.908936 316.725952 -438.908936
-315.756805 432.178436 315.756805 -432.178436
-314.787537 432.828857 314.787537 -432.828857
-313.818207 435.270569 313.818207 -435.270569
-312.848755 429.308533 312.848755 -429.308533
-311.879211 430.871185 311.879211 -430.871185
-310.909546 430.746490 310.909546 -430.746490
-309.939789 430.295349 309.939789 -430.295349
-308.969940 428.984497 308.969940 -428.984497
-308.000000 428.897369 308.000000 -428.897369
-307.029938 425.850403 307.029938 -425.850403
-306.059814 424.510132 306.059814 -424.510132
-305.089539 426.729492 305.089539 -426.729492
-304.119202 427.209839 304.119202 -427.209839
-303.148743 426.290649 303.148743 -426.290649
-302.178192 427.698608 302.178192 -427.698608
-301.207550 424.112305 301.207550 -424.112305
-300.236786 424.726654 300.236786 -424.726654
-299.265961 424.719849 299.265961 -424.719849
-298.295013 421.248016 298.295013 -421.248016
-297.323944 416.475433 297.323944 -416.475433
-296.352814 417.853394 296.352814 -417.853394
-295.381561 409.396332 295.381561 -409.396332
-294.410187 415.612457 294.410187 -415.612457
-293.438751 411.264801 293.438751 -411.264801
-292.467194 410.595123 292.467194 -410.595123
-291.495544 404.180267 291.495544 -404.180267
-290.523804 402.443909 290.523804 -402.443909
-289.551941 404.193237 289.551941 -404.193237
-288.579987 404.366394 288.579987 -404.366394
-287.607941 400.421021 287.607941 -400.421021
-286.635803 398.408691 286.635803 -398.408691
-285.663544 400.293457 285.663544 -400.293457
-284.691193 398.617493 284.691193 -398.617493
-283.718750 400.610535 283.718750 -400.610535
-282.746216 401.629669 282.746216 -401.629669
-281.773560 404.926453 281.773560 -404.926453
-280.800812 403.230316 280.800812 -403.230316
-279.827942 401.893188 279.827942 -401.893188
-278.855011 404.698364 278.855011 -404.698364
-277.881958 402.766449 277.881958 -402.766449
-276.908813 401.312286 276.908813 -401.312286
-275.935547 402.564850 275.935547 -402.564850
-274.962189 400.392975 274.962189 -400.392975
-273.988739 405.045624 273.988739 -405.045624
-273.015198 403.550354 273.015198 -403.550354
-272.041565 400.795776 272.041565 -400.795776
-271.067810 398.644165 271.067810 -398.644165
-270.093964 396.381836 270.093964 -396.381836
-269.119995 392.706940 269.119995 -392.706940
-268.145935 384.116089 268.145935 -384.116089
-267.171814 389.935852 267.171814 -389.935852
-266.197540 389.543884 266.197540 -389.543884
-265.223206 386.780182 265.223206 -386.780182
-264.248749 383.429749 264.248749 -383.429749
-263.274200 379.840332 263.274200 -379.840332
-262.299561 379.914459 262.299561 -379.914459
-261.324799 379.843079 261.324799 -379.843079
-260.349945 380.370850 260.349945 -380.370850
-259.375000 376.958740 259.375000 -376.958740
-258.399963 381.763855 258.399963 -381.763855
-257.424805 383.778809 257.424805 -383.778809
-256.449554 379.789459 256.449554 -379.789459
-255.474197 379.200256 255.474197 -379.200256
-254.498749 377.807098 254.498749 -377.807098
-253.523193 378.915894 253.523193 -378.915894
-252.547546 379.959564 252.547546 -379.959564
-251.571808 386.051697 251.571808 -386.051697
-250.595947 380.598328 250.595947 -380.598328
-249.619995 378.446320 249.619995 -378.446320
-248.643951 372.987000 248.643951 -372.987000
-247.667801 373.880676 247.667801 -373.880676
-246.691544 373.113922 246.691544 -373.113922
-245.715195 366.124268 245.715195 -366.124268
-244.738754 362.441772 244.738754 -362.441772
-243.762207 368.727234 243.762207 -368.727234
-242.785553 368.371521 242.785553 -368.371521
-241.808807 364.788055 241.808807 -364.788055
-240.831955 362.305328 240.831955 -362.305328
-239.854996 362.936096 239.854996 -362.936096
-238.877945 361.989502 238.877945 -361.989502
-237.900803 355.137024 237.900803 -355.137024
-236.923553 356.296234 236.923553 -356.296234
-235.946198 356.404480 235.946198 -356.404480
-234.968750 354.346527 234.968750 -354.346527
-233.991196 354.259583 233.991196 -354.259583
-233.013550 352.063782 233.013550 -352.063782
-232.035797 350.546173 232.035797 -350.546173
-231.057953 351.729828 231.057953 -351.729828
-230.080002 353.864227 230.080002 -353.864227
-229.101944 352.934387 229.101944 -352.934387
-228.123795 347.199463 228.123795 -347.199463
-227.145554 352.047516 227.145554 -352.047516
-226.167206 351.218689 226.167206 -351.218689
-225.188751 348.627960 225.188751 -348.627960
-224.210205 354.306854 224.210205 -354.306854
-223.231552 352.766113 223.231552 -352.766113
-222.252808 351.696777 222.252808 -351.696777
-221.273956 353.951477 221.273956 -353.951477
-220.294998 349.932739 220.294998 -349.932739
-219.315948 347.278870 219.315948 -347.278870
-218.336792 346.575256 218.336792 -346.575256
-217.357544 342.934692 217.357544 -342.934692
-216.378204 343.167938 216.378204 -343.167938
-215.398743 344.819000 215.398743 -344.819000
-214.419205 344.516174 214.419205 -344.516174
-213.439545 341.567993 213.439545 -341.567993
-212.459793 339.924225 212.459793 -339.924225
-211.479950 337.108215 211.479950 -337.108215
-210.500000 341.941833 210.500000 -341.941833
-209.519943 340.850464 209.519943 -340.850464
-208.539795 337.851929 208.539795 -337.851929
-207.559555 339.542999 207.559555 -339.542999
-206.579193 347.897797 206.579193 -347.897797
-205.598755 344.539795 205.598755 -344.539795
-204.618195 342.634918 204.618195 -342.634918
-203.637543 346.149536 203.637543 -346.149536
-202.656799 343.345520 202.656799 -343.345520
-201.675949 345.543060 201.675949 -345.543060
-200.695007 344.889069 200.695007 -344.889069
-199.713943 344.391724 199.713943 -344.391724
-198.732803 346.227112 198.732803 -346.227112
-197.751556 345.109680 197.751556 -345.109680
-196.770203 342.806549 196.770203 -342.806549
-195.788757 343.224701 195.788757 -343.224701
-194.807205 339.036621 194.807205 -339.036621
-193.825546 336.129486 193.825546 -336.129486
-192.843796 339.288269 192.843796 -339.288269
-191.861954 335.538818 191.861954 -335.538818
-190.880005 334.383026 190.880005 -334.383026
-189.897949 333.178802 189.897949 -333.178802
-188.915802 333.385620 188.915802 -333.385620
-187.933548 327.409485 187.933548 -327.409485
-186.951202 329.010742 186.951202 -329.010742
-185.968750 326.558685 185.968750 -326.558685
-184.986206 324.970245 184.986206 -324.970245
-184.003555 327.389404 184.003555 -327.389404
-183.020798 325.202759 183.020798 -325.202759
-182.037949 319.708466 182.037949 -319.708466
-181.054993 323.539337 181.054993 -323.539337
-180.071945 320.168884 180.071945 -320.168884
-179.088806 326.810699 179.088806 -326.810699
-178.105545 325.152893 178.105545 -325.152893
-177.122192 323.690125 177.122192 -323.690125
-176.138748 326.005066 176.138748 -326.005066
-175.155197 320.398895 175.155197 -320.398895
-174.171555 322.926483 174.171555 -322.926483
-173.187805 325.604156 173.187805 -325.604156
-172.203949 320.477417 172.203949 -320.477417
-171.220001 324.559967 171.220001 -324.559967
-170.235947 327.238251 170.235947 -327.238251
-169.251801 319.537872 169.251801 -319.537872
-168.267548 324.497253 168.267548 -324.497253
-167.283203 321.126251 167.283203 -321.126251
-166.298752 317.606750 166.298752 -317.606750
-165.314194 321.894073 165.314194 -321.894073
-164.329544 321.381287 164.329544 -321.381287
-163.344803 316.050110 163.344803 -316.050110
-162.359955 314.034149 162.359955 -314.034149
-161.375000 320.293793 161.375000 -320.293793
-160.389954 321.847900 160.389954 -321.847900
-159.404800 321.109741 159.404800 -321.109741
-158.419556 322.126587 158.419556 -322.126587
-157.434204 324.037567 157.434204 -324.037567
-156.448746 326.206970 156.448746 -326.206970
-155.463196 326.817200 155.463196 -326.817200
-154.477554 327.268005 154.477554 -327.268005
-153.491806 324.630829 153.491806 -324.630829
-152.505951 327.259949 152.505951 -327.259949
-151.520004 322.105621 151.520004 -322.105621
-150.533951 322.950409 150.533951 -322.950409
-149.547806 324.774231 149.547806 -324.774231
-148.561554 325.375122 148.561554 -325.375122
-147.575195 326.863800 147.575195 -326.863800
-146.588745 323.854919 146.588745 -323.854919
-145.602203 325.106476 145.602203 -325.106476
-144.615555 327.324310 144.615555 -327.324310
-143.628799 323.955292 143.628799 -323.955292
-142.641953 324.134705 142.641953 -324.134705
-141.654999 320.778076 141.654999 -320.778076
-140.667953 319.636749 140.667953 -319.636749
-139.680801 320.481354 139.680801 -320.481354
-138.693542 325.741150 138.693542 -325.741150
-137.706207 320.859833 137.706207 -320.859833
-136.718750 318.472473 136.718750 -318.472473
-135.731201 320.792664 135.731201 -320.792664
-134.743546 317.872650 134.743546 -317.872650
-133.755798 315.275360 133.755798 -315.275360
-132.767944 318.812012 132.767944 -318.812012
-131.779999 315.808289 131.779999 -315.808289
-130.791946 317.761475 130.791946 -317.761475
-129.803802 316.642395 129.803802 -316.642395
-128.815552 312.947540 128.815552 -312.947540
-127.827202 312.872742 127.827202 -312.872742
-126.838753 318.626648 126.838753 -318.626648
-125.850197 314.173096 125.850197 -314.173096
-124.861549 316.254425 124.861549 -316.254425
-123.872803 312.790924 123.872803 -312.790924
-122.883949 311.055756 122.883949 -311.055756
-121.895004 311.593353 121.895004 -311.593353
-120.905952 312.421265 120.905952 -312.421265
-119.916801 310.827332 119.916801 -310.827332
-118.927551 309.780212 118.927551 -309.780212
-117.938202 304.174805 117.938202 -304.174805
-116.948746 304.392853 116.948746 -304.392853
-115.959198 308.553040 115.959198 -308.553040
-114.969551 309.656830 114.969551 -309.656830
-113.979797 304.306610 113.979797 -304.306610
-112.989952 312.997162 112.989952 -312.997162
-112.000000 310.703644 112.000000 -310.703644
-111.009949 311.850403 111.009949 -311.850403
-110.019798 308.065216 110.019798 -308.065216
-109.029549 305.815918 109.029549 -305.815918
-108.039200 304.199463 108.039200 -304.199463
-107.048752 302.866821 107.048752 -302.866821
-106.058197 298.570648 106.058197 -298.570648
-105.067551 294.108124 105.067551 -294.108124
-104.076797 297.384857 104.076797 -297.384857
-103.085953 295.000336 103.085953 -295.000336
-102.095001 293.079193 102.095001 -293.079193
-101.103951 293.870667 101.103951 -293.870667
-100.112801 292.496521 100.112801 -292.496521
-99.121552 284.453827 99.121552 -284.453827
-98.130203 284.231903 98.130203 -284.231903
-97.138748 280.864197 97.138748 -280.864197
-96.147202 282.628845 96.147202 -282.628845
-95.155548 283.008972 95.155548 -283.008972
-94.163803 285.886627 94.163803 -285.886627
-93.171951 282.054199 93.171951 -282.054199
-92.180000 279.756500 92.180000 -279.756500
-91.187950 280.119019 91.187950 -280.119019
-90.195801 280.151642 90.195801 -280.151642
-89.203552 284.204865 89.203552 -284.204865
-88.211197 282.036865 88.211197 -282.036865
-87.218750 285.961731 87.218750 -285.961731
-86.226196 283.117462 86.226196 -283.117462
-85.233551 282.978058 85.233551 -282.978058
-84.240799 278.281494 84.240799 -278.281494
-83.247948 280.459412 83.247948 -280.459412
-82.254997 275.773712 82.254997 -275.773712
-81.261948 275.688141 81.261948 -275.688141
-80.268799 274.914642 80.268799 -274.914642
-79.275551 273.976715 79.275551 -273.976715
-78.282196 270.352448 78.282196 -270.352448
-77.288750 268.175690 77.288750 -268.175690
-76.295197 263.814758 76.295197 -263.814758
-75.301552 268.210785 75.301552 -268.210785
-74.307800 264.606842 74.307800 -264.606842
-73.313950 262.891815 73.313950 -262.891815
-72.320000 264.498077 72.320000 -264.498077
-71.325951 261.581146 71.325951 -261.581146
-70.331802 257.722046 70.331802 -257.722046
-69.337547 260.694305 69.337547 -260.694305
-68.343201 257.489807 68.343201 -257.489807
-67.348747 255.340927 67.348747 -255.340927
-66.354202 260.257385 66.354202 -260.257385
-65.359550 258.495758 65.359550 -258.495758
-64.364799 264.149750 64.364799 -264.149750
-63.369949 266.969360 63.369949 -266.969360
-62.375000 265.206573 62.375000 -265.206573
-61.379951 266.851562 61.379951 -266.851562
-60.384800 267.590485 60.384800 -267.590485
-59.389549 264.989441 59.389549 -264.989441
-58.394199 260.169708 58.394199 -260.169708
-57.398750 258.248657 57.398750 -258.248657
-56.403198 260.643860 56.403198 -260.643860
-55.407551 258.717133 55.407551 -258.717133
-54.411800 260.358002 54.411800 -260.358002
-53.415951 257.740753 53.415951 -257.740753
-52.419998 255.757019 52.419998 -255.757019
-51.423950 257.873779 51.423950 -257.873779
-50.427799 252.158478 50.427799 -252.158478
-49.431549 253.306808 49.431549 -253.306808
-48.435200 254.875839 48.435200 -254.875839
-47.438751 256.707764 47.438751 -256.707764
-46.442200 247.301132 46.442200 -247.301132
-45.445549 250.505951 45.445549 -250.505951
-44.448799 249.658813 44.448799 -249.658813
-43.451950 251.092712 43.451950 -251.092712
-42.455002 251.768250 42.455002 -251.768250
-41.457951 248.544601 41.457951 -248.544601
-40.460800 243.948685 40.460800 -243.948685
-39.463551 245.068192 39.463551 -245.068192
-38.466202 241.866852 38.466202 -241.866852
-37.468750 240.026291 37.468750 -240.026291
-36.471199 242.819519 36.471199 -242.819519
-35.473549 239.340881 35.473549 -239.340881
-34.475800 238.473328 34.475800 -238.473328
-33.477951 244.782288 33.477951 -244.782288
-32.480000 241.410721 32.480000 -241.410721
-31.481949 239.905762 31.481949 -239.905762
-30.483799 241.939194 30.483799 -241.939194
-29.485550 239.726974 29.485550 -239.726974
-28.487200 239.624313 28.487200 -239.624313
-27.488750 236.517166 27.488750 -236.517166
-26.490200 234.215652 26.490200 -234.215652
-25.491550 231.961411 25.491550 -231.961411
-24.492800 233.375458 24.492800 -233.375458
-23.493950 226.592651 23.493950 -226.592651
-22.494999 228.358810 22.494999 -228.358810
-21.495949 225.709015 21.495949 -225.709015
-20.496799 224.639526 20.496799 -224.639526
-19.497551 217.483795 19.497551 -217.483795
-18.498199 224.351837 18.498199 -224.351837
-17.498749 213.720230 17.498749 -213.720230
-16.499199 213.564087 16.499199 -213.564087
-15.499550 210.698578 15.499550 -210.698578
-14.499800 207.024658 14.499800 -207.024658
-13.499950 206.847015 13.499950 -206.847015
-12.500000 204.025375 12.500000 -204.025375
-11.499950 197.999023 11.499950 -197.999023
-10.499800 201.520050 10.499800 -201.520050
-9.499550 200.789276 9.499550 -200.789276
-8.499200 197.247192 8.499200 -197.247192
-7.498750 198.694702 7.498750 -198.694702
-6.498200 196.448944 6.498200 -196.448944
-5.497550 196.282883 5.497550 -196.282883
-4.496800 197.604065 4.496800 -197.604065
-3.495950 194.184204 3.495950 -194.184204
-2.495000 193.022156 2.495000 -193.022156
-1.493950 190.584274 1.493950 -190.584274
-0.492800 189.796417 0.492800 -189.796417
0.508450 189.372849 -0.508450 -189.372849
1.509800 188.194397 -1.509800 -188.194397
2.511250 185.405563 -2.511250 -185.405563
3.512800 183.534790 -3.512800 -183.534790
4.514450 183.612610 -4.514450 -183.612610
5.516200 178.998901 -5.516200 -178.998901
6.518050 177.508911 -6.518050 -177.508911
7.520000 178.505417 -7.520000 -178.505417
8.522050 177.163193 -8.522050 -177.163193
9.524200 177.615479 -9.524200 -177.615479
10.526450 176.188217 -10.526450 -176.188217
11.528800 177.358978 -11.528800 -177.358978
12.531250 166.897705 -12.531250 -166.897705
13.533800 169.050217 -13.533800 -169.050217
14.536450 164.828888 -14.536450 -164.828888
15.539200 170.217163 -15.539200 -170.217163
16.542049 169.024094 -16.542049 -169.024094
17.545000 170.127991 -17.545000 -170.127991
18.548050 167.499100 -18.548050 -167.499100
19.551201 169.191254 -19.551201 -169.191254
20.554451 164.003418 -20.554451 -164.003418
21.557800 159.893311 -21.557800 -159.893311
22.561249 161.972839 -22.561249 -161.972839
23.564800 166.079712 -23.564800 -166.079712
24.568451 164.672928 -24.568451 -164.672928
25.572201 160.052673 -25.572201 -160.052673
26.576050 162.407288 -26.576050 -162.407288
27.580000 162.984970 -27.580000 -162.984970
28.584049 161.788193 -28.584049 -161.788193
29.588200 158.798645 -29.588200 -158.798645
30.592449 163.671875 -30.592449 -163.671875
31.596800 162.290619 -31.596800 -162.290619
32.601250 158.591675 -32.601250 -158.591675
33.605801 155.199951 -33.605801 -155.199951
34.610451 154.324936 -34.610451 -154.324936
35.615200 152.861252 -35.615200 -152.861252
36.620049 156.345016 -36.620049 -156.345016
37.625000 153.097778 -37.625000 -153.097778
38.630051 152.613525 -38.630051 -152.613525
39.635201 152.541840 -39.635201 -152.541840
40.640450 146.674133 -40.640450 -146.674133
41.645798 149.502396 -41.645798 -149.502396
42.651249 150.340530 -42.651249 -150.340530
43.656799 147.540100 -43.656799 -147.540100
44.662449 150.720398 -44.662449 -150.720398
45.668198 152.891479 -45.668198 -152.891479
46.674049 150.462875 -46.674049 -150.462875
47.680000 150.384857 -47.680000 -150.384857
48.686050 151.523010 -48.686050 -151.523010
49.692200 150.164948 -49.692200 -150.164948
50.698448 152.134689 -50.698448 -152.134689
51.704800 154.120422 -51.704800 -154.120422
52.711250 150.993164 -52.711250 -150.993164
53.717800 151.640472 -53.717800 -151.640472
54.724449 150.330536 -54.724449 -150.330536
55.731201 144.990768 -55.731201 -144.990768
56.738052 148.406677 -56.738052 -148.406677
57.744999 145.757874 -57.744999 -145.757874
58.752052 145.385223 -58.752052 -145.385223
59.759201 149.006088 -59.759201 -149.006088
60.766449 147.312180 -60.766449 -147.312180
61.773800 142.988297 -61.773800 -142.988297
62.781250 139.542618 -62.781250 -139.542618
63.788799 143.362366 -63.788799 -143.362366
64.796448 141.082489 -64.796448 -141.082489
65.804199 142.528366 -65.804199 -142.528366
66.812050 139.911865 -66.812050 -139.911865
67.820000 134.769714 -67.820000 -134.769714
68.828049 136.050018 -68.828049 -136.050018
69.836197 133.543396 -69.836197 -133.543396
70.844452 133.852280 -70.844452 -133.852280
71.852798 128.925842 -71.852798 -128.925842
72.861252 130.961655 -72.861252 -130.961655
73.869797 133.018799 -73.869797 -133.018799
74.878448 133.815063 -74.878448 -133.815063
75.887199 134.156982 -75.887199 -134.156982
76.896049 134.254471 -76.896049 -134.254471
77.904999 135.875717 -77.904999 -135.875717
78.914047 141.681030 -78.914047 -141.681030
79.923203 141.270111 -79.923203 -141.270111
80.932449 138.884018 -80.932449 -138.884018
81.941803 135.706085 -81.941803 -135.706085
82.951248 138.387085 -82.951248 -138.387085
83.960800 142.568604 -83.960800 -142.568604
84.970451 140.241669 -84.970451 -140.241669
85.980202 135.729889 -85.980202 -135.729889
86.990051 133.320496 -86.990051 -133.320496
88.000000 132.153336 -88.000000 -132.153336
89.010048 133.087326 -89.010048 -133.087326
90.020203 130.136047 -90.020203 -130.136047
91.030449 131.892197 -91.030449 -131.892197
92.040802 129.099274 -92.040802 -129.099274
93.051254 128.190918 -93.051254 -128.190918
94.061798 126.691696 -94.061798 -126.691696
95.072449 124.516449 -95.072449 -124.516449
96.083199 128.500885 -96.083199 -128.500885
97.094048 128.755310 -97.094048 -128.755310
98.104996 126.209297 -98.104996 -126.209297
99.116051 128.511581 -99.116051 -128.511581
100.127197 124.721672 -100.127197 -124.721672
101.138451 127.212082 -101.138451 -127.212082
102.149803 129.011780 -102.149803 -129.011780
103.161247 135.171387 -103.161247 -135.171387
104.172798 129.421906 -104.172798 -129.421906
105.184448 125.608292 -105.184448 -125.608292
106.196198 129.232834 -106.196198 -129.232834
107.208054 125.553375 -107.208054 -125.553375
108.220001 124.613602 -108.220001 -124.613602
109.232048 123.284592 -109.232048 -123.284592
110.244202 119.248634 -110.244202 -119.248634
111.256447 119.598534 -111.256447 -119.598534
112.268799 118.747726 -112.268799 -118.747726
113.281250 116.289658 -113.281250 -116.289658
114.293800 116.446442 -114.293800 -116.446442
115.306450 117.742950 -115.306450 -117.742950
116.319199 115.273361 -116.319199 -115.273361
117.332047 118.856979 -117.332047 -118.856979
118.345001 121.670959 -118.345001 -121.670959
119.358047 124.437675 -119.358047 -124.437675
120.371201 126.512833 -120.371201 -126.512833
121.384453 126.324226 -121.384453 -126.324226
122.397797 128.007187 -122.397797 -128.007187
123.411247 128.200089 -123.411247 -128.200089
124.424797 124.125214 -124.424797 -124.125214
125.438446 124.621872 -125.438446 -124.621872
126.452202 128.817795 -126.452202 -128.817795
127.466049 126.080429 -127.466049 -126.080429
128.479996 126.505875 -128.479996 -126.505875
129.494049 128.076965 -129.494049 -128.076965
130.508194 120.449608 -130.508194 -120.449608
131.522446 125.110283 -131.522446 -125.110283
132.536804 127.530792 -132.536804 -127.530792
133.551254 125.055954 -133.551254 -125.055954
134.565796 127.933777 -134.565796 -127.933777
135.580444 128.028961 -135.580444 -128.028961
136.595200 130.537445 -136.595200 -130.537445
137.610046 131.159286 -137.610046 -131.159286
138.625000 131.476501 -138.625000 -131.476501
139.640045 132.809738 -139.640045 -132.809738
140.655197 134.513763 -140.655197 -134.513763
141.670456 135.416656 -141.670456 -135.416656
142.685806 132.985474 -142.685806 -132.985474
143.701248 105.512955 -143.701248 -105.512955
144.716797 95.090050 -144.716797 -95.090050
145.732452 96.745178 -145.732452 -96.745178
146.748199 93.646828 -146.748199 -93.646828
147.764053 58.339119 -147.764053 -58.339119
148.779999 21.808731 -148.779999 -21.808731
149.796051 25.995621 -149.796051 -25.995621
150.812195 26.687775 -150.812195 -26.687775
151.828445 24.433838 -151.828445 -24.433838
152.844803 23.209824 -152.844803 -23.209824
153.861252 24.458221 -153.861252 -24.458221
154.877808 24.996017 -154.877808 -24.996017
155.894455 26.459915 -155.894455 -26.459915
156.911194 22.576431 -156.911194 -22.576431
157.928055 16.162064 -157.928055 -16.162064
158.945007 13.254166 -158.945007 -13.254166
159.962051 16.435471 -159.962051 -16.435471
160.979202 18.449280 -160.979202 -18.449280
161.996445 11.054169 -161.996445 -11.054169
163.013794 12.405334 -163.013794 -12.405334
164.031250 12.159042 -164.031250 -12.159042
165.048798 5.510056 -165.048798 -5.510056
166.066452 3.007950 -166.066452 -3.007950
167.084198 7.462219 -167.084198 -7.462219
168.102051 6.012955 -168.102051 -6.012955
169.119995 56.797653 -169.119995 -56.797653
170.138046 70.775833 -170.138046 -70.775833
171.156204 62.734512 -171.156204 -62.734512
172.174454 32.634186 -172.174454 -32.634186
173.192795 -1.529037 -173.192795 1.529037
174.211243 -4.239563 -174.211243 4.239563
175.229797 -2.071411 -175.229797 2.071411
176.248444 -7.333313 -176.248444 7.333313
177.267197 -37.317001 -177.267197 37.317001
178.286057 -52.565674 -178.286057 52.565674
179.304993 -63.061249 -179.304993 63.061249
180.324051 -267.052185 -180.324051 267.052185
181.343201 -281.576843 -181.343201 281.576843
182.362457 -285.967377 -182.362457 285.967377
183.381805 -288.649719 -183.381805 288.649719
184.401245 -289.563538 -184.401245 289.563538
185.420807 -287.922363 -185.420807 287.922363
186.440445 -289.436523 -186.440445 289.436523
187.460205 -293.987762 -187.460205 293.987762
188.480057 -295.539368 -188.480057 295.539368
189.500000 -293.949554 -189.500000 293.949554
190.520050 -298.880646 -190.520050 298.880646
191.540207 -299.156067 -191.540207 299.156067
192.560455 -300.113434 -192.560455 300.113434
193.580795 -300.869415 -193.580795 300.869415
194.601257 -304.023560 -194.601257 304.023560
195.621796 -304.157227 -195.621796 304.157227
196.642456 -307.053162 -196.642456 307.053162
197.663208 -306.734222 -197.663208 306.734222
198.684052 -307.348511 -198.684052 307.348511
199.705002 -309.024048 -199.705002 309.024048
200.726044 -321.587891 -200.726044 321.587891
201.747192 -337.963196 -201.747192 337.963196
202.768448 -338.698334 -202.768448 338.698334
203.789795 -343.602753 -203.789795 343.602753
204.811249 -341.779724 -204.811249 341.779724
205.832794 -335.056000 -205.832794 335.056000
206.854446 -338.677063 -206.854446 338.677063
207.876205 -341.664337 -207.876205 341.664337
208.898056 -342.872559 -208.898056 342.872559
209.919998 -347.835449 -209.919998 347.835449
210.942047 -346.907990 -210.942047 346.907990
211.964203 -345.950500 -211.964203 345.950500
212.986450 -346.881378 -212.986450 346.881378
214.008804 -348.243652 -214.008804 348.243652
215.031250 -345.471436 -215.031250 345.471436
216.053802 -347.176422 -216.053802 347.176422
217.076447 -349.781281 -217.076447 349.781281
218.099197 -346.264130 -218.099197 346.264130
219.122055 -357.347687 -219.122055 357.347687
220.145004 -350.771271 -220.145004 350.771271
221.168045 -351.560181 -221.168045 351.560181
222.191193 -353.698090 -222.191193 353.698090
223.214447 -349.627563 -223.214447 349.627563
224.237793 -349.679749 -224.237793 349.679749
225.261246 -355.723389 -225.261246 355.723389
226.284805 -354.700317 -226.284805 354.700317
227.308456 -354.518494 -227.308456 354.518494
228.332199 -356.613586 -228.332199 356.613586
229.356049 -349.303101 -229.356049 349.303101
230.380005 -352.373322 -230.380005 352.373322
231.404053 -355.663788 -231.404053 355.663788
232.428192 -353.851715 -232.428192 353.851715
233.452454 -356.295929 -233.452454 356.295929
234.476807 -360.500214 -234.476807 360.500214
235.501251 -361.255219 -235.501251 361.255219
236.525803 -363.380188 -236.525803 363.380188
237.550446 -367.356934 -237.550446 367.356934
238.575195 -361.849426 -238.575195 361.849426
239.600052 -366.478546 -239.600052 366.478546
240.625000 -367.085693 -240.625000 367.085693
241.650055 -366.621979 -241.650055 366.621979
242.675201 -372.180145 -242.675201 372.180145
243.700455 -370.033234 -243.700455 370.033234
244.725800 -376.444000 -244.725800 376.444000
245.751251 -376.856934 -245.751251 376.856934
246.776794 -378.974060 -246.776794 378.974060
247.802444 -385.028076 -247.802444 385.028076
248.828201 -383.591614 -248.828201 383.591614
249.854050 -384.590485 -249.854050 384.590485
250.880005 -384.419189 -250.880005 384.419189
251.906052 -382.906799 -251.906052 382.906799
252.932205 -379.406738 -252.932205 379.406738
253.958450 -378.526611 -253.958450 378.526611
254.984802 -375.521759 -254.984802 375.521759
256.011261 -374.590576 -256.011261 374.590576
257.037811 -376.830505 -257.037811 376.830505
258.064453 -374.473022 -258.064453 374.473022
259.091187 -380.755920 -259.091187 380.755920
260.118042 -385.097992 -260.118042 385.097992
261.144989 -386.882141 -261.144989 386.882141
262.172058 -385.817017 -262.172058 385.817017
263.199188 -390.758362 -263.199188 390.758362
264.226440 -390.460510 -264.226440 390.460510
265.253784 -389.050629 -265.253784 389.050629
266.281250 -390.516144 -266.281250 390.516144
267.308807 -396.568787 -267.308807 396.568787
268.336456 -398.525574 -268.336456 398.525574
269.364197 -401.553009 -269.364197 401.553009
270.392059 -402.800293 -270.392059 402.800293
271.420013 -397.943878 -271.420013 397.943878
272.448059 -406.472565 -272.448059 406.472565
273.476196 -400.331665 -273.476196 400.331665
274.504456 -402.210510 -274.504456 402.210510
275.532806 -404.513245 -275.532806 404.513245
276.561249 -400.140564 -276.561249 400.140564
277.589813 -402.091949 -277.589813 402.091949
278.618439 -400.478912 -278.618439 400.478912
279.647186 -402.810730 -279.647186 402.810730
280.676056 -404.676086 -280.676056 404.676086
281.704987 -401.701782 -281.704987 401.701782
282.734039 -402.894196 -282.734039 402.894196
283.763214 -402.270966 -283.763214 402.270966
284.792450 -404.271393 -284.792450 404.271393
285.821808 -401.184082 -285.821808 401.184082
286.851257 -404.055756 -286.851257 404.055756
287.880798 -404.531342 -287.880798 404.531342
288.910461 -402.723877 -288.910461 402.723877
289.940186 -407.558197 -289.940186 407.558197
290.970062 -409.010986 -290.970062 409.010986
292.000000 -409.536499 -292.000000 409.536499
293.030060 -415.287994 -293.030060 415.287994
294.060211 -419.794037 -294.060211 419.794037
295.090454 -416.462891 -295.090454 416.462891
296.120789 -420.618103 -296.120789 420.618103
297.151245 -423.114929 -297.151245 423.114929
298.181793 -422.395050 -298.181793 422.395050
299.212463 -425.212830 -299.212463 425.212830
300.243195 -429.450928 -300.243195 429.450928
301.274048 -424.112305 -301.274048 424.112305
302.304993 -421.265381 -302.304993 421.265381
303.336060 -421.982727 -303.336060 421.982727
304.367188 -421.957153 -304.367188 421.957153
305.398438 -428.578461 -305.398438 428.578461
306.429810 -430.793579 -306.429810 430.793579
307.461243 -429.353027 -307.461243 429.353027
308.492798 -428.032227 -308.492798 428.032227
309.524445 -430.419189 -309.524445 430.419189
310.556213 -428.752625 -310.556213 428.752625
311.588043 -432.566071 -311.588043 432.566071
312.619995 -431.940308 -312.619995 431.940308
313.652039 -433.820587 -313.652039 433.820587
314.684204 -438.083893 -314.684204 438.083893
315.716461 -438.848755 -315.716461 438.848755
316.748810 -433.063568 -316.748810 433.063568
317.781250 -438.091431 -317.781250 438.091431
318.813812 -437.774841 -318.813812 437.774841
319.846436 -433.588837 -319.846436 433.588837
320.879211 -437.214050 -320.879211 437.214050
321.912048 -433.557983 -321.912048 433.557983
322.945007 -435.339172 -322.945007 435.339172
323.978058 -434.021759 -323.978058 434.021759
325.011200 -433.487701 -325.011200 433.487701
326.044464 -435.482330 -326.044464 435.482330
327.077789 -439.132080 -327.077789 439.132080
328.111237 -442.199219 -328.111237 442.199219
329.144806 -439.399445 -329.144806 439.399445
330.178436 -443.487732 -330.178436 443.487732
331.212189 -443.816895 -331.212189 443.816895
332.246063 -443.235474 -332.246063 443.235474
333.279999 -443.574554 -333.279999 443.574554
334.314056 -442.189331 -334.314056 442.189331
335.348206 -440.250580 -335.348206 440.250580
336.382446 -441.087433 -336.382446 441.087433
337.416809 -441.260376 -337.416809 441.260376
338.451263 -442.655548 -338.451263 442.655548
339.485809 -445.902466 -339.485809 445.902466
340.520447 -446.795959 -340.520447 446.795959
341.555206 -447.027466 -341.555206 447.027466
342.590057 -443.758972 -342.590057 443.758972
343.625000 -445.592407 -343.625000 445.592407
344.660065 -439.813538 -344.660065 439.813538
345.695190 -441.371033 -345.695190 441.371033
346.730438 -442.816071 -346.730438 442.816071
347.765808 -441.242462 -347.765808 441.242462
348.801239 -442.351471 -348.801239 442.351471
349.836792 -440.977142 -349.836792 440.977142
350.872437 -436.224518 -350.872437 436.224518
351.908203 -437.453552 -351.908203 437.453552
352.944061 -439.268402 -352.944061 439.268402
353.980011 -440.584625 -353.980011 440.584625
355.016052 -437.438110 -355.016052 437.438110
356.052185 -437.217133 -356.052185 437.217133
357.088440 -433.160828 -357.088440 433.160828
358.124786 -435.210083 -358.124786 435.210083
359.161255 -432.563171 -359.161255 432.563171
360.197815 -430.102661 -360.197815 430.102661
361.234436 -434.535675 -361.234436 434.535675
362.271210 -433.154419 -362.271210 433.154419
363.308044 -433.278870 -363.308044 433.278870
364.345001 -429.264771 -364.345001 429.264771
365.382050 -431.179413 -365.382050 431.179413
366.419189 -428.793762 -366.419189 428.793762
367.456451 -427.563995 -367.456451 427.563995
368.493805 -430.463226 -368.493805 430.463226
369.531250 -432.958862 -369.531250 432.958862
370.568787 -425.546448 -370.568787 425.546448
371.606445 -431.886780 -371.606445 431.886780
372.644196 -432.959259 -372.644196 432.959259
373.682037 -438.016785 -373.682037 438.016785
374.720001 -432.988892 -374.720001 432.988892
375.758057 -437.840759 -375.758057 437.840759
376.796204 -437.768463 -376.796204 437.768463
377.834442 -443.890564 -377.834442 443.890564
378.872803 -439.794922 -378.872803 439.794922
379.911255 -443.009644 -379.911255 443.009644
380.949799 -446.489166 -380.949799 446.489166
381.988464 -441.574158 -381.988464 441.574158
383.027191 -446.366333 -383.027191 446.366333
384.066040 -440.337860 -384.066040 440.337860
385.105011 -441.103516 -385.105011 441.103516
386.144043 -449.076385 -386.144043 449.076385
387.183197 -444.321045 -387.183197 444.321045
388.222443 -450.544434 -388.222443 450.544434
389.261810 -456.308594 -389.261810 456.308594
390.301239 -458.448669 -390.301239 458.448669
391.340790 -465.352051 -391.340790 465.352051
392.380463 -466.506592 -392.380463 466.506592
393.420197 -467.654938 -393.420197 467.654938
394.460052 -468.954773 -394.460052 468.954773
395.500000 -473.316711 -395.500000 473.316711
396.540039 -472.573090 -396.540039 472.573090
397.580200 -475.211639 -397.580200 475.211639
398.620453 -476.303192 -398.620453 476.303192
399.660797 -469.130249 -399.660797 469.130249
400.701263 -465.639648 -400.701263 465.639648
401.741791 -463.530334 -401.741791 463.530334
402.782440 -464.514099 -402.782440 464.514099
403.823212 -466.882233 -403.823212 466.882233
404.864044 -462.766602 -404.864044 462.766602
405.904999 -462.719757 -405.904999 462.719757
406.946045 -464.341827 -406.946045 464.341827
407.987213 -466.529663 -407.987213 466.529663
409.028442 -468.854645 -409.028442 468.854645
410.069794 -469.749054 -410.069794 469.749054
411.111237 -468.561798 -411.111237 468.561798
412.152802 -469.912384 -412.152802 469.912384
413.194458 -476.533081 -413.194458 476.533081
414.236206 -471.887146 -414.236206 471.887146
415.278046 -474.669495 -415.278046 474.669495
416.320007 -471.513092 -416.320007 471.513092
417.362061 -472.027893 -417.362061 472.027893
418.404205 -477.213287 -418.404205 477.213287
419.446442 -472.912842 -419.446442 472.912842
420.488800 -474.850708 -420.488800 474.850708
421.531250 -479.448975 -421.531250 479.448975
422.573792 -479.616333 -422.573792 479.616333
423.616455 -481.106689 -423.616455 481.106689
424.659210 -482.547760 -424.659210 482.547760
425.702057 -483.193329 -425.702057 483.193329
426.744995 -483.779053 -426.744995 483.779053
427.788055 -485.070892 -427.788055 485.070892
428.831207 -485.091827 -428.831207 485.091827
429.874451 -490.875793 -429.874451 490.875793
430.917786 -488.122070 -430.917786 488.122070
431.961243 -487.633179 -431.961243 487.633179
433.004791 -487.814056 -433.004791 487.814056
434.048462 -485.359375 -434.048462 485.359375
435.092194 -491.790558 -435.092194 491.790558
436.136047 -496.021973 -436.136047 496.021973
437.179993 -499.249756 -437.179993 499.249756
438.224060 -503.369781 -438.224060 503.369781
439.268188 -501.442291 -439.268188 501.442291
440.312439 -510.366150 -440.312439 510.366150
441.356812 -514.750671 -441.356812 514.750671
442.401245 -518.432861 -442.401245 518.432861
443.445801 -522.378418 -443.445801 522.378418
444.490448 -529.046570 -444.490448 529.046570
445.535187 -531.394470 -445.535187 531.394470
446.580048 -530.631348 -446.580048 530.631348
447.625000 -535.781128 -447.625000 535.781128
448.670044 -532.845215 -448.670044 532.845215
449.715210 -535.713684 -449.715210 535.713684
450.760437 -536.947144 -450.760437 536.947144
451.805786 -530.952148 -451.805786 530.952148
452.851257 -531.951904 -452.851257 531.951904
453.896790 -532.025879 -453.896790 532.025879
454.942444 -531.951782 -454.942444 531.951782
455.988190 -531.141968 -455.988190 531.141968
457.034058 -536.559021 -457.034058 536.559021
458.079987 -534.549988 -458.079987 534.549988
459.126038 -531.154785 -459.126038 531.154785
460.172211 -534.244873 -460.172211 534.244873
461.218445 -533.182495 -461.218445 533.182495
462.264801 -535.311340 -462.264801 535.311340
463.311249 -537.152710 -463.311249 537.152710
464.357788 -535.448608 -464.357788 535.448608
465.404449 -544.298462 -465.404449 544.298462
466.451202 -547.783020 -466.451202 547.783020
467.498047 -550.904480 -467.498047 550.904480
468.545013 -555.675354 -468.545013 555.675354
469.592041 -555.430786 -469.592041 555.430786
470.639191 -561.033813 -470.639191 561.033813
471.686462 -556.559448 -471.686462 556.559448
472.733795 -557.933777 -472.733795 557.933777
473.781250 -561.053345 -473.781250 561.053345
474.828796 -558.854370 -474.828796 558.854370
475.876465 -559.368530 -475.876465 559.368530
476.924194 -559.821899 -476.924194 559.821899
477.972046 -560.721924 -477.972046 560.721924
479.019989 -562.552246 -479.019989 562.552246
480.068054 -566.678162 -480.068054 566.678162
481.116211 -561.772949 -481.116211 561.772949
482.164459 -561.462280 -482.164459 561.462280
483.212799 -559.288757 -483.212799 559.288757
484.261261 -556.080872 -484.261261 556.080872
485.309814 -556.946716 -485.309814 556.946716
486.358459 -558.819641 -486.358459 558.819641
487.407196 -553.569458 -487.407196 553.569458
488.456055 -557.981018 -488.456055 557.981018
489.505005 -554.517090 -489.505005 554.517090
490.554047 -559.280518 -490.554047 559.280518
491.603210 -560.652466 -491.603210 560.652466
492.652435 -556.828125 -492.652435 556.828125
493.701813 -563.219849 -493.701813 563.219849
494.751251 -555.322388 -494.751251 555.322388
495.800812 -559.769287 -495.800812 559.769287
496.850464 -560.046570 -496.850464 560.046570
497.900208 -558.403198 -497.900208 558.403198
498.950043 -558.144531 -498.950043 558.144531
500.000000 -560.139709 -500.000000 560.139709
