# Supplementary material for: Spontaneous time-reversal symmetry breaking in twisted double bilayer graphene
Source: Nat Commun. 2022 Oct 29;13:6468. doi: 10.1038/s41467-022-34192-x (PMC9617879; doi:10.1038/s41467-022-34192-x)
Supplement: Supplementary file 2 — Source Data [file 41467_2022_34192_MOESM2_ESM.zip › Source_Data/Figure3/fig3a/Bpar_5000mT.txt]

-500.000000 nan 500.000000 nan
-499.049957 551.989319 499.049957 -551.989319
-498.099792 555.126221 498.099792 -555.126221
-497.149536 554.204285 497.149536 -554.204285
-496.199188 544.322632 496.199188 -544.322632
-495.248749 542.673218 495.248749 -542.673218
-494.298187 528.815552 494.298187 -528.815552
-493.347565 530.255066 493.347565 -530.255066
-492.396790 518.237122 492.396790 -518.237122
-491.445953 517.214233 491.445953 -517.214233
-490.494995 516.847107 490.494995 -516.847107
-489.543945 517.124329 489.543945 -517.124329
-488.592804 504.252411 488.592804 -504.252411
-487.641541 507.874878 487.641541 -507.874878
-486.690186 503.387787 486.690186 -503.387787
-485.738739 502.426880 485.738739 -502.426880
-484.787201 493.699066 484.787201 -493.699066
-483.835541 492.241272 483.835541 -492.241272
-482.883789 487.121887 482.883789 -487.121887
-481.931946 487.234497 481.931946 -487.234497
-480.980011 488.068970 480.980011 -488.068970
-480.027954 487.962158 480.027954 -487.962158
-479.075806 494.328796 479.075806 -494.328796
-478.123535 496.246338 478.123535 -496.246338
-477.171204 488.625671 477.171204 -488.625671
-476.218750 494.775146 476.218750 -494.775146
-475.266205 493.947144 475.266205 -493.947144
-474.313538 489.168579 474.313538 -489.168579
-473.360809 490.208130 473.360809 -490.208130
-472.407959 492.285217 472.407959 -492.285217
-471.454987 492.732147 471.454987 -492.732147
-470.501953 497.642761 470.501953 -497.642761
-469.548798 494.307922 469.548798 -494.307922
-468.595551 492.932068 468.595551 -492.932068
-467.642212 495.824097 467.642212 -495.824097
-466.688751 494.854675 466.688751 -494.854675
-465.735199 480.217560 465.735199 -480.217560
-464.781555 483.367615 464.781555 -483.367615
-463.827789 479.162445 463.827789 -479.162445
-462.873962 475.940063 462.873962 -475.940063
-461.920013 467.845032 461.920013 -467.845032
-460.965942 458.976593 460.965942 -458.976593
-460.011810 443.996918 460.011810 -443.996918
-459.057556 439.201385 459.057556 -439.201385
-458.103210 440.897797 458.103210 -440.897797
-457.148743 435.810913 457.148743 -435.810913
-456.194214 441.987732 456.194214 -441.987732
-455.239563 444.148682 455.239563 -444.148682
-454.284790 439.013184 454.284790 -439.013184
-453.329956 450.398071 453.329956 -450.398071
-452.375000 447.602539 452.375000 -447.602539
-451.419952 436.775818 451.419952 -436.775818
-450.464813 441.949036 450.464813 -441.949036
-449.509552 432.114075 449.509552 -432.114075
-448.554199 439.807404 448.554199 -439.807404
-447.598755 429.310791 447.598755 -429.310791
-446.643188 432.807709 446.643188 -432.807709
-445.687561 431.537048 445.687561 -431.537048
-444.731812 435.084900 444.731812 -435.084900
-443.775940 435.566895 443.775940 -435.566895
-442.820007 427.841888 442.820007 -427.841888
-441.863953 423.684814 441.863953 -423.684814
-440.907806 415.349854 440.907806 -415.349854
-439.951538 419.995758 439.951538 -419.995758
-438.995209 420.524170 438.995209 -420.524170
-438.038757 420.646698 438.038757 -420.646698
-437.082214 411.397858 437.082214 -411.397858
-436.125549 416.112701 436.125549 -416.112701
-435.168793 412.640198 435.168793 -412.640198
-434.211945 418.492310 434.211945 -418.492310
-433.255005 429.021057 433.255005 -429.021057
-432.297943 429.906799 432.297943 -429.906799
-431.340790 417.751862 431.340790 -417.751862
-430.383545 419.275757 430.383545 -419.275757
-429.426208 414.696198 429.426208 -414.696198
-428.468750 415.788269 428.468750 -415.788269
-427.511200 419.840332 427.511200 -419.840332
-426.553558 409.263550 426.553558 -409.263550
-425.595795 407.809235 425.595795 -407.809235
-424.637939 406.301392 424.637939 -406.301392
-423.679993 397.559723 423.679993 -397.559723
-422.721954 398.269775 422.721954 -398.269775
-421.763794 401.503021 421.763794 -401.503021
-420.805542 399.986206 420.805542 -399.986206
-419.847198 401.818268 419.847198 -401.818268
-418.888763 403.271454 418.888763 -403.271454
-417.930206 396.087372 417.930206 -396.087372
-416.971558 407.663696 416.971558 -407.663696
-416.012787 408.318298 416.012787 -408.318298
-415.053955 405.194489 415.053955 -405.194489
-414.095001 415.931580 414.095001 -415.931580
-413.135956 416.273529 413.135956 -416.273529
-412.176788 415.634644 412.176788 -415.634644
-411.217560 417.224091 411.217560 -417.224091
-410.258209 418.361572 410.258209 -418.361572
-409.298737 417.880615 409.298737 -417.880615
-408.339203 427.322510 408.339203 -427.322510
-407.379547 427.410004 407.379547 -427.410004
-406.419800 425.575104 406.419800 -425.575104
-405.459961 427.050812 405.459961 -427.050812
-404.500000 419.342529 404.500000 -419.342529
-403.539948 424.971619 403.539948 -424.971619
-402.579803 428.393677 402.579803 -428.393677
-401.619537 425.704437 401.619537 -425.704437
-400.659210 420.308502 400.659210 -420.308502
-399.698761 422.305725 399.698761 -422.305725
-398.738190 427.087585 398.738190 -427.087585
-397.777557 433.875244 397.777557 -433.875244
-396.816803 436.852936 396.816803 -436.852936
-395.855957 435.199463 395.855957 -435.199463
-394.894989 434.065521 394.894989 -434.065521
-393.933960 443.247681 393.933960 -443.247681
-392.972809 436.280212 392.972809 -436.280212
-392.011536 443.902985 392.011536 -443.902985
-391.050201 443.676880 391.050201 -443.676880
-390.088745 436.492767 390.088745 -436.492767
-389.127197 436.941223 389.127197 -436.941223
-388.165558 442.698792 388.165558 -442.698792
-387.203796 437.639008 387.203796 -437.639008
-386.241943 449.360046 386.241943 -449.360046
-385.279999 442.572723 385.279999 -442.572723
-384.317963 441.578796 384.317963 -441.578796
-383.355804 450.874634 383.355804 -450.874634
-382.393555 447.085724 382.393555 -447.085724
-381.431213 434.024384 381.431213 -434.024384
-380.468750 431.594543 380.468750 -431.594543
-379.506195 427.730225 379.506195 -427.730225
-378.543549 429.891815 378.543549 -429.891815
-377.580811 433.058105 377.580811 -433.058105
-376.617950 434.255676 376.617950 -434.255676
-375.654999 438.816437 375.654999 -438.816437
-374.691956 441.314240 374.691956 -441.314240
-373.728790 450.560059 373.728790 -450.560059
-372.765564 450.408173 372.765564 -450.408173
-371.802185 465.333832 371.802185 -465.333832
-370.838745 467.053833 370.838745 -467.053833
-369.875214 474.134125 369.875214 -474.134125
-368.911560 477.209412 368.911560 -477.209412
-367.947815 482.063599 367.947815 -482.063599
-366.983948 484.686157 366.983948 -484.686157
-366.019989 494.999329 366.019989 -494.999329
-365.055939 495.101929 365.055939 -495.101929
-364.091797 493.389130 364.091797 -493.389130
-363.127563 489.037201 363.127563 -489.037201
-362.163208 488.429260 362.163208 -488.429260
-361.198761 480.100281 361.198761 -480.100281
-360.234192 477.098633 360.234192 -477.098633
-359.269562 479.834839 359.269562 -479.834839
-358.304810 485.151917 358.304810 -485.151917
-357.339935 482.422119 357.339935 -482.422119
-356.375000 478.955536 356.375000 -478.955536
-355.409943 483.715393 355.409943 -483.715393
-354.444794 487.607819 354.444794 -487.607819
-353.479553 484.107239 353.479553 -484.107239
-352.514191 481.665039 352.514191 -481.665039
-351.548737 474.755493 351.548737 -474.755493
-350.583191 478.697723 350.583191 -478.697723
-349.617554 473.867828 349.617554 -473.867828
-348.651794 478.588989 348.651794 -478.588989
-347.685944 480.139069 347.685944 -480.139069
-346.720001 478.495422 346.720001 -478.495422
-345.753937 486.129883 345.753937 -486.129883
-344.787811 488.937927 344.787811 -488.937927
-343.821564 493.915161 343.821564 -493.915161
-342.855194 495.253326 342.855194 -495.253326
-341.888763 487.592499 341.888763 -487.592499
-340.922211 484.897461 340.922211 -484.897461
-339.955536 481.051208 339.955536 -481.051208
-338.988800 473.961121 338.988800 -473.961121
-338.021942 472.224121 338.021942 -472.224121
-337.054993 474.165344 337.054993 -474.165344
-336.087952 465.098450 336.087952 -465.098450
-335.120789 467.389740 335.120789 -467.389740
-334.153564 477.357635 334.153564 -477.357635
-333.186188 473.621704 333.186188 -473.621704
-332.218750 467.271301 332.218750 -467.271301
-331.251190 470.018829 331.251190 -470.018829
-330.283539 467.268433 330.283539 -467.268433
-329.315796 468.109100 329.315796 -468.109100
-328.347961 481.899017 328.347961 -481.899017
-327.380005 480.892761 327.380005 -480.892761
-326.411957 474.478638 326.411957 -474.478638
-325.443787 470.461121 325.443787 -470.461121
-324.475555 467.179016 324.475555 -467.179016
-323.507202 454.473022 323.507202 -454.473022
-322.538757 448.531494 322.538757 -448.531494
-321.570190 435.577515 321.570190 -435.577515
-320.601562 434.669250 320.601562 -434.669250
-319.632812 433.552216 319.632812 -433.552216
-318.663940 430.322937 318.663940 -430.322937
-317.695007 433.307800 317.695007 -433.307800
-316.725952 437.264099 316.725952 -437.264099
-315.756805 425.057373 315.756805 -425.057373
-314.787537 424.363098 314.787537 -424.363098
-313.818207 429.019012 313.818207 -429.019012
-312.848755 419.832825 312.848755 -419.832825
-311.879211 423.292725 311.879211 -423.292725
-310.909546 417.739807 310.909546 -417.739807
-309.939789 413.108063 309.939789 -413.108063
-308.969940 416.168457 308.969940 -416.168457
-308.000000 414.409637 308.000000 -414.409637
-307.029938 413.503510 307.029938 -413.503510
-306.059814 412.291199 306.059814 -412.291199
-305.089539 415.840973 305.089539 -415.840973
-304.119202 412.741821 304.119202 -412.741821
-303.148743 422.754120 303.148743 -422.754120
-302.178192 419.404358 302.178192 -419.404358
-301.207550 413.087585 301.207550 -413.087585
-300.236786 411.340576 300.236786 -411.340576
-299.265961 399.963898 299.265961 -399.963898
-298.295013 395.583466 298.295013 -395.583466
-297.323944 393.337097 297.323944 -393.337097
-296.352814 389.936218 296.352814 -389.936218
-295.381561 392.136963 295.381561 -392.136963
-294.410187 394.099976 294.410187 -394.099976
-293.438751 383.086792 293.438751 -383.086792
-292.467194 378.833832 292.467194 -378.833832
-291.495544 369.461243 291.495544 -369.461243
-290.523804 359.808716 290.523804 -359.808716
-289.551941 349.442810 289.551941 -349.442810
-288.579987 351.133148 288.579987 -351.133148
-287.607941 341.752655 287.607941 -341.752655
-286.635803 338.631195 286.635803 -338.631195
-285.663544 334.111023 285.663544 -334.111023
-284.691193 339.552032 284.691193 -339.552032
-283.718750 342.760864 283.718750 -342.760864
-282.746216 350.721375 282.746216 -350.721375
-281.773560 346.742249 281.773560 -346.742249
-280.800812 355.675293 280.800812 -355.675293
-279.827942 358.811646 279.827942 -358.811646
-278.855011 356.495819 278.855011 -356.495819
-277.881958 362.972656 277.881958 -362.972656
-276.908813 364.244568 276.908813 -364.244568
-275.935547 371.411835 275.935547 -371.411835
-274.962189 376.205505 274.962189 -376.205505
-273.988739 371.677155 273.988739 -371.677155
-273.015198 360.991089 273.015198 -360.991089
-272.041565 349.717773 272.041565 -349.717773
-271.067810 337.876953 271.067810 -337.876953
-270.093964 333.812775 270.093964 -333.812775
-269.119995 324.400208 269.119995 -324.400208
-268.145935 323.421387 268.145935 -323.421387
-267.171814 315.571533 267.171814 -315.571533
-266.197540 315.853577 266.197540 -315.853577
-265.223206 314.834290 265.223206 -314.834290
-264.248749 317.420593 264.248749 -317.420593
-263.274200 313.095734 263.274200 -313.095734
-262.299561 310.169037 262.299561 -310.169037
-261.324799 314.394806 261.324799 -314.394806
-260.349945 313.571014 260.349945 -313.571014
-259.375000 309.550415 259.375000 -309.550415
-258.399963 304.100220 258.399963 -304.100220
-257.424805 311.399994 257.424805 -311.399994
-256.449554 314.803406 256.449554 -314.803406
-255.474197 309.771454 255.474197 -309.771454
-254.498749 308.921387 254.498749 -308.921387
-253.523193 305.442657 253.523193 -305.442657
-252.547546 306.797821 252.547546 -306.797821
-251.571808 306.473022 251.571808 -306.473022
-250.595947 317.084045 250.595947 -317.084045
-249.619995 319.293243 249.619995 -319.293243
-248.643951 323.249207 248.643951 -323.249207
-247.667801 324.154663 247.667801 -324.154663
-246.691544 320.700989 246.691544 -320.700989
-245.715195 331.193329 245.715195 -331.193329
-244.738754 333.170471 244.738754 -333.170471
-243.762207 324.288757 243.762207 -324.288757
-242.785553 323.337982 242.785553 -323.337982
-241.808807 331.213959 241.808807 -331.213959
-240.831955 331.830627 240.831955 -331.830627
-239.854996 328.889343 239.854996 -328.889343
-238.877945 332.142761 238.877945 -332.142761
-237.900803 333.559204 237.900803 -333.559204
-236.923553 332.324768 236.923553 -332.324768
-235.946198 330.283081 235.946198 -330.283081
-234.968750 326.494598 234.968750 -326.494598
-233.991196 326.188110 233.991196 -326.188110
-233.013550 326.140839 233.013550 -326.140839
-232.035797 329.840363 232.035797 -329.840363
-231.057953 328.963470 231.057953 -328.963470
-230.080002 323.683533 230.080002 -323.683533
-229.101944 316.174042 229.101944 -316.174042
-228.123795 319.697723 228.123795 -319.697723
-227.145554 309.989594 227.145554 -309.989594
-226.167206 319.789520 226.167206 -319.789520
-225.188751 324.256836 225.188751 -324.256836
-224.210205 329.244812 224.210205 -329.244812
-223.231552 320.315399 223.231552 -320.315399
-222.252808 321.182922 222.252808 -321.182922
-221.273956 317.625214 221.273956 -317.625214
-220.294998 325.441498 220.294998 -325.441498
-219.315948 318.477966 219.315948 -318.477966
-218.336792 324.621552 218.336792 -324.621552
-217.357544 326.580658 217.357544 -326.580658
-216.378204 321.207886 216.378204 -321.207886
-215.398743 321.588867 215.398743 -321.588867
-214.419205 312.430786 214.419205 -312.430786
-213.439545 309.259064 213.439545 -309.259064
-212.459793 313.566895 212.459793 -313.566895
-211.479950 307.960693 211.479950 -307.960693
-210.500000 309.772247 210.500000 -309.772247
-209.519943 318.944092 209.519943 -318.944092
-208.539795 314.416565 208.539795 -314.416565
-207.559555 315.490906 207.559555 -315.490906
-206.579193 311.351166 206.579193 -311.351166
-205.598755 315.059113 205.598755 -315.059113
-204.618195 311.743408 204.618195 -311.743408
-203.637543 301.985199 203.637543 -301.985199
-202.656799 303.992767 202.656799 -303.992767
-201.675949 308.766174 201.675949 -308.766174
-200.695007 296.750275 200.695007 -296.750275
-199.713943 293.437012 199.713943 -293.437012
-198.732803 284.287109 198.732803 -284.287109
-197.751556 286.250244 197.751556 -286.250244
-196.770203 296.265564 196.770203 -296.265564
-195.788757 297.586212 195.788757 -297.586212
-194.807205 302.340057 194.807205 -302.340057
-193.825546 303.082886 193.825546 -303.082886
-192.843796 308.149811 192.843796 -308.149811
-191.861954 299.852631 191.861954 -299.852631
-190.880005 293.896057 190.880005 -293.896057
-189.897949 295.808502 189.897949 -295.808502
-188.915802 296.124390 188.915802 -296.124390
-187.933548 302.129456 187.933548 -302.129456
-186.951202 305.418213 186.951202 -305.418213
-185.968750 296.746490 185.968750 -296.746490
-184.986206 296.444733 184.986206 -296.444733
-184.003555 301.679077 184.003555 -301.679077
-183.020798 309.998749 183.020798 -309.998749
-182.037949 308.916687 182.037949 -308.916687
-181.054993 315.165344 181.054993 -315.165344
-180.071945 313.235474 180.071945 -313.235474
-179.088806 315.583588 179.088806 -315.583588
-178.105545 314.612793 178.105545 -314.612793
-177.122192 311.395935 177.122192 -311.395935
-176.138748 315.831787 176.138748 -315.831787
-175.155197 315.837860 175.155197 -315.837860
-174.171555 314.378723 174.171555 -314.378723
-173.187805 314.922516 173.187805 -314.922516
-172.203949 322.754761 172.203949 -322.754761
-171.220001 312.478607 171.220001 -312.478607
-170.235947 315.088379 170.235947 -315.088379
-169.251801 312.937836 169.251801 -312.937836
-168.267548 311.776489 168.267548 -311.776489
-167.283203 315.233673 167.283203 -315.233673
-166.298752 310.292297 166.298752 -310.292297
-165.314194 299.722443 165.314194 -299.722443
-164.329544 307.165710 164.329544 -307.165710
-163.344803 294.292053 163.344803 -294.292053
-162.359955 297.555573 162.359955 -297.555573
-161.375000 292.882172 161.375000 -292.882172
-160.389954 294.120422 160.389954 -294.120422
-159.404800 293.928894 159.404800 -293.928894
-158.419556 291.418152 158.419556 -291.418152
-157.434204 288.291779 157.434204 -288.291779
-156.448746 278.203613 156.448746 -278.203613
-155.463196 272.612579 155.463196 -272.612579
-154.477554 266.959167 154.477554 -266.959167
-153.491806 266.020782 153.491806 -266.020782
-152.505951 258.079956 152.505951 -258.079956
-151.520004 251.620911 151.520004 -251.620911
-150.533951 250.358185 150.533951 -250.358185
-149.547806 247.136490 149.547806 -247.136490
-148.561554 240.312042 148.561554 -240.312042
-147.575195 242.062805 147.575195 -242.062805
-146.588745 245.156586 146.588745 -245.156586
-145.602203 254.142120 145.602203 -254.142120
-144.615555 269.285553 144.615555 -269.285553
-143.628799 267.271545 143.628799 -267.271545
-142.641953 266.284332 142.641953 -266.284332
-141.654999 264.651978 141.654999 -264.651978
-140.667953 252.231140 140.667953 -252.231140
-139.680801 257.904510 139.680801 -257.904510
-138.693542 256.542603 138.693542 -256.542603
-137.706207 249.141693 137.706207 -249.141693
-136.718750 244.313690 136.718750 -244.313690
-135.731201 240.891113 135.731201 -240.891113
-134.743546 234.235245 134.743546 -234.235245
-133.755798 226.066605 133.755798 -226.066605
-132.767944 221.052551 132.767944 -221.052551
-131.779999 216.432983 131.779999 -216.432983
-130.791946 213.454880 130.791946 -213.454880
-129.803802 217.678055 129.803802 -217.678055
-128.815552 210.774292 128.815552 -210.774292
-127.827202 212.655182 127.827202 -212.655182
-126.838753 210.675476 126.838753 -210.675476
-125.850197 202.741058 125.850197 -202.741058
-124.861549 205.582062 124.861549 -205.582062
-123.872803 205.687408 123.872803 -205.687408
-122.883949 193.667114 122.883949 -193.667114
-121.895004 193.216492 121.895004 -193.216492
-120.905952 201.924011 120.905952 -201.924011
-119.916801 192.197449 119.916801 -192.197449
-118.927551 187.271271 118.927551 -187.271271
-117.938202 186.088745 117.938202 -186.088745
-116.948746 179.078522 116.948746 -179.078522
-115.959198 166.902771 115.959198 -166.902771
-114.969551 164.816620 114.969551 -164.816620
-113.979797 162.507874 113.979797 -162.507874
-112.989952 160.770538 112.989952 -160.770538
-112.000000 146.028854 112.000000 -146.028854
-111.009949 133.608688 111.009949 -133.608688
-110.019798 135.064514 110.019798 -135.064514
-109.029549 128.915375 109.029549 -128.915375
-108.039200 133.033661 108.039200 -133.033661
-107.048752 127.043350 107.048752 -127.043350
-106.058197 117.942795 106.058197 -117.942795
-105.067551 105.333267 105.067551 -105.333267
-104.076797 105.374557 104.076797 -105.374557
-103.085953 104.498291 103.085953 -104.498291
-102.095001 100.700851 102.095001 -100.700851
-101.103951 102.000778 101.103951 -102.000778
-100.112801 98.493149 100.112801 -98.493149
-99.121552 98.956436 99.121552 -98.956436
-98.130203 103.061188 98.130203 -103.061188
-97.138748 101.548920 97.138748 -101.548920
-96.147202 96.392487 96.147202 -96.392487
-95.155548 103.587936 95.155548 -103.587936
-94.163803 103.474899 94.163803 -103.474899
-93.171951 101.551804 93.171951 -101.551804
-92.180000 95.970200 92.180000 -95.970200
-91.187950 94.845291 91.187950 -94.845291
-90.195801 92.287643 90.195801 -92.287643
-89.203552 84.406097 89.203552 -84.406097
-88.211197 73.022751 88.211197 -73.022751
-87.218750 68.539429 87.218750 -68.539429
-86.226196 58.597778 86.226196 -58.597778
-85.233551 64.932281 85.233551 -64.932281
-84.240799 64.504227 84.240799 -64.504227
-83.247948 67.001114 83.247948 -67.001114
-82.254997 59.768829 82.254997 -59.768829
-81.261948 60.274216 81.261948 -60.274216
-80.268799 58.610291 80.268799 -58.610291
-79.275551 58.092133 79.275551 -58.092133
-78.282196 58.124954 78.282196 -58.124954
-77.288750 60.118271 77.288750 -60.118271
-76.295197 61.851227 76.295197 -61.851227
-75.301552 70.524124 75.301552 -70.524124
-74.307800 59.265488 74.307800 -59.265488
-73.313950 58.377869 73.313950 -58.377869
-72.320000 55.537521 72.320000 -55.537521
-71.325951 54.320709 71.325951 -54.320709
-70.331802 54.929756 70.331802 -54.929756
-69.337547 61.674156 69.337547 -61.674156
-68.343201 56.288292 68.343201 -56.288292
-67.348747 55.403999 67.348747 -55.403999
-66.354202 59.644791 66.354202 -59.644791
-65.359550 58.794563 65.359550 -58.794563
-64.364799 54.172478 64.364799 -54.172478
-63.369949 53.086929 63.369949 -53.086929
-62.375000 45.533546 62.375000 -45.533546
-61.379951 53.119568 61.379951 -53.119568
-60.384800 50.405594 60.384800 -50.405594
-59.389549 40.048615 59.389549 -40.048615
-58.394199 41.410683 58.394199 -41.410683
-57.398750 37.577690 57.398750 -37.577690
-56.403198 31.145599 56.403198 -31.145599
-55.407551 30.548805 55.407551 -30.548805
-54.411800 35.206100 54.411800 -35.206100
-53.415951 32.348099 53.415951 -32.348099
-52.419998 42.036736 52.419998 -42.036736
-51.423950 41.922134 51.423950 -41.922134
-50.427799 46.037376 50.427799 -46.037376
-49.431549 47.850471 49.431549 -47.850471
-48.435200 43.676598 48.435200 -43.676598
-47.438751 48.983269 47.438751 -48.983269
-46.442200 50.758018 46.442200 -50.758018
-45.445549 48.206657 45.445549 -48.206657
-44.448799 41.489044 44.448799 -41.489044
-43.451950 39.771301 43.451950 -39.771301
-42.455002 37.400963 42.455002 -37.400963
-41.457951 32.168526 41.457951 -32.168526
-40.460800 28.644371 40.460800 -28.644371
-39.463551 23.992393 39.463551 -23.992393
-38.466202 17.065132 38.466202 -17.065132
-37.468750 10.448845 37.468750 -10.448845
-36.471199 17.591438 36.471199 -17.591438
-35.473549 21.110527 35.473549 -21.110527
-34.475800 23.757149 34.475800 -23.757149
-33.477951 23.660583 33.477951 -23.660583
-32.480000 14.622284 32.480000 -14.622284
-31.481949 18.302368 31.481949 -18.302368
-30.483799 20.262390 30.483799 -20.262390
-29.485550 22.273788 29.485550 -22.273788
-28.487200 19.544731 28.487200 -19.544731
-27.488750 18.975967 27.488750 -18.975967
-26.490200 19.819901 26.490200 -19.819901
-25.491550 22.685616 25.491550 -22.685616
-24.492800 25.999565 24.492800 -25.999565
-23.493950 25.087471 23.493950 -25.087471
-22.494999 26.081108 22.494999 -26.081108
-21.495949 15.255981 21.495949 -15.255981
-20.496799 13.171524 20.496799 -13.171524
-19.497551 8.167656 19.497551 -8.167656
-18.498199 9.064049 18.498199 -9.064049
-17.498749 5.832268 17.498749 -5.832268
-16.499199 5.087982 16.499199 -5.087982
-15.499550 -2.179497 15.499550 2.179497
-14.499800 -10.385468 14.499800 10.385468
-13.499950 -27.904213 13.499950 27.904213
-12.500000 -62.370312 12.500000 62.370312
-11.499950 -77.137100 11.499950 77.137100
-10.499800 -75.247490 10.499800 75.247490
-9.499550 -84.805229 9.499550 84.805229
-8.499200 -84.800423 8.499200 84.800423
-7.498750 -90.950058 7.498750 90.950058
-6.498200 -91.402222 6.498200 91.402222
-5.497550 -93.966980 5.497550 93.966980
-4.496800 -93.921265 4.496800 93.921265
-3.495950 -87.188606 3.495950 87.188606
-2.495000 -77.007751 2.495000 77.007751
-1.493950 -76.337433 1.493950 76.337433
-0.492800 -70.734055 0.492800 70.734055
0.508450 -62.584549 -0.508450 62.584549
1.509800 -62.745300 -1.509800 62.745300
2.511250 -59.439320 -2.511250 59.439320
3.512800 -56.574146 -3.512800 56.574146
4.514450 46.059937 -4.514450 -46.059937
5.516200 59.814949 -5.516200 -59.814949
6.518050 70.547256 -6.518050 -70.547256
7.520000 68.995865 -7.520000 -68.995865
8.522050 67.560959 -8.522050 -67.560959
9.524200 74.291725 -9.524200 -74.291725
10.526450 76.492615 -10.526450 -76.492615
11.528800 77.348068 -11.528800 -77.348068
12.531250 138.431473 -12.531250 -138.431473
13.533800 210.145050 -13.533800 -210.145050
14.536450 209.476166 -14.536450 -209.476166
15.539200 224.485428 -15.539200 -224.485428
16.542049 224.551392 -16.542049 -224.551392
17.545000 230.808380 -17.545000 -230.808380
18.548050 234.533630 -18.548050 -234.533630
19.551201 238.142792 -19.551201 -238.142792
20.554451 229.695984 -20.554451 -229.695984
21.557800 252.036804 -21.557800 -252.036804
22.561249 270.852264 -22.561249 -270.852264
23.564800 281.036591 -23.564800 -281.036591
24.568451 281.541809 -24.568451 -281.541809
25.572201 275.659851 -25.572201 -275.659851
26.576050 280.397095 -26.576050 -280.397095
27.580000 286.231689 -27.580000 -286.231689
28.584049 283.878387 -28.584049 -283.878387
29.588200 274.704468 -29.588200 -274.704468
30.592449 277.247253 -30.592449 -277.247253
31.596800 290.540649 -31.596800 -290.540649
32.601250 287.772186 -32.601250 -287.772186
33.605801 294.446320 -33.605801 -294.446320
34.610451 295.724060 -34.610451 -295.724060
35.615200 300.625824 -35.615200 -300.625824
36.620049 302.617981 -36.620049 -302.617981
37.625000 247.210327 -37.625000 -247.210327
38.630051 245.894379 -38.630051 -245.894379
39.635201 246.355637 -39.635201 -246.355637
40.640450 243.989792 -40.640450 -243.989792
41.645798 243.501953 -41.645798 -243.501953
42.651249 248.607468 -42.651249 -248.607468
43.656799 236.670197 -43.656799 -236.670197
44.662449 238.414505 -44.662449 -238.414505
45.668198 174.071182 -45.668198 -174.071182
46.674049 45.498901 -46.674049 -45.498901
47.680000 -12.586960 -47.680000 12.586960
48.686050 -10.323730 -48.686050 10.323730
49.692200 -17.329147 -49.692200 17.329147
50.698448 -14.795906 -50.698448 14.795906
51.704800 -15.472054 -51.704800 15.472054
52.711250 -16.335876 -52.711250 16.335876
53.717800 -10.488640 -53.717800 10.488640
54.724449 -16.305153 -54.724449 16.305153
55.731201 -21.892883 -55.731201 21.892883
56.738052 -14.224976 -56.738052 14.224976
57.744999 -17.764732 -57.744999 17.764732
58.752052 -15.284180 -58.752052 15.284180
59.759201 -26.205635 -59.759201 26.205635
60.766449 -23.305496 -60.766449 23.305496
61.773800 -19.576279 -61.773800 19.576279
62.781250 -10.375046 -62.781250 10.375046
63.788799 -12.027725 -63.788799 12.027725
64.796448 -16.583115 -64.796448 16.583115
65.804199 -14.274246 -65.804199 14.274246
66.812050 -14.738678 -66.812050 14.738678
67.820000 -14.563339 -67.820000 14.563339
68.828049 -14.622498 -68.828049 14.622498
69.836197 -15.370224 -69.836197 15.370224
70.844452 -21.592407 -70.844452 21.592407
71.852798 -17.195175 -71.852798 17.195175
72.861252 -17.630966 -72.861252 17.630966
73.869797 -21.988159 -73.869797 21.988159
74.878448 -20.595276 -74.878448 20.595276
75.887199 -23.931305 -75.887199 23.931305
76.896049 -34.369980 -76.896049 34.369980
77.904999 -38.143768 -77.904999 38.143768
78.914047 -35.877335 -78.914047 35.877335
79.923203 -43.418854 -79.923203 43.418854
80.932449 -37.055206 -80.932449 37.055206
81.941803 -41.668808 -81.941803 41.668808
82.951248 -39.058731 -82.951248 39.058731
83.960800 -35.449326 -83.960800 35.449326
84.970451 -27.932983 -84.970451 27.932983
85.980202 -28.860672 -85.980202 28.860672
86.990051 -21.086136 -86.990051 21.086136
88.000000 -27.902893 -88.000000 27.902893
89.010048 -29.247650 -89.010048 29.247650
90.020203 -29.934631 -90.020203 29.934631
91.030449 -30.859192 -91.030449 30.859192
92.040802 -34.179138 -92.040802 34.179138
93.051254 -43.415802 -93.051254 43.415802
94.061798 -47.633331 -94.061798 47.633331
95.072449 -49.890137 -95.072449 49.890137
96.083199 -54.968422 -96.083199 54.968422
97.094048 -66.755310 -97.094048 66.755310
98.104996 -71.522758 -98.104996 71.522758
99.116051 -78.068779 -99.116051 78.068779
100.127197 -85.796494 -100.127197 85.796494
101.138451 -84.553688 -101.138451 84.553688
102.149803 -90.164322 -102.149803 90.164322
103.161247 -98.103302 -103.161247 98.103302
104.172798 -105.993111 -104.172798 105.993111
105.184448 -102.912827 -105.184448 102.912827
106.196198 -101.191833 -106.196198 101.191833
107.208054 -101.445053 -107.208054 101.445053
108.220001 -102.377861 -108.220001 102.377861
109.232048 -99.703697 -109.232048 99.703697
110.244202 -19.106384 -110.244202 19.106384
111.256447 -21.228119 -111.256447 21.228119
112.268799 -203.029205 -112.268799 203.029205
113.281250 -203.760757 -113.281250 203.760757
114.293800 -260.030396 -114.293800 260.030396
115.306450 -264.210754 -115.306450 264.210754
116.319199 -264.164642 -116.319199 264.164642
117.332047 -265.273743 -117.332047 265.273743
118.345001 -266.397522 -118.345001 266.397522
119.358047 -275.120911 -119.358047 275.120911
120.371201 -282.596924 -120.371201 282.596924
121.384453 -284.063446 -121.384453 284.063446
122.397797 -290.191101 -122.397797 290.191101
123.411247 -289.842743 -123.411247 289.842743
124.424797 -285.112579 -124.424797 285.112579
125.438446 -295.589905 -125.438446 295.589905
126.452202 -306.789886 -126.452202 306.789886
127.466049 -307.216034 -127.466049 307.216034
128.479996 -306.628754 -128.479996 306.628754
129.494049 -307.485260 -129.494049 307.485260
130.508194 -304.851532 -130.508194 304.851532
131.522446 -307.999390 -131.522446 307.999390
132.536804 -301.124969 -132.536804 301.124969
133.551254 -302.976685 -133.551254 302.976685
134.565796 -298.994904 -134.565796 298.994904
135.580444 -298.274139 -135.580444 298.274139
136.595200 -301.903992 -136.595200 301.903992
137.610046 -304.193329 -137.610046 304.193329
138.625000 -310.076294 -138.625000 310.076294
139.640045 -306.925293 -139.640045 306.925293
140.655197 -313.406128 -140.655197 313.406128
141.670456 -313.908630 -141.670456 313.908630
142.685806 -317.810577 -142.685806 317.810577
143.701248 -324.815704 -143.701248 324.815704
144.716797 -327.770691 -144.716797 327.770691
145.732452 -341.364899 -145.732452 341.364899
146.748199 -341.122437 -146.748199 341.122437
147.764053 -345.967346 -147.764053 345.967346
148.779999 -343.955627 -148.779999 343.955627
149.796051 -345.378937 -149.796051 345.378937
150.812195 -347.369965 -150.812195 347.369965
151.828445 -309.350952 -151.828445 309.350952
152.844803 -313.558899 -152.844803 313.558899
153.861252 -323.769501 -153.861252 323.769501
154.877808 -325.627594 -154.877808 325.627594
155.894455 -339.817749 -155.894455 339.817749
156.911194 -339.971466 -156.911194 339.971466
157.928055 -335.723969 -157.928055 335.723969
158.945007 -342.041229 -158.945007 342.041229
159.962051 -343.016357 -159.962051 343.016357
160.979202 -342.931030 -160.979202 342.931030
161.996445 -342.344788 -161.996445 342.344788
163.013794 -336.729736 -163.013794 336.729736
164.031250 -334.960754 -164.031250 334.960754
165.048798 -333.558136 -165.048798 333.558136
166.066452 -328.087006 -166.066452 328.087006
167.084198 -327.824585 -167.084198 327.824585
168.102051 -331.609833 -168.102051 331.609833
169.119995 -325.638947 -169.119995 325.638947
170.138046 -326.343384 -170.138046 326.343384
171.156204 -323.575134 -171.156204 323.575134
172.174454 -317.487091 -172.174454 317.487091
173.192795 -320.587677 -173.192795 320.587677
174.211243 -316.146912 -174.211243 316.146912
175.229797 -317.270416 -175.229797 317.270416
176.248444 -313.824799 -176.248444 313.824799
177.267197 -312.713287 -177.267197 312.713287
178.286057 -309.353210 -178.286057 309.353210
179.304993 -313.790619 -179.304993 313.790619
180.324051 -318.136475 -180.324051 318.136475
181.343201 -320.736603 -181.343201 320.736603
182.362457 -320.432404 -182.362457 320.432404
183.381805 -319.403931 -183.381805 319.403931
184.401245 -320.682159 -184.401245 320.682159
185.420807 -316.135193 -185.420807 316.135193
186.440445 -314.768372 -186.440445 314.768372
187.460205 -312.591980 -187.460205 312.591980
188.480057 -309.730957 -188.480057 309.730957
189.500000 -309.447540 -189.500000 309.447540
190.520050 -312.134155 -190.520050 312.134155
191.540207 -314.320984 -191.540207 314.320984
192.560455 -314.794708 -192.560455 314.794708
193.580795 -310.925598 -193.580795 310.925598
194.601257 -308.689972 -194.601257 308.689972
195.621796 -307.932739 -195.621796 307.932739
196.642456 -315.648529 -196.642456 315.648529
197.663208 -315.465393 -197.663208 315.465393
198.684052 -313.109039 -198.684052 313.109039
199.705002 -313.253784 -199.705002 313.253784
200.726044 -314.117065 -200.726044 314.117065
201.747192 -308.214355 -201.747192 308.214355
202.768448 -318.330780 -202.768448 318.330780
203.789795 -320.844940 -203.789795 320.844940
204.811249 -319.660431 -204.811249 319.660431
205.832794 -322.808350 -205.832794 322.808350
206.854446 -317.617035 -206.854446 317.617035
207.876205 -315.185059 -207.876205 315.185059
208.898056 -317.859161 -208.898056 317.859161
209.919998 -320.427246 -209.919998 320.427246
210.942047 -318.800720 -210.942047 318.800720
211.964203 -313.906097 -211.964203 313.906097
212.986450 -309.679871 -212.986450 309.679871
214.008804 -308.855286 -214.008804 308.855286
215.031250 -312.989624 -215.031250 312.989624
216.053802 -305.537537 -216.053802 305.537537
217.076447 -305.240082 -217.076447 305.240082
218.099197 -324.345856 -218.099197 324.345856
219.122055 -323.188477 -219.122055 323.188477
220.145004 -335.768005 -220.145004 335.768005
221.168045 -334.981873 -221.168045 334.981873
222.191193 -337.018158 -222.191193 337.018158
223.214447 -335.985535 -223.214447 335.985535
224.237793 -331.917267 -224.237793 331.917267
225.261246 -327.159821 -225.261246 327.159821
226.284805 -324.889954 -226.284805 324.889954
227.308456 -329.347931 -227.308456 329.347931
228.332199 -332.442963 -228.332199 332.442963
229.356049 -330.446838 -229.356049 330.446838
230.380005 -329.779907 -230.380005 329.779907
231.404053 -327.136505 -231.404053 327.136505
232.428192 -332.381317 -232.428192 332.381317
233.452454 -330.472504 -233.452454 330.472504
234.476807 -329.654816 -234.476807 329.654816
235.501251 -334.653015 -235.501251 334.653015
236.525803 -334.554810 -236.525803 334.554810
237.550446 -329.444031 -237.550446 329.444031
238.575195 -321.468384 -238.575195 321.468384
239.600052 -322.303101 -239.600052 322.303101
240.625000 -320.612427 -240.625000 320.612427
241.650055 -318.759705 -241.650055 318.759705
242.675201 -314.004730 -242.675201 314.004730
243.700455 -307.342743 -243.700455 307.342743
244.725800 -309.935608 -244.725800 309.935608
245.751251 -311.070618 -245.751251 311.070618
246.776794 -313.590485 -246.776794 313.590485
247.802444 -316.328735 -247.802444 316.328735
248.828201 -309.503479 -248.828201 309.503479
249.854050 -309.536621 -249.854050 309.536621
250.880005 -309.711334 -250.880005 309.711334
251.906052 -315.661194 -251.906052 315.661194
252.932205 -313.036316 -252.932205 313.036316
253.958450 -315.193848 -253.958450 315.193848
254.984802 -315.527466 -254.984802 315.527466
256.011261 -320.560822 -256.011261 320.560822
257.037811 -317.979187 -257.037811 317.979187
258.064453 -320.812439 -258.064453 320.812439
259.091187 -318.749237 -259.091187 318.749237
260.118042 -323.679962 -260.118042 323.679962
261.144989 -324.764069 -261.144989 324.764069
262.172058 -329.762939 -262.172058 329.762939
263.199188 -334.029449 -263.199188 334.029449
264.226440 -350.811005 -264.226440 350.811005
265.253784 -351.117035 -265.253784 351.117035
266.281250 -370.410370 -266.281250 370.410370
267.308807 -367.906006 -267.308807 367.906006
268.336456 -367.081482 -268.336456 367.081482
269.364197 -363.931885 -269.364197 363.931885
270.392059 -352.419861 -270.392059 352.419861
271.420013 -354.373871 -271.420013 354.373871
272.448059 -349.846375 -272.448059 349.846375
273.476196 -347.350128 -273.476196 347.350128
274.504456 -344.539520 -274.504456 344.539520
275.532806 -339.714020 -275.532806 339.714020
276.561249 -337.980469 -276.561249 337.980469
277.589813 -337.639069 -277.589813 337.639069
278.618439 -335.102844 -278.618439 335.102844
279.647186 -338.236694 -279.647186 338.236694
280.676056 -342.728485 -280.676056 342.728485
281.704987 -336.600525 -281.704987 336.600525
282.734039 -339.228149 -282.734039 339.228149
283.763214 -352.796448 -283.763214 352.796448
284.792450 -362.657593 -284.792450 362.657593
285.821808 -377.741455 -285.821808 377.741455
286.851257 -377.949646 -286.851257 377.949646
287.880798 -382.155579 -287.880798 382.155579
288.910461 -381.876648 -288.910461 381.876648
289.940186 -382.054779 -289.940186 382.054779
290.970062 -378.883728 -290.970062 378.883728
292.000000 -389.347504 -292.000000 389.347504
293.030060 -390.160004 -293.030060 390.160004
294.060211 -392.828491 -294.060211 392.828491
295.090454 -400.103699 -295.090454 400.103699
296.120789 -402.572754 -296.120789 402.572754
297.151245 -402.730469 -297.151245 402.730469
298.181793 -405.837250 -298.181793 405.837250
299.212463 -401.561340 -299.212463 401.561340
300.243195 -401.147064 -300.243195 401.147064
301.274048 -403.596680 -301.274048 403.596680
302.304993 -402.881134 -302.304993 402.881134
303.336060 -404.516327 -303.336060 404.516327
304.367188 -403.645447 -304.367188 403.645447
305.398438 -407.871613 -305.398438 407.871613
306.429810 -408.794373 -306.429810 408.794373
307.461243 -412.173584 -307.461243 412.173584
308.492798 -413.470337 -308.492798 413.470337
309.524445 -416.150787 -309.524445 416.150787
310.556213 -419.440369 -310.556213 419.440369
311.588043 -423.366333 -311.588043 423.366333
312.619995 -427.345642 -312.619995 427.345642
313.652039 -427.000793 -313.652039 427.000793
314.684204 -427.099976 -314.684204 427.099976
315.716461 -429.807648 -315.716461 429.807648
316.748810 -441.004303 -316.748810 441.004303
317.781250 -451.528076 -317.781250 451.528076
318.813812 -456.192444 -318.813812 456.192444
319.846436 -466.981293 -319.846436 466.981293
320.879211 -469.759827 -320.879211 469.759827
321.912048 -469.146362 -321.912048 469.146362
322.945007 -480.833130 -322.945007 480.833130
323.978058 -480.498962 -323.978058 480.498962
325.011200 -468.777863 -325.011200 468.777863
326.044464 -468.462402 -326.044464 468.462402
327.077789 -466.187622 -327.077789 466.187622
328.111237 -468.644043 -328.111237 468.644043
329.144806 -470.531311 -329.144806 470.531311
330.178436 -469.693024 -330.178436 469.693024
331.212189 -469.043884 -331.212189 469.043884
332.246063 -467.997650 -332.246063 467.997650
333.279999 -473.369263 -333.279999 473.369263
334.314056 -471.359192 -334.314056 471.359192
335.348206 -473.740662 -335.348206 473.740662
336.382446 -479.136475 -336.382446 479.136475
337.416809 -479.916229 -337.416809 479.916229
338.451263 -493.582214 -338.451263 493.582214
339.485809 -488.003967 -339.485809 488.003967
340.520447 -489.639832 -340.520447 489.639832
341.555206 -483.159546 -341.555206 483.159546
342.590057 -478.706055 -342.590057 478.706055
343.625000 -479.888550 -343.625000 479.888550
344.660065 -469.787140 -344.660065 469.787140
345.695190 -482.608887 -345.695190 482.608887
346.730438 -479.593689 -346.730438 479.593689
347.765808 -471.372833 -347.765808 471.372833
348.801239 -473.514771 -348.801239 473.514771
349.836792 -482.984039 -349.836792 482.984039
350.872437 -475.571472 -350.872437 475.571472
351.908203 -480.416504 -351.908203 480.416504
352.944061 -479.189697 -352.944061 479.189697
353.980011 -474.875916 -353.980011 474.875916
355.016052 -477.578949 -355.016052 477.578949
356.052185 -475.292358 -356.052185 475.292358
357.088440 -471.628540 -357.088440 471.628540
358.124786 -481.200378 -358.124786 481.200378
359.161255 -479.068481 -359.161255 479.068481
360.197815 -476.289001 -360.197815 476.289001
361.234436 -487.458832 -361.234436 487.458832
362.271210 -484.718994 -362.271210 484.718994
363.308044 -485.704224 -363.308044 485.704224
364.345001 -485.243500 -364.345001 485.243500
365.382050 -472.800781 -365.382050 472.800781
366.419189 -467.256165 -366.419189 467.256165
367.456451 -465.286804 -367.456451 465.286804
368.493805 -456.946167 -368.493805 456.946167
369.531250 -451.638184 -369.531250 451.638184
370.568787 -449.878540 -370.568787 449.878540
371.606445 -450.090576 -371.606445 450.090576
372.644196 -440.400085 -372.644196 440.400085
373.682037 -435.820923 -373.682037 435.820923
374.720001 -432.951202 -374.720001 432.951202
375.758057 -432.348480 -375.758057 432.348480
376.796204 -428.918884 -376.796204 428.918884
377.834442 -428.208679 -377.834442 428.208679
378.872803 -432.231018 -378.872803 432.231018
379.911255 -428.025818 -379.911255 428.025818
380.949799 -440.768311 -380.949799 440.768311
381.988464 -448.374969 -381.988464 448.374969
383.027191 -438.088715 -383.027191 438.088715
384.066040 -442.835510 -384.066040 442.835510
385.105011 -442.126740 -385.105011 442.126740
386.144043 -437.838715 -386.144043 437.838715
387.183197 -440.643433 -387.183197 440.643433
388.222443 -445.053528 -388.222443 445.053528
389.261810 -443.461212 -389.261810 443.461212
390.301239 -443.975342 -390.301239 443.975342
391.340790 -444.818298 -391.340790 444.818298
392.380463 -443.051361 -392.380463 443.051361
393.420197 -442.138428 -393.420197 442.138428
394.460052 -445.144012 -394.460052 445.144012
395.500000 -442.495056 -395.500000 442.495056
396.540039 -438.094269 -396.540039 438.094269
397.580200 -437.040009 -397.580200 437.040009
398.620453 -431.555603 -398.620453 431.555603
399.660797 -427.441650 -399.660797 427.441650
400.701263 -424.181152 -400.701263 424.181152
401.741791 -422.007446 -401.741791 422.007446
402.782440 -428.025055 -402.782440 428.025055
403.823212 -422.589783 -403.823212 422.589783
404.864044 -425.528320 -404.864044 425.528320
405.904999 -427.807709 -405.904999 427.807709
406.946045 -424.196472 -406.946045 424.196472
407.987213 -424.931915 -407.987213 424.931915
409.028442 -425.558319 -409.028442 425.558319
410.069794 -423.884918 -410.069794 423.884918
411.111237 -422.888855 -411.111237 422.888855
412.152802 -420.394470 -412.152802 420.394470
413.194458 -416.687683 -413.194458 416.687683
414.236206 -422.218170 -414.236206 422.218170
415.278046 -409.454163 -415.278046 409.454163
416.320007 -406.377136 -416.320007 406.377136
417.362061 -409.356750 -417.362061 409.356750
418.404205 -407.590790 -418.404205 407.590790
419.446442 -402.497192 -419.446442 402.497192
420.488800 -402.929626 -420.488800 402.929626
421.531250 -400.502777 -421.531250 400.502777
422.573792 -398.968201 -422.573792 398.968201
423.616455 -404.123352 -423.616455 404.123352
424.659210 -406.360809 -424.659210 406.360809
425.702057 -410.049927 -425.702057 410.049927
426.744995 -412.626465 -426.744995 412.626465
427.788055 -411.417267 -427.788055 411.417267
428.831207 -415.104858 -428.831207 415.104858
429.874451 -414.952789 -429.874451 414.952789
430.917786 -415.469910 -430.917786 415.469910
431.961243 -409.526184 -431.961243 409.526184
433.004791 -415.360809 -433.004791 415.360809
434.048462 -421.501160 -434.048462 421.501160
435.092194 -418.659851 -435.092194 418.659851
436.136047 -418.861389 -436.136047 418.861389
437.179993 -420.043091 -437.179993 420.043091
438.224060 -412.808044 -438.224060 412.808044
439.268188 -405.869293 -439.268188 405.869293
440.312439 -414.123230 -440.312439 414.123230
441.356812 -411.700684 -441.356812 411.700684
442.401245 -417.566833 -442.401245 417.566833
443.445801 -419.547546 -443.445801 419.547546
444.490448 -408.484497 -444.490448 408.484497
445.535187 -419.017761 -445.535187 419.017761
446.580048 -420.013977 -446.580048 420.013977
447.625000 -420.833801 -447.625000 420.833801
448.670044 -426.574707 -448.670044 426.574707
449.715210 -422.203247 -449.715210 422.203247
450.760437 -429.134735 -450.760437 429.134735
451.805786 -426.529541 -451.805786 426.529541
452.851257 -425.661438 -452.851257 425.661438
453.896790 -436.077393 -453.896790 436.077393
454.942444 -434.925598 -454.942444 434.925598
455.988190 -440.181030 -455.988190 440.181030
457.034058 -435.053772 -457.034058 435.053772
458.079987 -437.727234 -458.079987 437.727234
459.126038 -440.479828 -459.126038 440.479828
460.172211 -434.140381 -460.172211 434.140381
461.218445 -435.508545 -461.218445 435.508545
462.264801 -434.343201 -462.264801 434.343201
463.311249 -442.555237 -463.311249 442.555237
464.357788 -446.696564 -464.357788 446.696564
465.404449 -449.450714 -465.404449 449.450714
466.451202 -461.167755 -466.451202 461.167755
467.498047 -468.888458 -467.498047 468.888458
468.545013 -472.193604 -468.545013 472.193604
469.592041 -478.673401 -469.592041 478.673401
470.639191 -479.716736 -470.639191 479.716736
471.686462 -480.572723 -471.686462 480.572723
472.733795 -490.541138 -472.733795 490.541138
473.781250 -484.025543 -473.781250 484.025543
474.828796 -484.524963 -474.828796 484.524963
475.876465 -484.176575 -475.876465 484.176575
476.924194 -481.685425 -476.924194 481.685425
477.972046 -488.114929 -477.972046 488.114929
479.019989 -481.413300 -479.019989 481.413300
480.068054 -486.634644 -480.068054 486.634644
481.116211 -482.119171 -481.116211 482.119171
482.164459 -484.015503 -482.164459 484.015503
483.212799 -486.011719 -483.212799 486.011719
484.261261 -485.000732 -484.261261 485.000732
485.309814 -484.987183 -485.309814 484.987183
486.358459 -491.276581 -486.358459 491.276581
487.407196 -483.081390 -487.407196 483.081390
488.456055 -491.581543 -488.456055 491.581543
489.505005 -487.448486 -489.505005 487.448486
490.554047 -488.621338 -490.554047 488.621338
491.603210 -491.962280 -491.603210 491.962280
492.652435 -487.544678 -492.652435 487.544678
493.701813 -492.619049 -493.701813 492.619049
494.751251 -497.869812 -494.751251 497.869812
495.800812 -500.512573 -495.800812 500.512573
496.850464 -505.204956 -496.850464 505.204956
497.900208 -508.350647 -497.900208 508.350647
498.950043 -522.077515 -498.950043 522.077515
500.000000 -528.072815 -500.000000 528.072815
