# Supplementary material for: Spontaneous time-reversal symmetry breaking in twisted double bilayer graphene
Source: Nat Commun. 2022 Oct 29;13:6468. doi: 10.1038/s41467-022-34192-x (PMC9617879; doi:10.1038/s41467-022-34192-x)
Supplement: Supplementary file 2 — Source Data [file 41467_2022_34192_MOESM2_ESM.zip › Source_Data/Figure3/fig3a/Bpar_600mT.txt]

-500.000000 nan 500.000000 nan
-499.049957 577.455505 499.049957 -562.175049
-498.099792 575.691772 498.099792 -566.226990
-497.149536 582.108887 497.149536 -568.813599
-496.199188 584.254150 496.199188 -569.790649
-495.248749 588.049805 495.248749 -572.156799
-494.298187 586.965759 494.298187 -570.388794
-493.347565 589.368042 493.347565 -574.680908
-492.396790 586.940552 492.396790 -574.589600
-491.445953 588.953003 491.445953 -571.238770
-490.494995 585.481445 490.494995 -571.877197
-489.543945 582.548645 489.543945 -570.614746
-488.592804 581.664917 488.592804 -570.651428
-487.641541 579.328125 487.641541 -569.811401
-486.690186 574.536377 486.690186 -564.092285
-485.738739 575.554382 485.738739 -567.491882
-484.787201 576.823486 484.787201 -568.822205
-483.835541 573.050171 483.835541 -566.925659
-482.883789 569.378662 482.883789 -561.597656
-481.931946 570.139221 481.931946 -559.375244
-480.980011 572.955261 480.980011 -564.374023
-480.027954 571.501343 480.027954 -566.655701
-479.075806 576.093323 479.075806 -569.469910
-478.123535 574.607239 478.123535 -563.728394
-477.171204 574.188110 477.171204 -565.212830
-476.218750 577.495911 476.218750 -568.041504
-475.266205 580.464722 475.266205 -571.269775
-474.313538 580.304138 474.313538 -568.403320
-473.360809 579.830139 473.360809 -568.491516
-472.407959 581.770142 472.407959 -569.073303
-471.454987 579.500488 471.454987 -564.287048
-470.501953 576.216919 470.501953 -563.651123
-469.548798 575.054321 469.548798 -570.609924
-468.595551 574.698242 468.595551 -569.140381
-467.642212 573.350647 467.642212 -566.442017
-466.688751 566.099487 466.688751 -563.287354
-465.735199 565.576477 465.735199 -557.909485
-464.781555 567.907898 464.781555 -562.691162
-463.827789 566.473816 463.827789 -562.676941
-462.873962 560.762756 462.873962 -556.066223
-461.920013 563.454712 461.920013 -556.649048
-460.965942 550.171692 460.965942 -548.088867
-460.011810 551.446716 460.011810 -542.529114
-459.057556 553.581177 459.057556 -546.974854
-458.103210 550.201782 458.103210 -547.145935
-457.148743 550.981506 457.148743 -546.400391
-456.194214 551.898865 456.194214 -548.137085
-455.239563 551.356689 455.239563 -549.157104
-454.284790 548.577576 454.284790 -550.382019
-453.329956 554.399414 453.329956 -553.162476
-452.375000 543.707886 452.375000 -549.530823
-451.419952 546.952820 451.419952 -553.911072
-450.464813 551.206421 450.464813 -554.379150
-449.509552 550.417603 449.509552 -550.211121
-448.554199 548.127502 448.554199 -550.906128
-447.598755 551.388062 447.598755 -554.056641
-446.643188 545.341370 446.643188 -548.987000
-445.687561 548.692932 445.687561 -554.122986
-444.731812 552.186340 444.731812 -559.849976
-443.775940 550.787842 443.775940 -554.791138
-442.820007 545.736450 442.820007 -557.450500
-441.863953 543.332947 441.863953 -555.004517
-440.907806 535.466675 440.907806 -551.241089
-439.951538 533.175232 439.951538 -546.931458
-438.995209 535.546021 438.995209 -545.851196
-438.038757 528.240845 438.038757 -538.605347
-437.082214 521.473450 437.082214 -537.733948
-436.125549 518.689819 436.125549 -531.479980
-435.168793 514.347900 435.168793 -526.851013
-434.211945 513.466309 434.211945 -526.740051
-433.255005 508.544739 433.255005 -522.548706
-432.297943 503.571289 432.297943 -513.118774
-431.340790 496.625336 431.340790 -511.901672
-430.383545 495.773682 430.383545 -506.998016
-429.426208 493.545227 429.426208 -505.111267
-428.468750 497.890717 428.468750 -506.638214
-427.511200 497.962463 427.511200 -506.155609
-426.553558 497.168365 426.553558 -505.261414
-425.595795 495.848572 425.595795 -505.637390
-424.637939 490.033691 424.637939 -503.664062
-423.679993 489.232697 423.679993 -499.884033
-422.721954 492.038055 422.721954 -499.967041
-421.763794 485.031708 421.763794 -495.973022
-420.805542 487.885345 420.805542 -494.866058
-419.847198 481.625214 419.847198 -492.856445
-418.888763 480.602112 418.888763 -490.587128
-417.930206 479.420410 417.930206 -488.943146
-416.971558 481.593567 416.971558 -491.226074
-416.012787 482.232300 416.012787 -492.019531
-415.053955 488.700745 415.053955 -494.440552
-414.095001 487.226257 414.095001 -497.608795
-413.135956 477.291931 413.135956 -483.273438
-412.176788 476.138489 412.176788 -486.471313
-411.217560 474.242371 411.217560 -483.652893
-410.258209 473.113831 410.258209 -481.950745
-409.298737 473.962250 409.298737 -483.241272
-408.339203 471.798065 408.339203 -483.975830
-407.379547 468.188263 407.379547 -476.226257
-406.419800 466.951721 406.419800 -475.957977
-405.459961 465.313660 405.459961 -475.032593
-404.500000 467.836334 404.500000 -473.299347
-403.539948 467.275085 403.539948 -473.616211
-402.579803 465.800751 402.579803 -470.984100
-401.619537 467.756226 401.619537 -473.146240
-400.659210 469.774078 400.659210 -475.117889
-399.698761 471.701172 399.698761 -474.281616
-398.738190 467.055481 398.738190 -470.739380
-397.777557 469.117645 397.777557 -472.111359
-396.816803 470.976135 396.816803 -472.099976
-395.855957 469.358337 395.855957 -472.899261
-394.894989 473.796265 394.894989 -477.814911
-393.933960 470.606873 393.933960 -475.622833
-392.972809 472.876709 392.972809 -476.095764
-392.011536 470.848328 392.011536 -471.029297
-391.050201 468.862305 391.050201 -466.744446
-390.088745 468.720551 390.088745 -467.499725
-389.127197 463.954285 389.127197 -465.153229
-388.165558 461.455780 388.165558 -462.030579
-387.203796 458.557983 387.203796 -456.930695
-386.241943 456.905151 386.241943 -455.190063
-385.279999 451.442200 385.279999 -448.481201
-384.317963 453.369507 384.317963 -450.139709
-383.355804 456.091827 383.355804 -448.052948
-382.393555 447.524567 382.393555 -438.777527
-381.431213 448.406311 381.431213 -441.739166
-380.468750 447.263519 380.468750 -437.706512
-379.506195 445.859070 379.506195 -439.295502
-378.543549 446.252289 378.543549 -438.975830
-377.580811 443.615051 377.580811 -434.406616
-376.617950 442.144348 376.617950 -436.101257
-375.654999 440.143280 375.654999 -434.175201
-374.691956 437.192902 374.691956 -429.259247
-373.728790 437.886017 373.728790 -427.624176
-372.765564 435.114319 372.765564 -428.563782
-371.802185 429.100525 371.802185 -422.086609
-370.838745 427.902771 370.838745 -421.614990
-369.875214 431.097961 369.875214 -423.454010
-368.911560 426.097687 368.911560 -416.857819
-367.947815 422.591858 367.947815 -415.592743
-366.983948 428.447815 366.983948 -420.098572
-366.019989 424.646484 366.019989 -418.575378
-365.055939 426.317261 365.055939 -422.060303
-364.091797 427.675781 364.091797 -421.729492
-363.127563 425.750061 363.127563 -418.455933
-362.163208 432.523102 362.163208 -421.171234
-361.198761 432.204071 361.198761 -419.297119
-360.234192 433.786377 360.234192 -419.814636
-359.269562 438.831879 359.269562 -423.553406
-358.304810 440.185730 358.304810 -423.181641
-357.339935 436.610046 357.339935 -420.917419
-356.375000 439.209351 356.375000 -422.198364
-355.409943 436.784485 355.409943 -421.513672
-354.444794 441.807465 354.444794 -425.678772
-353.479553 441.136108 353.479553 -424.963348
-352.514191 443.375610 352.514191 -425.501373
-351.548737 446.054260 351.548737 -427.142090
-350.583191 446.200867 350.583191 -429.249542
-349.617554 444.200623 349.617554 -426.265900
-348.651794 442.211731 348.651794 -426.220184
-347.685944 439.863708 347.685944 -425.192108
-346.720001 446.936859 346.720001 -430.265472
-345.753937 445.127411 345.753937 -428.589691
-344.787811 447.250519 344.787811 -435.551147
-343.821564 447.364716 343.821564 -432.842529
-342.855194 445.547791 342.855194 -431.366516
-341.888763 445.169678 341.888763 -432.690094
-340.922211 442.775787 340.922211 -428.445587
-339.955536 441.098999 339.955536 -427.903900
-338.988800 441.293518 338.988800 -427.421265
-338.021942 442.433167 338.021942 -425.948029
-337.054993 437.925903 337.054993 -420.653564
-336.087952 441.659393 336.087952 -426.185364
-335.120789 444.378754 335.120789 -424.564819
-334.153564 444.583496 334.153564 -423.258301
-333.186188 446.909973 333.186188 -425.961029
-332.218750 447.465118 332.218750 -428.996887
-331.251190 442.423645 331.251190 -425.229767
-330.283539 445.500763 330.283539 -430.071594
-329.315796 446.053619 329.315796 -427.637482
-328.347961 442.535126 328.347961 -424.580048
-327.380005 448.314697 327.380005 -430.912476
-326.411957 441.710144 326.411957 -423.392639
-325.443787 446.149628 325.443787 -427.681610
-324.475555 450.865570 324.475555 -428.662903
-323.507202 444.773926 323.507202 -420.011902
-322.538757 443.488373 322.538757 -424.030273
-321.570190 447.455841 321.570190 -427.055450
-320.601562 446.001099 320.601562 -423.046021
-319.632812 449.261200 319.632812 -427.057800
-318.663940 448.353699 318.663940 -429.482391
-317.695007 447.426941 317.695007 -425.262726
-316.725952 445.498383 316.725952 -427.011932
-315.756805 445.142059 315.756805 -424.536957
-314.787537 437.092041 314.787537 -421.047913
-313.818207 441.990326 313.818207 -423.294800
-312.848755 438.013245 312.848755 -422.429596
-311.879211 438.974426 311.879211 -423.571960
-310.909546 437.576477 310.909546 -420.983032
-309.939789 430.237762 309.939789 -415.919739
-308.969940 427.783508 308.969940 -413.555969
-308.000000 428.343567 308.000000 -415.379852
-307.029938 431.516510 307.029938 -413.633575
-306.059814 435.594696 306.059814 -414.064423
-305.089539 433.287720 305.089539 -417.324097
-304.119202 434.389252 304.119202 -417.252991
-303.148743 435.921875 303.148743 -417.777039
-302.178192 434.380249 302.178192 -422.298920
-301.207550 432.292664 301.207550 -420.208527
-300.236786 428.452057 300.236786 -418.091278
-299.265961 431.488892 299.265961 -419.545044
-298.295013 425.684540 298.295013 -414.752014
-297.323944 429.095367 297.323944 -416.128448
-296.352814 426.051941 296.352814 -412.973328
-295.381561 424.425171 295.381561 -410.560608
-294.410187 422.722626 294.410187 -413.808807
-293.438751 419.311462 293.438751 -409.432068
-292.467194 418.764343 292.467194 -410.185242
-291.495544 420.451538 291.495544 -407.797302
-290.523804 413.655609 290.523804 -402.340210
-289.551941 417.107056 289.551941 -403.828491
-288.579987 411.963745 288.579987 -403.379669
-287.607941 410.223175 287.607941 -402.073914
-286.635803 408.419739 286.635803 -398.442963
-285.663544 413.660950 285.663544 -406.312073
-284.691193 410.914001 284.691193 -400.455505
-283.718750 408.556213 283.718750 -398.842285
-282.746216 412.244995 282.746216 -402.724121
-281.773560 410.450867 281.773560 -403.727081
-280.800812 409.107483 280.800812 -400.442505
-279.827942 408.995575 279.827942 -407.110901
-278.855011 412.955078 278.855011 -405.062439
-277.881958 414.165222 277.881958 -406.605225
-276.908813 415.125427 276.908813 -405.476135
-275.935547 410.704742 275.935547 -403.535126
-274.962189 414.139648 274.962189 -404.352386
-273.988739 419.802856 273.988739 -410.553711
-273.015198 414.818359 273.015198 -405.393280
-272.041565 416.319458 272.041565 -408.418152
-271.067810 416.837433 271.067810 -410.467651
-270.093964 408.597626 270.093964 -403.864380
-269.119995 407.885712 269.119995 -404.965729
-268.145935 407.376923 268.145935 -399.251007
-267.171814 406.073975 267.171814 -400.141663
-266.197540 406.716278 266.197540 -399.321960
-265.223206 405.083252 265.223206 -400.280243
-264.248749 403.423920 264.248749 -397.494141
-263.274200 402.613312 263.274200 -395.713654
-262.299561 397.589600 262.299561 -390.878143
-261.324799 400.303284 261.324799 -393.120453
-260.349945 400.292694 260.349945 -393.100189
-259.375000 397.840576 259.375000 -387.553223
-258.399963 400.294250 258.399963 -390.207825
-257.424805 402.618622 257.424805 -393.247711
-256.449554 399.283997 256.449554 -388.014832
-255.474197 400.708832 255.474197 -386.912109
-254.498749 404.121826 254.498749 -390.466766
-253.523193 401.450348 253.523193 -388.347412
-252.547546 397.275543 252.547546 -385.110046
-251.571808 396.896851 251.571808 -389.954254
-250.595947 391.653961 250.595947 -386.530182
-249.619995 391.746216 249.619995 -383.111084
-248.643951 388.478607 248.643951 -381.503418
-247.667801 381.205017 247.667801 -377.697449
-246.691544 381.861389 246.691544 -376.768921
-245.715195 378.341400 245.715195 -374.983643
-244.738754 377.710724 244.738754 -373.345734
-243.762207 375.685974 243.762207 -372.620392
-242.785553 374.521027 242.785553 -374.554626
-241.808807 370.380829 241.808807 -372.182678
-240.831955 370.661316 240.831955 -367.960205
-239.854996 366.013184 239.854996 -369.368591
-238.877945 362.666931 238.877945 -365.591949
-237.900803 365.874054 237.900803 -363.357117
-236.923553 364.380035 236.923553 -365.969147
-235.946198 361.975433 235.946198 -363.065765
-234.968750 361.232086 234.968750 -362.467896
-233.991196 359.566772 233.991196 -361.625854
-233.013550 360.647247 233.013550 -359.467133
-232.035797 361.369080 232.035797 -360.014282
-231.057953 363.213867 231.057953 -361.680603
-230.080002 364.348633 230.080002 -364.096313
-229.101944 364.192322 229.101944 -362.971619
-228.123795 359.170044 228.123795 -361.705261
-227.145554 364.145691 227.145554 -365.417053
-226.167206 366.716888 226.167206 -365.464539
-225.188751 365.696442 225.188751 -363.330444
-224.210205 366.161072 224.210205 -368.483704
-223.231552 364.714172 223.231552 -367.781738
-222.252808 360.004883 222.252808 -361.096008
-221.273956 361.284546 221.273956 -366.885101
-220.294998 359.074219 220.294998 -359.456451
-219.315948 362.081787 219.315948 -361.306396
-218.336792 361.437439 218.336792 -359.749725
-217.357544 360.992798 217.357544 -357.437927
-216.378204 357.254303 216.378204 -356.149658
-215.398743 365.187561 215.398743 -361.592865
-214.419205 364.098541 214.419205 -361.732269
-213.439545 360.245636 213.439545 -358.522858
-212.459793 362.156830 212.459793 -358.505432
-211.479950 360.087616 211.479950 -353.799835
-210.500000 359.875305 210.500000 -357.900940
-209.519943 364.235199 209.519943 -360.218353
-208.539795 366.816711 208.539795 -356.892548
-207.559555 364.395264 207.559555 -355.291718
-206.579193 364.333069 206.579193 -360.880096
-205.598755 367.216614 205.598755 -360.810974
-204.618195 366.343384 204.618195 -362.491302
-203.637543 372.788910 203.637543 -366.225250
-202.656799 366.075745 202.656799 -363.336517
-201.675949 370.560028 201.675949 -365.553497
-200.695007 369.850586 200.695007 -368.335419
-199.713943 368.235443 199.713943 -365.638519
-198.732803 368.804352 198.732803 -364.441528
-197.751556 367.498596 197.751556 -363.137695
-196.770203 364.108246 196.770203 -364.110260
-195.788757 364.072357 195.788757 -365.010437
-194.807205 359.846130 194.807205 -359.352112
-193.825546 356.835449 193.825546 -362.430084
-192.843796 353.214111 192.843796 -357.755493
-191.861954 349.890472 191.861954 -357.100372
-190.880005 348.486084 190.880005 -352.934906
-189.897949 342.581482 189.897949 -347.855072
-188.915802 344.381439 188.915802 -346.892853
-187.933548 346.436218 187.933548 -348.915253
-186.951202 345.296265 186.951202 -347.797791
-185.968750 346.418365 185.968750 -344.278229
-184.986206 343.826752 184.986206 -344.748901
-184.003555 343.317017 184.003555 -342.169189
-183.020798 342.494202 183.020798 -344.323975
-182.037949 343.738983 182.037949 -340.491211
-181.054993 344.717102 181.054993 -340.545044
-180.071945 342.205688 180.071945 -334.379272
-179.088806 340.193604 179.088806 -339.312439
-178.105545 341.034698 178.105545 -339.099579
-177.122192 339.008728 177.122192 -336.623169
-176.138748 345.165527 176.138748 -342.170959
-175.155197 340.512695 175.155197 -339.423370
-174.171555 342.483612 174.171555 -339.948120
-173.187805 345.188782 173.187805 -342.163696
-172.203949 342.029816 172.203949 -337.459991
-171.220001 348.245972 171.220001 -345.338837
-170.235947 341.220459 170.235947 -340.429749
-169.251801 341.737061 169.251801 -339.793823
-168.267548 345.362122 168.267548 -344.304199
-167.283203 342.507324 167.283203 -337.603760
-166.298752 338.486206 166.298752 -339.110229
-165.314194 340.004578 165.314194 -341.182983
-164.329544 339.542847 164.329544 -340.047180
-163.344803 342.524536 163.344803 -337.285553
-162.359955 342.346344 162.359955 -336.838989
-161.375000 340.839966 161.375000 -337.328949
-160.389954 344.493011 160.389954 -341.682556
-159.404800 342.695557 159.404800 -341.601410
-158.419556 341.000397 158.419556 -339.336273
-157.434204 343.743927 157.434204 -339.760620
-156.448746 347.669525 156.448746 -344.395325
-155.463196 341.712769 155.463196 -340.786652
-154.477554 343.436279 154.477554 -341.903259
-153.491806 345.731201 153.491806 -341.322937
-152.505951 343.739532 152.505951 -342.892456
-151.520004 346.469879 151.520004 -339.297729
-150.533951 345.089966 150.533951 -338.949036
-149.547806 343.418884 149.547806 -338.755585
-148.561554 347.909576 148.561554 -340.677429
-147.575195 345.359467 147.575195 -344.375336
-146.588745 346.073181 146.588745 -337.889771
-145.602203 349.629822 145.602203 -339.303314
-144.615555 343.595337 144.615555 -339.828003
-143.628799 344.020264 143.628799 -337.148193
-142.641953 347.566986 142.641953 -341.110565
-141.654999 346.237213 141.654999 -335.544891
-140.667953 343.420197 140.667953 -333.349823
-139.680801 340.343018 139.680801 -332.659973
-138.693542 334.627594 138.693542 -332.692383
-137.706207 338.045624 137.706207 -332.239136
-136.718750 332.291107 136.718750 -327.853424
-135.731201 334.228485 135.731201 -332.534363
-134.743546 336.619995 134.743546 -334.110962
-133.755798 332.624146 133.755798 -328.686096
-132.767944 330.421265 132.767944 -327.662659
-131.779999 330.683044 131.779999 -326.951813
-130.791946 331.167725 130.791946 -327.448364
-129.803802 325.334106 129.803802 -321.366730
-128.815552 324.183716 128.815552 -322.872437
-127.827202 322.239563 127.827202 -319.819153
-126.838753 319.405579 126.838753 -321.266541
-125.850197 321.763458 125.850197 -321.662048
-124.861549 318.402344 124.861549 -319.087280
-123.872803 317.680969 123.872803 -319.461914
-122.883949 318.885773 122.883949 -317.407501
-121.895004 319.165192 121.895004 -318.173462
-120.905952 321.104828 120.905952 -323.557556
-119.916801 322.676941 119.916801 -322.272522
-118.927551 320.794495 118.927551 -320.962128
-117.938202 322.788605 117.938202 -319.867157
-116.948746 322.417725 116.948746 -316.811340
-115.959198 320.542297 115.959198 -321.247498
-114.969551 320.270050 114.969551 -320.253937
-113.979797 319.781982 113.979797 -317.481415
-112.989952 323.201599 112.989952 -321.067352
-112.000000 324.939148 112.000000 -321.175903
-111.009949 322.867401 111.009949 -321.487244
-110.019798 323.445770 110.019798 -321.257355
-109.029549 322.106262 109.029549 -319.671539
-108.039200 318.833618 108.039200 -315.390930
-107.048752 318.827911 107.048752 -316.783508
-106.058197 316.861786 106.058197 -312.220001
-105.067551 312.332123 105.067551 -311.815063
-104.076797 314.231689 104.076797 -314.051849
-103.085953 308.960602 103.085953 -311.885101
-102.095001 305.323364 102.095001 -308.936890
-101.103951 304.440063 101.103951 -309.812653
-100.112801 302.397339 100.112801 -306.151306
-99.121552 295.873749 99.121552 -302.098297
-98.130203 300.331085 98.130203 -301.416809
-97.138748 298.002747 97.138748 -296.753052
-96.147202 298.674438 96.147202 -298.236176
-95.155548 294.368958 95.155548 -294.391998
-94.163803 293.569824 94.163803 -296.769592
-93.171951 293.448120 93.171951 -296.172729
-92.180000 297.194946 92.180000 -292.636658
-91.187950 291.298553 91.187950 -290.970703
-90.195801 293.853088 90.195801 -291.979523
-89.203552 295.818420 89.203552 -298.305634
-88.211197 295.453003 88.211197 -293.892853
-87.218750 295.412903 87.218750 -296.085968
-86.226196 290.375244 86.226196 -289.418427
-85.233551 295.216553 85.233551 -294.089874
-84.240799 293.643066 84.240799 -290.653992
-83.247948 293.114990 83.247948 -292.845673
-82.254997 294.066406 82.254997 -288.627808
-81.261948 290.864288 81.261948 -287.553955
-80.268799 284.625427 80.268799 -284.760925
-79.275551 289.135437 79.275551 -285.828308
-78.282196 282.370392 78.282196 -280.928314
-77.288750 279.246582 77.288750 -277.251495
-76.295197 284.051117 76.295197 -277.919220
-75.301552 281.932312 75.301552 -283.089111
-74.307800 277.679321 74.307800 -276.955078
-73.313950 277.891449 73.313950 -278.005829
-72.320000 275.622284 72.320000 -274.830933
-71.325951 271.299561 71.325951 -271.906006
-70.331802 271.252838 70.331802 -269.060608
-69.337547 273.260742 69.337547 -272.287933
-68.343201 265.143372 68.343201 -265.043915
-67.348747 275.204803 67.348747 -266.176636
-66.354202 270.381653 66.354202 -265.550995
-65.359550 269.390381 65.359550 -264.541168
-64.364799 271.142548 64.364799 -271.715179
-63.369949 267.454865 63.369949 -271.001495
-62.375000 267.865295 62.375000 -269.495789
-61.379951 267.040161 61.379951 -269.374695
-60.384800 274.685638 60.384800 -275.659943
-59.389549 271.429932 59.389549 -272.052521
-58.394199 274.404175 58.394199 -273.280762
-57.398750 271.301819 57.398750 -272.600403
-56.403198 266.898621 56.403198 -271.472290
-55.407551 269.876068 55.407551 -269.542175
-54.411800 269.570587 54.411800 -269.168793
-53.415951 263.391357 53.415951 -266.805725
-52.419998 266.329315 52.419998 -265.831024
-51.423950 260.871246 51.423950 -264.165680
-50.427799 260.608826 50.427799 -264.498688
-49.431549 263.053192 49.431549 -262.116760
-48.435200 262.266510 48.435200 -262.672791
-47.438751 259.378235 47.438751 -264.012115
-46.442200 259.184143 46.442200 -259.126038
-45.445549 259.526855 45.445549 -256.791809
-44.448799 261.788971 44.448799 -257.943604
-43.451950 260.581299 43.451950 -259.138397
-42.455002 257.087219 42.455002 -255.274246
-41.457951 257.141937 41.457951 -258.857544
-40.460800 254.505157 40.460800 -253.516785
-39.463551 250.755417 39.463551 -251.616776
-38.466202 253.797775 38.466202 -251.916428
-37.468750 253.547028 37.468750 -247.570618
-36.471199 252.501129 36.471199 -250.100342
-35.473549 253.873749 35.473549 -245.874054
-34.475800 254.117340 34.475800 -248.764771
-33.477951 254.622421 33.477951 -251.046036
-32.480000 248.494003 32.480000 -244.650772
-31.481949 245.212402 31.481949 -244.395294
-30.483799 248.485413 30.483799 -250.236877
-29.485550 247.762329 29.485550 -246.511108
-28.487200 238.630081 28.487200 -243.908005
-27.488750 240.603943 27.488750 -241.273071
-26.490200 236.665451 26.490200 -238.738663
-25.491550 234.704498 25.491550 -236.484711
-24.492800 238.049240 24.492800 -240.155289
-23.493950 233.986862 23.493950 -234.614136
-22.494999 235.376038 22.494999 -236.883057
-21.495949 236.884338 21.495949 -234.489334
-20.496799 223.529724 20.496799 -229.419220
-19.497551 225.120605 19.497551 -228.019928
-18.498199 223.696609 18.498199 -229.876953
-17.498749 220.487122 17.498749 -219.484222
-16.499199 220.321075 16.499199 -218.096191
-15.499550 219.100189 15.499550 -220.752335
-14.499800 216.005325 14.499800 -217.073639
-13.499950 214.303986 13.499950 -214.627289
-12.500000 209.741669 12.500000 -213.032288
-11.499950 206.322891 11.499950 -207.538818
-10.499800 210.543304 10.499800 -208.524078
-9.499550 206.797379 9.499550 -205.553482
-8.499200 203.223938 8.499200 -204.220535
-7.498750 205.091843 7.498750 -204.973907
-6.498200 201.939743 6.498200 -202.958527
-5.497550 197.559830 5.497550 -197.530823
-4.496800 200.744263 4.496800 -199.297333
-3.495950 204.900604 3.495950 -200.673248
-2.495000 196.333084 2.495000 -195.238159
-1.493950 194.581055 1.493950 -193.039948
-0.492800 191.663727 0.492800 -191.011841
0.508450 187.733521 -0.508450 -190.866501
1.509800 190.235001 -1.509800 -189.388779
2.511250 183.704117 -2.511250 -187.372940
3.512800 182.127304 -3.512800 -185.709488
4.514450 182.233734 -4.514450 -184.615753
5.516200 179.322479 -5.516200 -180.779434
6.518050 176.257645 -6.518050 -178.694534
7.520000 177.597473 -7.520000 -181.270950
8.522050 172.300522 -8.522050 -175.331787
9.524200 176.147919 -9.524200 -177.071960
10.526450 172.310562 -10.526450 -175.420883
11.528800 169.353760 -11.528800 -172.997894
12.531250 172.247406 -12.531250 -172.363983
13.533800 168.801773 -13.533800 -168.467896
14.536450 167.111313 -14.536450 -166.978439
15.539200 167.134216 -15.539200 -173.764969
16.542049 162.756241 -16.542049 -168.751724
17.545000 162.128265 -17.545000 -168.820526
18.548050 165.210632 -18.548050 -166.722748
19.551201 164.046494 -19.551201 -165.054688
20.554451 163.232635 -20.554451 -164.698318
21.557800 160.344742 -21.557800 -159.626785
22.561249 154.970383 -22.561249 -159.396072
23.564800 158.365875 -23.564800 -165.008636
24.568451 158.624374 -24.568451 -164.876343
25.572201 152.299683 -25.572201 -158.275330
26.576050 151.848816 -26.576050 -158.058090
27.580000 154.037384 -27.580000 -160.009888
28.584049 152.275421 -28.584049 -162.501968
29.588200 148.709290 -29.588200 -159.014465
30.592449 150.653168 -30.592449 -158.347046
31.596800 151.697083 -31.596800 -158.619003
32.601250 151.663467 -32.601250 -158.276093
33.605801 148.791168 -33.605801 -151.299500
34.610451 146.976410 -34.610451 -153.793045
35.615200 145.372864 -35.615200 -152.521500
36.620049 154.260559 -36.620049 -157.004120
37.625000 150.762772 -37.625000 -154.042282
38.630051 145.016785 -38.630051 -153.411316
39.635201 147.762924 -39.635201 -154.480698
40.640450 150.010315 -40.640450 -153.129059
41.645798 147.234619 -41.645798 -151.509491
42.651249 147.631546 -42.651249 -151.026535
43.656799 148.857208 -43.656799 -150.540649
44.662449 147.338287 -44.662449 -150.713684
45.668198 149.241974 -45.668198 -153.116760
46.674049 150.631424 -46.674049 -153.955704
47.680000 150.079742 -47.680000 -153.584229
48.686050 145.508560 -48.686050 -153.939072
49.692200 147.257751 -49.692200 -154.096100
50.698448 148.641815 -50.698448 -155.600739
51.704800 145.901993 -51.704800 -153.778580
52.711250 147.509964 -52.711250 -152.890533
53.717800 150.889130 -53.717800 -155.086105
54.724449 146.441650 -54.724449 -153.295120
55.731201 148.980621 -55.731201 -147.239502
56.738052 152.423492 -56.738052 -154.899048
57.744999 153.218597 -57.744999 -153.002136
58.752052 150.250854 -58.752052 -152.102585
59.759201 150.904678 -59.759201 -154.189133
60.766449 147.062805 -60.766449 -152.276596
61.773800 144.702164 -61.773800 -147.467392
62.781250 142.756378 -62.781250 -145.819916
63.788799 143.652542 -63.788799 -148.082825
64.796448 141.024109 -64.796448 -148.823975
65.804199 139.070633 -65.804199 -149.986298
66.812050 140.923309 -66.812050 -146.430481
67.820000 140.786148 -67.820000 -143.713867
68.828049 140.290833 -68.828049 -142.281219
69.836197 138.651871 -69.836197 -139.819412
70.844452 136.466797 -70.844452 -138.826874
71.852798 139.766708 -71.852798 -135.407028
72.861252 138.647720 -72.861252 -138.714752
73.869797 142.236038 -73.869797 -137.229416
74.878448 145.150482 -74.878448 -140.480621
75.887199 143.125946 -75.887199 -138.091171
76.896049 143.084290 -76.896049 -138.256027
77.904999 153.129745 -77.904999 -144.166473
78.914047 150.575073 -78.914047 -146.933243
79.923203 149.795654 -79.923203 -146.457367
80.932449 152.672150 -80.932449 -146.610458
81.941803 148.480530 -81.941803 -141.477081
82.951248 150.325256 -82.951248 -144.825165
83.960800 147.527130 -83.960800 -145.495438
84.970451 147.064026 -84.970451 -144.707458
85.980202 143.995300 -85.980202 -143.385437
86.990051 145.186707 -86.990051 -141.107803
88.000000 143.039154 -88.000000 -136.900360
89.010048 145.295975 -89.010048 -140.820190
90.020203 141.837158 -90.020203 -134.086578
91.030449 138.773987 -91.030449 -134.856400
92.040802 143.105377 -92.040802 -136.844025
93.051254 139.911789 -93.051254 -132.710983
94.061798 143.643707 -94.061798 -134.414764
95.072449 143.567810 -95.072449 -131.507065
96.083199 141.347214 -96.083199 -136.515350
97.094048 140.006195 -97.094048 -136.007294
98.104996 147.173645 -98.104996 -140.000183
99.116051 143.085464 -99.116051 -137.522034
100.127197 140.929413 -100.127197 -132.033264
101.138451 139.644470 -101.138451 -133.397507
102.149803 145.166016 -102.149803 -136.465027
103.161247 142.274521 -103.161247 -139.171524
104.172798 139.836670 -104.172798 -135.672913
105.184448 143.843887 -105.184448 -135.364609
106.196198 143.604172 -106.196198 -136.751801
107.208054 139.326416 -107.208054 -131.269073
108.220001 139.392136 -108.220001 -131.317413
109.232048 137.350433 -109.232048 -132.567947
110.244202 130.186798 -110.244202 -125.048958
111.256447 102.971138 -111.256447 -129.347748
112.268799 103.641724 -112.268799 -124.970306
113.281250 102.464783 -113.281250 -121.272430
114.293800 103.048195 -114.293800 -120.367332
115.306450 101.717850 -115.306450 -118.915207
116.319199 105.755867 -116.319199 -119.927177
117.332047 169.771103 -117.332047 -124.597687
118.345001 176.220245 -118.345001 -126.633018
119.358047 170.931290 -119.358047 -127.839661
120.371201 162.913589 -120.371201 -127.652328
121.384453 131.578873 -121.384453 -126.466629
122.397797 114.590263 -122.397797 -126.700645
123.411247 109.811615 -123.411247 -127.359741
124.424797 94.964760 -124.424797 -105.452553
125.438446 73.169350 -125.438446 -86.971352
126.452202 9.316055 -126.452202 -24.890366
127.466049 7.110367 -127.466049 -24.784378
128.479996 5.180893 -128.479996 -21.663284
129.494049 2.650635 -129.494049 -22.874054
130.508194 -19.363297 -130.508194 -18.427231
131.522446 -14.219101 -131.522446 -20.728119
132.536804 -18.066269 -132.536804 -20.592987
133.551254 -25.914780 -133.551254 -19.088699
134.565796 -160.885101 -134.565796 -22.333496
135.580444 -218.290054 -135.580444 -20.722733
136.595200 -237.648956 -136.595200 -24.042267
137.610046 -242.397125 -137.610046 -19.440079
138.625000 -253.932983 -138.625000 -7.348175
139.640045 -286.722870 -139.640045 26.006866
140.655197 -293.044128 -140.655197 27.708542
141.670456 -288.615051 -141.670456 25.846146
142.685806 -290.778931 -142.685806 28.105133
143.701248 -304.837097 -143.701248 69.455124
144.716797 -310.467590 -144.716797 82.927597
145.732452 -309.705658 -145.732452 80.341721
146.748199 -309.470276 -146.748199 76.823441
147.764053 -308.626892 -147.764053 78.408539
148.779999 -307.142822 -148.779999 79.958923
149.796051 -302.959808 -149.796051 70.780014
150.812195 -303.611847 -150.812195 69.793076
151.828445 -300.942383 -151.828445 69.247070
152.844803 -302.786957 -152.844803 65.659485
153.861252 -307.247162 -153.861252 67.737259
154.877808 -304.722595 -154.877808 64.025467
155.894455 -300.611786 -155.894455 57.784760
156.911194 -303.084045 -156.911194 62.563248
157.928055 -301.474304 -157.928055 65.464020
158.945007 -300.282166 -158.945007 65.191284
159.962051 -303.241486 -159.962051 66.376801
160.979202 -299.962402 -160.979202 60.878693
161.996445 -303.454254 -161.996445 68.233673
163.013794 -305.092804 -163.013794 65.362640
164.031250 -305.975616 -164.031250 67.266068
165.048798 -307.422699 -165.048798 72.572952
166.066452 -306.980164 -166.066452 71.795425
167.084198 -304.464111 -167.084198 68.215149
168.102051 -306.859924 -168.102051 70.262466
169.119995 -302.630737 -169.119995 15.298325
170.138046 -330.442169 -170.138046 27.873672
171.156204 -337.020294 -171.156204 33.989822
172.174454 -335.520782 -172.174454 63.042374
173.192795 -336.041840 -173.192795 60.316254
174.211243 -340.310059 -174.211243 62.811310
175.229797 -339.262665 -175.229797 62.190796
176.248444 -341.413483 -176.248444 68.075607
177.267197 -343.156647 -177.267197 64.416885
178.286057 -338.682861 -178.286057 79.482010
179.304993 -337.085693 -179.304993 85.141525
180.324051 -340.274689 -180.324051 304.529938
181.343201 -335.175476 -181.343201 312.389587
182.362457 -335.589111 -182.362457 318.141510
183.381805 -346.483521 -183.381805 320.878906
184.401245 -344.859528 -184.401245 320.853943
185.420807 -347.006409 -185.420807 322.440155
186.440445 -344.849579 -186.440445 320.938782
187.460205 -349.748657 -187.460205 331.085297
188.480057 -356.013916 -188.480057 334.163239
189.500000 -358.293579 -189.500000 332.303436
190.520050 -361.521759 -190.520050 340.253387
191.540207 -361.778107 -191.540207 338.695435
192.560455 -362.238403 -192.560455 337.659576
193.580795 -366.594849 -193.580795 344.503418
194.601257 -364.529633 -194.601257 345.951660
195.621796 -367.172363 -195.621796 344.393616
196.642456 -368.527466 -196.642456 350.487213
197.663208 -373.710327 -197.663208 352.685364
198.684052 -367.279694 -198.684052 348.332520
199.705002 -362.761261 -199.705002 350.291962
200.726044 -363.444153 -200.726044 346.931244
201.747192 -364.083435 -201.747192 348.108246
202.768448 -366.834717 -202.768448 343.483154
203.789795 -361.623535 -203.789795 347.377411
204.811249 -361.137024 -204.811249 345.867432
205.832794 -357.223572 -205.832794 341.692200
206.854446 -357.408112 -206.854446 344.811188
207.876205 -364.598083 -207.876205 347.384552
208.898056 -359.323730 -208.898056 344.334473
209.919998 -360.280701 -209.919998 346.776459
210.942047 -360.256226 -210.942047 345.855560
211.964203 -359.648407 -211.964203 347.785187
212.986450 -356.473083 -212.986450 347.618622
214.008804 -360.023682 -214.008804 346.021545
215.031250 -359.965424 -215.031250 344.694702
216.053802 -357.756866 -216.053802 347.589417
217.076447 -359.535706 -217.076447 350.887726
218.099197 -361.756836 -218.099197 350.157104
219.122055 -363.616852 -219.122055 358.385620
220.145004 -364.049957 -220.145004 351.563660
221.168045 -362.466278 -221.168045 352.190704
222.191193 -362.339233 -222.191193 354.333893
223.214447 -362.947174 -223.214447 352.103699
224.237793 -362.815002 -224.237793 353.667664
225.261246 -360.625397 -225.261246 353.445129
226.284805 -362.868103 -226.284805 355.776428
227.308456 -360.526062 -227.308456 353.353760
228.332199 -359.393646 -228.332199 352.278198
229.356049 -361.020996 -229.356049 350.705505
230.380005 -367.269806 -230.380005 355.322113
231.404053 -361.889893 -231.404053 357.279816
232.428192 -367.432220 -232.428192 356.983246
233.452454 -365.536499 -233.452454 357.806580
234.476807 -364.757599 -234.476807 361.101349
235.501251 -369.791138 -235.501251 362.804443
236.525803 -369.748901 -236.525803 366.405548
237.550446 -373.260437 -237.550446 372.945496
238.575195 -376.055481 -238.575195 367.621155
239.600052 -374.463135 -239.600052 370.876617
240.625000 -374.683350 -240.625000 369.323608
241.650055 -376.962646 -241.650055 371.022552
242.675201 -377.526337 -242.675201 375.035980
243.700455 -385.834656 -243.700455 376.574219
244.725800 -392.795166 -244.725800 385.652313
245.751251 -393.175476 -245.751251 387.241150
246.776794 -398.199066 -246.776794 390.032410
247.802444 -394.483978 -247.802444 393.622681
248.828201 -397.780273 -248.828201 394.736969
249.854050 -401.154083 -249.854050 395.463409
250.880005 -400.978455 -250.880005 395.562561
251.906052 -404.411865 -251.906052 396.243591
252.932205 -398.496155 -252.932205 389.002075
253.958450 -395.183655 -253.958450 391.823853
254.984802 -396.744751 -254.984802 384.575104
256.011261 -398.967773 -256.011261 387.991486
257.037811 -393.717712 -257.037811 387.870483
258.064453 -393.920471 -258.064453 384.795715
259.091187 -396.958008 -259.091187 387.801697
260.118042 -398.773743 -260.118042 391.133331
261.144989 -400.418335 -261.144989 390.669647
262.172058 -406.027039 -262.172058 393.923218
263.199188 -405.821777 -263.199188 397.877930
264.226440 -407.051086 -264.226440 398.541931
265.253784 -407.380493 -265.253784 397.083496
266.281250 -409.676971 -266.281250 402.310303
267.308807 -416.643188 -267.308807 405.922577
268.336456 -418.327393 -268.336456 409.884705
269.364197 -411.986816 -269.364197 408.542084
270.392059 -412.248688 -270.392059 411.476013
271.420013 -413.713593 -271.420013 409.347443
272.448059 -412.570007 -272.448059 411.699371
273.476196 -411.774780 -273.476196 408.334198
274.504456 -411.175171 -274.504456 409.473633
275.532806 -415.565399 -275.532806 412.763031
276.561249 -411.772522 -276.561249 405.932404
277.589813 -409.922607 -277.589813 410.211182
278.618439 -406.475739 -278.618439 407.606781
279.647186 -411.869354 -279.647186 411.652283
280.676056 -408.533997 -280.676056 411.446075
281.704987 -407.181671 -281.704987 406.906067
282.734039 -404.615051 -282.734039 410.041321
283.763214 -405.786194 -283.763214 408.973846
284.792450 -411.187683 -284.792450 413.978149
285.821808 -409.544128 -285.821808 411.380432
286.851257 -418.093842 -286.851257 418.744781
287.880798 -418.386108 -287.880798 415.414459
288.910461 -414.839294 -288.910461 412.875153
289.940186 -422.309052 -289.940186 419.753693
290.970062 -421.779175 -290.970062 421.073853
292.000000 -425.147705 -292.000000 423.224609
293.030060 -427.019409 -293.030060 425.973389
294.060211 -427.313538 -294.060211 430.015778
295.090454 -429.432678 -295.090454 430.381836
296.120789 -429.506958 -296.120789 433.328064
297.151245 -427.562469 -297.151245 433.256989
298.181793 -432.356262 -298.181793 434.463776
299.212463 -435.693970 -299.212463 440.070007
300.243195 -436.183167 -300.243195 443.883636
301.274048 -434.756042 -301.274048 440.954803
302.304993 -434.632751 -302.304993 440.778625
303.336060 -433.320007 -303.336060 442.571228
304.367188 -430.227081 -304.367188 441.990723
305.398438 -430.239807 -305.398438 445.288727
306.429810 -428.969635 -306.429810 445.738190
307.461243 -429.444672 -307.461243 441.697021
308.492798 -432.712433 -308.492798 442.432068
309.524445 -437.748962 -309.524445 445.420898
310.556213 -440.413696 -310.556213 446.408936
311.588043 -441.776733 -311.588043 450.138641
312.619995 -441.386292 -312.619995 449.588196
313.652039 -440.756104 -313.652039 451.716278
314.684204 -443.897949 -314.684204 455.357269
315.716461 -441.077637 -315.716461 455.610199
316.748810 -441.951874 -316.748810 454.446075
317.781250 -447.469666 -317.781250 460.708252
318.813812 -440.505798 -318.813812 456.652740
319.846436 -448.450378 -319.846436 459.363770
320.879211 -445.260254 -320.879211 457.817810
321.912048 -443.601135 -321.912048 453.272644
322.945007 -442.513611 -322.945007 454.258942
323.978058 -441.775848 -323.978058 451.923859
325.011200 -442.064697 -325.011200 453.196045
326.044464 -443.912354 -326.044464 454.483276
327.077789 -437.338104 -327.077789 453.874634
328.111237 -438.176575 -328.111237 455.346802
329.144806 -441.092529 -329.144806 457.633667
330.178436 -444.360077 -330.178436 459.718872
331.212189 -442.552795 -331.212189 460.211121
332.246063 -441.483551 -332.246063 458.280487
333.279999 -442.595673 -333.279999 461.020691
334.314056 -441.974243 -334.314056 461.358704
335.348206 -436.671753 -335.348206 456.394775
336.382446 -441.690582 -336.382446 459.799133
337.416809 -444.132202 -337.416809 457.778839
338.451263 -443.897949 -338.451263 458.031067
339.485809 -445.013794 -339.485809 460.140808
340.520447 -442.527802 -340.520447 459.146545
341.555206 -441.094849 -341.555206 455.380371
342.590057 -449.947754 -342.590057 461.763550
343.625000 -452.152740 -343.625000 463.475250
344.660065 -443.197479 -344.660065 453.129395
345.695190 -442.154419 -345.695190 454.965088
346.730438 -438.931396 -346.730438 455.760071
347.765808 -438.790710 -347.765808 455.338684
348.801239 -442.130646 -348.801239 459.254974
349.836792 -438.930450 -349.836792 457.086578
350.872437 -442.881012 -350.872437 456.092285
351.908203 -443.257843 -351.908203 456.020416
352.944061 -437.613068 -352.944061 453.660858
353.980011 -438.931305 -353.980011 452.350433
355.016052 -438.676788 -355.016052 453.040741
356.052185 -435.313721 -356.052185 453.598022
357.088440 -435.101715 -357.088440 452.352081
358.124786 -433.769989 -358.124786 450.055054
359.161255 -431.516510 -359.161255 447.906036
360.197815 -433.729736 -360.197815 447.765808
361.234436 -432.405609 -361.234436 450.681152
362.271210 -428.429016 -362.271210 441.168396
363.308044 -427.457184 -363.308044 442.172089
364.345001 -427.275391 -364.345001 435.708862
365.382050 -425.613068 -365.382050 440.750214
366.419189 -425.951843 -366.419189 438.156097
367.456451 -424.887573 -367.456451 437.091888
368.493805 -424.105103 -368.493805 437.292267
369.531250 -429.885345 -369.531250 442.920685
370.568787 -429.165924 -370.568787 438.918945
371.606445 -428.973999 -371.606445 440.978668
372.644196 -430.816956 -372.644196 446.168213
373.682037 -429.112976 -373.682037 444.487427
374.720001 -432.263184 -374.720001 442.988159
375.758057 -438.448547 -375.758057 442.894653
376.796204 -438.792358 -376.796204 444.480011
377.834442 -441.143188 -377.834442 450.897552
378.872803 -445.475830 -378.872803 450.143616
379.911255 -441.784363 -379.911255 450.025024
380.949799 -443.704498 -380.949799 454.800537
381.988464 -442.946075 -381.988464 448.345886
383.027191 -448.470306 -383.027191 455.023560
384.066040 -447.900146 -384.066040 450.428925
385.105011 -447.755096 -385.105011 447.063385
386.144043 -448.332672 -386.144043 452.872162
387.183197 -456.090485 -387.183197 450.004822
388.222443 -455.674896 -388.222443 453.791077
389.261810 -457.065796 -389.261810 459.720856
390.301239 -462.711792 -390.301239 459.587708
391.340790 -463.928284 -391.340790 465.302979
392.380463 -467.061340 -392.380463 468.206482
393.420197 -472.265930 -393.420197 465.260162
394.460052 -470.006653 -394.460052 466.259644
395.500000 -467.307892 -395.500000 468.968994
396.540039 -470.889435 -396.540039 469.399048
397.580200 -466.957794 -397.580200 471.162231
398.620453 -469.406982 -398.620453 475.592041
399.660797 -462.344238 -399.660797 463.953064
400.701263 -464.767517 -400.701263 463.569244
401.741791 -466.355896 -401.741791 462.056610
402.782440 -462.972015 -402.782440 462.625732
403.823212 -467.079346 -403.823212 462.645813
404.864044 -463.550171 -404.864044 455.545959
405.904999 -467.874634 -405.904999 461.602722
406.946045 -462.888611 -406.946045 456.122620
407.987213 -469.114624 -407.987213 464.757416
409.028442 -466.479309 -409.028442 464.543213
410.069794 -467.307526 -410.069794 462.316223
411.111237 -465.646393 -411.111237 459.491669
412.152802 -470.188416 -412.152802 464.775238
413.194458 -472.510498 -413.194458 466.342834
414.236206 -471.424255 -414.236206 464.869690
415.278046 -479.725220 -415.278046 473.313873
416.320007 -473.460266 -416.320007 468.568024
417.362061 -477.204376 -417.362061 468.627441
418.404205 -482.855103 -418.404205 474.223083
419.446442 -480.769653 -419.446442 468.982971
420.488800 -478.787872 -420.488800 472.416626
421.531250 -479.326111 -421.531250 472.915283
422.573792 -481.317932 -422.573792 473.502930
423.616455 -478.983734 -423.616455 472.349091
424.659210 -487.025269 -424.659210 480.094788
425.702057 -485.517609 -425.702057 479.364624
426.744995 -481.635925 -426.744995 475.689423
427.788055 -490.251404 -427.788055 482.586578
428.831207 -486.768066 -428.831207 480.061218
429.874451 -490.417664 -429.874451 482.151123
430.917786 -489.943176 -430.917786 480.444550
431.961243 -485.486786 -431.961243 478.685730
433.004791 -489.217743 -433.004791 478.668182
434.048462 -491.369568 -434.048462 479.819885
435.092194 -490.321259 -435.092194 479.415375
436.136047 -501.742188 -436.136047 485.456787
437.179993 -506.419952 -437.179993 492.367859
438.224060 -503.184692 -438.224060 492.152893
439.268188 -513.360046 -439.268188 493.673798
440.312439 -512.385498 -440.312439 499.210205
441.356812 -513.658936 -441.356812 506.622742
442.401245 -520.288208 -442.401245 509.247650
443.445801 -523.279968 -443.445801 511.780457
444.490448 -527.308960 -444.490448 519.563599
445.535187 -529.651245 -445.535187 521.053589
446.580048 -530.623596 -446.580048 524.390442
447.625000 -535.372681 -447.625000 529.896362
448.670044 -538.052368 -448.670044 529.091248
449.715210 -538.729797 -449.715210 534.143127
450.760437 -539.077148 -450.760437 532.790710
451.805786 -536.693848 -451.805786 531.307129
452.851257 -539.625183 -452.851257 531.394165
453.896790 -541.751953 -453.896790 532.480591
454.942444 -537.677856 -454.942444 532.511658
455.988190 -540.978577 -455.988190 534.237183
457.034058 -537.509155 -457.034058 537.067078
458.079987 -539.425232 -458.079987 538.359741
459.126038 -543.177734 -459.126038 536.588989
460.172211 -542.180542 -460.172211 537.748596
461.218445 -542.825439 -461.218445 541.353638
462.264801 -540.825500 -462.264801 538.712158
463.311249 -544.911011 -463.311249 545.079163
464.357788 -550.456299 -464.357788 545.250183
465.404449 -554.815918 -465.404449 552.082581
466.451202 -554.367859 -466.451202 552.164795
467.498047 -557.001709 -467.498047 556.959717
468.545013 -560.192200 -468.545013 560.305725
469.592041 -564.799255 -469.592041 567.116089
470.639191 -566.159180 -470.639191 570.108154
471.686462 -567.057129 -471.686462 567.610962
472.733795 -567.149597 -472.733795 568.713318
473.781250 -566.607727 -473.781250 572.554810
474.828796 -568.364197 -474.828796 570.636902
475.876465 -566.806030 -475.876465 573.062805
476.924194 -564.598022 -476.924194 569.199341
477.972046 -568.889648 -477.972046 568.619934
479.019989 -563.235229 -479.019989 567.749268
480.068054 -568.092773 -480.068054 573.437317
481.116211 -564.429199 -481.116211 568.363770
482.164459 -566.461060 -482.164459 568.620361
483.212799 -569.960266 -483.212799 569.761169
484.261261 -566.674683 -484.261261 566.278809
485.309814 -567.816284 -485.309814 565.351196
486.358459 -567.908447 -486.358459 569.214417
487.407196 -573.371033 -487.407196 566.409302
488.456055 -570.316162 -488.456055 564.371460
489.505005 -568.562866 -489.505005 564.126587
490.554047 -573.316833 -490.554047 568.396179
491.603210 -576.779297 -491.603210 571.247314
492.652435 -584.680603 -492.652435 571.810059
493.701813 -575.994507 -493.701813 572.572144
494.751251 -584.795288 -494.751251 573.117065
495.800812 -583.214233 -495.800812 580.149658
496.850464 -583.062683 -496.850464 576.409546
497.900208 -585.332031 -497.900208 579.044312
498.950043 -578.029053 -498.950043 574.067932
500.000000 -575.477295 -500.000000 576.065552
