# Supplementary material for: Spontaneous time-reversal symmetry breaking in twisted double bilayer graphene
Source: Nat Commun. 2022 Oct 29;13:6468. doi: 10.1038/s41467-022-34192-x (PMC9617879; doi:10.1038/s41467-022-34192-x)
Supplement: Supplementary file 2 — Source Data [file 41467_2022_34192_MOESM2_ESM.zip › Source_Data/Figure3/fig3a/Bpar_800mT.txt]

-500.000000 nan 500.000000 nan
-499.049957 580.381226 499.049957 -557.822632
-498.099792 586.990723 498.099792 -560.876648
-497.149536 594.288696 497.149536 -567.860657
-496.199188 595.243042 496.199188 -567.304077
-495.248749 603.527893 495.248749 -574.998657
-494.298187 601.354431 494.298187 -576.519287
-493.347565 595.779724 493.347565 -574.821655
-492.396790 600.604309 492.396790 -580.790466
-491.445953 594.413208 491.445953 -573.635742
-490.494995 592.590515 490.494995 -576.876160
-489.543945 591.231995 489.543945 -580.913818
-488.592804 591.603760 488.592804 -576.983582
-487.641541 589.527222 487.641541 -573.905884
-486.690186 588.429993 486.690186 -577.166687
-485.738739 585.500793 485.738739 -579.437134
-484.787201 586.857300 484.787201 -582.565063
-483.835541 583.115051 483.835541 -579.810913
-482.883789 579.396057 482.883789 -576.305664
-481.931946 583.934814 481.931946 -575.151306
-480.980011 585.312195 480.980011 -580.674316
-480.027954 581.373413 480.027954 -577.035889
-479.075806 583.272339 479.075806 -581.044678
-478.123535 583.122009 478.123535 -575.639404
-477.171204 582.611450 477.171204 -576.175903
-476.218750 587.618774 476.218750 -576.782166
-475.266205 590.967163 475.266205 -582.212891
-474.313538 586.743652 474.313538 -576.048462
-473.360809 590.276001 473.360809 -576.880310
-472.407959 581.167358 472.407959 -573.017334
-471.454987 587.827271 471.454987 -575.591675
-470.501953 577.295776 470.501953 -566.154175
-469.548798 575.253906 469.548798 -569.628723
-468.595551 577.684753 468.595551 -572.480957
-467.642212 571.881104 467.642212 -567.472961
-466.688751 570.190674 466.688751 -566.161377
-465.735199 568.344177 465.735199 -567.269714
-464.781555 561.443970 464.781555 -563.435730
-463.827789 559.749512 463.827789 -560.822327
-462.873962 555.658630 462.873962 -559.588196
-461.920013 556.907471 461.920013 -556.775879
-460.965942 550.392761 460.965942 -556.924866
-460.011810 554.996704 460.011810 -552.673096
-459.057556 550.716064 459.057556 -552.639099
-458.103210 547.366211 458.103210 -551.219116
-457.148743 548.351501 457.148743 -550.361206
-456.194214 538.080200 456.194214 -544.318481
-455.239563 544.694031 455.239563 -548.984253
-454.284790 550.626160 454.284790 -555.682861
-453.329956 546.917969 453.329956 -552.745544
-452.375000 547.562866 452.375000 -553.992432
-451.419952 547.908875 451.419952 -559.028931
-450.464813 545.709473 450.464813 -554.980469
-449.509552 544.993164 449.509552 -552.554565
-448.554199 550.699707 448.554199 -559.165833
-447.598755 550.146667 447.598755 -559.219055
-446.643188 543.981445 446.643188 -553.364136
-445.687561 538.444031 445.687561 -558.665771
-444.731812 539.893250 444.731812 -557.931213
-443.775940 529.606750 443.775940 -553.889404
-442.820007 535.343872 442.820007 -564.442505
-441.863953 526.799683 441.863953 -557.953857
-440.907806 531.615295 440.907806 -564.628235
-439.951538 525.897705 439.951538 -563.118774
-438.995209 520.529541 438.995209 -556.030640
-438.038757 524.209839 438.038757 -555.225525
-437.082214 517.548828 437.082214 -551.079102
-436.125549 514.829590 436.125549 -545.232178
-435.168793 515.856750 435.168793 -544.881348
-434.211945 505.644684 434.211945 -534.558350
-433.255005 502.304565 433.255005 -535.172485
-432.297943 499.521393 432.297943 -527.935059
-431.340790 497.555298 431.340790 -521.939575
-430.383545 500.600220 430.383545 -518.175110
-429.426208 493.068359 429.426208 -513.391968
-428.468750 495.781250 428.468750 -513.585876
-427.511200 494.300110 427.511200 -511.919250
-426.553558 486.740692 426.553558 -508.757812
-425.595795 484.803162 425.595795 -504.984070
-424.637939 485.097015 424.637939 -507.588562
-423.679993 484.733459 423.679993 -504.851440
-422.721954 474.832001 422.721954 -501.441040
-421.763794 474.918335 421.763794 -501.813232
-420.805542 474.944061 420.805542 -496.163544
-419.847198 472.646606 419.847198 -495.330658
-418.888763 473.439484 418.888763 -495.808289
-417.930206 469.766388 417.930206 -492.696930
-416.971558 471.618774 416.971558 -492.342773
-416.012787 472.558167 416.012787 -494.955414
-415.053955 473.185944 415.053955 -492.740997
-414.095001 471.483612 414.095001 -493.091736
-413.135956 472.097931 413.135956 -487.516937
-412.176788 468.636932 412.176788 -488.977020
-411.217560 466.474823 411.217560 -485.469025
-410.258209 471.157623 410.258209 -488.902924
-409.298737 468.576569 409.298737 -484.775482
-408.339203 465.919800 408.339203 -481.079102
-407.379547 466.654510 407.379547 -478.956909
-406.419800 466.770874 406.419800 -476.520813
-405.459961 466.488434 405.459961 -474.132812
-404.500000 467.537750 404.500000 -473.861877
-403.539948 466.529205 403.539948 -474.826263
-402.579803 466.731201 402.579803 -475.147125
-401.619537 465.596008 401.619537 -476.591827
-400.659210 471.073669 400.659210 -478.199921
-399.698761 467.952850 399.698761 -476.713867
-398.738190 466.667908 398.738190 -475.702301
-397.777557 466.684296 397.777557 -470.898834
-396.816803 465.548035 396.816803 -471.766846
-395.855957 466.706146 395.855957 -471.952759
-394.894989 459.519104 394.894989 -468.309570
-393.933960 463.112518 393.933960 -470.272644
-392.972809 474.823975 392.972809 -476.724640
-392.011536 472.248566 392.011536 -470.790070
-391.050201 478.035217 391.050201 -475.289490
-390.088745 469.686066 390.088745 -469.685638
-389.127197 469.400024 389.127197 -466.844940
-388.165558 465.381287 388.165558 -469.872742
-387.203796 458.197693 387.203796 -455.537659
-386.241943 454.863953 386.241943 -454.099213
-385.279999 458.061584 385.279999 -453.458649
-384.317963 457.060669 384.317963 -452.294220
-383.355804 455.115295 383.355804 -446.913361
-382.393555 457.456696 382.393555 -445.545288
-381.431213 455.606201 381.431213 -445.407349
-380.468750 449.450989 380.468750 -439.923309
-379.506195 454.613464 379.506195 -443.696869
-378.543549 445.368896 378.543549 -436.825897
-377.580811 445.841278 377.580811 -432.679962
-376.617950 445.346252 376.617950 -436.978760
-375.654999 439.839630 375.654999 -432.021545
-374.691956 441.587585 374.691956 -426.145081
-373.728790 443.797302 373.728790 -429.050262
-372.765564 434.021851 372.765564 -427.077515
-371.802185 432.532471 371.802185 -425.170502
-370.838745 432.379761 370.838745 -422.155151
-369.875214 431.332275 369.875214 -420.385437
-368.911560 432.677704 368.911560 -419.037384
-367.947815 432.976868 367.947815 -417.993408
-366.983948 433.902496 366.983948 -415.457245
-366.019989 436.554321 366.019989 -419.955261
-365.055939 431.026917 365.055939 -416.762146
-364.091797 430.335815 364.091797 -417.045135
-363.127563 439.027466 363.127563 -418.616455
-362.163208 437.090790 362.163208 -411.942535
-361.198761 440.479126 361.198761 -412.613708
-360.234192 440.665100 360.234192 -412.923645
-359.269562 442.219116 359.269562 -411.790771
-358.304810 441.456970 358.304810 -413.477661
-357.339935 444.460846 357.339935 -414.640076
-356.375000 443.906311 356.375000 -418.286926
-355.409943 438.736145 355.409943 -415.164764
-354.444794 438.734741 354.444794 -415.860138
-353.479553 439.079254 353.479553 -413.537506
-352.514191 439.767609 352.514191 -415.878632
-351.548737 438.865753 351.548737 -415.607269
-350.583191 440.159790 350.583191 -414.705322
-349.617554 438.582855 349.617554 -413.701721
-348.651794 439.206573 348.651794 -416.958832
-347.685944 441.447174 347.685944 -417.656006
-346.720001 443.839691 346.720001 -418.376129
-345.753937 443.033234 345.753937 -416.077026
-344.787811 442.964996 344.787811 -421.519775
-343.821564 444.239563 343.821564 -418.135010
-342.855194 440.389709 342.855194 -416.790710
-341.888763 445.903259 341.888763 -421.110718
-340.922211 443.691315 340.922211 -416.441528
-339.955536 448.929993 339.955536 -416.112671
-338.988800 447.912292 338.988800 -419.722961
-338.021942 444.489227 338.021942 -410.793274
-337.054993 446.816284 337.054993 -410.907684
-336.087952 442.178833 336.087952 -411.470001
-335.120789 439.436584 335.120789 -406.558411
-334.153564 439.015015 334.153564 -406.194153
-333.186188 443.152985 333.186188 -407.550781
-332.218750 443.402649 332.218750 -410.249390
-331.251190 438.307495 331.251190 -406.842468
-330.283539 444.473053 330.283539 -416.461426
-329.315796 442.333557 329.315796 -411.755524
-328.347961 446.594208 328.347961 -410.240295
-327.380005 446.411194 327.380005 -414.010193
-326.411957 443.870514 326.411957 -409.709808
-325.443787 444.235474 325.443787 -409.224091
-324.475555 445.415680 324.475555 -413.634125
-323.507202 446.114044 323.507202 -408.666809
-322.538757 442.063812 322.538757 -409.467773
-321.570190 441.507935 321.570190 -412.240784
-320.601562 439.307648 320.601562 -408.147095
-319.632812 440.947815 319.632812 -414.529236
-318.663940 438.360474 318.663940 -415.466125
-317.695007 431.670105 317.695007 -408.668518
-316.725952 432.432617 316.725952 -413.187012
-315.756805 432.683929 315.756805 -411.782379
-314.787537 431.759827 314.787537 -409.521393
-313.818207 434.574829 313.818207 -408.193115
-312.848755 434.346130 312.848755 -411.724976
-311.879211 432.032562 311.879211 -407.806763
-310.909546 426.857574 310.909546 -407.681763
-309.939789 428.575470 309.939789 -408.470856
-308.969940 425.708618 308.969940 -402.756226
-308.000000 426.838745 308.000000 -401.058746
-307.029938 428.533203 307.029938 -401.281708
-306.059814 422.407227 306.059814 -395.651978
-305.089539 429.050232 305.089539 -400.429382
-304.119202 428.731567 304.119202 -404.292206
-303.148743 426.890167 303.148743 -401.988403
-302.178192 431.475067 302.178192 -410.291382
-301.207550 432.714264 301.207550 -409.621277
-300.236786 430.451111 300.236786 -410.479736
-299.265961 429.075287 299.265961 -409.078308
-298.295013 424.894928 298.295013 -406.706573
-297.323944 426.878418 297.323944 -407.083618
-296.352814 421.526581 296.352814 -408.744781
-295.381561 421.950317 295.381561 -404.884033
-294.410187 418.904724 294.410187 -407.209045
-293.438751 420.714050 293.438751 -404.891357
-292.467194 414.725159 292.467194 -403.162811
-291.495544 417.135864 291.495544 -401.657959
-290.523804 414.155090 290.523804 -401.534302
-289.551941 406.063660 289.551941 -394.650970
-288.579987 407.484589 288.579987 -398.151794
-287.607941 402.562195 287.607941 -396.314301
-286.635803 403.550903 286.635803 -391.005737
-285.663544 409.832764 285.663544 -399.422180
-284.691193 411.280823 284.691193 -397.070740
-283.718750 406.473633 283.718750 -392.608734
-282.746216 404.132019 282.746216 -393.505676
-281.773560 410.033081 281.773560 -400.384216
-280.800812 411.901550 280.800812 -396.847656
-279.827942 412.189880 279.827942 -401.962891
-278.855011 411.562500 278.855011 -402.379395
-277.881958 412.752228 277.881958 -400.385803
-276.908813 412.392212 276.908813 -403.277893
-275.935547 412.357422 275.935547 -402.461670
-274.962189 410.102783 274.962189 -399.438110
-273.988739 413.638519 273.988739 -405.866302
-273.015198 413.739227 273.015198 -403.903168
-272.041565 409.889069 272.041565 -400.021545
-271.067810 411.419128 271.067810 -402.966309
-270.093964 413.493011 270.093964 -407.242340
-269.119995 412.057861 269.119995 -405.444366
-268.145935 413.531006 268.145935 -400.780731
-267.171814 413.500824 267.171814 -405.142029
-266.197540 408.695679 266.197540 -400.838440
-265.223206 404.903687 265.223206 -402.100250
-264.248749 409.509186 264.248749 -401.405182
-263.274200 406.310455 263.274200 -395.372742
-262.299561 408.015045 262.299561 -397.131592
-261.324799 407.372864 261.324799 -396.404968
-260.349945 409.771698 260.349945 -395.233246
-259.375000 408.779358 259.375000 -391.456329
-258.399963 410.794159 258.399963 -394.427307
-257.424805 408.141418 257.424805 -394.647888
-256.449554 412.421631 256.449554 -396.428223
-255.474197 407.645752 255.474197 -393.887909
-254.498749 402.211060 254.498749 -387.895752
-253.523193 400.089111 253.523193 -391.983490
-252.547546 400.848419 252.547546 -392.799530
-251.571808 392.309784 251.571808 -389.905365
-250.595947 387.277710 250.595947 -387.407104
-249.619995 383.395233 249.619995 -383.743988
-248.643951 379.795380 248.643951 -382.354584
-247.667801 380.148926 247.667801 -381.586609
-246.691544 372.239380 246.691544 -375.595703
-245.715195 369.954681 245.715195 -374.756622
-244.738754 369.596497 244.738754 -373.722809
-243.762207 364.983490 243.762207 -369.464691
-242.785553 367.145508 242.785553 -376.608704
-241.808807 365.023743 241.808807 -376.169006
-240.831955 363.375458 240.831955 -370.068420
-239.854996 361.074402 239.854996 -374.741333
-238.877945 364.004852 238.877945 -373.794342
-237.900803 356.469299 237.900803 -364.357849
-236.923553 359.756653 236.923553 -368.747498
-235.946198 355.773560 235.946198 -363.833557
-234.968750 359.123383 234.968750 -364.635406
-233.991196 359.640259 233.991196 -366.497314
-233.013550 364.499634 233.013550 -365.634766
-232.035797 361.200775 232.035797 -364.689331
-231.057953 364.925293 231.057953 -368.016937
-230.080002 362.183380 230.080002 -365.160156
-229.101944 364.229584 229.101944 -362.654999
-228.123795 365.638397 228.123795 -368.843658
-227.145554 365.451111 227.145554 -371.991821
-226.167206 364.752258 226.167206 -368.594849
-225.188751 362.122986 225.188751 -366.403931
-224.210205 362.407928 224.210205 -370.407196
-223.231552 361.675964 223.231552 -368.813843
-222.252808 369.613312 222.252808 -374.649506
-221.273956 370.955444 221.273956 -375.024811
-220.294998 373.014343 220.294998 -372.856476
-219.315948 371.816559 219.315948 -373.028076
-218.336792 369.687195 218.336792 -369.949951
-217.357544 372.137268 217.357544 -370.879730
-216.378204 372.220581 216.378204 -372.927032
-215.398743 374.428497 215.398743 -370.118286
-214.419205 374.913391 214.419205 -371.649017
-213.439545 373.442596 213.439545 -371.728149
-212.459793 373.324341 212.459793 -369.733398
-211.479950 374.779297 211.479950 -368.203918
-210.500000 381.267242 210.500000 -376.452637
-209.519943 380.865295 209.519943 -372.596741
-208.539795 378.838562 208.539795 -370.358185
-207.559555 385.212280 207.559555 -374.269348
-206.579193 380.998047 206.579193 -377.911407
-205.598755 385.729431 205.598755 -378.749573
-204.618195 384.691528 204.618195 -380.660583
-203.637543 382.837646 203.637543 -381.873230
-202.656799 382.384064 202.656799 -383.147736
-201.675949 387.491119 201.675949 -388.472260
-200.695007 385.571930 200.695007 -389.763031
-199.713943 383.918976 199.713943 -388.974335
-198.732803 384.785614 198.732803 -389.344147
-197.751556 378.170593 197.751556 -385.000183
-196.770203 375.405609 196.770203 -385.266876
-195.788757 368.815247 195.788757 -382.528961
-194.807205 368.175110 194.807205 -377.657837
-193.825546 364.655487 193.825546 -380.515503
-192.843796 359.335266 192.843796 -376.544189
-191.861954 359.281342 191.861954 -374.264069
-190.880005 355.809631 190.880005 -368.478668
-189.897949 359.717804 189.897949 -368.491516
-188.915802 355.501282 188.915802 -366.366425
-187.933548 352.688232 187.933548 -362.824463
-186.951202 356.602539 186.951202 -363.833435
-185.968750 356.276367 185.968750 -360.867493
-184.986206 356.611938 184.986206 -358.492249
-184.003555 359.145630 184.003555 -358.265228
-183.020798 357.712128 183.020798 -359.995392
-182.037949 357.572479 182.037949 -356.258484
-181.054993 357.682922 181.054993 -356.504761
-180.071945 356.612579 180.071945 -355.018433
-179.088806 354.228302 179.088806 -353.502228
-178.105545 353.548309 178.105545 -353.896881
-177.122192 347.598358 177.122192 -347.111176
-176.138748 348.656708 176.138748 -350.927734
-175.155197 350.423401 175.155197 -348.511261
-174.171555 349.250061 174.171555 -347.607361
-173.187805 355.343628 173.187805 -353.073456
-172.203949 355.298401 172.203949 -352.075439
-171.220001 351.838135 171.220001 -352.063324
-170.235947 356.101135 170.235947 -355.006409
-169.251801 358.553040 169.251801 -351.478455
-168.267548 354.647644 168.267548 -352.647705
-167.283203 357.606659 167.283203 -349.635712
-166.298752 358.642944 166.298752 -350.095764
-165.314194 356.344849 165.314194 -351.163452
-164.329544 359.080017 164.329544 -351.828796
-163.344803 358.480743 163.344803 -346.767822
-162.359955 355.937927 162.359955 -344.088623
-161.375000 356.519073 161.375000 -348.814423
-160.389954 356.611572 160.389954 -346.560425
-159.404800 356.059021 159.404800 -345.242004
-158.419556 359.095734 158.419556 -347.285583
-157.434204 353.452850 157.434204 -342.390350
-156.448746 352.799133 156.448746 -345.277527
-155.463196 363.351624 155.463196 -350.809784
-154.477554 360.707886 154.477554 -347.867615
-153.491806 358.722870 153.491806 -345.743866
-152.505951 361.940796 152.505951 -349.097107
-151.520004 361.242645 151.520004 -345.561157
-150.533951 357.007599 150.533951 -343.519104
-149.547806 362.965057 149.547806 -348.605499
-148.561554 364.415985 148.561554 -348.248322
-147.575195 359.856567 147.575195 -346.945435
-146.588745 365.757538 146.588745 -346.034851
-145.602203 363.039764 145.602203 -344.784698
-144.615555 360.246094 144.615555 -344.452515
-143.628799 361.213043 143.628799 -342.386536
-142.641953 356.952637 142.641953 -343.986572
-141.654999 353.550629 141.654999 -340.951630
-140.667953 353.889404 140.667953 -338.525574
-139.680801 351.374084 139.680801 -338.364807
-138.693542 348.802917 138.693542 -340.109192
-137.706207 347.084900 137.706207 -334.356171
-136.718750 342.381592 136.718750 -331.171722
-135.731201 341.493286 135.731201 -334.333069
-134.743546 338.054047 134.743546 -334.971680
-133.755798 334.908691 133.755798 -329.319092
-132.767944 333.141083 132.767944 -326.575531
-131.779999 334.689148 131.779999 -326.289856
-130.791946 328.424622 130.791946 -324.717468
-129.803802 332.688446 129.803802 -323.190033
-128.815552 330.636932 128.815552 -325.200958
-127.827202 325.553833 127.827202 -320.889832
-126.838753 327.298950 126.838753 -324.348175
-125.850197 321.424896 125.850197 -321.894226
-124.861549 318.758514 124.861549 -319.409393
-123.872803 322.599213 123.872803 -321.267822
-122.883949 323.303040 122.883949 -319.471161
-121.895004 319.684784 121.895004 -318.271729
-120.905952 320.122192 120.905952 -321.902191
-119.916801 323.010437 119.916801 -322.369720
-118.927551 320.637665 118.927551 -319.461456
-117.938202 322.421143 117.938202 -318.218964
-116.948746 314.947479 116.948746 -313.359802
-115.959198 319.020599 115.959198 -320.836670
-114.969551 315.863922 114.969551 -315.545441
-113.979797 320.284912 113.979797 -316.518585
-112.989952 320.785248 112.989952 -319.620728
-112.000000 318.121979 112.000000 -317.450043
-111.009949 317.535614 111.009949 -316.285645
-110.019798 316.003967 110.019798 -318.308960
-109.029549 313.988129 109.029549 -316.024323
-108.039200 317.207886 108.039200 -318.069000
-107.048752 317.277100 107.048752 -318.835114
-106.058197 308.500824 106.058197 -310.574005
-105.067551 309.485809 105.067551 -313.385162
-104.076797 309.146362 104.076797 -311.628448
-103.085953 301.921112 103.085953 -309.933105
-102.095001 306.617126 102.095001 -312.582275
-101.103951 306.418793 101.103951 -312.117950
-100.112801 302.396240 100.112801 -311.002136
-99.121552 299.714996 99.121552 -306.246216
-98.130203 297.200928 98.130203 -302.477783
-97.138748 290.335754 97.138748 -299.864777
-96.147202 293.269501 96.147202 -300.309814
-95.155548 289.086182 95.155548 -296.698151
-94.163803 289.108948 94.163803 -299.557739
-93.171951 288.045685 93.171951 -296.996948
-92.180000 286.326508 92.180000 -293.169800
-91.187950 287.954407 91.187950 -293.537170
-90.195801 289.907776 90.195801 -295.366608
-89.203552 288.661652 89.203552 -301.647736
-88.211197 292.990570 88.211197 -299.271698
-87.218750 293.342255 87.218750 -301.408173
-86.226196 289.821625 86.226196 -297.804230
-85.233551 290.722870 85.233551 -298.433350
-84.240799 288.090851 84.240799 -298.010132
-83.247948 288.058289 83.247948 -297.163177
-82.254997 289.709900 82.254997 -293.452362
-81.261948 288.120544 81.261948 -296.935364
-80.268799 286.002808 80.268799 -294.891022
-79.275551 286.419647 79.275551 -293.695770
-78.282196 286.495636 78.282196 -292.095215
-77.288750 287.046722 77.288750 -289.141663
-76.295197 286.826599 76.295197 -291.324493
-75.301552 280.409546 75.301552 -288.639557
-74.307800 279.174194 74.307800 -285.785797
-73.313950 274.447510 73.313950 -284.829468
-72.320000 276.201416 72.320000 -286.693604
-71.325951 276.571960 71.325951 -284.800934
-70.331802 273.322876 70.331802 -280.435486
-69.337547 275.259918 69.337547 -281.644379
-68.343201 271.844574 68.343201 -278.933624
-67.348747 269.559723 67.348747 -275.516205
-66.354202 269.957581 66.354202 -276.901367
-65.359550 273.338623 65.359550 -276.926270
-64.364799 274.703308 64.364799 -284.083374
-63.369949 270.254700 63.369949 -281.102448
-62.375000 272.161133 62.375000 -279.346039
-61.379951 272.108368 61.379951 -283.250763
-60.384800 274.245056 60.384800 -285.018677
-59.389549 273.478516 59.389549 -282.404602
-58.394199 272.075134 58.394199 -281.631775
-57.398750 273.796997 57.398750 -283.472046
-56.403198 268.651306 56.403198 -283.343567
-55.407551 269.975342 55.407551 -283.688660
-54.411800 269.503540 54.411800 -283.063568
-53.415951 260.819092 53.415951 -277.155579
-52.419998 264.324890 52.419998 -278.961487
-51.423950 261.959534 51.423950 -277.796906
-50.427799 260.062256 50.427799 -276.616364
-49.431549 262.203339 49.431549 -273.214661
-48.435200 262.465302 48.435200 -276.045319
-47.438751 259.505829 47.438751 -274.115204
-46.442200 260.447357 46.442200 -268.466095
-45.445549 260.707947 45.445549 -269.410217
-44.448799 261.427246 44.448799 -269.552673
-43.451950 260.450043 43.451950 -269.987335
-42.455002 258.803864 42.455002 -268.387390
-41.457951 255.808395 41.457951 -263.394775
-40.460800 258.586151 40.460800 -265.616943
-39.463551 259.408173 39.463551 -264.977570
-38.466202 260.474976 38.466202 -265.277283
-37.468750 259.970062 37.468750 -258.402405
-36.471199 254.976868 36.471199 -260.696594
-35.473549 257.711456 35.473549 -255.199677
-34.475800 258.991608 34.475800 -258.097321
-33.477951 255.081299 33.477951 -259.366913
-32.480000 251.825928 32.480000 -257.000458
-31.481949 255.302490 31.481949 -260.532715
-30.483799 253.788803 30.483799 -262.599030
-29.485550 248.486130 29.485550 -253.808578
-28.487200 248.046783 28.487200 -254.979614
-27.488750 244.595383 27.488750 -252.861282
-26.490200 245.390762 26.490200 -251.081879
-25.491550 245.584595 25.491550 -252.118332
-24.492800 241.734955 24.492800 -249.477036
-23.493950 243.720581 23.493950 -244.691986
-22.494999 244.726257 22.494999 -249.476929
-21.495949 237.374741 21.495949 -243.052490
-20.496799 236.930618 20.496799 -243.018341
-19.497551 239.270920 19.497551 -243.629868
-18.498199 234.571991 18.498199 -240.189987
-17.498749 234.186646 17.498749 -232.560318
-16.499199 239.489960 16.499199 -235.218674
-15.499550 236.023224 15.499550 -232.329590
-14.499800 230.751282 14.499800 -225.879608
-13.499950 227.971161 13.499950 -226.701172
-12.500000 229.388733 12.500000 -222.860184
-11.499950 226.003113 11.499950 -220.366104
-10.499800 228.027374 10.499800 -222.635315
-9.499550 227.116684 9.499550 -219.899658
-8.499200 222.413620 8.499200 -214.058105
-7.498750 218.856506 7.498750 -215.532440
-6.498200 219.267120 6.498200 -213.278976
-5.497550 212.180664 5.497550 -206.323364
-4.496800 206.571732 4.496800 -207.608231
-3.495950 204.626114 3.495950 -203.908813
-2.495000 199.918564 2.495000 -197.690308
-1.493950 195.384354 1.493950 -198.040436
-0.492800 194.047272 0.492800 -192.264740
0.508450 191.062927 -0.508450 -191.803207
1.509800 190.806732 -1.509800 -191.584641
2.511250 188.327377 -2.511250 -190.594513
3.512800 180.343643 -3.512800 -183.902695
4.514450 178.488342 -4.514450 -184.013611
5.516200 177.630829 -5.516200 -180.437622
6.518050 176.459915 -6.518050 -182.431396
7.520000 180.550354 -7.520000 -182.428772
8.522050 177.392624 -8.522050 -178.826782
9.524200 174.549210 -9.524200 -178.726913
10.526450 175.011536 -10.526450 -177.845474
11.528800 172.519592 -11.528800 -177.232437
12.531250 171.086075 -12.531250 -174.828461
13.533800 177.255569 -13.533800 -177.258957
14.536450 168.547791 -14.536450 -169.236755
15.539200 171.100876 -15.539200 -177.483429
16.542049 170.095551 -16.542049 -175.454773
17.545000 163.916290 -17.545000 -169.944183
18.548050 163.869568 -18.548050 -170.854095
19.551201 164.871964 -19.551201 -174.072571
20.554451 163.474792 -20.554451 -169.734863
21.557800 156.805145 -21.557800 -165.045135
22.561249 159.441971 -22.561249 -166.891296
23.564800 152.015152 -23.564800 -166.718918
24.568451 152.726135 -24.568451 -164.358124
25.572201 149.566803 -25.572201 -160.416748
26.576050 145.996140 -26.576050 -157.948914
27.580000 149.177322 -27.580000 -162.398636
28.584049 145.987793 -28.584049 -161.906647
29.588200 141.641205 -29.588200 -158.711349
30.592449 147.760986 -30.592449 -164.560104
31.596800 149.094925 -31.596800 -162.388992
32.601250 144.834381 -32.601250 -157.714767
33.605801 149.312103 -33.605801 -157.058197
34.610451 148.246155 -34.610451 -158.158356
35.615200 145.975845 -35.615200 -158.472610
36.620049 148.334625 -36.620049 -157.904037
37.625000 145.542511 -37.625000 -156.236786
38.630051 147.141113 -38.630051 -159.929977
39.635201 152.771851 -39.635201 -160.242279
40.640450 150.125580 -40.640450 -156.324234
41.645798 149.558121 -41.645798 -156.407593
42.651249 152.811630 -42.651249 -160.803131
43.656799 150.476547 -43.656799 -157.463043
44.662449 148.840790 -44.662449 -158.159485
45.668198 151.418579 -45.668198 -161.786469
46.674049 147.029266 -46.674049 -160.900421
47.680000 149.313416 -47.680000 -160.585892
48.686050 149.051208 -48.686050 -161.703766
49.692200 147.718384 -49.692200 -161.894440
50.698448 148.444382 -50.698448 -164.614670
51.704800 149.278137 -51.704800 -162.055115
52.711250 146.970459 -52.711250 -160.173828
53.717800 149.876709 -53.717800 -160.078369
54.724449 151.578690 -54.724449 -160.009644
55.731201 152.098648 -55.731201 -154.942810
56.738052 152.664703 -56.738052 -161.632660
57.744999 156.610199 -57.744999 -162.320068
58.752052 148.035889 -58.752052 -161.818024
59.759201 149.483124 -59.759201 -165.473434
60.766449 149.023422 -60.766449 -164.870132
61.773800 147.572968 -61.773800 -162.573700
62.781250 144.937500 -62.781250 -159.057434
63.788799 147.985764 -63.788799 -162.633469
64.796448 146.341751 -64.796448 -160.871704
65.804199 146.512253 -65.804199 -163.536224
66.812050 148.797806 -66.812050 -161.514267
67.820000 149.929230 -67.820000 -157.564789
68.828049 154.078491 -68.828049 -156.571564
69.836197 153.662979 -69.836197 -154.416367
70.844452 150.883804 -70.844452 -152.647003
71.852798 155.345612 -71.852798 -147.196396
72.861252 156.642517 -72.861252 -151.806656
73.869797 149.216461 -73.869797 -143.996826
74.878448 152.002167 -74.878448 -148.247833
75.887199 157.607574 -75.887199 -147.648315
76.896049 154.807800 -76.896049 -147.812744
77.904999 159.520203 -77.904999 -149.682831
78.914047 160.021286 -78.914047 -155.253738
79.923203 158.073029 -79.923203 -152.757477
80.932449 159.168823 -80.932449 -149.865448
81.941803 159.006973 -81.941803 -153.783096
82.951248 159.019592 -82.951248 -155.648773
83.960800 162.081589 -83.960800 -157.327805
84.970451 162.986511 -84.970451 -159.277496
85.980202 162.089691 -85.980202 -155.243683
86.990051 160.793182 -86.990051 -152.645386
88.000000 160.108368 -88.000000 -151.222168
89.010048 157.882446 -89.010048 -152.117371
90.020203 158.960678 -90.020203 -148.935654
91.030449 151.615768 -91.030449 -150.949402
92.040802 149.275101 -92.040802 -144.638306
93.051254 139.278595 -93.051254 -142.442902
94.061798 84.223907 -94.061798 -141.649902
95.072449 96.359375 -95.072449 -138.341095
96.083199 160.012680 -96.083199 -144.307449
97.094048 175.969559 -97.094048 -141.997864
98.104996 175.552002 -98.104996 -140.659805
99.116051 177.742157 -99.116051 -143.002411
100.127197 177.300659 -100.127197 -140.761963
101.138451 173.957352 -101.138451 -137.430389
102.149803 171.325531 -102.149803 -133.673889
103.161247 122.750092 -103.161247 -102.936707
104.172798 112.501961 -104.172798 -97.443382
105.184448 112.185753 -105.184448 -98.373009
106.196198 110.647209 -106.196198 -100.743507
107.208054 110.020302 -107.208054 -99.512016
108.220001 39.433304 -108.220001 -27.545624
109.232048 29.708191 -109.232048 -24.591873
110.244202 27.156036 -110.244202 -19.291458
111.256447 32.526291 -111.256447 -26.199615
112.268799 32.114227 -112.268799 -21.535385
113.281250 -178.832184 -113.281250 -19.764893
114.293800 -185.020248 -114.293800 -12.415390
115.306450 -182.080231 -115.306450 -16.912567
116.319199 -182.427231 -116.319199 -16.876816
117.332047 -174.682281 -117.332047 -23.170944
118.345001 -177.833679 -118.345001 -21.331436
119.358047 -216.074692 -119.358047 -21.096237
120.371201 -212.309158 -120.371201 -25.237259
121.384453 -211.231232 -121.384453 -30.699051
122.397797 -217.657288 -122.397797 -21.931595
123.411247 -271.320679 -123.411247 24.316528
124.424797 -273.283661 -124.424797 31.483536
125.438446 -276.616180 -125.438446 30.606354
126.452202 -289.074280 -126.452202 39.855484
127.466049 -302.442017 -127.466049 51.685196
128.479996 -303.811279 -128.479996 53.567917
129.494049 -308.660309 -129.494049 51.858810
130.508194 -307.959961 -130.508194 56.513931
131.522446 -310.175171 -131.522446 55.866150
132.536804 -316.537964 -132.536804 59.320862
133.551254 -323.124390 -133.551254 58.806793
134.565796 -323.304382 -134.565796 57.505157
135.580444 -320.414062 -135.580444 58.097397
136.595200 -320.182739 -136.595200 54.047058
137.610046 -323.769257 -137.610046 58.786713
138.625000 -322.340942 -138.625000 56.832108
139.640045 -327.171143 -139.640045 57.056686
140.655197 -324.933563 -140.655197 53.316467
141.670456 -327.254028 -141.670456 55.783691
142.685806 -325.650635 -142.685806 53.235565
143.701248 -327.997162 -143.701248 81.608597
144.716797 -327.638367 -144.716797 88.860138
145.732452 -330.269714 -145.732452 85.847916
146.748199 -361.591766 -146.748199 119.050156
147.764053 -365.147003 -147.764053 124.933151
148.779999 -358.622437 -148.779999 120.970108
149.796051 -353.433563 -149.796051 111.378296
150.812195 -356.036285 -150.812195 112.820938
151.828445 -357.176575 -151.828445 108.867813
152.844803 -357.728821 -152.844803 109.424622
153.861252 -356.929688 -153.861252 107.647018
154.877808 -354.184113 -154.877808 103.374542
155.894455 -355.086304 -155.894455 101.788818
156.911194 -358.026001 -156.911194 105.332764
157.928055 -357.496857 -157.928055 106.183212
158.945007 -358.297333 -158.945007 104.128845
159.962051 -354.658081 -159.962051 99.480301
160.979202 -354.223694 -160.979202 97.521133
161.996445 -352.261536 -161.996445 100.995544
163.013794 -357.947418 -163.013794 98.675598
164.031250 -349.442047 -164.031250 94.852432
165.048798 -351.443939 -165.048798 99.976227
166.066452 -355.512726 -166.066452 102.584412
167.084198 -351.767151 -167.084198 99.272781
168.102051 -348.288544 -168.102051 97.920059
169.119995 -350.482422 -169.119995 46.683609
170.138046 -349.262024 -170.138046 30.094193
171.156204 -352.431946 -171.156204 31.988022
172.174454 -355.456726 -172.174454 62.895584
173.192795 -356.679260 -173.192795 59.864197
174.211243 -355.656891 -174.211243 61.650604
175.229797 -357.101227 -175.229797 60.462677
176.248444 -352.574188 -176.248444 62.433578
177.267197 -356.575714 -177.267197 60.428848
178.286057 -352.742340 -178.286057 75.370743
179.304993 -356.837189 -179.304993 81.535873
180.324051 -358.806519 -180.324051 302.308289
181.343201 -356.145569 -181.343201 309.240784
182.362457 -356.500366 -182.362457 314.606323
183.381805 -363.439514 -183.381805 313.946259
184.401245 -356.619995 -184.401245 311.158447
185.420807 -355.759735 -185.420807 311.921631
186.440445 -364.061401 -186.440445 314.460266
187.460205 -366.401489 -187.460205 320.481995
188.480057 -369.080200 -188.480057 322.716034
189.500000 -376.361084 -189.500000 324.206451
190.520050 -374.036011 -190.520050 328.581238
191.540207 -379.664459 -191.540207 332.230103
192.560455 -382.177307 -192.560455 334.551636
193.580795 -382.664368 -193.580795 339.739990
194.601257 -386.361908 -194.601257 342.734436
195.621796 -381.961090 -195.621796 339.737671
196.642456 -379.713593 -196.642456 346.192596
197.663208 -383.302856 -197.663208 347.667847
198.684052 -384.381256 -198.684052 349.665771
199.705002 -380.496155 -199.705002 348.733795
200.726044 -382.943634 -200.726044 347.939087
201.747192 -384.715881 -201.747192 349.113098
202.768448 -382.697632 -202.768448 342.282349
203.789795 -379.978424 -203.789795 350.974152
204.811249 -375.892517 -204.811249 345.672089
205.832794 -376.522278 -205.832794 344.785889
206.854446 -376.005371 -206.854446 343.539185
207.876205 -373.234406 -207.876205 346.651428
208.898056 -372.045441 -208.898056 343.603149
209.919998 -371.885925 -209.919998 344.345154
210.942047 -371.379150 -210.942047 345.010010
211.964203 -372.570068 -211.964203 347.192261
212.986450 -372.650574 -212.986450 349.552155
214.008804 -368.944305 -214.008804 349.513428
215.031250 -363.126923 -215.031250 340.764404
216.053802 -366.660675 -216.053802 341.708496
217.076447 -366.690399 -217.076447 345.313599
218.099197 -362.522186 -218.099197 342.064301
219.122055 -366.210419 -219.122055 350.006927
220.145004 -363.587463 -220.145004 346.654266
221.168045 -361.825256 -221.168045 346.728455
222.191193 -367.968323 -222.191193 351.078949
223.214447 -366.439331 -223.214447 348.674866
224.237793 -362.787170 -224.237793 346.660583
225.261246 -362.080872 -225.261246 351.172089
226.284805 -361.159485 -226.284805 350.427856
227.308456 -357.721191 -227.308456 347.824341
228.332199 -358.510406 -228.332199 347.731628
229.356049 -355.302582 -229.356049 343.693298
230.380005 -358.204498 -230.380005 344.940552
231.404053 -360.271576 -231.404053 349.219971
232.428192 -360.310516 -232.428192 349.291840
233.452454 -359.101166 -233.452454 351.044312
234.476807 -360.718658 -234.476807 355.176208
235.501251 -359.718506 -235.501251 352.909546
236.525803 -364.633545 -236.525803 359.150757
237.550446 -368.830444 -237.550446 361.973389
238.575195 -367.227448 -238.575195 358.420685
239.600052 -366.773254 -239.600052 362.143982
240.625000 -371.427429 -240.625000 363.729492
241.650055 -373.600037 -241.650055 364.493652
242.675201 -379.340820 -242.675201 369.874817
243.700455 -384.937408 -243.700455 369.929260
244.725800 -382.276642 -244.725800 374.654510
245.751251 -392.594208 -245.751251 380.151886
246.776794 -390.791168 -246.776794 382.348022
247.802444 -401.024200 -247.802444 391.677856
248.828201 -404.902924 -248.828201 391.077820
249.854050 -404.526520 -249.854050 392.952026
250.880005 -407.988647 -250.880005 397.409302
251.906052 -408.921753 -251.906052 398.090088
252.932205 -407.831207 -252.932205 394.651886
253.958450 -411.091797 -253.958450 398.491455
254.984802 -409.501190 -254.984802 394.264709
256.011261 -404.544617 -256.011261 392.521301
257.037811 -411.786224 -257.037811 394.918671
258.064453 -405.776245 -258.064453 388.170837
259.091187 -403.451508 -259.091187 390.632690
260.118042 -411.376648 -260.118042 394.939575
261.144989 -413.608948 -261.144989 395.705841
262.172058 -408.567017 -262.172058 394.313049
263.199188 -411.896973 -263.199188 401.549591
264.226440 -413.492554 -264.226440 401.049744
265.253784 -409.849182 -265.253784 398.249329
266.281250 -408.662292 -266.281250 399.084045
267.308807 -416.330048 -267.308807 410.358368
268.336456 -410.830200 -268.336456 411.306366
269.364197 -411.490784 -269.364197 412.301910
270.392059 -413.616974 -270.392059 415.448792
271.420013 -410.340637 -271.420013 410.423370
272.448059 -410.921417 -272.448059 412.552032
273.476196 -407.601654 -273.476196 408.863403
274.504456 -406.657288 -274.504456 412.330566
275.532806 -413.061310 -275.532806 415.247406
276.561249 -413.055847 -276.561249 413.358307
277.589813 -410.008789 -277.589813 414.481903
278.618439 -409.769836 -278.618439 413.657806
279.647186 -406.879272 -279.647186 413.742493
280.676056 -405.442322 -280.676056 413.882111
281.704987 -407.745056 -281.704987 412.810913
282.734039 -410.676117 -282.734039 420.333588
283.763214 -403.106384 -283.763214 411.423676
284.792450 -404.929199 -284.792450 414.155518
285.821808 -409.698090 -285.821808 414.303162
286.851257 -409.369751 -286.851257 416.502167
287.880798 -413.208344 -287.880798 419.108887
288.910461 -416.888123 -288.910461 419.141754
289.940186 -414.134155 -289.940186 419.616211
290.970062 -418.805908 -290.970062 423.134644
292.000000 -417.277466 -292.000000 422.927490
293.030060 -420.249359 -293.030060 429.173981
294.060211 -426.760193 -294.060211 435.282532
295.090454 -424.004150 -295.090454 435.483215
296.120789 -424.583679 -296.120789 439.525238
297.151245 -432.979523 -297.151245 446.579895
298.181793 -426.893890 -298.181793 442.099274
299.212463 -426.130157 -299.212463 446.940796
300.243195 -428.258240 -300.243195 449.710052
301.274048 -423.846710 -301.274048 450.659515
302.304993 -423.555450 -302.304993 450.022644
303.336060 -427.516144 -303.336060 452.860992
304.367188 -424.677155 -304.367188 449.833252
305.398438 -429.692108 -305.398438 456.121490
306.429810 -430.998108 -306.429810 454.723999
307.461243 -425.875244 -307.461243 449.409302
308.492798 -423.858093 -308.492798 445.809143
309.524445 -432.429993 -309.524445 452.463013
310.556213 -433.067719 -310.556213 453.110840
311.588043 -428.394135 -311.588043 455.076569
312.619995 -436.250519 -312.619995 455.874481
313.652039 -431.558624 -313.652039 458.009827
314.684204 -434.506653 -314.684204 459.289825
315.716461 -429.180145 -315.716461 457.221771
316.748810 -434.563507 -316.748810 461.355286
317.781250 -437.832581 -317.781250 465.382660
318.813812 -436.291534 -318.813812 465.854797
319.846436 -442.769806 -319.846436 468.329285
320.879211 -439.570312 -320.879211 469.207458
321.912048 -445.099304 -321.912048 467.858704
322.945007 -450.278442 -322.945007 471.217072
323.978058 -451.769043 -323.978058 472.622528
325.011200 -445.676270 -325.011200 470.830688
326.044464 -443.418213 -326.044464 468.415100
327.077789 -442.466339 -327.077789 474.888153
328.111237 -439.122711 -328.111237 473.202637
329.144806 -442.232788 -329.144806 475.945221
330.178436 -440.847382 -330.178436 475.858124
331.212189 -443.248718 -331.212189 477.302429
332.246063 -444.228973 -332.246063 478.581451
333.279999 -442.860016 -333.279999 476.830414
334.314056 -439.586182 -334.314056 475.379700
335.348206 -444.601379 -335.348206 477.154358
336.382446 -444.479309 -336.382446 474.950012
337.416809 -445.097534 -337.416809 475.159912
338.451263 -451.335968 -338.451263 477.527374
339.485809 -448.902679 -339.485809 478.223999
340.520447 -446.268158 -340.520447 473.670776
341.555206 -450.386230 -341.555206 474.396057
342.590057 -442.865082 -342.590057 472.068085
343.625000 -442.668060 -343.625000 472.724701
344.660065 -441.343140 -344.660065 466.750031
345.695190 -437.302002 -345.695190 465.370239
346.730438 -438.980865 -346.730438 465.108643
347.765808 -445.989746 -347.765808 470.091461
348.801239 -439.685669 -348.801239 467.406799
349.836792 -440.922607 -349.836792 465.248627
350.872437 -442.656311 -350.872437 463.310364
351.908203 -445.617462 -351.908203 466.353210
352.944061 -442.808899 -352.944061 464.036469
353.980011 -444.048889 -353.980011 464.095276
355.016052 -436.405457 -355.016052 464.585144
356.052185 -434.838837 -356.052185 460.201385
357.088440 -441.500458 -357.088440 458.761444
358.124786 -441.276978 -358.124786 464.847015
359.161255 -437.402008 -359.161255 461.006653
360.197815 -444.187622 -360.197815 462.296844
361.234436 -441.253021 -361.234436 465.636292
362.271210 -438.572815 -362.271210 457.166382
363.308044 -442.883331 -363.308044 457.897064
364.345001 -433.020569 -364.345001 447.743256
365.382050 -433.427338 -365.382050 449.543640
366.419189 -433.295258 -366.419189 447.283783
367.456451 -428.935883 -367.456451 445.752441
368.493805 -428.643524 -368.493805 444.098755
369.531250 -431.547119 -369.531250 445.954254
370.568787 -431.664124 -370.568787 440.314880
371.606445 -432.604065 -371.606445 440.920471
372.644196 -431.996307 -372.644196 448.448669
373.682037 -431.123413 -373.682037 443.813721
374.720001 -438.078552 -374.720001 445.871857
375.758057 -440.215424 -375.758057 447.861023
376.796204 -438.815674 -376.796204 448.718445
377.834442 -442.164764 -377.834442 453.323395
378.872803 -441.385468 -378.872803 450.931519
379.911255 -444.781372 -379.911255 455.254700
380.949799 -453.180481 -380.949799 456.646759
381.988464 -449.210205 -381.988464 449.568512
383.027191 -453.437256 -383.027191 458.602112
384.066040 -449.115540 -384.066040 453.064697
385.105011 -451.891357 -385.105011 453.065216
386.144043 -449.051575 -386.144043 454.927307
387.183197 -457.646362 -387.183197 453.179749
388.222443 -458.591248 -388.222443 455.591980
389.261810 -461.531555 -389.261810 460.082977
390.301239 -465.621399 -390.301239 462.298889
391.340790 -466.154358 -391.340790 467.743561
392.380463 -467.644257 -392.380463 468.230347
393.420197 -469.910919 -393.420197 467.448700
394.460052 -466.986420 -394.460052 468.998291
395.500000 -467.263611 -395.500000 470.510254
396.540039 -470.475708 -396.540039 470.274811
397.580200 -465.328369 -397.580200 474.453491
398.620453 -460.058044 -398.620453 469.923767
399.660797 -468.048737 -399.660797 466.436951
400.701263 -467.173798 -400.701263 464.735962
401.741791 -469.944397 -401.741791 463.707428
402.782440 -468.142639 -402.782440 465.821350
403.823212 -464.883881 -403.823212 461.805359
404.864044 -468.143097 -404.864044 456.521912
405.904999 -464.481018 -405.904999 458.590393
406.946045 -469.330414 -406.946045 461.270325
407.987213 -470.380432 -407.987213 463.320435
409.028442 -466.622101 -409.028442 465.602509
410.069794 -470.471588 -410.069794 464.212921
411.111237 -469.262817 -411.111237 458.644440
412.152802 -462.370911 -412.152802 461.543640
413.194458 -466.220642 -413.194458 459.627014
414.236206 -471.753723 -414.236206 462.791138
415.278046 -470.161255 -415.278046 463.901764
416.320007 -475.508942 -416.320007 461.677185
417.362061 -472.848236 -417.362061 462.977173
418.404205 -474.438293 -418.404205 465.972046
419.446442 -472.945557 -419.446442 461.560699
420.488800 -473.946564 -420.488800 463.449097
421.531250 -473.304504 -421.531250 467.267578
422.573792 -470.708954 -422.573792 462.212341
423.616455 -471.166229 -423.616455 464.033325
424.659210 -473.562683 -424.659210 467.262878
425.702057 -479.284332 -425.702057 465.657562
426.744995 -479.716614 -426.744995 470.852173
427.788055 -485.025635 -427.788055 472.412476
428.831207 -478.671234 -428.831207 468.777252
429.874451 -482.824646 -429.874451 475.781372
430.917786 -489.506439 -430.917786 475.053680
431.961243 -489.231506 -431.961243 474.156372
433.004791 -495.100861 -433.004791 475.934753
434.048462 -498.362183 -434.048462 471.895691
435.092194 -493.787811 -435.092194 470.155670
436.136047 -501.032562 -436.136047 475.619873
437.179993 -506.213867 -437.179993 478.027283
438.224060 -506.599670 -438.224060 482.873962
439.268188 -511.765869 -439.268188 481.900085
440.312439 -512.629395 -440.312439 485.896637
441.356812 -515.076904 -441.356812 492.521729
442.401245 -516.049683 -442.401245 494.318695
443.445801 -518.137817 -443.445801 494.964417
444.490448 -524.849854 -444.490448 505.983917
445.535187 -525.844360 -445.535187 506.606659
446.580048 -525.710510 -446.580048 507.319031
447.625000 -536.734131 -447.625000 521.302368
448.670044 -533.210144 -448.670044 517.305359
449.715210 -536.191101 -449.715210 528.506653
450.760437 -539.054932 -450.760437 529.236572
451.805786 -537.542603 -451.805786 528.013550
452.851257 -541.941528 -452.851257 531.698914
453.896790 -545.970764 -453.896790 532.331848
454.942444 -537.770813 -454.942444 529.718750
455.988190 -542.780273 -455.988190 533.377563
457.034058 -535.519531 -457.034058 534.224792
458.079987 -540.262390 -458.079987 535.566223
459.126038 -536.367065 -459.126038 532.532227
460.172211 -534.366882 -460.172211 532.879272
461.218445 -544.795410 -461.218445 537.145752
462.264801 -539.141846 -462.264801 536.025085
463.311249 -544.040527 -463.311249 542.544373
464.357788 -546.090332 -464.357788 541.096924
465.404449 -548.596924 -465.404449 549.350769
466.451202 -544.249023 -466.451202 545.934387
467.498047 -549.893738 -467.498047 554.284668
468.545013 -557.177490 -468.545013 558.623718
469.592041 -552.757019 -469.592041 557.555115
470.639191 -561.227295 -470.639191 567.384949
471.686462 -565.347473 -471.686462 565.035522
472.733795 -565.139282 -472.733795 570.982666
473.781250 -570.901123 -473.781250 573.844604
474.828796 -567.403625 -474.828796 569.588928
475.876465 -569.559021 -475.876465 570.541504
476.924194 -576.749084 -476.924194 573.702026
477.972046 -574.096924 -477.972046 574.427612
479.019989 -582.345886 -479.019989 574.356934
480.068054 -576.205750 -480.068054 580.298828
481.116211 -571.992065 -481.116211 570.124268
482.164459 -577.966614 -482.164459 570.031799
483.212799 -575.440308 -483.212799 569.758606
484.261261 -577.068481 -484.261261 564.192017
485.309814 -572.477356 -485.309814 566.306641
486.358459 -577.847473 -486.358459 568.992554
487.407196 -572.820374 -487.407196 562.611816
488.456055 -578.842529 -488.456055 567.748718
489.505005 -579.730896 -489.505005 570.352905
490.554047 -578.727234 -490.554047 575.058411
491.603210 -585.433777 -491.603210 575.098022
492.652435 -578.729858 -492.652435 574.697876
493.701813 -588.149170 -493.701813 581.138794
494.751251 -582.107422 -494.751251 575.513916
495.800812 -589.439026 -495.800812 585.616394
496.850464 -588.952637 -496.850464 586.053955
497.900208 -585.490967 -497.900208 586.148926
498.950043 -581.003296 -498.950043 581.602417
500.000000 -581.407288 -500.000000 586.233582
