# Supplementary material for: Spontaneous time-reversal symmetry breaking in twisted double bilayer graphene
Source: Nat Commun. 2022 Oct 29;13:6468. doi: 10.1038/s41467-022-34192-x (PMC9617879; doi:10.1038/s41467-022-34192-x)
Supplement: Supplementary file 2 — Source Data [file 41467_2022_34192_MOESM2_ESM.zip › Source_Data/Figure3/fig3b/fig3b.txt]

500.000000 3181.469971 -500.000000 3181.000000
499.000000 3179.090088 -499.000000 3181.469971
498.000000 3178.610107 -498.000000 3180.040039
497.000000 3176.700195 -497.000000 3180.520020
496.000000 3180.040039 -496.000000 3179.090088
495.000000 3180.520020 -495.000000 3181.469971
494.000000 3177.179932 -494.000000 3177.660156
493.000000 3178.610107 -493.000000 3180.040039
492.000000 3179.570068 -492.000000 3182.429932
491.000000 3173.369873 -491.000000 3178.610107
490.000000 3175.750000 -490.000000 3177.660156
489.000000 3179.090088 -489.000000 3178.129883
488.000000 3176.700195 -488.000000 3179.090088
487.000000 3173.369873 -487.000000 3178.129883
486.000000 3169.550049 -486.000000 3176.229980
485.000000 3171.459961 -485.000000 3178.129883
484.000000 3167.170166 -484.000000 3180.040039
483.000000 3166.689941 -483.000000 3178.610107
482.000000 3168.599854 -482.000000 3173.369873
481.000000 3167.170166 -481.000000 3176.700195
480.000000 3165.739990 -480.000000 3174.320068
479.000000 3166.209961 -479.000000 3173.840088
478.000000 3166.689941 -478.000000 3175.750000
477.000000 3165.739990 -477.000000 3174.320068
476.000000 3163.350098 -476.000000 3172.409912
475.000000 3161.919922 -475.000000 3171.940186
474.000000 3162.400146 -474.000000 3170.030029
473.000000 3159.059814 -473.000000 3170.030029
472.000000 3157.630127 -472.000000 3169.550049
471.000000 3159.059814 -471.000000 3171.459961
470.000000 3156.679932 -470.000000 3170.510010
469.000000 3155.719971 -469.000000 3170.030029
468.000000 3153.820068 -468.000000 3168.120117
467.000000 3154.770020 -467.000000 3167.170166
466.000000 3153.339844 -466.000000 3169.070068
465.000000 3152.389893 -465.000000 3168.599854
464.000000 3151.429932 -464.000000 3167.639893
463.000000 3150.949951 -463.000000 3166.209961
462.000000 3150.479980 -462.000000 3166.689941
461.000000 3149.520020 -461.000000 3162.879883
460.000000 3145.710205 -460.000000 3162.400146
459.000000 3145.710205 -459.000000 3160.010010
458.000000 3147.139893 -458.000000 3162.400146
457.000000 3143.800049 -457.000000 3160.010010
456.000000 3143.800049 -456.000000 3161.449951
455.000000 3143.330078 -455.000000 3161.449951
454.000000 3140.459961 -454.000000 3161.449951
453.000000 3139.030029 -453.000000 3157.149902
452.000000 3139.989990 -452.000000 3155.719971
451.000000 3139.510010 -451.000000 3156.679932
450.000000 3137.599854 -450.000000 3154.289795
449.000000 3134.739990 -449.000000 3153.339844
448.000000 3133.790039 -448.000000 3153.820068
447.000000 3132.360107 -447.000000 3152.389893
446.000000 3132.839844 -446.000000 3150.949951
445.000000 3129.500000 -445.000000 3150.000000
444.000000 3130.449951 -444.000000 3151.909912
443.000000 3129.969971 -443.000000 3150.000000
442.000000 3128.069824 -442.000000 3148.570068
441.000000 3124.250000 -441.000000 3148.090088
440.000000 3125.209961 -440.000000 3144.760010
439.000000 3124.250000 -439.000000 3146.189941
438.000000 3122.339844 -438.000000 3143.330078
437.000000 3120.439941 -437.000000 3141.890137
436.000000 3120.909912 -436.000000 3141.419922
435.000000 3120.439941 -435.000000 3139.510010
434.000000 3118.050049 -434.000000 3139.030029
433.000000 3120.439941 -433.000000 3140.459961
432.000000 3120.439941 -432.000000 3139.030029
431.000000 3118.050049 -431.000000 3138.560059
430.000000 3115.670166 -430.000000 3134.270020
429.000000 3117.100098 -429.000000 3133.310059
428.000000 3114.239990 -428.000000 3132.360107
427.000000 3111.379883 -427.000000 3131.400146
426.000000 3109.950195 -426.000000 3134.270020
425.000000 3113.760010 -425.000000 3135.219971
424.000000 3109.950195 -424.000000 3128.540039
423.000000 3104.699951 -423.000000 3127.590088
422.000000 3105.180176 -422.000000 3125.679932
421.000000 3106.130127 -421.000000 3124.729980
420.000000 3102.790039 -420.000000 3123.299805
419.000000 3099.929932 -419.000000 3126.640137
418.000000 3100.410156 -418.000000 3122.339844
417.000000 3099.459961 -417.000000 3123.780029
416.000000 3096.119873 -416.000000 3119.010010
415.000000 3094.209961 -415.000000 3118.050049
414.000000 3094.689941 -414.000000 3114.720215
413.000000 3092.299805 -413.000000 3113.280029
412.000000 3091.349854 -412.000000 3114.720215
411.000000 3090.399902 -411.000000 3113.760010
410.000000 3088.010010 -410.000000 3111.379883
409.000000 3086.100098 -409.000000 3110.900146
408.000000 3080.860107 -408.000000 3108.520020
407.000000 3079.910156 -407.000000 3108.040039
406.000000 3081.810059 -406.000000 3109.469971
405.000000 3075.140137 -405.000000 3107.090088
404.000000 3076.090088 -404.000000 3104.699951
403.000000 3077.050049 -403.000000 3103.750000
402.000000 3073.229980 -402.000000 3101.839844
401.000000 3072.750000 -401.000000 3099.929932
400.000000 3067.989990 -400.000000 3099.459961
399.000000 3067.510010 -399.000000 3098.500000
398.000000 3066.079834 -398.000000 3094.689941
397.000000 3067.030029 -397.000000 3096.119873
396.000000 3063.689941 -396.000000 3094.689941
395.000000 3064.169922 -395.000000 3090.870117
394.000000 3062.739990 -394.000000 3089.439941
393.000000 3059.399902 -393.000000 3088.489990
392.000000 3060.359863 -392.000000 3088.969971
391.000000 3057.489990 -391.000000 3087.060059
390.000000 3054.630127 -390.000000 3086.100098
389.000000 3052.250000 -389.000000 3086.100098
388.000000 3052.730225 -388.000000 3083.239990
387.000000 3050.820068 -387.000000 3081.810059
386.000000 3049.389893 -386.000000 3081.810059
385.000000 3048.910156 -385.000000 3079.429932
384.000000 3048.429932 -384.000000 3076.090088
383.000000 3046.050049 -383.000000 3074.659912
382.000000 3045.100098 -382.000000 3074.180176
381.000000 3044.619873 -381.000000 3073.229980
380.000000 3040.810059 -380.000000 3072.280029
379.000000 3041.760010 -379.000000 3072.750000
378.000000 3038.899902 -378.000000 3071.800049
377.000000 3040.810059 -377.000000 3069.420166
376.000000 3039.849854 -376.000000 3068.459961
375.000000 3037.469971 -375.000000 3069.420166
374.000000 3037.939941 -374.000000 3065.119873
373.000000 3037.469971 -373.000000 3064.650146
372.000000 3036.989990 -372.000000 3068.459961
371.000000 3032.219971 -371.000000 3062.739990
370.000000 3031.750000 -370.000000 3061.309814
369.000000 3029.359863 -369.000000 3061.790039
368.000000 3030.319824 -368.000000 3057.969971
367.000000 3026.020020 -367.000000 3059.399902
366.000000 3026.979980 -366.000000 3058.449951
365.000000 3026.020020 -365.000000 3058.449951
364.000000 3025.550049 -364.000000 3058.449951
363.000000 3022.690186 -363.000000 3055.590088
362.000000 3021.730225 -362.000000 3056.060059
361.000000 3022.209961 -361.000000 3053.680176
360.000000 3019.350098 -360.000000 3055.590088
359.000000 3018.389893 -359.000000 3049.389893
358.000000 3018.389893 -358.000000 3050.820068
357.000000 3018.389893 -357.000000 3050.340088
356.000000 3013.629883 -356.000000 3050.820068
355.000000 3013.150146 -355.000000 3049.389893
354.000000 3012.669922 -354.000000 3049.389893
353.000000 3015.060059 -353.000000 3048.429932
352.000000 3011.719971 -352.000000 3047.479980
351.000000 3012.669922 -351.000000 3044.140137
350.000000 3010.760010 -350.000000 3044.140137
349.000000 3010.290039 -349.000000 3044.619873
348.000000 3008.380127 -348.000000 3041.280029
347.000000 3008.380127 -347.000000 3040.810059
346.000000 3009.810059 -346.000000 3041.280029
345.000000 3007.429932 -345.000000 3038.420166
344.000000 3002.660156 -344.000000 3037.939941
343.000000 3004.089844 -343.000000 3038.420166
342.000000 3005.040039 -342.000000 3037.939941
341.000000 3004.570068 -341.000000 3035.079834
340.000000 3004.089844 -340.000000 3034.129883
339.000000 3002.660156 -339.000000 3034.129883
338.000000 3001.229980 -338.000000 3034.129883
337.000000 3001.229980 -337.000000 3032.699951
336.000000 2998.369873 -336.000000 3032.699951
335.000000 2997.890137 -335.000000 3032.699951
334.000000 2998.840088 -334.000000 3031.270020
333.000000 2998.840088 -333.000000 3030.790039
332.000000 2997.409912 -332.000000 3029.359863
331.000000 2997.890137 -331.000000 3029.359863
330.000000 2993.600098 -330.000000 3028.409912
329.000000 2992.640137 -329.000000 3026.500000
328.000000 2991.690186 -328.000000 3025.550049
327.000000 2991.690186 -327.000000 3025.550049
326.000000 2992.169922 -326.000000 3024.119873
325.000000 2990.739990 -325.000000 3021.730225
324.000000 2991.209961 -324.000000 3022.690186
323.000000 2993.120117 -323.000000 3023.640137
322.000000 2992.640137 -322.000000 3021.730225
321.000000 2987.399902 -321.000000 3018.870117
320.000000 2988.350098 -320.000000 3018.389893
319.000000 2987.399902 -319.000000 3020.780029
318.000000 2986.920166 -318.000000 3018.870117
317.000000 2986.449951 -317.000000 3017.439941
316.000000 2985.020020 -316.000000 3018.389893
315.000000 2985.969971 -315.000000 3017.439941
314.000000 2983.110107 -314.000000 3016.010010
313.000000 2982.629883 -313.000000 3015.060059
312.000000 2982.629883 -312.000000 3016.960205
311.000000 2982.629883 -311.000000 3014.580078
310.000000 2984.060059 -310.000000 3012.199951
309.000000 2984.540039 -309.000000 3014.100098
308.000000 2985.020020 -308.000000 3014.580078
307.000000 2984.060059 -307.000000 3012.669922
306.000000 2981.200195 -306.000000 3010.760010
305.000000 2980.719971 -305.000000 3010.760010
304.000000 2983.589844 -304.000000 3007.899902
303.000000 2981.200195 -303.000000 3006.469971
302.000000 2980.719971 -302.000000 3006.469971
301.000000 2978.819824 -301.000000 3006.000000
300.000000 2981.200195 -300.000000 3003.139893
299.000000 2975.479980 -299.000000 3002.179932
298.000000 2976.430176 -298.000000 3005.520020
297.000000 2978.819824 -297.000000 3004.089844
296.000000 2976.430176 -296.000000 3002.660156
295.000000 2975.479980 -295.000000 3000.750000
294.000000 2974.049805 -294.000000 3004.089844
293.000000 2974.049805 -293.000000 2999.800049
292.000000 2975.479980 -292.000000 2999.800049
291.000000 2975.000000 -291.000000 3000.750000
290.000000 2970.709961 -290.000000 3000.750000
289.000000 2972.139893 -289.000000 2999.319824
288.000000 2972.139893 -288.000000 2999.319824
287.000000 2971.189941 -287.000000 2998.840088
286.000000 2973.089844 -286.000000 2998.369873
285.000000 2967.850098 -285.000000 2996.459961
284.000000 2969.760010 -284.000000 2996.459961
283.000000 2968.800049 -283.000000 2994.549805
282.000000 2968.800049 -282.000000 2995.030029
281.000000 2967.369873 -281.000000 2995.979980
280.000000 2967.369873 -280.000000 2992.640137
279.000000 2967.850098 -279.000000 2993.120117
278.000000 2966.419922 -278.000000 2990.739990
277.000000 2966.419922 -277.000000 2991.690186
276.000000 2963.080078 -276.000000 2992.169922
275.000000 2963.559814 -275.000000 2989.310059
274.000000 2963.559814 -274.000000 2988.350098
273.000000 2964.030029 -273.000000 2986.920166
272.000000 2960.700195 -272.000000 2989.780029
271.000000 2960.700195 -271.000000 2988.350098
270.000000 2963.080078 -270.000000 2986.920166
269.000000 2961.169922 -269.000000 2987.399902
268.000000 2960.219971 -268.000000 2984.060059
267.000000 2959.270020 -267.000000 2981.679932
266.000000 2958.790039 -266.000000 2981.679932
265.000000 2958.790039 -265.000000 2985.020020
264.000000 2959.270020 -264.000000 2981.200195
263.000000 2958.790039 -263.000000 2981.200195
262.000000 2955.449951 -262.000000 2980.250000
261.000000 2954.020020 -261.000000 2980.250000
260.000000 2956.880127 -260.000000 2976.909912
259.000000 2957.359863 -259.000000 2977.859863
258.000000 2956.880127 -258.000000 2974.530029
257.000000 2954.020020 -257.000000 2977.390137
256.000000 2953.540039 -256.000000 2976.430176
255.000000 2954.020020 -255.000000 2975.000000
254.000000 2954.500000 -254.000000 2975.000000
253.000000 2952.589844 -253.000000 2973.089844
252.000000 2952.110107 -252.000000 2970.709961
251.000000 2953.070068 -251.000000 2971.660156
250.000000 2953.070068 -250.000000 2970.709961
249.000000 2950.679932 -249.000000 2970.709961
248.000000 2951.160156 -248.000000 2970.229980
247.000000 2949.729980 -247.000000 2969.279785
246.000000 2948.780029 -246.000000 2969.760010
245.000000 2946.869873 -245.000000 2969.760010
244.000000 2947.819824 -244.000000 2965.939941
243.000000 2947.350098 -243.000000 2968.800049
242.000000 2944.959961 -242.000000 2965.469971
241.000000 2945.439941 -241.000000 2964.989990
240.000000 2947.350098 -240.000000 2965.469971
239.000000 2946.390137 -239.000000 2966.419922
238.000000 2942.099854 -238.000000 2965.469971
237.000000 2941.149902 -237.000000 2962.129883
236.000000 2946.390137 -236.000000 2961.169922
235.000000 2943.050049 -235.000000 2964.989990
234.000000 2943.050049 -234.000000 2964.030029
233.000000 2942.580078 -233.000000 2963.080078
232.000000 2939.719971 -232.000000 2960.700195
231.000000 2940.669922 -231.000000 2959.740234
230.000000 2940.189941 -230.000000 2958.310059
229.000000 2936.379883 -229.000000 2960.219971
228.000000 2940.189941 -228.000000 2958.310059
227.000000 2936.379883 -227.000000 2956.880127
226.000000 2935.899902 -226.000000 2957.840088
225.000000 2936.379883 -225.000000 2957.359863
224.000000 2934.949951 -224.000000 2958.310059
223.000000 2934.469971 -223.000000 2956.880127
222.000000 2932.090088 -222.000000 2956.409912
221.000000 2934.469971 -221.000000 2955.449951
220.000000 2933.040039 -220.000000 2952.110107
219.000000 2930.659912 -219.000000 2950.209961
218.000000 2931.129883 -218.000000 2950.209961
217.000000 2931.129883 -217.000000 2952.110107
216.000000 2929.229980 -216.000000 2950.679932
215.000000 2929.229980 -215.000000 2951.639893
214.000000 2928.750000 -214.000000 2948.780029
213.000000 2929.229980 -213.000000 2949.250000
212.000000 2928.270020 -212.000000 2949.250000
211.000000 2925.409912 -211.000000 2948.780029
210.000000 2925.409912 -210.000000 2948.780029
209.000000 2927.320068 -209.000000 2947.350098
208.000000 2927.800049 -208.000000 2946.869873
207.000000 2924.930176 -207.000000 2947.819824
206.000000 2924.459961 -206.000000 2947.819824
205.000000 2923.979980 -205.000000 2942.580078
204.000000 2922.070068 -204.000000 2945.439941
203.000000 2922.550049 -203.000000 2943.050049
202.000000 2923.979980 -202.000000 2942.580078
201.000000 2923.500000 -201.000000 2941.149902
200.000000 2919.689941 -200.000000 2941.149902
199.000000 2919.689941 -199.000000 2941.620117
198.000000 2922.070068 -198.000000 2940.669922
197.000000 2919.209961 -197.000000 2938.289795
196.000000 2918.260010 -196.000000 2938.289795
195.000000 2917.780029 -195.000000 2936.850098
194.000000 2918.260010 -194.000000 2935.419922
193.000000 2916.350098 -193.000000 2936.850098
192.000000 2915.400146 -192.000000 2936.379883
191.000000 2916.829834 -191.000000 2935.419922
190.000000 2918.260010 -190.000000 2933.989990
189.000000 2915.869873 -189.000000 2934.949951
188.000000 2915.400146 -188.000000 2934.469971
187.000000 2915.869873 -187.000000 2933.040039
186.000000 2911.580078 -186.000000 2932.090088
185.000000 2912.059814 -185.000000 2932.090088
184.000000 2913.969971 -184.000000 2934.469971
183.000000 2913.969971 -183.000000 2930.179932
182.000000 2913.489990 -182.000000 2928.270020
181.000000 2913.010010 -181.000000 2929.699951
180.000000 2913.489990 -180.000000 2929.229980
179.000000 2913.969971 -179.000000 2926.840088
178.000000 2913.010010 -178.000000 2929.229980
177.000000 2911.580078 -177.000000 2928.270020
176.000000 2910.149902 -176.000000 2927.320068
175.000000 2908.239990 -175.000000 2927.320068
174.000000 2907.770020 -174.000000 2924.930176
173.000000 2910.149902 -173.000000 2924.459961
172.000000 2908.719971 -172.000000 2925.409912
171.000000 2907.770020 -171.000000 2925.409912
170.000000 2905.860107 -170.000000 2924.930176
169.000000 2906.810059 -169.000000 2924.930176
168.000000 2906.810059 -168.000000 2924.459961
167.000000 2907.770020 -167.000000 2924.459961
166.000000 2907.289795 -166.000000 2922.070068
165.000000 2906.810059 -165.000000 2923.030029
164.000000 2906.810059 -164.000000 2921.120117
163.000000 2904.909912 -163.000000 2921.120117
162.000000 2906.810059 -162.000000 2922.070068
161.000000 2907.770020 -161.000000 2919.689941
160.000000 2905.379883 -160.000000 2918.739990
159.000000 2904.909912 -159.000000 2919.689941
158.000000 2904.909912 -158.000000 2919.689941
157.000000 2904.909912 -157.000000 2918.739990
156.000000 2904.429932 -156.000000 2919.689941
155.000000 2900.619873 -155.000000 2919.689941
154.000000 2902.519775 -154.000000 2919.689941
153.000000 2903.949951 -153.000000 2918.739990
152.000000 2903.479980 -152.000000 2919.209961
151.000000 2902.519775 -151.000000 2919.209961
150.000000 2904.429932 -150.000000 2918.739990
149.000000 2902.050049 -149.000000 2918.260010
148.000000 2902.519775 -148.000000 2917.300049
147.000000 2903.949951 -147.000000 2917.300049
146.000000 2903.949951 -146.000000 2917.780029
145.000000 2902.050049 -145.000000 2917.780029
144.000000 2901.569824 -144.000000 2917.780029
143.000000 2902.050049 -143.000000 2914.439941
142.000000 2902.519775 -142.000000 2915.400146
141.000000 2903.949951 -141.000000 2913.969971
140.000000 2902.519775 -140.000000 2915.400146
139.000000 2902.050049 -139.000000 2913.489990
138.000000 2903.479980 -138.000000 2916.350098
137.000000 2902.050049 -137.000000 2915.400146
136.000000 2902.050049 -136.000000 2915.869873
135.000000 2902.519775 -135.000000 2913.489990
134.000000 2903.479980 -134.000000 2914.439941
133.000000 2902.050049 -133.000000 2914.439941
132.000000 2905.379883 -132.000000 2914.439941
131.000000 2904.429932 -131.000000 2917.780029
130.000000 2903.000000 -130.000000 2916.350098
129.000000 2903.000000 -129.000000 2915.400146
128.000000 2904.429932 -128.000000 2914.919922
127.000000 2904.429932 -127.000000 2915.400146
126.000000 2902.050049 -126.000000 2913.969971
125.000000 2904.429932 -125.000000 2915.400146
124.000000 2904.429932 -124.000000 2913.489990
123.000000 2903.949951 -123.000000 2916.350098
122.000000 2903.479980 -122.000000 2913.489990
121.000000 2903.949951 -121.000000 2913.010010
120.000000 2904.909912 -120.000000 2916.350098
119.000000 2904.909912 -119.000000 2916.350098
118.000000 2903.000000 -118.000000 2918.260010
117.000000 2905.860107 -117.000000 2918.739990
116.000000 2906.339844 -116.000000 2915.400146
115.000000 2905.860107 -115.000000 2917.780029
114.000000 2908.239990 -114.000000 2916.350098
113.000000 2913.969971 -113.000000 2917.300049
112.000000 2916.350098 -112.000000 2918.260010
111.000000 2914.919922 -111.000000 2918.739990
110.000000 2915.869873 -110.000000 2919.689941
109.000000 2914.439941 -109.000000 2920.170166
108.000000 2917.300049 -108.000000 2917.780029
107.000000 2916.350098 -107.000000 2920.639893
106.000000 2915.400146 -106.000000 2918.739990
105.000000 2916.829834 -105.000000 2918.260010
104.000000 2915.869873 -104.000000 2919.689941
103.000000 2916.350098 -103.000000 2919.689941
102.000000 2916.350098 -102.000000 2921.599854
101.000000 2916.829834 -101.000000 2920.639893
100.000000 2918.260010 -100.000000 2921.599854
99.000000 2920.170166 -99.000000 2922.070068
98.000000 2919.209961 -98.000000 2923.030029
97.000000 2920.170166 -97.000000 2923.500000
96.000000 2923.030029 -96.000000 2924.459961
95.000000 2922.550049 -95.000000 2926.359863
94.000000 2922.550049 -94.000000 2924.459961
93.000000 2921.599854 -93.000000 2927.800049
92.000000 2922.070068 -92.000000 2927.800049
91.000000 2924.459961 -91.000000 2926.840088
90.000000 2924.459961 -90.000000 2926.840088
89.000000 2924.459961 -89.000000 2931.609863
88.000000 2925.409912 -88.000000 2930.179932
87.000000 2928.750000 -87.000000 2927.320068
86.000000 2927.320068 -86.000000 2926.840088
85.000000 2928.750000 -85.000000 2932.090088
84.000000 2930.179932 -84.000000 2932.559814
83.000000 2928.750000 -83.000000 2932.090088
82.000000 2932.559814 -82.000000 2934.949951
81.000000 2933.989990 -81.000000 2934.949951
80.000000 2934.469971 -80.000000 2935.419922
79.000000 2934.949951 -79.000000 2935.419922
78.000000 2936.379883 -78.000000 2934.469971
77.000000 2937.329834 -77.000000 2940.669922
76.000000 2937.810059 -76.000000 2940.189941
75.000000 2939.719971 -75.000000 2941.149902
74.000000 2941.149902 -74.000000 2940.669922
73.000000 2941.620117 -73.000000 2942.099854
72.000000 2943.530029 -72.000000 2945.439941
71.000000 2943.530029 -71.000000 2945.439941
70.000000 2945.439941 -70.000000 2946.390137
69.000000 2945.909912 -69.000000 2946.390137
68.000000 2945.439941 -68.000000 2949.729980
67.000000 2950.209961 -67.000000 2951.639893
66.000000 2949.729980 -66.000000 2952.110107
65.000000 2948.780029 -65.000000 2953.540039
64.000000 2953.070068 -64.000000 2954.500000
63.000000 2953.070068 -63.000000 2957.840088
62.000000 2955.930176 -62.000000 2959.270020
61.000000 2956.880127 -61.000000 2962.129883
60.000000 2959.270020 -60.000000 2961.650146
59.000000 2962.129883 -59.000000 2964.030029
58.000000 2962.599854 -58.000000 2965.469971
57.000000 2964.030029 -57.000000 2964.989990
56.000000 2968.800049 -56.000000 2971.660156
55.000000 2969.279785 -55.000000 2970.709961
54.000000 2968.800049 -54.000000 2972.620117
53.000000 2972.139893 -53.000000 2975.479980
52.000000 2977.859863 -52.000000 2978.340088
51.000000 2976.430176 -51.000000 2980.719971
50.000000 2978.819824 -50.000000 2981.679932
49.000000 2980.719971 -49.000000 2985.020020
48.000000 2981.679932 -48.000000 2988.350098
47.000000 2984.060059 -47.000000 2989.780029
46.000000 2986.920166 -46.000000 2991.690186
45.000000 2988.830078 -45.000000 2992.640137
44.000000 2991.690186 -44.000000 2995.509766
43.000000 2993.120117 -43.000000 2998.369873
42.000000 2994.549805 -42.000000 3001.229980
41.000000 2995.979980 -41.000000 3006.469971
40.000000 3001.699951 -40.000000 3006.949951
39.000000 3004.089844 -39.000000 3006.949951
38.000000 3006.469971 -38.000000 3014.100098
37.000000 3008.859863 -37.000000 3014.100098
36.000000 3011.719971 -36.000000 3019.350098
35.000000 3015.060059 -35.000000 3023.640137
34.000000 3017.439941 -34.000000 3025.070068
33.000000 3020.300049 -33.000000 3028.880127
32.000000 3026.020020 -32.000000 3032.699951
31.000000 3030.790039 -31.000000 3035.079834
30.000000 3035.560059 -30.000000 3039.370117
29.000000 3040.810059 -29.000000 3044.140137
28.000000 3040.330078 -28.000000 3045.100098
27.000000 3043.669922 -27.000000 3051.770020
26.000000 3049.870117 -26.000000 3056.060059
25.000000 3052.730225 -25.000000 3058.929932
24.000000 3057.020020 -24.000000 3067.030029
23.000000 3059.399902 -23.000000 3071.800049
22.000000 3067.030029 -22.000000 3073.709961
21.000000 3073.709961 -21.000000 3074.659912
20.000000 3075.140137 -20.000000 3083.720215
19.000000 3082.290039 -19.000000 3087.060059
18.000000 3086.580078 -18.000000 3093.729980
17.000000 3096.119873 -17.000000 3104.699951
16.000000 3105.659912 -16.000000 3106.130127
15.000000 3107.090088 -15.000000 3114.239990
14.000000 3115.189941 -14.000000 3123.780029
13.000000 3128.069824 -13.000000 3127.109863
12.000000 3130.929932 -12.000000 3137.130127
11.000000 3141.419922 -11.000000 3145.710205
10.000000 3153.339844 -10.000000 3147.620117
9.000000 3162.879883 -9.000000 3162.400146
8.000000 3174.800049 -8.000000 3169.070068
7.000000 3186.719971 -7.000000 3180.040039
6.000000 3191.010010 -6.000000 3198.160156
5.000000 3205.310059 -5.000000 3206.739990
4.000000 3211.040039 -4.000000 3222.000000
3.000000 3232.020020 -3.000000 3225.340088
2.000000 3240.600098 -2.000000 3238.690186
1.000000 3260.629883 -1.000000 3263.010010
0.000000 3298.770020 0.000000 3296.389893
-1.000000 3314.989990 1.000000 3400.820068
-2.000000 3377.449951 2.000000 3350.750000
-3.000000 3336.919922 3.000000 3318.320068
-4.000000 3275.410156 4.000000 3257.290039
-5.000000 3238.690186 5.000000 3227.729980
-6.000000 3232.020020 6.000000 3208.179932
-7.000000 3204.359863 7.000000 3183.379883
-8.000000 3180.040039 8.000000 3168.120117
-9.000000 3163.829834 9.000000 3155.719971
-10.000000 3151.909912 10.000000 3141.890137
-11.000000 3149.520020 11.000000 3137.130127
-12.000000 3133.310059 12.000000 3122.339844
-13.000000 3126.159912 13.000000 3118.050049
-14.000000 3110.419922 14.000000 3099.929932
-15.000000 3092.780029 15.000000 3085.149902
-16.000000 3090.399902 16.000000 3082.770020
-17.000000 3078.000000 17.000000 3071.800049
-18.000000 3065.119873 18.000000 3056.540039
-19.000000 3057.969971 19.000000 3054.159912
-20.000000 3055.110107 20.000000 3047.000000
-21.000000 3046.050049 21.000000 3042.709961
-22.000000 3043.190186 22.000000 3029.359863
-23.000000 3030.790039 23.000000 3021.730225
-24.000000 3027.449951 24.000000 3015.530029
-25.000000 3016.960205 25.000000 3010.760010
-26.000000 3014.100098 26.000000 3006.469971
-27.000000 3007.429932 27.000000 3001.229980
-28.000000 3004.089844 28.000000 2996.459961
-29.000000 2993.120117 29.000000 2994.080078
-30.000000 2992.640137 30.000000 2985.489990
-31.000000 2987.880127 31.000000 2981.200195
-32.000000 2982.629883 32.000000 2973.570068
-33.000000 2974.530029 33.000000 2969.760010
-34.000000 2970.709961 34.000000 2964.509766
-35.000000 2967.369873 35.000000 2964.509766
-36.000000 2962.129883 36.000000 2959.740234
-37.000000 2959.270020 37.000000 2954.970215
-38.000000 2955.930176 38.000000 2951.639893
-39.000000 2953.070068 39.000000 2950.679932
-40.000000 2949.729980 40.000000 2943.050049
-41.000000 2946.390137 41.000000 2945.439941
-42.000000 2943.530029 42.000000 2940.669922
-43.000000 2942.099854 43.000000 2930.659912
-44.000000 2933.040039 44.000000 2929.699951
-45.000000 2931.129883 45.000000 2927.320068
-46.000000 2931.129883 46.000000 2923.979980
-47.000000 2925.409912 47.000000 2919.689941
-48.000000 2923.030029 48.000000 2918.260010
-49.000000 2918.739990 49.000000 2918.260010
-50.000000 2916.829834 50.000000 2912.540039
-51.000000 2912.059814 51.000000 2909.679932
-52.000000 2911.580078 52.000000 2910.149902
-53.000000 2910.630127 53.000000 2906.810059
-54.000000 2905.379883 54.000000 2900.139893
-55.000000 2904.429932 55.000000 2900.139893
-56.000000 2900.619873 56.000000 2901.090088
-57.000000 2898.709961 57.000000 2896.800049
-58.000000 2897.280029 58.000000 2894.419922
-59.000000 2894.890137 59.000000 2894.890137
-60.000000 2892.989990 60.000000 2892.030029
-61.000000 2892.510010 61.000000 2890.120117
-62.000000 2891.560059 62.000000 2889.649902
-63.000000 2888.689941 63.000000 2889.649902
-64.000000 2887.260010 64.000000 2887.739990
-65.000000 2886.310059 65.000000 2883.449951
-66.000000 2885.360107 66.000000 2881.540039
-67.000000 2883.449951 67.000000 2881.069824
-68.000000 2880.590088 68.000000 2882.020020
-69.000000 2883.449951 69.000000 2878.679932
-70.000000 2882.020020 70.000000 2877.729980
-71.000000 2878.679932 71.000000 2880.109863
-72.000000 2880.109863 72.000000 2876.299805
-73.000000 2877.250000 73.000000 2873.909912
-74.000000 2876.770020 74.000000 2873.439941
-75.000000 2872.479980 75.000000 2872.959961
-76.000000 2872.959961 76.000000 2872.479980
-77.000000 2872.479980 77.000000 2872.479980
-78.000000 2873.439941 78.000000 2871.050049
-79.000000 2870.569824 79.000000 2871.050049
-80.000000 2869.619873 80.000000 2867.239990
-81.000000 2870.100098 81.000000 2867.709961
-82.000000 2868.669922 82.000000 2867.239990
-83.000000 2867.709961 83.000000 2866.760010
-84.000000 2870.100098 84.000000 2866.760010
-85.000000 2866.760010 85.000000 2866.760010
-86.000000 2866.760010 86.000000 2865.810059
-87.000000 2865.810059 87.000000 2864.379883
-88.000000 2867.709961 88.000000 2862.950195
-89.000000 2866.760010 89.000000 2863.900146
-90.000000 2866.760010 90.000000 2864.379883
-91.000000 2866.760010 91.000000 2864.379883
-92.000000 2867.239990 92.000000 2862.950195
-93.000000 2866.760010 93.000000 2862.469971
-94.000000 2866.760010 94.000000 2862.469971
-95.000000 2866.760010 95.000000 2861.040039
-96.000000 2865.810059 96.000000 2861.040039
-97.000000 2865.810059 97.000000 2860.560059
-98.000000 2865.810059 98.000000 2861.510010
-99.000000 2864.379883 99.000000 2860.080078
-100.000000 2865.810059 100.000000 2859.130127
-101.000000 2864.379883 101.000000 2863.419922
-102.000000 2865.330078 102.000000 2861.040039
-103.000000 2866.760010 103.000000 2859.609863
-104.000000 2866.760010 104.000000 2860.080078
-105.000000 2862.950195 105.000000 2860.560059
-106.000000 2864.850098 106.000000 2859.130127
-107.000000 2864.379883 107.000000 2860.080078
-108.000000 2864.850098 108.000000 2860.080078
-109.000000 2865.810059 109.000000 2860.560059
-110.000000 2864.379883 110.000000 2860.560059
-111.000000 2865.330078 111.000000 2859.130127
-112.000000 2866.760010 112.000000 2862.469971
-113.000000 2865.810059 113.000000 2859.609863
-114.000000 2865.330078 114.000000 2860.080078
-115.000000 2865.810059 115.000000 2863.419922
-116.000000 2866.280029 116.000000 2862.950195
-117.000000 2865.810059 117.000000 2863.419922
-118.000000 2866.760010 118.000000 2862.469971
-119.000000 2865.810059 119.000000 2861.510010
-120.000000 2866.760010 120.000000 2860.560059
-121.000000 2869.619873 121.000000 2860.560059
-122.000000 2870.100098 122.000000 2861.510010
-123.000000 2868.669922 123.000000 2863.900146
-124.000000 2868.189941 124.000000 2863.900146
-125.000000 2869.139893 125.000000 2864.379883
-126.000000 2870.100098 126.000000 2865.810059
-127.000000 2870.100098 127.000000 2863.419922
-128.000000 2870.569824 128.000000 2864.379883
-129.000000 2871.050049 129.000000 2862.469971
-130.000000 2871.529785 130.000000 2864.850098
-131.000000 2872.959961 131.000000 2866.760010
-132.000000 2872.479980 132.000000 2867.239990
-133.000000 2872.479980 133.000000 2867.239990
-134.000000 2872.010010 134.000000 2866.760010
-135.000000 2871.050049 135.000000 2866.280029
-136.000000 2872.010010 136.000000 2868.189941
-137.000000 2875.339844 137.000000 2869.139893
-138.000000 2872.479980 138.000000 2869.619873
-139.000000 2873.439941 139.000000 2869.139893
-140.000000 2874.389893 140.000000 2869.619873
-141.000000 2873.439941 141.000000 2869.139893
-142.000000 2875.820068 142.000000 2869.139893
-143.000000 2876.299805 143.000000 2870.100098
-144.000000 2874.870117 144.000000 2871.050049
-145.000000 2876.299805 145.000000 2871.050049
-146.000000 2877.729980 146.000000 2871.529785
-147.000000 2877.250000 147.000000 2872.479980
-148.000000 2878.679932 148.000000 2872.010010
-149.000000 2877.729980 149.000000 2876.770020
-150.000000 2877.729980 150.000000 2873.439941
-151.000000 2879.159912 151.000000 2875.339844
-152.000000 2881.540039 152.000000 2873.909912
-153.000000 2881.069824 153.000000 2876.770020
-154.000000 2881.069824 154.000000 2876.770020
-155.000000 2883.449951 155.000000 2877.250000
-156.000000 2883.929932 156.000000 2875.820068
-157.000000 2883.929932 157.000000 2876.299805
-158.000000 2884.400146 158.000000 2879.159912
-159.000000 2885.360107 159.000000 2879.159912
-160.000000 2885.360107 160.000000 2880.590088
-161.000000 2884.879883 161.000000 2880.590088
-162.000000 2883.929932 162.000000 2879.159912
-163.000000 2886.790039 163.000000 2881.540039
-164.000000 2887.260010 164.000000 2880.590088
-165.000000 2888.689941 165.000000 2882.500000
-166.000000 2887.739990 166.000000 2882.969971
-167.000000 2888.689941 167.000000 2883.929932
-168.000000 2888.689941 168.000000 2882.969971
-169.000000 2890.120117 169.000000 2883.929932
-170.000000 2890.120117 170.000000 2886.310059
-171.000000 2893.940186 171.000000 2886.310059
-172.000000 2892.030029 172.000000 2887.260010
-173.000000 2892.030029 173.000000 2886.790039
-174.000000 2894.419922 174.000000 2886.790039
-175.000000 2896.320068 175.000000 2888.219971
-176.000000 2894.419922 176.000000 2888.689941
-177.000000 2894.890137 177.000000 2889.649902
-178.000000 2895.369873 178.000000 2889.170166
-179.000000 2896.800049 179.000000 2890.599854
-180.000000 2895.369873 180.000000 2891.560059
-181.000000 2896.320068 181.000000 2893.459961
-182.000000 2898.709961 182.000000 2893.459961
-183.000000 2899.179932 183.000000 2892.030029
-184.000000 2899.659912 184.000000 2893.940186
-185.000000 2900.619873 185.000000 2893.459961
-186.000000 2900.139893 186.000000 2892.989990
-187.000000 2900.619873 187.000000 2894.890137
-188.000000 2899.659912 188.000000 2894.419922
-189.000000 2900.139893 189.000000 2894.419922
-190.000000 2903.479980 190.000000 2894.419922
-191.000000 2902.519775 191.000000 2896.320068
-192.000000 2902.519775 192.000000 2898.709961
-193.000000 2904.429932 193.000000 2899.659912
-194.000000 2903.479980 194.000000 2899.659912
-195.000000 2905.379883 195.000000 2900.139893
-196.000000 2906.339844 196.000000 2900.619873
-197.000000 2908.719971 197.000000 2903.000000
-198.000000 2910.149902 198.000000 2901.090088
-199.000000 2910.149902 199.000000 2902.050049
-200.000000 2909.679932 200.000000 2902.050049
-201.000000 2911.109863 201.000000 2901.090088
-202.000000 2912.059814 202.000000 2903.000000
-203.000000 2909.679932 203.000000 2905.379883
-204.000000 2910.149902 204.000000 2905.379883
-205.000000 2914.439941 205.000000 2903.000000
-206.000000 2915.869873 206.000000 2905.379883
-207.000000 2916.350098 207.000000 2904.909912
-208.000000 2916.350098 208.000000 2905.379883
-209.000000 2916.350098 209.000000 2906.339844
-210.000000 2918.739990 210.000000 2908.719971
-211.000000 2917.780029 211.000000 2908.719971
-212.000000 2916.350098 212.000000 2908.719971
-213.000000 2919.689941 213.000000 2907.770020
-214.000000 2919.689941 214.000000 2911.109863
-215.000000 2922.070068 215.000000 2910.630127
-216.000000 2921.120117 216.000000 2912.540039
-217.000000 2923.030029 217.000000 2912.059814
-218.000000 2922.070068 218.000000 2911.580078
-219.000000 2924.459961 219.000000 2914.919922
-220.000000 2926.359863 220.000000 2914.439941
-221.000000 2926.359863 221.000000 2915.869873
-222.000000 2925.890137 222.000000 2915.400146
-223.000000 2926.359863 223.000000 2915.869873
-224.000000 2926.840088 224.000000 2917.780029
-225.000000 2927.800049 225.000000 2918.260010
-226.000000 2925.890137 226.000000 2917.780029
-227.000000 2927.800049 227.000000 2918.260010
-228.000000 2931.129883 228.000000 2918.739990
-229.000000 2930.659912 229.000000 2922.070068
-230.000000 2934.469971 230.000000 2923.030029
-231.000000 2933.989990 231.000000 2923.500000
-232.000000 2934.469971 232.000000 2923.979980
-233.000000 2935.419922 233.000000 2923.979980
-234.000000 2937.329834 234.000000 2921.120117
-235.000000 2935.899902 235.000000 2923.030029
-236.000000 2936.379883 236.000000 2924.459961
-237.000000 2937.810059 237.000000 2926.359863
-238.000000 2937.810059 238.000000 2926.359863
-239.000000 2941.149902 239.000000 2927.320068
-240.000000 2941.149902 240.000000 2928.270020
-241.000000 2942.580078 241.000000 2928.270020
-242.000000 2941.149902 242.000000 2928.270020
-243.000000 2943.530029 243.000000 2929.699951
-244.000000 2944.479980 244.000000 2932.090088
-245.000000 2944.479980 245.000000 2932.090088
-246.000000 2944.479980 246.000000 2933.040039
-247.000000 2943.050049 247.000000 2934.469971
-248.000000 2945.439941 248.000000 2932.090088
-249.000000 2946.390137 249.000000 2933.040039
-250.000000 2948.780029 250.000000 2936.379883
-251.000000 2951.160156 251.000000 2937.810059
-252.000000 2951.160156 252.000000 2936.850098
-253.000000 2947.819824 253.000000 2936.850098
-254.000000 2949.729980 254.000000 2939.719971
-255.000000 2954.020020 255.000000 2941.149902
-256.000000 2953.540039 256.000000 2939.719971
-257.000000 2952.589844 257.000000 2943.050049
-258.000000 2953.070068 258.000000 2943.050049
-259.000000 2955.449951 259.000000 2939.719971
-260.000000 2956.409912 260.000000 2940.669922
-261.000000 2954.500000 261.000000 2943.050049
-262.000000 2956.880127 262.000000 2941.620117
-263.000000 2957.840088 263.000000 2944.959961
-264.000000 2959.270020 264.000000 2944.959961
-265.000000 2958.790039 265.000000 2948.780029
-266.000000 2958.790039 266.000000 2947.350098
-267.000000 2959.270020 267.000000 2947.350098
-268.000000 2959.740234 268.000000 2947.819824
-269.000000 2959.270020 269.000000 2951.160156
-270.000000 2964.030029 270.000000 2950.679932
-271.000000 2964.030029 271.000000 2951.160156
-272.000000 2964.509766 272.000000 2953.540039
-273.000000 2964.989990 273.000000 2954.020020
-274.000000 2966.419922 274.000000 2952.589844
-275.000000 2964.989990 275.000000 2950.679932
-276.000000 2965.469971 276.000000 2953.540039
-277.000000 2967.850098 277.000000 2954.970215
-278.000000 2967.850098 278.000000 2954.020020
-279.000000 2968.800049 279.000000 2957.359863
-280.000000 2969.760010 280.000000 2958.790039
-281.000000 2970.229980 281.000000 2956.880127
-282.000000 2974.049805 282.000000 2958.310059
-283.000000 2976.430176 283.000000 2958.790039
-284.000000 2972.620117 284.000000 2960.219971
-285.000000 2974.049805 285.000000 2960.700195
-286.000000 2975.479980 286.000000 2959.270020
-287.000000 2975.479980 287.000000 2963.559814
-288.000000 2975.959961 288.000000 2962.599854
-289.000000 2977.390137 289.000000 2961.650146
-290.000000 2978.819824 290.000000 2963.080078
-291.000000 2977.390137 291.000000 2964.989990
-292.000000 2975.959961 292.000000 2965.469971
-293.000000 2978.819824 293.000000 2964.989990
-294.000000 2978.819824 294.000000 2966.419922
-295.000000 2982.150146 295.000000 2966.419922
-296.000000 2981.679932 296.000000 2966.419922
-297.000000 2983.110107 297.000000 2970.229980
-298.000000 2985.020020 298.000000 2970.709961
-299.000000 2985.489990 299.000000 2972.139893
-300.000000 2985.020020 300.000000 2970.709961
-301.000000 2985.020020 301.000000 2971.660156
-302.000000 2986.449951 302.000000 2974.049805
-303.000000 2988.350098 303.000000 2973.089844
-304.000000 2986.449951 304.000000 2973.570068
-305.000000 2987.399902 305.000000 2975.479980
-306.000000 2987.880127 306.000000 2975.959961
-307.000000 2989.780029 307.000000 2975.000000
-308.000000 2992.640137 308.000000 2976.909912
-309.000000 2993.120117 309.000000 2976.430176
-310.000000 2991.690186 310.000000 2976.430176
-311.000000 2992.169922 311.000000 2978.340088
-312.000000 2995.509766 312.000000 2980.719971
-313.000000 2993.600098 313.000000 2980.719971
-314.000000 2995.509766 314.000000 2978.819824
-315.000000 2994.080078 315.000000 2981.679932
-316.000000 2997.409912 316.000000 2984.060059
-317.000000 2999.319824 317.000000 2981.200195
-318.000000 2995.979980 318.000000 2982.629883
-319.000000 2997.890137 319.000000 2981.200195
-320.000000 2997.409912 320.000000 2983.589844
-321.000000 3000.750000 321.000000 2984.540039
-322.000000 2998.840088 322.000000 2984.540039
-323.000000 2998.840088 323.000000 2987.880127
-324.000000 3004.089844 324.000000 2987.880127
-325.000000 3003.139893 325.000000 2987.880127
-326.000000 3001.699951 326.000000 2985.969971
-327.000000 3006.000000 327.000000 2988.830078
-328.000000 3005.040039 328.000000 2989.780029
-329.000000 3006.000000 329.000000 2991.690186
-330.000000 3005.040039 330.000000 2990.260010
-331.000000 3008.380127 331.000000 2990.739990
-332.000000 3008.380127 332.000000 2992.169922
-333.000000 3006.000000 333.000000 2993.120117
-334.000000 3006.949951 334.000000 2994.080078
-335.000000 3007.429932 335.000000 2994.549805
-336.000000 3008.859863 336.000000 2995.509766
-337.000000 3009.810059 337.000000 2993.600098
-338.000000 3011.239990 338.000000 2998.840088
-339.000000 3010.760010 339.000000 2997.409912
-340.000000 3011.719971 340.000000 2999.319824
-341.000000 3010.760010 341.000000 2998.369873
-342.000000 3013.629883 342.000000 2998.840088
-343.000000 3013.150146 343.000000 2997.409912
-344.000000 3016.010010 344.000000 2998.369873
-345.000000 3015.530029 345.000000 2999.319824
-346.000000 3016.489990 346.000000 3000.270020
-347.000000 3017.920166 347.000000 3000.750000
-348.000000 3019.350098 348.000000 2999.800049
-349.000000 3016.960205 349.000000 3002.179932
-350.000000 3020.780029 350.000000 3004.089844
-351.000000 3022.690186 351.000000 3002.660156
-352.000000 3020.780029 352.000000 3005.040039
-353.000000 3021.730225 353.000000 3005.040039
-354.000000 3021.260010 354.000000 3006.469971
-355.000000 3025.070068 355.000000 3004.089844
-356.000000 3022.690186 356.000000 3007.899902
-357.000000 3026.020020 357.000000 3008.380127
-358.000000 3025.070068 358.000000 3007.429932
-359.000000 3026.500000 359.000000 3008.380127
-360.000000 3025.070068 360.000000 3011.239990
-361.000000 3027.449951 361.000000 3009.330078
-362.000000 3028.409912 362.000000 3008.859863
-363.000000 3029.359863 363.000000 3011.719971
-364.000000 3027.929932 364.000000 3012.669922
-365.000000 3028.409912 365.000000 3011.239990
-366.000000 3031.750000 366.000000 3016.010010
-367.000000 3032.699951 367.000000 3015.060059
-368.000000 3031.270020 368.000000 3015.060059
-369.000000 3032.699951 369.000000 3014.100098
-370.000000 3034.129883 370.000000 3016.010010
-371.000000 3033.650146 371.000000 3016.960205
-372.000000 3035.079834 372.000000 3018.870117
-373.000000 3036.989990 373.000000 3018.389893
-374.000000 3036.989990 374.000000 3018.389893
-375.000000 3037.939941 375.000000 3020.300049
-376.000000 3037.469971 376.000000 3020.300049
-377.000000 3037.469971 377.000000 3019.350098
-378.000000 3039.370117 378.000000 3025.550049
-379.000000 3038.420166 379.000000 3026.020020
-380.000000 3043.190186 380.000000 3022.209961
-381.000000 3041.280029 381.000000 3022.209961
-382.000000 3042.239990 382.000000 3026.500000
-383.000000 3046.050049 383.000000 3025.550049
-384.000000 3048.429932 384.000000 3025.550049
-385.000000 3045.100098 385.000000 3027.929932
-386.000000 3045.570068 386.000000 3030.319824
-387.000000 3045.570068 387.000000 3027.449951
-388.000000 3049.389893 388.000000 3030.319824
-389.000000 3049.389893 389.000000 3031.270020
-390.000000 3049.389893 390.000000 3031.270020
-391.000000 3051.300049 391.000000 3030.319824
-392.000000 3051.770020 392.000000 3033.650146
-393.000000 3050.820068 393.000000 3034.610107
-394.000000 3051.300049 394.000000 3032.699951
-395.000000 3055.110107 395.000000 3032.699951
-396.000000 3051.300049 396.000000 3034.129883
-397.000000 3054.630127 397.000000 3036.040039
-398.000000 3055.590088 398.000000 3035.560059
-399.000000 3057.020020 399.000000 3035.560059
-400.000000 3057.489990 400.000000 3037.469971
-401.000000 3057.489990 401.000000 3038.420166
-402.000000 3058.449951 402.000000 3038.420166
-403.000000 3058.929932 403.000000 3039.370117
-404.000000 3062.260010 404.000000 3039.370117
-405.000000 3061.309814 405.000000 3039.370117
-406.000000 3061.309814 406.000000 3042.709961
-407.000000 3066.079834 407.000000 3044.619873
-408.000000 3065.119873 408.000000 3044.140137
-409.000000 3063.219971 409.000000 3043.669922
-410.000000 3064.169922 410.000000 3043.669922
-411.000000 3067.030029 411.000000 3048.910156
-412.000000 3067.989990 412.000000 3046.050049
-413.000000 3067.030029 413.000000 3045.570068
-414.000000 3071.320068 414.000000 3047.960205
-415.000000 3070.370117 415.000000 3051.300049
-416.000000 3073.709961 416.000000 3049.389893
-417.000000 3070.849854 417.000000 3050.340088
-418.000000 3071.320068 418.000000 3051.770020
-419.000000 3075.140137 419.000000 3053.199951
-420.000000 3073.709961 420.000000 3052.730225
-421.000000 3073.229980 421.000000 3052.730225
-422.000000 3077.050049 422.000000 3052.730225
-423.000000 3076.090088 423.000000 3053.680176
-424.000000 3077.520020 424.000000 3052.730225
-425.000000 3078.479980 425.000000 3057.489990
-426.000000 3078.950195 426.000000 3057.489990
-427.000000 3078.479980 427.000000 3057.020020
-428.000000 3079.910156 428.000000 3058.929932
-429.000000 3080.379883 429.000000 3061.790039
-430.000000 3083.720215 430.000000 3060.359863
-431.000000 3083.720215 431.000000 3059.880127
-432.000000 3083.720215 432.000000 3061.790039
-433.000000 3086.100098 433.000000 3064.169922
-434.000000 3085.630127 434.000000 3064.650146
-435.000000 3086.580078 435.000000 3065.119873
-436.000000 3085.630127 436.000000 3067.030029
-437.000000 3088.010010 437.000000 3066.550049
-438.000000 3088.010010 438.000000 3066.079834
-439.000000 3090.399902 439.000000 3069.420166
-440.000000 3089.439941 440.000000 3070.370117
-441.000000 3094.689941 441.000000 3067.510010
-442.000000 3094.689941 442.000000 3068.459961
-443.000000 3094.689941 443.000000 3070.849854
-444.000000 3095.159912 444.000000 3072.750000
-445.000000 3096.119873 445.000000 3072.750000
-446.000000 3096.119873 446.000000 3073.709961
-447.000000 3096.119873 447.000000 3075.140137
-448.000000 3096.119873 448.000000 3076.090088
-449.000000 3100.889893 449.000000 3077.050049
-450.000000 3101.360107 450.000000 3075.609863
-451.000000 3098.030029 451.000000 3079.429932
-452.000000 3100.889893 452.000000 3079.429932
-453.000000 3101.360107 453.000000 3080.860107
-454.000000 3101.839844 454.000000 3080.860107
-455.000000 3104.699951 455.000000 3082.290039
-456.000000 3106.130127 456.000000 3080.379883
-457.000000 3107.560059 457.000000 3084.670166
-458.000000 3108.040039 458.000000 3084.670166
-459.000000 3107.560059 459.000000 3084.670166
-460.000000 3111.379883 460.000000 3086.100098
-461.000000 3111.379883 461.000000 3088.010010
-462.000000 3109.469971 462.000000 3088.969971
-463.000000 3112.330078 463.000000 3088.010010
-464.000000 3112.810059 464.000000 3087.060059
-465.000000 3115.670166 465.000000 3088.010010
-466.000000 3113.760010 466.000000 3094.209961
-467.000000 3115.670166 467.000000 3091.349854
-468.000000 3117.100098 468.000000 3093.260010
-469.000000 3117.100098 469.000000 3094.689941
-470.000000 3115.670166 470.000000 3094.689941
-471.000000 3118.050049 471.000000 3091.349854
-472.000000 3119.479980 472.000000 3092.780029
-473.000000 3120.909912 473.000000 3094.689941
-474.000000 3121.389893 474.000000 3095.159912
-475.000000 3125.209961 475.000000 3096.119873
-476.000000 3119.959961 476.000000 3098.979980
-477.000000 3121.389893 477.000000 3099.459961
-478.000000 3122.820068 478.000000 3099.929932
-479.000000 3124.729980 479.000000 3101.839844
-480.000000 3125.209961 480.000000 3102.790039
-481.000000 3126.159912 481.000000 3100.889893
-482.000000 3128.069824 482.000000 3103.750000
-483.000000 3128.540039 483.000000 3103.270020
-484.000000 3129.969971 484.000000 3105.659912
-485.000000 3128.540039 485.000000 3106.130127
-486.000000 3132.360107 486.000000 3108.520020
-487.000000 3134.270020 487.000000 3107.090088
-488.000000 3132.360107 488.000000 3106.130127
-489.000000 3132.360107 489.000000 3108.040039
-490.000000 3134.270020 490.000000 3112.810059
-491.000000 3134.739990 491.000000 3110.419922
-492.000000 3136.649902 492.000000 3111.379883
-493.000000 3135.699951 493.000000 3112.810059
-494.000000 3140.459961 494.000000 3115.189941
-495.000000 3138.080078 495.000000 3115.670166
-496.000000 3138.080078 496.000000 3114.720215
-497.000000 3142.369873 497.000000 3115.670166
-498.000000 3142.850098 498.000000 3121.389893
-499.000000 3140.459961 499.000000 3121.389893
-500.000000 3141.419922 500.000000 3118.050049
