# Supplementary material for: Spontaneous time-reversal symmetry breaking in twisted double bilayer graphene
Source: Nat Commun. 2022 Oct 29;13:6468. doi: 10.1038/s41467-022-34192-x (PMC9617879; doi:10.1038/s41467-022-34192-x)
Supplement: Supplementary file 2 — Source Data [file 41467_2022_34192_MOESM2_ESM.zip › Source_Data/Figure3/fig3b/fig3b_inset.txt]

100.000000 2170.100098
99.974998 2171.530029
99.949997 2170.100098
99.925003 2170.100098
99.900002 2169.620117
99.875000 2170.100098
99.849998 2170.580078
99.824997 2170.580078
99.800003 2171.530029
99.775002 2170.580078
99.750000 2171.530029
99.724998 2172.010010
99.699997 2171.530029
99.675003 2170.580078
99.650002 2170.100098
99.625000 2171.530029
99.599998 2171.530029
99.574997 2170.100098
99.550003 2172.480225
99.525002 2171.050049
99.500000 2172.480225
99.474998 2171.530029
99.449997 2173.440186
99.425003 2172.010010
99.400002 2172.010010
99.375000 2172.010010
99.349998 2171.530029
99.324997 2172.010010
99.300003 2171.530029
99.275002 2172.010010
99.250000 2171.530029
99.224998 2170.580078
99.199997 2170.580078
99.175003 2170.580078
99.150002 2174.870117
99.125000 2174.389893
99.099998 2174.870117
99.074997 2175.349854
99.050003 2174.870117
99.025002 2174.870117
99.000000 2172.959961
98.974998 2173.919922
98.949997 2174.870117
98.925003 2174.870117
98.900002 2173.919922
98.875000 2174.870117
98.849998 2174.870117
98.824997 2174.389893
98.800003 2174.870117
98.775002 2174.870117
98.750000 2174.870117
98.724998 2174.389893
98.699997 2172.959961
98.675003 2173.919922
98.650002 2173.919922
98.625000 2173.440186
98.599998 2175.349854
98.574997 2173.440186
98.550003 2173.440186
98.525002 2175.820068
98.500000 2174.870117
98.474998 2175.349854
98.449997 2175.820068
98.425003 2175.820068
98.400002 2175.820068
98.375000 2173.919922
98.349998 2175.349854
98.324997 2175.820068
98.300003 2174.870117
98.275002 2174.389893
98.250000 2174.870117
98.224998 2174.389893
98.199997 2172.480225
98.175003 2173.440186
98.150002 2174.870117
98.125000 2177.250000
98.099998 2176.780029
98.074997 2176.780029
98.050003 2176.299805
98.025002 2175.820068
98.000000 2175.820068
97.974998 2175.820068
97.949997 2175.820068
97.925003 2177.729980
97.900002 2177.729980
97.875000 2177.729980
97.849998 2175.820068
97.824997 2175.349854
97.800003 2176.299805
97.775002 2175.820068
97.750000 2176.780029
97.724998 2176.299805
97.699997 2175.820068
97.675003 2174.870117
97.650002 2175.820068
97.625000 2176.780029
97.599998 2177.250000
97.574997 2176.780029
97.550003 2178.209961
97.525002 2176.299805
97.500000 2175.820068
97.474998 2178.209961
97.449997 2175.349854
97.425003 2175.820068
97.400002 2176.780029
97.375000 2177.729980
97.349998 2177.250000
97.324997 2180.109863
97.300003 2178.209961
97.275002 2177.729980
97.250000 2180.109863
97.224998 2175.349854
97.199997 2175.820068
97.175003 2176.780029
97.150002 2176.299805
97.125000 2177.729980
97.099998 2179.159912
97.074997 2178.679932
97.050003 2179.159912
97.025002 2176.299805
97.000000 2175.820068
96.974998 2175.349854
96.949997 2175.349854
96.925003 2177.729980
96.900002 2177.250000
96.875000 2176.780029
96.849998 2177.250000
96.824997 2179.159912
96.800003 2181.069824
96.775002 2180.590088
96.750000 2179.159912
96.724998 2179.159912
96.699997 2177.729980
96.675003 2180.109863
96.650002 2179.159912
96.625000 2180.109863
96.599998 2179.159912
96.574997 2178.209961
96.550003 2178.209961
96.525002 2177.729980
96.500000 2180.109863
96.474998 2179.640137
96.449997 2179.640137
96.425003 2176.780029
96.400002 2179.159912
96.375000 2179.159912
96.349998 2179.159912
96.324997 2179.640137
96.300003 2179.640137
96.275002 2179.159912
96.250000 2179.159912
96.224998 2178.679932
96.199997 2177.729980
96.175003 2179.640137
96.150002 2179.640137
96.125000 2178.679932
96.099998 2176.780029
96.074997 2179.159912
96.050003 2176.780029
96.025002 2181.069824
96.000000 2180.109863
95.974998 2179.640137
95.949997 2182.500000
95.925003 2180.109863
95.900002 2178.679932
95.875000 2180.109863
95.849998 2179.640137
95.824997 2180.109863
95.800003 2179.640137
95.775002 2181.069824
95.750000 2180.590088
95.724998 2181.069824
95.699997 2180.590088
95.675003 2179.159912
95.650002 2179.159912
95.625000 2180.109863
95.599998 2180.109863
95.574997 2181.069824
95.550003 2181.069824
95.525002 2181.069824
95.500000 2178.679932
95.474998 2180.109863
95.449997 2180.109863
95.425003 2180.109863
95.400002 2181.069824
95.375000 2181.069824
95.349998 2181.069824
95.324997 2180.590088
95.300003 2177.729980
95.275002 2180.109863
95.250000 2178.679932
95.224998 2178.679932
95.199997 2179.159912
95.175003 2182.500000
95.150002 2180.109863
95.125000 2180.109863
95.099998 2180.109863
95.074997 2181.069824
95.050003 2180.109863
95.025002 2180.109863
95.000000 2181.069824
94.974998 2180.590088
94.949997 2180.590088
94.925003 2181.069824
94.900002 2178.679932
94.875000 2180.590088
94.849998 2181.069824
94.824997 2181.069824
94.800003 2181.069824
94.775002 2181.069824
94.750000 2184.410156
94.724998 2182.500000
94.699997 2181.069824
94.675003 2180.109863
94.650002 2182.020020
94.625000 2181.069824
94.599998 2182.500000
94.574997 2182.500000
94.550003 2181.069824
94.525002 2177.729980
94.500000 2178.679932
94.474998 2181.069824
94.449997 2182.020020
94.425003 2181.069824
94.400002 2180.590088
94.375000 2180.109863
94.349998 2181.069824
94.324997 2182.020020
94.300003 2181.069824
94.275002 2179.640137
94.250000 2181.069824
94.224998 2181.069824
94.199997 2181.540039
94.175003 2182.020020
94.150002 2181.069824
94.125000 2181.069824
94.099998 2182.020020
94.074997 2182.500000
94.050003 2180.590088
94.025002 2179.640137
94.000000 2182.020020
93.974998 2181.069824
93.949997 2180.590088
93.925003 2180.590088
93.900002 2180.109863
93.875000 2181.069824
93.849998 2181.540039
93.824997 2182.500000
93.800003 2179.640137
93.775002 2180.109863
93.750000 2182.020020
93.724998 2182.979980
93.699997 2182.500000
93.675003 2182.020020
93.650002 2181.069824
93.625000 2182.500000
93.599998 2180.109863
93.574997 2181.540039
93.550003 2180.590088
93.525002 2181.540039
93.500000 2180.590088
93.474998 2180.109863
93.449997 2181.069824
93.425003 2181.069824
93.400002 2181.540039
93.375000 2181.540039
93.349998 2182.500000
93.324997 2182.500000
93.300003 2182.979980
93.275002 2182.500000
93.250000 2183.929932
93.224998 2182.500000
93.199997 2182.020020
93.175003 2181.540039
93.150002 2181.069824
93.125000 2183.449951
93.099998 2181.069824
93.074997 2182.020020
93.050003 2182.020020
93.025002 2181.069824
93.000000 2181.069824
92.974998 2181.069824
92.949997 2181.069824
92.925003 2181.069824
92.900002 2181.069824
92.875000 2182.020020
92.849998 2182.020020
92.824997 2181.540039
92.800003 2182.979980
92.775002 2182.500000
92.750000 2182.979980
92.724998 2182.500000
92.699997 2182.500000
92.675003 2182.020020
92.650002 2180.590088
92.625000 2180.109863
92.599998 2182.020020
92.574997 2182.020020
92.550003 2183.449951
92.525002 2183.929932
92.500000 2182.020020
92.474998 2183.449951
92.449997 2183.449951
92.425003 2182.500000
92.400002 2182.020020
92.375000 2181.069824
92.349998 2183.449951
92.324997 2182.500000
92.300003 2182.979980
92.275002 2182.020020
92.250000 2181.540039
92.224998 2180.109863
92.199997 2182.020020
92.175003 2182.020020
92.150002 2181.069824
92.125000 2181.540039
92.099998 2182.020020
92.074997 2180.590088
92.050003 2182.500000
92.025002 2181.069824
92.000000 2180.109863
91.974998 2182.500000
91.949997 2183.449951
91.925003 2181.540039
91.900002 2181.069824
91.875000 2182.020020
91.849998 2182.500000
91.824997 2181.540039
91.800003 2184.410156
91.775002 2183.449951
91.750000 2181.069824
91.724998 2182.500000
91.699997 2182.020020
91.675003 2182.020020
91.650002 2180.590088
91.625000 2181.069824
91.599998 2182.979980
91.574997 2182.500000
91.550003 2181.540039
91.525002 2182.020020
91.500000 2182.979980
91.474998 2181.069824
91.449997 2180.590088
91.425003 2181.540039
91.400002 2181.540039
91.375000 2183.449951
91.349998 2183.449951
91.324997 2183.449951
91.300003 2182.020020
91.275002 2182.500000
91.250000 2183.929932
91.224998 2181.540039
91.199997 2181.069824
91.175003 2181.540039
91.150002 2181.069824
91.125000 2184.410156
91.099998 2183.449951
91.074997 2184.410156
91.050003 2182.500000
91.025002 2182.020020
91.000000 2181.540039
90.974998 2181.540039
90.949997 2181.540039
90.925003 2181.540039
90.900002 2181.069824
90.875000 2181.540039
90.849998 2181.069824
90.824997 2182.500000
90.800003 2182.020020
90.775002 2181.540039
90.750000 2182.020020
90.724998 2182.020020
90.699997 2181.540039
90.675003 2182.020020
90.650002 2181.069824
90.625000 2182.500000
90.599998 2182.979980
90.574997 2183.449951
90.550003 2183.929932
90.525002 2183.929932
90.500000 2182.979980
90.474998 2182.500000
90.449997 2180.109863
90.425003 2181.069824
90.400002 2181.540039
90.375000 2182.500000
90.349998 2182.020020
90.324997 2181.069824
90.300003 2181.540039
90.275002 2182.020020
90.250000 2180.590088
90.224998 2182.979980
90.199997 2181.069824
90.175003 2182.020020
90.150002 2182.020020
90.125000 2182.979980
90.099998 2182.500000
90.074997 2181.540039
90.050003 2182.500000
90.025002 2182.020020
90.000000 2182.500000
89.974998 2182.979980
89.949997 2182.020020
89.925003 2182.979980
89.900002 2182.979980
89.875000 2182.979980
89.849998 2182.020020
89.824997 2182.020020
89.800003 2181.069824
89.775002 2182.020020
89.750000 2182.020020
89.724998 2182.020020
89.699997 2182.020020
89.675003 2182.500000
89.650002 2182.500000
89.625000 2182.020020
89.599998 2182.500000
89.574997 2181.540039
89.550003 2183.929932
89.525002 2183.449951
89.500000 2183.449951
89.474998 2182.020020
89.449997 2180.109863
89.425003 2182.020020
89.400002 2185.360107
89.375000 2182.020020
89.349998 2182.500000
89.324997 2182.500000
89.300003 2181.069824
89.275002 2182.020020
89.250000 2181.069824
89.224998 2182.020020
89.199997 2180.590088
89.175003 2181.540039
89.150002 2182.500000
89.125000 2181.069824
89.099998 2181.069824
89.074997 2180.590088
89.050003 2182.500000
89.025002 2183.449951
89.000000 2182.979980
88.974998 2182.020020
88.949997 2181.540039
88.925003 2181.540039
88.900002 2181.540039
88.875000 2182.500000
88.849998 2182.979980
88.824997 2182.500000
88.800003 2182.020020
88.775002 2181.069824
88.750000 2181.069824
88.724998 2182.020020
88.699997 2181.069824
88.675003 2181.069824
88.650002 2181.069824
88.625000 2181.069824
88.599998 2182.500000
88.574997 2181.069824
88.550003 2181.069824
88.525002 2183.449951
88.500000 2183.449951
88.474998 2182.500000
88.449997 2181.540039
88.425003 2182.500000
88.400002 2181.069824
88.375000 2181.069824
88.349998 2182.020020
88.324997 2182.500000
88.300003 2182.979980
88.275002 2182.500000
88.250000 2182.020020
88.224998 2182.020020
88.199997 2184.410156
88.175003 2182.979980
88.150002 2182.020020
88.125000 2181.069824
88.099998 2181.540039
88.074997 2182.500000
88.050003 2180.109863
88.025002 2180.590088
88.000000 2182.500000
87.974998 2181.069824
87.949997 2181.540039
87.925003 2182.020020
87.900002 2181.069824
87.875000 2182.500000
87.849998 2182.020020
87.824997 2180.590088
87.800003 2181.069824
87.775002 2180.590088
87.750000 2182.500000
87.724998 2182.500000
87.699997 2183.929932
87.675003 2182.020020
87.650002 2181.540039
87.625000 2180.109863
87.599998 2181.069824
87.574997 2182.500000
87.550003 2182.500000
87.525002 2181.540039
87.500000 2182.500000
87.474998 2182.500000
87.449997 2181.540039
87.425003 2182.020020
87.400002 2182.500000
87.375000 2182.500000
87.349998 2181.540039
87.324997 2182.020020
87.300003 2180.590088
87.275002 2181.540039
87.250000 2181.540039
87.224998 2182.979980
87.199997 2181.540039
87.175003 2181.540039
87.150002 2181.540039
87.125000 2182.020020
87.099998 2183.449951
87.074997 2180.109863
87.050003 2180.590088
87.025002 2180.590088
87.000000 2180.590088
86.974998 2180.109863
86.949997 2181.069824
86.925003 2181.069824
86.900002 2181.069824
86.875000 2180.590088
86.849998 2181.069824
86.824997 2181.540039
86.800003 2182.500000
86.775002 2182.500000
86.750000 2182.979980
86.724998 2183.449951
86.699997 2184.879883
86.675003 2182.020020
86.650002 2180.109863
86.625000 2181.069824
86.599998 2182.979980
86.574997 2181.540039
86.550003 2181.540039
86.525002 2180.109863
86.500000 2180.109863
86.474998 2180.590088
86.449997 2182.020020
86.425003 2182.020020
86.400002 2181.069824
86.375000 2180.590088
86.349998 2182.500000
86.324997 2181.069824
86.300003 2182.500000
86.275002 2183.929932
86.250000 2180.109863
86.224998 2180.590088
86.199997 2181.540039
86.175003 2181.069824
86.150002 2181.069824
86.125000 2181.540039
86.099998 2182.500000
86.074997 2183.449951
86.050003 2182.500000
86.025002 2182.979980
86.000000 2182.979980
85.974998 2182.500000
85.949997 2181.069824
85.925003 2181.069824
85.900002 2182.500000
85.875000 2181.540039
85.849998 2181.069824
85.824997 2181.069824
85.800003 2182.020020
85.775002 2180.590088
85.750000 2179.159912
85.724998 2180.590088
85.699997 2182.020020
85.675003 2180.590088
85.650002 2180.109863
85.625000 2180.109863
85.599998 2181.069824
85.574997 2182.500000
85.550003 2181.069824
85.525002 2179.159912
85.500000 2181.069824
85.474998 2181.069824
85.449997 2180.590088
85.425003 2180.109863
85.400002 2181.069824
85.375000 2181.069824
85.349998 2182.020020
85.324997 2181.540039
85.300003 2180.109863
85.275002 2180.109863
85.250000 2181.069824
85.224998 2181.069824
85.199997 2180.590088
85.175003 2182.020020
85.150002 2180.109863
85.125000 2181.069824
85.099998 2182.020020
85.074997 2181.069824
85.050003 2180.109863
85.025002 2181.069824
85.000000 2181.069824
84.974998 2181.069824
84.949997 2181.540039
84.925003 2181.069824
84.900002 2181.069824
84.875000 2181.069824
84.849998 2181.069824
84.824997 2181.540039
84.800003 2180.109863
84.775002 2179.640137
84.750000 2180.590088
84.724998 2180.590088
84.699997 2179.159912
84.675003 2180.109863
84.650002 2181.069824
84.625000 2179.159912
84.599998 2179.640137
84.574997 2180.109863
84.550003 2181.069824
84.525002 2180.590088
84.500000 2180.590088
84.474998 2180.109863
84.449997 2178.679932
84.425003 2177.729980
84.400002 2179.159912
84.375000 2179.640137
84.349998 2180.590088
84.324997 2179.159912
84.300003 2179.159912
84.275002 2180.109863
84.250000 2180.109863
84.224998 2180.109863
84.199997 2179.159912
84.175003 2181.540039
84.150002 2180.590088
84.125000 2180.590088
84.099998 2180.590088
84.074997 2181.069824
84.050003 2180.590088
84.025002 2181.069824
84.000000 2181.069824
83.974998 2179.159912
83.949997 2181.069824
83.925003 2181.069824
83.900002 2180.109863
83.875000 2181.540039
83.849998 2181.069824
83.824997 2181.069824
83.800003 2181.069824
83.775002 2180.590088
83.750000 2181.069824
83.724998 2181.069824
83.699997 2180.109863
83.675003 2181.069824
83.650002 2181.069824
83.625000 2182.020020
83.599998 2179.640137
83.574997 2178.679932
83.550003 2179.159912
83.525002 2179.640137
83.500000 2181.069824
83.474998 2180.590088
83.449997 2181.069824
83.425003 2182.020020
83.400002 2181.069824
83.375000 2179.640137
83.349998 2180.590088
83.324997 2182.020020
83.300003 2180.590088
83.275002 2181.069824
83.250000 2182.500000
83.224998 2179.640137
83.199997 2178.209961
83.175003 2181.069824
83.150002 2181.069824
83.125000 2179.159912
83.099998 2177.729980
83.074997 2177.729980
83.050003 2176.299805
83.025002 2178.679932
83.000000 2179.159912
82.974998 2181.069824
82.949997 2180.109863
82.925003 2178.679932
82.900002 2179.640137
82.875000 2179.159912
82.849998 2179.159912
82.824997 2179.640137
82.800003 2180.109863
82.775002 2177.729980
82.750000 2179.640137
82.724998 2179.159912
82.699997 2180.109863
82.675003 2180.590088
82.650002 2177.729980
82.625000 2178.679932
82.599998 2176.780029
82.574997 2179.159912
82.550003 2176.780029
82.525002 2177.729980
82.500000 2180.109863
82.474998 2178.209961
82.449997 2178.679932
82.425003 2179.159912
82.400002 2180.109863
82.375000 2177.729980
82.349998 2179.640137
82.324997 2178.679932
82.300003 2177.729980
82.275002 2180.109863
82.250000 2176.780029
82.224998 2177.250000
82.199997 2179.640137
82.175003 2177.250000
82.150002 2177.729980
82.125000 2177.729980
82.099998 2178.679932
82.074997 2178.679932
82.050003 2180.109863
82.025002 2178.209961
82.000000 2178.209961
81.974998 2181.069824
81.949997 2180.109863
81.925003 2180.109863
81.900002 2179.640137
81.875000 2177.729980
81.849998 2179.159912
81.824997 2180.109863
81.800003 2179.640137
81.775002 2179.640137
81.750000 2179.640137
81.724998 2178.679932
81.699997 2180.109863
81.675003 2177.250000
81.650002 2176.780029
81.625000 2176.780029
81.599998 2176.780029
81.574997 2175.820068
81.550003 2175.820068
81.525002 2177.250000
81.500000 2179.640137
81.474998 2179.640137
81.449997 2180.109863
81.425003 2177.729980
81.400002 2176.780029
81.375000 2176.780029
81.349998 2177.250000
81.324997 2177.250000
81.300003 2177.250000
81.275002 2176.780029
81.250000 2178.679932
81.224998 2176.780029
81.199997 2177.729980
81.175003 2179.640137
81.150002 2178.209961
81.125000 2177.729980
81.099998 2176.780029
81.074997 2175.820068
81.050003 2178.209961
81.025002 2178.679932
81.000000 2179.159912
80.974998 2178.209961
80.949997 2177.729980
80.925003 2177.729980
80.900002 2180.590088
80.875000 2178.679932
80.849998 2178.209961
80.824997 2179.159912
80.800003 2176.780029
80.775002 2176.780029
80.750000 2178.679932
80.724998 2177.729980
80.699997 2179.159912
80.675003 2177.729980
80.650002 2176.780029
80.625000 2177.729980
80.599998 2176.299805
80.574997 2176.299805
80.550003 2177.729980
80.525002 2177.729980
80.500000 2177.729980
80.474998 2177.729980
80.449997 2177.729980
80.425003 2177.729980
80.400002 2176.299805
80.375000 2177.250000
80.349998 2177.729980
80.324997 2176.780029
80.300003 2177.729980
80.275002 2177.729980
80.250000 2179.159912
80.224998 2177.729980
80.199997 2177.729980
80.175003 2177.250000
80.150002 2176.780029
80.125000 2176.780029
80.099998 2175.349854
80.074997 2174.870117
80.050003 2176.780029
80.025002 2175.820068
80.000000 2177.729980
79.974998 2177.729980
79.949997 2176.780029
79.925003 2176.780029
79.900002 2176.299805
79.875000 2179.159912
79.849998 2177.729980
79.824997 2175.820068
79.800003 2176.299805
79.775002 2177.729980
79.750000 2178.679932
79.724998 2176.780029
79.699997 2176.780029
79.675003 2175.349854
79.650002 2176.299805
79.625000 2178.209961
79.599998 2178.679932
79.574997 2177.729980
79.550003 2177.250000
79.525002 2179.159912
79.500000 2179.159912
79.474998 2180.109863
79.449997 2180.109863
79.425003 2179.640137
79.400002 2178.679932
79.375000 2177.250000
79.349998 2177.729980
79.324997 2176.780029
79.300003 2176.780029
79.275002 2176.780029
79.250000 2176.780029
79.224998 2178.209961
79.199997 2176.780029
79.175003 2179.159912
79.150002 2180.109863
79.125000 2178.679932
79.099998 2177.729980
79.074997 2179.640137
79.050003 2178.209961
79.025002 2177.250000
79.000000 2177.250000
78.974998 2176.780029
78.949997 2175.820068
78.925003 2176.780029
78.900002 2177.729980
78.875000 2177.729980
78.849998 2176.299805
78.824997 2177.729980
78.800003 2179.159912
78.775002 2177.729980
78.750000 2176.780029
78.724998 2175.820068
78.699997 2176.299805
78.675003 2176.299805
78.650002 2176.780029
78.625000 2177.250000
78.599998 2175.820068
78.574997 2175.820068
78.550003 2176.780029
78.525002 2177.729980
78.500000 2176.780029
78.474998 2175.820068
78.449997 2176.780029
78.425003 2176.299805
78.400002 2175.820068
78.375000 2176.780029
78.349998 2177.729980
78.324997 2176.299805
78.300003 2178.679932
78.275002 2177.729980
78.250000 2177.250000
78.224998 2175.820068
78.199997 2176.299805
78.175003 2176.780029
78.150002 2175.820068
78.125000 2175.820068
78.099998 2175.820068
78.074997 2177.250000
78.050003 2176.299805
78.025002 2177.729980
78.000000 2176.780029
77.974998 2175.349854
77.949997 2178.209961
77.925003 2176.780029
77.900002 2176.780029
77.875000 2176.780029
77.849998 2176.299805
77.824997 2175.820068
77.800003 2175.820068
77.775002 2175.820068
77.750000 2175.820068
77.724998 2177.250000
77.699997 2176.299805
77.675003 2175.820068
77.650002 2175.820068
77.625000 2176.780029
77.599998 2174.870117
77.574997 2175.820068
77.550003 2176.299805
77.525002 2177.729980
77.500000 2174.870117
77.474998 2175.820068
77.449997 2175.820068
77.425003 2174.389893
77.400002 2174.870117
77.375000 2175.349854
77.349998 2176.780029
77.324997 2177.729980
77.300003 2176.299805
77.275002 2175.820068
77.250000 2175.349854
77.224998 2175.820068
77.199997 2174.870117
77.175003 2175.820068
77.150002 2176.780029
77.125000 2175.820068
77.099998 2174.870117
77.074997 2175.820068
77.050003 2177.729980
77.025002 2176.780029
77.000000 2175.820068
76.974998 2175.820068
76.949997 2176.299805
76.925003 2176.299805
76.900002 2176.299805
76.875000 2176.780029
76.849998 2176.780029
76.824997 2175.349854
76.800003 2173.919922
76.775002 2173.919922
76.750000 2174.870117
76.724998 2176.780029
76.699997 2176.780029
76.675003 2176.299805
76.650002 2175.349854
76.625000 2175.820068
76.599998 2175.820068
76.574997 2175.820068
76.550003 2175.349854
76.525002 2174.870117
76.500000 2177.729980
76.474998 2176.780029
76.449997 2176.780029
76.425003 2177.250000
76.400002 2176.780029
76.375000 2176.780029
76.349998 2176.299805
76.324997 2174.870117
76.300003 2175.820068
76.275002 2173.440186
76.250000 2175.820068
76.224998 2175.820068
76.199997 2176.780029
76.175003 2179.159912
76.150002 2176.780029
76.125000 2175.820068
76.099998 2175.820068
76.074997 2174.389893
76.050003 2176.780029
76.025002 2175.820068
76.000000 2175.349854
75.974998 2173.919922
75.949997 2172.959961
75.925003 2176.780029
75.900002 2175.820068
75.875000 2175.820068
75.849998 2175.349854
75.824997 2175.349854
75.800003 2175.349854
75.775002 2175.820068
75.750000 2175.820068
75.724998 2175.820068
75.699997 2176.299805
75.675003 2175.820068
75.650002 2174.870117
75.625000 2175.820068
75.599998 2174.870117
75.574997 2174.870117
75.550003 2175.820068
75.525002 2175.820068
75.500000 2176.780029
75.474998 2174.870117
75.449997 2176.299805
75.425003 2174.870117
75.400002 2175.349854
75.375000 2173.919922
75.349998 2174.870117
75.324997 2174.870117
75.300003 2173.919922
75.275002 2175.820068
75.250000 2174.870117
75.224998 2175.349854
75.199997 2176.299805
75.175003 2176.299805
75.150002 2175.349854
75.125000 2174.870117
75.099998 2176.780029
75.074997 2173.440186
75.050003 2173.919922
75.025002 2173.440186
75.000000 2175.349854
74.974998 2176.299805
74.949997 2176.299805
74.925003 2175.820068
74.900002 2175.820068
74.875000 2175.349854
74.849998 2175.820068
74.824997 2175.820068
74.800003 2175.349854
74.775002 2175.820068
74.750000 2173.919922
74.724998 2173.440186
74.699997 2175.349854
74.675003 2175.820068
74.650002 2174.870117
74.625000 2174.870117
74.599998 2172.480225
74.574997 2174.389893
74.550003 2173.919922
74.525002 2173.440186
74.500000 2173.440186
74.474998 2175.820068
74.449997 2175.820068
74.425003 2176.299805
74.400002 2175.820068
74.375000 2174.870117
74.349998 2173.440186
74.324997 2174.870117
74.300003 2175.820068
74.275002 2174.870117
74.250000 2175.820068
74.224998 2175.349854
74.199997 2174.870117
74.175003 2175.349854
74.150002 2174.870117
74.125000 2173.440186
74.099998 2175.349854
74.074997 2173.440186
74.050003 2175.820068
74.025002 2175.820068
74.000000 2176.299805
73.974998 2174.870117
73.949997 2174.870117
73.925003 2174.870117
73.900002 2174.870117
73.875000 2175.349854
73.849998 2175.349854
73.824997 2175.349854
73.800003 2175.820068
73.775002 2176.299805
73.750000 2174.870117
73.724998 2175.820068
73.699997 2174.870117
73.675003 2175.820068
73.650002 2174.389893
73.625000 2175.349854
73.599998 2175.820068
73.574997 2173.919922
73.550003 2172.959961
73.525002 2171.050049
73.500000 2171.530029
73.474998 2174.870117
73.449997 2174.870117
73.425003 2173.440186
73.400002 2172.480225
73.375000 2172.480225
73.349998 2172.959961
73.324997 2174.870117
73.300003 2174.870117
73.275002 2175.820068
73.250000 2173.919922
73.224998 2174.870117
73.199997 2172.480225
73.175003 2172.480225
73.150002 2173.440186
73.125000 2172.480225
73.099998 2172.959961
73.074997 2173.919922
73.050003 2173.440186
73.025002 2174.389893
73.000000 2175.820068
72.974998 2175.820068
72.949997 2174.870117
72.925003 2174.389893
72.900002 2174.870117
72.875000 2173.440186
72.849998 2173.440186
72.824997 2174.870117
72.800003 2174.870117
72.775002 2173.919922
72.750000 2173.440186
72.724998 2172.480225
72.699997 2172.480225
72.675003 2172.480225
72.650002 2174.389893
72.625000 2173.440186
72.599998 2174.870117
72.574997 2175.820068
72.550003 2174.870117
72.525002 2174.870117
72.500000 2172.959961
72.474998 2172.959961
72.449997 2174.389893
72.425003 2173.919922
72.400002 2173.440186
72.375000 2171.530029
72.349998 2171.530029
72.324997 2172.959961
72.300003 2172.480225
72.275002 2173.440186
72.250000 2173.919922
72.224998 2173.440186
72.199997 2174.870117
72.175003 2172.959961
72.150002 2174.389893
72.125000 2173.440186
72.099998 2173.440186
72.074997 2173.440186
72.050003 2171.050049
72.025002 2171.530029
72.000000 2171.050049
71.974998 2171.050049
71.949997 2172.480225
71.925003 2175.349854
71.900002 2174.870117
71.875000 2172.480225
71.849998 2173.440186
71.824997 2174.870117
71.800003 2173.440186
71.775002 2175.349854
71.750000 2175.820068
71.724998 2174.389893
71.699997 2172.010010
71.675003 2171.050049
71.650002 2171.050049
71.625000 2171.530029
71.599998 2172.959961
71.574997 2173.440186
71.550003 2171.530029
71.525002 2172.010010
71.500000 2171.050049
71.474998 2173.919922
71.449997 2173.440186
71.425003 2174.389893
71.400002 2174.870117
71.375000 2172.010010
71.349998 2172.010010
71.324997 2172.010010
71.300003 2173.919922
71.275002 2172.480225
71.250000 2171.530029
71.224998 2171.530029
71.199997 2171.530029
71.175003 2173.440186
71.150002 2172.480225
71.125000 2174.389893
71.099998 2175.349854
71.074997 2175.349854
71.050003 2173.440186
71.025002 2171.530029
71.000000 2172.480225
70.974998 2173.440186
70.949997 2172.480225
70.925003 2173.440186
70.900002 2173.919922
70.875000 2174.870117
70.849998 2172.480225
70.824997 2170.580078
70.800003 2174.870117
70.775002 2173.919922
70.750000 2172.480225
70.724998 2172.010010
70.699997 2172.480225
70.675003 2173.440186
70.650002 2172.480225
70.625000 2172.480225
70.599998 2171.530029
70.574997 2171.050049
70.550003 2171.530029
70.525002 2173.440186
70.500000 2172.480225
70.474998 2172.480225
70.449997 2172.480225
70.425003 2173.919922
70.400002 2172.010010
70.375000 2171.530029
70.349998 2172.480225
70.324997 2170.580078
70.300003 2172.480225
70.275002 2172.959961
70.250000 2171.530029
70.224998 2170.580078
70.199997 2170.100098
70.175003 2171.530029
70.150002 2172.010010
70.125000 2173.919922
70.099998 2171.530029
70.074997 2171.530029
70.050003 2171.530029
70.025002 2171.530029
70.000000 2172.480225
69.974998 2173.440186
69.949997 2171.050049
69.925003 2173.919922
69.900002 2173.919922
69.875000 2172.959961
69.849998 2172.010010
69.824997 2171.530029
69.800003 2170.580078
69.775002 2170.100098
69.750000 2171.530029
69.724998 2172.959961
69.699997 2172.480225
69.675003 2172.480225
69.650002 2171.530029
69.625000 2170.100098
69.599998 2173.919922
69.574997 2175.349854
69.550003 2173.440186
69.525002 2171.050049
69.500000 2172.010010
69.474998 2173.440186
69.449997 2173.440186
69.425003 2171.050049
69.400002 2171.530029
69.375000 2172.480225
69.349998 2172.480225
69.324997 2171.530029
69.300003 2172.480225
69.275002 2173.440186
69.250000 2173.440186
69.224998 2171.530029
69.199997 2171.050049
69.175003 2170.100098
69.150002 2171.530029
69.125000 2172.010010
69.099998 2171.530029
69.074997 2170.580078
69.050003 2172.480225
69.025002 2170.580078
69.000000 2170.580078
68.974998 2171.530029
68.949997 2171.050049
68.925003 2171.050049
68.900002 2171.050049
68.875000 2170.580078
68.849998 2170.100098
68.824997 2170.580078
68.800003 2170.100098
68.775002 2172.010010
68.750000 2170.580078
68.724998 2171.530029
68.699997 2171.050049
68.675003 2171.530029
68.650002 2170.580078
68.625000 2171.530029
68.599998 2172.480225
68.574997 2170.100098
68.550003 2170.100098
68.525002 2171.530029
68.500000 2172.480225
68.474998 2171.530029
68.449997 2171.050049
68.425003 2172.480225
68.400002 2170.580078
68.375000 2170.100098
68.349998 2169.620117
68.324997 2170.100098
68.300003 2169.620117
68.275002 2171.050049
68.250000 2172.480225
68.224998 2170.580078
68.199997 2169.620117
68.175003 2170.100098
68.150002 2171.050049
68.125000 2170.580078
68.099998 2171.050049
68.074997 2171.530029
68.050003 2170.100098
68.025002 2171.050049
68.000000 2171.050049
67.974998 2171.530029
67.949997 2171.050049
67.925003 2172.959961
67.900002 2173.440186
67.875000 2174.870117
67.849998 2171.530029
67.824997 2169.620117
67.800003 2169.620117
67.775002 2170.100098
67.750000 2168.189941
67.724998 2168.189941
67.699997 2169.149902
67.675003 2170.580078
67.650002 2170.100098
67.625000 2171.530029
67.599998 2171.050049
67.574997 2170.100098
67.550003 2170.100098
67.525002 2169.149902
67.500000 2170.580078
67.474998 2172.480225
67.449997 2172.480225
67.425003 2170.580078
67.400002 2171.530029
67.375000 2171.530029
67.349998 2171.530029
67.324997 2171.530029
67.300003 2170.100098
67.275002 2170.580078
67.250000 2169.149902
67.224998 2170.100098
67.199997 2171.530029
67.175003 2172.480225
67.150002 2173.440186
67.125000 2171.530029
67.099998 2170.580078
67.074997 2169.620117
67.050003 2170.100098
67.025002 2169.620117
67.000000 2169.149902
66.974998 2170.100098
66.949997 2169.620117
66.925003 2168.670166
66.900002 2170.100098
66.875000 2171.050049
66.849998 2170.580078
66.824997 2169.620117
66.800003 2169.620117
66.775002 2172.010010
66.750000 2171.530029
66.724998 2170.100098
66.699997 2170.100098
66.675003 2169.149902
66.650002 2170.100098
66.625000 2170.100098
66.599998 2169.620117
66.574997 2169.149902
66.550003 2171.530029
66.525002 2170.100098
66.500000 2170.100098
66.474998 2170.100098
66.449997 2171.530029
66.425003 2172.480225
66.400002 2171.050049
66.375000 2170.580078
66.349998 2170.100098
66.324997 2170.100098
66.300003 2170.100098
66.275002 2170.100098
66.250000 2172.480225
66.224998 2171.530029
66.199997 2170.100098
66.175003 2170.100098
66.150002 2169.620117
66.125000 2170.580078
66.099998 2171.050049
66.074997 2170.100098
66.050003 2170.580078
66.025002 2171.530029
66.000000 2170.580078
65.974998 2170.100098
65.949997 2168.189941
65.925003 2169.149902
65.900002 2170.100098
65.875000 2171.050049
65.849998 2170.100098
65.824997 2169.620117
65.800003 2169.620117
65.775002 2168.189941
65.750000 2170.100098
65.724998 2170.100098
65.699997 2169.149902
65.675003 2172.010010
65.650002 2171.050049
65.625000 2170.100098
65.599998 2172.010010
65.574997 2170.580078
65.550003 2170.580078
65.525002 2171.050049
65.500000 2170.100098
65.474998 2169.149902
65.449997 2169.149902
65.425003 2169.149902
65.400002 2170.580078
65.375000 2169.149902
65.349998 2169.149902
65.324997 2170.100098
65.300003 2170.580078
65.275002 2170.100098
65.250000 2170.100098
65.224998 2170.100098
65.199997 2167.720215
65.175003 2170.100098
65.150002 2171.530029
65.125000 2169.620117
65.099998 2169.149902
65.074997 2170.100098
65.050003 2167.720215
65.025002 2169.149902
65.000000 2170.100098
64.974998 2169.149902
64.949997 2168.189941
64.925003 2169.149902
64.900002 2169.149902
64.875000 2170.100098
64.849998 2170.100098
64.824997 2169.620117
64.800003 2167.720215
64.775002 2168.189941
64.750000 2170.100098
64.724998 2170.100098
64.699997 2168.189941
64.675003 2170.100098
64.650002 2170.100098
64.625000 2169.620117
64.599998 2169.620117
64.574997 2170.100098
64.550003 2171.050049
64.525002 2169.620117
64.500000 2171.530029
64.474998 2171.530029
64.449997 2172.010010
64.425003 2169.149902
64.400002 2168.670166
64.375000 2168.189941
64.349998 2170.100098
64.324997 2170.100098
64.300003 2173.440186
64.275002 2171.530029
64.250000 2170.580078
64.224998 2170.100098
64.199997 2170.100098
64.175003 2170.100098
64.150002 2171.050049
64.125000 2169.620117
64.099998 2170.100098
64.074997 2169.149902
64.050003 2169.620117
64.025002 2168.670166
64.000000 2169.149902
63.974998 2168.670166
63.950001 2170.100098
63.924999 2168.189941
63.900002 2167.720215
63.875000 2168.670166
63.849998 2169.620117
63.825001 2169.620117
63.799999 2169.149902
63.775002 2169.620117
63.750000 2167.239990
63.724998 2170.100098
63.700001 2168.189941
63.674999 2168.189941
63.650002 2169.149902
63.625000 2169.620117
63.599998 2168.189941
63.575001 2168.670166
63.549999 2166.290039
63.525002 2168.189941
63.500000 2168.189941
63.474998 2169.620117
63.450001 2169.149902
63.424999 2169.149902
63.400002 2167.720215
63.375000 2167.720215
63.349998 2167.720215
63.325001 2168.670166
63.299999 2168.670166
63.275002 2169.620117
63.250000 2169.149902
63.224998 2168.189941
63.200001 2169.149902
63.174999 2170.100098
63.150002 2169.149902
63.125000 2169.620117
63.099998 2169.149902
63.075001 2168.189941
63.049999 2169.620117
63.025002 2170.100098
63.000000 2170.100098
62.974998 2167.239990
62.950001 2169.149902
62.924999 2169.149902
62.900002 2168.189941
62.875000 2166.760010
62.849998 2164.860107
62.825001 2166.760010
62.799999 2165.810059
62.775002 2165.810059
62.750000 2168.670166
62.724998 2167.720215
62.700001 2169.149902
62.674999 2167.720215
62.650002 2169.149902
62.625000 2168.670166
62.599998 2166.760010
62.575001 2167.720215
62.549999 2169.149902
62.525002 2169.149902
62.500000 2166.760010
62.474998 2167.720215
62.450001 2167.720215
62.424999 2170.100098
62.400002 2168.670166
62.375000 2169.620117
62.349998 2168.189941
62.325001 2169.149902
62.299999 2167.720215
62.275002 2164.860107
62.250000 2165.810059
62.224998 2166.760010
62.200001 2168.189941
62.174999 2168.670166
62.150002 2168.670166
62.125000 2169.620117
62.099998 2169.149902
62.075001 2168.670166
62.049999 2168.670166
62.025002 2168.670166
62.000000 2168.189941
61.974998 2169.149902
61.950001 2169.149902
61.924999 2169.149902
61.900002 2166.760010
61.875000 2168.189941
61.849998 2168.670166
61.825001 2168.189941
61.799999 2167.720215
61.775002 2167.720215
61.750000 2167.239990
61.724998 2168.189941
61.700001 2168.670166
61.674999 2166.760010
61.650002 2168.189941
61.625000 2167.239990
61.599998 2168.189941
61.575001 2168.189941
61.549999 2167.239990
61.525002 2167.239990
61.500000 2166.760010
61.474998 2166.760010
61.450001 2165.810059
61.424999 2167.720215
61.400002 2169.149902
61.375000 2169.149902
61.349998 2166.760010
61.325001 2166.290039
61.299999 2165.810059
61.275002 2165.810059
61.250000 2165.810059
61.224998 2168.670166
61.200001 2166.760010
61.174999 2165.810059
61.150002 2165.330078
61.125000 2167.239990
61.099998 2169.620117
61.075001 2167.720215
61.049999 2168.189941
61.025002 2168.189941
61.000000 2165.810059
60.974998 2168.670166
60.950001 2167.239990
60.924999 2167.239990
60.900002 2168.670166
60.875000 2165.810059
60.849998 2164.860107
60.825001 2164.860107
60.799999 2168.670166
60.775002 2165.810059
60.750000 2166.760010
60.724998 2169.149902
60.700001 2168.189941
60.674999 2167.720215
60.650002 2165.330078
60.625000 2166.760010
60.599998 2167.720215
60.575001 2168.670166
60.549999 2167.720215
60.525002 2169.149902
60.500000 2168.189941
60.474998 2165.810059
60.450001 2169.149902
60.424999 2166.760010
60.400002 2167.720215
60.375000 2166.760010
60.349998 2169.149902
60.325001 2167.239990
60.299999 2166.760010
60.275002 2165.810059
60.250000 2169.149902
60.224998 2167.239990
60.200001 2167.720215
60.174999 2164.860107
60.150002 2164.860107
60.125000 2164.860107
60.099998 2165.810059
60.075001 2165.810059
60.049999 2166.290039
60.025002 2167.720215
60.000000 2166.760010
59.974998 2164.860107
59.950001 2165.810059
59.924999 2169.149902
59.900002 2167.720215
59.875000 2165.330078
59.849998 2165.810059
59.825001 2166.290039
59.799999 2165.810059
59.775002 2165.330078
59.750000 2166.760010
59.724998 2168.670166
59.700001 2166.760010
59.674999 2164.860107
59.650002 2166.760010
59.625000 2167.239990
59.599998 2167.720215
59.575001 2165.810059
59.549999 2166.290039
59.525002 2166.760010
59.500000 2169.149902
59.474998 2166.290039
59.450001 2166.760010
59.424999 2169.149902
59.400002 2168.670166
59.375000 2165.810059
59.349998 2163.429932
59.325001 2163.429932
59.299999 2164.860107
59.275002 2164.860107
59.250000 2165.330078
59.224998 2165.330078
59.200001 2165.330078
59.174999 2165.330078
59.150002 2165.810059
59.125000 2166.760010
59.099998 2165.810059
59.075001 2165.810059
59.049999 2165.330078
59.025002 2163.900146
59.000000 2165.330078
58.974998 2168.189941
58.950001 2165.810059
58.924999 2165.330078
58.900002 2163.900146
58.875000 2163.900146
58.849998 2165.810059
58.825001 2166.760010
58.799999 2168.189941
58.775002 2164.379883
58.750000 2164.860107
58.724998 2164.860107
58.700001 2166.290039
58.674999 2164.860107
58.650002 2165.810059
58.625000 2165.810059
58.599998 2164.860107
58.575001 2164.860107
58.549999 2164.860107
58.525002 2164.860107
58.500000 2164.860107
58.474998 2165.810059
58.450001 2165.330078
58.424999 2164.860107
58.400002 2164.379883
58.375000 2164.379883
58.349998 2165.810059
58.325001 2166.290039
58.299999 2165.810059
58.275002 2165.810059
58.250000 2165.810059
58.224998 2165.810059
58.200001 2165.810059
58.174999 2165.810059
58.150002 2164.860107
58.125000 2164.860107
58.099998 2164.379883
58.075001 2166.290039
58.049999 2164.860107
58.025002 2161.989990
58.000000 2163.900146
57.974998 2164.860107
57.950001 2164.379883
57.924999 2165.330078
57.900002 2163.429932
57.875000 2163.900146
57.849998 2165.330078
57.825001 2164.860107
57.799999 2164.860107
57.775002 2164.860107
57.750000 2163.900146
57.724998 2165.330078
57.700001 2163.429932
57.674999 2164.860107
57.650002 2164.860107
57.625000 2165.810059
57.599998 2164.379883
57.575001 2163.429932
57.549999 2163.900146
57.525002 2164.379883
57.500000 2163.429932
57.474998 2166.760010
57.450001 2165.330078
57.424999 2164.860107
57.400002 2164.379883
57.375000 2164.379883
57.349998 2164.379883
57.325001 2163.900146
57.299999 2163.900146
57.275002 2163.429932
57.250000 2165.330078
57.224998 2164.860107
57.200001 2163.900146
57.174999 2164.860107
57.150002 2164.379883
57.125000 2164.379883
57.099998 2166.290039
57.075001 2164.379883
57.049999 2164.379883
57.025002 2164.379883
57.000000 2165.810059
56.974998 2162.950195
56.950001 2163.429932
56.924999 2163.429932
56.900002 2163.429932
56.875000 2164.860107
56.849998 2163.429932
56.825001 2162.950195
56.799999 2162.469971
56.775002 2164.379883
56.750000 2164.379883
56.724998 2165.810059
56.700001 2163.900146
56.674999 2163.900146
56.650002 2164.379883
56.625000 2164.860107
56.599998 2164.860107
56.575001 2161.989990
56.549999 2164.379883
56.525002 2163.429932
56.500000 2163.429932
56.474998 2163.900146
56.450001 2163.900146
56.424999 2163.429932
56.400002 2163.900146
56.375000 2163.900146
56.349998 2162.950195
56.325001 2162.950195
56.299999 2163.900146
56.275002 2162.950195
56.250000 2163.900146
56.224998 2164.860107
56.200001 2164.379883
56.174999 2161.989990
56.150002 2163.429932
56.125000 2163.900146
56.099998 2163.900146
56.075001 2163.900146
56.049999 2164.860107
56.025002 2163.429932
56.000000 2162.950195
55.974998 2161.989990
55.950001 2162.469971
55.924999 2162.469971
55.900002 2162.469971
55.875000 2163.429932
55.849998 2163.429932
55.825001 2163.429932
55.799999 2162.469971
55.775002 2163.900146
55.750000 2162.950195
55.724998 2162.950195
55.700001 2159.609863
55.674999 2162.469971
55.650002 2162.950195
55.625000 2160.560059
55.599998 2162.469971
55.575001 2162.469971
55.549999 2162.469971
55.525002 2162.469971
55.500000 2162.950195
55.474998 2162.950195
55.450001 2164.379883
55.424999 2161.520020
55.400002 2161.989990
55.375000 2163.900146
55.349998 2163.900146
55.325001 2162.469971
55.299999 2161.040039
55.275002 2162.950195
55.250000 2163.429932
55.224998 2161.040039
55.200001 2162.469971
55.174999 2163.429932
55.150002 2161.520020
55.125000 2162.950195
55.099998 2161.040039
55.075001 2160.090088
55.049999 2163.429932
55.025002 2161.989990
55.000000 2161.989990
54.974998 2162.950195
54.950001 2161.989990
54.924999 2163.900146
54.900002 2163.429932
54.875000 2163.429932
54.849998 2161.989990
54.825001 2161.989990
54.799999 2162.469971
54.775002 2163.429932
54.750000 2163.900146
54.724998 2162.469971
54.700001 2162.950195
54.674999 2162.469971
54.650002 2161.520020
54.625000 2163.429932
54.599998 2162.469971
54.575001 2160.090088
54.549999 2160.090088
54.525002 2163.429932
54.500000 2162.469971
54.474998 2162.469971
54.450001 2161.989990
54.424999 2162.469971
54.400002 2161.040039
54.375000 2161.989990
54.349998 2163.429932
54.325001 2161.989990
54.299999 2162.469971
54.275002 2161.989990
54.250000 2160.560059
54.224998 2162.469971
54.200001 2162.469971
54.174999 2161.520020
54.150002 2161.520020
54.125000 2163.900146
54.099998 2162.469971
54.075001 2161.989990
54.049999 2160.560059
54.025002 2163.429932
54.000000 2163.900146
53.974998 2161.520020
53.950001 2162.950195
53.924999 2161.989990
53.900002 2162.469971
53.875000 2161.520020
53.849998 2163.429932
53.825001 2159.609863
53.799999 2161.040039
53.775002 2160.560059
53.750000 2161.520020
53.724998 2163.429932
53.700001 2161.520020
53.674999 2160.560059
53.650002 2160.560059
53.625000 2162.950195
53.599998 2162.469971
53.575001 2162.469971
53.549999 2161.040039
53.525002 2162.469971
53.500000 2161.040039
53.474998 2161.520020
53.450001 2161.520020
53.424999 2159.609863
53.400002 2160.090088
53.375000 2159.609863
53.349998 2159.130127
53.325001 2160.560059
53.299999 2160.560059
53.275002 2162.469971
53.250000 2160.090088
53.224998 2160.090088
53.200001 2159.130127
53.174999 2160.090088
53.150002 2163.429932
53.125000 2161.989990
53.099998 2160.560059
53.075001 2159.609863
53.049999 2160.560059
53.025002 2159.609863
53.000000 2160.090088
52.974998 2162.950195
52.950001 2160.560059
52.924999 2160.090088
52.900002 2161.520020
52.875000 2160.090088
52.849998 2160.090088
52.825001 2160.090088
52.799999 2160.560059
52.775002 2160.090088
52.750000 2161.520020
52.724998 2159.130127
52.700001 2158.659912
52.674999 2160.560059
52.650002 2161.989990
52.625000 2160.090088
52.599998 2159.130127
52.575001 2160.090088
52.549999 2160.090088
52.525002 2159.609863
52.500000 2159.130127
52.474998 2161.520020
52.450001 2159.609863
52.424999 2159.130127
52.400002 2160.090088
52.375000 2161.040039
52.349998 2160.090088
52.325001 2159.130127
52.299999 2159.130127
52.275002 2159.609863
52.250000 2158.659912
52.224998 2159.130127
52.200001 2159.130127
52.174999 2161.520020
52.150002 2160.090088
52.125000 2158.180176
52.099998 2159.609863
52.075001 2160.090088
52.049999 2160.560059
52.025002 2160.090088
52.000000 2160.090088
51.974998 2159.130127
51.950001 2159.130127
51.924999 2158.180176
51.900002 2159.130127
51.875000 2159.130127
51.849998 2157.229980
51.825001 2159.130127
51.799999 2158.659912
51.775002 2158.180176
51.750000 2161.989990
51.724998 2160.090088
51.700001 2159.130127
51.674999 2158.180176
51.650002 2156.750000
51.625000 2158.659912
51.599998 2158.659912
51.575001 2157.699951
51.549999 2158.180176
51.525002 2158.659912
51.500000 2159.130127
51.474998 2162.469971
51.450001 2160.090088
51.424999 2159.130127
51.400002 2157.699951
51.375000 2159.130127
51.349998 2158.180176
51.325001 2158.659912
51.299999 2158.180176
51.275002 2158.180176
51.250000 2158.659912
51.224998 2158.659912
51.200001 2159.130127
51.174999 2159.130127
51.150002 2159.130127
51.125000 2158.180176
51.099998 2158.180176
51.075001 2158.659912
51.049999 2158.659912
51.025002 2158.180176
51.000000 2159.130127
50.974998 2158.659912
50.950001 2158.180176
50.924999 2156.750000
50.900002 2155.320068
50.875000 2155.799805
50.849998 2157.229980
50.825001 2157.699951
50.799999 2158.180176
50.775002 2157.229980
50.750000 2158.180176
50.724998 2158.180176
50.700001 2156.750000
50.674999 2157.699951
50.650002 2158.180176
50.625000 2159.130127
50.599998 2156.270020
50.575001 2156.270020
50.549999 2158.180176
50.525002 2159.130127
50.500000 2159.130127
50.474998 2158.180176
50.450001 2158.180176
50.424999 2158.180176
50.400002 2158.180176
50.375000 2155.799805
50.349998 2156.750000
50.325001 2158.180176
50.299999 2158.180176
50.275002 2158.180176
50.250000 2155.799805
50.224998 2155.799805
50.200001 2156.750000
50.174999 2156.750000
50.150002 2156.750000
50.125000 2156.750000
50.099998 2157.699951
50.075001 2157.229980
50.049999 2157.229980
50.025002 2158.180176
50.000000 2158.180176
49.974998 2154.839844
49.950001 2156.750000
49.924999 2156.270020
49.900002 2156.750000
49.875000 2155.799805
49.849998 2158.180176
49.825001 2156.270020
49.799999 2156.270020
49.775002 2156.750000
49.750000 2156.750000
49.724998 2157.229980
49.700001 2155.799805
49.674999 2156.750000
49.650002 2158.180176
49.625000 2158.180176
49.599998 2158.180176
49.575001 2155.799805
49.549999 2156.750000
49.525002 2156.270020
49.500000 2154.839844
49.474998 2153.410156
49.450001 2153.410156
49.424999 2154.839844
49.400002 2158.180176
49.375000 2158.180176
49.349998 2157.699951
49.325001 2154.839844
49.299999 2157.229980
49.275002 2156.270020
49.250000 2154.370117
49.224998 2157.229980
49.200001 2155.799805
49.174999 2154.839844
49.150002 2156.750000
49.125000 2155.320068
49.099998 2154.839844
49.075001 2155.320068
49.049999 2155.320068
49.025002 2155.320068
49.000000 2157.229980
48.974998 2156.270020
48.950001 2156.750000
48.924999 2154.370117
48.900002 2154.839844
48.875000 2156.750000
48.849998 2156.750000
48.825001 2155.799805
48.799999 2155.799805
48.775002 2158.180176
48.750000 2154.839844
48.724998 2155.320068
48.700001 2156.270020
48.674999 2156.750000
48.650002 2156.750000
48.625000 2155.320068
48.599998 2153.410156
48.575001 2153.410156
48.549999 2154.839844
48.525002 2155.799805
48.500000 2157.699951
48.474998 2158.180176
48.450001 2158.180176
48.424999 2157.699951
48.400002 2155.799805
48.375000 2154.839844
48.349998 2156.270020
48.325001 2157.229980
48.299999 2156.750000
48.275002 2154.839844
48.250000 2154.370117
48.224998 2154.839844
48.200001 2153.410156
48.174999 2154.839844
48.150002 2155.799805
48.125000 2157.229980
48.099998 2152.459961
48.075001 2153.410156
48.049999 2154.839844
48.025002 2155.799805
48.000000 2155.799805
47.974998 2153.889893
47.950001 2153.410156
47.924999 2153.410156
47.900002 2153.410156
47.875000 2156.750000
47.849998 2154.370117
47.825001 2153.889893
47.799999 2153.410156
47.775002 2151.979980
47.750000 2154.370117
47.724998 2153.410156
47.700001 2154.839844
47.674999 2154.370117
47.650002 2156.270020
47.625000 2154.370117
47.599998 2154.839844
47.575001 2152.929932
47.549999 2155.320068
47.525002 2153.410156
47.500000 2155.320068
47.474998 2154.370117
47.450001 2151.979980
47.424999 2153.410156
47.400002 2152.929932
47.375000 2152.459961
47.349998 2153.410156
47.325001 2154.839844
47.299999 2153.889893
47.275002 2153.889893
47.250000 2153.410156
47.224998 2153.410156
47.200001 2152.929932
47.174999 2152.459961
47.150002 2152.929932
47.125000 2152.929932
47.099998 2154.839844
47.075001 2153.410156
47.049999 2151.979980
47.025002 2151.500000
47.000000 2152.929932
46.974998 2152.459961
46.950001 2154.839844
46.924999 2154.370117
46.900002 2153.410156
46.875000 2152.459961
46.849998 2153.410156
46.825001 2153.410156
46.799999 2153.410156
46.775002 2154.370117
46.750000 2152.459961
46.724998 2152.459961
46.700001 2152.459961
46.674999 2151.979980
46.650002 2152.459961
46.625000 2152.929932
46.599998 2153.889893
46.575001 2151.979980
46.549999 2151.500000
46.525002 2152.929932
46.500000 2153.410156
46.474998 2152.459961
46.450001 2152.929932
46.424999 2151.500000
46.400002 2150.550049
46.375000 2152.459961
46.349998 2152.459961
46.325001 2152.459961
46.299999 2150.069824
46.275002 2151.979980
46.250000 2152.459961
46.224998 2152.459961
46.200001 2152.459961
46.174999 2152.929932
46.150002 2151.979980
46.125000 2151.500000
46.099998 2151.500000
46.075001 2151.979980
46.049999 2152.929932
46.025002 2152.459961
46.000000 2151.500000
45.974998 2152.459961
45.950001 2150.550049
45.924999 2151.500000
45.900002 2152.459961
45.875000 2151.500000
45.849998 2151.500000
45.825001 2152.459961
45.799999 2150.069824
45.775002 2149.119873
45.750000 2151.979980
45.724998 2152.459961
45.700001 2151.500000
45.674999 2151.500000
45.650002 2150.069824
45.625000 2150.069824
45.599998 2149.600098
45.575001 2151.500000
45.549999 2149.119873
45.525002 2151.500000
45.500000 2152.459961
45.474998 2150.069824
45.450001 2149.600098
45.424999 2149.600098
45.400002 2151.500000
45.375000 2151.979980
45.349998 2151.030029
45.325001 2152.459961
45.299999 2151.979980
45.275002 2151.500000
45.250000 2150.069824
45.224998 2150.550049
45.200001 2150.069824
45.174999 2149.600098
45.150002 2151.500000
45.125000 2150.069824
45.099998 2148.640137
45.075001 2150.550049
45.049999 2152.459961
45.025002 2151.500000
45.000000 2149.600098
44.974998 2149.600098
44.950001 2148.169922
44.924999 2149.119873
44.900002 2150.069824
44.875000 2148.169922
44.849998 2151.500000
44.825001 2149.600098
44.799999 2146.739990
44.775002 2148.169922
44.750000 2148.640137
44.724998 2148.169922
44.700001 2149.119873
44.674999 2148.640137
44.650002 2148.169922
44.625000 2148.640137
44.599998 2149.600098
44.575001 2149.119873
44.549999 2148.169922
44.525002 2148.640137
44.500000 2149.119873
44.474998 2148.169922
44.450001 2148.640137
44.424999 2151.030029
44.400002 2152.459961
44.375000 2151.030029
44.349998 2151.500000
44.325001 2149.600098
44.299999 2149.600098
44.275002 2148.640137
44.250000 2148.169922
44.224998 2148.169922
44.200001 2149.119873
44.174999 2149.600098
44.150002 2149.119873
44.125000 2148.169922
44.099998 2147.209961
44.075001 2148.640137
44.049999 2148.640137
44.025002 2148.640137
44.000000 2148.169922
43.974998 2147.689941
43.950001 2148.169922
43.924999 2147.689941
43.900002 2147.689941
43.875000 2148.169922
43.849998 2148.169922
43.825001 2148.169922
43.799999 2146.739990
43.775002 2147.209961
43.750000 2146.739990
43.724998 2146.739990
43.700001 2146.739990
43.674999 2145.780029
43.650002 2148.169922
43.625000 2147.689941
43.599998 2146.739990
43.575001 2146.739990
43.549999 2148.169922
43.525002 2147.689941
43.500000 2146.739990
43.474998 2147.689941
43.450001 2147.689941
43.424999 2146.739990
43.400002 2147.689941
43.375000 2147.689941
43.349998 2146.739990
43.325001 2146.260010
43.299999 2146.739990
43.275002 2147.209961
43.250000 2146.739990
43.224998 2147.209961
43.200001 2145.309814
43.174999 2145.780029
43.150002 2145.780029
43.125000 2146.739990
43.099998 2146.739990
43.075001 2148.169922
43.049999 2148.169922
43.025002 2146.739990
43.000000 2146.739990
42.974998 2148.169922
42.950001 2147.689941
42.924999 2145.780029
42.900002 2146.739990
42.875000 2146.739990
42.849998 2145.780029
42.825001 2146.260010
42.799999 2143.870117
42.775002 2144.349854
42.750000 2145.309814
42.724998 2146.739990
42.700001 2146.739990
42.674999 2147.689941
42.650002 2147.209961
42.625000 2146.739990
42.599998 2146.260010
42.575001 2146.739990
42.549999 2144.830078
42.525002 2146.739990
42.500000 2146.739990
42.474998 2147.209961
42.450001 2144.830078
42.424999 2145.309814
42.400002 2144.830078
42.375000 2143.870117
42.349998 2144.830078
42.325001 2144.349854
42.299999 2143.870117
42.275002 2144.830078
42.250000 2143.870117
42.224998 2144.349854
42.200001 2144.830078
42.174999 2144.349854
42.150002 2142.919922
42.125000 2145.780029
42.099998 2144.349854
42.075001 2143.399902
42.049999 2144.830078
42.025002 2142.439941
42.000000 2142.439941
41.974998 2144.830078
41.950001 2143.870117
41.924999 2144.830078
41.900002 2144.349854
41.875000 2142.919922
41.849998 2142.919922
41.825001 2142.439941
41.799999 2141.969971
41.775002 2142.919922
41.750000 2141.969971
41.724998 2141.010010
41.700001 2143.870117
41.674999 2143.870117
41.650002 2144.349854
41.625000 2144.830078
41.599998 2143.399902
41.575001 2143.399902
41.549999 2141.969971
41.525002 2142.439941
41.500000 2142.439941
41.474998 2142.919922
41.450001 2142.919922
41.424999 2143.870117
41.400002 2144.349854
41.375000 2141.490234
41.349998 2140.540039
41.325001 2141.490234
41.299999 2141.490234
41.275002 2142.439941
41.250000 2142.439941
41.224998 2143.399902
41.200001 2141.969971
41.174999 2141.969971
41.150002 2142.439941
41.125000 2141.490234
41.099998 2142.439941
41.075001 2139.580078
41.049999 2141.490234
41.025002 2140.540039
41.000000 2141.490234
40.974998 2138.630127
40.950001 2138.630127
40.924999 2141.490234
40.900002 2141.490234
40.875000 2141.490234
40.849998 2141.969971
40.825001 2142.439941
40.799999 2141.490234
40.775002 2141.490234
40.750000 2141.969971
40.724998 2140.060059
40.700001 2139.109863
40.674999 2140.540039
40.650002 2141.490234
40.625000 2141.010010
40.599998 2141.490234
40.575001 2142.439941
40.549999 2141.490234
40.525002 2141.490234
40.500000 2139.580078
40.474998 2140.540039
40.450001 2140.540039
40.424999 2140.540039
40.400002 2140.540039
40.375000 2140.540039
40.349998 2141.010010
40.325001 2141.010010
40.299999 2141.969971
40.275002 2139.109863
40.250000 2140.540039
40.224998 2141.010010
40.200001 2138.149902
40.174999 2138.149902
40.150002 2138.149902
40.125000 2139.109863
40.099998 2140.540039
40.075001 2140.060059
40.049999 2139.109863
40.025002 2140.540039
40.000000 2137.199951
39.974998 2140.540039
39.950001 2139.109863
39.924999 2140.060059
39.900002 2140.540039
39.875000 2140.060059
39.849998 2138.149902
39.825001 2139.109863
39.799999 2140.060059
39.775002 2139.109863
39.750000 2138.630127
39.724998 2138.630127
39.700001 2138.630127
39.674999 2138.149902
39.650002 2137.199951
39.625000 2138.149902
39.599998 2138.149902
39.575001 2138.149902
39.549999 2138.149902
39.525002 2137.199951
39.500000 2139.109863
39.474998 2138.149902
39.450001 2136.250000
39.424999 2135.770020
39.400002 2136.250000
39.375000 2136.250000
39.349998 2137.680176
39.325001 2135.770020
39.299999 2135.770020
39.275002 2135.770020
39.250000 2136.250000
39.224998 2137.199951
39.200001 2138.149902
39.174999 2137.199951
39.150002 2139.109863
39.125000 2138.149902
39.099998 2137.199951
39.075001 2136.720215
39.049999 2136.250000
39.025002 2138.149902
39.000000 2138.630127
38.974998 2136.720215
38.950001 2138.149902
38.924999 2135.770020
38.900002 2135.770020
38.875000 2135.770020
38.849998 2137.199951
38.825001 2136.720215
38.799999 2135.770020
38.775002 2136.250000
38.750000 2137.199951
38.724998 2136.250000
38.700001 2136.720215
38.674999 2135.770020
38.650002 2135.290039
38.625000 2134.810059
38.599998 2134.810059
38.575001 2137.199951
38.549999 2137.680176
38.525002 2135.290039
38.500000 2135.770020
38.474998 2133.860107
38.450001 2135.770020
38.424999 2135.770020
38.400002 2135.770020
38.375000 2136.250000
38.349998 2135.770020
38.325001 2132.429932
38.299999 2134.810059
38.275002 2137.199951
38.250000 2135.770020
38.224998 2134.339844
38.200001 2135.770020
38.174999 2135.290039
38.150002 2132.429932
38.125000 2135.290039
38.099998 2136.250000
38.075001 2135.770020
38.049999 2135.290039
38.025002 2134.810059
38.000000 2132.429932
37.974998 2132.429932
37.950001 2134.810059
37.924999 2135.290039
37.900002 2134.810059
37.875000 2134.810059
37.849998 2135.290039
37.825001 2135.290039
37.799999 2133.860107
37.775002 2135.770020
37.750000 2135.290039
37.724998 2134.810059
37.700001 2131.479980
37.674999 2133.860107
37.650002 2133.379883
37.625000 2134.339844
37.599998 2132.910156
37.575001 2134.810059
37.549999 2135.290039
37.525002 2133.860107
37.500000 2131.479980
37.474998 2131.479980
37.450001 2134.810059
37.424999 2134.810059
37.400002 2132.910156
37.375000 2132.429932
37.349998 2131.000000
37.325001 2131.479980
37.299999 2131.479980
37.275002 2133.860107
37.250000 2134.339844
37.224998 2135.290039
37.200001 2131.950195
37.174999 2131.479980
37.150002 2133.860107
37.125000 2132.429932
37.099998 2130.520020
37.075001 2130.520020
37.049999 2130.520020
37.025002 2130.520020
37.000000 2132.429932
36.974998 2131.000000
36.950001 2132.429932
36.924999 2132.429932
36.900002 2131.479980
36.875000 2132.910156
36.849998 2131.000000
36.825001 2130.520020
36.799999 2133.860107
36.775002 2132.910156
36.750000 2133.379883
36.724998 2132.910156
36.700001 2131.479980
36.674999 2131.950195
36.650002 2130.520020
36.625000 2130.520020
36.599998 2129.570068
36.575001 2129.570068
36.549999 2130.050049
36.525002 2130.520020
36.500000 2131.950195
36.474998 2130.520020
36.450001 2128.619873
36.424999 2128.140137
36.400002 2130.050049
36.375000 2130.520020
36.349998 2131.950195
36.325001 2131.000000
36.299999 2130.520020
36.275002 2129.090088
36.250000 2129.570068
36.224998 2129.570068
36.200001 2130.520020
36.174999 2128.140137
36.150002 2128.140137
36.125000 2129.090088
36.099998 2128.619873
36.075001 2129.570068
36.049999 2132.429932
36.025002 2129.570068
36.000000 2129.570068
35.974998 2130.050049
35.950001 2127.659912
35.924999 2129.090088
35.900002 2131.479980
35.875000 2130.050049
35.849998 2129.570068
35.825001 2130.520020
35.799999 2130.520020
35.775002 2130.520020
35.750000 2128.619873
35.724998 2128.140137
35.700001 2129.090088
35.674999 2128.619873
35.650002 2129.090088
35.625000 2129.570068
35.599998 2129.570068
35.575001 2127.659912
35.549999 2125.750000
35.525002 2126.229980
35.500000 2125.750000
35.474998 2128.619873
35.450001 2127.659912
35.424999 2128.619873
35.400002 2128.140137
35.375000 2127.189941
35.349998 2127.189941
35.325001 2130.520020
35.299999 2128.140137
35.275002 2127.659912
35.250000 2125.280029
35.224998 2124.320068
35.200001 2129.090088
35.174999 2128.140137
35.150002 2127.659912
35.125000 2127.659912
35.099998 2128.140137
35.075001 2127.659912
35.049999 2124.800049
35.025002 2126.709961
35.000000 2127.189941
34.974998 2128.140137
34.950001 2126.709961
34.924999 2123.849854
34.900002 2127.189941
34.875000 2125.280029
34.849998 2125.280029
34.825001 2126.229980
34.799999 2124.800049
34.775002 2124.320068
34.750000 2125.280029
34.724998 2127.189941
34.700001 2125.280029
34.674999 2127.189941
34.650002 2126.229980
34.625000 2127.189941
34.599998 2124.800049
34.575001 2125.750000
34.549999 2125.280029
34.525002 2125.280029
34.500000 2126.229980
34.474998 2125.750000
34.450001 2124.800049
34.424999 2126.709961
34.400002 2125.280029
34.375000 2126.229980
34.349998 2124.800049
34.325001 2124.320068
34.299999 2124.800049
34.275002 2124.800049
34.250000 2122.889893
34.224998 2123.849854
34.200001 2124.320068
34.174999 2123.849854
34.150002 2124.800049
34.125000 2124.800049
34.099998 2122.889893
34.075001 2123.849854
34.049999 2122.889893
34.025002 2123.370117
34.000000 2123.849854
33.974998 2123.849854
33.950001 2123.849854
33.924999 2123.370117
33.900002 2123.849854
33.875000 2123.849854
33.849998 2123.370117
33.825001 2123.849854
33.799999 2122.889893
33.775002 2124.320068
33.750000 2124.320068
33.724998 2124.320068
33.700001 2124.320068
33.674999 2123.849854
33.650002 2123.849854
33.625000 2123.370117
33.599998 2122.419922
33.575001 2123.849854
33.549999 2121.459961
33.525002 2123.849854
33.500000 2122.419922
33.474998 2122.889893
33.450001 2124.320068
33.424999 2122.419922
33.400002 2122.419922
33.375000 2123.849854
33.349998 2120.510010
33.325001 2121.459961
33.299999 2120.989990
33.275002 2122.419922
33.250000 2121.459961
33.224998 2120.510010
33.200001 2120.989990
33.174999 2121.459961
33.150002 2122.889893
33.125000 2121.939941
33.099998 2123.849854
33.075001 2120.030029
33.049999 2121.459961
33.025002 2122.419922
33.000000 2123.370117
32.974998 2120.989990
32.950001 2121.459961
32.924999 2120.989990
32.900002 2120.510010
32.875000 2119.560059
32.849998 2119.560059
32.825001 2119.560059
32.799999 2121.459961
32.775002 2122.419922
32.750000 2121.939941
32.724998 2121.459961
32.700001 2119.079834
32.674999 2120.510010
32.650002 2121.459961
32.625000 2120.030029
32.599998 2119.079834
32.575001 2119.560059
32.549999 2119.560059
32.525002 2119.079834
32.500000 2119.079834
32.474998 2119.079834
32.450001 2119.560059
32.424999 2121.459961
32.400002 2122.419922
32.375000 2119.560059
32.349998 2119.079834
32.325001 2120.510010
32.299999 2119.560059
32.275002 2119.079834
32.250000 2120.030029
32.224998 2119.560059
32.200001 2119.560059
32.174999 2119.079834
32.150002 2119.560059
32.125000 2119.079834
32.099998 2121.459961
32.075001 2120.030029
32.049999 2119.079834
32.025002 2117.649902
32.000000 2118.129883
31.975000 2120.030029
31.950001 2118.600098
31.924999 2119.079834
31.900000 2119.079834
31.875000 2119.560059
31.850000 2118.129883
31.825001 2118.129883
31.799999 2118.129883
31.775000 2120.510010
31.750000 2119.079834
31.725000 2118.129883
31.700001 2118.600098
31.674999 2118.600098
31.650000 2117.649902
31.625000 2117.169922
31.600000 2119.079834
31.575001 2119.560059
31.549999 2117.649902
31.525000 2114.790039
31.500000 2117.169922
31.475000 2118.129883
31.450001 2118.129883
31.424999 2120.510010
31.400000 2118.129883
31.375000 2118.129883
31.350000 2116.699951
31.325001 2118.129883
31.299999 2118.600098
31.275000 2119.079834
31.250000 2118.600098
31.225000 2118.129883
31.200001 2117.169922
31.174999 2116.699951
31.150000 2116.219971
31.125000 2116.699951
31.100000 2119.079834
31.075001 2118.129883
31.049999 2117.649902
31.025000 2117.169922
31.000000 2119.079834
30.975000 2118.600098
30.950001 2118.129883
30.924999 2118.129883
30.900000 2119.079834
30.875000 2118.129883
30.850000 2118.129883
30.825001 2117.169922
30.799999 2117.169922
30.775000 2117.169922
30.750000 2117.169922
30.725000 2117.649902
30.700001 2117.649902
30.674999 2116.699951
30.650000 2114.790039
30.625000 2114.790039
30.600000 2114.790039
30.575001 2117.169922
30.549999 2114.790039
30.525000 2117.169922
30.500000 2113.830078
30.475000 2114.309814
30.450001 2116.699951
30.424999 2119.079834
30.400000 2118.129883
30.375000 2115.739990
30.350000 2115.260010
30.325001 2115.739990
30.299999 2115.739990
30.275000 2116.219971
30.250000 2115.739990
30.225000 2114.790039
30.200001 2114.790039
30.174999 2114.309814
30.150000 2113.830078
30.125000 2115.739990
30.100000 2117.169922
30.075001 2114.309814
30.049999 2114.790039
30.025000 2115.739990
30.000000 2115.739990
29.975000 2117.169922
29.950001 2116.219971
29.924999 2116.219971
29.900000 2117.169922
29.875000 2115.260010
29.850000 2113.830078
29.825001 2113.830078
29.799999 2113.830078
29.775000 2113.830078
29.750000 2114.790039
29.725000 2113.830078
29.700001 2113.830078
29.674999 2112.399902
29.650000 2112.880127
29.625000 2114.790039
29.600000 2113.830078
29.575001 2114.309814
29.549999 2113.830078
29.525000 2114.790039
29.500000 2117.649902
29.475000 2114.790039
29.450001 2115.739990
29.424999 2115.739990
29.400000 2112.880127
29.375000 2114.790039
29.350000 2113.830078
29.325001 2117.169922
29.299999 2118.129883
29.275000 2114.790039
29.250000 2114.790039
29.225000 2113.359863
29.200001 2113.830078
29.174999 2113.359863
29.150000 2112.880127
29.125000 2115.739990
29.100000 2113.830078
29.075001 2114.309814
29.049999 2113.359863
29.025000 2113.359863
29.000000 2115.260010
28.975000 2115.260010
28.950001 2114.790039
28.924999 2114.309814
28.900000 2113.830078
28.875000 2111.929932
28.850000 2113.359863
28.825001 2114.790039
28.799999 2114.790039
28.775000 2114.309814
28.750000 2114.309814
28.725000 2113.830078
28.700001 2112.399902
28.674999 2113.830078
28.650000 2114.790039
28.625000 2113.359863
28.600000 2112.399902
28.575001 2112.880127
28.549999 2113.359863
28.525000 2111.449951
28.500000 2111.449951
28.475000 2110.969971
28.450001 2112.399902
28.424999 2112.399902
28.400000 2112.399902
28.375000 2112.399902
28.350000 2113.359863
28.325001 2111.929932
28.299999 2112.399902
28.275000 2113.359863
28.250000 2112.399902
28.225000 2112.399902
28.200001 2112.399902
28.174999 2112.880127
28.150000 2112.399902
28.125000 2112.399902
28.100000 2112.880127
28.075001 2111.929932
28.049999 2110.500000
28.025000 2111.449951
28.000000 2113.359863
27.975000 2111.449951
27.950001 2112.399902
27.924999 2112.399902
27.900000 2112.399902
27.875000 2113.359863
27.850000 2112.880127
27.825001 2112.399902
27.799999 2113.359863
27.775000 2114.790039
27.750000 2112.399902
27.725000 2110.969971
27.700001 2112.399902
27.674999 2112.880127
27.650000 2111.929932
27.625000 2112.399902
27.600000 2114.790039
27.575001 2113.830078
27.549999 2112.399902
27.525000 2112.399902
27.500000 2113.830078
27.475000 2112.880127
27.450001 2112.880127
27.424999 2112.399902
27.400000 2112.399902
27.375000 2112.399902
27.350000 2111.449951
27.325001 2111.929932
27.299999 2111.929932
27.275000 2113.830078
27.250000 2112.399902
27.225000 2111.449951
27.200001 2111.449951
27.174999 2112.880127
27.150000 2111.449951
27.125000 2113.830078
27.100000 2113.359863
27.075001 2112.399902
27.049999 2110.020020
27.025000 2110.969971
27.000000 2110.969971
26.975000 2110.969971
26.950001 2110.500000
26.924999 2111.449951
26.900000 2108.590088
26.875000 2110.969971
26.850000 2112.880127
26.825001 2110.969971
26.799999 2111.929932
26.775000 2112.399902
26.750000 2111.449951
26.725000 2112.399902
26.700001 2112.880127
26.674999 2112.399902
26.650000 2110.020020
26.625000 2111.449951
26.600000 2111.449951
26.575001 2108.590088
26.549999 2111.929932
26.525000 2111.449951
26.500000 2110.969971
26.475000 2110.500000
26.450001 2111.449951
26.424999 2111.449951
26.400000 2112.399902
26.375000 2112.399902
26.350000 2111.929932
26.325001 2111.929932
26.299999 2111.929932
26.275000 2110.020020
26.250000 2109.540039
26.225000 2112.880127
26.200001 2111.449951
26.174999 2112.399902
26.150000 2110.500000
26.125000 2110.969971
26.100000 2112.399902
26.075001 2111.929932
26.049999 2112.399902
26.025000 2110.500000
26.000000 2110.500000
25.975000 2111.449951
25.950001 2111.449951
25.924999 2109.540039
25.900000 2107.640137
25.875000 2107.159912
25.850000 2110.969971
25.825001 2111.449951
25.799999 2109.540039
25.775000 2108.590088
25.750000 2110.500000
25.725000 2110.500000
25.700001 2108.590088
25.674999 2111.449951
25.650000 2111.449951
25.625000 2111.929932
25.600000 2111.449951
25.575001 2111.929932
25.549999 2110.020020
25.525000 2108.590088
25.500000 2109.540039
25.475000 2110.020020
25.450001 2110.500000
25.424999 2109.540039
25.400000 2110.969971
25.375000 2109.540039
25.350000 2109.540039
25.325001 2109.540039
25.299999 2107.159912
25.275000 2107.159912
25.250000 2107.159912
25.225000 2110.020020
25.200001 2110.020020
25.174999 2111.929932
25.150000 2109.540039
25.125000 2107.159912
25.100000 2109.070068
25.075001 2107.640137
25.049999 2107.640137
25.025000 2108.110107
25.000000 2108.110107
24.975000 2110.500000
24.950001 2109.070068
24.924999 2106.199951
24.900000 2108.110107
24.875000 2110.020020
24.850000 2108.110107
24.825001 2110.020020
24.799999 2110.500000
24.775000 2110.500000
24.750000 2109.070068
24.725000 2109.540039
24.700001 2111.929932
24.674999 2110.969971
24.650000 2109.540039
24.625000 2108.110107
24.600000 2108.110107
24.575001 2108.110107
24.549999 2109.070068
24.525000 2109.540039
24.500000 2109.540039
24.475000 2110.500000
24.450001 2110.020020
24.424999 2108.110107
24.400000 2107.640137
24.375000 2108.110107
24.350000 2108.110107
24.325001 2109.540039
24.299999 2108.110107
24.275000 2107.159912
24.250000 2106.680176
24.225000 2109.070068
24.200001 2108.110107
24.174999 2107.640137
24.150000 2108.590088
24.125000 2108.110107
24.100000 2108.590088
24.075001 2109.540039
24.049999 2109.540039
24.025000 2110.020020
24.000000 2109.540039
23.975000 2108.110107
23.950001 2107.640137
23.924999 2109.070068
23.900000 2108.110107
23.875000 2107.640137
23.850000 2108.110107
23.825001 2108.590088
23.799999 2108.110107
23.775000 2107.159912
23.750000 2108.110107
23.725000 2110.969971
23.700001 2111.929932
23.674999 2107.640137
23.650000 2107.159912
23.625000 2107.640137
23.600000 2109.540039
23.575001 2109.540039
23.549999 2108.590088
23.525000 2107.159912
23.500000 2108.110107
23.475000 2107.159912
23.450001 2108.110107
23.424999 2107.640137
23.400000 2107.159912
23.375000 2107.640137
23.350000 2107.159912
23.325001 2108.110107
23.299999 2107.159912
23.275000 2107.159912
23.250000 2107.159912
23.225000 2108.110107
23.200001 2108.590088
23.174999 2109.070068
23.150000 2108.110107
23.125000 2107.640137
23.100000 2107.640137
23.075001 2109.070068
23.049999 2109.540039
23.025000 2109.540039
23.000000 2109.540039
22.975000 2107.640137
22.950001 2107.159912
22.924999 2106.680176
22.900000 2106.199951
22.875000 2103.820068
22.850000 2106.199951
22.825001 2105.729980
22.799999 2106.199951
22.775000 2107.159912
22.750000 2106.199951
22.725000 2107.159912
22.700001 2106.680176
22.674999 2108.590088
22.650000 2107.640137
22.625000 2107.159912
22.600000 2107.159912
22.575001 2106.199951
22.549999 2106.680176
22.525000 2106.199951
22.500000 2109.540039
22.475000 2107.159912
22.450001 2106.680176
22.424999 2107.159912
22.400000 2106.680176
22.375000 2107.640137
22.350000 2107.159912
22.325001 2106.680176
22.299999 2107.640137
22.275000 2107.159912
22.250000 2106.680176
22.225000 2107.159912
22.200001 2107.640137
22.174999 2108.110107
22.150000 2108.590088
22.125000 2108.110107
22.100000 2106.199951
22.075001 2107.159912
22.049999 2107.640137
22.025000 2107.159912
22.000000 2109.540039
21.975000 2108.110107
21.950001 2107.159912
21.924999 2107.159912
21.900000 2109.540039
21.875000 2107.640137
21.850000 2106.199951
21.825001 2107.159912
21.799999 2107.159912
21.775000 2107.159912
21.750000 2107.159912
21.725000 2105.729980
21.700001 2106.199951
21.674999 2106.199951
21.650000 2107.159912
21.625000 2107.159912
21.600000 2107.159912
21.575001 2107.159912
21.549999 2106.199951
21.525000 2105.250000
21.500000 2105.250000
21.475000 2106.199951
21.450001 2106.680176
21.424999 2105.729980
21.400000 2104.300049
21.375000 2107.159912
21.350000 2106.199951
21.325001 2106.680176
21.299999 2107.640137
21.275000 2106.199951
21.250000 2105.729980
21.225000 2106.199951
21.200001 2106.680176
21.174999 2107.159912
21.150000 2104.770020
21.125000 2103.340088
21.100000 2106.199951
21.075001 2108.110107
21.049999 2104.770020
21.025000 2105.250000
21.000000 2106.199951
20.975000 2106.680176
20.950001 2107.159912
20.924999 2107.159912
20.900000 2104.770020
20.875000 2103.340088
20.850000 2106.199951
20.825001 2106.199951
20.799999 2105.250000
20.775000 2103.820068
20.750000 2106.199951
20.725000 2106.199951
20.700001 2107.159912
20.674999 2105.729980
20.650000 2103.820068
20.625000 2104.770020
20.600000 2106.680176
20.575001 2104.300049
20.549999 2106.680176
20.525000 2107.159912
20.500000 2107.159912
20.475000 2107.159912
20.450001 2104.770020
20.424999 2103.340088
20.400000 2104.770020
20.375000 2106.680176
20.350000 2106.199951
20.325001 2106.199951
20.299999 2103.820068
20.275000 2106.199951
20.250000 2107.640137
20.225000 2107.640137
20.200001 2106.199951
20.174999 2106.199951
20.150000 2107.159912
20.125000 2104.300049
20.100000 2107.159912
20.075001 2103.820068
20.049999 2104.300049
20.025000 2106.199951
20.000000 2103.820068
19.975000 2105.729980
19.950001 2107.159912
19.924999 2106.199951
19.900000 2106.199951
19.875000 2107.159912
19.850000 2104.770020
19.825001 2105.250000
19.799999 2106.199951
19.775000 2107.159912
19.750000 2106.199951
19.725000 2106.199951
19.700001 2106.199951
19.674999 2105.250000
19.650000 2105.250000
19.625000 2106.199951
19.600000 2106.680176
19.575001 2103.820068
19.549999 2103.340088
19.525000 2104.770020
19.500000 2105.250000
19.475000 2105.250000
19.450001 2104.300049
19.424999 2102.870117
19.400000 2104.770020
19.375000 2102.870117
19.350000 2101.910156
19.325001 2102.870117
19.299999 2102.870117
19.275000 2105.729980
19.250000 2105.729980
19.225000 2102.870117
19.200001 2101.910156
19.174999 2101.910156
19.150000 2104.770020
19.125000 2104.300049
19.100000 2103.340088
19.075001 2104.300049
19.049999 2102.870117
19.025000 2105.250000
19.000000 2105.729980
18.975000 2103.820068
18.950001 2104.770020
18.924999 2104.770020
18.900000 2105.250000
18.875000 2102.870117
18.850000 2101.910156
18.825001 2102.870117
18.799999 2103.820068
18.775000 2103.820068
18.750000 2101.910156
18.725000 2101.439941
18.700001 2101.439941
18.674999 2102.870117
18.650000 2102.389893
18.625000 2103.340088
18.600000 2101.910156
18.575001 2103.340088
18.549999 2102.389893
18.525000 2102.870117
18.500000 2103.340088
18.475000 2102.870117
18.450001 2101.910156
18.424999 2102.870117
18.400000 2102.389893
18.375000 2102.870117
18.350000 2101.910156
18.325001 2102.870117
18.299999 2102.870117
18.275000 2101.439941
18.250000 2103.340088
18.225000 2103.340088
18.200001 2101.910156
18.174999 2101.439941
18.150000 2103.820068
18.125000 2102.389893
18.100000 2102.389893
18.075001 2102.870117
18.049999 2102.870117
18.025000 2102.389893
18.000000 2101.439941
17.975000 2103.340088
17.950001 2102.870117
17.924999 2101.910156
17.900000 2102.389893
17.875000 2102.389893
17.850000 2101.439941
17.825001 2101.439941
17.799999 2101.439941
17.775000 2101.439941
17.750000 2101.910156
17.725000 2102.870117
17.700001 2102.389893
17.674999 2100.479980
17.650000 2100.959961
17.625000 2102.870117
17.600000 2100.479980
17.575001 2101.439941
17.549999 2102.389893
17.525000 2101.439941
17.500000 2101.439941
17.475000 2101.439941
17.450001 2101.910156
17.424999 2101.439941
17.400000 2101.439941
17.375000 2101.439941
17.350000 2100.479980
17.325001 2100.479980
17.299999 2101.439941
17.275000 2102.389893
17.250000 2101.910156
17.225000 2100.010010
17.200001 2102.870117
17.174999 2101.439941
17.150000 2101.910156
17.125000 2102.870117
17.100000 2101.439941
17.075001 2099.530029
17.049999 2101.439941
17.025000 2100.479980
17.000000 2099.530029
16.975000 2099.050049
16.950001 2099.530029
16.924999 2099.530029
16.900000 2096.189941
16.875000 2099.050049
16.850000 2098.100098
16.825001 2099.530029
16.799999 2099.530029
16.775000 2100.010010
16.750000 2100.959961
16.725000 2097.140137
16.700001 2098.100098
16.674999 2098.579834
16.650000 2100.479980
16.625000 2098.100098
16.600000 2099.530029
16.575001 2099.530029
16.549999 2099.530029
16.525000 2100.959961
16.500000 2098.100098
16.475000 2099.530029
16.450001 2099.050049
16.424999 2100.959961
16.400000 2100.010010
16.375000 2099.530029
16.350000 2100.010010
16.325001 2098.100098
16.299999 2097.140137
16.275000 2096.189941
16.250000 2097.619873
16.225000 2098.579834
16.200001 2100.479980
16.174999 2098.579834
16.150000 2097.619873
16.125000 2098.100098
16.100000 2097.140137
16.075001 2097.619873
16.049999 2096.669922
16.025000 2095.709961
16.000000 2098.100098
15.975000 2097.140137
15.950000 2096.669922
15.925000 2098.100098
15.900000 2099.530029
15.875000 2098.579834
15.850000 2097.140137
15.825000 2097.140137
15.800000 2096.189941
15.775000 2095.709961
15.750000 2096.189941
15.725000 2097.619873
15.700000 2097.140137
15.675000 2096.189941
15.650000 2095.239990
15.625000 2096.189941
15.600000 2096.189941
15.575000 2095.709961
15.550000 2095.709961
15.525000 2095.709961
15.500000 2095.709961
15.475000 2098.100098
15.450000 2096.189941
15.425000 2096.189941
15.400000 2095.239990
15.375000 2092.849854
15.350000 2094.280029
15.325000 2096.189941
15.300000 2095.239990
15.275000 2095.239990
15.250000 2095.709961
15.225000 2094.760010
15.200000 2093.809814
15.175000 2092.849854
15.150000 2091.420166
15.125000 2091.899902
15.100000 2094.760010
15.075000 2093.809814
15.050000 2093.330078
15.025000 2092.849854
15.000000 2092.849854
14.975000 2093.330078
14.950000 2093.809814
14.925000 2093.809814
14.900000 2093.809814
14.875000 2093.809814
14.850000 2093.330078
14.825000 2093.809814
14.800000 2092.849854
14.775000 2094.280029
14.750000 2092.380127
14.725000 2091.899902
14.700000 2091.899902
14.675000 2094.280029
14.650000 2092.380127
14.625000 2094.760010
14.600000 2093.809814
14.575000 2093.809814
14.550000 2091.420166
14.525000 2090.469971
14.500000 2090.949951
14.475000 2090.469971
14.450000 2090.469971
14.425000 2091.899902
14.400000 2091.899902
14.375000 2089.989990
14.350000 2090.469971
14.325000 2089.039795
14.300000 2090.949951
14.275000 2090.469971
14.250000 2090.469971
14.225000 2090.469971
14.200000 2090.949951
14.175000 2089.989990
14.150000 2090.949951
14.125000 2089.989990
14.100000 2089.520020
14.075000 2089.520020
14.050000 2089.039795
14.025000 2089.989990
14.000000 2089.039795
13.975000 2089.520020
13.950000 2090.469971
13.925000 2089.989990
13.900000 2089.520020
13.875000 2089.520020
13.850000 2087.610107
13.825000 2086.179932
13.800000 2087.129883
13.775000 2087.129883
13.750000 2088.079834
13.725000 2088.079834
13.700000 2088.079834
13.675000 2088.079834
13.650000 2088.560059
13.625000 2089.520020
13.600000 2089.039795
13.575000 2089.989990
13.550000 2089.520020
13.525000 2089.039795
13.500000 2090.469971
13.475000 2088.560059
13.450000 2089.520020
13.425000 2087.610107
13.400000 2089.520020
13.375000 2089.520020
13.350000 2088.560059
13.325000 2088.079834
13.300000 2086.179932
13.275000 2086.179932
13.250000 2088.079834
13.225000 2088.079834
13.200000 2088.079834
13.175000 2087.610107
13.150000 2086.650146
13.125000 2085.699951
13.100000 2086.179932
13.075000 2087.129883
13.050000 2088.079834
13.025000 2087.129883
13.000000 2086.179932
12.975000 2085.219971
12.950000 2087.129883
12.925000 2084.750000
12.900000 2084.750000
12.875000 2086.179932
12.850000 2085.699951
12.825000 2084.750000
12.800000 2085.699951
12.775000 2083.319824
12.750000 2086.179932
12.725000 2086.179932
12.700000 2083.790039
12.675000 2083.790039
12.650000 2084.750000
12.625000 2084.269775
12.600000 2083.319824
12.575000 2083.790039
12.550000 2083.319824
12.525000 2083.319824
12.500000 2080.459961
12.475000 2083.790039
12.450000 2083.319824
12.425000 2081.409912
12.400000 2081.409912
12.375000 2081.889893
12.350000 2080.459961
12.325000 2081.409912
12.300000 2080.459961
12.275000 2081.889893
12.250000 2080.929932
12.225000 2079.500000
12.200000 2081.889893
12.175000 2079.500000
12.150000 2079.500000
12.125000 2080.459961
12.100000 2081.409912
12.075000 2080.929932
12.050000 2079.500000
12.025000 2080.459961
12.000000 2079.020020
11.975000 2079.500000
11.950000 2081.889893
11.925000 2078.550049
11.900000 2078.550049
11.875000 2079.500000
11.850000 2079.500000
11.825000 2080.459961
11.800000 2080.459961
11.775000 2079.979980
11.750000 2082.840088
11.725000 2080.459961
11.700000 2079.500000
11.675000 2079.020020
11.650000 2078.070068
11.625000 2079.020020
11.600000 2078.070068
11.575000 2077.119873
11.550000 2077.119873
11.525000 2078.070068
11.500000 2079.500000
11.475000 2078.070068
11.450000 2078.070068
11.425000 2078.550049
11.400000 2079.500000
11.375000 2079.020020
11.350000 2077.119873
11.325000 2076.640137
11.300000 2074.729980
11.275000 2074.729980
11.250000 2077.590088
11.225000 2078.070068
11.200000 2077.119873
11.175000 2078.550049
11.150000 2077.119873
11.125000 2077.590088
11.100000 2076.640137
11.075000 2074.260010
11.050000 2076.159912
11.025000 2077.119873
11.000000 2078.550049
10.975000 2078.070068
10.950000 2079.020020
10.925000 2077.590088
10.900000 2074.260010
10.875000 2073.780029
10.850000 2072.830078
10.825000 2073.780029
10.800000 2075.209961
10.775000 2075.209961
10.750000 2073.780029
10.725000 2074.729980
10.700000 2075.690186
10.675000 2073.780029
10.650000 2076.640137
10.625000 2076.159912
10.600000 2077.119873
10.575000 2076.159912
10.550000 2075.209961
10.525000 2074.729980
10.500000 2075.209961
10.475000 2075.209961
10.450000 2073.780029
10.425000 2075.209961
10.400000 2077.590088
10.375000 2078.070068
10.350000 2076.159912
10.325000 2077.119873
10.300000 2074.260010
10.275000 2072.830078
10.250000 2073.780029
10.225000 2072.830078
10.200000 2072.830078
10.175000 2075.209961
10.150000 2073.780029
10.125000 2074.260010
10.100000 2073.780029
10.075000 2074.260010
10.050000 2073.780029
10.025000 2074.729980
10.000000 2075.209961
9.975000 2074.729980
9.950000 2074.729980
9.925000 2073.780029
9.900000 2075.209961
9.875000 2073.780029
9.850000 2073.300049
9.825000 2075.209961
9.800000 2075.209961
9.775000 2075.209961
9.750000 2074.729980
9.725000 2073.780029
9.700000 2073.780029
9.675000 2075.690186
9.650000 2074.260010
9.625000 2073.780029
9.600000 2075.690186
9.575000 2075.209961
9.550000 2073.780029
9.525000 2074.260010
9.500000 2075.209961
9.475000 2074.729980
9.450000 2075.690186
9.425000 2075.209961
9.400000 2071.870117
9.375000 2073.780029
9.350000 2075.209961
9.325000 2072.830078
9.300000 2076.159912
9.275000 2077.119873
9.250000 2074.729980
9.225000 2074.260010
9.200000 2074.729980
9.175000 2075.209961
9.150000 2075.690186
9.125000 2075.690186
9.100000 2076.159912
9.075000 2076.640137
9.050000 2074.260010
9.025000 2074.260010
9.000000 2076.159912
8.975000 2077.590088
8.950000 2075.690186
8.925000 2076.640137
8.900000 2076.159912
8.875000 2077.590088
8.850000 2077.119873
8.825000 2076.640137
8.800000 2075.209961
8.775000 2075.209961
8.750000 2078.550049
8.725000 2078.070068
8.700000 2077.119873
8.675000 2076.159912
8.650000 2078.070068
8.625000 2078.070068
8.600000 2078.070068
8.575000 2077.119873
8.550000 2076.640137
8.525000 2077.119873
8.500000 2079.500000
8.475000 2079.500000
8.450000 2076.159912
8.425000 2077.590088
8.400000 2077.590088
8.375000 2078.070068
8.350000 2078.070068
8.325000 2078.070068
8.300000 2079.020020
8.275000 2079.500000
8.250000 2079.500000
8.225000 2079.500000
8.200000 2081.409912
8.175000 2080.929932
8.150000 2079.979980
8.125000 2079.500000
8.100000 2079.500000
8.075000 2079.500000
8.050000 2079.020020
8.025000 2078.070068
8.000000 2078.070068
7.975000 2079.020020
7.950000 2080.459961
7.925000 2083.319824
7.900000 2081.409912
7.875000 2080.459961
7.850000 2081.889893
7.825000 2081.889893
7.800000 2082.840088
7.775000 2082.840088
7.750000 2082.840088
7.725000 2083.790039
7.700000 2083.790039
7.675000 2084.750000
7.650000 2084.750000
7.625000 2083.790039
7.600000 2083.319824
7.575000 2080.459961
7.550000 2082.840088
7.525000 2083.319824
7.500000 2082.840088
7.475000 2084.269775
7.450000 2084.269775
7.425000 2084.269775
7.400000 2082.840088
7.375000 2083.790039
7.350000 2084.750000
7.325000 2083.319824
7.300000 2084.269775
7.275000 2084.750000
7.250000 2084.269775
7.225000 2085.699951
7.200000 2084.750000
7.175000 2084.750000
7.150000 2087.610107
7.125000 2087.129883
7.100000 2084.750000
7.075000 2084.750000
7.050000 2084.750000
7.025000 2084.750000
7.000000 2086.650146
6.975000 2087.129883
6.950000 2088.560059
6.925000 2089.989990
6.900000 2086.650146
6.875000 2086.179932
6.850000 2087.129883
6.825000 2085.699951
6.800000 2086.179932
6.775000 2089.520020
6.750000 2089.520020
6.725000 2088.079834
6.700000 2088.560059
6.675000 2089.520020
6.650000 2089.520020
6.625000 2088.079834
6.600000 2089.520020
6.575000 2089.520020
6.550000 2090.469971
6.525000 2089.989990
6.500000 2089.520020
6.475000 2089.520020
6.450000 2089.520020
6.425000 2089.989990
6.400000 2090.469971
6.375000 2090.469971
6.350000 2089.039795
6.325000 2090.469971
6.300000 2090.469971
6.275000 2090.949951
6.250000 2089.520020
6.225000 2090.469971
6.200000 2090.949951
6.175000 2090.949951
6.150000 2089.520020
6.125000 2090.949951
6.100000 2091.420166
6.075000 2090.949951
6.050000 2092.849854
6.025000 2093.330078
6.000000 2092.380127
5.975000 2091.420166
5.950000 2094.760010
5.925000 2095.239990
5.900000 2092.849854
5.875000 2093.330078
5.850000 2094.760010
5.825000 2096.669922
5.800000 2097.619873
5.775000 2098.100098
5.750000 2096.189941
5.725000 2094.760010
5.700000 2093.330078
5.675000 2094.760010
5.650000 2094.760010
5.625000 2096.669922
5.600000 2096.669922
5.575000 2097.140137
5.550000 2096.189941
5.525000 2097.140137
5.500000 2098.100098
5.475000 2098.579834
5.450000 2096.189941
5.425000 2097.619873
5.400000 2098.579834
5.375000 2099.050049
5.350000 2100.479980
5.325000 2098.100098
5.300000 2101.910156
5.275000 2102.389893
5.250000 2102.389893
5.225000 2102.870117
5.200000 2102.870117
5.175000 2102.389893
5.150000 2102.870117
5.125000 2102.389893
5.100000 2101.439941
5.075000 2102.870117
5.050000 2105.729980
5.025000 2104.770020
5.000000 2104.300049
4.975000 2106.680176
4.950000 2106.199951
4.925000 2107.159912
4.900000 2108.110107
4.875000 2107.159912
4.850000 2107.640137
4.825000 2111.449951
4.800000 2112.399902
4.775000 2112.880127
4.750000 2112.880127
4.725000 2112.399902
4.700000 2114.309814
4.675000 2115.260010
4.650000 2113.359863
4.625000 2113.830078
4.600000 2113.830078
4.575000 2113.830078
4.550000 2117.169922
4.525000 2115.260010
4.500000 2117.169922
4.475000 2116.699951
4.450000 2117.649902
4.425000 2119.079834
4.400000 2118.129883
4.375000 2119.079834
4.350000 2119.560059
4.325000 2120.510010
4.300000 2122.419922
4.275000 2120.989990
4.250000 2121.459961
4.225000 2121.459961
4.200000 2120.510010
4.175000 2121.459961
4.150000 2120.030029
4.125000 2121.939941
4.100000 2123.849854
4.075000 2123.849854
4.050000 2124.320068
4.025000 2124.800049
4.000000 2125.750000
3.975000 2124.800049
3.950000 2124.800049
3.925000 2123.849854
3.900000 2124.320068
3.875000 2125.280029
3.850000 2129.570068
3.825000 2130.050049
3.800000 2128.140137
3.775000 2130.520020
3.750000 2131.950195
3.725000 2131.000000
3.700000 2132.429932
3.675000 2133.860107
3.650000 2135.770020
3.625000 2135.770020
3.600000 2135.770020
3.575000 2135.290039
3.550000 2136.250000
3.525000 2136.720215
3.500000 2135.770020
3.475000 2141.010010
3.450000 2140.540039
3.425000 2140.060059
3.400000 2141.490234
3.375000 2143.399902
3.350000 2143.870117
3.325000 2142.439941
3.300000 2142.439941
3.275000 2142.919922
3.250000 2145.780029
3.225000 2146.739990
3.200000 2146.739990
3.175000 2146.739990
3.150000 2148.169922
3.125000 2147.689941
3.100000 2148.640137
3.075000 2151.030029
3.050000 2151.030029
3.025000 2151.979980
3.000000 2151.500000
2.975000 2152.459961
2.950000 2153.889893
2.925000 2153.889893
2.900000 2154.839844
2.875000 2154.839844
2.850000 2156.270020
2.825000 2158.180176
2.800000 2159.130127
2.775000 2158.659912
2.750000 2158.659912
2.725000 2159.609863
2.700000 2162.950195
2.675000 2160.560059
2.650000 2164.860107
2.625000 2164.860107
2.600000 2164.860107
2.575000 2163.900146
2.550000 2165.810059
2.525000 2166.290039
2.500000 2166.760010
2.475000 2169.620117
2.450000 2170.100098
2.425000 2172.480225
2.400000 2173.440186
2.375000 2174.870117
2.350000 2172.480225
2.325000 2175.820068
2.300000 2176.780029
2.275000 2174.870117
2.250000 2178.209961
2.225000 2176.780029
2.200000 2179.159912
2.175000 2182.979980
2.150000 2181.069824
2.125000 2182.500000
2.100000 2181.069824
2.075000 2182.979980
2.050000 2184.410156
2.025000 2187.739990
2.000000 2188.699951
1.975000 2191.080078
1.950000 2189.649902
1.925000 2193.469971
1.900000 2194.419922
1.875000 2194.900146
1.850000 2197.760010
1.825000 2198.710205
1.800000 2196.800049
1.775000 2197.280029
1.750000 2203.480225
1.725000 2205.390137
1.700000 2204.430176
1.675000 2204.430176
1.650000 2205.390137
1.625000 2208.719971
1.600000 2210.159912
1.575000 2211.109863
1.550000 2213.489990
1.525000 2216.350098
1.500000 2216.350098
1.475000 2216.829834
1.450000 2217.780029
1.425000 2218.739990
1.400000 2221.120117
1.375000 2221.120117
1.350000 2223.030029
1.325000 2222.080078
1.300000 2224.940186
1.275000 2224.940186
1.250000 2227.800049
1.225000 2229.229980
1.200000 2233.040039
1.175000 2232.570068
1.150000 2231.610107
1.125000 2234.470215
1.100000 2235.430176
1.075000 2235.899902
1.050000 2237.330078
1.025000 2238.770020
1.000000 2242.580078
0.975000 2242.099854
0.950000 2244.489990
0.925000 2247.829834
0.900000 2247.829834
0.875000 2248.300049
0.850000 2249.729980
0.825000 2250.209961
0.800000 2249.729980
0.775000 2255.449951
0.750000 2255.930176
0.725000 2254.979980
0.700000 2256.890137
0.675000 2257.359863
0.650000 2259.270020
0.625000 2259.270020
0.600000 2260.219971
0.575000 2261.179932
0.550000 2264.040039
0.525000 2265.949951
0.500000 2264.510010
0.475000 2265.470215
0.450000 2266.420166
0.425000 2266.899902
0.400000 2266.899902
0.375000 2267.850098
0.350000 2270.239990
0.325000 2268.330078
0.300000 2267.380127
0.275000 2268.810059
0.250000 2269.280029
0.225000 2269.280029
0.200000 2267.850098
0.175000 2269.760010
0.150000 2271.189941
0.125000 2272.139893
0.100000 2271.669922
0.075000 2271.669922
0.050000 2270.709961
0.025000 2273.099854
0.000000 2273.570068
-0.025000 2272.139893
-0.050000 2273.099854
-0.075000 2268.810059
-0.100000 2270.709961
-0.125000 2272.139893
-0.150000 2273.099854
-0.175000 2273.099854
-0.200000 2273.099854
-0.225000 2272.139893
-0.250000 2272.139893
-0.275000 2272.620117
-0.300000 2272.139893
-0.325000 2271.189941
-0.350000 2272.139893
-0.375000 2272.139893
-0.400000 2272.139893
-0.425000 2270.239990
-0.450000 2271.669922
-0.475000 2269.760010
-0.500000 2268.330078
-0.525000 2265.949951
-0.550000 2265.949951
-0.575000 2265.470215
-0.600000 2264.989990
-0.625000 2264.510010
-0.650000 2263.080078
-0.675000 2260.700195
-0.700000 2256.890137
-0.725000 2258.320068
-0.750000 2259.270020
-0.775000 2258.790039
-0.800000 2256.890137
-0.825000 2254.020020
-0.850000 2252.589844
-0.875000 2251.639893
-0.900000 2251.160156
-0.925000 2248.780029
-0.950000 2248.780029
-0.975000 2247.829834
-1.000000 2248.300049
-1.025000 2244.489990
-1.050000 2242.099854
-1.075000 2243.530029
-1.100000 2240.199951
-1.125000 2239.239990
-1.150000 2237.810059
-1.175000 2236.380127
-1.200000 2234.470215
-1.225000 2233.520020
-1.250000 2233.520020
-1.275000 2232.570068
-1.300000 2229.229980
-1.325000 2228.270020
-1.350000 2227.800049
-1.375000 2225.890137
-1.400000 2223.979980
-1.425000 2223.030029
-1.450000 2221.599854
-1.475000 2221.120117
-1.500000 2218.739990
-1.525000 2216.829834
-1.550000 2215.879883
-1.575000 2215.400146
-1.600000 2215.400146
-1.625000 2210.159912
-1.650000 2210.159912
-1.675000 2210.630127
-1.700000 2209.679932
-1.725000 2210.159912
-1.750000 2209.199951
-1.775000 2205.860107
-1.800000 2206.820068
-1.825000 2204.430176
-1.850000 2204.430176
-1.875000 2203.000000
-1.900000 2199.189941
-1.925000 2198.229980
-1.950000 2196.800049
-1.975000 2197.760010
-2.000000 2196.330078
-2.025000 2195.850098
-2.050000 2197.280029
-2.075000 2193.469971
-2.100000 2191.080078
-2.125000 2190.599854
-2.150000 2190.130127
-2.175000 2187.270020
-2.200000 2186.790039
-2.225000 2184.879883
-2.250000 2183.929932
-2.275000 2182.500000
-2.300000 2182.500000
-2.325000 2182.500000
-2.350000 2180.590088
-2.375000 2181.069824
-2.400000 2180.590088
-2.425000 2176.780029
-2.450000 2173.919922
-2.475000 2172.010010
-2.500000 2172.480225
-2.525000 2172.959961
-2.550000 2172.480225
-2.575000 2172.480225
-2.600000 2170.100098
-2.625000 2169.149902
-2.650000 2168.189941
-2.675000 2166.760010
-2.700000 2167.720215
-2.725000 2165.810059
-2.750000 2163.900146
-2.775000 2160.090088
-2.800000 2159.609863
-2.825000 2159.130127
-2.850000 2159.609863
-2.875000 2161.989990
-2.900000 2156.750000
-2.925000 2156.270020
-2.950000 2156.750000
-2.975000 2154.839844
-3.000000 2155.799805
-3.025000 2153.889893
-3.050000 2153.410156
-3.075000 2153.410156
-3.100000 2152.459961
-3.125000 2152.459961
-3.150000 2152.929932
-3.175000 2150.550049
-3.200000 2151.500000
-3.225000 2151.500000
-3.250000 2149.119873
-3.275000 2148.640137
-3.300000 2147.209961
-3.325000 2145.309814
-3.350000 2146.260010
-3.375000 2143.870117
-3.400000 2146.260010
-3.425000 2142.439941
-3.450000 2142.439941
-3.475000 2141.969971
-3.500000 2141.490234
-3.525000 2141.490234
-3.550000 2140.540039
-3.575000 2141.490234
-3.600000 2136.720215
-3.625000 2135.770020
-3.650000 2135.770020
-3.675000 2135.290039
-3.700000 2139.109863
-3.725000 2137.199951
-3.750000 2134.810059
-3.775000 2134.810059
-3.800000 2135.290039
-3.825000 2132.429932
-3.850000 2133.860107
-3.875000 2131.479980
-3.900000 2131.479980
-3.925000 2130.520020
-3.950000 2128.619873
-3.975000 2129.570068
-4.000000 2129.570068
-4.025000 2128.619873
-4.050000 2128.140137
-4.075000 2125.750000
-4.100000 2126.229980
-4.125000 2126.229980
-4.150000 2124.800049
-4.175000 2122.889893
-4.200000 2122.889893
-4.225000 2121.459961
-4.250000 2122.889893
-4.275000 2120.030029
-4.300000 2120.030029
-4.325000 2120.510010
-4.350000 2122.419922
-4.375000 2120.510010
-4.400000 2118.129883
-4.425000 2118.600098
-4.450000 2117.649902
-4.475000 2116.699951
-4.500000 2114.309814
-4.525000 2114.309814
-4.550000 2115.260010
-4.575000 2114.790039
-4.600000 2112.880127
-4.625000 2112.399902
-4.650000 2112.399902
-4.675000 2112.880127
-4.700000 2112.880127
-4.725000 2112.399902
-4.750000 2111.449951
-4.775000 2110.020020
-4.800000 2110.969971
-4.825000 2110.500000
-4.850000 2108.590088
-4.875000 2106.680176
-4.900000 2106.680176
-4.925000 2107.640137
-4.950000 2107.640137
-4.975000 2108.110107
-5.000000 2105.250000
-5.025000 2103.820068
-5.050000 2107.159912
-5.075000 2103.820068
-5.100000 2103.340088
-5.125000 2103.340088
-5.150000 2104.300049
-5.175000 2103.340088
-5.200000 2102.389893
-5.225000 2102.870117
-5.250000 2103.820068
-5.275000 2101.439941
-5.300000 2098.100098
-5.325000 2099.530029
-5.350000 2100.479980
-5.375000 2101.439941
-5.400000 2100.479980
-5.425000 2098.579834
-5.450000 2098.100098
-5.475000 2096.669922
-5.500000 2095.709961
-5.525000 2094.760010
-5.550000 2096.189941
-5.575000 2096.189941
-5.600000 2094.760010
-5.625000 2095.239990
-5.650000 2093.809814
-5.675000 2094.760010
-5.700000 2095.709961
-5.725000 2095.709961
-5.750000 2094.280029
-5.775000 2090.469971
-5.800000 2090.469971
-5.825000 2089.989990
-5.850000 2090.949951
-5.875000 2091.420166
-5.900000 2090.469971
-5.925000 2089.520020
-5.950000 2089.039795
-5.975000 2088.079834
-6.000000 2089.520020
-6.025000 2090.469971
-6.050000 2090.469971
-6.075000 2089.989990
-6.100000 2088.560059
-6.125000 2086.650146
-6.150000 2087.610107
-6.175000 2089.989990
-6.200000 2088.079834
-6.225000 2089.039795
-6.250000 2088.560059
-6.275000 2088.079834
-6.300000 2087.610107
-6.325000 2086.650146
-6.350000 2086.179932
-6.375000 2088.079834
-6.400000 2088.560059
-6.425000 2087.129883
-6.450000 2085.219971
-6.475000 2084.269775
-6.500000 2085.699951
-6.525000 2085.699951
-6.550000 2086.179932
-6.575000 2086.179932
-6.600000 2086.179932
-6.625000 2084.750000
-6.650000 2087.610107
-6.675000 2084.750000
-6.700000 2084.269775
-6.725000 2084.750000
-6.750000 2084.750000
-6.775000 2085.219971
-6.800000 2083.790039
-6.825000 2082.840088
-6.850000 2083.790039
-6.875000 2083.319824
-6.900000 2083.790039
-6.925000 2084.269775
-6.950000 2082.840088
-6.975000 2082.840088
-7.000000 2082.840088
-7.025000 2081.889893
-7.050000 2081.409912
-7.075000 2082.840088
-7.100000 2083.790039
-7.125000 2083.319824
-7.150000 2083.790039
-7.175000 2081.409912
-7.200000 2079.500000
-7.225000 2081.409912
-7.250000 2080.929932
-7.275000 2079.500000
-7.300000 2081.889893
-7.325000 2081.409912
-7.350000 2079.979980
-7.375000 2080.459961
-7.400000 2082.359863
-7.425000 2080.929932
-7.450000 2078.550049
-7.475000 2078.070068
-7.500000 2079.500000
-7.525000 2079.020020
-7.550000 2079.500000
-7.575000 2080.929932
-7.600000 2079.500000
-7.625000 2081.409912
-7.650000 2079.500000
-7.675000 2079.500000
-7.700000 2079.020020
-7.725000 2078.070068
-7.750000 2077.590088
-7.775000 2078.550049
-7.800000 2078.070068
-7.825000 2078.070068
-7.850000 2076.640137
-7.875000 2077.590088
-7.900000 2076.159912
-7.925000 2075.690186
-7.950000 2076.640137
-7.975000 2075.209961
-8.000000 2076.640137
-8.025000 2075.209961
-8.050000 2075.209961
-8.075000 2075.209961
-8.100000 2075.690186
-8.125000 2074.260010
-8.150000 2074.260010
-8.175000 2074.729980
-8.200000 2075.690186
-8.225000 2077.119873
-8.250000 2076.640137
-8.275000 2073.300049
-8.300000 2076.159912
-8.325000 2074.260010
-8.350000 2073.780029
-8.375000 2074.729980
-8.400000 2073.780029
-8.425000 2073.780029
-8.450000 2073.780029
-8.475000 2073.780029
-8.500000 2076.159912
-8.525000 2076.640137
-8.550000 2073.300049
-8.575000 2071.870117
-8.600000 2073.780029
-8.625000 2073.300049
-8.650000 2070.439941
-8.675000 2072.830078
-8.700000 2075.209961
-8.725000 2072.830078
-8.750000 2072.830078
-8.775000 2071.399902
-8.800000 2071.870117
-8.825000 2071.870117
-8.850000 2072.830078
-8.875000 2072.349854
-8.900000 2070.920166
-8.925000 2071.870117
-8.950000 2069.489990
-8.975000 2070.439941
-9.000000 2071.870117
-9.025000 2070.439941
-9.050000 2071.870117
-9.075000 2073.780029
-9.100000 2069.489990
-9.125000 2069.010010
-9.150000 2069.010010
-9.175000 2071.870117
-9.200000 2072.349854
-9.225000 2071.399902
-9.250000 2069.969971
-9.275000 2071.399902
-9.300000 2071.399902
-9.325000 2069.489990
-9.350000 2068.060059
-9.375000 2068.060059
-9.400000 2070.439941
-9.425000 2071.399902
-9.450000 2071.870117
-9.475000 2070.439941
-9.500000 2069.010010
-9.525000 2069.489990
-9.550000 2071.399902
-9.575000 2068.530029
-9.600000 2068.530029
-9.625000 2069.489990
-9.650000 2071.870117
-9.675000 2069.489990
-9.700000 2071.870117
-9.725000 2072.349854
-9.750000 2069.489990
-9.775000 2069.489990
-9.800000 2068.060059
-9.825000 2068.530029
-9.850000 2068.060059
-9.875000 2069.010010
-9.900000 2071.399902
-9.925000 2070.439941
-9.950000 2069.489990
-9.975000 2069.489990
-10.000000 2070.920166
-10.025000 2069.010010
-10.050000 2067.579834
-10.075000 2069.489990
-10.100000 2068.530029
-10.125000 2068.530029
-10.150000 2069.489990
-10.175000 2068.530029
-10.200000 2069.010010
-10.225000 2068.530029
-10.250000 2068.530029
-10.275000 2069.489990
-10.300000 2071.399902
-10.325000 2071.399902
-10.350000 2067.100098
-10.375000 2068.530029
-10.400000 2069.489990
-10.425000 2069.969971
-10.450000 2069.489990
-10.475000 2071.399902
-10.500000 2071.399902
-10.525000 2070.439941
-10.550000 2068.060059
-10.575000 2070.439941
-10.600000 2069.969971
-10.625000 2069.489990
-10.650000 2068.060059
-10.675000 2068.530029
-10.700000 2068.530029
-10.725000 2069.489990
-10.750000 2068.530029
-10.775000 2067.100098
-10.800000 2068.530029
-10.825000 2070.920166
-10.850000 2071.399902
-10.875000 2069.010010
-10.900000 2069.969971
-10.925000 2069.010010
-10.950000 2070.439941
-10.975000 2070.439941
-11.000000 2069.969971
-11.025000 2069.489990
-11.050000 2071.870117
-11.075000 2071.870117
-11.100000 2069.969971
-11.125000 2071.399902
-11.150000 2069.489990
-11.175000 2070.920166
-11.200000 2070.920166
-11.225000 2070.920166
-11.250000 2069.489990
-11.275000 2070.439941
-11.300000 2071.870117
-11.325000 2070.439941
-11.350000 2072.349854
-11.375000 2071.399902
-11.400000 2069.969971
-11.425000 2067.579834
-11.450000 2070.439941
-11.475000 2069.010010
-11.500000 2070.439941
-11.525000 2072.830078
-11.550000 2070.439941
-11.575000 2068.530029
-11.600000 2070.439941
-11.625000 2072.349854
-11.650000 2070.439941
-11.675000 2070.439941
-11.700000 2070.439941
-11.725000 2072.830078
-11.750000 2070.439941
-11.775000 2072.349854
-11.800000 2069.489990
-11.825000 2072.830078
-11.850000 2072.349854
-11.875000 2072.349854
-11.900000 2069.969971
-11.925000 2072.349854
-11.950000 2072.830078
-11.975000 2071.870117
-12.000000 2072.830078
-12.025000 2070.920166
-12.050000 2073.780029
-12.075000 2072.830078
-12.100000 2071.870117
-12.125000 2072.830078
-12.150000 2072.830078
-12.175000 2073.780029
-12.200000 2073.780029
-12.225000 2070.920166
-12.250000 2073.300049
-12.275000 2074.260010
-12.300000 2073.780029
-12.325000 2071.399902
-12.350000 2071.870117
-12.375000 2073.780029
-12.400000 2073.780029
-12.425000 2072.830078
-12.450000 2073.300049
-12.475000 2073.780029
-12.500000 2074.260010
-12.525000 2075.209961
-12.550000 2075.209961
-12.575000 2073.780029
-12.600000 2073.780029
-12.625000 2073.780029
-12.650000 2073.300049
-12.675000 2076.159912
-12.700000 2074.729980
-12.725000 2072.349854
-12.750000 2075.690186
-12.775000 2076.640137
-12.800000 2076.159912
-12.825000 2073.780029
-12.850000 2073.780029
-12.875000 2073.780029
-12.900000 2074.729980
-12.925000 2074.260010
-12.950000 2076.159912
-12.975000 2077.590088
-13.000000 2077.590088
-13.025000 2078.070068
-13.050000 2076.640137
-13.075000 2077.119873
-13.100000 2077.119873
-13.125000 2077.590088
-13.150000 2077.119873
-13.175000 2076.159912
-13.200000 2077.119873
-13.225000 2075.209961
-13.250000 2074.729980
-13.275000 2075.690186
-13.300000 2076.159912
-13.325000 2076.640137
-13.350000 2077.119873
-13.375000 2076.159912
-13.400000 2078.070068
-13.425000 2079.020020
-13.450000 2077.590088
-13.475000 2078.070068
-13.500000 2078.070068
-13.525000 2078.550049
-13.550000 2079.020020
-13.575000 2078.070068
-13.600000 2081.409912
-13.625000 2079.020020
-13.650000 2078.070068
-13.675000 2077.590088
-13.700000 2077.119873
-13.725000 2077.590088
-13.750000 2078.070068
-13.775000 2077.119873
-13.800000 2078.070068
-13.825000 2078.070068
-13.850000 2079.020020
-13.875000 2078.550049
-13.900000 2078.550049
-13.925000 2080.459961
-13.950000 2078.550049
-13.975000 2079.500000
-14.000000 2080.459961
-14.025000 2080.459961
-14.050000 2079.500000
-14.075000 2078.070068
-14.100000 2079.500000
-14.125000 2078.550049
-14.150000 2080.459961
-14.175000 2080.459961
-14.200000 2080.459961
-14.225000 2081.409912
-14.250000 2079.500000
-14.275000 2080.459961
-14.300000 2079.500000
-14.325000 2081.409912
-14.350000 2081.409912
-14.375000 2080.929932
-14.400000 2080.459961
-14.425000 2079.500000
-14.450000 2080.459961
-14.475000 2080.929932
-14.500000 2081.409912
-14.525000 2082.359863
-14.550000 2083.319824
-14.575000 2082.359863
-14.600000 2080.459961
-14.625000 2081.409912
-14.650000 2081.409912
-14.675000 2081.889893
-14.700000 2084.269775
-14.725000 2083.790039
-14.750000 2083.790039
-14.775000 2082.840088
-14.800000 2083.790039
-14.825000 2082.359863
-14.850000 2079.979980
-14.875000 2082.359863
-14.900000 2082.359863
-14.925000 2083.790039
-14.950000 2084.750000
-14.975000 2083.790039
-15.000000 2083.319824
-15.025000 2082.840088
-15.050000 2084.750000
-15.075000 2084.750000
-15.100000 2083.790039
-15.125000 2084.269775
-15.150000 2084.750000
-15.175000 2084.750000
-15.200000 2084.750000
-15.225000 2084.750000
-15.250000 2083.790039
-15.275000 2085.219971
-15.300000 2085.699951
-15.325000 2084.750000
-15.350000 2084.750000
-15.375000 2085.219971
-15.400000 2084.269775
-15.425000 2083.790039
-15.450000 2086.179932
-15.475000 2083.790039
-15.500000 2084.269775
-15.525000 2084.269775
-15.550000 2087.610107
-15.575000 2085.219971
-15.600000 2084.750000
-15.625000 2086.179932
-15.650000 2086.179932
-15.675000 2086.179932
-15.700000 2087.610107
-15.725000 2085.219971
-15.750000 2084.269775
-15.775000 2084.269775
-15.800000 2084.269775
-15.825000 2083.790039
-15.850000 2086.179932
-15.875000 2086.179932
-15.900000 2087.129883
-15.925000 2087.129883
-15.950000 2087.610107
-15.975000 2085.699951
-16.000000 2086.179932
-16.025000 2086.179932
-16.049999 2086.179932
-16.075001 2087.129883
-16.100000 2086.179932
-16.125000 2084.750000
-16.150000 2084.750000
-16.174999 2085.219971
-16.200001 2085.699951
-16.225000 2087.610107
-16.250000 2088.079834
-16.275000 2088.079834
-16.299999 2088.079834
-16.325001 2086.179932
-16.350000 2085.699951
-16.375000 2086.179932
-16.400000 2086.650146
-16.424999 2087.610107
-16.450001 2087.610107
-16.475000 2088.079834
-16.500000 2086.650146
-16.525000 2085.699951
-16.549999 2088.079834
-16.575001 2087.129883
-16.600000 2088.560059
-16.625000 2086.179932
-16.650000 2087.129883
-16.674999 2088.079834
-16.700001 2089.039795
-16.725000 2089.520020
-16.750000 2088.560059
-16.775000 2089.039795
-16.799999 2089.039795
-16.825001 2089.989990
-16.850000 2088.560059
-16.875000 2089.520020
-16.900000 2089.989990
-16.924999 2090.469971
-16.950001 2089.039795
-16.975000 2088.560059
-17.000000 2089.039795
-17.025000 2087.129883
-17.049999 2088.079834
-17.075001 2089.520020
-17.100000 2090.469971
-17.125000 2089.520020
-17.150000 2089.989990
-17.174999 2087.610107
-17.200001 2086.179932
-17.225000 2089.520020
-17.250000 2089.520020
-17.275000 2088.560059
-17.299999 2087.610107
-17.325001 2088.079834
-17.350000 2090.469971
-17.375000 2089.520020
-17.400000 2089.989990
-17.424999 2087.610107
-17.450001 2086.179932
-17.475000 2089.989990
-17.500000 2088.560059
-17.525000 2089.039795
-17.549999 2089.989990
-17.575001 2091.420166
-17.600000 2090.469971
-17.625000 2088.560059
-17.650000 2090.469971
-17.674999 2089.989990
-17.700001 2089.039795
-17.725000 2089.039795
-17.750000 2088.079834
-17.775000 2089.520020
-17.799999 2090.469971
-17.825001 2088.079834
-17.850000 2090.469971
-17.875000 2089.989990
-17.900000 2089.520020
-17.924999 2089.520020
-17.950001 2089.520020
-17.975000 2089.520020
-18.000000 2089.039795
-18.025000 2090.469971
-18.049999 2090.469971
-18.075001 2090.469971
-18.100000 2089.520020
-18.125000 2088.079834
-18.150000 2088.079834
-18.174999 2088.079834
-18.200001 2088.560059
-18.225000 2089.039795
-18.250000 2089.520020
-18.275000 2089.039795
-18.299999 2089.039795
-18.325001 2089.520020
-18.350000 2090.469971
-18.375000 2089.520020
-18.400000 2089.989990
-18.424999 2089.520020
-18.450001 2089.989990
-18.475000 2089.989990
-18.500000 2090.469971
-18.525000 2090.469971
-18.549999 2089.039795
-18.575001 2088.079834
-18.600000 2091.420166
-18.625000 2089.989990
-18.650000 2091.420166
-18.674999 2090.949951
-18.700001 2090.469971
-18.725000 2091.420166
-18.750000 2090.469971
-18.775000 2089.989990
-18.799999 2089.520020
-18.825001 2090.469971
-18.850000 2090.469971
-18.875000 2088.079834
-18.900000 2087.610107
-18.924999 2091.420166
-18.950001 2090.469971
-18.975000 2089.989990
-19.000000 2089.039795
-19.025000 2090.469971
-19.049999 2089.520020
-19.075001 2090.469971
-19.100000 2089.989990
-19.125000 2090.469971
-19.150000 2089.039795
-19.174999 2089.520020
-19.200001 2090.469971
-19.225000 2089.520020
-19.250000 2089.039795
-19.275000 2090.469971
-19.299999 2091.420166
-19.325001 2089.520020
-19.350000 2088.079834
-19.375000 2088.560059
-19.400000 2089.989990
-19.424999 2089.520020
-19.450001 2090.469971
-19.475000 2090.469971
-19.500000 2089.039795
-19.525000 2089.989990
-19.549999 2089.989990
-19.575001 2089.989990
-19.600000 2090.469971
-19.625000 2091.420166
-19.650000 2089.989990
-19.674999 2090.949951
-19.700001 2089.520020
-19.725000 2090.469971
-19.750000 2089.039795
-19.775000 2088.079834
-19.799999 2091.420166
-19.825001 2090.949951
-19.850000 2090.469971
-19.875000 2090.469971
-19.900000 2091.420166
-19.924999 2092.849854
-19.950001 2090.469971
-19.975000 2091.420166
-20.000000 2090.469971
-20.025000 2091.420166
-20.049999 2090.949951
-20.075001 2090.949951
-20.100000 2089.989990
-20.125000 2090.469971
-20.150000 2093.330078
-20.174999 2091.420166
-20.200001 2091.420166
-20.225000 2094.280029
-20.250000 2090.949951
-20.275000 2090.949951
-20.299999 2090.469971
-20.325001 2090.469971
-20.350000 2091.420166
-20.375000 2090.469971
-20.400000 2090.469971
-20.424999 2091.420166
-20.450001 2090.949951
-20.475000 2090.949951
-20.500000 2092.849854
-20.525000 2091.899902
-20.549999 2090.469971
-20.575001 2090.469971
-20.600000 2091.420166
-20.625000 2090.469971
-20.650000 2091.420166
-20.674999 2091.899902
-20.700001 2090.469971
-20.725000 2091.420166
-20.750000 2090.949951
-20.775000 2093.330078
-20.799999 2091.899902
-20.825001 2091.899902
-20.850000 2091.899902
-20.875000 2093.330078
-20.900000 2094.760010
-20.924999 2091.420166
-20.950001 2090.469971
-20.975000 2091.420166
-21.000000 2091.420166
-21.025000 2092.849854
-21.049999 2094.760010
-21.075001 2093.330078
-21.100000 2091.420166
-21.125000 2092.849854
-21.150000 2092.849854
-21.174999 2093.809814
-21.200001 2091.899902
-21.225000 2091.420166
-21.250000 2090.949951
-21.275000 2091.420166
-21.299999 2091.420166
-21.325001 2092.849854
-21.350000 2091.899902
-21.375000 2091.420166
-21.400000 2091.420166
-21.424999 2095.709961
-21.450001 2091.899902
-21.475000 2092.380127
-21.500000 2093.809814
-21.525000 2092.380127
-21.549999 2090.469971
-21.575001 2091.899902
-21.600000 2091.899902
-21.625000 2091.420166
-21.650000 2091.420166
-21.674999 2092.849854
-21.700001 2091.899902
-21.725000 2090.469971
-21.750000 2091.420166
-21.775000 2090.469971
-21.799999 2090.469971
-21.825001 2092.849854
-21.850000 2091.899902
-21.875000 2093.330078
-21.900000 2094.280029
-21.924999 2091.420166
-21.950001 2090.469971
-21.975000 2092.380127
-22.000000 2090.949951
-22.025000 2093.330078
-22.049999 2093.809814
-22.075001 2091.899902
-22.100000 2091.899902
-22.125000 2093.330078
-22.150000 2091.899902
-22.174999 2091.420166
-22.200001 2092.380127
-22.225000 2094.280029
-22.250000 2091.899902
-22.275000 2093.809814
-22.299999 2093.809814
-22.325001 2092.849854
-22.350000 2091.420166
-22.375000 2090.949951
-22.400000 2091.420166
-22.424999 2093.330078
-22.450001 2093.809814
-22.475000 2094.760010
-22.500000 2092.849854
-22.525000 2091.420166
-22.549999 2091.420166
-22.575001 2090.469971
-22.600000 2092.380127
-22.625000 2091.420166
-22.650000 2091.420166
-22.674999 2090.469971
-22.700001 2092.849854
-22.725000 2091.420166
-22.750000 2090.469971
-22.775000 2091.420166
-22.799999 2090.469971
-22.825001 2091.420166
-22.850000 2092.849854
-22.875000 2090.469971
-22.900000 2090.469971
-22.924999 2090.469971
-22.950001 2090.469971
-22.975000 2092.380127
-23.000000 2091.420166
-23.025000 2092.849854
-23.049999 2089.520020
-23.075001 2089.989990
-23.100000 2090.949951
-23.125000 2090.469971
-23.150000 2089.989990
-23.174999 2092.380127
-23.200001 2090.949951
-23.225000 2090.469971
-23.250000 2092.849854
-23.275000 2092.380127
-23.299999 2091.899902
-23.325001 2091.420166
-23.350000 2090.469971
-23.375000 2090.469971
-23.400000 2090.949951
-23.424999 2090.949951
-23.450001 2092.849854
-23.475000 2089.989990
-23.500000 2089.520020
-23.525000 2090.469971
-23.549999 2089.989990
-23.575001 2089.520020
-23.600000 2089.989990
-23.625000 2090.949951
-23.650000 2089.989990
-23.674999 2090.469971
-23.700001 2091.420166
-23.725000 2091.420166
-23.750000 2090.469971
-23.775000 2090.469971
-23.799999 2092.849854
-23.825001 2094.280029
-23.850000 2091.420166
-23.875000 2089.989990
-23.900000 2089.989990
-23.924999 2090.469971
-23.950001 2090.949951
-23.975000 2090.469971
-24.000000 2090.469971
-24.025000 2090.469971
-24.049999 2093.330078
-24.075001 2092.849854
-24.100000 2090.469971
-24.125000 2090.469971
-24.150000 2089.520020
-24.174999 2090.949951
-24.200001 2091.420166
-24.225000 2092.380127
-24.250000 2091.420166
-24.275000 2090.469971
-24.299999 2091.420166
-24.325001 2091.420166
-24.350000 2092.380127
-24.375000 2093.809814
-24.400000 2090.469971
-24.424999 2090.949951
-24.450001 2090.949951
-24.475000 2091.420166
-24.500000 2090.469971
-24.525000 2090.949951
-24.549999 2092.849854
-24.575001 2093.330078
-24.600000 2091.899902
-24.625000 2090.469971
-24.650000 2090.469971
-24.674999 2093.330078
-24.700001 2094.760010
-24.725000 2091.420166
-24.750000 2089.520020
-24.775000 2089.989990
-24.799999 2090.469971
-24.825001 2091.420166
-24.850000 2091.899902
-24.875000 2090.949951
-24.900000 2090.469971
-24.924999 2089.989990
-24.950001 2089.989990
-24.975000 2091.420166
-25.000000 2090.469971
-25.025000 2090.469971
-25.049999 2090.469971
-25.075001 2090.949951
-25.100000 2090.469971
-25.125000 2093.809814
-25.150000 2092.849854
-25.174999 2090.469971
-25.200001 2090.949951
-25.225000 2090.949951
-25.250000 2091.899902
-25.275000 2090.949951
-25.299999 2090.949951
-25.325001 2091.899902
-25.350000 2091.420166
-25.375000 2090.949951
-25.400000 2091.899902
-25.424999 2092.849854
-25.450001 2092.849854
-25.475000 2089.520020
-25.500000 2090.469971
-25.525000 2092.380127
-25.549999 2090.469971
-25.575001 2089.520020
-25.600000 2090.949951
-25.625000 2092.380127
-25.650000 2090.469971
-25.674999 2089.989990
-25.700001 2091.420166
-25.725000 2090.949951
-25.750000 2090.949951
-25.775000 2091.420166
-25.799999 2090.469971
-25.825001 2090.469971
-25.850000 2091.420166
-25.875000 2093.809814
-25.900000 2091.420166
-25.924999 2089.989990
-25.950001 2091.420166
-25.975000 2092.380127
-26.000000 2091.899902
-26.025000 2091.899902
-26.049999 2093.330078
-26.075001 2090.469971
-26.100000 2090.469971
-26.125000 2093.809814
-26.150000 2092.380127
-26.174999 2093.330078
-26.200001 2093.809814
-26.225000 2094.760010
-26.250000 2092.849854
-26.275000 2090.469971
-26.299999 2091.420166
-26.325001 2091.420166
-26.350000 2092.849854
-26.375000 2091.899902
-26.400000 2092.849854
-26.424999 2091.899902
-26.450001 2092.849854
-26.475000 2091.899902
-26.500000 2093.330078
-26.525000 2092.849854
-26.549999 2092.849854
-26.575001 2089.520020
-26.600000 2089.989990
-26.625000 2090.469971
-26.650000 2092.380127
-26.674999 2092.380127
-26.700001 2093.330078
-26.725000 2092.380127
-26.750000 2092.849854
-26.775000 2091.420166
-26.799999 2091.899902
-26.825001 2092.849854
-26.850000 2090.469971
-26.875000 2089.989990
-26.900000 2091.420166
-26.924999 2092.849854
-26.950001 2093.809814
-26.975000 2092.849854
-27.000000 2091.899902
-27.025000 2091.899902
-27.049999 2092.849854
-27.075001 2090.949951
-27.100000 2091.899902
-27.125000 2093.330078
-27.150000 2090.469971
-27.174999 2092.849854
-27.200001 2093.809814
-27.225000 2094.280029
-27.250000 2093.809814
-27.275000 2093.330078
-27.299999 2094.760010
-27.325001 2094.280029
-27.350000 2093.330078
-27.375000 2093.330078
-27.400000 2090.949951
-27.424999 2093.330078
-27.450001 2094.760010
-27.475000 2093.809814
-27.500000 2092.849854
-27.525000 2093.330078
-27.549999 2095.239990
-27.575001 2092.380127
-27.600000 2092.380127
-27.625000 2094.280029
-27.650000 2094.760010
-27.674999 2093.809814
-27.700001 2093.809814
-27.725000 2092.380127
-27.750000 2093.330078
-27.775000 2092.849854
-27.799999 2093.809814
-27.825001 2094.760010
-27.850000 2094.760010
-27.875000 2094.280029
-27.900000 2096.189941
-27.924999 2096.189941
-27.950001 2095.239990
-27.975000 2094.760010
-28.000000 2094.760010
-28.025000 2094.760010
-28.049999 2094.760010
-28.075001 2094.760010
-28.100000 2092.849854
-28.125000 2092.380127
-28.150000 2094.280029
-28.174999 2095.709961
-28.200001 2094.760010
-28.225000 2092.849854
-28.250000 2092.849854
-28.275000 2095.239990
-28.299999 2096.189941
-28.325001 2095.239990
-28.350000 2094.760010
-28.375000 2094.760010
-28.400000 2096.189941
-28.424999 2094.760010
-28.450001 2096.189941
-28.475000 2095.709961
-28.500000 2095.709961
-28.525000 2094.760010
-28.549999 2095.709961
-28.575001 2095.239990
-28.600000 2095.239990
-28.625000 2095.709961
-28.650000 2094.760010
-28.674999 2096.189941
-28.700001 2096.189941
-28.725000 2093.809814
-28.750000 2095.709961
-28.775000 2094.760010
-28.799999 2094.760010
-28.825001 2094.760010
-28.850000 2094.760010
-28.875000 2093.809814
-28.900000 2095.709961
-28.924999 2094.760010
-28.950001 2094.760010
-28.975000 2095.239990
-29.000000 2095.239990
-29.025000 2096.189941
-29.049999 2095.709961
-29.075001 2092.380127
-29.100000 2093.809814
-29.125000 2094.280029
-29.150000 2093.809814
-29.174999 2094.280029
-29.200001 2095.709961
-29.225000 2094.760010
-29.250000 2094.760010
-29.275000 2095.239990
-29.299999 2093.330078
-29.325001 2093.809814
-29.350000 2093.809814
-29.375000 2095.709961
-29.400000 2094.760010
-29.424999 2093.330078
-29.450001 2097.140137
-29.475000 2097.140137
-29.500000 2096.189941
-29.525000 2096.189941
-29.549999 2094.280029
-29.575001 2093.330078
-29.600000 2095.239990
-29.625000 2094.760010
-29.650000 2097.619873
-29.674999 2096.189941
-29.700001 2095.239990
-29.725000 2094.760010
-29.750000 2094.760010
-29.775000 2097.140137
-29.799999 2097.140137
-29.825001 2095.709961
-29.850000 2096.189941
-29.875000 2096.189941
-29.900000 2095.239990
-29.924999 2094.760010
-29.950001 2095.709961
-29.975000 2097.140137
-30.000000 2095.709961
-30.025000 2094.760010
-30.049999 2096.189941
-30.075001 2097.140137
-30.100000 2096.189941
-30.125000 2096.189941
-30.150000 2097.140137
-30.174999 2095.709961
-30.200001 2094.760010
-30.225000 2096.189941
-30.250000 2094.760010
-30.275000 2095.239990
-30.299999 2097.140137
-30.325001 2096.669922
-30.350000 2095.709961
-30.375000 2098.100098
-30.400000 2096.189941
-30.424999 2097.140137
-30.450001 2096.189941
-30.475000 2095.239990
-30.500000 2095.709961
-30.525000 2096.189941
-30.549999 2097.140137
-30.575001 2097.140137
-30.600000 2097.140137
-30.625000 2098.100098
-30.650000 2096.189941
-30.674999 2094.760010
-30.700001 2095.709961
-30.725000 2097.619873
-30.750000 2096.189941
-30.775000 2097.619873
-30.799999 2096.189941
-30.825001 2093.809814
-30.850000 2095.239990
-30.875000 2096.189941
-30.900000 2097.140137
-30.924999 2097.140137
-30.950001 2095.239990
-30.975000 2095.239990
-31.000000 2097.140137
-31.025000 2098.100098
-31.049999 2096.669922
-31.075001 2095.709961
-31.100000 2095.709961
-31.125000 2097.140137
-31.150000 2098.100098
-31.174999 2100.010010
-31.200001 2097.140137
-31.225000 2096.189941
-31.250000 2096.189941
-31.275000 2097.140137
-31.299999 2098.100098
-31.325001 2096.669922
-31.350000 2098.100098
-31.375000 2096.669922
-31.400000 2096.669922
-31.424999 2100.479980
-31.450001 2099.530029
-31.475000 2098.100098
-31.500000 2096.189941
-31.525000 2096.669922
-31.549999 2095.239990
-31.575001 2096.669922
-31.600000 2097.619873
-31.625000 2097.140137
-31.650000 2096.669922
-31.674999 2098.100098
-31.700001 2098.579834
-31.725000 2096.669922
-31.750000 2099.050049
-31.775000 2100.959961
-31.799999 2096.189941
-31.825001 2097.140137
-31.850000 2097.140137
-31.875000 2098.100098
-31.900000 2097.140137
-31.924999 2098.579834
-31.950001 2099.530029
-31.975000 2097.140137
-32.000000 2097.619873
-32.025002 2098.579834
-32.049999 2100.010010
-32.075001 2098.579834
-32.099998 2098.579834
-32.125000 2099.530029
-32.150002 2097.619873
-32.174999 2097.619873
-32.200001 2099.050049
-32.224998 2099.530029
-32.250000 2100.010010
-32.275002 2100.479980
-32.299999 2101.439941
-32.325001 2099.530029
-32.349998 2096.669922
-32.375000 2098.100098
-32.400002 2100.010010
-32.424999 2099.530029
-32.450001 2099.530029
-32.474998 2098.100098
-32.500000 2101.439941
-32.525002 2098.100098
-32.549999 2098.100098
-32.575001 2098.579834
-32.599998 2099.530029
-32.625000 2100.010010
-32.650002 2100.010010
-32.674999 2100.010010
-32.700001 2100.479980
-32.724998 2100.010010
-32.750000 2097.140137
-32.775002 2097.619873
-32.799999 2100.479980
-32.825001 2101.439941
-32.849998 2100.959961
-32.875000 2099.530029
-32.900002 2099.050049
-32.924999 2100.479980
-32.950001 2099.050049
-32.974998 2100.479980
-33.000000 2100.479980
-33.025002 2100.479980
-33.049999 2100.959961
-33.075001 2100.479980
-33.099998 2100.479980
-33.125000 2100.479980
-33.150002 2100.479980
-33.174999 2099.530029
-33.200001 2099.530029
-33.224998 2100.479980
-33.250000 2100.010010
-33.275002 2101.439941
-33.299999 2099.530029
-33.325001 2100.010010
-33.349998 2099.530029
-33.375000 2100.479980
-33.400002 2100.010010
-33.424999 2100.479980
-33.450001 2100.479980
-33.474998 2100.959961
-33.500000 2102.389893
-33.525002 2100.479980
-33.549999 2101.910156
-33.575001 2100.959961
-33.599998 2100.479980
-33.625000 2102.389893
-33.650002 2101.439941
-33.674999 2100.479980
-33.700001 2099.050049
-33.724998 2100.959961
-33.750000 2100.959961
-33.775002 2101.439941
-33.799999 2101.439941
-33.825001 2100.479980
-33.849998 2099.530029
-33.875000 2101.439941
-33.900002 2102.870117
-33.924999 2102.870117
-33.950001 2101.439941
-33.974998 2099.050049
-34.000000 2098.100098
-34.025002 2100.479980
-34.049999 2101.439941
-34.075001 2101.910156
-34.099998 2101.910156
-34.125000 2100.959961
-34.150002 2100.959961
-34.174999 2102.389893
-34.200001 2102.870117
-34.224998 2102.870117
-34.250000 2102.389893
-34.275002 2102.870117
-34.299999 2101.910156
-34.325001 2101.910156
-34.349998 2100.959961
-34.375000 2102.389893
-34.400002 2102.870117
-34.424999 2100.479980
-34.450001 2100.959961
-34.474998 2101.910156
-34.500000 2101.439941
-34.525002 2102.870117
-34.549999 2103.340088
-34.575001 2102.870117
-34.599998 2101.439941
-34.625000 2101.439941
-34.650002 2100.479980
-34.674999 2102.870117
-34.700001 2103.340088
-34.724998 2102.870117
-34.750000 2103.820068
-34.775002 2101.910156
-34.799999 2103.820068
-34.825001 2102.870117
-34.849998 2102.389893
-34.875000 2105.250000
-34.900002 2107.159912
-34.924999 2103.820068
-34.950001 2101.439941
-34.974998 2104.770020
-35.000000 2104.770020
-35.025002 2104.770020
-35.049999 2101.439941
-35.075001 2102.870117
-35.099998 2103.820068
-35.125000 2105.250000
-35.150002 2103.820068
-35.174999 2103.340088
-35.200001 2104.770020
-35.224998 2103.820068
-35.250000 2102.870117
-35.275002 2102.389893
-35.299999 2103.340088
-35.325001 2105.250000
-35.349998 2106.199951
-35.375000 2104.770020
-35.400002 2103.820068
-35.424999 2102.870117
-35.450001 2102.870117
-35.474998 2102.870117
-35.500000 2106.199951
-35.525002 2104.300049
-35.549999 2102.870117
-35.575001 2102.870117
-35.599998 2102.870117
-35.625000 2105.250000
-35.650002 2104.770020
-35.674999 2104.770020
-35.700001 2102.870117
-35.724998 2104.770020
-35.750000 2105.250000
-35.775002 2103.820068
-35.799999 2104.300049
-35.825001 2105.729980
-35.849998 2106.199951
-35.875000 2104.770020
-35.900002 2102.870117
-35.924999 2103.820068
-35.950001 2103.820068
-35.974998 2106.199951
-36.000000 2105.729980
-36.025002 2106.199951
-36.049999 2106.199951
-36.075001 2105.729980
-36.099998 2107.159912
-36.125000 2107.640137
-36.150002 2108.110107
-36.174999 2107.640137
-36.200001 2106.680176
-36.224998 2107.159912
-36.250000 2105.250000
-36.275002 2106.199951
-36.299999 2108.110107
-36.325001 2107.159912
-36.349998 2108.590088
-36.375000 2107.159912
-36.400002 2106.199951
-36.424999 2107.159912
-36.450001 2107.640137
-36.474998 2107.159912
-36.500000 2110.969971
-36.525002 2109.540039
-36.549999 2106.680176
-36.575001 2109.070068
-36.599998 2107.159912
-36.625000 2105.250000
-36.650002 2107.159912
-36.674999 2107.159912
-36.700001 2108.110107
-36.724998 2108.110107
-36.750000 2107.640137
-36.775002 2107.640137
-36.799999 2107.640137
-36.825001 2107.159912
-36.849998 2107.159912
-36.875000 2107.159912
-36.900002 2109.070068
-36.924999 2108.590088
-36.950001 2109.540039
-36.974998 2108.110107
-37.000000 2108.110107
-37.025002 2107.159912
-37.049999 2106.680176
-37.075001 2107.640137
-37.099998 2109.540039
-37.125000 2108.110107
-37.150002 2108.110107
-37.174999 2107.640137
-37.200001 2108.110107
-37.224998 2107.640137
-37.250000 2109.540039
-37.275002 2107.159912
-37.299999 2107.159912
-37.325001 2107.159912
-37.349998 2107.159912
-37.375000 2109.540039
-37.400002 2110.500000
-37.424999 2111.929932
-37.450001 2110.020020
-37.474998 2107.159912
-37.500000 2108.110107
-37.525002 2109.070068
-37.549999 2110.500000
-37.575001 2112.399902
-37.599998 2111.929932
-37.625000 2108.110107
-37.650002 2108.590088
-37.674999 2107.640137
-37.700001 2110.500000
-37.724998 2110.020020
-37.750000 2110.020020
-37.775002 2108.590088
-37.799999 2109.070068
-37.825001 2109.540039
-37.849998 2110.500000
-37.875000 2110.969971
-37.900002 2108.590088
-37.924999 2109.540039
-37.950001 2110.020020
-37.974998 2110.969971
-38.000000 2110.500000
-38.025002 2110.500000
-38.049999 2109.540039
-38.075001 2110.500000
-38.099998 2111.449951
-38.125000 2110.500000
-38.150002 2109.540039
-38.174999 2112.399902
-38.200001 2112.399902
-38.224998 2112.399902
-38.250000 2109.540039
-38.275002 2112.880127
-38.299999 2112.399902
-38.325001 2112.399902
-38.349998 2110.969971
-38.375000 2111.449951
-38.400002 2112.399902
-38.424999 2112.399902
-38.450001 2111.449951
-38.474998 2111.449951
-38.500000 2109.540039
-38.525002 2111.449951
-38.549999 2111.929932
-38.575001 2112.880127
-38.599998 2112.399902
-38.625000 2111.449951
-38.650002 2112.399902
-38.674999 2113.359863
-38.700001 2112.399902
-38.724998 2111.449951
-38.750000 2112.399902
-38.775002 2112.399902
-38.799999 2113.359863
-38.825001 2112.399902
-38.849998 2112.880127
-38.875000 2112.880127
-38.900002 2111.449951
-38.924999 2110.500000
-38.950001 2111.449951
-38.974998 2112.399902
-39.000000 2112.399902
-39.025002 2112.399902
-39.049999 2112.399902
-39.075001 2112.399902
-39.099998 2112.399902
-39.125000 2114.790039
-39.150002 2113.359863
-39.174999 2112.880127
-39.200001 2113.359863
-39.224998 2113.830078
-39.250000 2112.399902
-39.275002 2113.359863
-39.299999 2113.830078
-39.325001 2113.830078
-39.349998 2113.830078
-39.375000 2114.309814
-39.400002 2116.699951
-39.424999 2115.739990
-39.450001 2112.880127
-39.474998 2112.399902
-39.500000 2112.399902
-39.525002 2113.359863
-39.549999 2114.790039
-39.575001 2114.790039
-39.599998 2113.359863
-39.625000 2113.830078
-39.650002 2115.260010
-39.674999 2114.790039
-39.700001 2115.739990
-39.724998 2115.260010
-39.750000 2113.830078
-39.775002 2113.830078
-39.799999 2115.260010
-39.825001 2114.309814
-39.849998 2116.219971
-39.875000 2116.219971
-39.900002 2117.169922
-39.924999 2115.260010
-39.950001 2113.830078
-39.974998 2117.169922
-40.000000 2114.790039
-40.025002 2113.830078
-40.049999 2114.790039
-40.075001 2113.359863
-40.099998 2112.399902
-40.125000 2114.790039
-40.150002 2115.260010
-40.174999 2116.219971
-40.200001 2113.359863
-40.224998 2113.830078
-40.250000 2113.359863
-40.275002 2115.739990
-40.299999 2117.169922
-40.325001 2118.129883
-40.349998 2115.739990
-40.375000 2114.790039
-40.400002 2114.790039
-40.424999 2115.739990
-40.450001 2115.739990
-40.474998 2113.830078
-40.500000 2113.830078
-40.525002 2116.219971
-40.549999 2115.739990
-40.575001 2116.219971
-40.599998 2114.790039
-40.625000 2115.260010
-40.650002 2117.649902
-40.674999 2115.260010
-40.700001 2115.739990
-40.724998 2115.739990
-40.750000 2117.169922
-40.775002 2117.169922
-40.799999 2117.169922
-40.825001 2118.129883
-40.849998 2118.600098
-40.875000 2117.649902
-40.900002 2117.649902
-40.924999 2118.129883
-40.950001 2117.169922
-40.974998 2114.309814
-41.000000 2114.790039
-41.025002 2114.790039
-41.049999 2117.649902
-41.075001 2118.129883
-41.099998 2118.129883
-41.125000 2114.790039
-41.150002 2116.699951
-41.174999 2115.739990
-41.200001 2115.739990
-41.224998 2116.699951
-41.250000 2114.790039
-41.275002 2113.359863
-41.299999 2118.129883
-41.325001 2119.079834
-41.349998 2117.649902
-41.375000 2117.649902
-41.400002 2117.169922
-41.424999 2117.169922
-41.450001 2116.699951
-41.474998 2117.649902
-41.500000 2117.649902
-41.525002 2118.129883
-41.549999 2118.129883
-41.575001 2118.600098
-41.599998 2118.129883
-41.625000 2119.079834
-41.650002 2119.560059
-41.674999 2118.600098
-41.700001 2118.129883
-41.724998 2117.169922
-41.750000 2114.790039
-41.775002 2117.169922
-41.799999 2117.169922
-41.825001 2116.699951
-41.849998 2117.649902
-41.875000 2119.079834
-41.900002 2119.079834
-41.924999 2119.079834
-41.950001 2119.079834
-41.974998 2118.129883
-42.000000 2119.079834
-42.025002 2118.129883
-42.049999 2118.129883
-42.075001 2119.560059
-42.099998 2118.129883
-42.125000 2118.129883
-42.150002 2118.129883
-42.174999 2118.129883
-42.200001 2118.129883
-42.224998 2119.079834
-42.250000 2118.600098
-42.275002 2121.939941
-42.299999 2120.510010
-42.325001 2118.600098
-42.349998 2119.079834
-42.375000 2120.510010
-42.400002 2120.510010
-42.424999 2118.129883
-42.450001 2119.079834
-42.474998 2118.129883
-42.500000 2118.600098
-42.525002 2118.600098
-42.549999 2119.560059
-42.575001 2119.079834
-42.599998 2120.510010
-42.625000 2120.030029
-42.650002 2119.560059
-42.674999 2120.510010
-42.700001 2121.459961
-42.724998 2120.510010
-42.750000 2120.510010
-42.775002 2119.079834
-42.799999 2118.129883
-42.825001 2120.030029
-42.849998 2120.989990
-42.875000 2120.510010
-42.900002 2120.510010
-42.924999 2120.510010
-42.950001 2119.560059
-42.974998 2118.600098
-43.000000 2120.989990
-43.025002 2120.510010
-43.049999 2120.030029
-43.075001 2120.510010
-43.099998 2119.079834
-43.125000 2121.459961
-43.150002 2120.510010
-43.174999 2120.510010
-43.200001 2120.510010
-43.224998 2120.989990
-43.250000 2120.030029
-43.275002 2118.600098
-43.299999 2120.030029
-43.325001 2121.459961
-43.349998 2121.939941
-43.375000 2120.510010
-43.400002 2119.560059
-43.424999 2119.079834
-43.450001 2121.939941
-43.474998 2122.419922
-43.500000 2123.370117
-43.525002 2120.510010
-43.549999 2119.560059
-43.575001 2121.459961
-43.599998 2118.600098
-43.625000 2120.510010
-43.650002 2121.459961
-43.674999 2122.889893
-43.700001 2120.510010
-43.724998 2118.600098
-43.750000 2118.600098
-43.775002 2120.510010
-43.799999 2120.030029
-43.825001 2120.030029
-43.849998 2122.419922
-43.875000 2123.370117
-43.900002 2123.849854
-43.924999 2122.889893
-43.950001 2122.889893
-43.974998 2122.889893
-44.000000 2121.459961
-44.025002 2120.989990
-44.049999 2120.989990
-44.075001 2123.370117
-44.099998 2120.989990
-44.125000 2122.419922
-44.150002 2122.419922
-44.174999 2120.510010
-44.200001 2122.419922
-44.224998 2122.419922
-44.250000 2122.419922
-44.275002 2122.889893
-44.299999 2120.989990
-44.325001 2122.419922
-44.349998 2121.939941
-44.375000 2120.510010
-44.400002 2122.419922
-44.424999 2120.510010
-44.450001 2120.510010
-44.474998 2121.939941
-44.500000 2123.370117
-44.525002 2122.419922
-44.549999 2123.370117
-44.575001 2124.800049
-44.599998 2120.989990
-44.625000 2122.419922
-44.650002 2123.849854
-44.674999 2121.939941
-44.700001 2123.849854
-44.724998 2122.889893
-44.750000 2122.419922
-44.775002 2120.989990
-44.799999 2123.849854
-44.825001 2122.419922
-44.849998 2123.849854
-44.875000 2122.889893
-44.900002 2123.370117
-44.924999 2122.889893
-44.950001 2123.370117
-44.974998 2124.320068
-45.000000 2123.849854
-45.025002 2124.320068
-45.049999 2123.849854
-45.075001 2124.800049
-45.099998 2123.370117
-45.125000 2123.370117
-45.150002 2123.849854
-45.174999 2123.849854
-45.200001 2123.849854
-45.224998 2123.849854
-45.250000 2124.800049
-45.275002 2125.750000
-45.299999 2123.849854
-45.325001 2124.320068
-45.349998 2123.370117
-45.375000 2123.849854
-45.400002 2124.800049
-45.424999 2124.320068
-45.450001 2123.849854
-45.474998 2124.800049
-45.500000 2125.280029
-45.525002 2125.280029
-45.549999 2124.320068
-45.575001 2124.320068
-45.599998 2123.849854
-45.625000 2123.370117
-45.650002 2123.849854
-45.674999 2124.800049
-45.700001 2123.849854
-45.724998 2122.889893
-45.750000 2125.750000
-45.775002 2124.800049
-45.799999 2123.849854
-45.825001 2123.849854
-45.849998 2122.889893
-45.875000 2124.320068
-45.900002 2124.320068
-45.924999 2123.849854
-45.950001 2125.750000
-45.974998 2125.280029
-46.000000 2124.800049
-46.025002 2123.849854
-46.049999 2123.849854
-46.075001 2122.419922
-46.099998 2124.800049
-46.125000 2124.320068
-46.150002 2124.800049
-46.174999 2125.280029
-46.200001 2127.189941
-46.224998 2124.800049
-46.250000 2124.800049
-46.275002 2124.320068
-46.299999 2124.800049
-46.325001 2124.800049
-46.349998 2124.320068
-46.375000 2125.750000
-46.400002 2124.800049
-46.424999 2125.750000
-46.450001 2127.189941
-46.474998 2124.800049
-46.500000 2126.229980
-46.525002 2124.800049
-46.549999 2123.370117
-46.575001 2123.849854
-46.599998 2122.419922
-46.625000 2122.419922
-46.650002 2123.849854
-46.674999 2122.419922
-46.700001 2124.320068
-46.724998 2123.849854
-46.750000 2125.280029
-46.775002 2125.280029
-46.799999 2123.849854
-46.825001 2125.280029
-46.849998 2125.750000
-46.875000 2125.750000
-46.900002 2123.849854
-46.924999 2123.849854
-46.950001 2123.849854
-46.974998 2124.800049
-47.000000 2124.800049
-47.025002 2125.750000
-47.049999 2124.800049
-47.075001 2124.320068
-47.099998 2124.320068
-47.125000 2123.849854
-47.150002 2123.370117
-47.174999 2126.229980
-47.200001 2123.849854
-47.224998 2124.800049
-47.250000 2125.280029
-47.275002 2124.800049
-47.299999 2125.280029
-47.325001 2124.800049
-47.349998 2125.280029
-47.375000 2125.280029
-47.400002 2124.800049
-47.424999 2126.229980
-47.450001 2126.709961
-47.474998 2127.189941
-47.500000 2125.750000
-47.525002 2126.709961
-47.549999 2123.370117
-47.575001 2123.849854
-47.599998 2124.320068
-47.625000 2126.229980
-47.650002 2125.750000
-47.674999 2125.750000
-47.700001 2126.229980
-47.724998 2124.800049
-47.750000 2123.849854
-47.775002 2128.140137
-47.799999 2128.140137
-47.825001 2127.659912
-47.849998 2127.189941
-47.875000 2126.229980
-47.900002 2124.320068
-47.924999 2123.849854
-47.950001 2125.280029
-47.974998 2124.320068
-48.000000 2124.800049
-48.025002 2126.709961
-48.049999 2123.849854
-48.075001 2123.849854
-48.099998 2125.280029
-48.125000 2126.709961
-48.150002 2126.709961
-48.174999 2124.800049
-48.200001 2124.800049
-48.224998 2124.800049
-48.250000 2128.140137
-48.275002 2128.140137
-48.299999 2128.140137
-48.325001 2126.709961
-48.349998 2125.280029
-48.375000 2127.189941
-48.400002 2127.189941
-48.424999 2125.750000
-48.450001 2125.750000
-48.474998 2124.800049
-48.500000 2127.189941
-48.525002 2126.709961
-48.549999 2127.189941
-48.575001 2126.709961
-48.599998 2126.229980
-48.625000 2126.229980
-48.650002 2125.750000
-48.674999 2125.280029
-48.700001 2126.229980
-48.724998 2127.189941
-48.750000 2127.189941
-48.775002 2128.140137
-48.799999 2128.140137
-48.825001 2129.090088
-48.849998 2128.619873
-48.875000 2129.090088
-48.900002 2129.090088
-48.924999 2127.659912
-48.950001 2127.189941
-48.974998 2129.090088
-49.000000 2127.189941
-49.025002 2124.800049
-49.049999 2126.709961
-49.075001 2127.659912
-49.099998 2125.750000
-49.125000 2127.189941
-49.150002 2128.140137
-49.174999 2127.659912
-49.200001 2129.090088
-49.224998 2128.140137
-49.250000 2127.189941
-49.275002 2127.189941
-49.299999 2126.709961
-49.325001 2125.750000
-49.349998 2130.520020
-49.375000 2130.050049
-49.400002 2130.050049
-49.424999 2129.570068
-49.450001 2128.619873
-49.474998 2128.619873
-49.500000 2130.050049
-49.525002 2129.570068
-49.549999 2129.090088
-49.575001 2130.050049
-49.599998 2128.140137
-49.625000 2127.189941
-49.650002 2129.090088
-49.674999 2129.090088
-49.700001 2127.659912
-49.724998 2128.140137
-49.750000 2126.229980
-49.775002 2126.229980
-49.799999 2129.570068
-49.825001 2127.659912
-49.849998 2125.750000
-49.875000 2127.189941
-49.900002 2126.709961
-49.924999 2127.659912
-49.950001 2127.189941
-49.974998 2127.659912
-50.000000 2128.140137
-50.025002 2125.750000
-50.049999 2127.189941
-50.075001 2129.570068
-50.099998 2127.189941
-50.125000 2128.140137
-50.150002 2129.090088
-50.174999 2129.090088
-50.200001 2129.090088
-50.224998 2129.090088
-50.250000 2128.619873
-50.275002 2127.189941
-50.299999 2127.189941
-50.325001 2126.229980
-50.349998 2125.280029
-50.375000 2125.750000
-50.400002 2125.750000
-50.424999 2128.140137
-50.450001 2129.090088
-50.474998 2125.750000
-50.500000 2128.619873
-50.525002 2125.750000
-50.549999 2125.280029
-50.575001 2127.659912
-50.599998 2128.140137
-50.625000 2128.140137
-50.650002 2125.750000
-50.674999 2127.189941
-50.700001 2127.659912
-50.724998 2127.189941
-50.750000 2127.659912
-50.775002 2129.570068
-50.799999 2130.520020
-50.825001 2126.229980
-50.849998 2128.140137
-50.875000 2128.140137
-50.900002 2129.090088
-50.924999 2129.090088
-50.950001 2127.659912
-50.974998 2126.709961
-51.000000 2126.229980
-51.025002 2128.619873
-51.049999 2125.750000
-51.075001 2129.570068
-51.099998 2129.090088
-51.125000 2127.659912
-51.150002 2126.229980
-51.174999 2125.750000
-51.200001 2128.140137
-51.224998 2128.619873
-51.250000 2127.189941
-51.275002 2126.229980
-51.299999 2128.140137
-51.325001 2129.090088
-51.349998 2128.619873
-51.375000 2130.520020
-51.400002 2130.520020
-51.424999 2130.520020
-51.450001 2128.619873
-51.474998 2127.189941
-51.500000 2125.280029
-51.525002 2125.750000
-51.549999 2129.570068
-51.575001 2129.570068
-51.599998 2128.140137
-51.625000 2130.050049
-51.650002 2128.619873
-51.674999 2128.619873
-51.700001 2129.090088
-51.724998 2127.189941
-51.750000 2129.090088
-51.775002 2129.090088
-51.799999 2127.189941
-51.825001 2128.140137
-51.849998 2129.090088
-51.875000 2129.090088
-51.900002 2130.520020
-51.924999 2128.140137
-51.950001 2129.090088
-51.974998 2130.520020
-52.000000 2130.520020
-52.025002 2130.520020
-52.049999 2130.520020
-52.075001 2127.659912
-52.099998 2127.189941
-52.125000 2131.479980
-52.150002 2130.520020
-52.174999 2129.570068
-52.200001 2128.140137
-52.224998 2130.520020
-52.250000 2125.750000
-52.275002 2128.140137
-52.299999 2129.570068
-52.325001 2130.050049
-52.349998 2130.520020
-52.375000 2129.570068
-52.400002 2131.000000
-52.424999 2130.050049
-52.450001 2130.050049
-52.474998 2129.090088
-52.500000 2130.050049
-52.525002 2129.090088
-52.549999 2128.140137
-52.575001 2129.090088
-52.599998 2129.090088
-52.625000 2130.050049
-52.650002 2131.479980
-52.674999 2130.050049
-52.700001 2130.520020
-52.724998 2129.090088
-52.750000 2131.000000
-52.775002 2131.479980
-52.799999 2130.050049
-52.825001 2130.520020
-52.849998 2130.050049
-52.875000 2131.950195
-52.900002 2131.479980
-52.924999 2130.520020
-52.950001 2130.520020
-52.974998 2130.520020
-53.000000 2130.050049
-53.025002 2130.050049
-53.049999 2132.429932
-53.075001 2130.520020
-53.099998 2130.520020
-53.125000 2131.000000
-53.150002 2130.520020
-53.174999 2130.520020
-53.200001 2129.090088
-53.224998 2131.479980
-53.250000 2131.000000
-53.275002 2131.000000
-53.299999 2130.520020
-53.325001 2130.520020
-53.349998 2131.000000
-53.375000 2131.479980
-53.400002 2132.910156
-53.424999 2131.479980
-53.450001 2129.570068
-53.474998 2130.050049
-53.500000 2131.000000
-53.525002 2130.520020
-53.549999 2130.520020
-53.575001 2130.520020
-53.599998 2131.479980
-53.625000 2131.479980
-53.650002 2130.520020
-53.674999 2130.520020
-53.700001 2130.520020
-53.724998 2131.479980
-53.750000 2131.950195
-53.775002 2133.860107
-53.799999 2130.050049
-53.825001 2131.479980
-53.849998 2131.479980
-53.875000 2131.479980
-53.900002 2133.379883
-53.924999 2131.000000
-53.950001 2130.050049
-53.974998 2132.910156
-54.000000 2131.479980
-54.025002 2134.339844
-54.049999 2133.379883
-54.075001 2131.479980
-54.099998 2131.479980
-54.125000 2131.479980
-54.150002 2133.379883
-54.174999 2132.910156
-54.200001 2132.429932
-54.224998 2133.379883
-54.250000 2134.810059
-54.275002 2134.810059
-54.299999 2133.860107
-54.325001 2133.860107
-54.349998 2133.860107
-54.375000 2133.860107
-54.400002 2133.860107
-54.424999 2134.339844
-54.450001 2133.860107
-54.474998 2133.860107
-54.500000 2133.860107
-54.525002 2133.379883
-54.549999 2131.950195
-54.575001 2134.810059
-54.599998 2132.910156
-54.625000 2132.429932
-54.650002 2134.339844
-54.674999 2133.379883
-54.700001 2131.479980
-54.724998 2133.379883
-54.750000 2133.860107
-54.775002 2135.770020
-54.799999 2135.290039
-54.825001 2135.290039
-54.849998 2131.950195
-54.875000 2131.000000
-54.900002 2132.910156
-54.924999 2131.000000
-54.950001 2131.479980
-54.974998 2134.810059
-55.000000 2133.860107
-55.025002 2131.479980
-55.049999 2135.290039
-55.075001 2133.860107
-55.099998 2133.379883
-55.125000 2135.290039
-55.150002 2135.290039
-55.174999 2133.860107
-55.200001 2135.290039
-55.224998 2134.339844
-55.250000 2133.860107
-55.275002 2134.810059
-55.299999 2134.810059
-55.325001 2133.860107
-55.349998 2131.479980
-55.375000 2131.479980
-55.400002 2132.910156
-55.424999 2131.479980
-55.450001 2133.860107
-55.474998 2132.910156
-55.500000 2132.429932
-55.525002 2132.910156
-55.549999 2132.910156
-55.575001 2135.290039
-55.599998 2133.379883
-55.625000 2131.479980
-55.650002 2133.860107
-55.674999 2131.950195
-55.700001 2133.860107
-55.724998 2131.479980
-55.750000 2135.290039
-55.775002 2135.770020
-55.799999 2132.429932
-55.825001 2132.429932
-55.849998 2135.770020
-55.875000 2135.290039
-55.900002 2135.290039
-55.924999 2133.860107
-55.950001 2134.810059
-55.974998 2135.770020
-56.000000 2135.290039
-56.025002 2134.810059
-56.049999 2131.479980
-56.075001 2131.479980
-56.099998 2133.379883
-56.125000 2133.379883
-56.150002 2133.860107
-56.174999 2134.339844
-56.200001 2135.290039
-56.224998 2134.810059
-56.250000 2132.429932
-56.275002 2134.810059
-56.299999 2135.290039
-56.325001 2136.250000
-56.349998 2135.290039
-56.375000 2134.339844
-56.400002 2133.860107
-56.424999 2134.339844
-56.450001 2135.290039
-56.474998 2133.860107
-56.500000 2133.860107
-56.525002 2134.810059
-56.549999 2135.290039
-56.575001 2135.290039
-56.599998 2135.770020
-56.625000 2135.770020
-56.650002 2135.770020
-56.674999 2135.770020
-56.700001 2135.290039
-56.724998 2135.770020
-56.750000 2135.770020
-56.775002 2135.770020
-56.799999 2135.770020
-56.825001 2136.720215
-56.849998 2137.199951
-56.875000 2135.770020
-56.900002 2134.810059
-56.924999 2135.770020
-56.950001 2135.770020
-56.974998 2136.250000
-57.000000 2136.720215
-57.025002 2135.770020
-57.049999 2135.770020
-57.075001 2136.250000
-57.099998 2135.770020
-57.125000 2135.770020
-57.150002 2135.770020
-57.174999 2134.810059
-57.200001 2136.250000
-57.224998 2135.290039
-57.250000 2136.250000
-57.275002 2134.810059
-57.299999 2134.810059
-57.325001 2135.290039
-57.349998 2135.290039
-57.375000 2137.199951
-57.400002 2136.720215
-57.424999 2136.720215
-57.450001 2136.250000
-57.474998 2135.770020
-57.500000 2134.339844
-57.525002 2136.720215
-57.549999 2136.250000
-57.575001 2138.149902
-57.599998 2136.250000
-57.625000 2137.199951
-57.650002 2135.770020
-57.674999 2138.149902
-57.700001 2136.250000
-57.724998 2137.680176
-57.750000 2136.250000
-57.775002 2135.290039
-57.799999 2138.630127
-57.825001 2136.720215
-57.849998 2136.250000
-57.875000 2136.250000
-57.900002 2134.810059
-57.924999 2135.290039
-57.950001 2134.810059
-57.974998 2135.770020
-58.000000 2136.250000
-58.025002 2137.680176
-58.049999 2136.250000
-58.075001 2136.720215
-58.099998 2137.199951
-58.125000 2137.199951
-58.150002 2136.720215
-58.174999 2136.250000
-58.200001 2136.250000
-58.224998 2136.720215
-58.250000 2134.810059
-58.275002 2137.680176
-58.299999 2135.770020
-58.325001 2134.810059
-58.349998 2135.770020
-58.375000 2138.149902
-58.400002 2138.630127
-58.424999 2136.720215
-58.450001 2135.290039
-58.474998 2136.250000
-58.500000 2136.250000
-58.525002 2136.250000
-58.549999 2136.250000
-58.575001 2137.199951
-58.599998 2136.720215
-58.625000 2139.109863
-58.650002 2139.109863
-58.674999 2138.149902
-58.700001 2137.199951
-58.724998 2137.199951
-58.750000 2135.770020
-58.775002 2135.770020
-58.799999 2137.199951
-58.825001 2137.199951
-58.849998 2137.199951
-58.875000 2138.149902
-58.900002 2137.680176
-58.924999 2141.010010
-58.950001 2139.109863
-58.974998 2140.540039
-59.000000 2140.540039
-59.025002 2136.720215
-59.049999 2138.630127
-59.075001 2140.060059
-59.099998 2138.149902
-59.125000 2138.149902
-59.150002 2138.149902
-59.174999 2137.680176
-59.200001 2137.680176
-59.224998 2137.199951
-59.250000 2138.149902
-59.275002 2139.580078
-59.299999 2137.680176
-59.325001 2137.680176
-59.349998 2137.680176
-59.375000 2135.770020
-59.400002 2136.720215
-59.424999 2136.720215
-59.450001 2136.250000
-59.474998 2135.290039
-59.500000 2136.250000
-59.525002 2136.720215
-59.549999 2138.149902
-59.575001 2136.720215
-59.599998 2136.720215
-59.625000 2135.770020
-59.650002 2135.770020
-59.674999 2137.199951
-59.700001 2135.770020
-59.724998 2136.720215
-59.750000 2136.250000
-59.775002 2137.199951
-59.799999 2137.199951
-59.825001 2138.149902
-59.849998 2139.109863
-59.875000 2138.149902
-59.900002 2136.250000
-59.924999 2135.770020
-59.950001 2136.720215
-59.974998 2137.680176
-60.000000 2137.199951
-60.025002 2138.149902
-60.049999 2137.680176
-60.075001 2137.199951
-60.099998 2139.109863
-60.125000 2138.149902
-60.150002 2137.680176
-60.174999 2140.540039
-60.200001 2139.109863
-60.224998 2140.060059
-60.250000 2137.199951
-60.275002 2138.149902
-60.299999 2138.149902
-60.325001 2139.109863
-60.349998 2138.149902
-60.375000 2137.199951
-60.400002 2137.680176
-60.424999 2137.199951
-60.450001 2137.680176
-60.474998 2139.580078
-60.500000 2138.149902
-60.525002 2139.109863
-60.549999 2139.109863
-60.575001 2138.149902
-60.599998 2139.109863
-60.625000 2139.580078
-60.650002 2139.109863
-60.674999 2139.109863
-60.700001 2139.580078
-60.724998 2140.060059
-60.750000 2138.149902
-60.775002 2138.149902
-60.799999 2138.149902
-60.825001 2138.630127
-60.849998 2138.149902
-60.875000 2137.680176
-60.900002 2138.630127
-60.924999 2139.580078
-60.950001 2139.109863
-60.974998 2139.580078
-61.000000 2139.580078
-61.025002 2139.109863
-61.049999 2139.109863
-61.075001 2141.010010
-61.099998 2138.149902
-61.125000 2140.540039
-61.150002 2137.199951
-61.174999 2140.540039
-61.200001 2141.010010
-61.224998 2140.540039
-61.250000 2140.540039
-61.275002 2141.010010
-61.299999 2139.580078
-61.325001 2139.580078
-61.349998 2139.109863
-61.375000 2138.149902
-61.400002 2139.109863
-61.424999 2141.490234
-61.450001 2139.109863
-61.474998 2139.580078
-61.500000 2141.490234
-61.525002 2141.010010
-61.549999 2141.490234
-61.575001 2140.540039
-61.599998 2141.010010
-61.625000 2141.490234
-61.650002 2141.490234
-61.674999 2139.109863
-61.700001 2139.109863
-61.724998 2139.109863
-61.750000 2140.540039
-61.775002 2140.060059
-61.799999 2139.580078
-61.825001 2136.250000
-61.849998 2137.680176
-61.875000 2138.630127
-61.900002 2140.540039
-61.924999 2140.540039
-61.950001 2139.109863
-61.974998 2140.540039
-62.000000 2141.010010
-62.025002 2140.540039
-62.049999 2139.109863
-62.075001 2139.109863
-62.099998 2141.010010
-62.125000 2140.540039
-62.150002 2141.490234
-62.174999 2141.010010
-62.200001 2140.540039
-62.224998 2141.490234
-62.250000 2141.490234
-62.275002 2140.060059
-62.299999 2141.490234
-62.325001 2140.540039
-62.349998 2140.060059
-62.375000 2140.060059
-62.400002 2141.969971
-62.424999 2141.010010
-62.450001 2139.580078
-62.474998 2140.540039
-62.500000 2140.540039
-62.525002 2141.969971
-62.549999 2141.010010
-62.575001 2140.060059
-62.599998 2139.109863
-62.625000 2140.540039
-62.650002 2141.490234
-62.674999 2141.010010
-62.700001 2139.109863
-62.724998 2140.060059
-62.750000 2140.540039
-62.775002 2141.010010
-62.799999 2141.490234
-62.825001 2142.439941
-62.849998 2141.010010
-62.875000 2141.490234
-62.900002 2139.580078
-62.924999 2139.580078
-62.950001 2140.540039
-62.974998 2141.490234
-63.000000 2141.490234
-63.025002 2141.010010
-63.049999 2140.540039
-63.075001 2139.580078
-63.099998 2141.969971
-63.125000 2141.969971
-63.150002 2139.580078
-63.174999 2141.010010
-63.200001 2142.439941
-63.224998 2141.010010
-63.250000 2141.969971
-63.275002 2141.490234
-63.299999 2141.969971
-63.325001 2140.540039
-63.349998 2141.010010
-63.375000 2143.870117
-63.400002 2142.439941
-63.424999 2142.439941
-63.450001 2141.969971
-63.474998 2141.969971
-63.500000 2140.540039
-63.525002 2141.490234
-63.549999 2143.399902
-63.575001 2142.439941
-63.599998 2141.969971
-63.625000 2142.439941
-63.650002 2140.060059
-63.674999 2141.010010
-63.700001 2139.580078
-63.724998 2141.969971
-63.750000 2143.399902
-63.775002 2141.010010
-63.799999 2141.490234
-63.825001 2141.490234
-63.849998 2141.490234
-63.875000 2141.490234
-63.900002 2142.919922
-63.924999 2142.439941
-63.950001 2141.969971
-63.974998 2141.969971
-64.000000 2144.349854
-64.025002 2143.399902
-64.050003 2142.439941
-64.074997 2141.010010
-64.099998 2141.969971
-64.125000 2141.969971
-64.150002 2141.490234
-64.175003 2143.870117
-64.199997 2143.870117
-64.224998 2141.490234
-64.250000 2141.490234
-64.275002 2143.870117
-64.300003 2143.870117
-64.324997 2143.870117
-64.349998 2142.919922
-64.375000 2142.439941
-64.400002 2141.969971
-64.425003 2141.969971
-64.449997 2141.969971
-64.474998 2145.780029
-64.500000 2145.780029
-64.525002 2145.309814
-64.550003 2144.349854
-64.574997 2143.399902
-64.599998 2142.439941
-64.625000 2144.830078
-64.650002 2144.349854
-64.675003 2143.870117
-64.699997 2143.399902
-64.724998 2142.439941
-64.750000 2142.439941
-64.775002 2142.439941
-64.800003 2144.349854
-64.824997 2142.919922
-64.849998 2142.439941
-64.875000 2142.439941
-64.900002 2142.439941
-64.925003 2142.439941
-64.949997 2142.919922
-64.974998 2142.919922
-65.000000 2142.919922
-65.025002 2143.399902
-65.050003 2141.969971
-65.074997 2144.830078
-65.099998 2143.399902
-65.125000 2142.439941
-65.150002 2142.439941
-65.175003 2143.870117
-65.199997 2142.919922
-65.224998 2142.919922
-65.250000 2142.439941
-65.275002 2142.439941
-65.300003 2143.399902
-65.324997 2144.830078
-65.349998 2142.439941
-65.375000 2141.969971
-65.400002 2140.540039
-65.425003 2141.969971
-65.449997 2142.919922
-65.474998 2142.439941
-65.500000 2142.439941
-65.525002 2142.439941
-65.550003 2142.439941
-65.574997 2142.439941
-65.599998 2143.870117
-65.625000 2142.439941
-65.650002 2143.870117
-65.675003 2144.349854
-65.699997 2142.919922
-65.724998 2142.439941
-65.750000 2143.870117
-65.775002 2144.830078
-65.800003 2142.439941
-65.824997 2143.399902
-65.849998 2143.870117
-65.875000 2144.349854
-65.900002 2145.309814
-65.925003 2144.830078
-65.949997 2143.870117
-65.974998 2143.870117
-66.000000 2141.969971
-66.025002 2144.349854
-66.050003 2143.870117
-66.074997 2144.349854
-66.099998 2145.780029
-66.125000 2143.870117
-66.150002 2142.439941
-66.175003 2144.830078
-66.199997 2142.919922
-66.224998 2142.439941
-66.250000 2141.969971
-66.275002 2142.919922
-66.300003 2143.870117
-66.324997 2144.349854
-66.349998 2145.309814
-66.375000 2144.830078
-66.400002 2143.870117
-66.425003 2144.349854
-66.449997 2145.780029
-66.474998 2146.739990
-66.500000 2147.209961
-66.525002 2147.209961
-66.550003 2147.209961
-66.574997 2142.919922
-66.599998 2141.969971
-66.625000 2141.969971
-66.650002 2145.780029
-66.675003 2144.830078
-66.699997 2142.439941
-66.724998 2142.919922
-66.750000 2143.870117
-66.775002 2142.919922
-66.800003 2143.870117
-66.824997 2143.870117
-66.849998 2144.830078
-66.875000 2143.870117
-66.900002 2144.830078
-66.925003 2143.870117
-66.949997 2146.260010
-66.974998 2146.739990
-67.000000 2143.870117
-67.025002 2144.830078
-67.050003 2142.439941
-67.074997 2143.870117
-67.099998 2143.870117
-67.125000 2145.780029
-67.150002 2146.260010
-67.175003 2144.830078
-67.199997 2146.739990
-67.224998 2144.830078
-67.250000 2144.830078
-67.275002 2143.870117
-67.300003 2145.780029
-67.324997 2145.780029
-67.349998 2146.739990
-67.375000 2144.349854
-67.400002 2145.780029
-67.425003 2146.739990
-67.449997 2145.780029
-67.474998 2145.780029
-67.500000 2145.780029
-67.525002 2145.309814
-67.550003 2145.309814
-67.574997 2145.780029
-67.599998 2146.739990
-67.625000 2143.870117
-67.650002 2144.349854
-67.675003 2143.870117
-67.699997 2144.830078
-67.724998 2145.780029
-67.750000 2146.260010
-67.775002 2145.309814
-67.800003 2143.870117
-67.824997 2146.260010
-67.849998 2143.870117
-67.875000 2145.780029
-67.900002 2146.739990
-67.925003 2145.780029
-67.949997 2144.830078
-67.974998 2144.830078
-68.000000 2145.780029
-68.025002 2146.260010
-68.050003 2144.830078
-68.074997 2145.309814
-68.099998 2145.780029
-68.125000 2144.830078
-68.150002 2145.309814
-68.175003 2146.739990
-68.199997 2143.399902
-68.224998 2144.830078
-68.250000 2147.209961
-68.275002 2147.209961
-68.300003 2145.780029
-68.324997 2145.780029
-68.349998 2145.309814
-68.375000 2145.780029
-68.400002 2146.739990
-68.425003 2146.739990
-68.449997 2147.209961
-68.474998 2145.780029
-68.500000 2146.739990
-68.525002 2144.830078
-68.550003 2146.739990
-68.574997 2147.689941
-68.599998 2146.739990
-68.625000 2147.689941
-68.650002 2147.209961
-68.675003 2147.209961
-68.699997 2147.689941
-68.724998 2146.739990
-68.750000 2147.689941
-68.775002 2145.780029
-68.800003 2146.260010
-68.824997 2148.169922
-68.849998 2147.209961
-68.875000 2146.739990
-68.900002 2146.739990
-68.925003 2148.169922
-68.949997 2147.209961
-68.974998 2146.260010
-69.000000 2146.739990
-69.025002 2145.780029
-69.050003 2145.780029
-69.074997 2148.169922
-69.099998 2145.780029
-69.125000 2145.780029
-69.150002 2147.209961
-69.175003 2146.739990
-69.199997 2147.689941
-69.224998 2146.739990
-69.250000 2146.739990
-69.275002 2149.119873
-69.300003 2147.209961
-69.324997 2147.209961
-69.349998 2148.169922
-69.375000 2147.209961
-69.400002 2147.209961
-69.425003 2146.739990
-69.449997 2147.209961
-69.474998 2148.169922
-69.500000 2148.169922
-69.525002 2148.640137
-69.550003 2148.169922
-69.574997 2146.739990
-69.599998 2146.739990
-69.625000 2148.169922
-69.650002 2147.209961
-69.675003 2145.309814
-69.699997 2145.780029
-69.724998 2147.689941
-69.750000 2147.209961
-69.775002 2147.689941
-69.800003 2147.689941
-69.824997 2146.739990
-69.849998 2146.739990
-69.875000 2146.739990
-69.900002 2146.739990
-69.925003 2148.169922
-69.949997 2147.209961
-69.974998 2146.739990
-70.000000 2145.780029
-70.025002 2146.260010
-70.050003 2146.739990
-70.074997 2147.209961
-70.099998 2147.209961
-70.125000 2147.689941
-70.150002 2146.739990
-70.175003 2147.689941
-70.199997 2147.209961
-70.224998 2147.209961
-70.250000 2148.169922
-70.275002 2150.550049
-70.300003 2148.640137
-70.324997 2148.169922
-70.349998 2147.209961
-70.375000 2150.069824
-70.400002 2147.209961
-70.425003 2146.739990
-70.449997 2147.209961
-70.474998 2145.780029
-70.500000 2146.739990
-70.525002 2148.169922
-70.550003 2148.640137
-70.574997 2147.689941
-70.599998 2149.600098
-70.625000 2148.169922
-70.650002 2148.169922
-70.675003 2148.169922
-70.699997 2149.600098
-70.724998 2148.169922
-70.750000 2145.780029
-70.775002 2147.209961
-70.800003 2147.209961
-70.824997 2148.169922
-70.849998 2146.739990
-70.875000 2146.739990
-70.900002 2148.640137
-70.925003 2148.640137
-70.949997 2147.689941
-70.974998 2147.689941
-71.000000 2146.739990
-71.025002 2147.689941
-71.050003 2147.209961
-71.074997 2148.169922
-71.099998 2149.119873
-71.125000 2148.169922
-71.150002 2149.119873
-71.175003 2147.209961
-71.199997 2148.169922
-71.224998 2148.169922
-71.250000 2149.600098
-71.275002 2146.739990
-71.300003 2145.309814
-71.324997 2148.169922
-71.349998 2146.739990
-71.375000 2146.739990
-71.400002 2146.739990
-71.425003 2148.169922
-71.449997 2146.739990
-71.474998 2146.739990
-71.500000 2148.169922
-71.525002 2148.640137
-71.550003 2150.069824
-71.574997 2148.169922
-71.599998 2147.689941
-71.625000 2149.119873
-71.650002 2148.169922
-71.675003 2148.640137
-71.699997 2147.209961
-71.724998 2147.689941
-71.750000 2148.169922
-71.775002 2149.119873
-71.800003 2148.169922
-71.824997 2147.689941
-71.849998 2148.169922
-71.875000 2148.169922
-71.900002 2150.069824
-71.925003 2146.739990
-71.949997 2147.689941
-71.974998 2147.689941
-72.000000 2148.640137
-72.025002 2148.169922
-72.050003 2148.169922
-72.074997 2148.640137
-72.099998 2149.119873
-72.125000 2150.069824
-72.150002 2149.119873
-72.175003 2149.119873
-72.199997 2150.069824
-72.224998 2149.600098
-72.250000 2150.550049
-72.275002 2152.459961
-72.300003 2149.119873
-72.324997 2149.119873
-72.349998 2150.069824
-72.375000 2148.169922
-72.400002 2151.030029
-72.425003 2150.069824
-72.449997 2151.030029
-72.474998 2151.979980
-72.500000 2149.600098
-72.525002 2150.069824
-72.550003 2149.119873
-72.574997 2148.640137
-72.599998 2148.169922
-72.625000 2149.119873
-72.650002 2146.739990
-72.675003 2151.500000
-72.699997 2148.169922
-72.724998 2150.550049
-72.750000 2151.500000
-72.775002 2148.169922
-72.800003 2146.739990
-72.824997 2149.119873
-72.849998 2149.119873
-72.875000 2150.069824
-72.900002 2150.069824
-72.925003 2151.030029
-72.949997 2149.119873
-72.974998 2148.169922
-73.000000 2147.209961
-73.025002 2151.030029
-73.050003 2152.459961
-73.074997 2150.550049
-73.099998 2148.169922
-73.125000 2149.119873
-73.150002 2150.550049
-73.175003 2150.550049
-73.199997 2151.030029
-73.224998 2150.069824
-73.250000 2151.500000
-73.275002 2151.500000
-73.300003 2150.550049
-73.324997 2151.030029
-73.349998 2150.550049
-73.375000 2151.500000
-73.400002 2151.030029
-73.425003 2150.550049
-73.449997 2149.600098
-73.474998 2151.500000
-73.500000 2151.500000
-73.525002 2148.640137
-73.550003 2149.600098
-73.574997 2151.979980
-73.599998 2150.550049
-73.625000 2150.069824
-73.650002 2151.500000
-73.675003 2151.979980
-73.699997 2151.500000
-73.724998 2151.500000
-73.750000 2152.459961
-73.775002 2148.640137
-73.800003 2148.640137
-73.824997 2149.600098
-73.849998 2152.459961
-73.875000 2151.500000
-73.900002 2151.979980
-73.925003 2150.550049
-73.949997 2148.640137
-73.974998 2151.500000
-74.000000 2152.459961
-74.025002 2152.459961
-74.050003 2150.069824
-74.074997 2148.169922
-74.099998 2150.550049
-74.125000 2152.459961
-74.150002 2152.929932
-74.175003 2148.169922
-74.199997 2150.550049
-74.224998 2150.550049
-74.250000 2151.979980
-74.275002 2151.500000
-74.300003 2151.500000
-74.324997 2151.030029
-74.349998 2149.119873
-74.375000 2148.169922
-74.400002 2150.550049
-74.425003 2151.979980
-74.449997 2149.119873
-74.474998 2149.119873
-74.500000 2148.640137
-74.525002 2147.689941
-74.550003 2149.119873
-74.574997 2151.500000
-74.599998 2151.500000
-74.625000 2151.500000
-74.650002 2151.500000
-74.675003 2151.030029
-74.699997 2150.069824
-74.724998 2152.459961
-74.750000 2152.459961
-74.775002 2151.979980
-74.800003 2152.929932
-74.824997 2151.500000
-74.849998 2151.979980
-74.875000 2150.069824
-74.900002 2150.550049
-74.925003 2149.119873
-74.949997 2150.069824
-74.974998 2149.119873
-75.000000 2151.979980
-75.025002 2151.500000
-75.050003 2149.119873
-75.074997 2150.550049
-75.099998 2151.500000
-75.125000 2149.600098
-75.150002 2151.500000
-75.175003 2150.550049
-75.199997 2151.500000
-75.224998 2150.069824
-75.250000 2152.459961
-75.275002 2151.500000
-75.300003 2152.929932
-75.324997 2151.500000
-75.349998 2153.410156
-75.375000 2152.459961
-75.400002 2150.069824
-75.425003 2152.459961
-75.449997 2152.459961
-75.474998 2151.500000
-75.500000 2152.459961
-75.525002 2152.459961
-75.550003 2151.979980
-75.574997 2150.550049
-75.599998 2152.459961
-75.625000 2151.030029
-75.650002 2151.500000
-75.675003 2149.119873
-75.699997 2150.069824
-75.724998 2148.169922
-75.750000 2150.069824
-75.775002 2151.030029
-75.800003 2152.459961
-75.824997 2154.370117
-75.849998 2153.410156
-75.875000 2151.500000
-75.900002 2152.459961
-75.925003 2151.979980
-75.949997 2151.500000
-75.974998 2152.459961
-76.000000 2152.929932
-76.025002 2153.410156
-76.050003 2153.410156
-76.074997 2152.459961
-76.099998 2153.410156
-76.125000 2153.410156
-76.150002 2152.929932
-76.175003 2152.929932
-76.199997 2153.410156
-76.224998 2152.459961
-76.250000 2151.500000
-76.275002 2151.979980
-76.300003 2151.030029
-76.324997 2150.069824
-76.349998 2152.459961
-76.375000 2152.459961
-76.400002 2151.500000
-76.425003 2151.500000
-76.449997 2150.069824
-76.474998 2151.979980
-76.500000 2152.459961
-76.525002 2152.459961
-76.550003 2151.500000
-76.574997 2152.459961
-76.599998 2151.500000
-76.625000 2152.459961
-76.650002 2152.459961
-76.675003 2152.929932
-76.699997 2155.320068
-76.724998 2154.370117
-76.750000 2153.410156
-76.775002 2153.410156
-76.800003 2152.459961
-76.824997 2151.979980
-76.849998 2152.459961
-76.875000 2153.889893
-76.900002 2152.459961
-76.925003 2152.459961
-76.949997 2153.410156
-76.974998 2154.839844
-77.000000 2152.929932
-77.025002 2155.320068
-77.050003 2151.979980
-77.074997 2151.500000
-77.099998 2153.410156
-77.125000 2152.929932
-77.150002 2151.030029
-77.175003 2151.500000
-77.199997 2154.370117
-77.224998 2154.839844
-77.250000 2154.370117
-77.275002 2152.459961
-77.300003 2152.459961
-77.324997 2152.459961
-77.349998 2153.410156
-77.375000 2152.929932
-77.400002 2151.500000
-77.425003 2151.979980
-77.449997 2152.459961
-77.474998 2153.410156
-77.500000 2153.410156
-77.525002 2153.410156
-77.550003 2153.410156
-77.574997 2151.979980
-77.599998 2152.459961
-77.625000 2152.929932
-77.650002 2152.459961
-77.675003 2153.889893
-77.699997 2152.459961
-77.724998 2152.459961
-77.750000 2154.839844
-77.775002 2153.410156
-77.800003 2153.889893
-77.824997 2153.889893
-77.849998 2153.410156
-77.875000 2153.410156
-77.900002 2153.410156
-77.925003 2152.459961
-77.949997 2152.459961
-77.974998 2152.459961
-78.000000 2152.459961
-78.025002 2153.889893
-78.050003 2153.410156
-78.074997 2152.929932
-78.099998 2152.929932
-78.125000 2153.410156
-78.150002 2153.410156
-78.175003 2152.459961
-78.199997 2152.459961
-78.224998 2153.410156
-78.250000 2154.370117
-78.275002 2154.839844
-78.300003 2152.929932
-78.324997 2153.889893
-78.349998 2154.839844
-78.375000 2153.889893
-78.400002 2157.699951
-78.425003 2158.180176
-78.449997 2155.799805
-78.474998 2155.320068
-78.500000 2154.839844
-78.525002 2153.889893
-78.550003 2155.799805
-78.574997 2154.370117
-78.599998 2154.370117
-78.625000 2155.320068
-78.650002 2155.799805
-78.675003 2155.799805
-78.699997 2155.799805
-78.724998 2154.370117
-78.750000 2154.370117
-78.775002 2154.839844
-78.800003 2153.410156
-78.824997 2155.320068
-78.849998 2154.839844
-78.875000 2156.750000
-78.900002 2155.320068
-78.925003 2154.839844
-78.949997 2155.799805
-78.974998 2157.229980
-79.000000 2153.889893
-79.025002 2155.799805
-79.050003 2154.839844
-79.074997 2154.839844
-79.099998 2156.750000
-79.125000 2156.750000
-79.150002 2155.799805
-79.175003 2156.270020
-79.199997 2158.180176
-79.224998 2155.320068
-79.250000 2155.799805
-79.275002 2156.750000
-79.300003 2155.320068
-79.324997 2156.750000
-79.349998 2152.929932
-79.375000 2152.929932
-79.400002 2152.929932
-79.425003 2156.270020
-79.449997 2154.370117
-79.474998 2156.270020
-79.500000 2156.750000
-79.525002 2155.799805
-79.550003 2154.839844
-79.574997 2155.320068
-79.599998 2154.839844
-79.625000 2155.320068
-79.650002 2155.799805
-79.675003 2156.750000
-79.699997 2154.839844
-79.724998 2153.410156
-79.750000 2156.750000
-79.775002 2155.799805
-79.800003 2153.410156
-79.824997 2155.320068
-79.849998 2156.750000
-79.875000 2154.839844
-79.900002 2152.459961
-79.925003 2153.410156
-79.949997 2153.410156
-79.974998 2154.839844
-80.000000 2155.799805
-80.025002 2156.750000
-80.050003 2153.410156
-80.074997 2155.799805
-80.099998 2155.799805
-80.125000 2156.750000
-80.150002 2154.370117
-80.175003 2154.839844
-80.199997 2156.270020
-80.224998 2156.270020
-80.250000 2154.839844
-80.275002 2154.839844
-80.300003 2156.270020
-80.324997 2154.839844
-80.349998 2155.799805
-80.375000 2154.839844
-80.400002 2153.410156
-80.425003 2152.929932
-80.449997 2155.320068
-80.474998 2159.130127
-80.500000 2157.699951
-80.525002 2153.410156
-80.550003 2153.889893
-80.574997 2154.839844
-80.599998 2155.799805
-80.625000 2155.799805
-80.650002 2154.370117
-80.675003 2155.320068
-80.699997 2156.750000
-80.724998 2156.750000
-80.750000 2155.799805
-80.775002 2154.839844
-80.800003 2156.750000
-80.824997 2155.799805
-80.849998 2155.320068
-80.875000 2156.750000
-80.900002 2155.799805
-80.925003 2156.270020
-80.949997 2156.750000
-80.974998 2155.320068
-81.000000 2156.750000
-81.025002 2156.750000
-81.050003 2156.750000
-81.074997 2156.270020
-81.099998 2154.839844
-81.125000 2156.750000
-81.150002 2156.750000
-81.175003 2157.699951
-81.199997 2157.229980
-81.224998 2156.270020
-81.250000 2156.750000
-81.275002 2157.229980
-81.300003 2158.180176
-81.324997 2156.270020
-81.349998 2155.799805
-81.375000 2156.270020
-81.400002 2156.270020
-81.425003 2157.229980
-81.449997 2158.180176
-81.474998 2156.750000
-81.500000 2154.839844
-81.525002 2156.750000
-81.550003 2158.180176
-81.574997 2158.659912
-81.599998 2158.180176
-81.625000 2156.750000
-81.650002 2155.799805
-81.675003 2158.180176
-81.699997 2158.180176
-81.724998 2157.699951
-81.750000 2157.229980
-81.775002 2158.180176
-81.800003 2158.659912
-81.824997 2158.180176
-81.849998 2157.699951
-81.875000 2157.699951
-81.900002 2157.229980
-81.925003 2156.750000
-81.949997 2155.799805
-81.974998 2156.750000
-82.000000 2158.180176
-82.025002 2158.659912
-82.050003 2158.659912
-82.074997 2159.130127
-82.099998 2158.180176
-82.125000 2157.229980
-82.150002 2154.370117
-82.175003 2157.699951
-82.199997 2158.659912
-82.224998 2158.659912
-82.250000 2156.750000
-82.275002 2156.750000
-82.300003 2157.699951
-82.324997 2157.229980
-82.349998 2158.659912
-82.375000 2158.659912
-82.400002 2157.229980
-82.425003 2156.750000
-82.449997 2157.229980
-82.474998 2159.130127
-82.500000 2160.090088
-82.525002 2158.180176
-82.550003 2158.180176
-82.574997 2158.180176
-82.599998 2157.699951
-82.625000 2156.750000
-82.650002 2156.750000
-82.675003 2156.750000
-82.699997 2158.659912
-82.724998 2155.799805
-82.750000 2154.839844
-82.775002 2153.889893
-82.800003 2156.270020
-82.824997 2156.750000
-82.849998 2158.659912
-82.875000 2158.180176
-82.900002 2157.699951
-82.925003 2158.659912
-82.949997 2158.180176
-82.974998 2158.180176
-83.000000 2158.659912
-83.025002 2158.180176
-83.050003 2156.750000
-83.074997 2155.799805
-83.099998 2156.750000
-83.125000 2159.130127
-83.150002 2160.090088
-83.175003 2158.180176
-83.199997 2156.750000
-83.224998 2158.180176
-83.250000 2156.750000
-83.275002 2155.799805
-83.300003 2156.750000
-83.324997 2158.180176
-83.349998 2158.180176
-83.375000 2158.180176
-83.400002 2158.180176
-83.425003 2155.799805
-83.449997 2155.799805
-83.474998 2155.320068
-83.500000 2156.270020
-83.525002 2157.699951
-83.550003 2158.180176
-83.574997 2158.180176
-83.599998 2158.659912
-83.625000 2158.180176
-83.650002 2158.659912
-83.675003 2159.609863
-83.699997 2158.659912
-83.724998 2158.659912
-83.750000 2158.180176
-83.775002 2157.229980
-83.800003 2158.180176
-83.824997 2156.750000
-83.849998 2158.659912
-83.875000 2158.180176
-83.900002 2159.130127
-83.925003 2160.090088
-83.949997 2159.130127
-83.974998 2158.659912
-84.000000 2158.180176
-84.025002 2157.229980
-84.050003 2157.699951
-84.074997 2158.659912
-84.099998 2157.229980
-84.125000 2156.750000
-84.150002 2156.750000
-84.175003 2156.270020
-84.199997 2158.180176
-84.224998 2157.229980
-84.250000 2158.180176
-84.275002 2157.699951
-84.300003 2158.180176
-84.324997 2158.180176
-84.349998 2155.799805
-84.375000 2157.229980
-84.400002 2157.699951
-84.425003 2158.180176
-84.449997 2158.180176
-84.474998 2156.750000
-84.500000 2158.659912
-84.525002 2159.130127
-84.550003 2158.180176
-84.574997 2159.609863
-84.599998 2159.130127
-84.625000 2158.180176
-84.650002 2157.699951
-84.675003 2158.659912
-84.699997 2158.180176
-84.724998 2158.180176
-84.750000 2159.130127
-84.775002 2158.659912
-84.800003 2161.040039
-84.824997 2158.180176
-84.849998 2160.560059
-84.875000 2161.040039
-84.900002 2159.609863
-84.925003 2160.090088
-84.949997 2158.659912
-84.974998 2158.659912
-85.000000 2159.130127
-85.025002 2161.520020
-85.050003 2158.180176
-85.074997 2158.180176
-85.099998 2159.130127
-85.125000 2159.130127
-85.150002 2159.609863
-85.175003 2158.180176
-85.199997 2158.659912
-85.224998 2160.090088
-85.250000 2158.180176
-85.275002 2159.130127
-85.300003 2162.469971
-85.324997 2158.180176
-85.349998 2158.659912
-85.375000 2159.609863
-85.400002 2159.130127
-85.425003 2159.130127
-85.449997 2159.609863
-85.474998 2160.090088
-85.500000 2159.130127
-85.525002 2158.180176
-85.550003 2158.659912
-85.574997 2159.130127
-85.599998 2159.609863
-85.625000 2160.090088
-85.650002 2160.090088
-85.675003 2159.130127
-85.699997 2161.520020
-85.724998 2159.130127
-85.750000 2162.469971
-85.775002 2158.659912
-85.800003 2159.130127
-85.824997 2159.609863
-85.849998 2159.130127
-85.875000 2159.130127
-85.900002 2160.090088
-85.925003 2159.130127
-85.949997 2160.090088
-85.974998 2161.040039
-86.000000 2159.130127
-86.025002 2157.699951
-86.050003 2160.560059
-86.074997 2160.090088
-86.099998 2159.609863
-86.125000 2159.609863
-86.150002 2159.130127
-86.175003 2159.130127
-86.199997 2158.659912
-86.224998 2159.130127
-86.250000 2159.130127
-86.275002 2159.130127
-86.300003 2157.699951
-86.324997 2158.180176
-86.349998 2160.090088
-86.375000 2161.040039
-86.400002 2163.429932
-86.425003 2160.090088
-86.449997 2160.560059
-86.474998 2161.989990
-86.500000 2161.989990
-86.525002 2160.090088
-86.550003 2161.520020
-86.574997 2160.560059
-86.599998 2160.560059
-86.625000 2159.130127
-86.650002 2162.469971
-86.675003 2161.040039
-86.699997 2160.090088
-86.724998 2161.520020
-86.750000 2159.609863
-86.775002 2161.040039
-86.800003 2162.469971
-86.824997 2163.429932
-86.849998 2163.900146
-86.875000 2159.130127
-86.900002 2162.469971
-86.925003 2160.090088
-86.949997 2161.040039
-86.974998 2162.469971
-87.000000 2160.090088
-87.025002 2161.520020
-87.050003 2161.040039
-87.074997 2162.469971
-87.099998 2162.469971
-87.125000 2161.520020
-87.150002 2161.520020
-87.175003 2161.040039
-87.199997 2161.520020
-87.224998 2159.609863
-87.250000 2162.950195
-87.275002 2164.379883
-87.300003 2162.950195
-87.324997 2160.090088
-87.349998 2161.520020
-87.375000 2163.429932
-87.400002 2160.090088
-87.425003 2158.180176
-87.449997 2161.989990
-87.474998 2163.429932
-87.500000 2163.900146
-87.525002 2161.989990
-87.550003 2162.469971
-87.574997 2162.469971
-87.599998 2161.520020
-87.625000 2159.130127
-87.650002 2161.520020
-87.675003 2160.560059
-87.699997 2160.560059
-87.724998 2159.609863
-87.750000 2160.560059
-87.775002 2161.520020
-87.800003 2161.520020
-87.824997 2161.040039
-87.849998 2161.520020
-87.875000 2161.520020
-87.900002 2160.090088
-87.925003 2161.520020
-87.949997 2163.429932
-87.974998 2162.469971
-88.000000 2162.950195
-88.025002 2161.989990
-88.050003 2162.469971
-88.074997 2162.950195
-88.099998 2160.090088
-88.125000 2160.090088
-88.150002 2160.560059
-88.175003 2161.040039
-88.199997 2161.520020
-88.224998 2160.560059
-88.250000 2161.520020
-88.275002 2162.950195
-88.300003 2163.429932
-88.324997 2164.379883
-88.349998 2162.469971
-88.375000 2162.469971
-88.400002 2163.900146
-88.425003 2163.429932
-88.449997 2163.900146
-88.474998 2163.429932
-88.500000 2162.469971
-88.525002 2162.469971
-88.550003 2163.429932
-88.574997 2164.379883
-88.599998 2163.429932
-88.625000 2161.520020
-88.650002 2160.090088
-88.675003 2160.090088
-88.699997 2161.040039
-88.724998 2160.090088
-88.750000 2161.989990
-88.775002 2161.989990
-88.800003 2160.560059
-88.824997 2160.560059
-88.849998 2162.469971
-88.875000 2161.989990
-88.900002 2159.130127
-88.925003 2158.180176
-88.949997 2160.560059
-88.974998 2162.469971
-89.000000 2161.520020
-89.025002 2162.469971
-89.050003 2162.950195
-89.074997 2161.989990
-89.099998 2162.950195
-89.125000 2162.469971
-89.150002 2162.469971
-89.175003 2161.040039
-89.199997 2160.560059
-89.224998 2161.520020
-89.250000 2161.520020
-89.275002 2159.130127
-89.300003 2160.090088
-89.324997 2159.609863
-89.349998 2159.130127
-89.375000 2162.469971
-89.400002 2162.950195
-89.425003 2161.520020
-89.449997 2160.090088
-89.474998 2159.609863
-89.500000 2161.040039
-89.525002 2160.090088
-89.550003 2160.090088
-89.574997 2161.989990
-89.599998 2161.520020
-89.625000 2161.989990
-89.650002 2162.469971
-89.675003 2161.520020
-89.699997 2161.520020
-89.724998 2162.469971
-89.750000 2162.469971
-89.775002 2160.560059
-89.800003 2160.090088
-89.824997 2162.469971
-89.849998 2160.560059
-89.875000 2159.609863
-89.900002 2161.040039
-89.925003 2161.040039
-89.949997 2163.429932
-89.974998 2161.520020
-90.000000 2161.520020
-90.025002 2163.429932
-90.050003 2163.900146
-90.074997 2162.469971
-90.099998 2162.469971
-90.125000 2161.040039
-90.150002 2163.429932
-90.175003 2163.429932
-90.199997 2162.950195
-90.224998 2164.379883
-90.250000 2162.950195
-90.275002 2162.469971
-90.300003 2161.520020
-90.324997 2161.520020
-90.349998 2161.989990
-90.375000 2160.090088
-90.400002 2160.090088
-90.425003 2160.090088
-90.449997 2161.520020
-90.474998 2162.469971
-90.500000 2162.950195
-90.525002 2162.469971
-90.550003 2162.469971
-90.574997 2160.560059
-90.599998 2161.520020
-90.625000 2162.469971
-90.650002 2163.900146
-90.675003 2161.520020
-90.699997 2163.429932
-90.724998 2161.989990
-90.750000 2163.429932
-90.775002 2161.040039
-90.800003 2163.429932
-90.824997 2163.429932
-90.849998 2162.469971
-90.875000 2162.469971
-90.900002 2163.429932
-90.925003 2162.950195
-90.949997 2162.469971
-90.974998 2162.950195
-91.000000 2163.900146
-91.025002 2162.469971
-91.050003 2161.520020
-91.074997 2163.429932
-91.099998 2161.040039
-91.125000 2161.520020
-91.150002 2163.429932
-91.175003 2162.469971
-91.199997 2163.429932
-91.224998 2162.469971
-91.250000 2161.989990
-91.275002 2162.469971
-91.300003 2164.379883
-91.324997 2164.860107
-91.349998 2163.429932
-91.375000 2163.900146
-91.400002 2163.900146
-91.425003 2163.900146
-91.449997 2163.429932
-91.474998 2161.040039
-91.500000 2162.469971
-91.525002 2163.429932
-91.550003 2162.469971
-91.574997 2162.469971
-91.599998 2162.950195
-91.625000 2162.469971
-91.650002 2160.090088
-91.675003 2163.429932
-91.699997 2163.900146
-91.724998 2164.379883
-91.750000 2162.950195
-91.775002 2161.520020
-91.800003 2160.090088
-91.824997 2162.469971
-91.849998 2162.469971
-91.875000 2163.429932
-91.900002 2163.900146
-91.925003 2163.429932
-91.949997 2163.429932
-91.974998 2163.429932
-92.000000 2163.429932
-92.025002 2163.900146
-92.050003 2161.520020
-92.074997 2163.429932
-92.099998 2163.429932
-92.125000 2163.429932
-92.150002 2163.429932
-92.175003 2164.860107
-92.199997 2163.429932
-92.224998 2162.469971
-92.250000 2162.950195
-92.275002 2164.379883
-92.300003 2164.860107
-92.324997 2163.429932
-92.349998 2163.429932
-92.375000 2164.860107
-92.400002 2164.860107
-92.425003 2164.860107
-92.449997 2163.429932
-92.474998 2164.379883
-92.500000 2164.860107
-92.525002 2161.520020
-92.550003 2160.560059
-92.574997 2164.379883
-92.599998 2161.989990
-92.625000 2163.429932
-92.650002 2164.379883
-92.675003 2163.900146
-92.699997 2163.900146
-92.724998 2164.860107
-92.750000 2165.330078
-92.775002 2165.810059
-92.800003 2163.900146
-92.824997 2163.429932
-92.849998 2164.379883
-92.875000 2164.860107
-92.900002 2164.379883
-92.925003 2164.860107
-92.949997 2165.810059
-92.974998 2164.860107
-93.000000 2163.429932
-93.025002 2163.900146
-93.050003 2166.760010
-93.074997 2166.290039
-93.099998 2163.429932
-93.125000 2164.379883
-93.150002 2163.900146
-93.175003 2164.860107
-93.199997 2163.900146
-93.224998 2165.330078
-93.250000 2165.810059
-93.275002 2165.330078
-93.300003 2162.469971
-93.324997 2162.469971
-93.349998 2163.900146
-93.375000 2165.810059
-93.400002 2166.760010
-93.425003 2165.810059
-93.449997 2165.330078
-93.474998 2164.379883
-93.500000 2163.900146
-93.525002 2164.860107
-93.550003 2164.379883
-93.574997 2164.379883
-93.599998 2163.429932
-93.625000 2164.379883
-93.650002 2164.379883
-93.675003 2164.860107
-93.699997 2166.760010
-93.724998 2164.860107
-93.750000 2164.860107
-93.775002 2164.860107
-93.800003 2164.860107
-93.824997 2164.860107
-93.849998 2165.810059
-93.875000 2164.860107
-93.900002 2164.860107
-93.925003 2163.429932
-93.949997 2164.860107
-93.974998 2164.860107
-94.000000 2164.860107
-94.025002 2164.860107
-94.050003 2164.379883
-94.074997 2163.900146
-94.099998 2164.860107
-94.125000 2163.429932
-94.150002 2166.290039
-94.175003 2165.330078
-94.199997 2164.379883
-94.224998 2164.860107
-94.250000 2163.900146
-94.275002 2164.860107
-94.300003 2164.379883
-94.324997 2164.860107
-94.349998 2164.379883
-94.375000 2163.429932
-94.400002 2163.429932
-94.425003 2164.860107
-94.449997 2163.900146
-94.474998 2163.900146
-94.500000 2164.860107
-94.525002 2163.429932
-94.550003 2163.429932
-94.574997 2164.379883
-94.599998 2163.900146
-94.625000 2163.429932
-94.650002 2164.379883
-94.675003 2164.860107
-94.699997 2164.379883
-94.724998 2162.950195
-94.750000 2163.900146
-94.775002 2165.330078
-94.800003 2164.379883
-94.824997 2163.900146
-94.849998 2163.429932
-94.875000 2163.429932
-94.900002 2163.429932
-94.925003 2163.429932
-94.949997 2165.330078
-94.974998 2165.810059
-95.000000 2164.379883
-95.025002 2164.379883
-95.050003 2164.860107
-95.074997 2163.429932
-95.099998 2164.379883
-95.125000 2166.290039
-95.150002 2164.860107
-95.175003 2164.379883
-95.199997 2164.379883
-95.224998 2164.860107
-95.250000 2165.330078
-95.275002 2164.379883
-95.300003 2164.860107
-95.324997 2163.900146
-95.349998 2165.810059
-95.375000 2165.330078
-95.400002 2164.379883
-95.425003 2163.429932
-95.449997 2165.330078
-95.474998 2164.860107
-95.500000 2164.379883
-95.525002 2165.810059
-95.550003 2168.189941
-95.574997 2164.860107
-95.599998 2164.860107
-95.625000 2166.760010
-95.650002 2169.149902
-95.675003 2164.860107
-95.699997 2165.810059
-95.724998 2164.860107
-95.750000 2165.810059
-95.775002 2164.379883
-95.800003 2166.290039
-95.824997 2166.760010
-95.849998 2165.810059
-95.875000 2164.860107
-95.900002 2164.860107
-95.925003 2163.900146
-95.949997 2164.860107
-95.974998 2164.860107
-96.000000 2165.810059
-96.025002 2166.760010
-96.050003 2166.760010
-96.074997 2165.810059
-96.099998 2167.239990
-96.125000 2165.810059
-96.150002 2165.810059
-96.175003 2165.810059
-96.199997 2167.239990
-96.224998 2165.810059
-96.250000 2165.330078
-96.275002 2164.860107
-96.300003 2164.379883
-96.324997 2164.860107
-96.349998 2164.379883
-96.375000 2164.860107
-96.400002 2166.760010
-96.425003 2164.860107
-96.449997 2164.860107
-96.474998 2166.760010
-96.500000 2166.290039
-96.525002 2166.760010
-96.550003 2164.379883
-96.574997 2166.290039
-96.599998 2164.860107
-96.625000 2163.900146
-96.650002 2164.379883
-96.675003 2165.810059
-96.699997 2165.810059
-96.724998 2167.239990
-96.750000 2168.189941
-96.775002 2170.100098
-96.800003 2165.810059
-96.824997 2165.810059
-96.849998 2167.239990
-96.875000 2165.330078
-96.900002 2164.860107
-96.925003 2166.760010
-96.949997 2169.149902
-96.974998 2166.760010
-97.000000 2165.810059
-97.025002 2165.330078
-97.050003 2166.290039
-97.074997 2165.810059
-97.099998 2167.720215
-97.125000 2167.239990
-97.150002 2166.760010
-97.175003 2166.760010
-97.199997 2166.290039
-97.224998 2169.149902
-97.250000 2166.290039
-97.275002 2165.810059
-97.300003 2165.810059
-97.324997 2167.239990
-97.349998 2167.239990
-97.375000 2168.189941
-97.400002 2169.149902
-97.425003 2167.720215
-97.449997 2164.860107
-97.474998 2165.810059
-97.500000 2169.149902
-97.525002 2168.670166
-97.550003 2169.149902
-97.574997 2167.239990
-97.599998 2166.760010
-97.625000 2168.189941
-97.650002 2168.670166
-97.675003 2168.189941
-97.699997 2168.189941
-97.724998 2165.810059
-97.750000 2167.720215
-97.775002 2168.189941
-97.800003 2167.239990
-97.824997 2167.239990
-97.849998 2165.810059
-97.875000 2167.239990
-97.900002 2166.290039
-97.925003 2165.810059
-97.949997 2164.860107
-97.974998 2164.860107
-98.000000 2165.810059
-98.025002 2165.810059
-98.050003 2165.810059
-98.074997 2165.810059
-98.099998 2164.379883
-98.125000 2163.429932
-98.150002 2165.810059
-98.175003 2169.149902
-98.199997 2169.149902
-98.224998 2166.760010
-98.250000 2165.330078
-98.275002 2167.720215
-98.300003 2166.760010
-98.324997 2166.290039
-98.349998 2167.720215
-98.375000 2168.189941
-98.400002 2166.760010
-98.425003 2165.810059
-98.449997 2167.239990
-98.474998 2168.670166
-98.500000 2169.149902
-98.525002 2166.290039
-98.550003 2165.810059
-98.574997 2167.720215
-98.599998 2168.189941
-98.625000 2167.720215
-98.650002 2165.810059
-98.675003 2166.290039
-98.699997 2164.860107
-98.724998 2168.670166
-98.750000 2168.189941
-98.775002 2166.760010
-98.800003 2169.620117
-98.824997 2169.149902
-98.849998 2167.720215
-98.875000 2167.239990
-98.900002 2166.760010
-98.925003 2169.620117
-98.949997 2170.100098
-98.974998 2167.720215
-99.000000 2166.760010
-99.025002 2168.189941
-99.050003 2165.810059
-99.074997 2169.149902
-99.099998 2167.720215
-99.125000 2167.239990
-99.150002 2167.720215
-99.175003 2166.760010
-99.199997 2166.760010
-99.224998 2165.810059
-99.250000 2167.239990
-99.275002 2167.239990
-99.300003 2165.330078
-99.324997 2165.330078
-99.349998 2169.149902
-99.375000 2170.100098
-99.400002 2170.100098
-99.425003 2167.720215
-99.449997 2169.149902
-99.474998 2169.149902
-99.500000 2168.670166
-99.525002 2167.720215
-99.550003 2170.100098
-99.574997 2169.620117
-99.599998 2169.149902
-99.625000 2170.100098
-99.650002 2168.189941
-99.675003 2165.810059
-99.699997 2165.810059
-99.724998 2168.189941
-99.750000 2169.149902
-99.775002 2168.670166
-99.800003 2170.100098
-99.824997 2170.100098
-99.849998 2170.100098
-99.875000 2169.620117
-99.900002 2170.100098
-99.925003 2170.100098
-99.949997 2170.100098
-99.974998 2170.100098
-100.000000 2167.720215
