# Supplementary material for: Spontaneous time-reversal symmetry breaking in twisted double bilayer graphene
Source: Nat Commun. 2022 Oct 29;13:6468. doi: 10.1038/s41467-022-34192-x (PMC9617879; doi:10.1038/s41467-022-34192-x)
Supplement: Supplementary file 2 — Source Data [file 41467_2022_34192_MOESM2_ESM.zip › Source_Data/Figure3/fig3c/nu_3_0.txt]

-350.000000 2744.116943 350.000000 2751.785889
-349.500000 2742.177734 349.500000 2751.575928
-349.000000 2741.834961 349.000000 2751.228760
-348.500000 2744.116943 348.500000 2750.659668
-348.000000 2750.540527 348.000000 2753.164795
-347.500000 2745.273682 347.500000 2750.659668
-347.000000 2737.475830 347.000000 2757.522705
-346.500000 2744.116943 346.500000 2753.990967
-346.000000 2747.212646 346.000000 2755.234375
-345.500000 2745.492432 345.500000 2751.007324
-345.000000 2741.489258 345.000000 2749.852539
-344.500000 2745.838379 344.500000 2747.903076
-344.000000 2743.896484 344.000000 2752.953613
-343.500000 2747.903076 343.500000 2756.833252
-343.000000 2742.746094 343.000000 2748.246826
-342.500000 2738.505859 342.500000 2752.820801
-342.000000 2739.773682 342.000000 2746.869141
-341.500000 2737.821045 341.500000 2749.034912
-341.000000 2742.400635 341.000000 2746.869141
-340.500000 2738.505859 340.500000 2753.164795
-340.000000 2743.431396 340.000000 2748.935059
-339.500000 2736.791504 339.500000 2748.818604
-339.000000 2738.163574 339.000000 2754.200684
-338.500000 2740.344238 338.500000 2751.007324
-338.000000 2741.146484 338.000000 2755.926758
-337.500000 2736.557861 337.500000 2750.659668
-337.000000 2744.116943 337.000000 2742.400635
-336.500000 2736.900391 336.500000 2747.903076
-336.000000 2742.177734 336.000000 2755.234375
-335.500000 2741.834961 335.500000 2747.212646
-335.000000 2731.762207 335.000000 2753.164795
-334.500000 2735.185547 334.500000 2747.212646
-334.000000 2743.088623 334.000000 2746.869141
-333.500000 2730.738525 333.500000 2750.884766
-333.000000 2740.686523 333.000000 2744.805908
-332.500000 2732.539795 332.500000 2744.116943
-332.000000 2744.462891 332.000000 2744.805908
-331.500000 2733.472656 331.500000 2747.785400
-331.000000 2737.034668 331.000000 2747.212646
-330.500000 2734.843506 330.500000 2747.785400
-330.000000 2741.373535 330.000000 2748.591064
-329.500000 2742.520752 329.500000 2754.764404
-329.000000 2747.212646 329.000000 2744.583496
-328.500000 2733.130859 328.500000 2748.818604
-328.000000 2736.449463 328.000000 2746.181885
-327.500000 2733.130859 327.500000 2746.869141
-327.000000 2730.144775 327.000000 2747.212646
-326.500000 2735.185547 326.500000 2747.559326
-326.000000 2734.501221 326.000000 2751.920166
-325.500000 2734.843506 325.500000 2750.659668
-325.000000 2736.557861 325.000000 2747.785400
-324.500000 2730.486084 324.500000 2745.838379
-324.000000 2733.130859 324.000000 2748.818604
-323.500000 2728.435791 323.500000 2745.838379
-323.000000 2737.034668 323.000000 2745.492432
-322.500000 2730.486084 322.500000 2745.492432
-322.000000 2738.402100 322.000000 2740.461426
-321.500000 2734.159424 321.500000 2745.381104
-321.000000 2729.218262 321.000000 2746.181885
-320.500000 2741.489258 320.500000 2749.852539
-320.000000 2738.617432 320.000000 2746.181885
-319.500000 2740.908447 319.500000 2747.098877
-319.000000 2729.559814 319.000000 2739.536865
-318.500000 2738.848633 318.500000 2743.774170
-318.000000 2733.911377 318.000000 2748.591064
-317.500000 2729.803223 317.500000 2744.116943
-317.000000 2731.762207 317.000000 2749.852539
-316.500000 2735.762695 316.500000 2744.583496
-316.000000 2731.169434 316.000000 2744.116943
-315.500000 2736.104492 315.500000 2741.834961
-315.000000 2734.501221 315.000000 2755.234375
-314.500000 2736.449463 314.500000 2746.525391
-314.000000 2731.169434 314.000000 2747.903076
-313.500000 2733.130859 313.500000 2747.903076
-313.000000 2725.881592 313.000000 2746.869141
-312.500000 2736.104492 312.500000 2744.805908
-312.000000 2729.803223 312.000000 2747.903076
-311.500000 2733.226807 311.500000 2748.818604
-311.000000 2736.449463 311.000000 2744.927002
-310.500000 2729.803223 310.500000 2742.746094
-310.000000 2731.420654 310.000000 2735.185547
-309.500000 2728.776855 309.500000 2743.774170
-309.000000 2736.104492 309.000000 2742.520752
-308.500000 2737.133545 308.500000 2745.492432
-308.000000 2727.507812 308.000000 2742.520752
-307.500000 2733.472656 307.500000 2743.896484
-307.000000 2731.855713 307.000000 2740.803955
-306.500000 2725.799561 306.500000 2742.177734
-306.000000 2728.347168 306.000000 2740.115967
-305.500000 2730.486084 305.500000 2743.553223
-305.000000 2735.762695 305.000000 2739.773682
-304.500000 2723.147705 304.500000 2741.489258
-304.000000 2732.103516 304.000000 2745.492432
-303.500000 2722.466309 303.500000 2742.284668
-303.000000 2727.750977 303.000000 2747.212646
-302.500000 2726.728760 302.500000 2741.597900
-302.000000 2724.434082 302.000000 2747.903076
-301.500000 2733.130859 301.500000 2744.696777
-301.000000 2733.817383 301.000000 2742.177734
-300.500000 2724.774658 300.500000 2737.475830
-300.000000 2723.410156 300.000000 2750.196533
-299.500000 2727.069580 299.500000 2742.864014
-299.000000 2726.728760 299.000000 2745.492432
-298.500000 2723.832031 298.500000 2740.908447
-298.000000 2724.854980 298.000000 2737.475830
-297.500000 2728.435791 297.500000 2740.461426
-297.000000 2728.435791 297.000000 2737.475830
-296.500000 2727.163818 296.500000 2741.373535
-296.000000 2725.115234 296.000000 2739.536865
-295.500000 2722.125977 295.500000 2742.400635
-295.000000 2717.439453 295.000000 2743.207031
-294.500000 2725.024170 294.500000 2739.879639
-294.000000 2725.799561 294.000000 2739.773682
-293.500000 2725.456055 293.500000 2738.163574
-293.000000 2721.531250 293.000000 2742.864014
-292.500000 2723.750488 292.500000 2737.588623
-292.000000 2719.142334 292.000000 2745.838379
-291.500000 2729.117920 291.500000 2735.530762
-291.000000 2720.506592 291.000000 2745.492432
-290.500000 2727.507812 290.500000 2735.873047
-290.000000 2720.506592 290.000000 2737.475830
-289.500000 2724.090820 289.500000 2735.079346
-289.000000 2720.166016 289.000000 2736.215332
-288.500000 2725.799561 288.500000 2743.774170
-288.000000 2724.513916 288.000000 2733.817383
-287.500000 2726.385498 287.500000 2737.718262
-287.000000 2720.847168 287.000000 2733.472656
-286.500000 2721.102051 286.500000 2736.791504
-286.000000 2720.079102 286.000000 2741.834961
-285.500000 2721.102051 285.500000 2738.163574
-285.000000 2724.434082 285.000000 2734.843506
-284.500000 2723.410156 284.500000 2734.843506
-284.000000 2722.125977 284.000000 2744.583496
-283.500000 2725.456055 283.500000 2734.253906
-283.000000 2718.802246 283.000000 2737.821045
-282.500000 2725.799561 282.500000 2729.559814
-282.000000 2722.213135 282.000000 2737.821045
-281.500000 2724.434082 281.500000 2737.475830
-281.000000 2719.142334 281.000000 2736.449463
-280.500000 2723.750488 280.500000 2733.817383
-280.000000 2723.750488 280.000000 2728.435791
-279.500000 2723.147705 279.500000 2740.115967
-279.000000 2718.802246 279.000000 2733.130859
-278.500000 2715.739014 278.500000 2735.079346
-278.000000 2727.163818 278.000000 2727.750977
-277.500000 2720.166016 277.500000 2735.420898
-277.000000 2722.729736 277.000000 2725.115234
-276.500000 2716.078369 276.500000 2726.728760
-276.000000 2717.439453 276.000000 2734.843506
-275.500000 2725.799561 275.500000 2727.849121
-275.000000 2725.799561 275.000000 2736.449463
-274.500000 2721.442383 274.500000 2735.530762
-274.000000 2717.782227 274.000000 2733.817383
-273.500000 2722.729736 273.500000 2729.218262
-273.000000 2719.059814 273.000000 2733.130859
-272.500000 2721.785400 272.500000 2728.532227
-272.000000 2718.802246 272.000000 2734.159424
-271.500000 2721.785400 271.500000 2730.827881
-271.000000 2716.488525 271.000000 2725.456055
-270.500000 2720.422119 270.500000 2731.762207
-270.000000 2718.122070 270.000000 2732.447998
-269.500000 2714.786621 269.500000 2737.133545
-269.000000 2724.090820 269.000000 2735.185547
-268.500000 2717.782227 268.500000 2733.130859
-268.000000 2716.678467 268.000000 2726.822754
-267.500000 2714.107422 267.500000 2733.027832
-267.000000 2718.377686 267.000000 2725.799561
-266.500000 2719.142334 266.500000 2726.140625
-266.000000 2724.090820 266.000000 2725.799561
-265.500000 2720.422119 265.500000 2722.466309
-265.000000 2719.485352 265.000000 2727.163818
-264.500000 2715.739014 264.500000 2726.822754
-264.000000 2715.399658 264.000000 2734.159424
-263.500000 2717.782227 263.500000 2725.198975
-263.000000 2718.719971 263.000000 2736.791504
-262.500000 2717.099609 262.500000 2729.459229
-262.000000 2717.359619 262.000000 2736.791504
-261.500000 2710.711670 261.500000 2729.803223
-261.000000 2711.667236 261.000000 2721.785400
-260.500000 2714.786621 260.500000 2730.486084
-260.000000 2714.379395 260.000000 2727.849121
-259.500000 2715.739014 259.500000 2730.053467
-259.000000 2717.359619 259.000000 2717.782227
-258.500000 2718.802246 258.500000 2728.091797
-258.000000 2717.099609 258.000000 2721.442383
-257.500000 2715.739014 257.500000 2723.069824
-257.000000 2715.126221 257.000000 2721.785400
-256.500000 2722.807129 256.500000 2726.044922
-256.000000 2720.506592 256.000000 2731.169434
-255.500000 2712.747559 255.500000 2725.198975
-255.000000 2709.764404 255.000000 2726.728760
-254.500000 2708.745361 254.500000 2718.461914
-254.000000 2712.005615 254.000000 2725.456055
-253.500000 2715.126221 253.500000 2725.881592
-253.000000 2717.439453 253.000000 2725.115234
-252.500000 2716.078369 252.500000 2720.166016
-252.000000 2708.134033 252.000000 2722.125977
-251.500000 2716.420654 251.500000 2720.506592
-251.000000 2711.120605 251.000000 2720.079102
-250.500000 2715.739014 250.500000 2725.456055
-250.000000 2715.126221 250.000000 2725.115234
-249.500000 2712.408447 249.500000 2721.442383
-249.000000 2707.795166 249.000000 2716.420654
-248.500000 2713.086670 248.500000 2722.729736
-248.000000 2717.099609 248.000000 2714.379395
-247.500000 2716.078369 247.500000 2719.327393
-247.000000 2717.099609 247.000000 2722.125977
-246.500000 2716.420654 246.500000 2723.661377
-246.000000 2713.086670 246.000000 2723.147705
-245.500000 2716.420654 245.500000 2723.491211
-245.000000 2711.727783 245.000000 2720.422119
-244.500000 2714.379395 244.500000 2720.761963
-244.000000 2712.408447 244.000000 2722.729736
-243.500000 2718.122070 243.500000 2719.142334
-243.000000 2710.172119 243.000000 2725.115234
-242.500000 2717.099609 242.500000 2720.847168
-242.000000 2713.502441 242.000000 2725.456055
-241.500000 2710.442139 241.500000 2717.099609
-241.000000 2716.078369 241.000000 2720.761963
-240.500000 2708.745361 240.500000 2716.078369
-240.000000 2712.682617 240.000000 2713.768066
-239.500000 2712.066650 239.500000 2719.399414
-239.000000 2712.005615 239.000000 2717.782227
-238.500000 2701.068359 238.500000 2714.040283
-238.000000 2713.701660 238.000000 2717.439453
-237.500000 2717.782227 237.500000 2720.079102
-237.000000 2708.473145 237.000000 2719.059814
-236.500000 2710.781494 236.500000 2716.420654
-236.000000 2710.711670 236.000000 2719.059814
-235.500000 2708.745361 235.500000 2713.426025
-235.000000 2714.721191 235.000000 2722.046875
-234.500000 2705.081299 234.500000 2717.439453
-234.000000 2714.379395 234.000000 2720.761963
-233.500000 2707.114990 233.500000 2717.782227
-233.000000 2711.727783 233.000000 2717.099609
-232.500000 2713.086670 232.500000 2717.171387
-232.000000 2704.064453 232.000000 2712.682617
-231.500000 2707.050781 231.500000 2716.420654
-231.000000 2704.405273 231.000000 2716.420654
-230.500000 2713.362793 230.500000 2715.739014
-230.000000 2703.726562 230.000000 2715.468750
-229.500000 2710.031738 229.500000 2719.399414
-229.000000 2707.388916 229.000000 2709.083984
-228.500000 2709.693359 228.500000 2714.379395
-228.000000 2705.358154 228.000000 2716.420654
-227.500000 2705.081299 227.500000 2715.739014
-227.000000 2706.099121 227.000000 2715.060547
-226.500000 2707.727295 226.500000 2716.420654
-226.000000 2705.760742 226.000000 2715.739014
-225.500000 2704.064453 225.500000 2716.488525
-225.000000 2704.743408 225.000000 2717.782227
-224.500000 2708.745361 224.500000 2711.802002
-224.000000 2705.419678 224.000000 2717.439453
-223.500000 2708.406982 223.500000 2713.426025
-223.000000 2707.727295 223.000000 2717.439453
-222.500000 2703.098633 222.500000 2714.107422
-222.000000 2704.064453 222.000000 2712.408447
-221.500000 2710.031738 221.500000 2713.362793
-221.000000 2705.760742 221.000000 2711.120605
-220.500000 2704.342285 220.500000 2715.060547
-220.000000 2696.391602 220.000000 2709.422852
-219.500000 2702.713379 219.500000 2717.099609
-219.000000 2706.371826 219.000000 2706.437744
-218.500000 2697.742920 218.500000 2711.667236
-218.000000 2708.406982 218.000000 2709.764404
-217.500000 2707.388916 217.500000 2715.739014
-217.000000 2698.417969 217.000000 2712.066650
-216.500000 2703.726562 216.500000 2703.098633
-216.000000 2699.771484 216.000000 2711.050293
-215.500000 2711.727783 215.500000 2712.480713
-215.000000 2702.422607 215.000000 2712.066650
-214.500000 2706.712402 214.500000 2710.442139
-214.000000 2701.746582 214.000000 2716.420654
-213.500000 2702.422607 213.500000 2706.776367
-213.000000 2703.388672 213.000000 2707.050781
-212.500000 2695.041504 212.500000 2710.370361
-212.000000 2701.361084 212.000000 2713.086670
-211.500000 2703.726562 211.500000 2714.107422
-211.000000 2698.417969 211.000000 2710.442139
-210.500000 2702.373047 210.500000 2714.446777
-210.000000 2696.391602 210.000000 2703.439941
-209.500000 2702.373047 209.500000 2714.721191
-209.000000 2693.052734 209.000000 2710.781494
-208.500000 2705.081299 208.500000 2716.078369
-208.000000 2694.403076 208.000000 2710.103271
-207.500000 2705.081299 207.500000 2708.745361
-207.000000 2698.080566 207.000000 2709.083984
-206.500000 2704.064453 206.500000 2709.764404
-206.000000 2698.080566 206.000000 2717.099609
-205.500000 2700.052979 205.500000 2708.812256
-205.000000 2697.742920 205.000000 2714.107422
-204.500000 2698.364014 204.500000 2709.764404
-204.000000 2702.713379 204.000000 2711.388916
-203.500000 2694.365479 203.500000 2714.107422
-203.000000 2698.026855 203.000000 2707.727295
-202.500000 2701.746582 202.500000 2704.405273
-202.000000 2704.064453 202.000000 2701.068359
-201.500000 2704.064453 201.500000 2710.031738
-201.000000 2694.740234 201.000000 2704.743408
-200.500000 2710.103271 200.500000 2710.370361
-200.000000 2703.778076 200.000000 2698.703857
-199.500000 2701.361084 199.500000 2700.346680
-199.000000 2695.077148 199.000000 2706.099121
-198.500000 2694.403076 198.500000 2709.355225
-198.000000 2698.996582 198.000000 2710.442139
-197.500000 2696.051758 197.500000 2702.479736
-197.000000 2709.016846 197.000000 2709.083984
-196.500000 2690.398438 196.500000 2712.480713
-196.000000 2702.713379 196.000000 2712.066650
-195.500000 2689.725586 195.500000 2702.760742
-195.000000 2700.683838 195.000000 2713.426025
-194.500000 2701.068359 194.500000 2706.099121
-194.000000 2700.730713 194.000000 2709.764404
-193.500000 2700.393311 193.500000 2707.795166
-193.000000 2695.714844 193.000000 2711.727783
-192.500000 2693.729248 192.500000 2703.778076
-192.000000 2699.715576 192.000000 2702.035645
-191.500000 2694.365479 191.500000 2705.695801
-191.000000 2696.051758 191.000000 2704.743408
-190.500000 2694.066162 190.500000 2707.388916
-190.000000 2698.703857 190.000000 2697.403076
-189.500000 2695.714844 189.500000 2705.695801
-189.000000 2698.703857 189.000000 2699.715576
-188.500000 2690.695312 188.500000 2704.004883
-188.000000 2700.009766 188.000000 2696.051758
-187.500000 2695.754639 187.500000 2703.667480
-187.000000 2701.746582 187.000000 2696.391602
-186.500000 2689.684814 186.500000 2696.051758
-186.000000 2689.725586 186.000000 2703.051025
-185.500000 2694.704590 185.500000 2704.116455
-185.000000 2688.378174 185.000000 2708.065674
-184.500000 2693.356445 184.500000 2700.393311
-184.000000 2693.729248 184.000000 2701.068359
-183.500000 2692.379639 183.500000 2700.447266
-183.000000 2694.028809 183.000000 2702.713379
-182.500000 2693.729248 182.500000 2704.743408
-182.000000 2698.026855 182.000000 2700.393311
-181.500000 2701.746582 181.500000 2703.098633
-181.000000 2693.436035 181.000000 2709.764404
-180.500000 2699.715576 180.500000 2706.151367
-180.000000 2692.379639 180.000000 2693.729248
-179.500000 2700.052979 179.500000 2700.393311
-179.000000 2692.040283 179.000000 2694.704590
-178.500000 2694.704590 178.500000 2698.364014
-178.000000 2691.748047 178.000000 2693.389648
-177.500000 2695.041504 177.500000 2700.730713
-177.000000 2690.398438 177.000000 2693.729248
-176.500000 2696.391602 176.500000 2698.026855
-176.000000 2690.398438 176.000000 2693.389648
-175.500000 2695.041504 175.500000 2698.996582
-175.000000 2688.378174 175.000000 2701.068359
-174.500000 2695.714844 174.500000 2697.403076
-174.000000 2692.040283 174.000000 2701.698242
-173.500000 2689.348877 173.500000 2697.403076
-173.000000 2690.020508 173.000000 2702.035645
-172.500000 2691.704102 172.500000 2697.403076
-172.000000 2693.052734 172.000000 2695.714844
-171.500000 2696.391602 171.500000 2697.016602
-171.000000 2691.071533 171.000000 2692.716309
-170.500000 2691.031494 170.500000 2694.704590
-170.000000 2689.753174 170.000000 2696.051758
-169.500000 2689.050293 169.500000 2694.704590
-169.000000 2691.673096 169.000000 2690.062012
-168.500000 2687.703369 168.500000 2695.667725
-168.000000 2694.365479 168.000000 2691.704102
-167.500000 2690.735107 167.500000 2697.016602
-167.000000 2693.356445 167.000000 2692.040283
-166.500000 2688.378174 166.500000 2699.672852
-166.000000 2698.026855 166.000000 2691.031494
-165.500000 2690.356445 165.500000 2691.031494
-165.000000 2691.031494 165.000000 2693.389648
-164.500000 2695.041504 164.500000 2692.379639
-164.000000 2689.725586 164.000000 2700.393311
-163.500000 2684.027588 163.500000 2690.735107
-163.000000 2683.339111 163.000000 2697.016602
-162.500000 2690.398438 162.500000 2687.703369
-162.000000 2689.684814 162.000000 2696.728516
-161.500000 2685.711426 161.500000 2691.748047
-161.000000 2688.039307 161.000000 2695.714844
-160.500000 2690.735107 160.500000 2690.398438
-160.000000 2687.703369 160.000000 2687.703369
-159.500000 2689.725586 159.500000 2692.681152
-159.000000 2689.348877 159.000000 2687.703369
-158.500000 2687.703369 158.500000 2693.692627
-158.000000 2685.687012 158.000000 2688.378174
-157.500000 2689.386475 157.500000 2694.365479
-157.000000 2689.013184 157.000000 2688.039307
-156.500000 2687.031982 156.500000 2692.344971
-156.000000 2683.388428 156.000000 2691.411133
-155.500000 2689.050293 155.500000 2696.051758
-155.000000 2688.403809 155.000000 2687.367676
-154.500000 2685.687012 154.500000 2688.378174
-154.000000 2681.034424 154.000000 2690.020508
-153.500000 2686.696289 153.500000 2689.386475
-153.000000 2685.037109 153.000000 2686.696289
-152.500000 2687.703369 152.500000 2689.386475
-152.000000 2687.055420 152.000000 2693.356445
-151.500000 2682.686523 151.500000 2691.411133
-151.000000 2685.687012 151.000000 2695.041504
-150.500000 2686.719482 150.500000 2691.411133
-150.000000 2685.016602 150.000000 2689.684814
-149.500000 2691.704102 149.500000 2687.031982
-149.000000 2687.055420 149.000000 2685.687012
-148.500000 2693.052734 148.500000 2691.031494
-148.000000 2687.730713 148.000000 2688.714111
-147.500000 2687.031982 147.500000 2688.674805
-147.000000 2683.049805 147.000000 2685.372803
-146.500000 2682.348877 146.500000 2684.678711
-146.000000 2688.039307 146.000000 2688.378174
-145.500000 2680.026611 145.500000 2695.331543
-145.000000 2683.692383 145.000000 2689.386475
-144.500000 2683.356934 144.500000 2686.696289
-144.000000 2686.357910 144.000000 2688.039307
-143.500000 2681.034424 143.500000 2683.388428
-143.000000 2686.022461 143.000000 2687.031982
-142.500000 2679.356934 142.500000 2686.383301
-142.000000 2679.691650 142.000000 2690.020508
-141.500000 2686.022461 141.500000 2691.071533
-141.000000 2687.703369 141.000000 2686.022461
-140.500000 2683.021729 140.500000 2687.031982
-140.000000 2680.364502 140.000000 2693.052734
-139.500000 2682.686523 139.500000 2690.398438
-139.000000 2685.351807 139.000000 2688.039307
-138.500000 2686.383301 138.500000 2691.411133
-138.000000 2682.686523 138.000000 2682.013916
-137.500000 2680.364502 137.500000 2683.673828
-137.000000 2685.351807 137.000000 2684.365967
-136.500000 2685.711426 136.500000 2684.678711
-136.000000 2688.039307 136.000000 2683.692383
-135.500000 2679.022217 135.500000 2683.673828
-135.000000 2685.351807 135.000000 2685.037109
-134.500000 2685.687012 134.500000 2684.678711
-134.000000 2685.372803 134.000000 2688.714111
-133.500000 2688.378174 133.500000 2684.365967
-133.000000 2683.049805 133.000000 2684.365967
-132.500000 2674.359131 132.500000 2678.015625
-132.000000 2684.027588 132.000000 2686.696289
-131.500000 2681.034424 131.500000 2676.705566
-131.000000 2684.678711 131.000000 2686.022461
-130.500000 2673.019043 130.500000 2683.049805
-130.000000 2681.009521 130.000000 2688.714111
-129.500000 2679.691650 129.500000 2688.378174
-129.000000 2685.351807 129.000000 2684.027588
-128.500000 2684.365967 128.500000 2683.021729
-128.000000 2679.668701 128.000000 2677.021484
-127.500000 2678.350342 127.500000 2682.686523
-127.000000 2674.678223 127.000000 2677.021484
-126.500000 2676.687012 126.500000 2686.022461
-126.000000 2677.356445 126.000000 2678.350342
-125.500000 2676.015137 125.500000 2685.016602
-125.000000 2677.021484 125.000000 2677.021484
-124.500000 2678.015625 124.500000 2679.022217
-124.000000 2676.015137 124.000000 2683.021729
-123.500000 2677.681396 123.500000 2675.028320
-123.000000 2674.341309 123.000000 2683.692383
-122.500000 2673.019043 122.500000 2678.698975
-122.000000 2681.678955 122.000000 2676.341797
-121.500000 2677.356445 121.500000 2672.350830
-121.000000 2681.344238 121.000000 2687.367676
-120.500000 2679.691650 120.500000 2681.034424
-120.000000 2674.693848 120.000000 2685.687012
-119.500000 2680.026611 119.500000 2681.369873
-119.000000 2675.700684 119.000000 2685.016602
-118.500000 2677.356445 118.500000 2678.687500
-118.000000 2682.686523 118.000000 2678.687500
-117.500000 2675.365967 117.500000 2684.678711
-117.000000 2671.012695 117.000000 2676.687012
-116.500000 2672.350830 116.500000 2682.686523
-116.000000 2677.012939 116.000000 2674.341309
-115.500000 2677.356445 115.500000 2680.672119
-115.000000 2683.001465 115.000000 2680.699463
-114.500000 2672.014160 114.500000 2675.028320
-114.000000 2677.681396 114.000000 2677.356445
-113.500000 2673.353271 113.500000 2673.353271
-113.000000 2674.678223 113.000000 2674.341309
-112.500000 2678.015625 112.500000 2672.684814
-112.000000 2675.346436 112.000000 2680.364502
-111.500000 2674.007324 111.500000 2672.352295
-111.000000 2674.678223 111.000000 2678.015625
-110.500000 2674.341309 110.500000 2668.672363
-110.000000 2665.335205 110.000000 2680.026611
-109.500000 2666.333740 109.500000 2678.687500
-109.000000 2679.356934 109.000000 2681.344238
-108.500000 2675.012451 108.500000 2672.002686
-108.000000 2676.676025 108.000000 2668.672363
-107.500000 2674.341309 107.500000 2676.341797
-107.000000 2678.687500 107.000000 2669.005859
-106.500000 2670.342773 106.500000 2676.341797
-106.000000 2667.002686 106.000000 2671.012695
-105.500000 2676.008057 105.500000 2674.678223
-105.000000 2666.669434 105.000000 2675.680908
-104.500000 2675.340332 104.500000 2674.678223
-104.000000 2676.352539 104.000000 2671.346436
-103.500000 2670.353027 103.500000 2677.012939
-103.000000 2668.002441 103.000000 2675.680908
-102.500000 2667.002686 102.500000 2671.680176
-102.000000 2667.669189 102.000000 2670.009277
-101.500000 2673.006104 101.500000 2669.676025
-101.000000 2673.690186 101.000000 2681.009521
-100.500000 2669.005859 100.500000 2670.678955
-100.000000 2681.678955 100.000000 2678.015625
-99.500000 2662.657471 99.500000 2681.034424
-99.000000 2671.346436 99.000000 2676.687012
-98.500000 2664.001465 98.500000 2674.007324
-98.000000 2671.335938 98.000000 2671.680176
-97.500000 2674.678223 97.500000 2672.669678
-97.000000 2674.007324 97.000000 2668.672363
-96.500000 2672.014160 96.500000 2673.673584
-96.000000 2676.015137 96.000000 2667.669189
-95.500000 2669.339600 95.500000 2673.339844
-95.000000 2667.669189 95.000000 2663.668457
-94.500000 2666.000732 94.500000 2670.009277
-94.000000 2667.002686 94.000000 2663.003174
-93.500000 2668.002441 93.500000 2661.658447
-93.000000 2662.670410 93.000000 2669.676025
-92.500000 2664.001465 92.500000 2660.657471
-92.000000 2670.009277 92.000000 2671.012695
-91.500000 2665.335205 91.500000 2663.326416
-91.000000 2669.665283 91.000000 2662.002441
-90.500000 2663.003174 90.500000 2660.989990
-90.000000 2671.335938 90.000000 2659.989746
-89.500000 2671.012695 89.500000 2666.669434
-89.000000 2665.336426 89.000000 2662.670410
-88.500000 2670.009277 88.500000 2659.657471
-88.000000 2667.006592 88.000000 2661.322998
-87.500000 2668.338867 87.500000 2668.673584
-87.000000 2663.993164 87.000000 2658.325928
-86.500000 2668.002441 86.500000 2663.669434
-86.000000 2665.667725 86.000000 2661.991455
-85.500000 2660.325195 85.500000 2666.000732
-85.000000 2666.333740 85.000000 2657.993896
-84.500000 2673.339844 84.500000 2660.670898
-84.000000 2668.338867 84.000000 2659.989746
-83.500000 2674.007324 83.500000 2662.335205
-83.000000 2665.672607 83.000000 2656.332764
-82.500000 2670.678955 82.500000 2657.330322
-82.000000 2665.336426 82.000000 2663.003174
-81.500000 2668.672363 81.500000 2663.326416
-81.000000 2668.010742 81.000000 2669.005859
-80.500000 2668.673584 80.500000 2662.657471
-80.000000 2663.668457 80.000000 2657.993896
-79.500000 2663.335693 79.500000 2657.987305
-79.000000 2661.322998 79.000000 2659.657471
-78.500000 2663.002197 78.500000 2661.658447
-78.000000 2660.989990 78.000000 2663.003174
-77.500000 2662.002441 77.500000 2660.989990
-77.000000 2665.002197 77.000000 2663.003174
-76.500000 2662.670410 76.500000 2659.325195
-76.000000 2656.664307 76.000000 2663.003174
-75.500000 2663.668457 75.500000 2656.655518
-75.000000 2658.660645 75.000000 2659.657471
-74.500000 2660.338867 74.500000 2657.330322
-74.000000 2662.335205 74.000000 2657.662109
-73.500000 2659.657471 73.500000 2660.670898
-73.000000 2659.657471 73.000000 2654.993408
-72.500000 2665.002197 72.500000 2657.679932
-72.000000 2659.657471 72.000000 2652.643066
-71.500000 2665.667725 71.500000 2656.001221
-71.000000 2661.658447 71.000000 2654.661621
-70.500000 2664.670166 70.500000 2655.324951
-70.000000 2669.009521 70.000000 2655.988770
-69.500000 2660.325195 69.500000 2660.657471
-69.000000 2663.002197 69.000000 2649.987549
-68.500000 2661.322998 68.500000 2656.998535
-68.000000 2659.674805 68.000000 2659.989746
-67.500000 2659.989746 67.500000 2658.652344
-67.000000 2663.669434 67.000000 2658.325928
-66.500000 2665.002197 66.500000 2647.314453
-66.000000 2656.998535 66.000000 2658.992920
-65.500000 2661.670166 65.500000 2654.636963
-65.000000 2661.670166 65.000000 2658.325928
-64.500000 2654.661621 64.500000 2660.989990
-64.000000 2657.330322 64.000000 2657.330322
-63.500000 2662.670410 63.500000 2654.327393
-63.000000 2662.670410 63.000000 2656.664307
-62.500000 2663.003174 62.500000 2657.330322
-62.000000 2661.338135 62.000000 2654.661621
-61.500000 2659.989746 61.500000 2657.993896
-61.000000 2659.674805 61.000000 2654.661621
-60.500000 2658.992920 60.500000 2655.669678
-60.000000 2661.338135 60.000000 2648.971924
-59.500000 2660.657471 59.500000 2656.332764
-59.000000 2662.002441 59.000000 2659.657471
-58.500000 2658.992920 58.500000 2650.631836
-58.000000 2659.325195 58.000000 2653.995850
-57.500000 2657.993896 57.500000 2653.640869
-57.000000 2661.658447 57.000000 2658.992920
-56.500000 2661.670166 56.500000 2651.314697
-56.000000 2661.658447 56.000000 2659.657471
-55.500000 2658.325928 55.500000 2653.306396
-55.000000 2654.993408 55.000000 2658.660645
-54.500000 2656.664307 54.500000 2653.306396
-54.000000 2658.677002 54.000000 2654.661621
-53.500000 2658.660645 53.500000 2657.993896
-53.000000 2661.339600 53.000000 2648.995117
-52.500000 2660.338867 52.500000 2655.004395
-52.000000 2656.987549 52.000000 2649.637207
-51.500000 2660.989990 51.500000 2656.332764
-51.000000 2657.319824 51.000000 2654.327393
-50.500000 2663.668457 50.500000 2650.318604
-50.000000 2661.322998 50.000000 2650.652344
-49.500000 2657.993896 49.500000 2650.652344
-49.000000 2661.005615 49.000000 2653.664551
-48.500000 2660.657471 48.500000 2650.652344
-48.000000 2658.325928 48.000000 2654.993408
-47.500000 2656.987549 47.500000 2648.310059
-47.000000 2657.330322 47.000000 2654.661621
-46.500000 2658.992920 46.500000 2645.964600
-46.000000 2662.335205 46.000000 2657.993896
-45.500000 2658.992920 45.500000 2654.661621
-45.000000 2657.662109 45.000000 2646.653076
-44.500000 2658.660645 44.500000 2646.983887
-44.000000 2658.660645 44.000000 2651.314697
-43.500000 2658.660645 43.500000 2656.998535
-43.000000 2654.327393 43.000000 2646.319824
-42.500000 2656.332764 42.500000 2650.680420
-42.000000 2656.001221 42.000000 2648.640869
-41.500000 2656.664307 41.500000 2651.010986
-41.000000 2654.327393 41.000000 2645.328857
-40.500000 2656.987549 40.500000 2650.680420
-40.000000 2658.325928 40.000000 2646.653076
-39.500000 2657.330322 39.500000 2649.325928
-39.000000 2657.330322 39.000000 2648.310059
-38.500000 2656.332764 38.500000 2652.668213
-38.000000 2658.325928 38.000000 2648.995117
-37.500000 2658.652344 37.500000 2648.310059
-37.000000 2663.003174 37.000000 2649.987549
-36.500000 2654.636963 36.500000 2645.300293
-36.000000 2662.002441 36.000000 2648.331299
-35.500000 2660.989990 35.500000 2643.975098
-35.000000 2661.005615 35.000000 2653.995850
-34.500000 2656.987549 34.500000 2650.300049
-34.000000 2651.645996 34.000000 2645.300293
-33.500000 2654.661621 33.500000 2656.664307
-33.000000 2656.332764 33.000000 2653.001953
-32.500000 2653.664551 32.500000 2652.668213
-32.000000 2656.664307 32.000000 2644.335693
-31.500000 2654.993408 31.500000 2645.989258
-31.000000 2657.330322 31.000000 2642.321289
-30.500000 2653.995850 30.500000 2649.355957
-30.000000 2656.998535 30.000000 2642.321289
-29.500000 2654.327393 29.500000 2646.346924
-29.000000 2651.675293 29.000000 2650.983398
-28.500000 2649.325928 28.500000 2648.995117
-28.000000 2651.675293 28.000000 2645.328857
-27.500000 2657.662109 27.500000 2642.984375
-27.000000 2653.306396 27.000000 2641.661377
-26.500000 2659.657471 26.500000 2640.669678
-26.000000 2651.645996 26.000000 2645.659180
-25.500000 2646.983887 25.500000 2640.296387
-25.000000 2655.004395 25.000000 2650.983398
-24.500000 2645.989258 24.500000 2642.611084
-24.000000 2654.011475 24.000000 2648.661865
-23.500000 2647.670410 23.500000 2642.654053
-23.000000 2654.011475 23.000000 2639.633789
-22.500000 2651.314697 22.500000 2646.346924
-22.000000 2654.342529 22.000000 2636.663086
-21.500000 2653.664551 21.500000 2647.007080
-21.000000 2656.998535 21.000000 2639.963379
-20.500000 2648.331299 20.500000 2647.340088
-20.000000 2654.327393 20.000000 2642.984375
-19.500000 2656.655518 19.500000 2647.340088
-19.000000 2646.983887 19.000000 2641.661377
-18.500000 2651.344482 18.500000 2645.684326
-18.000000 2651.010986 18.000000 2642.654053
-17.500000 2653.306396 17.500000 2649.325928
-17.000000 2647.976318 17.000000 2641.661377
-16.500000 2652.974609 16.500000 2643.644775
-16.000000 2656.332764 16.000000 2649.325928
-15.500000 2646.319824 15.500000 2649.303223
-15.000000 2655.004395 15.000000 2645.328857
-14.500000 2653.333252 14.500000 2639.963379
-14.000000 2645.633789 14.000000 2648.331299
-13.500000 2653.001953 13.500000 2639.963379
-13.000000 2643.644775 13.000000 2644.969482
-12.500000 2652.006104 12.500000 2646.319824
-12.000000 2646.653076 12.000000 2638.690674
-11.500000 2650.652344 11.500000 2640.375977
-11.000000 2649.987549 11.000000 2632.998291
-10.500000 2645.989258 10.500000 2641.692871
-10.000000 2652.668213 10.000000 2633.984619
-9.500000 2653.001953 9.500000 2638.361816
-9.000000 2646.653076 9.000000 2634.313721
-8.500000 2654.011475 8.500000 2641.363281
-8.000000 2645.328857 8.000000 2641.991211
-7.500000 2656.998535 7.500000 2641.991211
-7.000000 2654.661621 7.000000 2635.962402
-6.500000 2651.675293 6.500000 2639.963379
-6.000000 2645.989258 6.000000 2647.976318
-5.500000 2652.668213 5.500000 2637.283447
-5.000000 2648.310059 5.000000 2640.340088
-4.500000 2654.327393 4.500000 2633.270020
-4.000000 2652.974609 4.000000 2642.321289
-3.500000 2657.662109 3.500000 2632.998291
-3.000000 2657.330322 3.000000 2636.294678
-2.500000 2662.670410 2.500000 2635.015869
-2.000000 2673.673584 2.000000 2644.308350
-1.500000 2685.687012 1.500000 2653.001953
-1.000000 2686.696289 1.000000 2657.993896
-0.500000 2699.378174 0.500000 2668.340332
0.000000 2693.692627 0.000000 2669.342773
0.500000 2681.344238 -0.500000 2670.009277
1.000000 2668.002441 -1.000000 2647.645508
1.500000 2665.335205 -1.500000 2650.019287
2.000000 2660.657471 -2.000000 2637.324219
2.500000 2648.661865 -2.500000 2638.690674
3.000000 2653.346924 -3.000000 2633.655762
3.500000 2646.653076 -3.500000 2642.354492
4.000000 2648.695557 -4.000000 2636.663086
4.500000 2645.989258 -4.500000 2632.282715
5.000000 2649.686279 -5.000000 2635.676025
5.500000 2641.001953 -5.500000 2633.655762
6.000000 2648.365479 -6.000000 2637.982666
6.500000 2643.644775 -6.500000 2636.624023
7.000000 2647.007080 -7.000000 2645.989258
7.500000 2634.645264 -7.500000 2634.974609
8.000000 2649.686279 -8.000000 2640.340088
8.500000 2648.995117 -8.500000 2631.622314
9.000000 2653.664551 -9.000000 2638.312256
9.500000 2645.328857 -9.500000 2639.681152
10.000000 2649.987549 -10.000000 2638.312256
10.500000 2642.321289 -10.500000 2644.308350
11.000000 2643.013428 -11.000000 2643.345947
11.500000 2645.659180 -11.500000 2641.331787
12.000000 2644.665771 -12.000000 2637.324219
12.500000 2636.333984 -12.500000 2644.365723
13.000000 2647.007080 -13.000000 2641.949951
13.500000 2644.998535 -13.500000 2648.331299
14.000000 2646.016846 -14.000000 2640.956299
14.500000 2644.665771 -14.500000 2643.013428
15.000000 2652.337158 -15.000000 2642.321289
15.500000 2641.991211 -15.500000 2640.669678
16.000000 2651.010986 -16.000000 2634.313721
16.500000 2649.987549 -16.500000 2642.984375
17.000000 2652.006104 -17.000000 2646.653076
17.500000 2650.652344 -17.500000 2641.619629
18.000000 2646.957764 -18.000000 2641.331787
18.500000 2651.675293 -18.500000 2640.296387
19.000000 2646.983887 -19.000000 2645.328857
19.500000 2653.995850 -19.500000 2639.681152
20.000000 2644.638916 -20.000000 2647.670410
20.500000 2649.656738 -20.500000 2638.644531
21.000000 2643.314453 -21.000000 2638.644531
21.500000 2650.652344 -21.500000 2644.005615
22.000000 2656.998535 -22.000000 2640.296387
22.500000 2646.983887 -22.500000 2644.005615
23.000000 2650.019287 -23.000000 2632.998291
23.500000 2656.998535 -23.500000 2644.665771
24.000000 2653.640869 -24.000000 2634.974609
24.500000 2656.998535 -24.500000 2642.354492
25.000000 2651.645996 -25.000000 2646.319824
25.500000 2651.675293 -25.500000 2642.984375
26.000000 2648.310059 -26.000000 2645.328857
26.500000 2657.330322 -26.500000 2638.974121
27.000000 2653.640869 -27.000000 2640.669678
27.500000 2648.661865 -27.500000 2632.998291
28.000000 2647.645508 -28.000000 2653.333252
28.500000 2652.311523 -28.500000 2644.969482
29.000000 2648.310059 -29.000000 2652.337158
29.500000 2654.993408 -29.500000 2639.963379
30.000000 2654.661621 -30.000000 2645.659180
30.500000 2650.652344 -30.500000 2644.998535
31.000000 2655.669678 -31.000000 2650.983398
31.500000 2656.998535 -31.500000 2650.983398
32.000000 2649.637207 -32.000000 2640.626221
32.500000 2658.992920 -32.500000 2648.995117
33.000000 2653.640869 -33.000000 2640.296387
33.500000 2650.652344 -33.500000 2648.331299
34.000000 2656.998535 -34.000000 2642.984375
34.500000 2651.645996 -34.500000 2646.319824
35.000000 2657.993896 -35.000000 2636.333984
35.500000 2654.673340 -35.500000 2644.998535
36.000000 2648.995117 -36.000000 2649.325928
36.500000 2650.680420 -36.500000 2641.949951
37.000000 2649.656738 -37.000000 2653.640869
37.500000 2650.349854 -37.500000 2647.291748
38.000000 2653.333252 -38.000000 2648.995117
38.500000 2657.662109 -38.500000 2643.644775
39.000000 2655.656982 -39.000000 2648.331299
39.500000 2654.327393 -39.500000 2644.335693
40.000000 2653.001953 -40.000000 2649.325928
40.500000 2654.327393 -40.500000 2642.321289
41.000000 2648.310059 -41.000000 2641.331787
41.500000 2656.998535 -41.500000 2651.344482
42.000000 2648.661865 -42.000000 2649.325928
42.500000 2654.011475 -42.500000 2651.010986
43.000000 2657.993896 -43.000000 2641.331787
43.500000 2658.660645 -43.500000 2648.995117
44.000000 2656.001221 -44.000000 2642.654053
44.500000 2653.995850 -44.500000 2651.675293
45.000000 2655.338623 -45.000000 2649.656738
45.500000 2653.995850 -45.500000 2649.637207
46.000000 2653.016357 -46.000000 2649.656738
46.500000 2651.645996 -46.500000 2646.653076
47.000000 2655.669678 -47.000000 2655.656982
47.500000 2654.993408 -47.500000 2647.645508
48.000000 2653.001953 -48.000000 2650.652344
48.500000 2655.338623 -48.500000 2644.638916
49.000000 2656.332764 -49.000000 2655.656982
49.500000 2653.001953 -49.500000 2646.295410
50.000000 2652.974609 -50.000000 2651.010986
50.500000 2657.330322 -50.500000 2653.995850
51.000000 2660.325195 -51.000000 2655.656982
51.500000 2655.669678 -51.500000 2646.983887
52.000000 2648.995117 -52.000000 2644.998535
52.500000 2657.679932 -52.500000 2644.665771
53.000000 2657.662109 -53.000000 2640.340088
53.500000 2653.333252 -53.500000 2644.365723
54.000000 2654.661621 -54.000000 2644.308350
54.500000 2655.004395 -54.500000 2650.349854
55.000000 2657.993896 -55.000000 2643.345947
55.500000 2653.333252 -55.500000 2644.998535
56.000000 2657.993896 -56.000000 2655.324951
56.500000 2656.998535 -56.500000 2649.637207
57.000000 2657.330322 -57.000000 2653.001953
57.500000 2658.325928 -57.500000 2653.972900
58.000000 2654.993408 -58.000000 2653.995850
58.500000 2648.995117 -58.500000 2645.659180
59.000000 2658.345459 -59.000000 2653.001953
59.500000 2654.661621 -59.500000 2651.314697
60.000000 2653.346924 -60.000000 2649.987549
60.500000 2662.002441 -60.500000 2654.011475
61.000000 2657.654785 -61.000000 2649.987549
61.500000 2662.002441 -61.500000 2650.680420
62.000000 2658.984863 -62.000000 2645.989258
62.500000 2663.003174 -62.500000 2646.016846
63.000000 2658.652344 -63.000000 2650.318604
63.500000 2663.003174 -63.500000 2654.342529
64.000000 2657.319824 -64.000000 2646.983887
64.500000 2658.325928 -64.500000 2649.656738
65.000000 2655.669678 -65.000000 2653.995850
65.500000 2666.000732 -65.500000 2648.971924
66.000000 2658.660645 -66.000000 2656.323486
66.500000 2660.670898 -66.500000 2652.643066
67.000000 2657.330322 -67.000000 2654.661621
67.500000 2661.338135 -67.500000 2652.974609
68.000000 2658.325928 -68.000000 2652.337158
68.500000 2664.666992 -68.500000 2649.637207
69.000000 2658.660645 -69.000000 2657.993896
69.500000 2663.669434 -69.500000 2649.968750
70.000000 2657.330322 -70.000000 2649.987549
70.500000 2660.338867 -70.500000 2658.660645
71.000000 2658.992920 -71.000000 2656.001221
71.500000 2662.335205 -71.500000 2651.344482
72.000000 2660.989990 -72.000000 2651.010986
72.500000 2658.992920 -72.500000 2653.001953
73.000000 2661.005615 -73.000000 2650.318604
73.500000 2657.330322 -73.500000 2655.338623
74.000000 2663.002197 -74.000000 2651.645996
74.500000 2658.660645 -74.500000 2655.669678
75.000000 2664.334473 -75.000000 2652.337158
75.500000 2662.670410 -75.500000 2658.992920
76.000000 2668.673584 -76.000000 2653.995850
76.500000 2659.657471 -76.500000 2656.664307
77.000000 2658.325928 -77.000000 2652.311523
77.500000 2665.667725 -77.500000 2656.001221
78.000000 2660.325195 -78.000000 2660.989990
78.500000 2666.333740 -78.500000 2656.633545
79.000000 2661.322998 -79.000000 2657.993896
79.500000 2658.992920 -79.500000 2652.643066
80.000000 2664.334473 -80.000000 2659.657471
80.500000 2658.992920 -80.500000 2658.992920
81.000000 2659.657471 -81.000000 2656.664307
81.500000 2668.673584 -81.500000 2655.988770
82.000000 2660.989990 -82.000000 2653.995850
82.500000 2669.339600 -82.500000 2661.005615
83.000000 2670.009277 -83.000000 2654.661621
83.500000 2659.989746 -83.500000 2658.325928
84.000000 2663.669434 -84.000000 2648.331299
84.500000 2659.989746 -84.500000 2655.988770
85.000000 2667.674561 -85.000000 2656.323486
85.500000 2657.662109 -85.500000 2656.332764
86.000000 2657.993896 -86.000000 2656.323486
86.500000 2665.341309 -86.500000 2659.008545
87.000000 2665.003174 -87.000000 2659.657471
87.500000 2674.341309 -87.500000 2653.972900
88.000000 2662.335205 -88.000000 2657.662109
88.500000 2667.674561 -88.500000 2657.993896
89.000000 2661.005615 -89.000000 2658.660645
89.500000 2668.007568 -89.500000 2661.322998
90.000000 2663.003174 -90.000000 2658.992920
90.500000 2658.325928 -90.500000 2654.968994
91.000000 2662.670410 -91.000000 2658.325928
91.500000 2662.002441 -91.500000 2656.323486
92.000000 2665.002197 -92.000000 2668.338867
92.500000 2667.002686 -92.500000 2662.324219
93.000000 2669.342773 -93.000000 2657.993896
93.500000 2664.337158 -93.500000 2656.998535
94.000000 2665.002197 -94.000000 2657.993896
94.500000 2664.001465 -94.500000 2656.998535
95.000000 2670.342773 -95.000000 2658.325928
95.500000 2662.002441 -95.500000 2661.005615
96.000000 2667.341797 -96.000000 2660.657471
96.500000 2675.012451 -96.500000 2664.666992
97.000000 2669.005859 -97.000000 2658.660645
97.500000 2671.680176 -97.500000 2656.664307
98.000000 2665.003174 -98.000000 2662.670410
98.500000 2672.014160 -98.500000 2661.338135
99.000000 2671.683594 -99.000000 2660.325195
99.500000 2663.003174 -99.500000 2665.335205
100.000000 2667.674561 -100.000000 2658.660645
100.500000 2670.010010 -100.500000 2653.677734
101.000000 2673.006104 -101.000000 2659.989746
101.500000 2675.346436 -101.500000 2661.670166
102.000000 2674.007324 -102.000000 2661.005615
102.500000 2668.672363 -102.500000 2660.989990
103.000000 2678.687500 -103.000000 2664.001465
103.500000 2672.669678 -103.500000 2661.991455
104.000000 2670.678955 -104.000000 2665.335205
104.500000 2671.680176 -104.500000 2659.989746
105.000000 2669.676025 -105.000000 2661.670166
105.500000 2670.678955 -105.500000 2660.989990
106.000000 2677.681396 -106.000000 2661.322998
106.500000 2669.676025 -106.500000 2667.669189
107.000000 2669.009521 -107.000000 2663.003174
107.500000 2670.342773 -107.500000 2663.002197
108.000000 2670.009277 -108.000000 2660.325195
108.500000 2673.673584 -108.500000 2658.013916
109.000000 2673.673584 -109.000000 2659.989746
109.500000 2679.691650 -109.500000 2665.002197
110.000000 2676.015137 -110.000000 2667.335693
110.500000 2670.009277 -110.500000 2660.989990
111.000000 2675.012451 -111.000000 2659.657471
111.500000 2667.669189 -111.500000 2666.339355
112.000000 2670.342773 -112.000000 2668.672363
112.500000 2673.006104 -112.500000 2662.657471
113.000000 2679.022217 -113.000000 2665.335205
113.500000 2664.670166 -113.500000 2659.989746
114.000000 2663.668457 -114.000000 2666.333740
114.500000 2670.009277 -114.500000 2666.000732
115.000000 2674.336670 -115.000000 2666.333740
115.500000 2667.002686 -115.500000 2667.002686
116.000000 2676.341797 -116.000000 2664.001465
116.500000 2668.002441 -116.500000 2668.340332
117.000000 2674.336670 -117.000000 2657.993896
117.500000 2685.372803 -117.500000 2662.006104
118.000000 2677.356445 -118.000000 2662.335205
118.500000 2676.352539 -118.500000 2664.334473
119.000000 2673.353271 -119.000000 2667.669189
119.500000 2672.014160 -119.500000 2667.343262
120.000000 2680.026611 -120.000000 2666.000732
120.500000 2676.015137 -120.500000 2664.001465
121.000000 2677.347168 -121.000000 2665.335205
121.500000 2677.021484 -121.500000 2660.989990
122.000000 2673.006104 -122.000000 2668.007568
122.500000 2667.335693 -122.500000 2668.338867
123.000000 2678.015625 -123.000000 2676.687012
123.500000 2670.678955 -123.500000 2665.672607
124.000000 2677.347168 -124.000000 2663.003174
124.500000 2668.338867 -124.500000 2664.334473
125.000000 2680.672119 -125.000000 2660.325195
125.500000 2678.363770 -125.500000 2667.341797
126.000000 2678.350342 -126.000000 2665.672607
126.500000 2674.007324 -126.500000 2666.673828
127.000000 2681.678955 -127.000000 2663.668457
127.500000 2676.352539 -127.500000 2668.673584
128.000000 2675.028320 -128.000000 2662.670410
128.500000 2684.027588 -128.500000 2667.002686
129.000000 2682.378662 -129.000000 2671.680176
129.500000 2680.364502 -129.500000 2664.670166
130.000000 2679.372070 -130.000000 2672.684814
130.500000 2677.356445 -130.500000 2667.002686
131.000000 2682.348877 -131.000000 2680.699463
131.500000 2670.342773 -131.500000 2676.370605
132.000000 2680.337402 -132.000000 2667.674561
132.500000 2682.348877 -132.500000 2672.350830
133.000000 2678.698975 -133.000000 2668.673584
133.500000 2678.687500 -133.500000 2666.000732
134.000000 2674.359131 -134.000000 2673.673584
134.500000 2682.378662 -134.500000 2675.680908
135.000000 2677.714111 -135.000000 2665.667725
135.500000 2682.013916 -135.500000 2670.333984
136.000000 2680.026611 -136.000000 2669.339600
136.500000 2680.026611 -136.500000 2676.341797
137.000000 2679.356934 -137.000000 2667.669189
137.500000 2685.016602 -137.500000 2673.006104
138.000000 2683.692383 -138.000000 2672.014160
138.500000 2686.696289 -138.500000 2671.349365
139.000000 2686.022461 -139.000000 2676.352539
139.500000 2683.692383 -139.500000 2670.010010
140.000000 2680.699463 -140.000000 2670.342773
140.500000 2684.027588 -140.500000 2676.352539
141.000000 2674.693848 -141.000000 2679.691650
141.500000 2688.378174 -141.500000 2673.353271
142.000000 2677.693848 -142.000000 2676.015137
142.500000 2679.691650 -142.500000 2675.365967
143.000000 2684.678711 -143.000000 2672.669678
143.500000 2682.686523 -143.500000 2679.668701
144.000000 2683.673828 -144.000000 2674.341309
144.500000 2680.699463 -144.500000 2674.007324
145.000000 2686.357910 -145.000000 2674.024658
145.500000 2688.378174 -145.500000 2678.687500
146.000000 2686.719482 -146.000000 2675.680908
146.500000 2687.367676 -146.500000 2674.359131
147.000000 2681.707764 -147.000000 2675.346436
147.500000 2681.009521 -147.500000 2676.352539
148.000000 2683.673828 -148.000000 2676.015137
148.500000 2681.034424 -148.500000 2673.019043
149.000000 2685.351807 -149.000000 2677.012939
149.500000 2679.691650 -149.500000 2672.014160
150.000000 2684.343506 -150.000000 2676.352539
150.500000 2681.369873 -150.500000 2675.012451
151.000000 2684.678711 -151.000000 2681.034424
151.500000 2685.037109 -151.500000 2680.364502
152.000000 2687.031982 -152.000000 2677.012939
152.500000 2684.365967 -152.500000 2678.015625
153.000000 2684.678711 -153.000000 2683.021729
153.500000 2687.031982 -153.500000 2678.687500
154.000000 2686.022461 -154.000000 2668.002441
154.500000 2687.031982 -154.500000 2676.676025
155.000000 2685.372803 -155.000000 2671.346436
155.500000 2687.703369 -155.500000 2676.676025
156.000000 2688.714111 -156.000000 2667.002686
156.500000 2686.022461 -156.500000 2676.341797
157.000000 2683.021729 -157.000000 2678.028809
157.500000 2688.714111 -157.500000 2678.350342
158.000000 2686.383301 -158.000000 2672.684814
158.500000 2688.039307 -158.500000 2680.026611
159.000000 2685.037109 -159.000000 2677.347168
159.500000 2679.022217 -159.500000 2678.363770
160.000000 2685.351807 -160.000000 2684.027588
160.500000 2681.369873 -160.500000 2683.692383
161.000000 2689.684814 -161.000000 2681.344238
161.500000 2689.050293 -161.500000 2676.352539
162.000000 2688.740234 -162.000000 2682.348877
162.500000 2688.378174 -162.500000 2676.352539
163.000000 2686.383301 -163.000000 2684.027588
163.500000 2692.716309 -163.500000 2681.034424
164.000000 2688.403809 -164.000000 2677.356445
164.500000 2684.365967 -164.500000 2689.050293
165.000000 2687.703369 -165.000000 2680.699463
165.500000 2688.039307 -165.500000 2682.348877
166.000000 2688.039307 -166.000000 2674.678223
166.500000 2688.039307 -166.500000 2678.997314
167.000000 2692.040283 -167.000000 2675.012451
167.500000 2690.356445 -167.500000 2680.337402
168.000000 2689.050293 -168.000000 2679.691650
168.500000 2692.040283 -168.500000 2678.350342
169.000000 2688.714111 -169.000000 2679.691650
169.500000 2695.714844 -169.500000 2682.348877
170.000000 2687.703369 -170.000000 2684.027588
170.500000 2692.040283 -170.500000 2677.043457
171.000000 2688.378174 -171.000000 2688.378174
171.500000 2688.378174 -171.500000 2674.024658
172.000000 2689.416260 -172.000000 2686.696289
172.500000 2692.040283 -172.500000 2683.724121
173.000000 2692.421875 -173.000000 2688.378174
173.500000 2687.031982 -173.500000 2686.383301
174.000000 2690.695312 -174.000000 2685.372803
174.500000 2691.031494 -174.500000 2681.034424
175.000000 2693.356445 -175.000000 2679.356934
175.500000 2688.378174 -175.500000 2684.343506
176.000000 2690.695312 -176.000000 2676.352539
176.500000 2689.050293 -176.500000 2684.343506
177.000000 2691.704102 -177.000000 2680.699463
177.500000 2694.704590 -177.500000 2680.699463
178.000000 2691.071533 -178.000000 2681.034424
178.500000 2686.696289 -178.500000 2678.687500
179.000000 2690.327881 -179.000000 2684.365967
179.500000 2688.714111 -179.500000 2686.022461
180.000000 2689.013184 -180.000000 2688.714111
180.500000 2688.378174 -180.500000 2687.730713
181.000000 2691.673096 -181.000000 2688.714111
181.500000 2688.378174 -181.500000 2683.724121
182.000000 2690.020508 -182.000000 2687.031982
182.500000 2693.052734 -182.500000 2681.707764
183.000000 2697.353516 -183.000000 2686.022461
183.500000 2692.040283 -183.500000 2683.021729
184.000000 2694.704590 -184.000000 2690.695312
184.500000 2693.052734 -184.500000 2687.394531
185.000000 2693.052734 -185.000000 2696.051758
185.500000 2688.039307 -185.500000 2686.719482
186.000000 2691.031494 -186.000000 2686.357910
186.500000 2690.695312 -186.500000 2685.016602
187.000000 2692.040283 -187.000000 2688.039307
187.500000 2694.028809 -187.500000 2686.696289
188.000000 2689.684814 -188.000000 2683.692383
188.500000 2691.704102 -188.500000 2686.696289
189.000000 2690.020508 -189.000000 2681.707764
189.500000 2691.704102 -189.500000 2681.678955
190.000000 2700.346680 -190.000000 2684.027588
190.500000 2687.367676 -190.500000 2683.673828
191.000000 2692.681152 -191.000000 2687.367676
191.500000 2700.393311 -191.500000 2691.071533
192.000000 2695.417236 -192.000000 2687.031982
192.500000 2694.365479 -192.500000 2683.356934
193.000000 2689.386475 -193.000000 2679.691650
193.500000 2705.760742 -193.500000 2683.692383
194.000000 2697.107422 -194.000000 2686.022461
194.500000 2700.393311 -194.500000 2687.730713
195.000000 2689.386475 -195.000000 2688.378174
195.500000 2697.065674 -195.500000 2687.730713
196.000000 2695.754639 -196.000000 2686.357910
196.500000 2691.704102 -196.500000 2685.372803
197.000000 2698.026855 -197.000000 2692.379639
197.500000 2707.727295 -197.500000 2685.372803
198.000000 2699.771484 -198.000000 2684.365967
198.500000 2703.726562 -198.500000 2685.687012
199.000000 2697.742920 -199.000000 2689.725586
199.500000 2698.703857 -199.500000 2685.016602
200.000000 2696.051758 -200.000000 2685.037109
200.500000 2703.726562 -200.500000 2684.678711
201.000000 2698.755615 -201.000000 2685.372803
201.500000 2701.698242 -201.500000 2690.020508
202.000000 2696.051758 -202.000000 2690.020508
202.500000 2703.726562 -202.500000 2689.050293
203.000000 2697.742920 -203.000000 2691.704102
203.500000 2700.393311 -203.500000 2681.034424
204.000000 2703.726562 -204.000000 2689.725586
204.500000 2700.393311 -204.500000 2691.411133
205.000000 2703.051025 -205.000000 2692.379639
205.500000 2701.068359 -205.500000 2690.735107
206.000000 2702.373047 -206.000000 2696.051758
206.500000 2704.743408 -206.500000 2688.403809
207.000000 2696.766846 -207.000000 2695.378174
207.500000 2708.406982 -207.500000 2690.735107
208.000000 2698.417969 -208.000000 2687.367676
208.500000 2696.391602 -208.500000 2691.704102
209.000000 2708.676025 -209.000000 2690.062012
209.500000 2693.389648 -209.500000 2689.684814
210.000000 2706.033691 -210.000000 2688.714111
210.500000 2697.742920 -210.500000 2694.028809
211.000000 2709.016846 -211.000000 2689.725586
211.500000 2702.084717 -211.500000 2694.365479
212.000000 2709.016846 -212.000000 2691.031494
212.500000 2703.726562 -212.500000 2696.391602
213.000000 2703.726562 -213.000000 2690.398438
213.500000 2706.033691 -213.500000 2692.040283
214.000000 2713.701660 -214.000000 2697.403076
214.500000 2700.052979 -214.500000 2692.421875
215.000000 2701.698242 -215.000000 2696.391602
215.500000 2710.442139 -215.500000 2699.715576
216.000000 2709.764404 -216.000000 2695.714844
216.500000 2704.405273 -216.500000 2685.687012
217.000000 2698.703857 -217.000000 2697.065674
217.500000 2700.393311 -217.500000 2688.039307
218.000000 2710.370361 -218.000000 2689.386475
218.500000 2703.726562 -218.500000 2694.704590
219.000000 2713.024170 -219.000000 2693.729248
219.500000 2712.747559 -219.500000 2696.051758
220.000000 2708.812256 -220.000000 2693.729248
220.500000 2707.388916 -220.500000 2695.714844
221.000000 2707.114990 -221.000000 2692.716309
221.500000 2709.422852 -221.500000 2698.703857
222.000000 2704.793457 -222.000000 2696.051758
222.500000 2706.033691 -222.500000 2689.386475
223.000000 2699.093018 -223.000000 2696.051758
223.500000 2713.426025 -223.500000 2691.748047
224.000000 2711.802002 -224.000000 2700.393311
224.500000 2705.419678 -224.500000 2693.052734
225.000000 2710.711670 -225.000000 2695.041504
225.500000 2707.388916 -225.500000 2698.364014
226.000000 2709.355225 -226.000000 2695.041504
226.500000 2713.086670 -226.500000 2697.016602
227.000000 2707.795166 -227.000000 2699.378174
227.500000 2715.060547 -227.500000 2699.041016
228.000000 2706.099121 -228.000000 2688.039307
228.500000 2717.782227 -228.500000 2692.040283
229.000000 2711.462646 -229.000000 2690.735107
229.500000 2717.099609 -229.500000 2693.692627
230.000000 2710.442139 -230.000000 2695.714844
230.500000 2716.420654 -230.500000 2686.357910
231.000000 2712.480713 -231.000000 2692.379639
231.500000 2712.747559 -231.500000 2691.031494
232.000000 2709.764404 -232.000000 2702.422607
232.500000 2712.408447 -232.500000 2691.748047
233.000000 2709.693359 -233.000000 2704.405273
233.500000 2708.065674 -233.500000 2696.429443
234.000000 2712.408447 -234.000000 2700.393311
234.500000 2712.066650 -234.500000 2696.766846
235.000000 2712.066650 -235.000000 2699.715576
235.500000 2716.420654 -235.500000 2701.068359
236.000000 2716.760254 -236.000000 2698.755615
236.500000 2716.420654 -236.500000 2705.358154
237.000000 2708.134033 -237.000000 2693.052734
237.500000 2710.442139 -237.500000 2706.033691
238.000000 2715.060547 -238.000000 2693.389648
238.500000 2710.103271 -238.500000 2694.704590
239.000000 2712.682617 -239.000000 2692.379639
239.500000 2708.065674 -239.500000 2700.346680
240.000000 2714.040283 -240.000000 2702.422607
240.500000 2708.745361 -240.500000 2695.754639
241.000000 2713.362793 -241.000000 2707.050781
241.500000 2709.422852 -241.500000 2699.771484
242.000000 2716.420654 -242.000000 2704.064453
242.500000 2714.379395 -242.500000 2697.742920
243.000000 2716.078369 -243.000000 2705.020264
243.500000 2716.760254 -243.500000 2697.403076
244.000000 2715.468750 -244.000000 2704.679932
244.500000 2716.420654 -244.500000 2698.755615
245.000000 2714.379395 -245.000000 2699.715576
245.500000 2715.468750 -245.500000 2701.406006
246.000000 2716.078369 -246.000000 2703.098633
246.500000 2711.727783 -246.500000 2703.051025
247.000000 2716.760254 -247.000000 2701.068359
247.500000 2708.065674 -247.500000 2705.760742
248.000000 2715.060547 -248.000000 2693.729248
248.500000 2718.802246 -248.500000 2702.373047
249.000000 2717.698975 -249.000000 2699.771484
249.500000 2717.099609 -249.500000 2705.695801
250.000000 2716.078369 -250.000000 2699.093018
250.500000 2713.426025 -250.500000 2697.742920
251.000000 2717.359619 -251.000000 2701.406006
251.500000 2716.078369 -251.500000 2702.084717
252.000000 2718.122070 -252.000000 2704.064453
252.500000 2714.721191 -252.500000 2698.755615
253.000000 2714.786621 -253.000000 2707.050781
253.500000 2717.099609 -253.500000 2699.433838
254.000000 2719.485352 -254.000000 2708.406982
254.500000 2725.456055 -254.500000 2705.135010
255.000000 2719.485352 -255.000000 2703.726562
255.500000 2717.099609 -255.500000 2702.760742
256.000000 2717.099609 -256.000000 2712.747559
256.500000 2720.422119 -256.500000 2703.098633
257.000000 2720.847168 -257.000000 2706.712402
257.500000 2717.439453 -257.500000 2702.422607
258.000000 2721.367432 -258.000000 2698.417969
258.500000 2719.142334 -258.500000 2703.726562
259.000000 2724.434082 -259.000000 2700.393311
259.500000 2727.750977 -259.500000 2711.050293
260.000000 2721.190674 -260.000000 2698.755615
260.500000 2725.799561 -260.500000 2703.726562
261.000000 2721.531250 -261.000000 2697.742920
261.500000 2725.456055 -261.500000 2702.713379
262.000000 2719.485352 -262.000000 2703.726562
262.500000 2731.169434 -262.500000 2707.456543
263.000000 2721.190674 -263.000000 2702.373047
263.500000 2728.435791 -263.500000 2704.116455
264.000000 2716.420654 -264.000000 2710.711670
264.500000 2716.078369 -264.500000 2704.455078
265.000000 2719.739258 -265.000000 2706.371826
265.500000 2727.069580 -265.500000 2701.746582
266.000000 2725.456055 -266.000000 2703.726562
266.500000 2728.435791 -266.500000 2706.712402
267.000000 2723.147705 -267.000000 2701.406006
267.500000 2726.728760 -267.500000 2705.695801
268.000000 2720.761963 -268.000000 2702.422607
268.500000 2730.144775 -268.500000 2709.693359
269.000000 2723.832031 -269.000000 2700.052979
269.500000 2725.456055 -269.500000 2705.020264
270.000000 2718.122070 -270.000000 2709.422852
270.500000 2724.434082 -270.500000 2705.081299
271.000000 2720.506592 -271.000000 2711.120605
271.500000 2730.738525 -271.500000 2705.760742
272.000000 2722.807129 -272.000000 2709.083984
272.500000 2721.785400 -272.500000 2703.778076
273.000000 2732.103516 -273.000000 2713.768066
273.500000 2718.461914 -273.500000 2712.820312
274.000000 2727.069580 -274.000000 2712.066650
274.500000 2727.163818 -274.500000 2709.422852
275.000000 2731.762207 -275.000000 2717.782227
275.500000 2725.456055 -275.500000 2711.120605
276.000000 2730.738525 -276.000000 2715.739014
276.500000 2725.799561 -276.500000 2709.083984
277.000000 2731.079590 -277.000000 2702.373047
277.500000 2734.843506 -277.500000 2705.358154
278.000000 2732.539795 -278.000000 2710.781494
278.500000 2732.447998 -278.500000 2710.370361
279.000000 2725.115234 -279.000000 2705.419678
279.500000 2721.102051 -279.500000 2715.739014
280.000000 2725.704590 -280.000000 2705.419678
280.500000 2722.807129 -280.500000 2710.711670
281.000000 2730.053467 -281.000000 2714.786621
281.500000 2721.442383 -281.500000 2712.480713
282.000000 2730.738525 -282.000000 2711.727783
282.500000 2727.507812 -282.500000 2705.760742
283.000000 2731.420654 -283.000000 2712.747559
283.500000 2728.091797 -283.500000 2712.480713
284.000000 2732.103516 -284.000000 2717.099609
284.500000 2734.843506 -284.500000 2711.120605
285.000000 2736.104492 -285.000000 2711.050293
285.500000 2729.712646 -285.500000 2715.739014
286.000000 2727.750977 -286.000000 2708.065674
286.500000 2728.435791 -286.500000 2710.711670
287.000000 2724.774658 -287.000000 2709.083984
287.500000 2729.803223 -287.500000 2714.379395
288.000000 2724.774658 -288.000000 2710.103271
288.500000 2730.144775 -288.500000 2711.050293
289.000000 2733.817383 -289.000000 2708.745361
289.500000 2727.163818 -289.500000 2716.760254
290.000000 2729.459229 -290.000000 2716.078369
290.500000 2724.090820 -290.500000 2716.078369
291.000000 2732.342773 -291.000000 2714.379395
291.500000 2737.133545 -291.500000 2715.468750
292.000000 2729.218262 -292.000000 2715.739014
292.500000 2737.821045 -292.500000 2713.502441
293.000000 2729.901855 -293.000000 2716.078369
293.500000 2738.505859 -293.500000 2718.719971
294.000000 2728.532227 -294.000000 2713.426025
294.500000 2740.461426 -294.500000 2714.040283
295.000000 2727.507812 -295.000000 2712.747559
295.500000 2733.817383 -295.500000 2715.060547
296.000000 2735.762695 -296.000000 2718.802246
296.500000 2728.091797 -296.500000 2718.038330
297.000000 2725.456055 -297.000000 2713.768066
297.500000 2733.369141 -297.500000 2716.078369
298.000000 2733.130859 -298.000000 2716.078369
298.500000 2742.864014 -298.500000 2716.488525
299.000000 2734.843506 -299.000000 2718.461914
299.500000 2735.079346 -299.500000 2719.825684
300.000000 2730.827881 -300.000000 2720.422119
300.500000 2743.088623 -300.500000 2717.439453
301.000000 2735.530762 -301.000000 2720.079102
301.500000 2743.774170 -301.500000 2715.808594
302.000000 2733.817383 -302.000000 2720.422119
302.500000 2736.791504 -302.500000 2720.166016
303.000000 2731.855713 -303.000000 2717.439453
303.500000 2738.505859 -303.500000 2719.399414
304.000000 2735.185547 -304.000000 2716.420654
304.500000 2734.501221 -304.500000 2714.040283
305.000000 2742.177734 -305.000000 2717.439453
305.500000 2737.821045 -305.500000 2717.439453
306.000000 2741.146484 -306.000000 2717.782227
306.500000 2739.879639 -306.500000 2719.739258
307.000000 2742.864014 -307.000000 2714.721191
307.500000 2745.838379 -307.500000 2714.379395
308.000000 2735.873047 -308.000000 2713.426025
308.500000 2742.864014 -308.500000 2721.367432
309.000000 2741.254639 -309.000000 2713.426025
309.500000 2738.848633 -309.500000 2721.367432
310.000000 2741.373535 -310.000000 2718.461914
310.500000 2733.817383 -310.500000 2721.102051
311.000000 2742.746094 -311.000000 2716.078369
311.500000 2735.530762 -311.500000 2716.760254
312.000000 2744.116943 -312.000000 2717.782227
312.500000 2735.873047 -312.500000 2721.442383
313.000000 2742.058105 -313.000000 2725.799561
313.500000 2735.873047 -313.500000 2721.531250
314.000000 2744.462891 -314.000000 2720.079102
314.500000 2744.116943 -314.500000 2718.802246
315.000000 2738.163574 -315.000000 2726.140625
315.500000 2744.805908 -315.500000 2720.422119
316.000000 2741.146484 -316.000000 2715.060547
316.500000 2739.536865 -316.500000 2719.485352
317.000000 2737.133545 -317.000000 2726.481445
317.500000 2741.489258 -317.500000 2721.190674
318.000000 2745.492432 -318.000000 2714.379395
318.500000 2734.843506 -318.500000 2717.020508
319.000000 2744.462891 -319.000000 2717.782227
319.500000 2737.821045 -319.500000 2723.069824
320.000000 2740.461426 -320.000000 2719.485352
320.500000 2743.553223 -320.500000 2723.069824
321.000000 2745.148926 -321.000000 2717.439453
321.500000 2742.520752 -321.500000 2723.069824
322.000000 2742.400635 -322.000000 2717.782227
322.500000 2741.834961 -322.500000 2721.707031
323.000000 2744.116943 -323.000000 2721.102051
323.500000 2737.475830 -323.500000 2722.807129
324.000000 2742.746094 -324.000000 2721.442383
324.500000 2745.148926 -324.500000 2720.847168
325.000000 2736.900391 -325.000000 2725.456055
325.500000 2743.774170 -325.500000 2719.485352
326.000000 2743.896484 -326.000000 2729.459229
326.500000 2745.148926 -326.500000 2720.847168
327.000000 2744.927002 -327.000000 2719.739258
327.500000 2746.525391 -327.500000 2721.102051
328.000000 2740.222412 -328.000000 2718.122070
328.500000 2745.838379 -328.500000 2726.728760
329.000000 2742.058105 -329.000000 2718.802246
329.500000 2742.864014 -329.500000 2725.024170
330.000000 2741.373535 -330.000000 2721.785400
330.500000 2745.492432 -330.500000 2725.704590
331.000000 2742.520752 -331.000000 2724.513916
331.500000 2743.774170 -331.500000 2723.147705
332.000000 2738.848633 -332.000000 2718.461914
332.500000 2749.852539 -332.500000 2720.166016
333.000000 2742.520752 -333.000000 2720.422119
333.500000 2746.181885 -333.500000 2719.399414
334.000000 2744.927002 -334.000000 2729.803223
334.500000 2751.228760 -334.500000 2721.531250
335.000000 2747.903076 -335.000000 2727.069580
335.500000 2745.492432 -335.500000 2723.147705
336.000000 2742.864014 -336.000000 2729.117920
336.500000 2744.462891 -336.500000 2727.507812
337.000000 2746.525391 -337.000000 2734.501221
337.500000 2743.774170 -337.500000 2724.513916
338.000000 2746.409668 -338.000000 2721.785400
338.500000 2747.212646 -338.500000 2727.750977
339.000000 2745.148926 -339.000000 2724.090820
339.500000 2748.128662 -339.500000 2726.044922
340.000000 2743.774170 -340.000000 2717.782227
340.500000 2749.162109 -340.500000 2726.044922
341.000000 2751.228760 -341.000000 2722.466309
341.500000 2754.545166 -341.500000 2730.827881
342.000000 2752.953613 -342.000000 2723.410156
342.500000 2752.476807 -342.500000 2726.822754
343.000000 2752.953613 -343.000000 2729.117920
343.500000 2741.146484 -343.500000 2724.172852
344.000000 2743.088623 -344.000000 2730.827881
344.500000 2746.409668 -344.500000 2725.198975
345.000000 2747.660156 -345.000000 2733.130859
345.500000 2746.869141 -345.500000 2727.069580
346.000000 2750.754639 -346.000000 2729.117920
346.500000 2745.492432 -346.500000 2729.803223
347.000000 2755.452637 -347.000000 2733.472656
347.500000 2751.098389 -347.500000 2733.130859
348.000000 2747.785400 -348.000000 2725.115234
348.500000 2747.785400 -348.500000 2725.364502
349.000000 2744.116943 -349.000000 2727.069580
349.500000 2749.852539 -349.500000 2728.435791
350.000000 2751.228760 -350.000000 2723.750488
