# Supplementary material for: Spontaneous time-reversal symmetry breaking in twisted double bilayer graphene
Source: Nat Commun. 2022 Oct 29;13:6468. doi: 10.1038/s41467-022-34192-x (PMC9617879; doi:10.1038/s41467-022-34192-x)
Supplement: Supplementary file 2 — Source Data [file 41467_2022_34192_MOESM2_ESM.zip › Source_Data/Figure3/fig3c/nu_3_1.txt]

-350.000000 2523.377441 350.000000 2529.477295
-349.500000 2523.271484 349.500000 2526.108398
-349.000000 2519.372803 349.000000 2532.836914
-348.500000 2523.271484 348.500000 2530.741699
-348.000000 2520.542236 348.000000 2531.887695
-347.500000 2528.213867 347.500000 2524.637207
-347.000000 2520.630615 347.000000 2536.521484
-346.500000 2525.790771 346.500000 2528.951416
-346.000000 2523.692139 346.000000 2532.836914
-345.500000 2524.531738 345.500000 2528.002197
-345.000000 2524.954834 345.000000 2535.886719
-344.500000 2528.846680 344.500000 2531.887695
-344.000000 2517.797119 344.000000 2528.633301
-343.500000 2521.384766 343.500000 2538.738525
-343.000000 2530.110596 343.000000 2533.590820
-342.500000 2522.430664 342.500000 2538.421875
-342.000000 2522.116211 342.000000 2528.633301
-341.500000 2517.797119 341.500000 2534.102783
-341.000000 2525.790771 341.000000 2533.468262
-340.500000 2525.900879 340.500000 2529.477295
-340.000000 2522.745361 340.000000 2536.319092
-339.500000 2526.108398 339.500000 2534.418945
-339.000000 2523.059814 339.000000 2533.784180
-338.500000 2526.954590 338.500000 2527.686768
-338.000000 2520.856201 338.000000 2537.469971
-337.500000 2526.637207 337.500000 2527.371582
-337.000000 2523.377441 337.000000 2534.621094
-336.500000 2521.799072 336.500000 2530.426270
-336.000000 2528.846680 336.000000 2536.521484
-335.500000 2530.741699 335.500000 2522.116211
-335.000000 2528.317627 335.000000 2529.792725
-334.500000 2520.947754 334.500000 2538.738525
-334.000000 2531.375732 334.000000 2530.849854
-333.500000 2530.426270 333.500000 2539.374512
-333.000000 2526.738525 333.000000 2530.214844
-332.500000 2531.057373 332.500000 2540.325195
-332.000000 2531.057373 332.000000 2530.533447
-331.500000 2521.262695 331.500000 2539.374512
-331.000000 2521.799072 331.000000 2532.323486
-330.500000 2524.214600 330.500000 2532.521240
-330.000000 2520.315918 330.000000 2534.418945
-329.500000 2524.954834 329.500000 2528.633301
-329.000000 2524.637207 329.000000 2533.468262
-328.500000 2524.846436 328.500000 2527.053467
-328.000000 2530.741699 328.000000 2531.887695
-327.500000 2522.524902 327.500000 2523.377441
-327.000000 2522.640381 327.000000 2535.570801
-326.500000 2530.110596 326.500000 2541.914062
-326.000000 2524.322021 326.000000 2530.849854
-325.500000 2535.369873 325.500000 2535.369873
-325.000000 2529.898926 325.000000 2532.007568
-324.500000 2531.691650 324.500000 2537.786377
-324.000000 2525.900879 324.000000 2533.274658
-323.500000 2533.784180 323.500000 2533.784180
-323.000000 2524.007080 323.000000 2528.951416
-322.500000 2528.213867 322.500000 2539.691406
-322.000000 2521.262695 322.000000 2531.798584
-321.500000 2527.269287 321.500000 2534.734863
-321.000000 2527.686768 321.000000 2533.468262
-320.500000 2521.577393 320.500000 2527.053467
-320.000000 2516.541992 320.000000 2534.418945
-319.500000 2522.430664 319.500000 2529.792725
-319.000000 2515.062256 319.000000 2528.846680
-318.500000 2523.585938 318.500000 2524.846436
-318.000000 2524.214600 318.000000 2534.305420
-317.500000 2518.427734 317.500000 2532.639648
-317.000000 2528.531738 317.000000 2536.202637
-316.500000 2520.630615 316.500000 2531.057373
-316.000000 2521.799072 316.000000 2525.790771
-315.500000 2523.900146 315.500000 2530.426270
-315.000000 2524.322021 315.000000 2529.477295
-314.500000 2529.162109 314.500000 2531.057373
-314.000000 2523.377441 314.000000 2530.110596
-313.500000 2525.161133 313.500000 2538.421875
-313.000000 2528.002197 313.000000 2535.176270
-312.500000 2523.377441 312.500000 2534.102783
-312.000000 2526.108398 312.000000 2528.317627
-311.500000 2524.846436 311.500000 2537.786377
-311.000000 2521.484863 311.000000 2534.102783
-310.500000 2525.790771 310.500000 2534.734863
-310.000000 2525.790771 310.000000 2535.686279
-309.500000 2530.741699 309.500000 2524.637207
-309.000000 2532.521240 309.000000 2534.102783
-308.500000 2528.633301 308.500000 2531.691650
-308.000000 2524.846436 308.000000 2533.468262
-307.500000 2521.577393 307.500000 2531.691650
-307.000000 2531.375732 307.000000 2533.152588
-306.500000 2524.846436 306.500000 2531.375732
-306.000000 2529.162109 306.000000 2534.621094
-305.500000 2526.738525 305.500000 2529.792725
-305.000000 2523.377441 305.000000 2536.837402
-304.500000 2525.790771 304.500000 2535.369873
-304.000000 2524.531738 304.000000 2529.898926
-303.500000 2526.423340 303.500000 2528.531738
-303.000000 2525.790771 303.000000 2527.371582
-302.500000 2523.059814 302.500000 2532.203125
-302.000000 2527.053467 302.000000 2527.053467
-301.500000 2518.113525 301.500000 2526.423340
-301.000000 2516.320312 301.000000 2528.951416
-300.500000 2524.846436 300.500000 2531.256836
-300.000000 2522.430664 300.000000 2527.371582
-299.500000 2524.846436 299.500000 2535.369873
-299.000000 2524.954834 299.000000 2529.267334
-298.500000 2531.057373 298.500000 2528.531738
-298.000000 2521.799072 298.000000 2531.256836
-297.500000 2523.271484 297.500000 2531.256836
-297.000000 2520.315918 297.000000 2531.375732
-296.500000 2523.900146 296.500000 2527.371582
-296.000000 2522.116211 296.000000 2531.256836
-295.500000 2527.269287 295.500000 2526.108398
-295.000000 2531.375732 295.000000 2535.570801
-294.500000 2529.898926 294.500000 2526.738525
-294.000000 2519.055908 294.000000 2532.203125
-293.500000 2521.799072 293.500000 2530.741699
-293.000000 2523.692139 293.000000 2532.203125
-292.500000 2523.271484 292.500000 2532.836914
-292.000000 2521.799072 292.000000 2537.469971
-291.500000 2518.427734 291.500000 2531.887695
-291.000000 2520.225342 291.000000 2526.108398
-290.500000 2521.484863 290.500000 2540.510986
-290.000000 2520.856201 290.000000 2530.426270
-289.500000 2516.855713 289.500000 2536.837402
-289.000000 2527.053467 289.000000 2533.274658
-288.500000 2522.430664 288.500000 2532.639648
-288.000000 2523.900146 288.000000 2528.951416
-287.500000 2522.116211 287.500000 2537.469971
-287.000000 2522.012451 287.000000 2527.686768
-286.500000 2523.059814 286.500000 2533.468262
-286.000000 2526.954590 286.000000 2533.274658
-285.500000 2530.426270 285.500000 2522.116211
-285.000000 2524.322021 285.000000 2531.887695
-284.500000 2527.371582 284.500000 2529.477295
-284.000000 2521.577393 284.000000 2533.784180
-283.500000 2528.317627 283.500000 2535.051025
-283.000000 2523.470459 283.000000 2528.633301
-282.500000 2524.846436 282.500000 2527.053467
-282.000000 2522.524902 282.000000 2534.305420
-281.500000 2531.057373 281.500000 2531.691650
-281.000000 2522.207275 281.000000 2539.559082
-280.500000 2522.430664 280.500000 2528.846680
-280.000000 2523.900146 280.000000 2523.059814
-279.500000 2531.057373 279.500000 2531.057373
-279.000000 2525.900879 279.000000 2525.585449
-278.500000 2528.846680 278.500000 2540.827637
-278.000000 2524.322021 278.000000 2533.274658
-277.500000 2532.203125 277.500000 2539.374512
-277.000000 2524.637207 277.000000 2529.583008
-276.500000 2530.741699 276.500000 2537.153809
-276.000000 2527.797363 276.000000 2527.686768
-275.500000 2526.423340 275.500000 2535.051025
-275.000000 2521.799072 275.000000 2535.051025
-274.500000 2526.108398 274.500000 2528.846680
-274.000000 2523.059814 274.000000 2530.741699
-273.500000 2525.161133 273.500000 2534.734863
-273.000000 2528.846680 273.000000 2528.213867
-272.500000 2528.846680 272.500000 2528.633301
-272.000000 2528.846680 272.000000 2538.421875
-271.500000 2516.541992 271.500000 2531.375732
-271.000000 2522.116211 271.000000 2537.786377
-270.500000 2532.007568 270.500000 2527.053467
-270.000000 2522.207275 270.000000 2524.846436
-269.500000 2526.423340 269.500000 2523.059814
-269.000000 2525.900879 269.000000 2528.531738
-268.500000 2518.427734 268.500000 2526.108398
-268.000000 2523.271484 268.000000 2528.846680
-267.500000 2519.055908 267.500000 2534.734863
-267.000000 2522.957275 267.000000 2528.633301
-266.500000 2515.062256 266.500000 2529.792725
-266.000000 2520.440918 266.000000 2528.002197
-265.500000 2519.372803 265.500000 2532.521240
-265.000000 2526.637207 265.000000 2523.692139
-264.500000 2528.531738 264.500000 2532.836914
-264.000000 2518.113525 264.000000 2527.686768
-263.500000 2531.057373 263.500000 2533.468262
-263.000000 2523.377441 263.000000 2532.323486
-262.500000 2517.797119 262.500000 2529.477295
-262.000000 2520.542236 262.000000 2528.531738
-261.500000 2514.748535 261.500000 2529.792725
-261.000000 2517.169434 261.000000 2531.887695
-260.500000 2518.427734 260.500000 2525.161133
-260.000000 2521.799072 260.000000 2538.105469
-259.500000 2514.121582 259.500000 2530.110596
-259.000000 2525.790771 259.000000 2528.213867
-258.500000 2523.692139 258.500000 2518.113525
-258.000000 2529.162109 258.000000 2529.993896
-257.500000 2522.116211 257.500000 2529.162109
-257.000000 2519.597656 257.000000 2527.371582
-256.500000 2511.923828 256.500000 2523.900146
-256.000000 2518.970215 256.000000 2522.116211
-255.500000 2520.856201 255.500000 2531.057373
-255.000000 2520.315918 255.000000 2527.053467
-254.500000 2530.110596 254.500000 2528.846680
-254.000000 2524.954834 254.000000 2525.900879
-253.500000 2517.797119 253.500000 2530.110596
-253.000000 2518.653809 253.000000 2524.637207
-252.500000 2519.372803 252.500000 2536.521484
-252.000000 2522.012451 252.000000 2528.633301
-251.500000 2525.475830 251.500000 2534.418945
-251.000000 2517.894043 251.000000 2530.426270
-250.500000 2531.375732 250.500000 2529.792725
-250.000000 2523.155273 250.000000 2530.426270
-249.500000 2530.110596 249.500000 2533.468262
-249.000000 2518.427734 249.000000 2531.057373
-248.500000 2520.856201 248.500000 2523.900146
-248.000000 2519.372803 248.000000 2534.939453
-247.500000 2519.283691 247.500000 2525.475830
-247.000000 2515.912354 247.000000 2531.572266
-246.500000 2526.738525 246.500000 2527.371582
-246.000000 2525.790771 246.000000 2535.369873
-245.500000 2529.792725 245.500000 2526.738525
-245.000000 2520.542236 245.000000 2528.213867
-244.500000 2525.475830 244.500000 2530.426270
-244.000000 2521.484863 244.000000 2528.951416
-243.500000 2523.900146 243.500000 2530.110596
-243.000000 2526.108398 243.000000 2529.898926
-242.500000 2517.483154 242.500000 2535.051025
-242.000000 2520.856201 242.000000 2530.849854
-241.500000 2526.423340 241.500000 2526.637207
-241.000000 2520.001465 241.000000 2525.790771
-240.500000 2528.002197 240.500000 2529.477295
-240.000000 2521.892090 240.000000 2531.375732
-239.500000 2518.741699 239.500000 2534.102783
-239.000000 2523.271484 239.000000 2532.203125
-238.500000 2518.427734 238.500000 2527.053467
-238.000000 2523.271484 238.000000 2527.898926
-237.500000 2514.435059 237.500000 2528.317627
-237.000000 2523.900146 237.000000 2526.423340
-236.500000 2530.110596 236.500000 2525.475830
-236.000000 2527.371582 236.000000 2526.108398
-235.500000 2526.423340 235.500000 2530.110596
-235.000000 2523.692139 235.000000 2525.900879
-234.500000 2516.320312 234.500000 2531.057373
-234.000000 2526.108398 234.000000 2525.270264
-233.500000 2518.113525 233.500000 2528.213867
-233.000000 2524.531738 233.000000 2526.423340
-232.500000 2522.116211 232.500000 2527.584229
-232.000000 2523.900146 232.000000 2523.900146
-231.500000 2512.552490 231.500000 2526.954590
-231.000000 2518.340332 231.000000 2526.423340
-230.500000 2522.745361 230.500000 2522.745361
-230.000000 2526.108398 230.000000 2527.269287
-229.500000 2519.911621 229.500000 2522.745361
-229.000000 2518.026611 229.000000 2529.477295
-228.500000 2518.741699 228.500000 2525.475830
-228.000000 2524.214600 228.000000 2529.046875
-227.500000 2519.911621 227.500000 2522.116211
-227.000000 2514.121582 227.000000 2527.269287
-226.500000 2517.483154 226.500000 2526.954590
-226.000000 2516.320312 226.000000 2523.377441
-225.500000 2520.856201 225.500000 2530.110596
-225.000000 2520.630615 225.000000 2524.954834
-224.500000 2519.597656 224.500000 2534.418945
-224.000000 2518.427734 224.000000 2526.423340
-223.500000 2514.748535 223.500000 2530.741699
-223.000000 2523.585938 223.000000 2520.947754
-222.500000 2513.805420 222.500000 2523.585938
-222.000000 2522.326416 222.000000 2522.012451
-221.500000 2527.053467 221.500000 2517.483154
-221.000000 2522.524902 221.000000 2528.213867
-220.500000 2529.477295 220.500000 2522.430664
-220.000000 2519.055908 220.000000 2526.954590
-219.500000 2526.738525 219.500000 2524.954834
-219.000000 2520.630615 219.000000 2534.102783
-218.500000 2525.790771 218.500000 2522.745361
-218.000000 2521.577393 218.000000 2527.269287
-217.500000 2518.113525 217.500000 2526.108398
-217.000000 2517.797119 217.000000 2524.531738
-216.500000 2521.799072 216.500000 2525.475830
-216.000000 2515.692383 216.000000 2527.371582
-215.500000 2516.855713 215.500000 2529.477295
-215.000000 2516.855713 215.000000 2523.692139
-214.500000 2527.053467 214.500000 2526.954590
-214.000000 2523.377441 214.000000 2526.108398
-213.500000 2526.738525 213.500000 2530.110596
-213.000000 2528.951416 213.000000 2526.423340
-212.500000 2523.377441 212.500000 2527.686768
-212.000000 2512.552490 212.000000 2531.256836
-211.500000 2521.799072 211.500000 2524.007080
-211.000000 2520.630615 211.000000 2528.531738
-210.500000 2526.108398 210.500000 2525.475830
-210.000000 2520.630615 210.000000 2524.846436
-209.500000 2521.484863 209.500000 2519.283691
-209.000000 2527.584229 209.000000 2524.846436
-208.500000 2515.378662 208.500000 2519.055908
-208.000000 2521.484863 208.000000 2525.161133
-207.500000 2517.483154 207.500000 2524.846436
-207.000000 2523.900146 207.000000 2523.377441
-206.500000 2522.430664 206.500000 2524.846436
-206.000000 2522.957275 206.000000 2519.687012
-205.500000 2520.856201 205.500000 2527.584229
-205.000000 2517.483154 205.000000 2527.053467
-204.500000 2523.585938 204.500000 2528.213867
-204.000000 2517.483154 204.000000 2524.954834
-203.500000 2525.475830 203.500000 2524.214600
-203.000000 2524.322021 203.000000 2522.116211
-202.500000 2514.435059 202.500000 2524.846436
-202.000000 2523.585938 202.000000 2528.213867
-201.500000 2514.435059 201.500000 2522.745361
-201.000000 2525.379639 201.000000 2522.745361
-200.500000 2519.055908 200.500000 2523.692139
-200.000000 2528.531738 200.000000 2528.213867
-199.500000 2517.894043 199.500000 2522.116211
-199.000000 2522.430664 199.000000 2527.584229
-198.500000 2519.055908 198.500000 2521.170410
-198.000000 2523.900146 198.000000 2517.797119
-197.500000 2518.113525 197.500000 2523.059814
-197.000000 2514.435059 197.000000 2523.377441
-196.500000 2514.972656 196.500000 2534.102783
-196.000000 2514.748535 196.000000 2525.270264
-195.500000 2523.900146 195.500000 2526.423340
-195.000000 2517.483154 195.000000 2521.262695
-194.500000 2524.846436 194.500000 2524.846436
-194.000000 2518.427734 194.000000 2517.265625
-193.500000 2524.531738 193.500000 2529.477295
-193.000000 2513.805420 193.000000 2521.799072
-192.500000 2519.911621 192.500000 2521.484863
-192.000000 2526.423340 192.000000 2525.693848
-191.500000 2518.113525 191.500000 2523.377441
-191.000000 2518.113525 191.000000 2528.531738
-190.500000 2516.541992 190.500000 2517.797119
-190.000000 2515.912354 190.000000 2529.364258
-189.500000 2511.298096 189.500000 2524.637207
-189.000000 2519.283691 189.000000 2524.531738
-188.500000 2516.225830 188.500000 2523.059814
-188.000000 2516.225830 188.000000 2529.162109
-187.500000 2514.121582 187.500000 2526.738525
-187.000000 2516.855713 187.000000 2523.377441
-186.500000 2515.062256 186.500000 2524.846436
-186.000000 2519.597656 186.000000 2519.055908
-185.500000 2522.745361 185.500000 2529.792725
-185.000000 2517.797119 185.000000 2522.745361
-184.500000 2516.634521 184.500000 2529.477295
-184.000000 2520.542236 184.000000 2519.055908
-183.500000 2521.799072 183.500000 2527.371582
-183.000000 2518.427734 183.000000 2527.371582
-182.500000 2520.225342 182.500000 2522.116211
-182.000000 2519.372803 182.000000 2524.531738
-181.500000 2519.055908 181.500000 2530.426270
-181.000000 2520.001465 181.000000 2529.477295
-180.500000 2518.741699 180.500000 2522.745361
-180.000000 2518.113525 180.000000 2526.954590
-179.500000 2521.799072 179.500000 2519.687012
-179.000000 2519.911621 179.000000 2527.269287
-178.500000 2519.687012 178.500000 2521.484863
-178.000000 2518.427734 178.000000 2516.225830
-177.500000 2521.799072 177.500000 2522.116211
-177.000000 2515.692383 177.000000 2522.745361
-176.500000 2517.169434 176.500000 2527.584229
-176.000000 2525.161133 176.000000 2520.947754
-175.500000 2515.692383 175.500000 2526.637207
-175.000000 2522.116211 175.000000 2515.062256
-174.500000 2518.840332 174.500000 2526.738525
-174.000000 2513.491943 174.000000 2526.423340
-173.500000 2515.912354 173.500000 2527.371582
-173.000000 2515.378662 173.000000 2520.856201
-172.500000 2521.799072 172.500000 2517.483154
-172.000000 2511.611084 172.000000 2523.585938
-171.500000 2514.343750 171.500000 2512.865479
-171.000000 2524.531738 171.000000 2522.640381
-170.500000 2516.951172 170.500000 2517.169434
-170.000000 2522.430664 170.000000 2519.283691
-169.500000 2522.745361 169.500000 2514.343750
-169.000000 2518.208740 169.000000 2521.068359
-168.500000 2520.225342 168.500000 2518.427734
-168.000000 2518.525635 168.000000 2518.340332
-167.500000 2521.484863 167.500000 2514.748535
-167.000000 2516.951172 167.000000 2524.531738
-166.500000 2523.900146 166.500000 2527.371582
-166.000000 2521.799072 166.000000 2520.947754
-165.500000 2515.378662 165.500000 2523.377441
-165.000000 2522.430664 165.000000 2522.524902
-164.500000 2516.320312 164.500000 2531.057373
-164.000000 2520.856201 164.000000 2529.267334
-163.500000 2516.320312 163.500000 2515.285645
-163.000000 2522.326416 163.000000 2523.271484
-162.500000 2514.748535 162.500000 2518.970215
-162.000000 2518.741699 162.000000 2524.531738
-161.500000 2517.579834 161.500000 2520.856201
-161.000000 2517.797119 161.000000 2521.799072
-160.500000 2520.856201 160.500000 2518.741699
-160.000000 2519.687012 160.000000 2521.384766
-159.500000 2520.856201 159.500000 2518.427734
-159.000000 2519.372803 159.000000 2521.698486
-158.500000 2519.597656 158.500000 2517.797119
-158.000000 2517.483154 158.000000 2519.687012
-157.500000 2519.283691 157.500000 2520.225342
-157.000000 2517.579834 157.000000 2526.108398
-156.500000 2519.911621 156.500000 2519.055908
-156.000000 2514.121582 156.000000 2515.062256
-155.500000 2518.427734 155.500000 2524.214600
-155.000000 2519.911621 155.000000 2520.315918
-154.500000 2516.855713 154.500000 2526.108398
-154.000000 2515.378662 154.000000 2517.265625
-153.500000 2515.378662 153.500000 2523.271484
-153.000000 2520.542236 153.000000 2515.599121
-152.500000 2513.491943 152.500000 2524.846436
-152.000000 2519.911621 152.000000 2522.430664
-151.500000 2516.855713 151.500000 2522.745361
-151.000000 2519.911621 151.000000 2526.954590
-150.500000 2515.062256 150.500000 2521.799072
-150.000000 2515.062256 150.000000 2522.957275
-149.500000 2522.430664 149.500000 2520.856201
-149.000000 2526.423340 149.000000 2519.597656
-148.500000 2516.320312 148.500000 2513.491943
-148.000000 2512.865479 148.000000 2521.698486
-147.500000 2517.400146 147.500000 2511.923828
-147.000000 2515.378662 147.000000 2519.283691
-146.500000 2511.611084 146.500000 2526.108398
-146.000000 2519.283691 146.000000 2516.634521
-145.500000 2517.797119 145.500000 2527.371582
-145.000000 2520.225342 145.000000 2519.372803
-144.500000 2512.236816 144.500000 2524.214600
-144.000000 2513.805420 144.000000 2519.055908
-143.500000 2511.298096 143.500000 2520.542236
-143.000000 2516.855713 143.000000 2519.283691
-142.500000 2512.236816 142.500000 2525.161133
-142.000000 2510.670166 142.000000 2523.271484
-141.500000 2514.121582 141.500000 2521.484863
-141.000000 2513.178711 141.000000 2522.957275
-140.500000 2513.805420 140.500000 2514.748535
-140.000000 2518.340332 140.000000 2525.475830
-139.500000 2513.805420 139.500000 2514.121582
-139.000000 2522.326416 139.000000 2523.900146
-138.500000 2522.745361 138.500000 2520.542236
-138.000000 2517.579834 138.000000 2518.427734
-137.500000 2512.865479 137.500000 2516.855713
-137.000000 2512.000732 137.000000 2511.923828
-136.500000 2513.805420 136.500000 2517.169434
-136.000000 2511.058105 136.000000 2518.208740
-135.500000 2520.225342 135.500000 2520.225342
-135.000000 2513.805420 135.000000 2515.062256
-134.500000 2517.169434 134.500000 2524.846436
-134.000000 2512.314209 134.000000 2521.799072
-133.500000 2510.431885 133.500000 2519.283691
-133.000000 2510.985352 133.000000 2516.541992
-132.500000 2514.121582 132.500000 2514.435059
-132.000000 2519.911621 132.000000 2518.340332
-131.500000 2516.541992 131.500000 2509.490479
-131.000000 2513.491943 131.000000 2515.285645
-130.500000 2518.340332 130.500000 2514.435059
-130.000000 2515.062256 130.000000 2521.484863
-129.500000 2514.656738 129.500000 2513.178711
-129.000000 2511.374023 129.000000 2513.405029
-128.500000 2522.430664 128.500000 2515.912354
-128.000000 2514.435059 128.000000 2515.285645
-127.500000 2513.491943 127.500000 2522.116211
-127.000000 2511.687256 127.000000 2522.207275
-126.500000 2514.121582 126.500000 2517.169434
-126.000000 2515.692383 126.000000 2520.315918
-125.500000 2512.552490 125.500000 2525.790771
-125.000000 2518.113525 125.000000 2515.378662
-124.500000 2518.741699 124.500000 2525.475830
-124.000000 2516.225830 124.000000 2515.692383
-123.500000 2512.865479 123.500000 2516.225830
-123.000000 2515.912354 123.000000 2521.799072
-122.500000 2513.491943 122.500000 2518.113525
-122.000000 2516.225830 122.000000 2515.285645
-121.500000 2512.236816 121.500000 2508.864990
-121.000000 2512.865479 121.000000 2514.656738
-120.500000 2519.283691 120.500000 2512.865479
-120.000000 2514.748535 120.000000 2517.400146
-119.500000 2517.483154 119.500000 2513.178711
-119.000000 2516.634521 119.000000 2514.121582
-118.500000 2513.805420 118.500000 2513.805420
-118.000000 2515.285645 118.000000 2518.113525
-117.500000 2513.805420 117.500000 2520.856201
-117.000000 2518.026611 117.000000 2515.378662
-116.500000 2508.552246 116.500000 2523.059814
-116.000000 2516.770996 116.000000 2517.265625
-115.500000 2510.670166 115.500000 2514.656738
-115.000000 2510.670166 115.000000 2512.236816
-114.500000 2510.985352 114.500000 2521.484863
-114.000000 2512.552490 114.000000 2516.541992
-113.500000 2512.236816 113.500000 2515.912354
-113.000000 2511.923828 113.000000 2517.483154
-112.500000 2515.062256 112.500000 2515.378662
-112.000000 2511.923828 112.000000 2519.597656
-111.500000 2511.298096 111.500000 2511.923828
-111.000000 2506.360840 111.000000 2523.585938
-110.500000 2508.237061 110.500000 2515.378662
-110.000000 2511.923828 110.000000 2515.285645
-109.500000 2508.237061 109.500000 2512.552490
-109.000000 2509.732666 109.000000 2511.923828
-108.500000 2509.490479 108.500000 2514.748535
-108.000000 2509.732666 108.000000 2517.265625
-107.500000 2516.225830 107.500000 2513.491943
-107.000000 2515.378662 107.000000 2512.627930
-106.500000 2513.805420 106.500000 2516.541992
-106.000000 2511.058105 106.000000 2514.121582
-105.500000 2513.491943 105.500000 2521.484863
-105.000000 2511.374023 105.000000 2515.378662
-104.500000 2512.236816 104.500000 2518.026611
-104.000000 2512.314209 104.000000 2514.121582
-103.500000 2507.612305 103.500000 2512.236816
-103.000000 2504.248291 103.000000 2512.552490
-102.500000 2515.062256 102.500000 2511.923828
-102.000000 2516.225830 102.000000 2519.283691
-101.500000 2512.552490 101.500000 2507.064697
-101.000000 2510.745117 101.000000 2513.717773
-100.500000 2516.225830 100.500000 2514.121582
-100.000000 2510.118896 100.000000 2518.653809
-99.500000 2516.225830 99.500000 2514.121582
-99.000000 2515.692383 99.000000 2513.717773
-98.500000 2517.483154 98.500000 2507.300049
-98.000000 2516.320312 98.000000 2516.770996
-97.500000 2512.236816 97.500000 2512.865479
-97.000000 2514.435059 97.000000 2512.552490
-96.500000 2513.805420 96.500000 2513.491943
-96.000000 2515.062256 96.000000 2512.552490
-95.500000 2516.541992 95.500000 2517.797119
-95.000000 2518.113525 95.000000 2512.944092
-94.500000 2512.865479 94.500000 2516.225830
-94.000000 2509.105469 94.000000 2512.627930
-93.500000 2514.435059 93.500000 2518.427734
-93.000000 2514.121582 93.000000 2513.257812
-92.500000 2512.236816 92.500000 2517.483154
-92.000000 2513.491943 92.000000 2515.062256
-91.500000 2515.599121 91.500000 2510.357422
-91.000000 2512.865479 91.000000 2511.298096
-90.500000 2513.491943 90.500000 2511.923828
-90.000000 2508.947754 90.000000 2513.178711
-89.500000 2513.491943 89.500000 2515.378662
-89.000000 2512.627930 89.000000 2517.084229
-88.500000 2508.552246 88.500000 2512.865479
-88.000000 2515.599121 88.000000 2514.972656
-87.500000 2506.752197 87.500000 2513.491943
-87.000000 2510.670166 87.000000 2512.236816
-86.500000 2507.380127 86.500000 2513.491943
-86.000000 2514.972656 86.000000 2512.464111
-85.500000 2510.118896 85.500000 2513.805420
-85.000000 2514.972656 85.000000 2514.656738
-84.500000 2507.300049 84.500000 2513.491943
-84.000000 2512.151611 84.000000 2512.314209
-83.500000 2512.236816 83.500000 2511.923828
-83.000000 2508.552246 83.000000 2513.805420
-82.500000 2505.499512 82.500000 2514.748535
-82.000000 2511.298096 82.000000 2517.265625
-81.500000 2506.439697 81.500000 2517.169434
-81.000000 2512.236816 81.000000 2511.374023
-80.500000 2507.300049 80.500000 2518.113525
-80.000000 2511.298096 80.000000 2512.944092
-79.500000 2507.064697 79.500000 2513.178711
-79.000000 2510.357422 79.000000 2514.199463
-78.500000 2504.562988 78.500000 2510.985352
-78.000000 2511.298096 78.000000 2510.431885
-77.500000 2510.431885 77.500000 2510.357422
-77.000000 2513.178711 77.000000 2513.491943
-76.500000 2510.431885 76.500000 2511.298096
-76.000000 2510.357422 76.000000 2512.236816
-75.500000 2512.552490 75.500000 2505.499512
-75.000000 2509.177734 75.000000 2507.856934
-74.500000 2511.611084 74.500000 2514.435059
-74.000000 2506.126953 74.000000 2518.340332
-73.500000 2508.552246 73.500000 2513.491943
-73.000000 2507.064697 73.000000 2511.923828
-72.500000 2506.439697 72.500000 2509.803467
-72.000000 2509.420410 72.000000 2510.985352
-71.500000 2505.499512 71.500000 2513.805420
-71.000000 2509.420410 71.000000 2511.374023
-70.500000 2504.248291 70.500000 2514.972656
-70.000000 2508.168945 70.000000 2512.865479
-69.500000 2515.378662 69.500000 2515.062256
-69.000000 2511.458496 69.000000 2509.887695
-68.500000 2511.298096 68.500000 2515.285645
-68.000000 2508.632080 68.000000 2512.552490
-67.500000 2514.435059 67.500000 2510.985352
-67.000000 2507.692871 67.000000 2510.745117
-66.500000 2512.865479 66.500000 2509.490479
-66.000000 2509.574219 66.000000 2511.923828
-65.500000 2511.923828 65.500000 2508.552246
-65.000000 2507.380127 65.000000 2511.298096
-64.500000 2508.237061 64.500000 2506.439697
-64.000000 2512.236816 64.000000 2512.552490
-63.500000 2507.300049 63.500000 2510.118896
-63.000000 2511.298096 63.000000 2514.656738
-62.500000 2510.357422 62.500000 2507.924805
-62.000000 2506.987793 62.000000 2510.357422
-61.500000 2512.552490 61.500000 2512.236816
-61.000000 2505.499512 61.000000 2514.121582
-60.500000 2514.343750 60.500000 2508.552246
-60.000000 2512.552490 60.000000 2514.435059
-59.500000 2513.491943 59.500000 2512.552490
-59.000000 2516.006348 59.000000 2508.632080
-58.500000 2513.491943 58.500000 2514.435059
-58.000000 2511.374023 58.000000 2512.314209
-57.500000 2511.923828 57.500000 2514.748535
-57.000000 2508.237061 57.000000 2513.885498
-56.500000 2512.552490 56.500000 2513.491943
-56.000000 2507.692871 56.000000 2509.803467
-55.500000 2509.490479 55.500000 2513.491943
-55.000000 2511.374023 55.000000 2511.298096
-54.500000 2504.875000 54.500000 2505.499512
-54.000000 2511.611084 54.000000 2509.105469
-53.500000 2508.552246 53.500000 2505.499512
-53.000000 2510.670166 53.000000 2511.923828
-52.500000 2504.562988 52.500000 2508.552246
-52.000000 2506.048828 52.000000 2510.985352
-51.500000 2500.885010 51.500000 2511.298096
-51.000000 2510.118896 51.000000 2508.947754
-50.500000 2507.612305 50.500000 2512.865479
-50.000000 2507.692871 50.000000 2508.318848
-49.500000 2506.752197 49.500000 2511.611084
-49.000000 2506.987793 49.000000 2508.947754
-48.500000 2502.447021 48.500000 2512.236816
-48.000000 2506.672852 48.000000 2507.924805
-47.500000 2505.812012 47.500000 2513.178711
-47.000000 2510.357422 47.000000 2513.491943
-46.500000 2511.923828 46.500000 2510.044922
-46.000000 2497.818359 46.000000 2511.923828
-45.500000 2502.375000 45.500000 2509.490479
-45.000000 2503.071045 45.000000 2511.298096
-44.500000 2508.237061 44.500000 2507.924805
-44.000000 2499.947754 44.000000 2510.670166
-43.500000 2506.360840 43.500000 2507.300049
-43.000000 2495.326904 43.000000 2511.923828
-42.500000 2503.312500 42.500000 2504.562988
-42.000000 2506.439697 42.000000 2508.168945
-41.500000 2504.562988 41.500000 2504.562988
-41.000000 2512.236816 41.000000 2509.420410
-40.500000 2502.759033 40.500000 2508.237061
-40.000000 2509.490479 40.000000 2501.820312
-39.500000 2506.439697 39.500000 2508.237061
-39.000000 2504.248291 39.000000 2504.875000
-38.500000 2506.987793 38.500000 2505.187256
-38.000000 2510.745117 38.000000 2506.126953
-37.500000 2507.692871 37.500000 2507.924805
-37.000000 2499.947754 37.000000 2506.126953
-36.500000 2503.071045 36.500000 2508.552246
-36.000000 2511.923828 36.000000 2500.317139
-35.500000 2503.000977 35.500000 2510.431885
-35.000000 2496.633301 35.000000 2505.263916
-34.500000 2503.936279 34.500000 2509.105469
-34.000000 2499.381592 34.000000 2507.300049
-33.500000 2512.865479 33.500000 2507.300049
-33.000000 2505.263916 33.000000 2503.936279
-32.500000 2510.357422 32.500000 2502.447021
-32.000000 2509.105469 32.000000 2507.924805
-31.500000 2499.381592 31.500000 2497.818359
-31.000000 2499.013672 31.000000 2509.732666
-30.500000 2499.013672 30.500000 2503.071045
-30.000000 2512.552490 30.000000 2507.924805
-29.500000 2504.635986 29.500000 2503.312500
-29.000000 2501.440674 29.000000 2505.737061
-28.500000 2511.611084 28.500000 2498.132324
-28.000000 2501.508545 28.000000 2505.499512
-27.500000 2508.552246 27.500000 2507.924805
-27.000000 2499.067139 27.000000 2496.259521
-26.500000 2508.552246 26.500000 2508.864990
-26.000000 2504.010986 26.000000 2506.439697
-25.500000 2508.864990 25.500000 2513.805420
-25.000000 2503.071045 25.000000 2509.490479
-24.500000 2506.439697 24.500000 2508.237061
-24.000000 2506.126953 24.000000 2506.126953
-23.500000 2502.063477 23.500000 2504.875000
-23.000000 2502.135010 23.000000 2507.612305
-22.500000 2502.375000 22.500000 2497.506836
-22.000000 2507.612305 22.000000 2504.248291
-21.500000 2499.013672 21.500000 2504.562988
-21.000000 2501.752197 21.000000 2505.737061
-20.500000 2505.812012 20.500000 2497.818359
-20.000000 2503.936279 20.000000 2508.552246
-19.500000 2504.248291 19.500000 2496.573242
-19.000000 2503.936279 19.000000 2501.440674
-18.500000 2504.248291 18.500000 2504.248291
-18.000000 2497.506836 18.000000 2507.542480
-17.500000 2511.298096 17.500000 2499.013672
-17.000000 2500.005371 17.000000 2499.947754
-16.500000 2499.381592 16.500000 2500.573486
-16.000000 2506.360840 16.000000 2497.818359
-15.500000 2497.818359 15.500000 2503.624512
-15.000000 2506.987793 15.000000 2499.693359
-14.500000 2493.515869 14.500000 2507.300049
-14.000000 2500.815674 14.000000 2502.759033
-13.500000 2502.447021 13.500000 2504.562988
-13.000000 2506.360840 13.000000 2505.499512
-12.500000 2505.110840 12.500000 2502.375000
-12.000000 2507.612305 12.000000 2505.499512
-11.500000 2500.573486 11.500000 2496.573242
-11.000000 2499.636475 11.000000 2502.375000
-10.500000 2497.818359 10.500000 2500.259033
-10.000000 2498.699951 10.000000 2504.176025
-9.500000 2502.447021 9.500000 2503.698486
-9.000000 2504.562988 9.000000 2504.875000
-8.500000 2500.573486 8.500000 2493.205078
-8.000000 2493.515869 8.000000 2498.699951
-7.500000 2504.248291 7.500000 2500.573486
-7.000000 2509.420410 7.000000 2501.126953
-6.500000 2503.624512 6.500000 2500.573486
-6.000000 2508.168945 6.000000 2505.737061
-5.500000 2508.552246 5.500000 2502.686523
-5.000000 2499.381592 5.000000 2500.317139
-4.500000 2514.121582 4.500000 2507.924805
-4.000000 2503.698486 4.000000 2507.064697
-3.500000 2507.300049 3.500000 2510.985352
-3.000000 2507.064697 3.000000 2504.248291
-2.500000 2518.970215 2.500000 2516.855713
-2.000000 2512.865479 2.000000 2515.378662
-1.500000 2532.203125 1.500000 2525.161133
-1.000000 2539.242676 1.000000 2527.053467
-0.500000 2535.686279 0.500000 2541.460938
0.000000 2542.414551 0.000000 2552.818604
0.500000 2528.951416 -0.500000 2531.256836
1.000000 2522.326416 -1.000000 2526.322754
1.500000 2512.236816 -1.500000 2508.864990
2.000000 2511.923828 -2.000000 2514.343750
2.500000 2510.670166 -2.500000 2508.237061
3.000000 2507.924805 -3.000000 2512.552490
3.500000 2502.447021 -3.500000 2506.987793
4.000000 2511.923828 -4.000000 2504.875000
4.500000 2499.067139 -4.500000 2500.573486
5.000000 2509.490479 -5.000000 2504.248291
5.500000 2507.300049 -5.500000 2508.237061
6.000000 2497.818359 -6.000000 2499.381592
6.500000 2504.562988 -6.500000 2503.312500
7.000000 2496.947510 -7.000000 2497.818359
7.500000 2499.636475 -7.500000 2505.812012
8.000000 2504.248291 -8.000000 2501.196777
8.500000 2504.562988 -8.500000 2499.947754
9.000000 2498.388916 -9.000000 2495.948730
9.500000 2497.506836 -9.500000 2504.248291
10.000000 2500.885010 -10.000000 2495.948730
10.500000 2496.010254 -10.500000 2502.375000
11.000000 2502.063477 -11.000000 2492.894287
11.500000 2499.693359 -11.500000 2496.573242
12.000000 2495.948730 -12.000000 2506.360840
12.500000 2494.762451 -12.500000 2492.583740
13.000000 2496.573242 -13.000000 2500.504395
13.500000 2492.626709 -13.500000 2491.649658
14.000000 2503.000977 -14.000000 2498.699951
14.500000 2504.248291 -14.500000 2496.259521
15.000000 2495.016113 -15.000000 2494.966797
15.500000 2499.013672 -15.500000 2499.013672
16.000000 2495.637695 -16.000000 2492.894287
16.500000 2500.259033 -16.500000 2498.388916
17.000000 2495.637695 -17.000000 2494.140137
17.500000 2501.752197 -17.500000 2503.624512
18.000000 2496.259521 -18.000000 2496.884277
18.500000 2499.636475 -18.500000 2504.562988
19.000000 2498.755371 -19.000000 2494.762451
19.500000 2503.936279 -19.500000 2504.562988
20.000000 2498.755371 -20.000000 2496.321533
20.500000 2494.451416 -20.500000 2504.248291
21.000000 2498.077881 -21.000000 2504.562988
21.500000 2504.248291 -21.500000 2507.612305
22.000000 2497.456055 -22.000000 2507.612305
22.500000 2498.388916 -22.500000 2499.947754
23.000000 2499.947754 -23.000000 2499.947754
23.500000 2497.506836 -23.500000 2498.132324
24.000000 2497.506836 -24.000000 2504.248291
24.500000 2500.885010 -24.500000 2494.140137
25.000000 2501.752197 -25.000000 2502.375000
25.500000 2501.820312 -25.500000 2493.515869
26.000000 2499.013672 -26.000000 2501.126953
26.500000 2496.884277 -26.500000 2498.699951
27.000000 2502.686523 -27.000000 2497.766846
27.500000 2502.375000 -27.500000 2498.132324
28.000000 2497.195557 -28.000000 2499.947754
28.500000 2502.686523 -28.500000 2505.499512
29.000000 2503.071045 -29.000000 2498.755371
29.500000 2494.140137 -29.500000 2499.324951
30.000000 2496.832031 -30.000000 2495.073486
30.500000 2491.029053 -30.500000 2510.431885
31.000000 2506.048828 -31.000000 2502.135010
31.500000 2497.506836 -31.500000 2498.388916
32.000000 2501.126953 -32.000000 2491.339355
32.500000 2497.506836 -32.500000 2491.649658
33.000000 2505.737061 -33.000000 2498.077881
33.500000 2495.073486 -33.500000 2500.259033
34.000000 2502.686523 -34.000000 2500.504395
34.500000 2497.766846 -34.500000 2491.959961
35.000000 2501.752197 -35.000000 2497.456055
35.500000 2503.312500 -35.500000 2491.029053
36.000000 2503.624512 -36.000000 2504.487305
36.500000 2499.947754 -36.500000 2493.515869
37.000000 2496.259521 -37.000000 2502.063477
37.500000 2503.000977 -37.500000 2499.324951
38.000000 2500.885010 -38.000000 2499.693359
38.500000 2502.686523 -38.500000 2499.636475
39.000000 2501.508545 -39.000000 2496.884277
39.500000 2501.820312 -39.500000 2504.562988
40.000000 2500.573486 -40.000000 2502.447021
40.500000 2501.752197 -40.500000 2505.110840
41.000000 2501.752197 -41.000000 2497.818359
41.500000 2503.000977 -41.500000 2506.126953
42.000000 2504.875000 -42.000000 2496.947510
42.500000 2496.884277 -42.500000 2498.699951
43.000000 2499.947754 -43.000000 2499.013672
43.500000 2499.381592 -43.500000 2497.456055
44.000000 2498.443848 -44.000000 2499.636475
44.500000 2506.360840 -44.500000 2497.818359
45.000000 2495.387451 -45.000000 2505.737061
45.500000 2505.425293 -45.500000 2501.508545
46.000000 2504.562988 -46.000000 2502.375000
46.500000 2501.820312 -46.500000 2496.259521
47.000000 2500.885010 -47.000000 2496.884277
47.500000 2504.562988 -47.500000 2492.894287
48.000000 2506.360840 -48.000000 2496.884277
48.500000 2497.818359 -48.500000 2499.324951
49.000000 2508.552246 -49.000000 2498.388916
49.500000 2501.256348 -49.500000 2504.875000
50.000000 2501.508545 -50.000000 2492.626709
50.500000 2501.820312 -50.500000 2508.864990
51.000000 2500.573486 -51.000000 2500.629395
51.500000 2496.884277 -51.500000 2501.820312
52.000000 2503.385986 -52.000000 2502.759033
52.500000 2497.818359 -52.500000 2506.360840
53.000000 2509.803467 -53.000000 2503.000977
53.500000 2509.574219 -53.500000 2495.326904
54.000000 2508.552246 -54.000000 2498.699951
54.500000 2508.864990 -54.500000 2498.388916
55.000000 2500.885010 -55.000000 2510.985352
55.500000 2509.803467 -55.500000 2496.259521
56.000000 2504.951172 -56.000000 2506.987793
56.500000 2511.298096 -56.500000 2498.132324
57.000000 2502.447021 -57.000000 2506.360840
57.500000 2509.803467 -57.500000 2494.392334
58.000000 2507.692871 -58.000000 2500.504395
58.500000 2503.312500 -58.500000 2510.431885
59.000000 2498.755371 -59.000000 2502.447021
59.500000 2508.237061 -59.500000 2512.552490
60.000000 2508.237061 -60.000000 2504.323242
60.500000 2504.875000 -60.500000 2510.357422
61.000000 2507.924805 -61.000000 2502.447021
61.500000 2507.924805 -61.500000 2503.624512
62.000000 2504.248291 -62.000000 2502.759033
62.500000 2504.875000 -62.500000 2511.923828
63.000000 2510.118896 -63.000000 2504.323242
63.500000 2508.864990 -63.500000 2508.237061
64.000000 2504.951172 -64.000000 2508.237061
64.500000 2512.552490 -64.500000 2506.360840
65.000000 2502.447021 -65.000000 2502.375000
65.500000 2501.508545 -65.500000 2508.318848
66.000000 2505.425293 -66.000000 2507.924805
66.500000 2500.573486 -66.500000 2496.884277
67.000000 2505.737061 -67.000000 2509.105469
67.500000 2504.248291 -67.500000 2502.447021
68.000000 2510.357422 -68.000000 2507.924805
68.500000 2506.048828 -68.500000 2504.562988
69.000000 2506.987793 -69.000000 2504.562988
69.500000 2503.000977 -69.500000 2503.000977
70.000000 2499.013672 -70.000000 2505.425293
70.500000 2504.562988 -70.500000 2503.936279
71.000000 2507.924805 -71.000000 2496.884277
71.500000 2499.636475 -71.500000 2511.923828
72.000000 2503.239014 -72.000000 2504.323242
72.500000 2505.499512 -72.500000 2510.357422
73.000000 2506.672852 -73.000000 2506.752197
73.500000 2506.126953 -73.500000 2505.499512
74.000000 2511.298096 -74.000000 2502.135010
74.500000 2504.875000 -74.500000 2500.259033
75.000000 2512.236816 -75.000000 2506.360840
75.500000 2506.126953 -75.500000 2504.875000
76.000000 2510.985352 -76.000000 2506.672852
76.500000 2507.924805 -76.500000 2505.187256
77.000000 2502.135010 -77.000000 2508.237061
77.500000 2508.237061 -77.500000 2504.875000
78.000000 2505.263916 -78.000000 2507.612305
78.500000 2507.924805 -78.500000 2502.135010
79.000000 2505.499512 -79.000000 2506.987793
79.500000 2511.923828 -79.500000 2508.864990
80.000000 2507.064697 -80.000000 2510.357422
80.500000 2508.552246 -80.500000 2501.508545
81.000000 2502.135010 -81.000000 2504.799072
81.500000 2507.064697 -81.500000 2504.248291
82.000000 2506.987793 -82.000000 2506.439697
82.500000 2505.499512 -82.500000 2508.237061
83.000000 2510.985352 -83.000000 2508.864990
83.500000 2512.236816 -83.500000 2505.499512
84.000000 2502.759033 -84.000000 2504.875000
84.500000 2512.236816 -84.500000 2512.236816
85.000000 2506.752197 -85.000000 2504.323242
85.500000 2510.670166 -85.500000 2512.236816
86.000000 2505.499512 -86.000000 2507.064697
86.500000 2512.236816 -86.500000 2512.865479
87.000000 2509.260986 -87.000000 2504.951172
87.500000 2508.864990 -87.500000 2510.118896
88.000000 2508.237061 -88.000000 2509.490479
88.500000 2507.924805 -88.500000 2509.490479
89.000000 2511.058105 -89.000000 2513.491943
89.500000 2512.236816 -89.500000 2507.300049
90.000000 2511.923828 -90.000000 2508.864990
90.500000 2510.118896 -90.500000 2503.936279
91.000000 2507.612305 -91.000000 2510.670166
91.500000 2512.552490 -91.500000 2495.637695
92.000000 2514.435059 -92.000000 2509.105469
92.500000 2512.552490 -92.500000 2504.562988
93.000000 2512.236816 -93.000000 2509.105469
93.500000 2513.805420 -93.500000 2503.071045
94.000000 2509.574219 -94.000000 2511.923828
94.500000 2514.435059 -94.500000 2508.864990
95.000000 2508.947754 -95.000000 2505.425293
95.500000 2510.745117 -95.500000 2509.490479
96.000000 2514.343750 -96.000000 2510.357422
96.500000 2505.187256 -96.500000 2510.745117
97.000000 2511.298096 -97.000000 2511.923828
97.500000 2509.490479 -97.500000 2511.611084
98.000000 2510.357422 -98.000000 2510.431885
98.500000 2513.805420 -98.500000 2508.552246
99.000000 2511.058105 -99.000000 2503.385986
99.500000 2508.237061 -99.500000 2511.923828
100.000000 2509.732666 -100.000000 2508.632080
100.500000 2502.447021 -100.500000 2513.805420
101.000000 2505.425293 -101.000000 2508.318848
101.500000 2507.924805 -101.500000 2515.912354
102.000000 2509.732666 -102.000000 2515.062256
102.500000 2506.987793 -102.500000 2514.435059
103.000000 2508.793213 -103.000000 2507.064697
103.500000 2510.431885 -103.500000 2512.236816
104.000000 2510.985352 -104.000000 2512.865479
104.500000 2512.236816 -104.500000 2514.435059
105.000000 2512.236816 -105.000000 2512.236816
105.500000 2513.805420 -105.500000 2507.064697
106.000000 2508.318848 -106.000000 2511.298096
106.500000 2511.923828 -106.500000 2507.064697
107.000000 2512.552490 -107.000000 2511.611084
107.500000 2512.552490 -107.500000 2507.924805
108.000000 2510.431885 -108.000000 2511.923828
108.500000 2504.875000 -108.500000 2509.803467
109.000000 2509.420410 -109.000000 2511.374023
109.500000 2505.812012 -109.500000 2515.912354
110.000000 2514.656738 -110.000000 2512.314209
110.500000 2517.483154 -110.500000 2514.121582
111.000000 2512.627930 -111.000000 2507.692871
111.500000 2514.972656 -111.500000 2512.865479
112.000000 2515.378662 -112.000000 2511.374023
112.500000 2517.797119 -112.500000 2510.670166
113.000000 2512.314209 -113.000000 2512.236816
113.500000 2517.797119 -113.500000 2510.431885
114.000000 2512.944092 -114.000000 2511.298096
114.500000 2514.121582 -114.500000 2507.924805
115.000000 2516.541992 -115.000000 2510.357422
115.500000 2513.571777 -115.500000 2507.924805
116.000000 2516.541992 -116.000000 2508.168945
116.500000 2514.435059 -116.500000 2510.431885
117.000000 2516.855713 -117.000000 2510.670166
117.500000 2510.118896 -117.500000 2513.491943
118.000000 2515.285645 -118.000000 2515.912354
118.500000 2511.058105 -118.500000 2513.491943
119.000000 2517.483154 -119.000000 2513.257812
119.500000 2516.951172 -119.500000 2515.062256
120.000000 2513.805420 -120.000000 2511.374023
120.500000 2516.320312 -120.500000 2512.552490
121.000000 2517.169434 -121.000000 2510.431885
121.500000 2516.541992 -121.500000 2512.865479
122.000000 2514.748535 -122.000000 2515.062256
122.500000 2516.855713 -122.500000 2514.121582
123.000000 2514.748535 -123.000000 2512.314209
123.500000 2521.799072 -123.500000 2515.912354
124.000000 2515.378662 -124.000000 2513.805420
124.500000 2511.611084 -124.500000 2511.298096
125.000000 2516.855713 -125.000000 2511.923828
125.500000 2517.483154 -125.500000 2511.923828
126.000000 2513.805420 -126.000000 2511.923828
126.500000 2515.062256 -126.500000 2511.058105
127.000000 2512.865479 -127.000000 2518.653809
127.500000 2515.062256 -127.500000 2513.257812
128.000000 2513.491943 -128.000000 2512.552490
128.500000 2511.923828 -128.500000 2514.121582
129.000000 2526.108398 -129.000000 2513.717773
129.500000 2518.208740 -129.500000 2506.439697
130.000000 2518.653809 -130.000000 2511.374023
130.500000 2516.225830 -130.500000 2516.541992
131.000000 2512.552490 -131.000000 2512.314209
131.500000 2516.225830 -131.500000 2513.717773
132.000000 2522.640381 -132.000000 2512.944092
132.500000 2513.491943 -132.500000 2513.178711
133.000000 2519.283691 -133.000000 2512.627930
133.500000 2517.483154 -133.500000 2516.225830
134.000000 2515.599121 -134.000000 2514.435059
134.500000 2512.865479 -134.500000 2517.169434
135.000000 2515.285645 -135.000000 2512.552490
135.500000 2516.855713 -135.500000 2515.692383
136.000000 2516.855713 -136.000000 2520.542236
136.500000 2520.542236 -136.500000 2511.298096
137.000000 2515.378662 -137.000000 2513.089600
137.500000 2520.542236 -137.500000 2507.380127
138.000000 2517.579834 -138.000000 2516.541992
138.500000 2519.283691 -138.500000 2509.490479
139.000000 2515.378662 -139.000000 2515.285645
139.500000 2515.378662 -139.500000 2512.236816
140.000000 2518.970215 -140.000000 2515.062256
140.500000 2515.062256 -140.500000 2515.912354
141.000000 2518.340332 -141.000000 2514.121582
141.500000 2512.552490 -141.500000 2518.113525
142.000000 2518.340332 -142.000000 2513.571777
142.500000 2520.225342 -142.500000 2518.427734
143.000000 2518.113525 -143.000000 2517.894043
143.500000 2521.799072 -143.500000 2518.427734
144.000000 2523.900146 -144.000000 2516.855713
144.500000 2517.483154 -144.500000 2512.865479
145.000000 2515.285645 -145.000000 2517.169434
145.500000 2514.121582 -145.500000 2510.118896
146.000000 2516.225830 -146.000000 2514.656738
146.500000 2517.169434 -146.500000 2512.000732
147.000000 2519.283691 -147.000000 2514.656738
147.500000 2513.491943 -147.500000 2514.748535
148.000000 2514.343750 -148.000000 2513.805420
148.500000 2514.121582 -148.500000 2516.225830
149.000000 2519.911621 -149.000000 2511.374023
149.500000 2518.427734 -149.500000 2516.225830
150.000000 2522.012451 -150.000000 2516.634521
150.500000 2519.597656 -150.500000 2514.121582
151.000000 2515.062256 -151.000000 2512.627930
151.500000 2521.484863 -151.500000 2515.912354
152.000000 2517.265625 -152.000000 2512.552490
152.500000 2516.855713 -152.500000 2515.912354
153.000000 2515.062256 -153.000000 2512.552490
153.500000 2519.911621 -153.500000 2513.178711
154.000000 2515.692383 -154.000000 2513.805420
154.500000 2516.541992 -154.500000 2514.121582
155.000000 2516.634521 -155.000000 2515.599121
155.500000 2512.552490 -155.500000 2512.865479
156.000000 2516.225830 -156.000000 2514.972656
156.500000 2514.748535 -156.500000 2514.435059
157.000000 2520.542236 -157.000000 2510.670166
157.500000 2521.484863 -157.500000 2510.985352
158.000000 2516.634521 -158.000000 2509.732666
158.500000 2523.900146 -158.500000 2513.805420
159.000000 2514.748535 -159.000000 2514.656738
159.500000 2525.790771 -159.500000 2518.427734
160.000000 2515.062256 -160.000000 2517.894043
160.500000 2525.161133 -160.500000 2514.748535
161.000000 2515.692383 -161.000000 2512.627930
161.500000 2525.475830 -161.500000 2516.225830
162.000000 2517.265625 -162.000000 2516.320312
162.500000 2521.484863 -162.500000 2522.116211
163.000000 2520.542236 -163.000000 2517.894043
163.500000 2516.225830 -163.500000 2516.855713
164.000000 2518.113525 -164.000000 2516.634521
164.500000 2517.483154 -164.500000 2514.121582
165.000000 2514.656738 -165.000000 2513.178711
165.500000 2519.911621 -165.500000 2513.491943
166.000000 2520.856201 -166.000000 2512.552490
166.500000 2520.225342 -166.500000 2514.121582
167.000000 2517.797119 -167.000000 2516.770996
167.500000 2521.484863 -167.500000 2512.865479
168.000000 2520.630615 -168.000000 2518.340332
168.500000 2518.427734 -168.500000 2515.378662
169.000000 2517.579834 -169.000000 2514.972656
169.500000 2512.236816 -169.500000 2512.236816
170.000000 2520.856201 -170.000000 2513.491943
170.500000 2523.585938 -170.500000 2514.121582
171.000000 2514.121582 -171.000000 2512.865479
171.500000 2520.315918 -171.500000 2515.285645
172.000000 2524.531738 -172.000000 2515.378662
172.500000 2517.483154 -172.500000 2514.121582
173.000000 2523.271484 -173.000000 2513.257812
173.500000 2515.062256 -173.500000 2515.912354
174.000000 2520.315918 -174.000000 2513.805420
174.500000 2518.970215 -174.500000 2519.911621
175.000000 2522.640381 -175.000000 2514.748535
175.500000 2515.692383 -175.500000 2508.552246
176.000000 2523.059814 -176.000000 2510.670166
176.500000 2514.435059 -176.500000 2514.121582
177.000000 2521.068359 -177.000000 2516.225830
177.500000 2515.062256 -177.500000 2511.923828
178.000000 2523.900146 -178.000000 2518.653809
178.500000 2516.006348 -178.500000 2508.864990
179.000000 2523.900146 -179.000000 2510.985352
179.500000 2516.225830 -179.500000 2515.692383
180.000000 2518.427734 -180.000000 2514.972656
180.500000 2518.113525 -180.500000 2512.552490
181.000000 2514.121582 -181.000000 2518.653809
181.500000 2520.225342 -181.500000 2518.427734
182.000000 2514.121582 -182.000000 2515.062256
182.500000 2520.754639 -182.500000 2516.541992
183.000000 2515.378662 -183.000000 2513.805420
183.500000 2524.846436 -183.500000 2516.855713
184.000000 2513.805420 -184.000000 2513.491943
184.500000 2512.552490 -184.500000 2520.856201
185.000000 2519.372803 -185.000000 2517.265625
185.500000 2515.912354 -185.500000 2513.491943
186.000000 2525.475830 -186.000000 2518.525635
186.500000 2517.169434 -186.500000 2515.912354
187.000000 2519.372803 -187.000000 2516.225830
187.500000 2520.856201 -187.500000 2513.491943
188.000000 2519.372803 -188.000000 2521.170410
188.500000 2524.846436 -188.500000 2510.745117
189.000000 2520.225342 -189.000000 2513.717773
189.500000 2519.055908 -189.500000 2513.491943
190.000000 2517.483154 -190.000000 2511.923828
190.500000 2524.214600 -190.500000 2512.865479
191.000000 2521.484863 -191.000000 2512.552490
191.500000 2522.640381 -191.500000 2522.116211
192.000000 2520.315918 -192.000000 2515.378662
192.500000 2520.225342 -192.500000 2520.542236
193.000000 2527.898926 -193.000000 2515.692383
193.500000 2528.531738 -193.500000 2520.542236
194.000000 2520.630615 -194.000000 2518.427734
194.500000 2530.426270 -194.500000 2519.283691
195.000000 2520.947754 -195.000000 2516.541992
195.500000 2524.531738 -195.500000 2517.483154
196.000000 2515.378662 -196.000000 2518.340332
196.500000 2528.002197 -196.500000 2516.320312
197.000000 2517.579834 -197.000000 2515.285645
197.500000 2523.377441 -197.500000 2513.805420
198.000000 2522.116211 -198.000000 2517.400146
198.500000 2513.491943 -198.500000 2514.748535
199.000000 2519.283691 -199.000000 2519.283691
199.500000 2522.957275 -199.500000 2516.225830
200.000000 2518.113525 -200.000000 2515.062256
200.500000 2524.531738 -200.500000 2515.912354
201.000000 2522.430664 -201.000000 2515.062256
201.500000 2528.531738 -201.500000 2513.805420
202.000000 2523.692139 -202.000000 2514.748535
202.500000 2526.108398 -202.500000 2519.597656
203.000000 2522.430664 -203.000000 2514.121582
203.500000 2526.108398 -203.500000 2515.285645
204.000000 2519.055908 -204.000000 2514.435059
204.500000 2519.372803 -204.500000 2527.898926
205.000000 2517.265625 -205.000000 2517.265625
205.500000 2525.475830 -205.500000 2515.285645
206.000000 2515.692383 -206.000000 2515.285645
206.500000 2526.423340 -206.500000 2521.484863
207.000000 2524.214600 -207.000000 2516.855713
207.500000 2522.116211 -207.500000 2512.000732
208.000000 2525.475830 -208.000000 2517.483154
208.500000 2520.856201 -208.500000 2515.062256
209.000000 2525.475830 -209.000000 2517.084229
209.500000 2520.225342 -209.500000 2512.865479
210.000000 2519.911621 -210.000000 2521.799072
210.500000 2519.283691 -210.500000 2513.491943
211.000000 2522.640381 -211.000000 2516.225830
211.500000 2524.214600 -211.500000 2514.121582
212.000000 2513.805420 -212.000000 2511.923828
212.500000 2530.110596 -212.500000 2521.799072
213.000000 2521.262695 -213.000000 2515.692383
213.500000 2523.059814 -213.500000 2522.116211
214.000000 2523.900146 -214.000000 2516.006348
214.500000 2518.741699 -214.500000 2520.542236
215.000000 2528.213867 -215.000000 2520.315918
215.500000 2519.055908 -215.500000 2524.846436
216.000000 2525.161133 -216.000000 2518.427734
216.500000 2513.805420 -216.500000 2516.541992
217.000000 2518.340332 -217.000000 2518.653809
217.500000 2518.741699 -217.500000 2513.491943
218.000000 2525.379639 -218.000000 2513.717773
218.500000 2523.377441 -218.500000 2516.951172
219.000000 2524.846436 -219.000000 2523.900146
219.500000 2527.584229 -219.500000 2517.483154
220.000000 2526.423340 -220.000000 2515.599121
220.500000 2527.371582 -220.500000 2519.055908
221.000000 2525.475830 -221.000000 2520.630615
221.500000 2518.741699 -221.500000 2522.116211
222.000000 2520.225342 -222.000000 2516.951172
222.500000 2518.113525 -222.500000 2526.738525
223.000000 2519.283691 -223.000000 2518.208740
223.500000 2521.484863 -223.500000 2522.745361
224.000000 2523.900146 -224.000000 2516.634521
224.500000 2526.423340 -224.500000 2516.855713
225.000000 2524.214600 -225.000000 2516.541992
225.500000 2527.686768 -225.500000 2516.541992
226.000000 2522.430664 -226.000000 2518.970215
226.500000 2520.127441 -226.500000 2517.265625
227.000000 2526.108398 -227.000000 2524.214600
227.500000 2525.475830 -227.500000 2512.236816
228.000000 2527.371582 -228.000000 2518.970215
228.500000 2523.692139 -228.500000 2513.178711
229.000000 2530.110596 -229.000000 2515.062256
229.500000 2529.162109 -229.500000 2512.552490
230.000000 2520.315918 -230.000000 2514.121582
230.500000 2531.057373 -230.500000 2513.805420
231.000000 2521.262695 -231.000000 2516.855713
231.500000 2528.317627 -231.500000 2523.377441
232.000000 2521.577393 -232.000000 2520.630615
232.500000 2525.790771 -232.500000 2525.790771
233.000000 2520.315918 -233.000000 2519.372803
233.500000 2526.423340 -233.500000 2515.912354
234.000000 2519.687012 -234.000000 2517.797119
234.500000 2521.484863 -234.500000 2521.799072
235.000000 2519.055908 -235.000000 2523.271484
235.500000 2527.053467 -235.500000 2523.692139
236.000000 2522.116211 -236.000000 2523.900146
236.500000 2530.741699 -236.500000 2516.634521
237.000000 2532.203125 -237.000000 2524.214600
237.500000 2528.633301 -237.500000 2513.805420
238.000000 2526.108398 -238.000000 2517.713379
238.500000 2529.477295 -238.500000 2517.797119
239.000000 2526.216309 -239.000000 2516.320312
239.500000 2519.372803 -239.500000 2520.856201
240.000000 2528.317627 -240.000000 2515.378662
240.500000 2518.840332 -240.500000 2521.170410
241.000000 2532.521240 -241.000000 2514.121582
241.500000 2529.792725 -241.500000 2525.790771
242.000000 2519.687012 -242.000000 2517.579834
242.500000 2526.423340 -242.500000 2525.475830
243.000000 2524.637207 -243.000000 2520.315918
243.500000 2524.214600 -243.500000 2519.687012
244.000000 2516.634521 -244.000000 2522.430664
244.500000 2527.371582 -244.500000 2522.430664
245.000000 2530.741699 -245.000000 2522.957275
245.500000 2520.542236 -245.500000 2519.687012
246.000000 2522.116211 -246.000000 2523.900146
246.500000 2531.691650 -246.500000 2515.692383
247.000000 2527.371582 -247.000000 2524.214600
247.500000 2530.426270 -247.500000 2516.320312
248.000000 2526.738525 -248.000000 2522.957275
248.500000 2528.531738 -248.500000 2515.285645
249.000000 2530.110596 -249.000000 2512.236816
249.500000 2526.738525 -249.500000 2514.435059
250.000000 2527.686768 -250.000000 2518.113525
250.500000 2529.477295 -250.500000 2517.483154
251.000000 2525.790771 -251.000000 2520.542236
251.500000 2534.102783 -251.500000 2526.423340
252.000000 2524.637207 -252.000000 2519.055908
252.500000 2528.213867 -252.500000 2519.911621
253.000000 2526.216309 -253.000000 2520.001465
253.500000 2524.637207 -253.500000 2521.799072
254.000000 2529.792725 -254.000000 2515.062256
254.500000 2527.053467 -254.500000 2518.427734
255.000000 2532.203125 -255.000000 2516.634521
255.500000 2526.108398 -255.500000 2522.116211
256.000000 2533.468262 -256.000000 2523.900146
256.500000 2522.430664 -256.500000 2523.377441
257.000000 2531.256836 -257.000000 2520.225342
257.500000 2527.269287 -257.500000 2517.483154
258.000000 2523.377441 -258.000000 2524.214600
258.500000 2537.786377 -258.500000 2515.378662
259.000000 2527.053467 -259.000000 2521.484863
259.500000 2517.483154 -259.500000 2513.805420
260.000000 2527.584229 -260.000000 2518.970215
260.500000 2524.954834 -260.500000 2529.792725
261.000000 2525.475830 -261.000000 2523.692139
261.500000 2524.322021 -261.500000 2520.225342
262.000000 2521.799072 -262.000000 2518.741699
262.500000 2523.271484 -262.500000 2526.108398
263.000000 2528.531738 -263.000000 2516.634521
263.500000 2522.116211 -263.500000 2528.531738
264.000000 2527.269287 -264.000000 2523.377441
264.500000 2530.741699 -264.500000 2522.116211
265.000000 2522.430664 -265.000000 2516.951172
265.500000 2532.007568 -265.500000 2520.856201
266.000000 2526.423340 -266.000000 2519.283691
266.500000 2527.686768 -266.500000 2521.799072
267.000000 2527.053467 -267.000000 2521.799072
267.500000 2524.531738 -267.500000 2515.062256
268.000000 2525.790771 -268.000000 2519.911621
268.500000 2530.426270 -268.500000 2513.491943
269.000000 2525.900879 -269.000000 2516.225830
269.500000 2521.799072 -269.500000 2518.741699
270.000000 2527.584229 -270.000000 2516.541992
270.500000 2534.418945 -270.500000 2515.378662
271.000000 2525.585449 -271.000000 2513.491943
271.500000 2528.531738 -271.500000 2517.797119
272.000000 2519.687012 -272.000000 2521.170410
272.500000 2532.323486 -272.500000 2520.225342
273.000000 2526.216309 -273.000000 2516.634521
273.500000 2532.521240 -273.500000 2524.846436
274.000000 2525.900879 -274.000000 2516.320312
274.500000 2522.430664 -274.500000 2524.637207
275.000000 2525.475830 -275.000000 2520.947754
275.500000 2527.371582 -275.500000 2522.116211
276.000000 2528.633301 -276.000000 2519.687012
276.500000 2530.110596 -276.500000 2520.542236
277.000000 2522.745361 -277.000000 2514.748535
277.500000 2528.531738 -277.500000 2519.372803
278.000000 2529.583008 -278.000000 2522.116211
278.500000 2528.213867 -278.500000 2513.491943
279.000000 2526.738525 -279.000000 2519.597656
279.500000 2529.477295 -279.500000 2522.430664
280.000000 2517.894043 -280.000000 2526.108398
280.500000 2529.477295 -280.500000 2519.055908
281.000000 2524.954834 -281.000000 2524.531738
281.500000 2522.116211 -281.500000 2515.692383
282.000000 2528.531738 -282.000000 2523.900146
282.500000 2530.110596 -282.500000 2519.687012
283.000000 2528.846680 -283.000000 2516.634521
283.500000 2527.371582 -283.500000 2516.855713
284.000000 2527.584229 -284.000000 2516.320312
284.500000 2527.371582 -284.500000 2519.687012
285.000000 2533.468262 -285.000000 2519.372803
285.500000 2532.203125 -285.500000 2525.475830
286.000000 2526.423340 -286.000000 2519.372803
286.500000 2538.738525 -286.500000 2520.856201
287.000000 2524.954834 -287.000000 2517.797119
287.500000 2526.423340 -287.500000 2523.900146
288.000000 2526.954590 -288.000000 2520.856201
288.500000 2519.687012 -288.500000 2512.865479
289.000000 2527.584229 -289.000000 2523.585938
289.500000 2522.116211 -289.500000 2522.116211
290.000000 2531.256836 -290.000000 2527.269287
290.500000 2522.116211 -290.500000 2513.491943
291.000000 2536.837402 -291.000000 2525.062744
291.500000 2520.630615 -291.500000 2517.483154
292.000000 2528.531738 -292.000000 2518.970215
292.500000 2528.846680 -292.500000 2515.062256
293.000000 2531.375732 -293.000000 2521.484863
293.500000 2531.057373 -293.500000 2519.911621
294.000000 2531.887695 -294.000000 2516.320312
294.500000 2525.790771 -294.500000 2525.790771
295.000000 2522.116211 -295.000000 2520.947754
295.500000 2529.477295 -295.500000 2525.900879
296.000000 2524.954834 -296.000000 2523.470459
296.500000 2533.152588 -296.500000 2524.214600
297.000000 2527.371582 -297.000000 2518.113525
297.500000 2520.225342 -297.500000 2524.322021
298.000000 2526.108398 -298.000000 2522.430664
298.500000 2521.484863 -298.500000 2522.430664
299.000000 2524.531738 -299.000000 2525.790771
299.500000 2523.377441 -299.500000 2522.745361
300.000000 2526.738525 -300.000000 2520.856201
300.500000 2524.637207 -300.500000 2515.062256
301.000000 2522.116211 -301.000000 2522.957275
301.500000 2525.790771 -301.500000 2514.435059
302.000000 2528.846680 -302.000000 2522.957275
302.500000 2524.846436 -302.500000 2514.121582
303.000000 2528.531738 -303.000000 2522.957275
303.500000 2526.108398 -303.500000 2528.633301
304.000000 2535.255127 -304.000000 2517.169434
304.500000 2524.637207 -304.500000 2522.745361
305.000000 2530.941650 -305.000000 2519.372803
305.500000 2524.846436 -305.500000 2525.161133
306.000000 2522.745361 -306.000000 2516.634521
306.500000 2527.053467 -306.500000 2536.635742
307.000000 2524.954834 -307.000000 2521.892090
307.500000 2532.203125 -307.500000 2530.741699
308.000000 2529.267334 -308.000000 2521.892090
308.500000 2531.691650 -308.500000 2523.059814
309.000000 2525.270264 -309.000000 2526.108398
309.500000 2526.108398 -309.500000 2529.162109
310.000000 2529.583008 -310.000000 2524.322021
310.500000 2532.323486 -310.500000 2521.484863
311.000000 2528.213867 -311.000000 2526.637207
311.500000 2523.059814 -311.500000 2517.483154
312.000000 2524.007080 -312.000000 2523.271484
312.500000 2535.255127 -312.500000 2524.954834
313.000000 2532.203125 -313.000000 2521.799072
313.500000 2525.270264 -313.500000 2524.531738
314.000000 2531.057373 -314.000000 2517.579834
314.500000 2525.900879 -314.500000 2525.475830
315.000000 2531.057373 -315.000000 2520.315918
315.500000 2534.102783 -315.500000 2525.475830
316.000000 2525.585449 -316.000000 2521.262695
316.500000 2532.521240 -316.500000 2523.059814
317.000000 2524.007080 -317.000000 2522.207275
317.500000 2539.055176 -317.500000 2527.269287
318.000000 2524.322021 -318.000000 2521.170410
318.500000 2531.691650 -318.500000 2529.477295
319.000000 2524.007080 -319.000000 2524.322021
319.500000 2526.423340 -319.500000 2522.116211
320.000000 2522.116211 -320.000000 2520.225342
320.500000 2527.584229 -320.500000 2515.692383
321.000000 2529.477295 -321.000000 2523.271484
321.500000 2529.792725 -321.500000 2515.378662
322.000000 2529.792725 -322.000000 2527.269287
322.500000 2529.792725 -322.500000 2518.741699
323.000000 2528.531738 -323.000000 2527.269287
323.500000 2531.887695 -323.500000 2522.430664
324.000000 2529.792725 -324.000000 2519.055908
324.500000 2538.105469 -324.500000 2517.797119
325.000000 2530.533447 -325.000000 2517.483154
325.500000 2532.639648 -325.500000 2519.372803
326.000000 2523.155273 -326.000000 2523.059814
326.500000 2528.317627 -326.500000 2522.957275
327.000000 2531.887695 -327.000000 2522.116211
327.500000 2527.686768 -327.500000 2524.846436
328.000000 2531.572266 -328.000000 2517.265625
328.500000 2527.686768 -328.500000 2526.423340
329.000000 2537.469971 -329.000000 2528.317627
329.500000 2527.686768 -329.500000 2519.372803
330.000000 2532.836914 -330.000000 2526.423340
330.500000 2524.214600 -330.500000 2519.055908
331.000000 2527.584229 -331.000000 2523.900146
331.500000 2526.423340 -331.500000 2514.121582
332.000000 2531.691650 -332.000000 2528.213867
332.500000 2528.846680 -332.500000 2514.435059
333.000000 2524.846436 -333.000000 2519.911621
333.500000 2519.911621 -333.500000 2516.855713
334.000000 2522.640381 -334.000000 2524.214600
334.500000 2523.692139 -334.500000 2526.423340
335.000000 2528.531738 -335.000000 2521.892090
335.500000 2524.954834 -335.500000 2527.686768
336.000000 2532.521240 -336.000000 2521.262695
336.500000 2525.475830 -336.500000 2527.686768
337.000000 2527.898926 -337.000000 2523.470459
337.500000 2530.426270 -337.500000 2524.846436
338.000000 2532.836914 -338.000000 2519.372803
338.500000 2528.317627 -338.500000 2528.317627
339.000000 2532.203125 -339.000000 2523.692139
339.500000 2530.426270 -339.500000 2523.059814
340.000000 2527.686768 -340.000000 2525.475830
340.500000 2537.469971 -340.500000 2522.745361
341.000000 2532.958496 -341.000000 2526.108398
341.500000 2529.792725 -341.500000 2515.062256
342.000000 2521.799072 -342.000000 2524.531738
342.500000 2526.738525 -342.500000 2520.315918
343.000000 2531.887695 -343.000000 2528.846680
343.500000 2523.377441 -343.500000 2523.377441
344.000000 2530.941650 -344.000000 2524.637207
344.500000 2538.421875 -344.500000 2520.315918
345.000000 2532.958496 -345.000000 2520.630615
345.500000 2531.691650 -345.500000 2523.059814
346.000000 2525.900879 -346.000000 2526.216309
346.500000 2537.469971 -346.500000 2523.271484
347.000000 2531.482178 -347.000000 2514.748535
347.500000 2531.887695 -347.500000 2524.531738
348.000000 2522.745361 -348.000000 2517.483154
348.500000 2535.686279 -348.500000 2522.430664
349.000000 2527.481689 -349.000000 2524.322021
349.500000 2531.375732 -349.500000 2522.207275
350.000000 2527.053467 -350.000000 2529.792725
