# Supplementary material for: Spontaneous time-reversal symmetry breaking in twisted double bilayer graphene
Source: Nat Commun. 2022 Oct 29;13:6468. doi: 10.1038/s41467-022-34192-x (PMC9617879; doi:10.1038/s41467-022-34192-x)
Supplement: Supplementary file 2 — Source Data [file 41467_2022_34192_MOESM2_ESM.zip › Source_Data/Figure3/fig3c/nu_3_2.txt]

-350.000000 2694.957275 350.000000 2701.247559
-349.500000 2697.934082 349.500000 2706.864014
-349.000000 2699.953613 349.000000 2706.930420
-348.500000 2697.934082 348.500000 2705.854492
-348.000000 2701.920166 348.000000 2700.911377
-347.500000 2701.920166 347.500000 2705.515137
-347.000000 2705.916748 347.000000 2703.269287
-346.500000 2700.911377 346.500000 2712.208008
-346.000000 2702.256592 346.000000 2708.282715
-345.500000 2700.236328 345.500000 2709.902588
-345.000000 2693.277100 345.000000 2703.605957
-344.500000 2699.953613 344.500000 2704.906494
-344.000000 2704.906494 344.000000 2702.932373
-343.500000 2697.262451 343.500000 2703.557861
-343.000000 2691.629639 343.000000 2704.906494
-342.500000 2698.608887 342.500000 2707.876953
-342.000000 2695.964355 342.000000 2702.595947
-341.500000 2700.572266 341.500000 2702.546387
-341.000000 2696.639160 341.000000 2705.916748
-340.500000 2699.564697 340.500000 2703.557861
-340.000000 2694.957275 340.000000 2699.281006
-339.500000 2698.219238 339.500000 2703.894043
-339.000000 2697.598145 339.000000 2701.920166
-338.500000 2698.608887 338.500000 2703.557861
-338.000000 2699.900391 338.000000 2701.302734
-337.500000 2694.957275 337.500000 2704.906494
-337.000000 2694.621582 337.000000 2709.295410
-336.500000 2696.252686 336.500000 2703.557861
-336.000000 2691.964844 336.000000 2703.269287
-335.500000 2697.262451 335.500000 2703.557861
-335.000000 2693.277100 335.000000 2708.620117
-334.500000 2696.926758 334.500000 2703.557861
-334.000000 2689.951172 334.000000 2701.920166
-333.500000 2698.554688 333.500000 2702.546387
-333.000000 2693.612305 333.000000 2698.944824
-332.500000 2698.219238 332.500000 2703.221436
-332.000000 2691.934082 332.000000 2705.243164
-331.500000 2691.629639 331.500000 2704.956787
-331.000000 2698.944824 331.000000 2705.243164
-330.500000 2693.984375 330.500000 2704.282471
-330.000000 2693.947754 330.000000 2704.282471
-329.500000 2689.654297 329.500000 2701.979248
-329.000000 2690.624023 329.000000 2701.920166
-328.500000 2697.262451 328.500000 2699.617188
-328.000000 2690.286133 328.000000 2700.911377
-327.500000 2700.572266 327.500000 2702.595947
-327.000000 2698.608887 327.000000 2701.583740
-326.500000 2695.331543 326.500000 2697.262451
-326.000000 2698.269775 326.000000 2701.920166
-325.500000 2690.958984 325.500000 2698.608887
-325.000000 2691.934082 325.000000 2697.262451
-324.500000 2692.303223 324.500000 2697.262451
-324.000000 2692.269043 324.000000 2702.932373
-323.500000 2690.286133 323.500000 2701.583740
-323.000000 2694.957275 323.000000 2696.252686
-322.500000 2693.310059 322.500000 2689.281494
-322.000000 2691.599365 322.000000 2691.599365
-321.500000 2694.908691 321.500000 2692.269043
-321.000000 2684.625244 321.000000 2695.582031
-320.500000 2692.942139 320.500000 2697.647949
-320.000000 2695.917236 320.000000 2704.906494
-319.500000 2695.246582 319.500000 2701.302734
-319.000000 2690.286133 319.000000 2700.572266
-318.500000 2689.951172 318.500000 2695.628662
-318.000000 2698.269775 318.000000 2706.253662
-317.500000 2687.975830 317.500000 2692.303223
-317.000000 2694.283203 317.000000 2702.932373
-316.500000 2690.999023 316.500000 2694.656494
-316.000000 2681.968750 316.000000 2703.605957
-315.500000 2692.269043 315.500000 2697.647949
-315.000000 2685.965088 315.000000 2697.262451
-314.500000 2690.257812 314.500000 2692.638672
-314.000000 2683.642090 314.000000 2697.262451
-313.500000 2691.934082 313.500000 2695.292969
-313.000000 2692.604004 313.000000 2700.236328
-312.500000 2689.281494 312.500000 2691.629639
-312.000000 2692.942139 312.000000 2694.283203
-311.500000 2690.958984 311.500000 2689.992432
-311.000000 2691.264404 311.000000 2700.572266
-310.500000 2681.301025 310.500000 2696.639160
-310.000000 2686.971436 310.000000 2702.932373
-309.500000 2686.934814 309.500000 2691.964844
-309.000000 2686.636963 309.000000 2706.593506
-308.500000 2688.609375 308.500000 2699.953613
-308.000000 2684.962402 308.000000 2695.917236
-307.500000 2687.606201 307.500000 2695.964355
-307.000000 2682.973633 307.000000 2698.944824
-306.500000 2691.599365 306.500000 2691.629639
-306.000000 2683.289551 306.000000 2701.920166
-305.500000 2689.586182 305.500000 2691.964844
-305.000000 2682.639648 305.000000 2697.934082
-304.500000 2688.275146 304.500000 2693.645752
-304.000000 2686.299561 304.000000 2693.277100
-303.500000 2688.609375 303.500000 2693.277100
-303.000000 2683.957275 303.000000 2693.277100
-302.500000 2683.642090 302.500000 2699.564697
-302.000000 2686.636963 302.000000 2689.281494
-301.500000 2683.642090 301.500000 2690.257812
-301.000000 2684.962402 301.000000 2693.612305
-300.500000 2685.652344 300.500000 2694.957275
-300.000000 2682.302734 300.000000 2693.612305
-299.500000 2685.596191 299.500000 2693.277100
-299.000000 2677.649170 299.000000 2692.269043
-298.500000 2681.952637 298.500000 2692.942139
-298.000000 2679.319824 298.000000 2695.292969
-297.500000 2683.623535 297.500000 2689.951172
-297.000000 2691.599365 297.000000 2698.269775
-296.500000 2683.307861 296.500000 2694.957275
-296.000000 2685.296387 296.000000 2693.277100
-295.500000 2679.653564 295.500000 2689.616211
-295.000000 2686.971436 295.000000 2693.947754
-294.500000 2681.326416 294.500000 2694.957275
-294.000000 2690.286133 294.000000 2694.283203
-293.500000 2681.660889 293.500000 2694.283203
-293.000000 2679.963867 293.000000 2693.277100
-292.500000 2678.315918 292.500000 2696.303223
-292.000000 2679.319824 292.000000 2689.951172
-291.500000 2677.315918 291.500000 2694.908691
-291.000000 2679.963867 291.000000 2689.281494
-290.500000 2680.967529 290.500000 2688.275146
-290.000000 2682.639648 290.000000 2688.648438
-289.500000 2680.630859 289.500000 2689.923584
-289.000000 2684.962402 289.000000 2682.973633
-288.500000 2682.973633 288.500000 2688.609375
-288.000000 2680.967529 288.000000 2685.965088
-287.500000 2679.987305 287.500000 2691.264404
-287.000000 2687.940430 287.000000 2681.634766
-286.500000 2677.982666 286.500000 2687.271729
-286.000000 2678.986084 286.000000 2686.299561
-285.500000 2683.957275 285.500000 2692.942139
-285.000000 2679.319824 285.000000 2681.968750
-284.500000 2686.971436 284.500000 2687.606201
-284.000000 2678.652344 284.000000 2686.636963
-283.500000 2687.940430 283.500000 2687.940430
-283.000000 2677.982666 283.000000 2678.652344
-282.500000 2682.619629 282.500000 2687.606201
-282.000000 2674.979736 282.000000 2686.299561
-281.500000 2677.626709 281.500000 2686.934814
-281.000000 2679.319824 281.000000 2678.652344
-280.500000 2680.630859 280.500000 2686.934814
-280.000000 2678.961426 280.000000 2683.642090
-279.500000 2679.653564 279.500000 2690.257812
-279.000000 2689.281494 279.000000 2678.986084
-278.500000 2678.315918 278.500000 2684.962402
-278.000000 2678.652344 278.000000 2683.976318
-277.500000 2679.297363 277.500000 2688.609375
-277.000000 2677.982666 277.000000 2677.982666
-276.500000 2678.628174 276.500000 2676.982910
-276.000000 2677.315918 276.000000 2686.971436
-275.500000 2677.315918 275.500000 2690.927002
-275.000000 2678.961426 275.000000 2679.963867
-274.500000 2677.982666 274.500000 2689.586182
-274.000000 2679.297363 274.000000 2681.634766
-273.500000 2679.987305 273.500000 2685.262451
-273.000000 2680.297607 273.000000 2681.968750
-272.500000 2674.654785 272.500000 2679.963867
-272.000000 2676.982910 272.000000 2685.965088
-271.500000 2673.653076 271.500000 2685.296387
-271.000000 2673.646973 271.000000 2681.301025
-270.500000 2676.982910 270.500000 2681.634766
-270.000000 2671.333008 270.000000 2683.307861
-269.500000 2679.319824 269.500000 2682.973633
-269.000000 2675.674072 269.000000 2685.296387
-268.500000 2684.313721 268.500000 2682.302734
-268.000000 2674.003174 268.000000 2686.971436
-267.500000 2672.652100 267.500000 2681.660889
-267.000000 2678.961426 267.000000 2687.940430
-266.500000 2671.665771 266.500000 2679.987305
-266.000000 2674.979736 266.000000 2686.971436
-265.500000 2675.315186 265.500000 2677.995361
-265.000000 2674.318848 265.000000 2680.967529
-264.500000 2671.322510 264.500000 2679.653564
-264.000000 2670.667725 264.000000 2680.967529
-263.500000 2676.982910 263.500000 2679.987305
-263.000000 2676.982910 263.000000 2685.296387
-262.500000 2672.667480 262.500000 2677.658691
-262.000000 2675.980713 262.000000 2675.315186
-261.500000 2671.998535 261.500000 2678.315918
-261.000000 2677.982666 261.000000 2681.968750
-260.500000 2672.667480 260.500000 2681.660889
-260.000000 2676.982910 260.000000 2682.302734
-259.500000 2674.003174 259.500000 2677.995361
-259.000000 2676.313965 259.000000 2682.302734
-258.500000 2671.333008 258.500000 2680.324219
-258.000000 2674.979736 258.000000 2676.982910
-257.500000 2677.982666 257.500000 2675.654297
-257.000000 2672.667480 257.000000 2679.963867
-256.500000 2667.002441 256.500000 2677.982666
-256.000000 2675.315186 256.000000 2676.982910
-255.500000 2671.333008 255.500000 2675.654297
-255.000000 2676.313965 255.000000 2680.630859
-254.500000 2674.979736 254.500000 2675.654297
-254.000000 2671.987305 254.000000 2681.968750
-253.500000 2676.982910 253.500000 2682.332520
-253.000000 2672.987793 253.000000 2677.982666
-252.500000 2673.986084 252.500000 2674.987793
-252.000000 2669.667480 252.000000 2678.986084
-251.500000 2677.315918 251.500000 2677.315918
-251.000000 2671.998535 251.000000 2674.314453
-250.500000 2672.652100 250.500000 2675.315186
-250.000000 2665.673584 250.000000 2675.647949
-249.500000 2676.313965 249.500000 2675.980713
-249.000000 2675.987793 249.000000 2676.646729
-248.500000 2665.671631 248.500000 2676.313965
-248.000000 2668.004150 248.000000 2677.982666
-247.500000 2668.336182 247.500000 2677.315918
-247.000000 2669.667480 247.000000 2675.980713
-246.500000 2672.987793 246.500000 2676.982910
-246.000000 2668.336182 246.000000 2669.667480
-245.500000 2672.987793 245.500000 2673.646973
-245.000000 2669.335205 245.000000 2668.004150
-244.500000 2670.000000 244.500000 2674.314453
-244.000000 2679.653564 244.000000 2673.333740
-243.500000 2671.669189 243.500000 2675.980713
-243.000000 2674.318848 243.000000 2666.670410
-242.500000 2667.999268 242.500000 2675.647949
-242.000000 2662.683105 242.000000 2670.332275
-241.500000 2673.646973 241.500000 2674.646973
-241.000000 2663.678223 241.000000 2674.987793
-240.500000 2667.005859 240.500000 2673.982178
-240.000000 2664.342285 240.000000 2670.000000
-239.500000 2673.646973 239.500000 2674.979736
-239.000000 2667.666992 239.000000 2665.339844
-238.500000 2657.028320 238.500000 2673.646973
-238.000000 2663.014160 238.000000 2667.999268
-237.500000 2664.010742 237.500000 2674.646973
-237.000000 2666.011230 237.000000 2672.319824
-236.500000 2657.359131 236.500000 2674.979736
-236.000000 2666.011230 236.000000 2669.335205
-235.500000 2659.696777 235.500000 2674.979736
-235.000000 2662.348877 235.000000 2665.339844
-234.500000 2668.336182 234.500000 2674.979736
-234.000000 2666.342773 234.000000 2666.335449
-233.500000 2663.014160 233.500000 2668.004150
-233.000000 2658.685547 233.000000 2664.342285
-232.500000 2663.347900 232.500000 2671.654785
-232.000000 2668.004150 232.000000 2673.320312
-231.500000 2661.686035 231.500000 2668.334473
-231.000000 2662.348877 231.000000 2673.320312
-230.500000 2665.008301 230.500000 2664.677002
-230.000000 2664.342285 230.000000 2668.667969
-229.500000 2667.672119 229.500000 2671.998535
-229.000000 2666.003418 229.000000 2671.000244
-228.500000 2662.006104 228.500000 2665.009033
-228.000000 2660.358643 228.000000 2676.646729
-227.500000 2656.686279 227.500000 2667.999268
-227.000000 2664.342285 227.000000 2669.335205
-226.500000 2666.670410 226.500000 2669.665283
-226.000000 2659.679199 226.000000 2669.003174
-225.500000 2660.689453 225.500000 2662.348877
-225.000000 2663.014648 225.000000 2673.320312
-224.500000 2658.685547 224.500000 2664.677002
-224.000000 2661.354736 224.000000 2667.672119
-223.500000 2664.673584 223.500000 2667.340332
-223.000000 2658.345459 223.000000 2660.689453
-222.500000 2660.027588 222.500000 2663.014160
-222.000000 2665.008301 222.000000 2669.335205
-221.500000 2661.339600 221.500000 2665.339844
-221.000000 2664.673584 221.000000 2669.335205
-220.500000 2655.359863 220.500000 2674.654785
-220.000000 2661.354736 220.000000 2671.987305
-219.500000 2652.685547 219.500000 2672.652100
-219.000000 2665.008301 219.000000 2668.004150
-218.500000 2659.016602 218.500000 2670.332275
-218.000000 2657.359131 218.000000 2665.008301
-217.500000 2651.361328 217.500000 2670.667725
-217.000000 2665.339844 217.000000 2668.004150
-216.500000 2656.021484 216.500000 2669.003174
-216.000000 2661.354736 216.000000 2663.679443
-215.500000 2665.339844 215.500000 2660.027588
-215.000000 2656.355225 215.000000 2660.358643
-214.500000 2654.034668 214.500000 2660.689453
-214.000000 2655.040283 214.000000 2661.354736
-213.500000 2656.364502 213.500000 2665.339844
-213.000000 2653.374023 213.000000 2659.696777
-212.500000 2658.701660 212.500000 2666.011230
-212.000000 2658.351807 212.000000 2657.689697
-211.500000 2654.364990 211.500000 2663.347900
-211.000000 2654.364990 211.000000 2658.020752
-210.500000 2655.359863 210.500000 2662.020996
-210.000000 2660.689453 210.000000 2662.348877
-209.500000 2660.344727 209.500000 2667.005859
-209.000000 2661.023438 209.000000 2653.704102
-208.500000 2659.347900 208.500000 2662.020996
-208.000000 2663.347900 208.000000 2652.050781
-207.500000 2654.034668 207.500000 2660.695068
-207.000000 2660.689453 207.000000 2661.023438
-206.500000 2652.021729 206.500000 2662.351807
-206.000000 2656.364502 206.000000 2654.698486
-205.500000 2652.685547 205.500000 2658.040771
-205.000000 2653.374023 205.000000 2658.685547
-204.500000 2654.380127 204.500000 2654.034668
-204.000000 2654.034668 204.000000 2656.694824
-203.500000 2659.032471 203.500000 2663.014160
-203.000000 2647.398438 203.000000 2654.364990
-202.500000 2654.050049 202.500000 2658.040771
-202.000000 2652.710693 202.000000 2651.720947
-201.500000 2654.050049 201.500000 2661.687256
-201.000000 2653.043701 201.000000 2658.685547
-200.500000 2651.031006 200.500000 2659.016602
-200.000000 2658.020752 200.000000 2656.355225
-199.500000 2652.021729 199.500000 2652.021729
-199.000000 2652.685547 199.000000 2658.685547
-198.500000 2654.050049 198.500000 2655.690674
-198.000000 2649.708008 198.000000 2654.034668
-197.500000 2653.717285 197.500000 2655.029053
-197.000000 2647.727783 197.000000 2656.021484
-196.500000 2648.750000 196.500000 2652.021729
-196.000000 2650.367920 196.000000 2659.032471
-195.500000 2649.737793 195.500000 2655.359863
-195.000000 2645.393066 195.000000 2653.043701
-194.500000 2649.737793 194.500000 2649.378418
-194.000000 2649.708008 194.000000 2655.703613
-193.500000 2645.747559 193.500000 2653.374023
-193.000000 2648.716309 193.000000 2647.066406
-192.500000 2655.373047 192.500000 2646.408203
-192.000000 2649.708008 192.000000 2651.691406
-191.500000 2651.361328 191.500000 2653.043701
-191.000000 2653.043701 191.000000 2647.066406
-190.500000 2654.034668 190.500000 2648.716309
-190.000000 2649.378418 190.000000 2649.048584
-189.500000 2651.031006 189.500000 2652.380859
-189.000000 2647.727783 189.000000 2656.033936
-188.500000 2648.057129 188.500000 2652.685547
-188.000000 2646.381348 188.000000 2656.364502
-187.500000 2646.079346 187.500000 2653.346924
-187.000000 2645.063965 187.000000 2661.023438
-186.500000 2649.408447 186.500000 2648.032715
-186.000000 2645.393066 186.000000 2651.391113
-185.500000 2648.750000 185.500000 2650.700928
-185.000000 2655.029053 185.000000 2654.364990
-184.500000 2649.355957 184.500000 2654.011475
-184.000000 2649.378418 184.000000 2651.720947
-183.500000 2650.349854 183.500000 2644.695068
-183.000000 2647.066406 183.000000 2653.043701
-182.500000 2646.052002 182.500000 2652.354980
-182.000000 2647.398438 182.000000 2651.720947
-181.500000 2646.737305 181.500000 2649.378418
-181.000000 2644.731934 181.000000 2656.033936
-180.500000 2645.747559 180.500000 2654.034668
-180.000000 2656.033936 180.000000 2653.374023
-179.500000 2651.031006 179.500000 2655.690674
-179.000000 2648.716309 179.000000 2655.703613
-178.500000 2644.365723 178.500000 2650.038086
-178.000000 2649.378418 178.000000 2651.720947
-177.500000 2646.713623 177.500000 2649.378418
-177.000000 2647.066406 177.000000 2653.043701
-176.500000 2650.038086 176.500000 2649.048584
-176.000000 2648.716309 176.000000 2652.710693
-175.500000 2646.052002 175.500000 2650.367920
-175.000000 2648.386719 175.000000 2653.043701
-174.500000 2644.365723 174.500000 2648.695557
-174.000000 2647.727783 174.000000 2650.367920
-173.500000 2646.408203 173.500000 2646.079346
-173.000000 2644.073975 173.000000 2645.063965
-172.500000 2647.398438 172.500000 2649.708008
-172.000000 2646.713623 172.000000 2648.386719
-171.500000 2648.386719 171.500000 2647.727783
-171.000000 2643.745117 171.000000 2644.731934
-170.500000 2647.398438 170.500000 2647.398438
-170.000000 2652.050781 170.000000 2648.386719
-169.500000 2646.713623 169.500000 2650.399414
-169.000000 2647.066406 169.000000 2646.408203
-168.500000 2642.055664 168.500000 2647.398438
-168.000000 2637.412598 168.000000 2648.386719
-167.500000 2644.432617 167.500000 2648.057129
-167.000000 2639.093018 167.000000 2642.384521
-166.500000 2645.747559 166.500000 2648.386719
-166.000000 2632.441895 166.000000 2644.365723
-165.500000 2644.761475 165.500000 2650.069824
-165.000000 2643.045410 165.000000 2641.069092
-164.500000 2647.398438 164.500000 2645.418701
-164.000000 2645.063965 164.000000 2643.704102
-163.500000 2648.716309 163.500000 2648.057129
-163.000000 2643.745117 163.000000 2642.055664
-162.500000 2644.403076 162.500000 2646.079346
-162.000000 2638.069336 162.000000 2643.084717
-161.500000 2641.069092 161.500000 2645.747559
-161.000000 2633.798340 161.000000 2646.381348
-160.500000 2637.412598 160.500000 2644.731934
-160.000000 2642.427490 160.000000 2641.069092
-159.500000 2641.069092 159.500000 2644.073975
-159.000000 2637.740967 159.000000 2639.752197
-158.500000 2642.384521 158.500000 2638.108643
-158.000000 2638.729248 158.000000 2640.044189
-157.500000 2639.752197 157.500000 2641.397705
-157.000000 2646.713623 157.000000 2637.412598
-156.500000 2641.069092 156.500000 2639.423828
-156.000000 2634.083252 156.000000 2638.069336
-155.500000 2647.398438 155.500000 2643.745117
-155.000000 2636.753418 155.000000 2641.397705
-154.500000 2634.411133 154.500000 2639.093018
-154.000000 2641.767822 154.000000 2637.084473
-153.500000 2639.752197 153.500000 2634.083252
-153.000000 2639.752197 153.000000 2638.397949
-152.500000 2644.073975 152.500000 2639.423828
-152.000000 2640.409180 152.000000 2642.055664
-151.500000 2634.742188 151.500000 2642.427490
-151.000000 2636.753418 151.000000 2642.055664
-150.500000 2636.714844 150.500000 2645.747559
-150.000000 2637.778076 150.000000 2639.752197
-149.500000 2633.099854 149.500000 2634.742188
-149.000000 2636.097412 149.000000 2647.373047
-148.500000 2642.099121 148.500000 2639.057861
-148.000000 2633.427490 148.000000 2644.073975
-147.500000 2637.778076 147.500000 2634.742188
-147.000000 2644.731934 147.000000 2642.055664
-146.500000 2635.398438 146.500000 2636.055176
-146.000000 2640.080566 146.000000 2636.425537
-145.500000 2632.386230 145.500000 2638.729248
-145.000000 2640.080566 145.000000 2640.080566
-144.500000 2632.055420 144.500000 2637.740967
-144.000000 2641.726562 144.000000 2642.716309
-143.500000 2635.726807 143.500000 2638.729248
-143.000000 2636.097412 143.000000 2637.412598
-142.500000 2635.070068 142.500000 2637.372314
-142.000000 2632.769287 142.000000 2645.063965
-141.500000 2637.043701 141.500000 2636.386475
-141.000000 2633.470947 141.000000 2642.099121
-140.500000 2636.753418 140.500000 2634.083252
-140.000000 2630.475342 140.000000 2640.737793
-139.500000 2631.129639 139.500000 2630.414062
-139.000000 2633.798340 139.000000 2638.397949
-138.500000 2637.084473 138.500000 2628.724121
-138.000000 2635.769531 138.000000 2641.069092
-137.500000 2637.084473 137.500000 2635.398438
-137.000000 2628.774658 137.000000 2641.397705
-136.500000 2633.099854 136.500000 2634.358643
-136.000000 2635.769531 136.000000 2636.753418
-135.500000 2632.055420 135.500000 2626.427490
-135.000000 2633.099854 135.000000 2639.093018
-134.500000 2624.396729 134.500000 2630.744385
-134.000000 2636.753418 134.000000 2640.080566
-133.500000 2629.707520 133.500000 2632.114258
-133.000000 2625.120117 133.000000 2640.737793
-132.500000 2632.159668 132.500000 2634.742188
-132.000000 2635.769531 132.000000 2637.740967
-131.500000 2636.794678 131.500000 2632.386230
-131.000000 2630.086670 131.000000 2635.441650
-130.500000 2633.798340 130.500000 2628.774658
-130.000000 2628.120605 130.000000 2632.114258
-129.500000 2626.100586 129.500000 2629.104736
-129.000000 2627.793701 129.000000 2636.097412
-128.500000 2631.072021 128.500000 2633.099854
-128.000000 2629.104736 128.000000 2632.441895
-127.500000 2624.790527 127.500000 2629.759277
-127.000000 2632.816650 127.000000 2628.774658
-126.500000 2624.790527 126.500000 2630.475342
-126.000000 2623.484619 126.000000 2625.120117
-125.500000 2623.086670 125.500000 2631.459473
-125.000000 2623.811279 125.000000 2627.793701
-124.500000 2620.470215 124.500000 2631.786865
-124.000000 2629.165039 124.000000 2621.848877
-123.500000 2625.120117 123.500000 2625.502197
-123.000000 2626.810791 123.000000 2629.431885
-122.500000 2620.796143 122.500000 2631.786865
-122.000000 2623.086670 122.000000 2627.793701
-121.500000 2627.137451 121.500000 2629.818604
-121.000000 2623.740234 121.000000 2629.104736
-120.500000 2628.120605 120.500000 2625.502197
-120.000000 2623.740234 120.000000 2623.811279
-119.500000 2622.104248 119.500000 2630.148438
-119.000000 2619.492432 119.000000 2623.811279
-118.500000 2622.760010 118.500000 2631.459473
-118.000000 2623.811279 118.000000 2623.484619
-117.500000 2632.441895 117.500000 2626.157715
-117.000000 2623.086670 117.000000 2627.084473
-116.500000 2627.466797 116.500000 2625.828613
-116.000000 2632.114258 116.000000 2620.470215
-115.500000 2622.430664 115.500000 2629.491943
-115.000000 2627.137451 115.000000 2620.144043
-114.500000 2624.396729 114.500000 2624.849854
-114.000000 2626.484131 114.000000 2621.451416
-113.500000 2622.760010 113.500000 2627.137451
-113.000000 2626.100586 113.000000 2617.140625
-112.500000 2618.772949 112.500000 2617.533691
-112.000000 2625.120117 112.000000 2622.760010
-111.500000 2626.100586 111.500000 2626.484131
-111.000000 2622.760010 111.000000 2621.451416
-110.500000 2628.774658 110.500000 2630.802246
-110.000000 2623.086670 110.000000 2620.144043
-109.500000 2620.144043 109.500000 2622.430664
-109.000000 2623.086670 109.000000 2625.120117
-108.500000 2624.790527 108.500000 2625.120117
-108.000000 2623.413330 108.000000 2619.818359
-107.500000 2624.790527 107.500000 2620.144043
-107.000000 2623.086670 107.000000 2621.125244
-106.500000 2622.104248 106.500000 2622.829590
-106.000000 2625.773438 106.000000 2620.796143
-105.500000 2623.413330 105.500000 2623.155762
-105.000000 2625.120117 105.000000 2621.777588
-104.500000 2624.066895 104.500000 2623.484619
-104.000000 2625.446777 104.000000 2625.446777
-103.500000 2622.104248 103.500000 2623.086670
-103.000000 2619.818359 103.000000 2625.120117
-102.500000 2623.740234 102.500000 2623.740234
-102.000000 2621.125244 102.000000 2623.484619
-101.500000 2622.104248 101.500000 2623.740234
-101.000000 2620.144043 101.000000 2618.187256
-100.500000 2619.098877 100.500000 2620.796143
-100.000000 2615.835693 100.000000 2625.446777
-99.500000 2620.144043 99.500000 2623.413330
-99.000000 2615.182373 99.000000 2620.470215
-98.500000 2617.533691 98.500000 2619.751465
-98.000000 2615.182373 98.000000 2622.104248
-97.500000 2619.163818 97.500000 2619.751465
-97.000000 2620.144043 97.000000 2624.464111
-96.500000 2617.533691 96.500000 2621.451416
-96.000000 2613.470703 96.000000 2624.790527
-95.500000 2615.835693 95.500000 2622.760010
-95.000000 2621.848877 95.000000 2619.818359
-94.500000 2615.510254 94.500000 2618.772949
-94.000000 2620.144043 94.000000 2621.125244
-93.500000 2620.470215 93.500000 2619.751465
-93.000000 2618.512695 93.000000 2620.796143
-92.500000 2614.446777 92.500000 2617.466309
-92.000000 2612.817383 92.000000 2618.512695
-91.500000 2614.930908 91.500000 2618.772949
-91.000000 2616.486572 91.000000 2621.451416
-90.500000 2614.279053 90.500000 2619.425293
-90.000000 2613.470703 90.000000 2620.144043
-89.500000 2616.883057 89.500000 2613.470703
-89.000000 2604.190674 89.000000 2620.144043
-88.500000 2609.980957 88.500000 2615.100830
-88.000000 2616.406982 88.000000 2621.451416
-87.500000 2617.208252 87.500000 2613.720215
-87.000000 2615.510254 87.000000 2616.160889
-86.500000 2608.184326 86.500000 2617.466309
-86.000000 2619.492432 86.000000 2620.796143
-85.500000 2611.842529 85.500000 2619.818359
-85.000000 2620.144043 85.000000 2622.104248
-84.500000 2618.838135 84.500000 2618.187256
-84.000000 2613.470703 84.000000 2618.512695
-83.500000 2614.446777 83.500000 2616.486572
-83.000000 2617.466309 83.000000 2609.240479
-82.500000 2613.795898 82.500000 2609.889160
-82.000000 2617.208252 82.000000 2609.485596
-81.500000 2611.842529 81.500000 2614.531982
-81.000000 2616.557861 81.000000 2609.485596
-80.500000 2621.125244 80.500000 2615.835693
-80.000000 2615.835693 80.000000 2611.190186
-79.500000 2612.167480 79.500000 2616.557861
-79.000000 2612.492432 79.000000 2607.535400
-78.500000 2611.517578 78.500000 2616.557861
-78.000000 2614.531982 78.000000 2610.865479
-77.500000 2620.144043 77.500000 2617.533691
-77.000000 2612.089111 77.000000 2614.775391
-76.500000 2620.796143 76.500000 2619.818359
-76.000000 2611.763916 76.000000 2609.564941
-75.500000 2617.466309 75.500000 2616.230225
-75.000000 2607.764648 75.000000 2605.909424
-74.500000 2615.100830 74.500000 2616.230225
-74.000000 2608.184326 74.000000 2613.145508
-73.500000 2611.190186 73.500000 2615.510254
-73.000000 2607.208496 73.000000 2607.535400
-72.500000 2607.859863 72.500000 2618.187256
-72.000000 2610.540771 72.000000 2603.542725
-71.500000 2615.835693 71.500000 2608.265381
-71.000000 2610.135254 71.000000 2605.165771
-70.500000 2612.167480 70.500000 2615.510254
-70.000000 2612.167480 70.000000 2606.138672
-69.500000 2606.790527 69.500000 2608.592041
-69.000000 2612.492432 69.000000 2607.115234
-68.500000 2607.115234 68.500000 2605.585693
-68.000000 2618.772949 68.000000 2604.838867
-67.500000 2602.803711 67.500000 2610.216309
-67.000000 2618.118164 67.000000 2606.463135
-66.500000 2616.078369 66.500000 2615.182373
-66.000000 2607.208496 66.000000 2603.127686
-65.500000 2603.866699 65.500000 2612.905029
-65.000000 2606.560059 65.000000 2604.838867
-64.500000 2607.208496 64.500000 2613.229492
-64.000000 2607.859863 64.000000 2610.135254
-63.500000 2606.236084 63.500000 2608.184326
-63.000000 2606.560059 63.000000 2611.190186
-62.500000 2607.859863 62.500000 2608.833252
-62.000000 2608.508789 62.000000 2608.184326
-61.500000 2605.165771 61.500000 2605.165771
-61.000000 2603.542725 61.000000 2610.460205
-60.500000 2599.777344 60.500000 2608.184326
-60.000000 2612.817383 60.000000 2610.540771
-59.500000 2606.790527 59.500000 2607.208496
-59.000000 2597.832764 59.000000 2604.514648
-58.500000 2613.554443 58.500000 2610.135254
-58.000000 2599.234863 58.000000 2606.560059
-57.500000 2608.592041 57.500000 2600.531250
-57.000000 2596.214111 57.000000 2607.535400
-56.500000 2606.236084 56.500000 2603.776367
-56.000000 2600.207764 56.000000 2610.540771
-55.500000 2607.941406 55.500000 2607.115234
-55.000000 2600.207764 55.000000 2607.208496
-54.500000 2600.207764 54.500000 2599.129639
-54.000000 2608.916260 54.000000 2603.542725
-53.500000 2603.776367 53.500000 2598.479736
-53.000000 2604.614502 53.000000 2603.542725
-52.500000 2602.245605 52.500000 2605.401855
-52.000000 2605.585693 52.000000 2600.207764
-51.500000 2603.216309 51.500000 2598.806152
-51.000000 2603.542725 51.000000 2604.190674
-50.500000 2602.569092 50.500000 2599.129639
-50.000000 2600.626221 50.000000 2607.859863
-49.500000 2600.207764 49.500000 2598.806152
-49.000000 2592.875977 49.000000 2595.242920
-48.500000 2603.542725 48.500000 2598.806152
-48.000000 2594.597412 48.000000 2603.866699
-47.500000 2599.009033 47.500000 2598.806152
-47.000000 2592.230957 47.000000 2603.216309
-46.500000 2605.909424 46.500000 2599.129639
-46.000000 2592.875977 46.000000 2607.535400
-45.500000 2593.201660 45.500000 2598.156250
-45.000000 2602.152832 45.000000 2608.833252
-44.500000 2604.190674 44.500000 2602.152832
-44.000000 2600.854736 44.000000 2608.508789
-43.500000 2596.860352 43.500000 2594.818848
-43.000000 2598.588623 43.000000 2600.854736
-42.500000 2597.186279 42.500000 2594.818848
-42.000000 2603.542725 42.000000 2597.616943
-41.500000 2602.152832 41.500000 2592.230957
-41.000000 2595.568115 41.000000 2602.569092
-40.500000 2596.537109 40.500000 2604.190674
-40.000000 2606.138672 40.000000 2603.216309
-39.500000 2605.489990 39.500000 2596.537109
-39.000000 2606.560059 39.000000 2602.245605
-38.500000 2597.186279 38.500000 2598.479736
-38.000000 2592.553467 38.000000 2598.588623
-37.500000 2598.588623 37.500000 2600.854736
-37.000000 2590.938965 37.000000 2595.568115
-36.500000 2599.332031 36.500000 2598.911621
-36.000000 2598.588623 36.000000 2599.560791
-35.500000 2594.818848 35.500000 2606.236084
-35.000000 2600.207764 35.000000 2595.242920
-34.500000 2595.788574 34.500000 2598.588623
-34.000000 2603.866699 34.000000 2596.860352
-33.500000 2599.777344 33.500000 2594.492920
-33.000000 2595.242920 33.000000 2598.265625
-32.500000 2594.170166 32.500000 2597.294189
-32.000000 2601.919434 32.000000 2593.627441
-31.500000 2598.806152 31.500000 2600.207764
-31.000000 2600.531250 31.000000 2595.788574
-30.500000 2598.156250 30.500000 2599.234863
-30.000000 2595.142090 30.000000 2589.648193
-29.500000 2592.553467 29.500000 2596.323486
-29.000000 2594.492920 29.000000 2593.201660
-28.500000 2596.537109 28.500000 2593.627441
-28.000000 2594.492920 28.000000 2590.616699
-27.500000 2598.265625 27.500000 2597.294189
-27.000000 2593.524170 27.000000 2593.524170
-26.500000 2597.939941 26.500000 2600.300537
-26.000000 2595.465332 26.000000 2590.616699
-25.500000 2593.949707 25.500000 2596.323486
-25.000000 2594.597412 25.000000 2590.616699
-24.500000 2592.875977 24.500000 2592.982910
-24.000000 2603.216309 24.000000 2592.230957
-23.500000 2595.891113 23.500000 2589.969971
-23.000000 2600.854736 23.000000 2590.616699
-22.500000 2596.112061 22.500000 2595.356445
-22.000000 2594.597412 22.000000 2598.479736
-21.500000 2592.553467 21.500000 2598.265625
-21.000000 2595.568115 21.000000 2592.230957
-20.500000 2594.492920 20.500000 2593.949707
-20.000000 2599.884277 20.000000 2591.586182
-19.500000 2593.847168 19.500000 2595.678711
-19.000000 2595.568115 19.000000 2594.492920
-18.500000 2599.560791 18.500000 2595.356445
-18.000000 2589.004639 18.000000 2592.553467
-17.500000 2592.335938 17.500000 2597.616943
-17.000000 2591.586182 17.000000 2592.875977
-16.500000 2589.648193 16.500000 2594.919922
-16.000000 2594.597412 16.000000 2593.524170
-15.500000 2593.304932 15.500000 2598.265625
-15.000000 2594.597412 15.000000 2590.616699
-14.500000 2594.597412 14.500000 2595.356445
-14.000000 2600.531250 14.000000 2599.884277
-13.500000 2598.806152 13.500000 2592.230957
-13.000000 2598.588623 13.000000 2601.595947
-12.500000 2595.465332 12.500000 2599.234863
-12.000000 2592.553467 12.000000 2599.560791
-11.500000 2597.616943 11.500000 2597.186279
-11.000000 2591.908447 11.000000 2600.207764
-10.500000 2601.272705 10.500000 2594.170166
-10.000000 2594.274902 10.000000 2601.828857
-9.500000 2595.034180 9.500000 2599.884277
-9.000000 2591.586182 9.000000 2603.866699
-8.500000 2595.356445 8.500000 2598.911621
-8.000000 2597.294189 8.000000 2600.854736
-7.500000 2604.190674 7.500000 2603.866699
-7.000000 2609.485596 7.000000 2599.234863
-6.500000 2605.165771 6.500000 2599.560791
-6.000000 2608.508789 6.000000 2604.514648
-5.500000 2607.208496 5.500000 2600.207764
-5.000000 2606.138672 5.000000 2600.626221
-4.500000 2604.514648 4.500000 2604.614502
-4.000000 2603.542725 4.000000 2602.569092
-3.500000 2604.614502 3.500000 2608.508789
-3.000000 2605.489990 3.000000 2608.508789
-2.500000 2608.833252 2.500000 2611.842529
-2.000000 2622.430664 2.000000 2625.446777
-1.500000 2626.427490 1.500000 2624.066895
-1.000000 2639.715332 1.000000 2638.397949
-0.500000 2648.057129 0.500000 2638.361816
0.000000 2647.727783 0.000000 2641.069092
0.500000 2641.069092 -0.500000 2632.441895
1.000000 2628.120605 -1.000000 2625.120117
1.500000 2622.760010 -1.500000 2622.430664
2.000000 2616.160889 -2.000000 2613.145508
2.500000 2607.764648 -2.500000 2616.733154
3.000000 2613.795898 -3.000000 2610.540771
3.500000 2603.776367 -3.500000 2602.476807
4.000000 2602.476807 -4.000000 2607.208496
4.500000 2603.127686 -4.500000 2598.806152
5.000000 2608.833252 -5.000000 2606.138672
5.500000 2599.777344 -5.500000 2602.376465
6.000000 2606.463135 -6.000000 2600.854736
6.500000 2598.806152 -6.500000 2599.777344
7.000000 2592.230957 -7.000000 2609.485596
7.500000 2593.304932 -7.500000 2599.453613
8.000000 2597.186279 -8.000000 2602.569092
8.500000 2600.300537 -8.500000 2598.806152
9.000000 2599.884277 -9.000000 2596.860352
9.500000 2592.875977 -9.500000 2602.569092
10.000000 2603.866699 -10.000000 2590.616699
10.500000 2603.776367 -10.500000 2597.939941
11.000000 2602.152832 -11.000000 2595.568115
11.500000 2595.142090 -11.500000 2596.971436
12.000000 2598.588623 -12.000000 2589.969971
12.500000 2592.112305 -12.500000 2597.294189
13.000000 2601.505127 -13.000000 2587.915527
13.500000 2591.908447 -13.500000 2595.356445
14.000000 2597.509521 -14.000000 2592.553467
14.500000 2595.788574 -14.500000 2597.616943
15.000000 2597.186279 -15.000000 2588.881592
15.500000 2600.531250 -15.500000 2591.048340
16.000000 2591.261230 -16.000000 2592.230957
16.500000 2586.625732 -16.500000 2593.524170
17.000000 2589.004639 -17.000000 2591.908447
17.500000 2592.875977 -17.500000 2592.875977
18.000000 2589.969971 -18.000000 2589.969971
18.500000 2591.586182 -18.500000 2590.294922
19.000000 2591.586182 -19.000000 2590.294922
19.500000 2591.908447 -19.500000 2591.586182
20.000000 2598.156250 -20.000000 2591.908447
20.500000 2596.214111 -20.500000 2590.294922
21.000000 2598.588623 -21.000000 2592.875977
21.500000 2592.230957 -21.500000 2591.586182
22.000000 2591.261230 -22.000000 2593.847168
22.500000 2589.850830 -22.500000 2590.294922
23.000000 2598.911621 -23.000000 2594.818848
23.500000 2594.818848 -23.500000 2595.568115
24.000000 2596.537109 -24.000000 2587.593506
24.500000 2591.143799 -24.500000 2588.358643
25.000000 2592.230957 -25.000000 2593.847168
25.500000 2593.949707 -25.500000 2589.326416
26.000000 2592.875977 -26.000000 2595.242920
26.500000 2587.715820 -26.500000 2591.789551
27.000000 2590.616699 -27.000000 2598.156250
27.500000 2595.568115 -27.500000 2592.875977
28.000000 2590.294922 -28.000000 2599.560791
28.500000 2597.616943 -28.500000 2592.230957
29.000000 2599.560791 -29.000000 2593.201660
29.500000 2593.524170 -29.500000 2592.875977
30.000000 2591.908447 -30.000000 2596.214111
30.500000 2596.971436 -30.500000 2589.528564
31.000000 2593.201660 -31.000000 2598.588623
31.500000 2591.586182 -31.500000 2592.875977
32.000000 2591.586182 -32.000000 2600.531250
32.500000 2597.616943 -32.500000 2592.875977
33.000000 2594.492920 -33.000000 2594.597412
33.500000 2593.949707 -33.500000 2593.201660
34.000000 2589.326416 -34.000000 2599.234863
34.500000 2593.949707 -34.500000 2594.492920
35.000000 2595.891113 -35.000000 2594.597412
35.500000 2594.274902 -35.500000 2595.142090
36.000000 2591.261230 -36.000000 2595.891113
36.500000 2595.465332 -36.500000 2594.818848
37.000000 2595.891113 -37.000000 2601.919434
37.500000 2592.553467 -37.500000 2594.170166
38.000000 2590.294922 -38.000000 2591.261230
38.500000 2594.170166 -38.500000 2592.660645
39.000000 2592.875977 -39.000000 2597.186279
39.500000 2592.660645 -39.500000 2594.919922
40.000000 2594.818848 -40.000000 2590.294922
40.500000 2597.939941 -40.500000 2594.597412
41.000000 2601.919434 -41.000000 2596.860352
41.500000 2594.492920 -41.500000 2595.891113
42.000000 2597.294189 -42.000000 2589.326416
42.500000 2595.788574 -42.500000 2589.969971
43.000000 2599.234863 -43.000000 2595.568115
43.500000 2594.492920 -43.500000 2600.207764
44.000000 2599.884277 -44.000000 2591.586182
44.500000 2593.524170 -44.500000 2599.977539
45.000000 2604.190674 -45.000000 2591.908447
45.500000 2595.788574 -45.500000 2597.616943
46.000000 2589.648193 -46.000000 2591.908447
46.500000 2592.013916 -46.500000 2597.294189
47.000000 2595.568115 -47.000000 2590.616699
47.500000 2597.616943 -47.500000 2599.977539
48.000000 2602.892578 -48.000000 2591.908447
48.500000 2595.242920 -48.500000 2601.272705
49.000000 2605.165771 -49.000000 2591.261230
49.500000 2598.156250 -49.500000 2601.595947
50.000000 2607.859863 -50.000000 2596.860352
50.500000 2600.854736 -50.500000 2601.919434
51.000000 2599.560791 -51.000000 2600.854736
51.500000 2598.806152 -51.500000 2602.892578
52.000000 2605.165771 -52.000000 2597.186279
52.500000 2597.509521 -52.500000 2599.234863
53.000000 2599.884277 -53.000000 2595.891113
53.500000 2598.479736 -53.500000 2599.332031
54.000000 2600.531250 -54.000000 2596.214111
54.500000 2603.542725 -54.500000 2602.245605
55.000000 2599.234863 -55.000000 2599.234863
55.500000 2602.569092 -55.500000 2605.585693
56.000000 2598.265625 -56.000000 2599.560791
56.500000 2603.866699 -56.500000 2604.938232
57.000000 2600.207764 -57.000000 2596.537109
57.500000 2600.626221 -57.500000 2600.949463
58.000000 2606.560059 -58.000000 2596.860352
58.500000 2603.776367 -58.500000 2603.216309
59.000000 2610.216309 -59.000000 2593.949707
59.500000 2605.489990 -59.500000 2600.207764
60.000000 2596.537109 -60.000000 2603.866699
60.500000 2604.614502 -60.500000 2596.860352
61.000000 2596.860352 -61.000000 2600.207764
61.500000 2604.614502 -61.500000 2601.505127
62.000000 2599.560791 -62.000000 2604.190674
62.500000 2611.928467 -62.500000 2601.181396
63.000000 2601.828857 -63.000000 2602.569092
63.500000 2608.592041 -63.500000 2598.156250
64.000000 2607.439941 -64.000000 2607.208496
64.500000 2606.560059 -64.500000 2605.165771
65.000000 2604.514648 -65.000000 2613.795898
65.500000 2611.517578 -65.500000 2600.427979
66.000000 2608.184326 -66.000000 2611.517578
66.500000 2606.560059 -66.500000 2604.752441
67.000000 2607.208496 -67.000000 2608.833252
67.500000 2607.208496 -67.500000 2599.129639
68.000000 2604.838867 -68.000000 2612.167480
68.500000 2604.838867 -68.500000 2602.152832
69.000000 2604.190674 -69.000000 2604.514648
69.500000 2606.560059 -69.500000 2604.100830
70.000000 2603.866699 -70.000000 2612.167480
70.500000 2605.489990 -70.500000 2606.463135
71.000000 2610.788086 -71.000000 2606.560059
71.500000 2609.160889 -71.500000 2602.803711
72.000000 2601.181396 -72.000000 2606.236084
72.500000 2605.261719 -72.500000 2603.866699
73.000000 2609.485596 -73.000000 2614.446777
73.500000 2611.190186 -73.500000 2610.460205
74.000000 2606.790527 -74.000000 2616.160889
74.500000 2611.928467 -74.500000 2607.859863
75.000000 2613.145508 -75.000000 2607.859863
75.500000 2602.476807 -75.500000 2609.160889
76.000000 2612.167480 -76.000000 2614.856934
76.500000 2606.463135 -76.500000 2612.167480
77.000000 2612.167480 -77.000000 2619.492432
77.500000 2606.138672 -77.500000 2612.817383
78.000000 2616.812012 -78.000000 2611.517578
78.500000 2607.439941 -78.500000 2608.833252
79.000000 2607.535400 -79.000000 2601.919434
79.500000 2615.182373 -79.500000 2612.580322
80.000000 2608.508789 -80.000000 2610.540771
80.500000 2615.835693 -80.500000 2610.216309
81.000000 2612.817383 -81.000000 2607.535400
81.500000 2606.790527 -81.500000 2613.554443
82.000000 2615.182373 -82.000000 2610.135254
82.500000 2619.492432 -82.500000 2615.835693
83.000000 2608.184326 -83.000000 2612.167480
83.500000 2616.486572 -83.500000 2619.163818
84.000000 2616.486572 -84.000000 2604.514648
84.500000 2610.540771 -84.500000 2614.531982
85.000000 2613.470703 -85.000000 2614.531982
85.500000 2620.144043 -85.500000 2618.187256
86.000000 2612.742920 -86.000000 2611.517578
86.500000 2621.451416 -86.500000 2612.580322
87.000000 2616.078369 -87.000000 2607.535400
87.500000 2618.187256 -87.500000 2611.604248
88.000000 2614.531982 -88.000000 2614.207031
88.500000 2613.145508 -88.500000 2614.856934
89.000000 2616.160889 -89.000000 2611.842529
89.500000 2616.812012 -89.500000 2615.905273
90.000000 2615.182373 -90.000000 2609.810303
90.500000 2614.207031 -90.500000 2618.187256
91.000000 2618.512695 -91.000000 2607.535400
91.500000 2619.492432 -91.500000 2615.905273
92.000000 2613.470703 -92.000000 2611.763916
92.500000 2619.818359 -92.500000 2619.163818
93.000000 2623.155762 -93.000000 2612.817383
93.500000 2620.796143 -93.500000 2616.557861
94.000000 2615.100830 -94.000000 2609.810303
94.500000 2622.104248 -94.500000 2617.533691
95.000000 2618.772949 -95.000000 2612.817383
95.500000 2617.466309 -95.500000 2616.557861
96.000000 2620.144043 -96.000000 2610.216309
96.500000 2619.098877 -96.500000 2615.255615
97.000000 2615.426758 -97.000000 2607.859863
97.500000 2621.125244 -97.500000 2616.883057
98.000000 2620.144043 -98.000000 2614.775391
98.500000 2620.733643 -98.500000 2618.187256
99.000000 2627.084473 -99.000000 2612.817383
99.500000 2617.791992 -99.500000 2617.533691
100.000000 2618.187256 -100.000000 2621.125244
100.500000 2619.098877 -100.500000 2617.858887
101.000000 2621.522949 -101.000000 2620.796143
101.500000 2615.835693 -101.500000 2619.818359
102.000000 2616.883057 -102.000000 2620.796143
102.500000 2620.796143 -102.500000 2620.470215
103.000000 2622.430664 -103.000000 2620.470215
103.500000 2623.484619 -103.500000 2617.533691
104.000000 2617.140625 -104.000000 2620.470215
104.500000 2618.838135 -104.500000 2619.818359
105.000000 2616.486572 -105.000000 2617.466309
105.500000 2623.155762 -105.500000 2617.533691
106.000000 2620.796143 -106.000000 2621.451416
106.500000 2621.522949 -106.500000 2620.144043
107.000000 2621.125244 -107.000000 2619.163818
107.500000 2622.104248 -107.500000 2619.425293
108.000000 2622.430664 -108.000000 2621.451416
108.500000 2616.812012 -108.500000 2619.751465
109.000000 2623.155762 -109.000000 2620.144043
109.500000 2621.125244 -109.500000 2614.775391
110.000000 2621.522949 -110.000000 2619.163818
110.500000 2619.818359 -110.500000 2622.760010
111.000000 2618.512695 -111.000000 2624.137451
111.500000 2623.155762 -111.500000 2621.451416
112.000000 2623.811279 -112.000000 2624.137451
112.500000 2623.740234 -112.500000 2624.066895
113.000000 2624.790527 -113.000000 2619.818359
113.500000 2622.760010 -113.500000 2623.086670
114.000000 2626.157715 -114.000000 2624.137451
114.500000 2625.773438 -114.500000 2622.430664
115.000000 2624.137451 -115.000000 2623.155762
115.500000 2622.430664 -115.500000 2617.466309
116.000000 2621.451416 -116.000000 2623.811279
116.500000 2623.086670 -116.500000 2623.155762
117.000000 2618.772949 -117.000000 2623.811279
117.500000 2624.849854 -117.500000 2621.125244
118.000000 2622.104248 -118.000000 2620.470215
118.500000 2626.157715 -118.500000 2623.155762
119.000000 2623.484619 -119.000000 2624.790527
119.500000 2623.086670 -119.500000 2628.120605
120.000000 2626.100586 -120.000000 2620.796143
120.500000 2622.760010 -120.500000 2621.522949
121.000000 2630.475342 -121.000000 2629.431885
121.500000 2627.739014 -121.500000 2628.774658
122.000000 2630.744385 -122.000000 2622.430664
122.500000 2625.705566 -122.500000 2629.491943
123.000000 2623.811279 -123.000000 2620.796143
123.500000 2624.790527 -123.500000 2625.175781
124.000000 2629.104736 -124.000000 2622.104248
124.500000 2625.446777 -124.500000 2627.466797
125.000000 2631.786865 -125.000000 2620.796143
125.500000 2628.120605 -125.500000 2624.194824
126.000000 2635.111328 -126.000000 2620.470215
126.500000 2627.793701 -126.500000 2626.484131
127.000000 2625.828613 -127.000000 2623.811279
127.500000 2624.790527 -127.500000 2626.484131
128.000000 2631.129639 -128.000000 2621.777588
128.500000 2623.740234 -128.500000 2622.829590
129.000000 2631.129639 -129.000000 2622.104248
129.500000 2630.744385 -129.500000 2628.447754
130.000000 2621.451416 -130.000000 2625.446777
130.500000 2632.489502 -130.500000 2627.137451
131.000000 2628.120605 -131.000000 2623.155762
131.500000 2630.148438 -131.500000 2622.503418
132.000000 2623.811279 -132.000000 2625.175781
132.500000 2632.816650 -132.500000 2622.760010
133.000000 2634.411133 -133.000000 2630.802246
133.500000 2631.727539 -133.500000 2621.125244
134.000000 2630.475342 -134.000000 2628.774658
134.500000 2625.120117 -134.500000 2622.760010
135.000000 2630.744385 -135.000000 2631.459473
135.500000 2639.093018 -135.500000 2626.100586
136.000000 2626.427490 -136.000000 2631.459473
136.500000 2633.427490 -136.500000 2630.744385
137.000000 2627.137451 -137.000000 2633.099854
137.500000 2635.769531 -137.500000 2626.100586
138.000000 2624.464111 -138.000000 2633.470947
138.500000 2632.489502 -138.500000 2625.120117
139.000000 2631.459473 -139.000000 2633.427490
139.500000 2635.441650 -139.500000 2631.072021
140.000000 2634.128662 -140.000000 2637.084473
140.500000 2634.128662 -140.500000 2632.714355
141.000000 2632.769287 -141.000000 2636.097412
141.500000 2634.742188 -141.500000 2626.757324
142.000000 2632.114258 -142.000000 2640.737793
142.500000 2630.414062 -142.500000 2636.055176
143.000000 2636.753418 -143.000000 2642.384521
143.500000 2631.459473 -143.500000 2628.724121
144.000000 2636.425537 -144.000000 2639.752197
144.500000 2635.769531 -144.500000 2628.774658
145.000000 2634.742188 -145.000000 2636.753418
145.500000 2641.439697 -145.500000 2632.386230
146.000000 2628.120605 -146.000000 2641.397705
146.500000 2636.467041 -146.500000 2639.057861
147.000000 2643.745117 -147.000000 2641.069092
147.500000 2638.729248 -147.500000 2636.714844
148.000000 2639.752197 -148.000000 2639.423828
148.500000 2633.698975 -148.500000 2626.100586
149.000000 2637.084473 -149.000000 2644.073975
149.500000 2632.714355 -149.500000 2636.386475
150.000000 2646.052002 -150.000000 2637.450195
150.500000 2635.070068 -150.500000 2635.769531
151.000000 2637.740967 -151.000000 2637.084473
151.500000 2633.470947 -151.500000 2633.427490
152.000000 2641.069092 -152.000000 2639.093018
152.500000 2638.436768 -152.500000 2631.459473
153.000000 2639.423828 -153.000000 2639.423828
153.500000 2640.737793 -153.500000 2632.769287
154.000000 2639.715332 -154.000000 2635.769531
154.500000 2643.416260 -154.500000 2636.467041
155.000000 2644.073975 -155.000000 2638.069336
155.500000 2638.397949 -155.500000 2639.093018
156.000000 2641.069092 -156.000000 2637.084473
156.500000 2642.384521 -156.500000 2642.427490
157.000000 2643.416260 -157.000000 2637.084473
157.500000 2641.397705 -157.500000 2633.470947
158.000000 2640.409180 -158.000000 2634.083252
158.500000 2645.063965 -158.500000 2641.439697
159.000000 2643.045410 -159.000000 2637.412598
159.500000 2643.045410 -159.500000 2639.093018
160.000000 2642.716309 -160.000000 2633.099854
160.500000 2639.386719 -160.500000 2639.752197
161.000000 2640.080566 -161.000000 2638.397949
161.500000 2647.727783 -161.500000 2639.093018
162.000000 2640.080566 -162.000000 2638.069336
162.500000 2642.427490 -162.500000 2641.767822
163.000000 2640.737793 -163.000000 2638.729248
163.500000 2645.063965 -163.500000 2647.066406
164.000000 2647.066406 -164.000000 2634.411133
164.500000 2636.753418 -164.500000 2642.427490
165.000000 2648.057129 -165.000000 2636.753418
165.500000 2645.393066 -165.500000 2638.813232
166.000000 2639.386719 -166.000000 2642.716309
166.500000 2644.761475 -166.500000 2641.439697
167.000000 2642.716309 -167.000000 2639.057861
167.500000 2645.747559 -167.500000 2643.084717
168.000000 2646.713623 -168.000000 2643.084717
168.500000 2646.737305 -168.500000 2637.412598
169.000000 2644.033203 -169.000000 2641.069092
169.500000 2647.066406 -169.500000 2638.397949
170.000000 2639.752197 -170.000000 2639.752197
170.500000 2644.073975 -170.500000 2642.099121
171.000000 2646.079346 -171.000000 2645.393066
171.500000 2647.727783 -171.500000 2642.716309
172.000000 2645.722412 -172.000000 2642.427490
172.500000 2647.702881 -172.500000 2644.073975
173.000000 2644.073975 -173.000000 2640.737793
173.500000 2643.416260 -173.500000 2646.381348
174.000000 2639.752197 -174.000000 2650.038086
174.500000 2647.398438 -174.500000 2642.716309
175.000000 2635.441650 -175.000000 2645.747559
175.500000 2645.418701 -175.500000 2641.397705
176.000000 2639.093018 -176.000000 2650.700928
176.500000 2645.418701 -176.500000 2645.684326
177.000000 2646.713623 -177.000000 2647.727783
177.500000 2645.354492 -177.500000 2644.695068
178.000000 2649.048584 -178.000000 2645.063965
178.500000 2644.365723 -178.500000 2647.007080
179.000000 2649.708008 -179.000000 2651.361328
179.500000 2644.033203 -179.500000 2644.695068
180.000000 2649.708008 -180.000000 2647.398438
180.500000 2648.032715 -180.500000 2643.045410
181.000000 2645.393066 -181.000000 2648.057129
181.500000 2646.408203 -181.500000 2648.365479
182.000000 2643.416260 -182.000000 2651.391113
182.500000 2647.398438 -182.500000 2648.365479
183.000000 2647.727783 -183.000000 2646.408203
183.500000 2648.057129 -183.500000 2644.365723
184.000000 2653.374023 -184.000000 2653.043701
184.500000 2646.713623 -184.500000 2650.700928
185.000000 2653.704102 -185.000000 2648.716309
185.500000 2649.686279 -185.500000 2646.052002
186.000000 2646.408203 -186.000000 2652.710693
186.500000 2645.393066 -186.500000 2646.381348
187.000000 2649.048584 -187.000000 2651.720947
187.500000 2650.038086 -187.500000 2647.043213
188.000000 2649.048584 -188.000000 2644.073975
188.500000 2656.033936 -188.500000 2647.398438
189.000000 2647.727783 -189.000000 2648.057129
189.500000 2650.069824 -189.500000 2653.717285
190.000000 2649.048584 -190.000000 2647.066406
190.500000 2651.391113 -190.500000 2651.720947
191.000000 2652.380859 -191.000000 2646.408203
191.500000 2652.354980 -191.500000 2650.399414
192.000000 2655.703613 -192.000000 2650.038086
192.500000 2650.700928 -192.500000 2651.720947
193.000000 2652.021729 -193.000000 2648.386719
193.500000 2649.408447 -193.500000 2649.079102
194.000000 2645.393066 -194.000000 2647.727783
194.500000 2659.696777 -194.500000 2648.386719
195.000000 2648.057129 -195.000000 2647.398438
195.500000 2654.050049 -195.500000 2645.747559
196.000000 2650.367920 -196.000000 2648.716309
196.500000 2651.058594 -196.500000 2647.727783
197.000000 2652.710693 -197.000000 2650.728760
197.500000 2651.058594 -197.500000 2647.398438
198.000000 2657.028320 -198.000000 2646.052002
198.500000 2655.690674 -198.500000 2654.709961
199.000000 2651.361328 -199.000000 2651.031006
199.500000 2652.380859 -199.500000 2655.703613
200.000000 2653.043701 -200.000000 2650.367920
200.500000 2656.694824 -200.500000 2652.728271
201.000000 2652.380859 -201.000000 2650.038086
201.500000 2655.703613 -201.500000 2647.727783
202.000000 2653.704102 -202.000000 2650.038086
202.500000 2659.365723 -202.500000 2653.387695
203.000000 2654.364990 -203.000000 2651.031006
203.500000 2658.040771 -203.500000 2649.048584
204.000000 2653.374023 -204.000000 2652.021729
204.500000 2658.701660 -204.500000 2653.043701
205.000000 2652.710693 -205.000000 2653.374023
205.500000 2654.380127 -205.500000 2655.373047
206.000000 2656.033936 -206.000000 2650.700928
206.500000 2649.708008 -206.500000 2648.386719
207.000000 2656.694824 -207.000000 2648.716309
207.500000 2653.704102 -207.500000 2645.418701
208.000000 2661.023438 -208.000000 2652.021729
208.500000 2652.021729 -208.500000 2653.704102
209.000000 2659.365723 -209.000000 2660.010498
209.500000 2659.347900 -209.500000 2659.347900
210.000000 2657.348633 -210.000000 2654.034668
210.500000 2660.689453 -210.500000 2655.040283
211.000000 2654.698486 -211.000000 2649.048584
211.500000 2663.014160 -211.500000 2649.737793
212.000000 2665.339844 -212.000000 2660.358643
212.500000 2659.347900 -212.500000 2651.691406
213.000000 2662.348877 -213.000000 2662.017334
213.500000 2657.348633 -213.500000 2651.361328
214.000000 2663.679443 -214.000000 2656.694824
214.500000 2659.679199 -214.500000 2652.021729
215.000000 2659.696777 -215.000000 2658.685547
215.500000 2654.698486 -215.500000 2652.354980
216.000000 2660.027588 -216.000000 2660.027588
216.500000 2663.346680 -216.500000 2655.359863
217.000000 2664.673584 -217.000000 2657.028320
217.500000 2661.356445 -217.500000 2655.029053
218.000000 2661.687256 -218.000000 2658.020752
218.500000 2670.000000 -218.500000 2658.351807
219.000000 2663.679443 -219.000000 2658.371094
219.500000 2663.014160 -219.500000 2655.703613
220.000000 2674.318848 -220.000000 2656.021484
220.500000 2667.666992 -220.500000 2654.698486
221.000000 2669.003174 -221.000000 2659.016602
221.500000 2662.006104 -221.500000 2654.011475
222.000000 2660.689453 -222.000000 2663.347900
222.500000 2667.340332 -222.500000 2660.010498
223.000000 2652.710693 -223.000000 2663.679443
223.500000 2666.674316 -223.500000 2654.364990
224.000000 2662.348877 -224.000000 2664.673584
224.500000 2664.352295 -224.500000 2656.021484
225.000000 2662.020996 -225.000000 2665.339844
225.500000 2665.008301 -225.500000 2656.355225
226.000000 2666.335449 -226.000000 2661.023438
226.500000 2662.017334 -226.500000 2659.016602
227.000000 2665.008301 -227.000000 2662.351807
227.500000 2665.339844 -227.500000 2657.359131
228.000000 2661.023438 -228.000000 2662.683105
228.500000 2667.672119 -228.500000 2654.342529
229.000000 2665.339844 -229.000000 2668.667969
229.500000 2672.319824 -229.500000 2665.339844
230.000000 2662.348877 -230.000000 2663.679443
230.500000 2666.011230 -230.500000 2660.027588
231.000000 2668.667969 -231.000000 2664.342285
231.500000 2664.344971 -231.500000 2661.354736
232.000000 2672.987793 -232.000000 2653.704102
232.500000 2668.999756 -232.500000 2661.687256
233.000000 2665.671631 -233.000000 2657.359131
233.500000 2662.006104 -233.500000 2663.679443
234.000000 2669.667480 -234.000000 2655.703613
234.500000 2659.679199 -234.500000 2662.020996
235.000000 2669.003174 -235.000000 2661.354736
235.500000 2661.671631 -235.500000 2661.687256
236.000000 2665.339844 -236.000000 2662.017334
236.500000 2659.679199 -236.500000 2663.014160
237.000000 2666.003418 -237.000000 2661.023438
237.500000 2667.005859 -237.500000 2665.345947
238.000000 2662.348877 -238.000000 2667.002441
238.500000 2670.987549 -238.500000 2659.679199
239.000000 2672.652100 -239.000000 2669.003174
239.500000 2664.010010 -239.500000 2662.348877
240.000000 2673.986084 -240.000000 2660.027588
240.500000 2670.000000 -240.500000 2655.029053
241.000000 2675.315186 -241.000000 2668.667969
241.500000 2666.003418 -241.500000 2662.348877
242.000000 2673.986084 -242.000000 2660.358643
242.500000 2672.667480 -242.500000 2662.348877
243.000000 2676.313965 -243.000000 2664.673584
243.500000 2674.318848 -243.500000 2658.020752
244.000000 2669.335205 -244.000000 2665.671631
244.500000 2668.004150 -244.500000 2659.679199
245.000000 2676.313965 -245.000000 2671.322510
245.500000 2672.319824 -245.500000 2663.014648
246.000000 2676.313965 -246.000000 2669.335205
246.500000 2678.315918 -246.500000 2664.010010
247.000000 2669.991455 -247.000000 2667.672119
247.500000 2670.323486 -247.500000 2664.677002
248.000000 2672.319824 -248.000000 2670.000000
248.500000 2676.982910 -248.500000 2666.003418
249.000000 2677.315918 -249.000000 2664.010742
249.500000 2671.335938 -249.500000 2667.005859
250.000000 2677.982666 -250.000000 2671.000244
250.500000 2668.666992 -250.500000 2670.667725
251.000000 2669.003174 -251.000000 2676.982910
251.500000 2673.320312 -251.500000 2672.987793
252.000000 2674.979736 -252.000000 2666.003418
252.500000 2672.334473 -252.500000 2668.667969
253.000000 2670.332275 -253.000000 2664.344971
253.500000 2680.630859 -253.500000 2669.667480
254.000000 2675.321045 -254.000000 2667.666992
254.500000 2680.297607 -254.500000 2672.319824
255.000000 2671.000244 -255.000000 2667.002441
255.500000 2673.982178 -255.500000 2671.654785
256.000000 2671.000244 -256.000000 2666.003418
256.500000 2671.000244 -256.500000 2674.979736
257.000000 2678.961426 -257.000000 2664.010742
257.500000 2674.314453 -257.500000 2673.982178
258.000000 2670.332275 -258.000000 2672.319824
258.500000 2678.986084 -258.500000 2667.666992
259.000000 2678.986084 -259.000000 2671.665771
259.500000 2676.982910 -259.500000 2670.323486
260.000000 2677.982666 -260.000000 2665.671631
260.500000 2675.654297 -260.500000 2669.991455
261.000000 2683.957275 -261.000000 2663.346680
261.500000 2669.003174 -261.500000 2671.322510
262.000000 2675.647949 -262.000000 2670.000000
262.500000 2675.647949 -262.500000 2673.314697
263.000000 2672.652100 -263.000000 2668.004150
263.500000 2677.293945 -263.500000 2672.318115
264.000000 2677.315918 -264.000000 2669.335205
264.500000 2674.979736 -264.500000 2674.314453
265.000000 2670.332275 -265.000000 2672.652100
265.500000 2680.297607 -265.500000 2664.344971
266.000000 2678.986084 -266.000000 2677.982666
266.500000 2677.962402 -266.500000 2672.667480
267.000000 2676.646729 -267.000000 2676.646729
267.500000 2677.982666 -267.500000 2672.334473
268.000000 2680.967529 -268.000000 2673.320312
268.500000 2681.634766 -268.500000 2669.335205
269.000000 2677.315918 -269.000000 2681.634766
269.500000 2679.653564 -269.500000 2676.657471
270.000000 2676.982910 -270.000000 2676.646729
270.500000 2678.652344 -270.500000 2675.321045
271.000000 2679.653564 -271.000000 2676.982910
271.500000 2679.987305 -271.500000 2675.987793
272.000000 2678.986084 -272.000000 2680.630859
272.500000 2680.324219 -272.500000 2671.998535
273.000000 2675.315186 -273.000000 2681.634766
273.500000 2677.649170 -273.500000 2671.665771
274.000000 2680.324219 -274.000000 2681.301025
274.500000 2683.957275 -274.500000 2679.653564
275.000000 2677.982666 -275.000000 2676.982910
275.500000 2683.623535 -275.500000 2673.666992
276.000000 2686.636963 -276.000000 2677.982666
276.500000 2679.987305 -276.500000 2675.987793
277.000000 2685.296387 -277.000000 2675.980713
277.500000 2680.324219 -277.500000 2673.986084
278.000000 2684.625244 -278.000000 2676.313965
278.500000 2680.324219 -278.500000 2677.315918
279.000000 2681.968750 -279.000000 2675.647949
279.500000 2683.339111 -279.500000 2675.315186
280.000000 2676.646729 -280.000000 2678.961426
280.500000 2679.963867 -280.500000 2677.315918
281.000000 2684.291260 -281.000000 2674.987793
281.500000 2681.634766 -281.500000 2676.313965
282.000000 2679.297363 -282.000000 2672.652100
282.500000 2681.301025 -282.500000 2676.295898
283.000000 2686.636963 -283.000000 2672.652100
283.500000 2685.317627 -283.500000 2678.295166
284.000000 2689.951172 -284.000000 2676.646729
284.500000 2687.640869 -284.500000 2678.961426
285.000000 2687.306152 -285.000000 2678.315918
285.500000 2683.339111 -285.500000 2679.630615
286.000000 2694.621582 -286.000000 2674.318848
286.500000 2689.654297 -286.500000 2679.963867
287.000000 2683.623535 -287.000000 2674.318848
287.500000 2686.266846 -287.500000 2675.980713
288.000000 2681.968750 -288.000000 2676.982910
288.500000 2683.289551 -288.500000 2680.283691
289.000000 2678.295166 -289.000000 2677.649170
289.500000 2676.628418 -289.500000 2682.953369
290.000000 2693.277100 -290.000000 2678.652344
290.500000 2688.313477 -290.500000 2683.957275
291.000000 2687.940430 -291.000000 2679.987305
291.500000 2684.648193 -291.500000 2684.625244
292.000000 2678.652344 -292.000000 2679.653564
292.500000 2687.606201 -292.500000 2677.626709
293.000000 2679.653564 -293.000000 2678.652344
293.500000 2687.271729 -293.500000 2677.962402
294.000000 2682.973633 -294.000000 2679.653564
294.500000 2685.596191 -294.500000 2684.625244
295.000000 2695.292969 -295.000000 2675.321045
295.500000 2687.940430 -295.500000 2681.283203
296.000000 2687.606201 -296.000000 2683.957275
296.500000 2683.623535 -296.500000 2680.967529
297.000000 2683.957275 -297.000000 2681.301025
297.500000 2686.299561 -297.500000 2678.652344
298.000000 2690.958984 -298.000000 2677.315918
298.500000 2690.624023 -298.500000 2678.652344
299.000000 2686.636963 -299.000000 2678.986084
299.500000 2685.296387 -299.500000 2680.324219
300.000000 2690.958984 -300.000000 2676.646729
300.500000 2690.286133 -300.500000 2680.630859
301.000000 2683.957275 -301.000000 2681.301025
301.500000 2686.266846 -301.500000 2677.982666
302.000000 2690.286133 -302.000000 2685.296387
302.500000 2691.264404 -302.500000 2679.963867
303.000000 2683.976318 -303.000000 2678.986084
303.500000 2691.264404 -303.500000 2686.636963
304.000000 2698.608887 -304.000000 2684.962402
304.500000 2692.638672 -304.500000 2684.291260
305.000000 2693.612305 -305.000000 2680.967529
305.500000 2684.982910 -305.500000 2688.609375
306.000000 2697.934082 -306.000000 2677.982666
306.500000 2692.303223 -306.500000 2679.963867
307.000000 2698.608887 -307.000000 2681.301025
307.500000 2685.317627 -307.500000 2686.600830
308.000000 2692.604004 -308.000000 2689.616211
308.500000 2695.246582 -308.500000 2684.313721
309.000000 2701.247559 -309.000000 2694.283203
309.500000 2696.639160 -309.500000 2685.652344
310.000000 2701.920166 -310.000000 2687.640869
310.500000 2690.958984 -310.500000 2682.666992
311.000000 2702.595947 -311.000000 2686.299561
311.500000 2697.647949 -311.500000 2680.324219
312.000000 2696.926758 -312.000000 2690.624023
312.500000 2686.971436 -312.500000 2681.660889
313.000000 2697.934082 -313.000000 2689.616211
313.500000 2693.984375 -313.500000 2684.313721
314.000000 2695.582031 -314.000000 2686.971436
314.500000 2690.286133 -314.500000 2683.001465
315.000000 2693.612305 -315.000000 2690.958984
315.500000 2687.975830 -315.500000 2678.986084
316.000000 2691.599365 -316.000000 2689.318848
316.500000 2687.640869 -316.500000 2689.654297
317.000000 2695.917236 -317.000000 2688.947021
317.500000 2699.900391 -317.500000 2686.995117
318.000000 2692.942139 -318.000000 2687.940430
318.500000 2696.252686 -318.500000 2689.281494
319.000000 2696.926758 -319.000000 2692.942139
319.500000 2701.247559 -319.500000 2683.976318
320.000000 2692.942139 -320.000000 2693.947754
320.500000 2700.911377 -320.500000 2688.648438
321.000000 2700.572266 -321.000000 2697.262451
321.500000 2693.947754 -321.500000 2685.652344
322.000000 2704.906494 -322.000000 2693.947754
322.500000 2697.311523 -322.500000 2684.313721
323.000000 2693.310059 -323.000000 2695.246582
323.500000 2700.236328 -323.500000 2691.964844
324.000000 2686.971436 -324.000000 2697.262451
324.500000 2699.564697 -324.500000 2695.292969
325.000000 2698.269775 -325.000000 2692.604004
325.500000 2702.882568 -325.500000 2693.612305
326.000000 2693.277100 -326.000000 2694.283203
326.500000 2704.566895 -326.500000 2693.612305
327.000000 2700.236328 -327.000000 2690.958984
327.500000 2701.247559 -327.500000 2692.269043
328.000000 2701.920166 -328.000000 2696.252686
328.500000 2696.926758 -328.500000 2694.283203
329.000000 2696.926758 -329.000000 2697.934082
329.500000 2700.236328 -329.500000 2699.953613
330.000000 2697.262451 -330.000000 2695.582031
330.500000 2700.236328 -330.500000 2694.621582
331.000000 2695.292969 -331.000000 2696.588135
331.500000 2700.572266 -331.500000 2696.252686
332.000000 2691.599365 -332.000000 2698.269775
332.500000 2697.262451 -332.500000 2692.942139
333.000000 2695.628662 -333.000000 2692.942139
333.500000 2698.890381 -333.500000 2689.951172
334.000000 2705.243164 -334.000000 2694.957275
334.500000 2700.966064 -334.500000 2699.228760
335.000000 2700.911377 -335.000000 2690.958984
335.500000 2700.292969 -335.500000 2696.252686
336.000000 2705.243164 -336.000000 2692.974365
336.500000 2701.302734 -336.500000 2697.934082
337.000000 2708.620117 -337.000000 2686.636963
337.500000 2709.973877 -337.500000 2694.908691
338.000000 2695.964355 -338.000000 2694.283203
338.500000 2699.564697 -338.500000 2698.219238
339.000000 2700.911377 -339.000000 2691.934082
339.500000 2704.282471 -339.500000 2699.564697
340.000000 2704.566895 -340.000000 2692.604004
340.500000 2702.932373 -340.500000 2699.900391
341.000000 2702.932373 -341.000000 2691.964844
341.500000 2695.628662 -341.500000 2696.588135
342.000000 2705.579834 -342.000000 2691.964844
342.500000 2703.942627 -342.500000 2699.900391
343.000000 2707.604980 -343.000000 2690.624023
343.500000 2705.293701 -343.500000 2699.900391
344.000000 2706.253662 -344.000000 2697.934082
344.500000 2704.282471 -344.500000 2703.557861
345.000000 2706.593506 -345.000000 2695.628662
345.500000 2697.987061 -345.500000 2696.205078
346.000000 2705.579834 -346.000000 2700.911377
346.500000 2704.230469 -346.500000 2698.269775
347.000000 2704.906494 -347.000000 2698.269775
347.500000 2706.930420 -347.500000 2690.958984
348.000000 2707.942383 -348.000000 2698.269775
348.500000 2706.253662 -348.500000 2691.294434
349.000000 2703.557861 -349.000000 2698.890381
349.500000 2708.213867 -349.500000 2694.621582
350.000000 2705.243164 -350.000000 2699.617188
