# Supplementary material for: Spontaneous time-reversal symmetry breaking in twisted double bilayer graphene
Source: Nat Commun. 2022 Oct 29;13:6468. doi: 10.1038/s41467-022-34192-x (PMC9617879; doi:10.1038/s41467-022-34192-x)
Supplement: Supplementary file 2 — Source Data [file 41467_2022_34192_MOESM2_ESM.zip › Source_Data/Figure3/fig3c/nu_3_3.txt]

-350.000000 2845.067627 350.000000 2852.356445
-349.500000 2839.650391 349.500000 2856.283447
-349.000000 2845.871826 349.000000 2853.071533
-348.500000 2836.363525 348.500000 2850.142090
-348.000000 2842.223633 348.000000 2857.435059
-347.500000 2840.713623 347.500000 2849.074951
-347.000000 2842.577881 347.000000 2857.435059
-346.500000 2841.071045 346.500000 2854.856201
-346.000000 2845.871826 346.000000 2853.427734
-345.500000 2841.071045 345.500000 2851.644531
-345.000000 2840.449463 345.000000 2849.430664
-344.500000 2842.135498 344.500000 2850.142090
-344.000000 2845.871826 344.000000 2851.288818
-343.500000 2836.363525 343.500000 2851.926025
-343.000000 2842.932617 343.000000 2849.505615
-342.500000 2839.204102 342.500000 2853.071533
-342.000000 2847.649902 342.000000 2850.930176
-341.500000 2836.363525 341.500000 2846.489014
-341.000000 2842.577881 341.000000 2851.644531
-340.500000 2836.717529 340.500000 2852.356445
-340.000000 2842.577881 340.000000 2848.716309
-339.500000 2841.071045 339.500000 2852.712402
-339.000000 2841.511963 339.000000 2849.786377
-338.500000 2832.357666 338.500000 2844.354736
-338.000000 2844.095703 338.000000 2849.505615
-337.500000 2840.626465 337.500000 2842.577881
-337.000000 2841.869141 337.000000 2849.150391
-336.500000 2832.711182 336.500000 2845.778320
-336.000000 2844.449951 336.000000 2849.505615
-335.500000 2838.137451 335.500000 2849.430664
-335.000000 2846.936523 335.000000 2850.219238
-334.500000 2837.782959 334.500000 2846.489014
-334.000000 2847.294922 334.000000 2853.427734
-333.500000 2838.491943 333.500000 2852.712402
-333.000000 2841.511963 333.000000 2842.135498
-332.500000 2842.135498 332.500000 2844.354736
-332.000000 2837.428711 332.000000 2846.847412
-331.500000 2838.137451 331.500000 2847.294922
-331.000000 2835.302002 331.000000 2846.133545
-330.500000 2834.591797 330.500000 2848.360840
-330.000000 2836.717529 330.000000 2846.847412
-329.500000 2835.302002 329.500000 2846.133545
-329.000000 2835.655762 329.000000 2850.219238
-328.500000 2833.775146 328.500000 2843.203613
-328.000000 2834.128906 328.000000 2850.574707
-327.500000 2837.074463 327.500000 2841.780518
-327.000000 2840.359131 327.000000 2848.795166
-326.500000 2830.235596 326.500000 2853.071533
-326.000000 2837.876953 326.000000 2844.269531
-325.500000 2834.482910 325.500000 2849.430664
-325.000000 2836.363525 325.000000 2848.270752
-324.500000 2831.650879 324.500000 2855.212891
-324.000000 2834.945312 324.000000 2849.341797
-323.500000 2838.491943 323.500000 2854.140137
-323.000000 2839.296143 323.000000 2846.765869
-322.500000 2832.357666 322.500000 2851.213379
-322.000000 2839.650391 322.000000 2843.116943
-321.500000 2829.882568 321.500000 2846.847412
-321.000000 2830.941406 321.000000 2853.354980
-320.500000 2836.717529 320.500000 2844.709717
-320.000000 2835.194092 320.000000 2840.713623
-319.500000 2838.584961 319.500000 2850.142090
-319.000000 2830.840820 319.000000 2843.644775
-318.500000 2836.009521 318.500000 2853.071533
-318.000000 2831.902100 318.000000 2842.577881
-317.500000 2833.067627 317.500000 2849.074951
-317.000000 2829.777588 317.000000 2845.778320
-316.500000 2833.421387 316.500000 2853.427734
-316.000000 2826.475342 316.000000 2844.269531
-315.500000 2836.717529 315.500000 2844.354736
-315.000000 2834.482910 315.000000 2843.914307
-314.500000 2831.297607 314.500000 2837.428711
-314.000000 2825.063965 314.000000 2843.644775
-313.500000 2835.302002 313.500000 2842.577881
-313.000000 2830.130859 313.000000 2842.932617
-312.500000 2837.166504 312.500000 2833.421387
-312.000000 2833.067627 312.000000 2842.932617
-311.500000 2831.297607 311.500000 2842.932617
-311.000000 2831.194580 311.000000 2842.848389
-310.500000 2838.849365 310.500000 2846.936523
-310.000000 2834.387207 310.000000 2840.004639
-309.500000 2833.528809 309.500000 2834.128906
-309.000000 2832.255859 309.000000 2842.932617
-308.500000 2832.711182 308.500000 2831.650879
-308.000000 2827.184570 308.000000 2837.876953
-307.500000 2837.074463 307.500000 2837.428711
-307.000000 2827.184570 307.000000 2846.226807
-306.500000 2837.074463 306.500000 2842.135498
-306.000000 2832.967041 306.000000 2839.650391
-305.500000 2832.711182 305.500000 2839.296143
-305.000000 2829.777588 305.000000 2837.166504
-304.500000 2830.235596 304.500000 2836.009521
-304.000000 2827.891113 304.000000 2838.491943
-303.500000 2826.947754 303.500000 2836.009521
-303.000000 2834.128906 303.000000 2834.128906
-302.500000 2829.174072 302.500000 2834.591797
-302.000000 2824.478760 302.000000 2833.067627
-301.500000 2828.715088 301.500000 2839.650391
-301.000000 2823.651123 301.000000 2837.428711
-300.500000 2833.775146 300.500000 2826.947754
-300.000000 2825.063965 300.000000 2832.116211
-299.500000 2827.303467 299.500000 2835.194092
-299.000000 2825.063965 299.000000 2836.105957
-298.500000 2836.363525 298.500000 2841.071045
-298.000000 2830.130859 298.000000 2830.130859
-297.500000 2823.298828 297.500000 2836.717529
-297.000000 2824.478760 297.000000 2832.255859
-296.500000 2823.184814 296.500000 2833.067627
-296.000000 2831.650879 296.000000 2833.675537
-295.500000 2820.360352 295.500000 2837.074463
-295.000000 2830.588379 295.000000 2834.482910
-294.500000 2824.708496 294.500000 2832.357666
-294.000000 2829.882568 294.000000 2832.357666
-293.500000 2826.122314 293.500000 2830.130859
-293.000000 2827.656250 293.000000 2834.591797
-292.500000 2822.591797 292.500000 2840.359131
-292.000000 2830.235596 292.000000 2838.137451
-291.500000 2825.769531 291.500000 2828.244385
-291.000000 2831.297607 291.000000 2840.713623
-290.500000 2825.416748 290.500000 2837.520264
-290.000000 2823.298828 290.000000 2829.071045
-289.500000 2825.416748 289.500000 2838.584961
-289.000000 2824.708496 289.000000 2835.655762
-288.500000 2820.360352 288.500000 2834.945312
-288.000000 2822.239746 288.000000 2833.775146
-287.500000 2818.115479 287.500000 2832.357666
-287.000000 2821.887939 287.000000 2830.941406
-286.500000 2824.708496 286.500000 2826.595215
-286.000000 2824.126953 286.000000 2834.238281
-285.500000 2817.060303 285.500000 2833.067627
-285.000000 2821.181396 285.000000 2840.359131
-284.500000 2820.360352 284.500000 2831.902100
-284.000000 2825.182861 284.000000 2831.297607
-283.500000 2819.879395 283.500000 2828.244385
-283.000000 2825.890381 283.000000 2833.528809
-282.500000 2819.656494 282.500000 2824.708496
-282.000000 2817.895752 282.000000 2837.074463
-281.500000 2821.887939 281.500000 2833.421387
-281.000000 2819.656494 281.000000 2824.355957
-280.500000 2818.950195 280.500000 2832.357666
-280.000000 2822.943848 280.000000 2831.297607
-279.500000 2822.239746 279.500000 2823.651123
-279.000000 2823.651123 279.000000 2834.945312
-278.500000 2824.355957 278.500000 2829.424316
-278.000000 2822.239746 278.000000 2827.656250
-277.500000 2815.300293 277.500000 2834.945312
-277.000000 2820.008545 277.000000 2825.769531
-276.500000 2817.763672 276.500000 2831.548340
-276.000000 2820.712402 276.000000 2829.661865
-275.500000 2820.712402 275.500000 2825.416748
-275.000000 2818.950195 275.000000 2829.882568
-274.500000 2816.354248 274.500000 2824.708496
-274.000000 2821.533203 274.000000 2833.885010
-273.500000 2818.467529 273.500000 2825.416748
-273.000000 2816.354248 273.000000 2828.468750
-272.500000 2822.943848 272.500000 2825.416748
-272.000000 2819.174805 272.000000 2829.174072
-271.500000 2822.943848 271.500000 2824.708496
-271.000000 2819.174805 271.000000 2833.775146
-270.500000 2819.656494 270.500000 2826.242920
-270.000000 2814.117676 270.000000 2828.715088
-269.500000 2823.298828 269.500000 2819.656494
-269.000000 2816.705811 269.000000 2825.416748
-268.500000 2817.895752 268.500000 2825.416748
-268.000000 2818.115479 268.000000 2823.651123
-267.500000 2821.067383 267.500000 2821.419678
-267.000000 2815.175293 267.000000 2824.708496
-266.500000 2822.124268 266.500000 2827.184570
-266.000000 2818.822510 266.000000 2824.830811
-265.500000 2819.304932 265.500000 2825.416748
-265.000000 2817.412109 265.000000 2825.182861
-264.500000 2821.533203 264.500000 2825.063965
-264.000000 2819.879395 264.000000 2826.122314
-263.500000 2816.354248 263.500000 2822.239746
-263.000000 2818.115479 263.000000 2825.769531
-262.500000 2822.943848 262.500000 2822.943848
-262.000000 2821.771973 262.000000 2828.244385
-261.500000 2823.651123 261.500000 2828.009033
-261.000000 2818.115479 261.000000 2822.476807
-260.500000 2818.247314 260.500000 2824.355957
-260.000000 2811.165283 260.000000 2823.184814
-259.500000 2823.298828 259.500000 2822.591797
-259.000000 2813.415283 259.000000 2825.182861
-258.500000 2817.541504 258.500000 2820.360352
-258.000000 2814.469238 258.000000 2821.181396
-257.500000 2819.304932 257.500000 2825.535156
-257.000000 2818.467529 257.000000 2820.008545
-256.500000 2824.708496 256.500000 2828.009033
-256.000000 2814.117676 256.000000 2823.537598
-255.500000 2814.594971 255.500000 2823.298828
-255.000000 2812.358887 255.000000 2827.537598
-254.500000 2823.298828 254.500000 2822.591797
-254.000000 2815.878906 254.000000 2825.416748
-253.500000 2815.651367 253.500000 2825.769531
-253.000000 2811.516357 253.000000 2823.537598
-252.500000 2819.656494 252.500000 2815.300293
-252.000000 2807.165771 252.000000 2822.124268
-251.500000 2816.002930 251.500000 2824.355957
-251.000000 2811.656982 251.000000 2825.063965
-250.500000 2824.355957 250.500000 2825.063965
-250.000000 2810.460205 250.000000 2824.003662
-249.500000 2813.893066 249.500000 2823.651123
-249.000000 2813.415283 249.000000 2823.651123
-248.500000 2810.251709 248.500000 2826.242920
-248.000000 2811.306396 248.000000 2824.355957
-247.500000 2813.539551 247.500000 2822.943848
-247.000000 2814.244141 247.000000 2818.467529
-246.500000 2810.952637 246.500000 2822.124268
-246.000000 2813.415283 246.000000 2821.887939
-245.500000 2814.946045 245.500000 2813.766357
-245.000000 2814.117676 245.000000 2820.478027
-244.500000 2814.244141 244.500000 2820.712402
-244.000000 2814.117676 244.000000 2821.533203
-243.500000 2820.712402 243.500000 2818.822510
-243.000000 2812.358887 243.000000 2824.355957
-242.500000 2806.111084 242.500000 2814.946045
-242.000000 2805.196289 242.000000 2820.126709
-241.500000 2806.111084 241.500000 2817.895752
-241.000000 2810.952637 241.000000 2818.598633
-240.500000 2805.760742 240.500000 2822.239746
-240.000000 2809.548096 240.000000 2817.190186
-239.500000 2804.007324 239.500000 2815.300293
-239.000000 2808.847656 239.000000 2817.190186
-238.500000 2802.955078 238.500000 2813.063965
-238.000000 2806.396240 238.000000 2822.239746
-237.500000 2802.102295 237.500000 2816.705811
-237.000000 2809.197754 237.000000 2818.467529
-236.500000 2803.657227 236.500000 2810.952637
-236.000000 2812.136963 236.000000 2819.421143
-235.500000 2808.703369 235.500000 2819.656494
-235.000000 2813.893066 235.000000 2814.823730
-234.500000 2803.307617 234.500000 2815.651367
-234.000000 2808.147705 234.000000 2815.878906
-233.500000 2795.308838 233.500000 2815.300293
-233.000000 2798.760010 233.000000 2813.766357
-232.500000 2799.302979 232.500000 2810.952637
-232.000000 2805.898682 232.000000 2807.867188
-231.500000 2800.351074 231.500000 2809.758301
-231.000000 2808.847656 231.000000 2818.247314
-230.500000 2801.402832 230.500000 2809.056885
-230.000000 2807.794678 230.000000 2817.895752
-229.500000 2794.260254 229.500000 2801.906494
-229.000000 2802.747559 229.000000 2816.137207
-228.500000 2798.453857 228.500000 2820.360352
-228.000000 2806.598633 228.000000 2814.469238
-227.500000 2800.351074 227.500000 2820.712402
-227.000000 2802.398682 227.000000 2815.175293
-226.500000 2795.308838 226.500000 2816.002930
-226.000000 2805.545898 226.000000 2807.867188
-225.500000 2794.957275 225.500000 2820.360352
-225.000000 2794.260254 225.000000 2814.823730
-224.500000 2794.957275 224.500000 2806.248779
-224.000000 2801.053223 224.000000 2804.707275
-223.500000 2804.707275 223.500000 2806.248779
-223.000000 2802.102295 223.000000 2808.352783
-222.500000 2803.657227 222.500000 2805.410400
-222.000000 2800.001709 222.000000 2800.700684
-221.500000 2798.950928 221.500000 2807.445068
-221.000000 2800.351074 221.000000 2801.906494
-220.500000 2807.301758 220.500000 2816.354248
-220.000000 2797.405762 220.000000 2811.306396
-219.500000 2801.906494 219.500000 2811.656982
-219.000000 2797.056396 219.000000 2810.952637
-218.500000 2802.955078 218.500000 2802.605469
-218.000000 2798.453857 218.000000 2805.760742
-217.500000 2803.307617 217.500000 2816.354248
-217.000000 2798.806152 217.000000 2812.925049
-216.500000 2802.605469 216.500000 2806.948486
-216.000000 2797.405762 216.000000 2807.867188
-215.500000 2801.906494 215.500000 2805.060303
-215.000000 2794.445068 215.000000 2808.497559
-214.500000 2801.205078 214.500000 2800.700684
-214.000000 2795.308838 214.000000 2806.248779
-213.500000 2795.657715 213.500000 2807.301758
-213.000000 2799.156006 213.000000 2814.594971
-212.500000 2808.703369 212.500000 2798.252930
-212.000000 2799.156006 212.000000 2803.795166
-211.500000 2798.252930 211.500000 2805.196289
-211.000000 2800.205322 211.000000 2799.302979
-210.500000 2797.904053 210.500000 2798.950928
-210.000000 2799.156006 210.000000 2797.405762
-209.500000 2802.256104 209.500000 2796.355469
-209.000000 2796.704590 209.000000 2795.458252
-208.500000 2806.948486 208.500000 2801.053223
-208.000000 2798.806152 208.000000 2812.008057
-207.500000 2798.601807 207.500000 2799.302979
-207.000000 2791.652832 207.000000 2799.108643
-206.500000 2793.560791 206.500000 2799.156006
-206.000000 2792.698242 206.000000 2804.707275
-205.500000 2795.806396 205.500000 2803.307617
-205.000000 2792.349609 205.000000 2797.056396
-204.500000 2800.001709 204.500000 2795.657715
-204.000000 2797.056396 204.000000 2798.453857
-203.500000 2798.950928 203.500000 2804.007324
-203.000000 2797.754883 203.000000 2800.700684
-202.500000 2799.302979 202.500000 2798.252930
-202.000000 2796.193848 202.000000 2794.957275
-201.500000 2797.552246 201.500000 2808.352783
-201.000000 2794.445068 201.000000 2798.104248
-200.500000 2798.950928 200.500000 2793.560791
-200.000000 2797.754883 200.000000 2802.398682
-199.500000 2792.168213 199.500000 2802.955078
-199.000000 2794.957275 199.000000 2799.505615
-198.500000 2793.911865 198.500000 2800.351074
-198.000000 2793.911865 198.000000 2799.156006
-197.500000 2795.308838 197.500000 2803.307617
-197.000000 2794.957275 197.000000 2797.056396
-196.500000 2796.355469 196.500000 2802.955078
-196.000000 2794.608887 196.000000 2797.405762
-195.500000 2794.608887 195.500000 2793.212402
-195.000000 2793.212402 195.000000 2796.355469
-194.500000 2790.953369 194.500000 2790.605469
-194.000000 2796.854980 194.000000 2795.657715
-193.500000 2790.446289 193.500000 2794.957275
-193.000000 2787.817871 193.000000 2794.957275
-192.500000 2782.608643 192.500000 2793.560791
-192.000000 2790.774170 192.000000 2794.957275
-191.500000 2798.453857 191.500000 2796.355469
-191.000000 2793.560791 191.000000 2794.260254
-190.500000 2786.959717 190.500000 2797.904053
-190.000000 2791.122070 190.000000 2797.405762
-189.500000 2785.567139 189.500000 2797.056396
-189.000000 2791.817383 189.000000 2799.855469
-188.500000 2793.747070 188.500000 2802.256104
-188.000000 2796.355469 188.000000 2798.453857
-187.500000 2786.959717 187.500000 2797.056396
-187.000000 2787.470703 187.000000 2793.560791
-186.500000 2787.658203 186.500000 2789.749512
-186.000000 2792.168213 186.000000 2795.308838
-185.500000 2783.653076 185.500000 2789.909424
-185.000000 2791.469727 185.000000 2790.076416
-184.500000 2785.393799 184.500000 2786.959717
-184.000000 2790.257568 184.000000 2791.652832
-183.500000 2782.261719 183.500000 2792.168213
-183.000000 2790.257568 183.000000 2787.658203
-182.500000 2786.959717 182.500000 2790.774170
-182.000000 2786.437256 182.000000 2791.304688
-181.500000 2794.957275 181.500000 2791.817383
-181.000000 2782.438721 181.000000 2794.260254
-180.500000 2786.612305 180.500000 2792.349609
-180.000000 2786.788086 180.000000 2796.355469
-179.500000 2789.909424 179.500000 2795.657715
-179.000000 2784.695557 179.000000 2794.957275
-178.500000 2789.210938 178.500000 2789.558838
-178.000000 2784.695557 178.000000 2784.347900
-177.500000 2786.959717 177.500000 2787.470703
-177.000000 2786.437256 177.000000 2785.567139
-176.500000 2781.218262 176.500000 2789.909424
-176.000000 2778.615723 176.000000 2780.178711
-175.500000 2790.605469 175.500000 2787.470703
-175.000000 2784.695557 175.000000 2787.310547
-174.500000 2786.089355 174.500000 2792.516113
-174.000000 2784.347900 174.000000 2787.310547
-173.500000 2784.178711 173.500000 2791.122070
-173.000000 2779.658447 173.000000 2782.261719
-172.500000 2793.398438 172.500000 2789.210938
-172.000000 2787.136475 172.000000 2781.914795
-171.500000 2791.304688 171.500000 2785.732666
-171.000000 2783.136719 171.000000 2794.957275
-170.500000 2791.304688 170.500000 2782.261719
-170.000000 2778.429688 170.000000 2782.608643
-169.500000 2791.304688 169.500000 2783.305908
-169.000000 2787.833008 169.000000 2787.658203
-168.500000 2792.698242 168.500000 2785.045898
-168.000000 2781.049316 168.000000 2785.917480
-167.500000 2790.953369 167.500000 2787.310547
-167.000000 2781.396729 167.000000 2784.695557
-166.500000 2787.310547 166.500000 2784.525635
-166.000000 2782.789062 166.000000 2782.261719
-165.500000 2786.959717 165.500000 2785.045898
-165.000000 2779.126709 165.000000 2785.219971
-164.500000 2779.311768 164.500000 2781.218262
-164.000000 2779.126709 164.000000 2787.658203
-163.500000 2779.829346 163.500000 2791.304688
-163.000000 2777.042236 163.000000 2794.260254
-162.500000 2785.567139 162.500000 2787.136475
-162.000000 2781.049316 162.000000 2790.257568
-161.500000 2785.917480 161.500000 2781.049316
-161.000000 2774.612061 161.000000 2778.269287
-160.500000 2786.264893 160.500000 2786.776367
-160.000000 2780.352295 160.000000 2781.565186
-159.500000 2781.914795 159.500000 2783.305908
-159.000000 2780.005371 159.000000 2782.261719
-158.500000 2781.914795 158.500000 2784.000488
-158.000000 2777.388916 158.000000 2780.178711
-157.500000 2784.525635 157.500000 2782.261719
-157.000000 2779.311768 157.000000 2783.653076
-156.500000 2782.261719 156.500000 2783.305908
-156.000000 2772.697021 156.000000 2779.311768
-155.500000 2777.573486 155.500000 2779.311768
-155.000000 2774.457520 155.000000 2785.567139
-154.500000 2777.922607 154.500000 2782.261719
-154.000000 2778.269287 154.000000 2785.567139
-153.500000 2774.266113 153.500000 2778.962158
-153.000000 2775.840088 153.000000 2782.261719
-152.500000 2777.388916 152.500000 2781.218262
-152.000000 2779.311768 152.000000 2779.126709
-151.500000 2773.571533 151.500000 2782.608643
-151.000000 2778.269287 151.000000 2777.735840
-150.500000 2775.653320 150.500000 2769.580078
-150.000000 2776.188965 150.000000 2778.095703
-149.500000 2765.936035 149.500000 2774.958008
-149.000000 2773.920166 149.000000 2781.746582
-148.500000 2766.281006 148.500000 2775.999756
-148.000000 2775.494385 148.000000 2783.482178
-147.500000 2771.313232 147.500000 2769.580078
-147.000000 2775.840088 147.000000 2773.571533
-146.500000 2773.392090 146.500000 2777.922607
-146.000000 2781.565186 146.000000 2773.920166
-145.500000 2765.936035 145.500000 2774.266113
-145.000000 2766.281006 145.000000 2772.534424
-144.500000 2767.319336 144.500000 2769.234619
-144.000000 2771.658936 144.000000 2772.880127
-143.500000 2773.225586 143.500000 2772.697021
-143.000000 2771.658936 143.000000 2771.313232
-142.500000 2766.281006 142.500000 2772.697021
-142.000000 2770.273682 142.000000 2778.615723
-141.500000 2764.209961 141.500000 2767.319336
-141.000000 2768.199463 141.000000 2775.148682
-140.500000 2766.625977 140.500000 2767.319336
-140.000000 2769.928223 140.000000 2777.227295
-139.500000 2769.234619 139.500000 2775.307129
-139.000000 2767.664307 139.000000 2770.781494
-138.500000 2775.653320 138.500000 2778.269287
-138.000000 2766.771973 138.000000 2778.082520
-137.500000 2767.162354 137.500000 2778.962158
-137.000000 2769.395020 137.000000 2769.049316
-136.500000 2773.225586 136.500000 2766.281006
-136.000000 2767.117676 136.000000 2776.188965
-135.500000 2770.273682 135.500000 2765.243652
-135.000000 2770.781494 135.000000 2772.188965
-134.500000 2765.588379 134.500000 2771.840576
-134.000000 2762.967041 134.000000 2768.355225
-133.500000 2775.307129 133.500000 2774.612061
-133.000000 2766.281006 133.000000 2769.395020
-132.500000 2773.920166 132.500000 2774.958008
-132.000000 2767.319336 132.000000 2768.700928
-131.500000 2769.928223 131.500000 2775.307129
-131.000000 2771.127686 131.000000 2769.049316
-130.500000 2769.580078 130.500000 2769.234619
-130.000000 2765.936035 130.000000 2768.700928
-129.500000 2765.588379 129.500000 2769.928223
-129.000000 2759.320557 129.000000 2768.700928
-128.500000 2769.580078 128.500000 2765.243652
-128.000000 2765.387451 128.000000 2769.234619
-127.500000 2769.928223 127.500000 2765.936035
-127.000000 2769.740723 127.000000 2764.554443
-126.500000 2770.273682 126.500000 2767.664307
-126.000000 2760.698242 126.000000 2766.281006
-125.500000 2765.243652 125.500000 2766.281006
-125.000000 2762.079834 125.000000 2765.588379
-124.500000 2766.971191 124.500000 2767.851562
-124.000000 2765.042236 124.000000 2768.700928
-123.500000 2760.897949 123.500000 2769.928223
-123.000000 2760.209717 123.000000 2767.117676
-122.500000 2763.518311 122.500000 2767.319336
-122.000000 2763.862549 122.000000 2767.506836
-121.500000 2765.588379 121.500000 2765.042236
-121.000000 2762.278076 121.000000 2772.188965
-120.500000 2766.281006 120.500000 2762.278076
-120.000000 2767.319336 120.000000 2762.829834
-119.500000 2764.694336 119.500000 2759.664795
-119.000000 2763.659424 119.000000 2762.829834
-118.500000 2762.278076 118.500000 2765.243652
-118.000000 2762.622559 118.000000 2765.588379
-117.500000 2762.967041 117.500000 2769.049316
-117.000000 2765.936035 117.000000 2765.588379
-116.500000 2756.220215 116.500000 2765.243652
-116.000000 2763.174072 116.000000 2765.243652
-115.500000 2755.315918 115.500000 2758.973389
-115.000000 2763.174072 115.000000 2767.664307
-114.500000 2755.659668 114.500000 2760.553711
-114.000000 2762.485840 114.000000 2764.554443
-113.500000 2755.315918 113.500000 2761.933594
-113.000000 2765.588379 113.000000 2759.664795
-112.500000 2759.320557 112.500000 2763.862549
-112.000000 2763.518311 112.000000 2761.735107
-111.500000 2754.969238 111.500000 2766.625977
-111.000000 2759.863037 111.000000 2757.250977
-110.500000 2754.625732 110.500000 2758.629395
-110.000000 2758.831787 110.000000 2766.281006
-109.500000 2749.601318 109.500000 2763.659424
-109.000000 2759.863037 109.000000 2754.764404
-108.500000 2754.969238 108.500000 2762.278076
-108.000000 2760.553711 108.000000 2756.347412
-107.500000 2754.844238 107.500000 2765.588379
-107.000000 2758.488281 107.000000 2756.347412
-106.500000 2752.008789 106.500000 2763.314697
-106.000000 2759.519287 106.000000 2760.698242
-105.500000 2755.659668 105.500000 2764.554443
-105.000000 2755.187500 105.000000 2762.622559
-104.500000 2754.282227 104.500000 2758.763184
-104.000000 2758.141846 104.000000 2757.250977
-103.500000 2752.008789 103.500000 2761.586426
-103.000000 2761.241943 103.000000 2757.250977
-102.500000 2746.971924 102.500000 2760.553711
-102.000000 2750.503662 102.000000 2762.278076
-101.500000 2749.601318 101.500000 2756.691650
-101.000000 2758.831787 101.000000 2766.281006
-100.500000 2749.258545 100.500000 2764.349121
-100.000000 2754.844238 100.000000 2761.735107
-99.500000 2750.290039 99.500000 2757.250977
-99.000000 2760.209717 99.000000 2753.041992
-98.500000 2745.944336 98.500000 2761.933594
-98.000000 2758.831787 98.000000 2760.353516
-97.500000 2750.632812 97.500000 2760.553711
-97.000000 2759.175537 97.000000 2754.282227
-96.500000 2745.599121 96.500000 2751.665283
-96.000000 2754.501221 96.000000 2754.282227
-95.500000 2747.660156 95.500000 2755.315918
-95.000000 2753.812500 95.000000 2757.941406
-94.500000 2748.345947 94.500000 2756.563721
-94.000000 2754.501221 94.000000 2757.941406
-93.500000 2745.944336 93.500000 2757.594727
-93.000000 2751.665283 93.000000 2753.249268
-92.500000 2749.601318 92.500000 2756.563721
-92.000000 2752.562988 92.000000 2758.629395
-91.500000 2749.947021 91.500000 2758.285400
-91.000000 2749.601318 91.000000 2753.041992
-90.500000 2749.947021 90.500000 2754.969238
-90.000000 2753.249268 90.000000 2746.971924
-89.500000 2741.265625 89.500000 2751.665283
-89.000000 2744.572510 89.000000 2757.594727
-88.500000 2750.975830 88.500000 2745.599121
-88.000000 2744.230713 88.000000 2755.187500
-87.500000 2750.290039 87.500000 2745.599121
-87.000000 2743.543945 87.000000 2754.155273
-86.500000 2745.599121 86.500000 2753.249268
-86.000000 2745.599121 86.000000 2750.290039
-85.500000 2746.286865 85.500000 2753.249268
-85.000000 2744.693115 85.000000 2747.660156
-84.500000 2745.944336 84.500000 2745.944336
-84.000000 2744.350342 84.000000 2752.220215
-83.500000 2745.599121 83.500000 2744.350342
-83.000000 2742.860596 83.000000 2748.230713
-82.500000 2749.601318 82.500000 2746.286865
-82.000000 2743.323242 82.000000 2752.096436
-81.500000 2745.599121 81.500000 2741.265625
-81.000000 2740.344238 81.000000 2749.131348
-80.500000 2751.188721 80.500000 2749.947021
-80.000000 2744.693115 80.000000 2755.873779
-79.500000 2746.858643 79.500000 2744.230713
-79.000000 2748.003174 79.000000 2746.516602
-78.500000 2750.632812 78.500000 2745.599121
-78.000000 2743.088623 78.000000 2750.846191
-77.500000 2756.347412 77.500000 2747.200928
-77.000000 2745.038330 77.000000 2741.952148
-76.500000 2745.944336 76.500000 2750.290039
-76.000000 2750.064697 76.000000 2742.636230
-75.500000 2749.947021 75.500000 2747.660156
-75.000000 2748.345947 75.000000 2750.064697
-74.500000 2750.975830 74.500000 2738.291260
-74.000000 2745.381104 74.000000 2746.516602
-73.500000 2749.947021 73.500000 2742.294189
-73.000000 2750.064697 73.000000 2752.562988
-72.500000 2745.599121 72.500000 2745.944336
-72.000000 2746.971924 72.000000 2743.665527
-71.500000 2746.629395 71.500000 2753.249268
-71.000000 2741.715820 71.000000 2744.693115
-70.500000 2745.944336 70.500000 2749.947021
-70.000000 2746.971924 70.000000 2747.785400
-69.500000 2751.665283 69.500000 2751.874268
-69.000000 2745.038330 69.000000 2740.002441
-68.500000 2745.256836 68.500000 2736.581787
-68.000000 2738.291260 68.000000 2741.265625
-67.500000 2749.947021 67.500000 2741.265625
-67.000000 2741.715820 67.000000 2743.885742
-66.500000 2750.290039 66.500000 2745.599121
-66.000000 2748.003174 66.000000 2746.286865
-65.500000 2750.846191 65.500000 2745.256836
-65.000000 2743.665527 65.000000 2746.971924
-64.500000 2745.599121 64.500000 2746.858643
-64.000000 2748.230713 64.000000 2744.572510
-63.500000 2749.947021 63.500000 2746.971924
-63.000000 2745.944336 63.000000 2745.381104
-62.500000 2748.573242 62.500000 2741.265625
-62.000000 2745.599121 62.000000 2742.058105
-61.500000 2743.885742 61.500000 2745.256836
-61.000000 2746.629395 61.000000 2740.344238
-60.500000 2744.914795 60.500000 2738.974121
-60.000000 2743.665527 60.000000 2749.258545
-59.500000 2747.543213 59.500000 2737.264160
-59.000000 2742.636230 59.000000 2744.230713
-58.500000 2738.974121 58.500000 2738.632568
-58.000000 2746.171875 58.000000 2740.582520
-57.500000 2740.686523 57.500000 2745.944336
-57.000000 2748.915771 57.000000 2746.858643
-56.500000 2736.923096 56.500000 2741.265625
-56.000000 2741.833252 56.000000 2740.344238
-55.500000 2737.605469 55.500000 2744.572510
-55.000000 2746.516602 55.000000 2742.400635
-54.500000 2742.636230 54.500000 2738.974121
-54.000000 2742.519043 54.000000 2742.519043
-53.500000 2742.978271 53.500000 2737.605469
-53.000000 2747.543213 53.000000 2736.824951
-52.500000 2741.265625 52.500000 2738.291260
-52.000000 2740.809570 52.000000 2745.829834
-51.500000 2737.605469 51.500000 2745.599121
-51.000000 2745.256836 51.000000 2748.573242
-50.500000 2737.949707 50.500000 2741.952148
-50.000000 2744.460205 50.000000 2749.258545
-49.500000 2741.265625 49.500000 2739.660400
-49.000000 2738.974121 49.000000 2740.344238
-48.500000 2744.230713 48.500000 2742.636230
-48.000000 2743.665527 48.000000 2736.581787
-47.500000 2745.256836 47.500000 2741.952148
-47.000000 2741.952148 47.000000 2742.978271
-46.500000 2751.322021 46.500000 2740.582520
-46.000000 2747.660156 46.000000 2746.516602
-45.500000 2741.607666 45.500000 2738.974121
-45.000000 2740.686523 45.000000 2738.531982
-44.500000 2744.914795 44.500000 2752.695801
-44.000000 2747.660156 44.000000 2742.746094
-43.500000 2746.286865 43.500000 2745.599121
-43.000000 2748.345947 43.000000 2741.715820
-42.500000 2736.923096 42.500000 2743.885742
-42.000000 2739.660400 42.000000 2739.318848
-41.500000 2741.607666 41.500000 2743.323242
-41.000000 2738.291260 41.000000 2742.400635
-40.500000 2740.240967 40.500000 2747.885498
-40.000000 2743.665527 40.000000 2742.978271
-39.500000 2743.202393 39.500000 2743.885742
-39.000000 2745.256836 39.000000 2745.944336
-38.500000 2749.601318 38.500000 2744.230713
-38.000000 2745.381104 38.000000 2748.573242
-37.500000 2749.601318 37.500000 2753.249268
-37.000000 2745.381104 37.000000 2751.874268
-36.500000 2758.973389 36.500000 2745.256836
-36.000000 2748.345947 36.000000 2748.573242
-35.500000 2753.249268 35.500000 2744.230713
-35.000000 2744.693115 35.000000 2748.573242
-34.500000 2753.592773 34.500000 2751.531494
-34.000000 2747.317383 34.000000 2749.815918
-33.500000 2756.220215 33.500000 2753.938721
-33.000000 2753.041992 33.000000 2747.885498
-32.500000 2744.230713 32.500000 2750.975830
-32.000000 2747.317383 32.000000 2743.665527
-31.500000 2751.874268 31.500000 2745.488037
-31.000000 2743.665527 31.000000 2741.607666
-30.500000 2750.975830 30.500000 2751.531494
-30.000000 2747.660156 30.000000 2747.885498
-29.500000 2752.562988 29.500000 2745.599121
-29.000000 2749.601318 29.000000 2751.188721
-28.500000 2756.563721 28.500000 2747.543213
-28.000000 2750.975830 28.000000 2757.594727
-27.500000 2754.282227 27.500000 2752.352051
-27.000000 2743.665527 27.000000 2749.601318
-26.500000 2756.563721 26.500000 2749.258545
-26.000000 2751.322021 26.000000 2745.599121
-25.500000 2755.873779 25.500000 2741.952148
-25.000000 2752.220215 25.000000 2746.171875
-24.500000 2755.873779 24.500000 2745.256836
-24.000000 2754.282227 24.000000 2753.126953
-23.500000 2756.563721 23.500000 2747.317383
-23.000000 2755.659668 23.000000 2751.188721
-22.500000 2757.594727 22.500000 2748.345947
-22.000000 2756.691650 22.000000 2755.187500
-21.500000 2751.188721 21.500000 2745.599121
-21.000000 2752.352051 21.000000 2748.789307
-20.500000 2756.563721 20.500000 2750.290039
-20.000000 2744.008057 20.000000 2741.265625
-19.500000 2751.188721 19.500000 2751.874268
-19.000000 2754.625732 19.000000 2750.632812
-18.500000 2749.258545 18.500000 2757.594727
-18.000000 2757.941406 18.000000 2751.665283
-17.500000 2753.592773 17.500000 2754.501221
-17.000000 2754.844238 17.000000 2748.689209
-16.500000 2752.220215 16.500000 2755.873779
-16.000000 2755.530518 16.000000 2759.320557
-15.500000 2755.659668 15.500000 2753.592773
-15.000000 2758.285400 15.000000 2754.844238
-14.500000 2747.885498 14.500000 2748.230713
-14.000000 2748.573242 14.000000 2752.906250
-13.500000 2747.317383 13.500000 2754.282227
-13.000000 2759.863037 13.000000 2752.562988
-12.500000 2743.323242 12.500000 2755.315918
-12.000000 2754.844238 12.000000 2763.518311
-11.500000 2745.944336 11.500000 2764.554443
-11.000000 2754.155273 11.000000 2759.863037
-10.500000 2745.599121 10.500000 2758.285400
-10.000000 2758.831787 10.000000 2762.622559
-9.500000 2747.200928 9.500000 2762.622559
-9.000000 2755.737061 9.000000 2774.612061
-8.500000 2750.975830 8.500000 2774.612061
-8.000000 2758.831787 8.000000 2768.009766
-7.500000 2757.382812 7.500000 2772.188965
-7.000000 2756.907227 7.000000 2766.971191
-6.500000 2753.592773 6.500000 2788.515869
-6.000000 2761.241943 6.000000 2783.305908
-5.500000 2766.971191 5.500000 2789.909424
-5.000000 2765.588379 5.000000 2789.401367
-4.500000 2767.664307 4.500000 2805.898682
-4.000000 2768.199463 4.000000 2805.060303
-3.500000 2766.281006 3.500000 2829.882568
-3.000000 2772.188965 3.000000 2838.230957
-2.500000 2783.653076 2.500000 2841.691895
-2.000000 2789.558838 2.000000 2860.357910
-1.500000 2805.545898 1.500000 2873.127930
-1.000000 2812.487305 1.000000 2897.096436
-0.500000 2824.708496 0.500000 2902.919678
0.000000 2833.885010 0.000000 2911.636475
0.500000 2815.300293 -0.500000 2905.462891
1.000000 2821.533203 -1.000000 2880.367188
1.500000 2801.053223 -1.500000 2879.601318
2.000000 2800.157959 -2.000000 2849.150391
2.500000 2781.914795 -2.500000 2843.644775
3.000000 2777.573486 -3.000000 2826.595215
3.500000 2773.392090 -3.500000 2821.419678
4.000000 2771.150146 -4.000000 2809.548096
4.500000 2766.625977 -4.500000 2797.405762
5.000000 2762.485840 -5.000000 2794.957275
5.500000 2762.967041 -5.500000 2798.104248
6.000000 2756.347412 -6.000000 2787.817871
6.500000 2759.863037 -6.500000 2782.261719
7.000000 2753.592773 -7.000000 2778.269287
7.500000 2749.258545 -7.500000 2771.840576
8.000000 2747.317383 -8.000000 2774.266113
8.500000 2749.947021 -8.500000 2767.851562
9.000000 2748.689209 -9.000000 2766.281006
9.500000 2744.572510 -9.500000 2769.928223
10.000000 2741.607666 -10.000000 2767.664307
10.500000 2749.947021 -10.500000 2769.580078
11.000000 2748.689209 -11.000000 2765.243652
11.500000 2745.256836 -11.500000 2760.209717
12.000000 2746.629395 -12.000000 2758.629395
12.500000 2750.632812 -12.500000 2765.936035
13.000000 2747.317383 -13.000000 2761.045654
13.500000 2746.286865 -13.500000 2746.286865
14.000000 2742.636230 -14.000000 2754.501221
14.500000 2743.665527 -14.500000 2746.971924
15.000000 2744.008057 -15.000000 2754.155273
15.500000 2754.282227 -15.500000 2747.885498
16.000000 2741.715820 -16.000000 2758.831787
16.500000 2754.282227 -16.500000 2751.874268
17.000000 2745.381104 -17.000000 2759.175537
17.500000 2756.563721 -17.500000 2751.322021
18.000000 2748.689209 -18.000000 2756.563721
18.500000 2754.969238 -18.500000 2758.285400
19.000000 2749.034912 -19.000000 2749.947021
19.500000 2753.938721 -19.500000 2757.941406
20.000000 2741.373535 -20.000000 2750.632812
20.500000 2753.592773 -20.500000 2750.290039
21.000000 2742.400635 -21.000000 2758.831787
21.500000 2752.562988 -21.500000 2748.345947
22.000000 2745.381104 -22.000000 2752.220215
22.500000 2748.230713 -22.500000 2747.317383
23.000000 2742.058105 -23.000000 2750.846191
23.500000 2750.632812 -23.500000 2741.952148
24.000000 2747.785400 -24.000000 2747.200928
24.500000 2752.562988 -24.500000 2743.543945
25.000000 2745.038330 -25.000000 2744.804688
25.500000 2750.975830 -25.500000 2752.008789
26.000000 2746.066650 -26.000000 2757.941406
26.500000 2748.230713 -26.500000 2753.592773
27.000000 2743.323242 -27.000000 2758.285400
27.500000 2752.220215 -27.500000 2751.665283
28.000000 2747.660156 -28.000000 2751.665283
28.500000 2753.938721 -28.500000 2750.975830
29.000000 2746.971924 -29.000000 2745.256836
29.500000 2750.846191 -29.500000 2744.572510
30.000000 2741.952148 -30.000000 2745.944336
30.500000 2752.220215 -30.500000 2747.885498
31.000000 2747.660156 -31.000000 2747.885498
31.500000 2756.563721 -31.500000 2740.240967
32.000000 2749.947021 -32.000000 2750.503662
32.500000 2755.659668 -32.500000 2744.008057
33.000000 2748.689209 -33.000000 2748.573242
33.500000 2748.573242 -33.500000 2749.947021
34.000000 2745.723877 -34.000000 2745.038330
34.500000 2747.885498 -34.500000 2745.599121
35.000000 2738.291260 -35.000000 2738.291260
35.500000 2752.562988 -35.500000 2743.543945
36.000000 2745.381104 -36.000000 2739.660400
36.500000 2753.592773 -36.500000 2749.601318
37.000000 2744.693115 -37.000000 2746.066650
37.500000 2743.543945 -37.500000 2739.896729
38.000000 2746.171875 -38.000000 2744.230713
38.500000 2746.971924 -38.500000 2737.605469
39.000000 2745.256836 -39.000000 2739.555420
39.500000 2745.944336 -39.500000 2739.896729
40.000000 2745.944336 -40.000000 2741.150635
40.500000 2745.944336 -40.500000 2747.885498
41.000000 2744.914795 -41.000000 2748.689209
41.500000 2747.660156 -41.500000 2750.290039
42.000000 2742.978271 -42.000000 2743.323242
42.500000 2744.572510 -42.500000 2745.256836
43.000000 2744.572510 -43.000000 2743.323242
43.500000 2748.573242 -43.500000 2746.858643
44.000000 2745.599121 -44.000000 2742.294189
44.500000 2738.632568 -44.500000 2746.971924
45.000000 2744.460205 -45.000000 2746.409668
45.500000 2738.974121 -45.500000 2745.256836
46.000000 2747.543213 -46.000000 2739.318848
46.500000 2737.605469 -46.500000 2741.607666
47.000000 2746.516602 -47.000000 2740.686523
47.500000 2737.949707 -47.500000 2738.632568
48.000000 2746.858643 -48.000000 2742.294189
48.500000 2739.660400 -48.500000 2740.582520
49.000000 2748.573242 -49.000000 2745.256836
49.500000 2736.581787 -49.500000 2739.896729
50.000000 2745.829834 -50.000000 2742.978271
50.500000 2738.974121 -50.500000 2735.896973
51.000000 2745.256836 -51.000000 2743.543945
51.500000 2739.896729 -51.500000 2741.607666
52.000000 2738.187988 -52.000000 2748.915771
52.500000 2738.974121 -52.500000 2737.605469
53.000000 2747.543213 -53.000000 2746.286865
53.500000 2741.265625 -53.500000 2737.949707
54.000000 2746.171875 -54.000000 2741.265625
54.500000 2742.636230 -54.500000 2745.829834
55.000000 2744.230713 -55.000000 2743.885742
55.500000 2740.344238 -55.500000 2738.291260
56.000000 2743.885742 -56.000000 2748.573242
56.500000 2742.294189 -56.500000 2749.601318
57.000000 2742.519043 -57.000000 2742.978271
57.500000 2737.605469 -57.500000 2747.200928
58.000000 2737.264160 -58.000000 2736.581787
58.500000 2744.230713 -58.500000 2734.874756
59.000000 2741.031250 -59.000000 2746.171875
59.500000 2743.202393 -59.500000 2737.949707
60.000000 2746.971924 -60.000000 2742.174561
60.500000 2744.572510 -60.500000 2735.896973
61.000000 2742.294189 -61.000000 2744.118896
61.500000 2746.286865 -61.500000 2736.240967
62.000000 2745.038330 -62.000000 2744.118896
62.500000 2745.944336 -62.500000 2738.974121
63.000000 2743.665527 -63.000000 2746.858643
63.500000 2745.256836 -63.500000 2738.291260
64.000000 2744.008057 -64.000000 2740.809570
64.500000 2738.873047 -64.500000 2747.885498
65.000000 2737.949707 -65.000000 2747.885498
65.500000 2744.230713 -65.500000 2740.924072
66.000000 2737.605469 -66.000000 2744.230713
66.500000 2741.265625 -66.500000 2740.582520
67.000000 2741.607666 -67.000000 2751.874268
67.500000 2737.949707 -67.500000 2737.949707
68.000000 2736.581787 -68.000000 2746.858643
68.500000 2741.607666 -68.500000 2739.318848
69.000000 2742.294189 -69.000000 2739.896729
69.500000 2743.202393 -69.500000 2737.605469
70.000000 2743.543945 -70.000000 2742.519043
70.500000 2752.220215 -70.500000 2738.974121
71.000000 2740.686523 -71.000000 2743.202393
71.500000 2747.885498 -71.500000 2737.605469
72.000000 2740.002441 -72.000000 2741.833252
72.500000 2750.290039 -72.500000 2741.952148
73.000000 2741.715820 -73.000000 2745.146484
73.500000 2750.290039 -73.500000 2748.230713
74.000000 2739.660400 -74.000000 2743.665527
74.500000 2752.562988 -74.500000 2745.944336
75.000000 2745.381104 -75.000000 2739.660400
75.500000 2745.599121 -75.500000 2748.573242
76.000000 2745.038330 -76.000000 2752.695801
76.500000 2758.285400 -76.500000 2746.286865
77.000000 2750.754639 -77.000000 2739.318848
77.500000 2753.938721 -77.500000 2746.971924
78.000000 2749.378174 -78.000000 2744.693115
78.500000 2752.906250 -78.500000 2742.636230
79.000000 2750.064697 -79.000000 2746.171875
79.500000 2754.282227 -79.500000 2741.607666
80.000000 2752.352051 -80.000000 2745.488037
80.500000 2753.938721 -80.500000 2753.249268
81.000000 2748.003174 -81.000000 2747.660156
81.500000 2755.530518 -81.500000 2753.249268
82.000000 2750.632812 -82.000000 2744.350342
82.500000 2750.975830 -82.500000 2750.290039
83.000000 2752.352051 -83.000000 2745.038330
83.500000 2754.282227 -83.500000 2749.601318
84.000000 2750.975830 -84.000000 2746.286865
84.500000 2752.562988 -84.500000 2749.601318
85.000000 2751.665283 -85.000000 2746.286865
85.500000 2752.562988 -85.500000 2744.572510
86.000000 2749.378174 -86.000000 2745.599121
86.500000 2751.874268 -86.500000 2749.601318
87.000000 2748.345947 -87.000000 2745.599121
87.500000 2749.258545 -87.500000 2754.282227
88.000000 2751.874268 -88.000000 2750.975830
88.500000 2756.563721 -88.500000 2749.947021
89.000000 2753.249268 -89.000000 2745.599121
89.500000 2753.249268 -89.500000 2752.906250
90.000000 2755.530518 -90.000000 2748.689209
90.500000 2756.003662 -90.500000 2754.625732
91.000000 2753.592773 -91.000000 2744.350342
91.500000 2752.562988 -91.500000 2742.978271
92.000000 2752.562988 -92.000000 2751.188721
92.500000 2756.907227 -92.500000 2750.290039
93.000000 2754.844238 -93.000000 2754.155273
93.500000 2757.941406 -93.500000 2751.665283
94.000000 2758.285400 -94.000000 2757.594727
94.500000 2754.625732 -94.500000 2748.573242
95.000000 2755.315918 -95.000000 2752.220215
95.500000 2761.933594 -95.500000 2753.592773
96.000000 2755.530518 -96.000000 2747.317383
96.500000 2753.938721 -96.500000 2755.873779
97.000000 2750.975830 -97.000000 2746.286865
97.500000 2753.592773 -97.500000 2751.665283
98.000000 2760.553711 -98.000000 2750.503662
98.500000 2750.975830 -98.500000 2747.660156
99.000000 2754.501221 -99.000000 2750.503662
99.500000 2757.038574 -99.500000 2751.665283
100.000000 2755.873779 -100.000000 2749.947021
100.500000 2759.664795 -100.500000 2755.315918
101.000000 2759.519287 -101.000000 2754.844238
101.500000 2751.531494 -101.500000 2751.322021
102.000000 2753.126953 -102.000000 2756.563721
102.500000 2756.003662 -102.500000 2760.009277
103.000000 2754.155273 -103.000000 2752.352051
103.500000 2751.874268 -103.500000 2748.915771
104.000000 2758.831787 -104.000000 2745.944336
104.500000 2754.282227 -104.500000 2750.975830
105.000000 2760.553711 -105.000000 2756.691650
105.500000 2758.973389 -105.500000 2754.625732
106.000000 2761.586426 -106.000000 2750.158203
106.500000 2756.347412 -106.500000 2746.971924
107.000000 2760.209717 -107.000000 2757.798584
107.500000 2752.220215 -107.500000 2758.629395
108.000000 2759.519287 -108.000000 2753.041992
108.500000 2752.906250 -108.500000 2759.519287
109.000000 2759.519287 -109.000000 2746.286865
109.500000 2752.220215 -109.500000 2762.967041
110.000000 2762.138916 -110.000000 2757.038574
110.500000 2766.625977 -110.500000 2754.282227
111.000000 2762.079834 -111.000000 2758.973389
111.500000 2758.629395 -111.500000 2749.601318
112.000000 2756.691650 -112.000000 2748.573242
112.500000 2761.586426 -112.500000 2762.967041
113.000000 2762.079834 -113.000000 2762.622559
113.500000 2760.553711 -113.500000 2762.967041
114.000000 2759.664795 -114.000000 2756.347412
114.500000 2765.936035 -114.500000 2759.863037
115.000000 2764.694336 -115.000000 2760.553711
115.500000 2764.209961 -115.500000 2762.829834
116.000000 2760.009277 -116.000000 2757.250977
116.500000 2766.971191 -116.500000 2762.278076
117.000000 2761.390381 -117.000000 2758.071289
117.500000 2765.936035 -117.500000 2765.588379
118.000000 2765.042236 -118.000000 2756.691650
118.500000 2769.049316 -118.500000 2758.973389
119.000000 2763.808594 -119.000000 2765.243652
119.500000 2767.506836 -119.500000 2756.003662
120.000000 2767.319336 -120.000000 2761.795166
120.500000 2766.971191 -120.500000 2761.586426
121.000000 2762.079834 -121.000000 2762.829834
121.500000 2769.580078 -121.500000 2759.519287
122.000000 2766.971191 -122.000000 2763.518311
122.500000 2765.936035 -122.500000 2766.971191
123.000000 2769.580078 -123.000000 2763.117920
123.500000 2765.243652 -123.500000 2766.971191
124.000000 2765.936035 -124.000000 2758.071289
124.500000 2769.234619 -124.500000 2754.969238
125.000000 2765.936035 -125.000000 2759.519287
125.500000 2766.817627 -125.500000 2750.503662
126.000000 2764.554443 -126.000000 2761.795166
126.500000 2766.281006 -126.500000 2758.973389
127.000000 2765.588379 -127.000000 2762.829834
127.500000 2768.544434 -127.500000 2758.629395
128.000000 2766.971191 -128.000000 2761.795166
128.500000 2768.544434 -128.500000 2760.209717
129.000000 2770.964600 -129.000000 2763.518311
129.500000 2767.851562 -129.500000 2766.281006
130.000000 2764.898926 -130.000000 2765.243652
130.500000 2766.281006 -130.500000 2760.553711
131.000000 2774.802979 -131.000000 2765.243652
131.500000 2766.625977 -131.500000 2762.278076
132.000000 2768.889648 -132.000000 2764.694336
132.500000 2766.971191 -132.500000 2764.898926
133.000000 2773.920166 -133.000000 2765.936035
133.500000 2768.355225 -133.500000 2767.319336
134.000000 2771.840576 -134.000000 2767.319336
134.500000 2765.936035 -134.500000 2768.355225
135.000000 2767.506836 -135.000000 2767.506836
135.500000 2765.936035 -135.500000 2762.278076
136.000000 2772.880127 -136.000000 2767.851562
136.500000 2766.971191 -136.500000 2770.964600
137.000000 2773.225586 -137.000000 2771.473877
137.500000 2769.928223 -137.500000 2769.234619
138.000000 2772.534424 -138.000000 2770.432617
138.500000 2775.999756 -138.500000 2775.307129
139.000000 2777.227295 -139.000000 2772.516113
139.500000 2768.199463 -139.500000 2767.162354
140.000000 2770.804932 -140.000000 2770.432617
140.500000 2768.009766 -140.500000 2766.625977
141.000000 2775.840088 -141.000000 2769.580078
141.500000 2768.700928 -141.500000 2771.127686
142.000000 2771.840576 -142.000000 2765.936035
142.500000 2766.281006 -142.500000 2768.700928
143.000000 2768.733154 -143.000000 2767.664307
143.500000 2765.243652 -143.500000 2768.009766
144.000000 2769.767090 -144.000000 2772.697021
144.500000 2770.964600 -144.500000 2770.432617
145.000000 2774.802979 -145.000000 2774.266113
145.500000 2769.740723 -145.500000 2769.395020
146.000000 2774.802979 -146.000000 2774.266113
146.500000 2773.571533 -146.500000 2769.049316
147.000000 2777.750000 -147.000000 2773.225586
147.500000 2770.086670 -147.500000 2773.571533
148.000000 2776.534912 -148.000000 2770.273682
148.500000 2770.964600 -148.500000 2768.355225
149.000000 2781.218262 -149.000000 2773.571533
149.500000 2774.958008 -149.500000 2770.619141
150.000000 2772.534424 -150.000000 2774.266113
150.500000 2774.266113 -150.500000 2768.700928
151.000000 2774.266113 -151.000000 2774.958008
151.500000 2776.881104 -151.500000 2769.395020
152.000000 2775.840088 -152.000000 2773.225586
152.500000 2775.307129 -152.500000 2775.653320
153.000000 2779.658447 -153.000000 2774.612061
153.500000 2787.658203 -153.500000 2773.225586
154.000000 2788.006104 -154.000000 2766.971191
154.500000 2779.311768 -154.500000 2774.612061
155.000000 2778.269287 -155.000000 2774.266113
155.500000 2774.958008 -155.500000 2775.653320
156.000000 2777.922607 -156.000000 2785.045898
156.500000 2774.958008 -156.500000 2777.573486
157.000000 2778.269287 -157.000000 2776.188965
157.500000 2783.305908 -157.500000 2766.971191
158.000000 2784.525635 -158.000000 2770.273682
158.500000 2780.699463 -158.500000 2775.840088
159.000000 2778.962158 -159.000000 2781.914795
159.500000 2777.042236 -159.500000 2774.084717
160.000000 2786.264893 -160.000000 2771.313232
160.500000 2781.218262 -160.500000 2773.738281
161.000000 2773.738281 -161.000000 2780.871826
161.500000 2788.354004 -161.500000 2769.928223
162.000000 2785.045898 -162.000000 2778.444580
162.500000 2786.264893 -162.500000 2766.625977
163.000000 2781.396729 -163.000000 2775.494385
163.500000 2782.261719 -163.500000 2775.307129
164.000000 2776.692871 -164.000000 2781.746582
164.500000 2786.264893 -164.500000 2770.273682
165.000000 2782.608643 -165.000000 2783.482178
165.500000 2782.955811 -165.500000 2786.264893
166.000000 2776.692871 -166.000000 2778.962158
166.500000 2781.565186 -166.500000 2782.955811
167.000000 2778.615723 -167.000000 2778.615723
167.500000 2787.658203 -167.500000 2782.955811
168.000000 2789.749512 -168.000000 2785.567139
168.500000 2794.260254 -168.500000 2777.388916
169.000000 2785.045898 -169.000000 2777.227295
169.500000 2796.355469 -169.500000 2776.346191
170.000000 2786.437256 -170.000000 2783.305908
170.500000 2788.515869 -170.500000 2775.307129
171.000000 2785.045898 -171.000000 2781.218262
171.500000 2793.049561 -171.500000 2775.840088
172.000000 2782.438721 -172.000000 2783.482178
172.500000 2791.469727 -172.500000 2776.346191
173.000000 2784.695557 -173.000000 2785.917480
173.500000 2795.657715 -173.500000 2777.922607
174.000000 2786.089355 -174.000000 2786.429443
174.500000 2795.308838 -174.500000 2786.264893
175.000000 2786.788086 -175.000000 2780.699463
175.500000 2796.506348 -175.500000 2781.914795
176.000000 2786.089355 -176.000000 2780.352295
176.500000 2793.049561 -176.500000 2784.872803
177.000000 2789.229736 -177.000000 2781.914795
177.500000 2796.355469 -177.500000 2780.699463
178.000000 2786.788086 -178.000000 2783.482178
178.500000 2794.260254 -178.500000 2779.658447
179.000000 2789.558838 -179.000000 2788.168457
179.500000 2793.911865 -179.500000 2794.260254
180.000000 2792.349609 -180.000000 2785.219971
180.500000 2793.560791 -180.500000 2782.091064
181.000000 2790.257568 -181.000000 2788.702148
181.500000 2798.252930 -181.500000 2792.698242
182.000000 2794.260254 -182.000000 2790.797852
182.500000 2796.355469 -182.500000 2788.168457
183.000000 2794.260254 -183.000000 2783.653076
183.500000 2793.560791 -183.500000 2787.310547
184.000000 2790.257568 -184.000000 2794.957275
184.500000 2796.355469 -184.500000 2787.658203
185.000000 2792.698242 -185.000000 2788.354004
185.500000 2800.351074 -185.500000 2790.605469
186.000000 2798.453857 -186.000000 2789.558838
186.500000 2796.355469 -186.500000 2784.347900
187.000000 2795.657715 -187.000000 2789.558838
187.500000 2793.560791 -187.500000 2789.052979
188.000000 2794.957275 -188.000000 2787.310547
188.500000 2799.302979 -188.500000 2793.911865
189.000000 2799.156006 -189.000000 2785.219971
189.500000 2797.405762 -189.500000 2789.210938
190.000000 2794.095947 -190.000000 2791.304688
190.500000 2794.957275 -190.500000 2794.608887
191.000000 2793.560791 -191.000000 2790.257568
191.500000 2797.754883 -191.500000 2789.210938
192.000000 2795.308838 -192.000000 2785.393799
192.500000 2797.056396 -192.500000 2794.957275
193.000000 2798.252930 -193.000000 2788.354004
193.500000 2798.950928 -193.500000 2789.052979
194.000000 2798.411621 -194.000000 2792.864258
194.500000 2796.355469 -194.500000 2788.006104
195.000000 2800.506836 -195.000000 2790.774170
195.500000 2794.608887 -195.500000 2786.264893
196.000000 2796.157715 -196.000000 2792.516113
196.500000 2796.355469 -196.500000 2792.168213
197.000000 2798.760010 -197.000000 2794.608887
197.500000 2795.657715 -197.500000 2798.601807
198.000000 2791.817383 -198.000000 2792.349609
198.500000 2796.355469 -198.500000 2787.310547
199.000000 2807.095459 -199.000000 2790.426758
199.500000 2794.957275 -199.500000 2790.605469
200.000000 2799.457275 -200.000000 2790.774170
200.500000 2793.049561 -200.500000 2786.959717
201.000000 2799.457275 -201.000000 2793.560791
201.500000 2797.056396 -201.500000 2785.917480
202.000000 2799.457275 -202.000000 2791.817383
202.500000 2794.260254 -202.500000 2795.308838
203.000000 2803.795166 -203.000000 2793.560791
203.500000 2794.957275 -203.500000 2795.657715
204.000000 2795.806396 -204.000000 2798.104248
204.500000 2796.704590 -204.500000 2791.304688
205.000000 2801.205078 -205.000000 2792.698242
205.500000 2800.351074 -205.500000 2797.056396
206.000000 2810.251709 -206.000000 2796.704590
206.500000 2800.351074 -206.500000 2794.608887
207.000000 2799.652344 -207.000000 2794.957275
207.500000 2798.950928 -207.500000 2791.652832
208.000000 2798.950928 -208.000000 2792.349609
208.500000 2797.203369 -208.500000 2792.698242
209.000000 2797.552246 -209.000000 2798.601807
209.500000 2802.605469 -209.500000 2794.796875
210.000000 2802.605469 -210.000000 2795.308838
210.500000 2800.700684 -210.500000 2799.652344
211.000000 2805.060303 -211.000000 2794.796875
211.500000 2803.307617 -211.500000 2803.307617
212.000000 2805.898682 -212.000000 2796.546387
212.500000 2802.955078 -212.500000 2798.601807
213.000000 2805.196289 -213.000000 2797.056396
213.500000 2805.196289 -213.500000 2802.605469
214.000000 2801.053223 -214.000000 2799.505615
214.500000 2807.301758 -214.500000 2796.355469
215.000000 2798.104248 -215.000000 2797.552246
215.500000 2806.598633 -215.500000 2794.957275
216.000000 2803.657227 -216.000000 2798.950928
216.500000 2806.598633 -216.500000 2793.212402
217.000000 2804.707275 -217.000000 2794.260254
217.500000 2813.766357 -217.500000 2796.506348
218.000000 2807.165771 -218.000000 2796.854980
218.500000 2804.357178 -218.500000 2806.814941
219.000000 2806.111084 -219.000000 2799.855469
219.500000 2809.197754 -219.500000 2793.560791
220.000000 2805.760742 -220.000000 2800.700684
220.500000 2816.354248 -220.500000 2798.252930
221.000000 2803.856201 -221.000000 2800.205322
221.500000 2814.946045 -221.500000 2802.256104
222.000000 2807.516357 -222.000000 2797.056396
222.500000 2814.244141 -222.500000 2805.060303
223.000000 2810.813965 -223.000000 2798.453857
223.500000 2808.703369 -223.500000 2795.657715
224.000000 2805.410400 -224.000000 2798.252930
224.500000 2813.893066 -224.500000 2796.704590
225.000000 2811.867920 -225.000000 2801.906494
225.500000 2819.656494 -225.500000 2799.652344
226.000000 2815.878906 -226.000000 2800.855957
226.500000 2812.358887 -226.500000 2800.855957
227.000000 2806.814941 -227.000000 2799.806152
227.500000 2815.651367 -227.500000 2795.657715
228.000000 2817.412109 -228.000000 2795.308838
228.500000 2822.591797 -228.500000 2801.554443
229.000000 2814.117676 -229.000000 2805.545898
229.500000 2817.412109 -229.500000 2799.302979
230.000000 2811.867920 -230.000000 2802.605469
230.500000 2814.594971 -230.500000 2805.060303
231.000000 2810.813965 -231.000000 2799.302979
231.500000 2820.360352 -231.500000 2809.548096
232.000000 2815.300293 -232.000000 2799.302979
232.500000 2809.901367 -232.500000 2796.355469
233.000000 2810.952637 -233.000000 2807.445068
233.500000 2818.950195 -233.500000 2797.056396
234.000000 2816.354248 -234.000000 2803.795166
234.500000 2812.838135 -234.500000 2797.405762
235.000000 2814.946045 -235.000000 2810.251709
235.500000 2825.063965 -235.500000 2808.497559
236.000000 2822.476807 -236.000000 2804.497070
236.500000 2815.651367 -236.500000 2802.955078
237.000000 2809.407715 -237.000000 2802.955078
237.500000 2813.893066 -237.500000 2804.007324
238.000000 2818.950195 -238.000000 2805.898682
238.500000 2822.239746 -238.500000 2799.652344
239.000000 2814.946045 -239.000000 2803.307617
239.500000 2822.943848 -239.500000 2804.707275
240.000000 2821.067383 -240.000000 2798.252930
240.500000 2810.251709 -240.500000 2805.545898
241.000000 2808.497559 -241.000000 2802.605469
241.500000 2815.651367 -241.500000 2804.707275
242.000000 2815.081787 -242.000000 2812.487305
242.500000 2812.358887 -242.500000 2804.357178
243.000000 2822.943848 -243.000000 2809.548096
243.500000 2819.304932 -243.500000 2803.657227
244.000000 2816.137207 -244.000000 2808.497559
244.500000 2815.300293 -244.500000 2806.248779
245.000000 2817.895752 -245.000000 2806.814941
245.500000 2815.300293 -245.500000 2811.306396
246.000000 2820.478027 -246.000000 2807.165771
246.500000 2821.067383 -246.500000 2815.300293
247.000000 2822.943848 -247.000000 2807.165771
247.500000 2815.300293 -247.500000 2809.548096
248.000000 2820.829834 -248.000000 2805.760742
248.500000 2820.712402 -248.500000 2806.111084
249.000000 2822.239746 -249.000000 2810.952637
249.500000 2818.115479 -249.500000 2807.651855
250.000000 2819.304932 -250.000000 2813.188721
250.500000 2816.354248 -250.500000 2817.895752
251.000000 2819.070068 -251.000000 2809.407715
251.500000 2818.950195 -251.500000 2815.300293
252.000000 2815.651367 -252.000000 2810.813965
252.500000 2816.705811 -252.500000 2820.360352
253.000000 2820.478027 -253.000000 2811.165283
253.500000 2822.832031 -253.500000 2814.594971
254.000000 2821.533203 -254.000000 2810.460205
254.500000 2813.063965 -254.500000 2815.651367
255.000000 2821.181396 -255.000000 2814.823730
255.500000 2820.712402 -255.500000 2808.847656
256.000000 2821.533203 -256.000000 2815.432617
256.500000 2818.950195 -256.500000 2812.358887
257.000000 2818.598633 -257.000000 2814.594971
257.500000 2822.943848 -257.500000 2815.651367
258.000000 2825.416748 -258.000000 2817.190186
258.500000 2825.416748 -258.500000 2816.002930
259.000000 2824.355957 -259.000000 2806.461670
259.500000 2822.943848 -259.500000 2817.895752
260.000000 2822.943848 -260.000000 2805.410400
260.500000 2825.063965 -260.500000 2808.703369
261.000000 2824.708496 -261.000000 2817.895752
261.500000 2822.943848 -261.500000 2806.598633
262.000000 2820.231689 -262.000000 2815.432617
262.500000 2824.708496 -262.500000 2814.117676
263.000000 2820.587158 -263.000000 2822.591797
263.500000 2826.242920 -263.500000 2811.306396
264.000000 2827.184570 -264.000000 2819.421143
264.500000 2822.943848 -264.500000 2810.813965
265.000000 2822.124268 -265.000000 2811.783691
265.500000 2828.715088 -265.500000 2816.705811
266.000000 2826.014893 -266.000000 2817.060303
266.500000 2828.009033 -266.500000 2813.415283
267.000000 2826.122314 -267.000000 2815.651367
267.500000 2824.708496 -267.500000 2821.419678
268.000000 2827.537598 -268.000000 2824.355957
268.500000 2829.526855 -268.500000 2812.358887
269.000000 2825.416748 -269.000000 2813.893066
269.500000 2828.715088 -269.500000 2816.354248
270.000000 2826.831299 -270.000000 2817.190186
270.500000 2822.239746 -270.500000 2816.705811
271.000000 2822.124268 -271.000000 2817.895752
271.500000 2826.475342 -271.500000 2815.300293
272.000000 2827.184570 -272.000000 2819.421143
272.500000 2827.303467 -272.500000 2815.300293
273.000000 2826.831299 -273.000000 2810.813965
273.500000 2826.947754 -273.500000 2824.355957
274.000000 2825.063965 -274.000000 2823.184814
274.500000 2836.009521 -274.500000 2824.003662
275.000000 2831.548340 -275.000000 2821.067383
275.500000 2831.650879 -275.500000 2818.822510
276.000000 2831.194580 -276.000000 2821.887939
276.500000 2830.588379 -276.500000 2817.060303
277.000000 2825.416748 -277.000000 2821.887939
277.500000 2838.849365 -277.500000 2820.712402
278.000000 2833.321045 -278.000000 2825.063965
278.500000 2831.650879 -278.500000 2817.289795
279.000000 2826.831299 -279.000000 2823.298828
279.500000 2835.655762 -279.500000 2826.475342
280.000000 2826.122314 -280.000000 2822.239746
280.500000 2827.656250 -280.500000 2824.708496
281.000000 2834.591797 -281.000000 2822.591797
281.500000 2830.941406 -281.500000 2820.712402
282.000000 2832.116211 -282.000000 2825.416748
282.500000 2821.887939 -282.500000 2819.879395
283.000000 2830.941406 -283.000000 2824.355957
283.500000 2833.775146 -283.500000 2822.124268
284.000000 2837.428711 -284.000000 2826.947754
284.500000 2829.424316 -284.500000 2820.712402
285.000000 2835.194092 -285.000000 2820.712402
285.500000 2839.650391 -285.500000 2822.239746
286.000000 2839.650391 -286.000000 2822.943848
286.500000 2836.363525 -286.500000 2822.943848
287.000000 2838.137451 -287.000000 2823.298828
287.500000 2832.357666 -287.500000 2822.943848
288.000000 2830.130859 -288.000000 2823.298828
288.500000 2831.650879 -288.500000 2823.298828
289.000000 2838.491943 -289.000000 2824.708496
289.500000 2838.584961 -289.500000 2826.947754
290.000000 2840.713623 -290.000000 2827.303467
290.500000 2836.717529 -290.500000 2817.060303
291.000000 2829.424316 -291.000000 2823.651123
291.500000 2837.074463 -291.500000 2823.651123
292.000000 2833.421387 -292.000000 2826.947754
292.500000 2829.424316 -292.500000 2825.182861
293.000000 2835.655762 -293.000000 2819.656494
293.500000 2827.184570 -293.500000 2820.712402
294.000000 2830.235596 -294.000000 2821.181396
294.500000 2828.362061 -294.500000 2825.416748
295.000000 2839.296143 -295.000000 2825.535156
295.500000 2838.491943 -295.500000 2822.943848
296.000000 2846.226807 -296.000000 2829.526855
296.500000 2833.067627 -296.500000 2820.360352
297.000000 2841.511963 -297.000000 2827.656250
297.500000 2832.711182 -297.500000 2826.122314
298.000000 2835.655762 -298.000000 2825.063965
298.500000 2833.421387 -298.500000 2824.478760
299.000000 2839.650391 -299.000000 2825.063965
299.500000 2831.650879 -299.500000 2825.182861
300.000000 2834.238281 -300.000000 2826.242920
300.500000 2828.715088 -300.500000 2825.890381
301.000000 2837.520264 -301.000000 2820.008545
301.500000 2833.067627 -301.500000 2829.526855
302.000000 2837.876953 -302.000000 2830.941406
302.500000 2834.128906 -302.500000 2827.656250
303.000000 2841.157715 -303.000000 2825.416748
303.500000 2833.067627 -303.500000 2826.122314
304.000000 2836.459229 -304.000000 2821.067383
304.500000 2835.902832 -304.500000 2832.469238
305.000000 2841.869141 -305.000000 2822.943848
305.500000 2832.357666 -305.500000 2830.484375
306.000000 2836.105957 -306.000000 2830.235596
306.500000 2831.548340 -306.500000 2824.708496
307.000000 2837.520264 -307.000000 2828.468750
307.500000 2834.482910 -307.500000 2824.355957
308.000000 2841.157715 -308.000000 2828.468750
308.500000 2837.074463 -308.500000 2822.943848
309.000000 2841.511963 -309.000000 2830.702393
309.500000 2837.782959 -309.500000 2829.071045
310.000000 2845.871826 -310.000000 2823.651123
310.500000 2838.491943 -310.500000 2827.760986
311.000000 2840.449463 -311.000000 2824.708496
311.500000 2837.074463 -311.500000 2829.526855
312.000000 2836.363525 -312.000000 2834.128906
312.500000 2841.780518 -312.500000 2835.655762
313.000000 2840.713623 -313.000000 2827.303467
313.500000 2843.290283 -313.500000 2829.174072
314.000000 2838.137451 -314.000000 2827.656250
314.500000 2841.071045 -314.500000 2833.528809
315.000000 2840.713623 -315.000000 2833.775146
315.500000 2838.491943 -315.500000 2829.424316
316.000000 2838.849365 -316.000000 2831.297607
316.500000 2842.135498 -316.500000 2828.362061
317.000000 2843.290283 -317.000000 2833.067627
317.500000 2837.074463 -317.500000 2830.941406
318.000000 2836.363525 -318.000000 2829.174072
318.500000 2853.071533 -318.500000 2829.071045
319.000000 2846.409912 -319.000000 2837.876953
319.500000 2848.360840 -319.500000 2830.130859
320.000000 2842.050049 -320.000000 2830.588379
320.500000 2846.133545 -320.500000 2845.423096
321.000000 2841.336670 -321.000000 2832.613037
321.500000 2844.709717 -321.500000 2834.591797
322.000000 2843.203613 -322.000000 2831.194580
322.500000 2843.290283 -322.500000 2840.359131
323.000000 2844.269531 -323.000000 2832.255859
323.500000 2845.067627 -323.500000 2832.357666
324.000000 2834.839844 -324.000000 2835.902832
324.500000 2843.999756 -324.500000 2836.717529
325.000000 2837.782959 -325.000000 2831.194580
325.500000 2842.932617 -325.500000 2829.424316
326.000000 2842.135498 -326.000000 2830.235596
326.500000 2846.133545 -326.500000 2833.421387
327.000000 2845.339111 -327.000000 2830.130859
327.500000 2849.430664 -327.500000 2833.775146
328.000000 2848.270752 -328.000000 2839.296143
328.500000 2850.930176 -328.500000 2842.223633
329.000000 2844.269531 -329.000000 2838.491943
329.500000 2853.071533 -329.500000 2842.135498
330.000000 2851.213379 -330.000000 2835.194092
330.500000 2849.786377 -330.500000 2843.644775
331.000000 2847.914795 -331.000000 2834.482910
331.500000 2851.644531 -331.500000 2846.133545
332.000000 2847.914795 -332.000000 2831.194580
332.500000 2849.863770 -332.500000 2847.649902
333.000000 2850.857178 -333.000000 2838.137451
333.500000 2854.496826 -333.500000 2839.650391
334.000000 2850.057373 -334.000000 2835.902832
334.500000 2851.288818 -334.500000 2834.945312
335.000000 2847.558838 -335.000000 2840.359131
335.500000 2853.783936 -335.500000 2839.296143
336.000000 2847.914795 -336.000000 2838.938965
336.500000 2851.288818 -336.500000 2838.938965
337.000000 2848.629639 -337.000000 2840.359131
337.500000 2852.356445 -337.500000 2838.938965
338.000000 2852.641846 -338.000000 2838.584961
338.500000 2853.427734 -338.500000 2847.914795
339.000000 2854.140137 -339.000000 2837.678467
339.500000 2852.356445 -339.500000 2844.709717
340.000000 2853.071533 -340.000000 2836.257080
340.500000 2851.288818 -340.500000 2835.655762
341.000000 2852.356445 -341.000000 2845.513916
341.500000 2847.294922 -341.500000 2832.711182
342.000000 2849.074951 -342.000000 2842.223633
342.500000 2849.786377 -342.500000 2837.428711
343.000000 2850.930176 -343.000000 2840.449463
343.500000 2849.074951 -343.500000 2839.913574
344.000000 2851.644531 -344.000000 2841.869141
344.500000 2847.914795 -344.500000 2845.871826
345.000000 2852.000488 -345.000000 2842.223633
345.500000 2854.856201 -345.500000 2845.871826
346.000000 2854.222168 -346.000000 2845.067627
346.500000 2850.498291 -346.500000 2838.849365
347.000000 2854.578125 -347.000000 2844.354736
347.500000 2849.430664 -347.500000 2837.074463
348.000000 2850.930176 -348.000000 2844.354736
348.500000 2847.649902 -348.500000 2835.302002
349.000000 2853.151611 -349.000000 2835.396240
349.500000 2850.142090 -349.500000 2844.354736
350.000000 2852.712402 -350.000000 2851.288818
