# Supplementary material for: Spontaneous time-reversal symmetry breaking in twisted double bilayer graphene
Source: Nat Commun. 2022 Oct 29;13:6468. doi: 10.1038/s41467-022-34192-x (PMC9617879; doi:10.1038/s41467-022-34192-x)
Supplement: Supplementary file 2 — Source Data [file 41467_2022_34192_MOESM2_ESM.zip › Source_Data/Figure3/fig3c/nu_3_4.txt]

-350.000000 3724.294434 350.000000 3749.085205
-349.500000 3715.793213 349.500000 3754.771240
-349.000000 3716.364746 349.000000 3749.559570
-348.500000 3717.194580 348.500000 3752.885010
-348.000000 3720.090576 348.000000 3749.591064
-347.500000 3714.862061 347.500000 3742.971436
-347.000000 3720.090576 347.000000 3748.178711
-346.500000 3717.194580 346.500000 3746.260742
-346.000000 3721.026123 346.000000 3745.581299
-345.500000 3717.006348 345.500000 3750.756104
-345.000000 3718.873047 345.000000 3746.050537
-344.500000 3716.258789 344.500000 3746.730225
-344.000000 3716.724854 344.000000 3749.345459
-343.500000 3717.472168 343.500000 3750.756104
-343.000000 3717.194580 343.000000 3748.367920
-342.500000 3714.862061 342.500000 3749.345459
-342.000000 3713.180908 342.000000 3749.559570
-341.500000 3714.862061 341.500000 3740.834961
-341.000000 3720.271240 341.000000 3740.624268
-340.500000 3715.606934 340.500000 3740.570068
-340.000000 3709.453125 340.000000 3748.401855
-339.500000 3710.851074 339.500000 3741.307617
-339.000000 3712.532715 339.000000 3747.709717
-338.500000 3716.258789 338.500000 3736.084229
-338.000000 3712.246094 338.000000 3740.624268
-337.500000 3724.761475 337.500000 3741.307617
-337.000000 3715.513672 337.000000 3748.871826
-336.500000 3717.194580 336.500000 3741.776855
-336.000000 3713.354004 336.000000 3746.730225
-335.500000 3717.937500 335.500000 3745.321289
-335.000000 3710.086914 335.000000 3737.283691
-334.500000 3715.793213 334.500000 3746.260742
-334.000000 3709.156738 334.000000 3743.657959
-333.500000 3713.462646 333.500000 3748.401855
-333.000000 3713.354004 333.000000 3742.245850
-332.500000 3716.258789 332.500000 3740.100830
-332.000000 3715.979736 332.000000 3739.162598
-331.500000 3717.194580 331.500000 3736.552734
-331.000000 3714.286377 331.000000 3741.092529
-330.500000 3720.737793 330.500000 3741.307617
-330.000000 3712.418213 330.000000 3743.702148
-329.500000 3712.532715 329.500000 3738.689697
-329.000000 3705.607666 329.000000 3734.403320
-328.500000 3718.873047 328.500000 3742.971436
-328.000000 3705.143066 328.000000 3737.963867
-327.500000 3714.392822 327.500000 3738.220947
-327.000000 3712.246094 327.000000 3733.465820
-326.500000 3717.472168 326.500000 3740.834961
-326.000000 3705.143066 326.000000 3736.552734
-325.500000 3716.724854 325.500000 3732.798340
-325.000000 3707.470703 325.000000 3734.938721
-324.500000 3714.676758 324.500000 3732.798340
-324.000000 3708.524170 324.000000 3741.776855
-323.500000 3712.246094 323.500000 3742.715088
-323.000000 3705.607666 323.000000 3735.146973
-322.500000 3716.258789 322.500000 3739.897217
-322.000000 3711.486816 322.000000 3737.021973
-321.500000 3717.194580 321.500000 3739.162598
-321.000000 3714.286377 321.000000 3737.963867
-320.500000 3711.599365 320.500000 3736.811523
-320.000000 3705.143066 320.000000 3733.934570
-319.500000 3716.258789 319.500000 3736.811523
-319.000000 3704.373291 319.000000 3731.588623
-318.500000 3707.293701 318.500000 3734.674561
-318.000000 3706.829346 318.000000 3734.466797
-317.500000 3710.382080 317.500000 3738.220947
-317.000000 3712.711670 317.000000 3741.307617
-316.500000 3717.194580 316.500000 3733.738281
-316.000000 3708.524170 316.000000 3732.330322
-315.500000 3701.886719 315.500000 3738.689697
-315.000000 3700.029053 315.000000 3731.588623
-314.500000 3708.524170 314.500000 3733.738281
-314.000000 3704.968750 314.000000 3730.852295
-313.500000 3706.829346 313.500000 3722.424316
-313.000000 3704.504883 313.000000 3736.143799
-312.500000 3707.758301 312.500000 3725.699219
-312.000000 3707.758301 312.000000 3729.989014
-311.500000 3704.674805 311.500000 3730.648682
-311.000000 3698.329102 311.000000 3733.063965
-310.500000 3704.968750 310.500000 3727.840088
-310.000000 3704.968750 310.000000 3727.840088
-309.500000 3702.350342 309.500000 3731.395020
-309.000000 3710.851074 309.000000 3735.874756
-308.500000 3704.210449 308.500000 3728.307129
-308.000000 3703.746338 308.000000 3724.761475
-307.500000 3704.504883 307.500000 3729.245850
-307.000000 3699.259766 307.000000 3735.146973
-306.500000 3696.174805 306.500000 3728.307129
-306.000000 3704.968750 306.000000 3730.181152
-305.500000 3699.723633 305.500000 3727.104980
-305.000000 3705.432861 305.000000 3728.774658
-304.500000 3708.222900 304.500000 3727.572510
-304.000000 3707.591797 304.000000 3731.120605
-303.500000 3695.711670 303.500000 3731.120605
-303.000000 3703.573730 303.000000 3736.811523
-302.500000 3704.210449 302.500000 3730.384033
-302.000000 3705.732422 302.000000 3735.874756
-301.500000 3710.382080 301.500000 3728.774658
-301.000000 3701.118652 301.000000 3731.321045
-300.500000 3700.029053 300.500000 3724.294434
-300.000000 3699.102783 300.000000 3728.507812
-299.500000 3700.187256 299.500000 3732.056885
-299.000000 3696.638184 299.000000 3730.108398
-298.500000 3704.674805 298.500000 3732.798340
-298.000000 3698.796387 298.000000 3730.852295
-297.500000 3698.796387 297.500000 3725.418945
-297.000000 3694.318848 297.000000 3724.761475
-296.500000 3697.865967 296.500000 3727.104980
-296.000000 3694.318848 296.000000 3726.435059
-295.500000 3697.865967 295.500000 3725.035156
-295.000000 3699.723633 295.000000 3723.545654
-294.500000 3701.583008 294.500000 3726.906006
-294.000000 3702.818115 294.000000 3726.166504
-293.500000 3698.032471 293.500000 3732.056885
-293.000000 3701.886719 293.000000 3729.447754
-292.500000 3698.032471 292.500000 3723.827881
-292.000000 3697.865967 292.000000 3729.916016
-291.500000 3702.511230 291.500000 3724.761475
-291.000000 3696.477051 291.000000 3725.418945
-290.500000 3693.081055 290.500000 3725.232178
-290.000000 3705.143066 290.000000 3724.294434
-289.500000 3701.289062 289.500000 3726.906006
-289.000000 3700.187256 289.000000 3725.232178
-288.500000 3700.356445 288.500000 3726.166504
-288.000000 3696.638184 288.000000 3727.104980
-287.500000 3697.260254 287.500000 3726.166504
-287.000000 3700.496338 287.000000 3730.384033
-286.500000 3698.496094 286.500000 3734.872070
-286.000000 3697.105225 286.000000 3727.761963
-285.500000 3698.964111 285.500000 3724.294434
-285.000000 3693.856201 285.000000 3723.545654
-284.500000 3692.002441 284.500000 3718.126709
-284.000000 3697.105225 284.000000 3725.501953
-283.500000 3700.820801 283.500000 3714.392822
-283.000000 3698.329102 283.000000 3718.694092
-282.500000 3691.688965 282.500000 3723.078857
-282.000000 3697.403076 282.000000 3723.827881
-281.500000 3698.032471 281.500000 3724.294434
-281.000000 3698.329102 281.000000 3718.126709
-280.500000 3693.081055 280.500000 3722.424316
-280.000000 3696.174805 280.000000 3718.403320
-279.500000 3694.007324 279.500000 3719.805176
-279.000000 3695.547852 279.000000 3720.737793
-278.500000 3692.151611 278.500000 3718.126709
-278.000000 3700.187256 278.000000 3716.071777
-277.500000 3696.328613 277.500000 3720.737793
-277.000000 3700.029053 277.000000 3722.424316
-276.500000 3696.174805 276.500000 3712.711670
-276.000000 3696.174805 276.000000 3716.541260
-275.500000 3695.401123 275.500000 3718.126709
-275.000000 3688.911377 275.000000 3722.894775
-274.500000 3689.689209 274.500000 3715.327637
-274.000000 3694.470459 274.000000 3721.026123
-273.500000 3690.616455 273.500000 3717.194580
-273.000000 3692.002441 273.000000 3723.361084
-272.500000 3692.931152 272.500000 3712.711670
-272.000000 3697.105225 272.000000 3716.541260
-271.500000 3698.496094 271.500000 3719.063477
-271.000000 3696.638184 271.000000 3714.752686
-270.500000 3698.032471 270.500000 3718.403320
-270.000000 3692.931152 270.000000 3715.979736
-269.500000 3693.393555 269.500000 3725.418945
-269.000000 3694.318848 269.000000 3716.156250
-268.500000 3697.105225 268.500000 3719.063477
-268.000000 3696.174805 268.000000 3711.952637
-267.500000 3694.470459 267.500000 3714.112061
-267.000000 3694.318848 267.000000 3720.090576
-266.500000 3687.676758 266.500000 3714.286377
-266.000000 3699.259766 266.000000 3718.403320
-265.500000 3697.569092 265.500000 3721.400879
-265.000000 3689.689209 265.000000 3710.267090
-264.500000 3692.468750 264.500000 3714.862061
-264.000000 3689.373535 264.000000 3707.470703
-263.500000 3688.601318 263.500000 3718.403320
-263.000000 3689.689209 263.000000 3712.418213
-262.500000 3692.151611 262.500000 3713.927734
-262.000000 3692.468750 262.000000 3707.758301
-261.500000 3689.835449 261.500000 3713.180908
-261.000000 3686.599365 261.000000 3713.646484
-260.500000 3689.067383 260.500000 3718.873047
-260.000000 3683.514648 260.000000 3715.793213
-259.500000 3691.078369 259.500000 3713.180908
-259.000000 3682.132080 259.000000 3712.711670
-258.500000 3687.843506 258.500000 3716.541260
-258.000000 3682.730957 258.000000 3714.392822
-257.500000 3686.599365 257.500000 3710.086914
-257.000000 3688.911377 257.000000 3710.086914
-256.500000 3689.992676 256.500000 3707.758301
-256.000000 3689.067383 256.000000 3705.307129
-255.500000 3692.931152 255.500000 3716.724854
-255.000000 3680.421875 255.000000 3717.556885
-254.500000 3685.825439 254.500000 3713.646484
-254.000000 3682.730957 254.000000 3714.752686
-253.500000 3688.911377 253.500000 3706.536865
-253.000000 3684.902344 253.000000 3711.781006
-252.500000 3690.763916 252.500000 3713.354004
-252.000000 3685.505371 252.000000 3713.927734
-251.500000 3677.333984 251.500000 3701.118652
-251.000000 3678.719971 251.000000 3708.988281
-250.500000 3680.286133 250.500000 3713.180908
-250.000000 3684.115723 250.000000 3714.112061
-249.500000 3687.060791 249.500000 3717.660645
-249.000000 3675.948975 249.000000 3709.335693
-248.500000 3685.212158 248.500000 3708.524170
-248.000000 3677.794434 248.000000 3705.607666
-247.500000 3686.599365 247.500000 3705.143066
-247.000000 3678.255127 247.000000 3705.432861
-246.500000 3680.286133 246.500000 3710.086914
-246.000000 3683.654053 246.000000 3716.541260
-245.500000 3679.315674 245.500000 3702.511230
-245.000000 3678.255127 245.000000 3709.453125
-244.500000 3689.835449 244.500000 3703.746338
-244.000000 3685.043213 244.000000 3706.200195
-243.500000 3682.730957 243.500000 3701.118652
-243.000000 3679.957031 243.000000 3706.361084
-242.500000 3684.440918 242.500000 3701.118652
-242.000000 3682.592773 242.000000 3705.896973
-241.500000 3680.882568 241.500000 3702.511230
-241.000000 3677.794434 241.000000 3700.820801
-240.500000 3682.132080 240.500000 3704.210449
-240.000000 3683.192383 240.000000 3703.443848
-239.500000 3683.975830 239.500000 3703.746338
-239.000000 3683.654053 239.000000 3699.427979
-238.500000 3687.522461 238.500000 3714.577881
-238.000000 3680.421875 238.000000 3701.118652
-237.500000 3681.667480 237.500000 3694.785645
-237.000000 3685.825439 237.000000 3698.640137
-236.500000 3681.029541 236.500000 3706.829346
-236.000000 3677.794434 236.000000 3704.838379
-235.500000 3679.496582 235.500000 3710.851074
-235.000000 3682.265869 235.000000 3706.702637
-234.500000 3673.452637 234.500000 3696.174805
-234.000000 3687.676758 234.000000 3701.289062
-233.500000 3677.927734 233.500000 3702.046875
-233.000000 3679.957031 233.000000 3707.168213
-232.500000 3674.698486 232.500000 3710.552002
-232.000000 3682.265869 232.000000 3708.568848
-231.500000 3672.067383 231.500000 3706.536865
-231.000000 3681.804688 231.000000 3706.536865
-230.500000 3675.158936 230.500000 3701.118652
-230.000000 3681.029541 230.000000 3699.723633
-229.500000 3681.491211 229.500000 3698.032471
-229.000000 3683.654053 229.000000 3696.174805
-228.500000 3680.564453 228.500000 3708.222900
-228.000000 3678.719971 228.000000 3708.222900
-227.500000 3673.452637 227.500000 3702.350342
-227.000000 3676.873535 227.000000 3697.105225
-226.500000 3680.882568 226.500000 3705.143066
-226.000000 3684.577637 226.000000 3699.723633
-225.500000 3673.913086 225.500000 3706.361084
-225.000000 3677.794434 225.000000 3703.616943
-224.500000 3671.470947 224.500000 3705.607666
-224.000000 3687.214600 224.000000 3704.547363
-223.500000 3674.698486 223.500000 3703.443848
-223.000000 3677.794434 223.000000 3713.180908
-222.500000 3671.607422 222.500000 3704.210449
-222.000000 3684.440918 222.000000 3701.423340
-221.500000 3670.687256 221.500000 3697.569092
-221.000000 3680.882568 221.000000 3700.651123
-220.500000 3678.854248 220.500000 3696.638184
-220.000000 3684.902344 220.000000 3697.865967
-219.500000 3681.029541 219.500000 3694.785645
-219.000000 3684.115723 219.000000 3697.105225
-218.500000 3675.299561 218.500000 3702.046875
-218.000000 3680.882568 218.000000 3700.820801
-217.500000 3683.342041 217.500000 3694.785645
-217.000000 3681.029541 217.000000 3689.689209
-216.500000 3682.592773 216.500000 3692.151611
-216.000000 3670.223633 216.000000 3693.393555
-215.500000 3677.651367 215.500000 3689.530029
-215.000000 3681.804688 215.000000 3689.530029
-214.500000 3680.421875 214.500000 3697.105225
-214.000000 3676.873535 214.000000 3697.105225
-213.500000 3682.265869 213.500000 3695.711670
-213.000000 3677.651367 213.000000 3693.856201
-212.500000 3675.619385 212.500000 3694.318848
-212.000000 3679.035889 212.000000 3696.638184
-211.500000 3678.255127 211.500000 3697.105225
-211.000000 3675.948975 211.000000 3694.785645
-210.500000 3680.564453 210.500000 3700.820801
-210.000000 3679.957031 210.000000 3698.964111
-209.500000 3679.180664 209.500000 3688.138916
-209.000000 3677.333984 209.000000 3690.922119
-208.500000 3672.067383 208.500000 3697.105225
-208.000000 3680.421875 208.000000 3692.614502
-207.500000 3681.029541 207.500000 3695.711670
-207.000000 3681.804688 207.000000 3702.646729
-206.500000 3680.103027 206.500000 3698.032471
-206.000000 3676.413086 206.000000 3700.496338
-205.500000 3675.158936 205.500000 3692.468750
-205.000000 3670.687256 205.000000 3693.856201
-204.500000 3674.888916 204.500000 3686.429688
-204.000000 3672.394287 204.000000 3700.187256
-203.500000 3674.569092 203.500000 3700.187256
-203.000000 3671.930664 203.000000 3701.753662
-202.500000 3667.922363 202.500000 3696.174805
-202.000000 3663.445312 202.000000 3697.724609
-201.500000 3678.255127 201.500000 3703.746338
-201.000000 3683.654053 201.000000 3695.711670
-200.500000 3673.774170 200.500000 3697.403076
-200.000000 3676.080078 200.000000 3691.688965
-199.500000 3671.470947 199.500000 3693.544189
-199.000000 3675.948975 199.000000 3686.752686
-198.500000 3675.948975 198.500000 3688.449707
-198.000000 3675.619385 198.000000 3700.651123
-197.500000 3670.347900 197.500000 3697.105225
-197.000000 3676.731201 197.000000 3691.688965
-196.500000 3673.314209 196.500000 3702.683105
-196.000000 3679.496582 196.000000 3691.688965
-195.500000 3669.427979 195.500000 3693.856201
-195.000000 3671.470947 195.000000 3685.967529
-194.500000 3672.854004 194.500000 3707.293701
-194.000000 3675.348389 194.000000 3705.307129
-193.500000 3672.394287 193.500000 3701.118652
-193.000000 3671.011475 193.000000 3691.385010
-192.500000 3673.314209 192.500000 3692.931152
-192.000000 3671.930664 192.000000 3682.880127
-191.500000 3669.304443 191.500000 3688.138916
-191.000000 3679.957031 191.000000 3691.385010
-190.500000 3668.844971 190.500000 3696.174805
-190.000000 3671.470947 190.000000 3694.785645
-189.500000 3668.844971 189.500000 3683.654053
-189.000000 3674.569092 189.000000 3693.856201
-188.500000 3671.470947 188.500000 3682.414307
-188.000000 3670.552002 188.000000 3685.967529
-187.500000 3672.527832 187.500000 3692.002441
-187.000000 3674.234131 187.000000 3694.007324
-186.500000 3669.304443 186.500000 3701.423340
-186.000000 3673.774170 186.000000 3693.081055
-185.500000 3676.080078 185.500000 3682.414307
-185.000000 3679.362061 185.000000 3687.676758
-184.500000 3670.687256 184.500000 3682.414307
-184.000000 3676.599854 184.000000 3680.564453
-183.500000 3665.743164 183.500000 3677.333984
-183.000000 3665.284180 183.000000 3670.812256
-182.500000 3666.665527 182.500000 3695.248535
-182.000000 3672.267334 182.000000 3677.005615
-181.500000 3668.967773 181.500000 3673.645752
-181.000000 3670.093018 181.000000 3676.541016
-180.500000 3676.541016 180.500000 3676.080078
-180.000000 3671.470947 180.000000 3679.496582
-179.500000 3665.284180 179.500000 3687.676758
-179.000000 3677.191406 179.000000 3699.565918
-178.500000 3666.202393 178.500000 3688.601318
-178.000000 3661.608154 178.000000 3686.895996
-177.500000 3668.504150 177.500000 3680.882568
-177.000000 3670.427490 177.000000 3694.007324
-176.500000 3668.967773 176.500000 3695.711670
-176.000000 3681.804688 176.000000 3682.414307
-175.500000 3665.743164 175.500000 3684.902344
-175.000000 3668.844971 175.000000 3678.388916
-174.500000 3660.692139 174.500000 3675.619385
-174.000000 3662.986572 174.000000 3684.577637
-173.500000 3677.333984 173.500000 3672.067383
-173.000000 3680.882568 173.000000 3671.470947
-172.500000 3672.854004 172.500000 3668.504150
-172.000000 3673.186279 172.000000 3674.569092
-171.500000 3667.584717 171.500000 3672.067383
-171.000000 3675.489014 171.000000 3678.719971
-170.500000 3683.975830 170.500000 3670.347900
-170.000000 3668.044189 170.000000 3673.774170
-169.500000 3671.808105 169.500000 3672.991943
-169.000000 3672.067383 169.000000 3672.854004
-168.500000 3662.528320 168.500000 3668.967773
-168.000000 3662.654541 168.000000 3673.314209
-167.500000 3676.873535 167.500000 3668.967773
-167.000000 3668.044189 167.000000 3669.101318
-166.500000 3663.903809 166.500000 3701.583008
-166.000000 3658.632812 166.000000 3693.705811
-165.500000 3675.948975 165.500000 3677.927734
-165.000000 3675.299561 165.000000 3677.148438
-164.500000 3682.592773 164.500000 3669.304443
-164.000000 3679.496582 164.000000 3667.584717
-163.500000 3674.109375 163.500000 3674.373779
-163.000000 3674.698486 163.000000 3673.774170
-162.500000 3662.986572 162.500000 3664.825195
-162.000000 3664.954102 162.000000 3667.794189
-161.500000 3692.151611 161.500000 3670.223633
-161.000000 3684.729004 161.000000 3670.347900
-160.500000 3679.035889 160.500000 3680.564453
-160.000000 3661.733154 160.000000 3672.194092
-159.500000 3678.719971 159.500000 3676.541016
-159.000000 3680.421875 159.000000 3669.101318
-158.500000 3665.743164 158.500000 3678.719971
-158.000000 3665.284180 158.000000 3690.922119
-157.500000 3660.816162 157.500000 3675.299561
-157.000000 3664.825195 157.000000 3673.119629
-156.500000 3670.687256 156.500000 3664.366455
-156.000000 3675.028809 156.000000 3667.584717
-155.500000 3672.394287 155.500000 3666.202393
-155.000000 3686.138184 155.000000 3668.044189
-154.500000 3676.873535 154.500000 3666.202393
-154.000000 3671.930664 154.000000 3665.743164
-153.500000 3660.234375 153.500000 3676.541016
-153.000000 3662.070068 153.000000 3674.373779
-152.500000 3672.854004 152.500000 3668.385498
-152.000000 3667.463379 152.000000 3673.452637
-151.500000 3680.882568 151.500000 3668.044189
-151.000000 3676.413086 151.000000 3690.455322
-150.500000 3680.882568 150.500000 3668.844971
-150.000000 3685.825439 150.000000 3666.665527
-149.500000 3673.774170 149.500000 3674.698486
-149.000000 3685.673096 149.000000 3689.992676
-148.500000 3675.619385 148.500000 3687.676758
-148.000000 3682.592773 148.000000 3681.952637
-147.500000 3680.103027 147.500000 3675.619385
-147.000000 3679.957031 147.000000 3688.746582
-146.500000 3680.103027 146.500000 3701.583008
-146.000000 3673.645752 146.000000 3701.886719
-145.500000 3670.223633 145.500000 3666.332764
-145.000000 3665.036865 145.000000 3665.743164
-144.500000 3654.160156 144.500000 3665.873291
-144.000000 3664.825195 144.000000 3664.366455
-143.500000 3664.825195 143.500000 3664.366455
-143.000000 3667.794189 143.000000 3683.514648
-142.500000 3661.274658 142.500000 3670.687256
-142.000000 3661.150146 142.000000 3669.427979
-141.500000 3674.234131 141.500000 3668.504150
-141.000000 3678.115479 141.000000 3670.223633
-140.500000 3677.005615 140.500000 3669.887939
-140.000000 3678.575684 140.000000 3668.385498
-139.500000 3664.825195 139.500000 3660.008301
-139.000000 3661.608154 139.000000 3664.366455
-138.500000 3671.470947 138.500000 3666.202393
-138.000000 3669.047852 138.000000 3667.922363
-137.500000 3678.719971 137.500000 3664.825195
-137.000000 3679.496582 137.000000 3668.844971
-136.500000 3684.902344 136.500000 3665.743164
-136.000000 3673.774170 136.000000 3669.304443
-135.500000 3684.902344 135.500000 3667.584717
-135.000000 3685.505371 135.000000 3667.584717
-134.500000 3688.449707 134.500000 3671.607422
-134.000000 3680.564453 134.000000 3670.812256
-133.500000 3679.496582 133.500000 3668.044189
-133.000000 3680.103027 133.000000 3670.347900
-132.500000 3664.366455 132.500000 3668.504150
-132.000000 3668.504150 132.000000 3668.504150
-131.500000 3663.445312 131.500000 3668.504150
-131.000000 3662.191650 131.000000 3667.584717
-130.500000 3662.528320 130.500000 3670.687256
-130.000000 3665.743164 130.000000 3669.763916
-129.500000 3682.730957 129.500000 3668.967773
-129.000000 3680.882568 129.000000 3669.629883
-128.500000 3688.911377 128.500000 3664.490967
-128.000000 3683.192383 128.000000 3673.774170
-127.500000 3659.776367 127.500000 3677.005615
-127.000000 3656.796387 127.000000 3685.043213
-126.500000 3684.902344 126.500000 3672.194092
-126.000000 3677.794434 126.000000 3664.366455
-125.500000 3684.115723 125.500000 3668.176758
-125.000000 3683.654053 125.000000 3675.619385
-124.500000 3685.363770 124.500000 3673.580811
-124.000000 3683.342041 124.000000 3668.504150
-123.500000 3686.599365 123.500000 3668.176758
-123.000000 3685.505371 123.000000 3666.202393
-122.500000 3665.624268 122.500000 3668.504150
-122.000000 3664.490967 122.000000 3676.080078
-121.500000 3668.844971 121.500000 3668.504150
-121.000000 3664.149170 121.000000 3668.844971
-120.500000 3689.373535 120.500000 3669.427979
-120.000000 3686.429688 120.000000 3672.854004
-119.500000 3691.540527 119.500000 3670.347900
-119.000000 3686.429688 119.000000 3678.719971
-118.500000 3693.856201 118.500000 3678.388916
-118.000000 3690.922119 118.000000 3674.838623
-117.500000 3692.002441 117.500000 3675.619385
-117.000000 3693.544189 117.000000 3668.967773
-116.500000 3694.318848 116.500000 3668.967773
-116.000000 3689.530029 116.000000 3676.873535
-115.500000 3692.468750 115.500000 3695.711670
-115.000000 3695.401123 115.000000 3713.180908
-114.500000 3698.329102 114.500000 3713.180908
-114.000000 3695.711670 114.000000 3676.541016
-113.500000 3698.796387 113.500000 3668.504150
-113.000000 3691.688965 113.000000 3676.080078
-112.500000 3690.616455 112.500000 3672.655029
-112.000000 3690.297607 112.000000 3673.314209
-111.500000 3692.931152 111.500000 3668.385498
-111.000000 3689.835449 111.000000 3669.887939
-110.500000 3694.622803 110.500000 3674.234131
-110.000000 3692.931152 110.000000 3680.103027
-109.500000 3702.818115 109.500000 3671.930664
-109.000000 3694.785645 109.000000 3674.234131
-108.500000 3704.674805 108.500000 3677.005615
-108.000000 3696.638184 108.000000 3680.103027
-107.500000 3704.504883 107.500000 3679.641846
-107.000000 3702.046875 107.000000 3683.654053
-106.500000 3700.029053 106.500000 3680.564453
-106.000000 3696.174805 106.000000 3678.255127
-105.500000 3700.029053 105.500000 3685.043213
-105.000000 3694.318848 105.000000 3677.927734
-104.500000 3708.055908 104.500000 3680.882568
-104.000000 3701.583008 104.000000 3678.854248
-103.500000 3696.010498 103.500000 3673.452637
-103.000000 3699.565918 103.000000 3680.421875
-102.500000 3702.183594 102.500000 3681.952637
-102.000000 3701.716309 102.000000 3686.138184
-101.500000 3707.591797 101.500000 3677.927734
-101.000000 3704.037109 101.000000 3685.363770
-100.500000 3705.896973 100.500000 3685.967529
-100.000000 3708.222900 100.000000 3684.115723
-99.500000 3706.663818 99.500000 3682.730957
-99.000000 3706.200195 99.000000 3679.641846
-98.500000 3713.927734 98.500000 3691.848389
-98.000000 3709.917480 98.000000 3694.007324
-97.500000 3709.917480 97.500000 3675.948975
-97.000000 3710.382080 97.000000 3674.234131
-96.500000 3717.006348 96.500000 3687.676758
-96.000000 3709.917480 96.000000 3688.449707
-95.500000 3706.361084 95.500000 3683.654053
-95.000000 3713.743408 95.000000 3684.440918
-94.500000 3702.350342 94.500000 3684.115723
-94.000000 3712.814453 94.000000 3683.514648
-93.500000 3715.327637 93.500000 3685.967529
-93.000000 3720.560303 93.000000 3689.373535
-92.500000 3720.090576 92.500000 3694.785645
-92.000000 3718.228760 92.000000 3689.213379
-91.500000 3719.805176 91.500000 3690.297607
-91.000000 3718.694092 91.000000 3695.401123
-90.500000 3714.676758 90.500000 3692.931152
-90.000000 3719.434570 90.000000 3694.007324
-89.500000 3718.873047 89.500000 3697.105225
-89.000000 3719.625000 89.000000 3693.705811
-88.500000 3716.541260 88.500000 3692.614502
-88.000000 3721.765137 88.000000 3692.931152
-87.500000 3724.294434 87.500000 3694.470459
-87.000000 3726.717773 87.000000 3693.856201
-86.500000 3718.228760 86.500000 3697.865967
-86.000000 3724.383545 86.000000 3698.032471
-85.500000 3725.501953 85.500000 3700.187256
-85.000000 3730.257568 85.000000 3695.401123
-84.500000 3725.035156 84.500000 3704.674805
-84.000000 3729.320557 84.000000 3701.753662
-83.500000 3732.330322 83.500000 3702.350342
-83.000000 3733.802979 83.000000 3700.356445
-82.500000 3735.615479 82.500000 3700.496338
-82.000000 3737.341064 82.000000 3697.105225
-81.500000 3735.874756 81.500000 3702.350342
-81.000000 3738.747803 81.000000 3704.674805
-80.500000 3738.960205 80.500000 3705.896973
-80.000000 3746.302979 80.000000 3705.896973
-79.500000 3746.992920 79.500000 3707.293701
-79.000000 3743.233398 79.000000 3708.687988
-78.500000 3744.378662 78.500000 3708.988281
-78.000000 3745.361816 78.000000 3706.361084
-77.500000 3751.004150 77.500000 3710.382080
-77.000000 3748.401855 77.000000 3716.258789
-76.500000 3749.846436 76.500000 3717.194580
-76.000000 3752.414551 76.000000 3716.623047
-75.500000 3747.709717 75.500000 3719.805176
-75.000000 3752.885010 75.000000 3711.486816
-74.500000 3755.496338 74.500000 3714.862061
-74.000000 3755.967041 74.000000 3722.700684
-73.500000 3756.679688 73.500000 3714.862061
-73.000000 3754.081299 73.000000 3720.560303
-72.500000 3765.178711 72.500000 3721.674561
-72.000000 3765.178711 72.000000 3721.026123
-71.500000 3767.069580 71.500000 3723.827881
-71.000000 3766.365479 71.000000 3723.166504
-70.500000 3769.198486 70.500000 3730.181152
-70.000000 3767.069580 70.000000 3727.104980
-69.500000 3778.173340 69.500000 3740.834961
-69.000000 3772.036377 69.000000 3732.330322
-68.500000 3778.173340 68.500000 3734.466797
-68.000000 3782.444824 68.000000 3738.220947
-67.500000 3783.820068 67.500000 3733.738281
-67.000000 3783.397705 67.000000 3732.125488
-66.500000 3785.245361 66.500000 3735.146973
-66.000000 3786.667725 66.000000 3740.152100
-65.500000 3785.938477 65.500000 3737.283691
-65.000000 3784.557373 65.000000 3745.321289
-64.500000 3798.244629 64.500000 3741.307617
-64.000000 3796.407715 64.000000 3742.765137
-63.500000 3805.599365 63.500000 3746.992920
-63.000000 3791.429199 63.000000 3746.771729
-62.500000 3803.211670 62.500000 3747.932129
-62.000000 3796.407715 62.000000 3750.060547
-61.500000 3810.762939 61.500000 3750.756104
-61.000000 3812.016846 61.000000 3751.727783
-60.500000 3810.285645 60.500000 3762.340088
-60.000000 3812.016846 60.000000 3758.796875
-59.500000 3815.744141 59.500000 3764.001709
-59.000000 3809.623535 59.000000 3762.340088
-58.500000 3812.873779 58.500000 3778.419922
-58.000000 3808.854492 58.000000 3769.907471
-57.500000 3825.388672 57.500000 3778.173340
-57.000000 3821.674805 57.000000 3775.575439
-56.500000 3823.948242 56.500000 3770.852783
-56.000000 3829.712891 56.000000 3777.444336
-55.500000 3836.303955 55.500000 3784.821777
-55.000000 3831.811523 55.000000 3789.264893
-54.500000 3839.999756 54.500000 3789.523926
-54.000000 3831.331543 54.000000 3786.726318
-53.500000 3850.439209 53.500000 3800.152588
-53.000000 3840.807617 53.000000 3797.841064
-52.500000 3849.474854 52.500000 3802.539062
-52.000000 3848.204346 52.000000 3801.378174
-51.500000 3857.020508 51.500000 3808.945801
-51.000000 3855.763672 51.000000 3812.016846
-50.500000 3866.362305 50.500000 3807.031006
-50.000000 3860.747803 50.000000 3810.579102
-49.500000 3864.420166 49.500000 3820.234375
-49.000000 3863.935791 49.000000 3813.155273
-48.500000 3868.442871 48.500000 3831.331543
-48.000000 3868.568604 48.000000 3831.638184
-47.500000 3874.531494 47.500000 3836.784668
-47.000000 3875.506348 47.000000 3829.228760
-46.500000 3881.589600 46.500000 3840.326416
-46.000000 3878.541260 46.000000 3835.823242
-45.500000 3888.153809 45.500000 3848.350830
-45.000000 3888.153809 45.000000 3843.058350
-44.500000 3894.115479 44.500000 3848.833008
-44.000000 3896.559326 44.000000 3849.653320
-43.500000 3902.633545 43.500000 3859.291260
-43.000000 3904.593994 43.000000 3860.891846
-42.500000 3906.252930 42.500000 3864.420166
-42.000000 3911.154053 42.000000 3874.046387
-41.500000 3918.695068 41.500000 3869.412598
-41.000000 3918.695068 41.000000 3880.003174
-40.500000 3926.725830 40.500000 3881.103760
-40.000000 3926.155518 40.000000 3887.180664
-39.500000 3930.735840 39.500000 3894.503418
-39.000000 3932.710449 39.000000 3897.439209
-38.500000 3942.725586 38.500000 3907.535889
-38.000000 3941.306152 38.000000 3905.483887
-37.500000 3945.261963 37.500000 3909.501221
-37.000000 3947.353027 37.000000 3916.150146
-36.500000 3950.764404 36.500000 3923.617432
-36.000000 3954.382568 36.000000 3929.751465
-35.500000 3956.862061 35.500000 3931.585449
-35.000000 3966.409912 35.000000 3938.217773
-34.500000 3972.364746 34.500000 3940.691895
-34.000000 3972.884033 34.000000 3947.291504
-33.500000 3972.884033 33.500000 3958.267090
-33.000000 3976.923340 33.000000 3961.787598
-32.500000 3985.430176 32.500000 3964.820068
-32.000000 3991.478027 32.000000 3971.862305
-31.500000 3995.481934 31.500000 3975.379150
-31.000000 4003.513672 31.000000 3978.376465
-30.500000 4001.501709 30.500000 3986.433594
-30.000000 4009.536621 30.000000 3987.933350
-29.500000 4017.573486 29.500000 4001.007812
-29.000000 4025.591797 29.000000 3999.492432
-28.500000 4029.127441 28.500000 4019.114258
-28.000000 4031.114502 28.000000 4026.113770
-27.500000 4038.684570 27.500000 4034.191162
-27.000000 4047.176025 27.000000 4033.203857
-26.500000 4054.749512 26.500000 4051.751953
-26.000000 4054.698975 26.000000 4045.285889
-25.500000 4060.300781 25.500000 4067.385010
-25.000000 4066.738281 25.000000 4065.407715
-24.500000 4078.863037 24.500000 4070.387695
-24.000000 4080.749023 24.000000 4078.944336
-23.500000 4088.438232 23.500000 4087.413086
-23.000000 4099.883789 23.000000 4094.522217
-22.500000 4105.452148 22.500000 4109.580566
-22.000000 4115.442383 22.000000 4112.164062
-21.500000 4125.159668 21.500000 4129.175293
-21.000000 4133.449219 21.000000 4129.175293
-20.500000 4138.120117 20.500000 4147.493652
-20.000000 4146.902344 20.000000 4153.457031
-19.500000 4164.319336 19.500000 4159.413574
-19.000000 4170.263672 19.000000 4173.934082
-18.500000 4180.576172 18.500000 4180.051758
-18.000000 4188.772461 18.000000 4203.660156
-17.500000 4190.872559 17.500000 4200.367188
-17.000000 4197.126465 17.000000 4224.834961
-16.500000 4213.076172 16.500000 4225.895508
-16.000000 4223.322754 16.000000 4240.692383
-15.500000 4237.975586 15.500000 4248.444824
-15.000000 4244.991211 15.000000 4263.731934
-14.500000 4256.761230 14.500000 4276.062988
-14.000000 4257.294922 14.000000 4291.869629
-13.500000 4277.943359 13.500000 4292.697266
-13.000000 4281.958984 13.000000 4321.398926
-12.500000 4298.042480 12.500000 4342.068848
-12.000000 4300.676758 12.000000 4351.946777
-11.500000 4322.167969 11.500000 4377.906738
-11.000000 4325.094238 11.000000 4384.837891
-10.500000 4352.854004 10.500000 4417.973633
-10.000000 4354.683105 10.000000 4440.767090
-9.500000 4376.260742 9.500000 4450.712891
-9.000000 4377.733887 9.000000 4492.085449
-8.500000 4406.602051 8.500000 4501.713379
-8.000000 4411.997070 8.000000 4543.248047
-7.500000 4438.769043 7.500000 4577.777344
-7.000000 4436.300781 7.000000 4590.961914
-6.500000 4465.689453 6.500000 4647.322266
-6.000000 4466.721191 6.000000 4668.520508
-5.500000 4499.641602 5.500000 4768.976074
-5.000000 4504.166504 5.000000 4790.554688
-4.500000 4537.564453 4.500000 4907.302246
-4.000000 4549.017578 4.000000 4937.959473
-3.500000 4594.428711 3.500000 5154.402832
-3.000000 4606.527832 3.000000 5218.237793
-2.500000 4659.389160 2.500000 5636.605469
-2.000000 4672.725098 2.000000 5734.794434
-1.500000 4741.046875 1.500000 6537.992188
-1.000000 4752.682129 1.000000 6721.873047
-0.500000 5506.349609 0.500000 6222.687500
0.000000 5398.329590 0.000000 6108.209473
0.500000 4991.913086 -0.500000 6619.858887
1.000000 4941.784180 -1.000000 6596.225098
1.500000 4763.913574 -1.500000 5861.556641
2.000000 4726.551270 -2.000000 5728.282715
2.500000 4660.129395 -2.500000 5299.677734
3.000000 4641.267578 -3.000000 5232.259766
3.500000 4578.344238 -3.500000 5008.070312
4.000000 4568.558105 -4.000000 4972.144043
4.500000 4520.830566 -4.500000 4825.797852
5.000000 4518.418457 -5.000000 4804.848633
5.500000 4479.451660 -5.500000 4699.733398
6.000000 4467.287598 -6.000000 4687.067383
6.500000 4451.271484 -6.500000 4615.741211
7.000000 4440.767090 -7.000000 4604.787598
7.500000 4419.082520 -7.500000 4547.270996
8.000000 4407.972656 -8.000000 4540.930664
8.500000 4388.693848 -8.500000 4371.885742
9.000000 4380.877441 -9.000000 4279.577148
9.500000 4358.897461 -9.500000 4443.341797
10.000000 4357.072754 -10.000000 4432.270020
10.500000 4343.159180 -10.500000 4399.664062
11.000000 4335.857422 -11.000000 4395.484863
11.500000 4319.767578 -11.500000 4369.686035
12.000000 4312.274414 -12.000000 4358.522949
12.500000 4292.945801 -12.500000 4331.840332
13.000000 4290.294434 -13.000000 4319.006348
13.500000 4280.906738 -13.500000 4300.200195
14.000000 4273.658691 -14.000000 4291.376465
14.500000 4258.367676 -14.500000 4277.140625
15.000000 4250.858398 -15.000000 4268.016602
15.500000 4236.433594 -15.500000 4249.511719
16.000000 4231.815430 -16.000000 4247.907715
16.500000 4216.044434 -16.500000 4217.845703
17.000000 4211.177734 -17.000000 4222.180176
17.500000 4202.605469 -17.500000 4198.051758
18.000000 4199.105469 -18.000000 4198.382812
18.500000 4183.540527 -18.500000 4175.505371
19.000000 4177.082520 -19.000000 4176.190430
19.500000 4173.052246 -19.500000 4158.891602
20.000000 4165.526367 -20.000000 4158.725586
20.500000 4151.893066 -20.500000 4134.756836
21.000000 4145.406738 -21.000000 4142.651855
21.500000 4138.254883 -21.500000 4131.248047
22.000000 4130.729492 -22.000000 4116.596680
22.500000 4119.184082 -22.500000 4111.647949
23.000000 4116.596680 -23.000000 4103.601074
23.500000 4094.421143 -23.500000 4091.525391
24.000000 4095.360352 -24.000000 4091.105713
24.500000 4086.990234 -24.500000 4071.778076
25.000000 4087.925537 -25.000000 4069.290527
25.500000 4069.800537 -25.500000 4060.814453
26.000000 4069.739014 -26.000000 4058.773926
26.500000 4062.852783 -26.500000 4044.730469
27.000000 4059.791748 -27.000000 4043.711914
27.500000 4053.849609 -27.500000 4033.685059
28.000000 4052.259766 -28.000000 4031.152344
28.500000 4034.191162 -28.500000 4019.592773
29.000000 4038.174316 -29.000000 4009.051270
29.500000 4025.135986 -29.500000 4010.040283
30.000000 4024.579834 -30.000000 4007.541504
30.500000 4021.109619 -30.500000 4004.521484
31.000000 4014.571289 -31.000000 3990.944824
31.500000 4005.023682 -31.500000 3982.419922
32.000000 4007.022461 -32.000000 3978.879883
32.500000 3989.953613 -32.500000 3968.836182
33.000000 3996.984863 -33.000000 3969.895020
33.500000 3988.437744 -33.500000 3965.843262
34.000000 3988.953613 -34.000000 3958.267090
34.500000 3974.861572 -34.500000 3958.306885
35.000000 3978.920166 -35.000000 3953.742676
35.500000 3968.338623 -35.500000 3945.261963
36.000000 3969.397949 -36.000000 3932.155762
36.500000 3962.827637 -36.500000 3937.226318
37.000000 3959.299561 -37.000000 3927.632568
37.500000 3951.259766 -37.500000 3922.141846
38.000000 3951.259766 -38.000000 3920.009521
38.500000 3948.734375 -38.500000 3919.592041
39.000000 3951.755127 -39.000000 3908.520264
39.500000 3937.226318 -39.500000 3907.535889
40.000000 3935.180176 -40.000000 3905.572754
40.500000 3927.632568 -40.500000 3898.028809
41.000000 3921.154541 -41.000000 3894.991699
41.500000 3923.125488 -41.500000 3890.105713
42.000000 3916.640869 -42.000000 3890.478760
42.500000 3909.596436 -42.500000 3884.512207
43.000000 3915.164795 -43.000000 3883.539062
43.500000 3912.056396 -43.500000 3870.872314
44.000000 3906.366211 -44.000000 3869.901611
44.500000 3898.517578 -44.500000 3874.401123
45.000000 3897.331787 -45.000000 3867.958008
45.500000 3892.547119 -45.500000 3863.805420
46.000000 3889.882568 -46.000000 3861.375732
46.500000 3890.105713 -46.500000 3859.291260
47.000000 3882.926514 -47.000000 3851.737549
47.500000 3889.499268 -47.500000 3851.408203
48.000000 3886.833740 -48.000000 3839.194580
48.500000 3885.366455 -48.500000 3839.194580
49.000000 3878.178955 -49.000000 3842.408447
49.500000 3869.412598 -49.500000 3830.673340
50.000000 3868.176025 -50.000000 3834.377930
50.500000 3864.904297 -50.500000 3829.712891
51.000000 3868.306152 -51.000000 3834.858154
51.500000 3864.904297 -51.500000 3818.618896
52.000000 3853.187256 -52.000000 3823.298584
52.500000 3864.904297 -52.500000 3812.677246
53.000000 3858.807373 -53.000000 3816.882080
53.500000 3851.408203 -53.500000 3809.623535
54.000000 3855.610107 -54.000000 3808.664795
54.500000 3846.270508 -54.500000 3816.400146
55.000000 3838.231934 -55.000000 3805.599365
55.500000 3834.858154 -55.500000 3804.845947
56.000000 3837.108154 -56.000000 3802.539062
56.500000 3836.303955 -56.500000 3802.937256
57.000000 3833.080322 -57.000000 3810.579102
57.500000 3822.336914 -57.500000 3800.229492
58.000000 3826.826416 -58.000000 3800.628906
58.500000 3819.755371 -58.500000 3793.812256
59.000000 3822.815674 -59.000000 3793.749268
59.500000 3814.306396 -59.500000 3785.296875
60.000000 3821.858398 -60.000000 3788.570068
60.500000 3811.056885 -60.500000 3782.919189
61.000000 3814.784180 -61.000000 3780.285400
61.500000 3810.579102 -61.500000 3778.646484
62.000000 3811.244385 -62.000000 3788.570068
62.500000 3798.244629 -62.500000 3781.018799
63.000000 3802.461670 -63.000000 3778.646484
63.500000 3799.947510 -63.500000 3771.091309
64.000000 3804.164795 -64.000000 3766.593750
64.500000 3798.990479 -64.500000 3766.122070
65.000000 3802.730957 -65.000000 3769.434814
65.500000 3791.429199 -65.500000 3768.013672
66.000000 3797.769287 -66.000000 3760.449951
66.500000 3787.413330 -66.500000 3764.001709
67.000000 3796.130127 -67.000000 3765.177002
67.500000 3785.775879 -67.500000 3756.908691
68.000000 3788.095459 -68.000000 3759.753418
68.500000 3786.459717 -68.500000 3753.359131
69.000000 3785.510254 -69.000000 3761.169678
69.500000 3781.496582 -69.500000 3761.396729
70.000000 3782.656982 -70.000000 3760.914551
70.500000 3777.472656 -70.500000 3760.921631
71.000000 3780.071045 -71.000000 3753.113525
71.500000 3775.355957 -71.500000 3759.272461
72.000000 3779.597168 -72.000000 3755.002197
72.500000 3778.419922 -72.500000 3751.944336
73.000000 3776.754150 -73.000000 3745.541504
73.500000 3776.995361 -73.500000 3751.944336
74.000000 3774.152832 -74.000000 3747.932129
74.500000 3764.473145 -74.500000 3753.359131
75.000000 3773.680176 -75.000000 3752.642578
75.500000 3763.287842 -75.500000 3747.932129
76.000000 3766.122070 -76.000000 3742.245850
76.500000 3762.340088 -76.500000 3742.971436
77.000000 3762.111816 -77.000000 3742.245850
77.500000 3766.365479 -77.500000 3739.683838
78.000000 3762.579834 -78.000000 3741.307617
78.500000 3759.979004 -78.500000 3739.428467
79.000000 3754.771240 -79.000000 3737.752441
79.500000 3760.921631 -79.500000 3738.487793
80.000000 3758.550049 -80.000000 3729.245850
80.500000 3758.796875 -80.500000 3736.343018
81.000000 3758.078369 -81.000000 3730.852295
81.500000 3755.496338 -81.500000 3732.525146
82.000000 3754.771240 -82.000000 3729.916016
82.500000 3753.359131 -82.500000 3729.245850
83.000000 3748.871826 -83.000000 3730.456299
83.500000 3749.121338 -83.500000 3722.424316
84.000000 3750.060547 -84.000000 3728.588135
84.500000 3753.359131 -84.500000 3720.090576
85.000000 3751.700928 -85.000000 3728.117432
85.500000 3746.260742 -85.500000 3722.424316
86.000000 3744.597656 -86.000000 3721.492188
86.500000 3748.401855 -86.500000 3726.906006
87.000000 3746.730225 -87.000000 3722.141113
87.500000 3748.401855 -87.500000 3727.840088
88.000000 3745.541504 -88.000000 3727.104980
88.500000 3749.345459 -88.500000 3717.194580
89.000000 3745.541504 -89.000000 3720.090576
89.500000 3746.050537 -89.500000 3717.660645
90.000000 3744.597656 -90.000000 3719.625000
90.500000 3745.112305 -90.500000 3710.552002
91.000000 3739.372070 -91.000000 3715.606934
91.500000 3745.321289 -91.500000 3709.156738
92.000000 3742.452393 -92.000000 3717.759521
92.500000 3745.791016 -92.500000 3706.536865
93.000000 3713.180908 -93.000000 3710.670410
93.500000 3693.393555 -93.500000 3708.687988
94.000000 3689.067383 -94.000000 3710.382080
94.500000 3694.318848 -94.500000 3710.382080
95.000000 3686.429688 -95.000000 3710.851074
95.500000 3696.638184 -95.500000 3706.361084
96.000000 3692.614502 -96.000000 3707.758301
96.500000 3692.614502 -96.500000 3707.758301
97.000000 3693.544189 -97.000000 3713.180908
97.500000 3690.763916 -97.500000 3701.118652
98.000000 3692.151611 -98.000000 3702.350342
98.500000 3690.763916 -98.500000 3708.524170
99.000000 3689.067383 -99.000000 3705.143066
99.500000 3698.964111 -99.500000 3702.979492
100.000000 3686.895996 -100.000000 3738.960205
100.500000 3686.286865 -100.500000 3751.700928
101.000000 3688.449707 -101.000000 3749.345459
101.500000 3677.794434 -101.500000 3742.245850
102.000000 3685.363770 -102.000000 3747.674316
102.500000 3682.265869 -102.500000 3744.643555
103.000000 3682.132080 -103.000000 3746.730225
103.500000 3684.440918 -103.500000 3742.765137
104.000000 3683.053467 -104.000000 3747.674316
104.500000 3684.115723 -104.500000 3750.500977
105.000000 3681.343750 -105.000000 3748.401855
105.500000 3687.358398 -105.500000 3742.245850
106.000000 3686.752686 -106.000000 3748.401855
106.500000 3680.103027 -106.500000 3743.909424
107.000000 3678.575684 -107.000000 3743.392090
107.500000 3675.619385 -107.500000 3746.730225
108.000000 3677.333984 -108.000000 3741.039551
108.500000 3680.103027 -108.500000 3735.874756
109.000000 3686.286865 -109.000000 3731.120605
109.500000 3672.854004 -109.500000 3740.365967
110.000000 3678.115479 -110.000000 3743.440186
110.500000 3673.452637 -110.500000 3746.260742
111.000000 3678.575684 -111.000000 3741.307617
111.500000 3680.239014 -111.500000 3734.872070
112.000000 3683.975830 -112.000000 3730.927490
112.500000 3677.927734 -112.500000 3733.999268
113.000000 3679.035889 -113.000000 3736.343018
113.500000 3676.541016 -113.500000 3732.525146
114.000000 3682.132080 -114.000000 3736.343018
114.500000 3671.607422 -114.500000 3728.975830
115.000000 3676.080078 -115.000000 3724.294434
115.500000 3672.991943 -115.500000 3701.753662
116.000000 3673.645752 -116.000000 3694.785645
116.500000 3679.641846 -116.500000 3693.393555
117.000000 3676.080078 -117.000000 3692.774902
117.500000 3672.067383 -117.500000 3693.856201
118.000000 3669.304443 -118.000000 3691.385010
118.500000 3676.080078 -118.500000 3691.688965
119.000000 3681.952637 -119.000000 3687.358398
119.500000 3672.067383 -119.500000 3692.151611
120.000000 3672.854004 -120.000000 3687.821045
120.500000 3668.044189 -120.500000 3686.286865
121.000000 3671.470947 -121.000000 3691.688965
121.500000 3665.284180 -121.500000 3685.043213
122.000000 3671.930664 -122.000000 3726.633545
122.500000 3667.125000 -122.500000 3725.035156
123.000000 3669.763916 -123.000000 3723.827881
123.500000 3668.044189 -123.500000 3724.761475
124.000000 3673.774170 -124.000000 3722.894775
124.500000 3666.202393 -124.500000 3722.424316
125.000000 3667.463379 -125.000000 3722.894775
125.500000 3672.991943 -125.500000 3692.151611
126.000000 3670.687256 -126.000000 3685.825439
126.500000 3677.005615 -126.500000 3697.105225
127.000000 3676.873535 -127.000000 3690.602783
127.500000 3679.641846 -127.500000 3729.245850
128.000000 3672.194092 -128.000000 3726.822021
128.500000 3681.029541 -128.500000 3722.894775
129.000000 3671.272705 -129.000000 3725.035156
129.500000 3675.619385 -129.500000 3704.210449
130.000000 3670.347900 -130.000000 3691.078369
130.500000 3672.991943 -130.500000 3685.043213
131.000000 3671.272705 -131.000000 3688.911377
131.500000 3671.147217 -131.500000 3723.078857
132.000000 3668.044189 -132.000000 3722.894775
132.500000 3678.255127 -132.500000 3723.827881
133.000000 3668.967773 -133.000000 3723.827881
133.500000 3677.005615 -133.500000 3723.827881
134.000000 3672.655029 -134.000000 3720.737793
134.500000 3681.804688 -134.500000 3717.194580
135.000000 3669.887939 -135.000000 3720.560303
135.500000 3685.825439 -135.500000 3723.078857
136.000000 3672.194092 -136.000000 3721.026123
136.500000 3674.234131 -136.500000 3696.174805
137.000000 3672.854004 -137.000000 3690.154785
137.500000 3672.527832 -137.500000 3718.873047
138.000000 3671.607422 -138.000000 3720.090576
138.500000 3674.698486 -138.500000 3723.827881
139.000000 3674.234131 -139.000000 3721.026123
139.500000 3665.284180 -139.500000 3690.455322
140.000000 3672.394287 -140.000000 3682.592773
140.500000 3676.541016 -140.500000 3693.081055
141.000000 3675.158936 -141.000000 3685.967529
141.500000 3674.698486 -141.500000 3712.246094
142.000000 3671.607422 -142.000000 3700.187256
142.500000 3667.584717 -142.500000 3719.338867
143.000000 3673.314209 -143.000000 3716.071777
143.500000 3666.665527 -143.500000 3686.752686
144.000000 3672.726562 -144.000000 3704.210449
144.500000 3666.202393 -144.500000 3714.862061
145.000000 3671.011475 -145.000000 3716.829590
145.500000 3698.496094 -145.500000 3717.382812
146.000000 3703.573730 -146.000000 3721.958252
146.500000 3673.913086 -146.500000 3717.194580
147.000000 3678.255127 -147.000000 3721.400879
147.500000 3694.318848 -147.500000 3723.361084
148.000000 3684.902344 -148.000000 3719.529785
148.500000 3666.202393 -148.500000 3717.937500
149.000000 3668.385498 -149.000000 3715.047607
149.500000 3682.265869 -149.500000 3721.958252
150.000000 3679.035889 -150.000000 3719.996582
150.500000 3681.491211 -150.500000 3719.529785
151.000000 3674.234131 -151.000000 3717.194580
151.500000 3693.081055 -151.500000 3695.711670
152.000000 3688.449707 -152.000000 3694.318848
152.500000 3669.304443 -152.500000 3681.343750
153.000000 3669.763916 -153.000000 3680.882568
153.500000 3670.347900 -153.500000 3700.496338
154.000000 3677.005615 -154.000000 3709.917480
154.500000 3672.194092 -154.500000 3719.805176
155.000000 3674.698486 -155.000000 3704.210449
155.500000 3676.221680 -155.500000 3696.638184
156.000000 3676.873535 -156.000000 3689.530029
156.500000 3693.544189 -156.500000 3694.318848
157.000000 3678.255127 -157.000000 3699.723633
157.500000 3703.746338 -157.500000 3700.187256
158.000000 3689.067383 -158.000000 3691.385010
158.500000 3675.028809 -158.500000 3704.968750
159.000000 3669.763916 -159.000000 3711.486816
159.500000 3684.115723 -159.500000 3711.781006
160.000000 3674.698486 -160.000000 3715.219238
160.500000 3684.440918 -160.500000 3693.856201
161.000000 3694.007324 -161.000000 3692.931152
161.500000 3690.297607 -161.500000 3698.329102
162.000000 3677.927734 -162.000000 3687.522461
162.500000 3686.752686 -162.500000 3691.540527
163.000000 3674.698486 -163.000000 3692.002441
163.500000 3699.723633 -163.500000 3690.763916
164.000000 3700.820801 -164.000000 3686.895996
164.500000 3686.752686 -164.500000 3701.423340
165.000000 3676.541016 -165.000000 3690.763916
165.500000 3693.856201 -165.500000 3684.577637
166.000000 3685.967529 -166.000000 3692.468750
166.500000 3702.046875 -166.500000 3686.429688
167.000000 3683.804443 -167.000000 3705.432861
167.500000 3681.029541 -167.500000 3700.496338
168.000000 3684.729004 -168.000000 3700.327637
168.500000 3681.029541 -168.500000 3713.180908
169.000000 3677.148438 -169.000000 3714.212158
169.500000 3701.118652 -169.500000 3701.886719
170.000000 3685.967529 -170.000000 3712.063965
170.500000 3681.343750 -170.500000 3710.851074
171.000000 3677.148438 -171.000000 3714.862061
171.500000 3680.421875 -171.500000 3698.796387
172.000000 3689.992676 -172.000000 3689.067383
172.500000 3692.614502 -172.500000 3683.514648
173.000000 3680.700928 -173.000000 3709.917480
173.500000 3683.192383 -173.500000 3696.174805
174.000000 3681.491211 -174.000000 3691.688965
174.500000 3686.286865 -174.500000 3718.403320
175.000000 3686.429688 -175.000000 3713.180908
175.500000 3691.688965 -175.500000 3704.838379
176.000000 3697.569092 -176.000000 3708.687988
176.500000 3686.138184 -176.500000 3711.781006
177.000000 3681.952637 -177.000000 3706.361084
177.500000 3682.730957 -177.500000 3712.711670
178.000000 3683.654053 -178.000000 3702.046875
178.500000 3693.856201 -178.500000 3696.792480
179.000000 3689.992676 -179.000000 3716.724854
179.500000 3678.719971 -179.500000 3713.646484
180.000000 3680.564453 -180.000000 3700.187256
180.500000 3681.029541 -180.500000 3704.674805
181.000000 3681.804688 -181.000000 3705.432861
181.500000 3679.641846 -181.500000 3707.758301
182.000000 3685.825439 -182.000000 3706.829346
182.500000 3683.192383 -182.500000 3706.072266
183.000000 3682.265869 -183.000000 3692.468750
183.500000 3677.005615 -183.500000 3701.886719
184.000000 3684.902344 -184.000000 3696.638184
184.500000 3698.329102 -184.500000 3706.829346
185.000000 3705.896973 -185.000000 3707.470703
185.500000 3690.763916 -185.500000 3702.818115
186.000000 3689.373535 -186.000000 3702.046875
186.500000 3689.530029 -186.500000 3718.593018
187.000000 3694.622803 -187.000000 3702.683105
187.500000 3686.752686 -187.500000 3713.927734
188.000000 3689.227783 -188.000000 3713.820312
188.500000 3685.043213 -188.500000 3694.318848
189.000000 3691.540527 -189.000000 3696.638184
189.500000 3686.429688 -189.500000 3694.318848
190.000000 3690.154785 -190.000000 3705.432861
190.500000 3684.577637 -190.500000 3706.829346
191.000000 3684.750977 -191.000000 3696.939941
191.500000 3688.138916 -191.500000 3700.959717
192.000000 3690.616455 -192.000000 3701.886719
192.500000 3681.029541 -192.500000 3701.423340
193.000000 3683.975830 -193.000000 3713.927734
193.500000 3686.429688 -193.500000 3698.032471
194.000000 3689.373535 -194.000000 3697.105225
194.500000 3682.265869 -194.500000 3700.496338
195.000000 3687.983887 -195.000000 3693.393555
195.500000 3680.103027 -195.500000 3704.504883
196.000000 3685.673096 -196.000000 3711.781006
196.500000 3695.401123 -196.500000 3698.032471
197.000000 3697.865967 -197.000000 3718.873047
197.500000 3688.601318 -197.500000 3712.711670
198.000000 3692.931152 -198.000000 3702.046875
198.500000 3690.922119 -198.500000 3717.937500
199.000000 3689.835449 -199.000000 3688.911377
199.500000 3689.835449 -199.500000 3698.496094
200.000000 3689.227783 -200.000000 3704.210449
200.500000 3679.957031 -200.500000 3700.820801
201.000000 3682.592773 -201.000000 3698.329102
201.500000 3688.601318 -201.500000 3702.046875
202.000000 3694.785645 -202.000000 3717.937500
202.500000 3692.151611 -202.500000 3700.820801
203.000000 3691.078369 -203.000000 3716.258789
203.500000 3694.318848 -203.500000 3691.688965
204.000000 3692.002441 -204.000000 3694.622803
204.500000 3694.470459 -204.500000 3696.638184
205.000000 3698.964111 -205.000000 3699.565918
205.500000 3689.835449 -205.500000 3702.818115
206.000000 3697.403076 -206.000000 3710.670410
206.500000 3686.895996 -206.500000 3706.072266
207.000000 3690.763916 -207.000000 3696.638184
207.500000 3691.688965 -207.500000 3704.037109
208.000000 3696.477051 -208.000000 3709.621826
208.500000 3698.032471 -208.500000 3709.156738
209.000000 3693.856201 -209.000000 3718.403320
209.500000 3694.470459 -209.500000 3709.917480
210.000000 3696.638184 -210.000000 3713.180908
210.500000 3696.174805 -210.500000 3701.423340
211.000000 3698.177246 -211.000000 3705.607666
211.500000 3695.248535 -211.500000 3706.829346
212.000000 3690.154785 -212.000000 3699.723633
212.500000 3701.118652 -212.500000 3698.964111
213.000000 3699.892334 -213.000000 3695.547852
213.500000 3705.143066 -213.500000 3704.674805
214.000000 3702.683105 -214.000000 3701.716309
214.500000 3700.029053 -214.500000 3698.496094
215.000000 3698.964111 -215.000000 3704.968750
215.500000 3696.477051 -215.500000 3700.187256
216.000000 3701.118652 -216.000000 3705.896973
216.500000 3698.796387 -216.500000 3696.638184
217.000000 3698.964111 -217.000000 3704.504883
217.500000 3700.187256 -217.500000 3700.496338
218.000000 3698.964111 -218.000000 3698.177246
218.500000 3699.427979 -218.500000 3706.829346
219.000000 3697.105225 -219.000000 3703.746338
219.500000 3704.674805 -219.500000 3710.851074
220.000000 3698.496094 -220.000000 3706.361084
220.500000 3702.350342 -220.500000 3701.886719
221.000000 3700.356445 -221.000000 3708.222900
221.500000 3711.021484 -221.500000 3706.829346
222.000000 3705.772217 -222.000000 3707.293701
222.500000 3706.072266 -222.500000 3713.180908
223.000000 3698.188721 -223.000000 3708.222900
223.500000 3700.651123 -223.500000 3700.187256
224.000000 3699.427979 -224.000000 3707.591797
224.500000 3710.086914 -224.500000 3696.939941
225.000000 3700.515137 -225.000000 3708.524170
225.500000 3709.917480 -225.500000 3711.315918
226.000000 3702.979492 -226.000000 3698.964111
226.500000 3710.086914 -226.500000 3714.392822
227.000000 3704.373291 -227.000000 3707.005859
227.500000 3708.687988 -227.500000 3705.143066
228.000000 3697.105225 -228.000000 3704.547363
228.500000 3700.959717 -228.500000 3698.796387
229.000000 3700.187256 -229.000000 3701.886719
229.500000 3704.674805 -229.500000 3705.143066
230.000000 3705.772217 -230.000000 3701.423340
230.500000 3703.908691 -230.500000 3706.536865
231.000000 3702.683105 -231.000000 3702.046875
231.500000 3717.194580 -231.500000 3710.851074
232.000000 3712.418213 -232.000000 3707.758301
232.500000 3709.156738 -232.500000 3710.382080
233.000000 3702.511230 -233.000000 3711.486816
233.500000 3715.047607 -233.500000 3709.621826
234.000000 3707.005859 -234.000000 3711.486816
234.500000 3708.524170 -234.500000 3712.997559
235.000000 3704.674805 -235.000000 3712.418213
235.500000 3707.758301 -235.500000 3700.651123
236.000000 3704.373291 -236.000000 3708.687988
236.500000 3713.180908 -236.500000 3711.315918
237.000000 3706.536865 -237.000000 3700.187256
237.500000 3716.724854 -237.500000 3704.674805
238.000000 3723.545654 -238.000000 3711.599365
238.500000 3716.724854 -238.500000 3702.350342
239.000000 3711.952637 -239.000000 3703.110107
239.500000 3715.047607 -239.500000 3710.086914
240.000000 3708.401123 -240.000000 3712.711670
240.500000 3707.758301 -240.500000 3703.746338
241.000000 3708.055908 -241.000000 3709.917480
241.500000 3713.180908 -241.500000 3707.005859
242.000000 3710.382080 -242.000000 3706.072266
242.500000 3707.470703 -242.500000 3712.063965
243.000000 3718.873047 -243.000000 3715.513672
243.500000 3717.194580 -243.500000 3711.668701
244.000000 3716.258789 -244.000000 3716.724854
244.500000 3708.687988 -244.500000 3716.724854
245.000000 3708.687988 -245.000000 3710.086914
245.500000 3712.997559 -245.500000 3717.472168
246.000000 3710.206299 -246.000000 3702.818115
246.500000 3710.552002 -246.500000 3708.810059
247.000000 3706.536865 -247.000000 3707.470703
247.500000 3713.180908 -247.500000 3702.350342
248.000000 3715.047607 -248.000000 3703.411865
248.500000 3716.724854 -248.500000 3709.156738
249.000000 3714.862061 -249.000000 3713.743408
249.500000 3715.793213 -249.500000 3704.674805
250.000000 3714.862061 -250.000000 3712.532715
250.500000 3707.758301 -250.500000 3716.258789
251.000000 3707.882324 -251.000000 3715.793213
251.500000 3707.758301 -251.500000 3714.862061
252.000000 3720.560303 -252.000000 3719.805176
252.500000 3709.917480 -252.500000 3708.687988
253.000000 3712.063965 -253.000000 3711.781006
253.500000 3709.156738 -253.500000 3710.086914
254.000000 3714.862061 -254.000000 3712.246094
254.500000 3709.156738 -254.500000 3712.246094
255.000000 3713.462646 -255.000000 3716.258789
255.500000 3718.126709 -255.500000 3716.258789
256.000000 3720.560303 -256.000000 3718.126709
256.500000 3717.382812 -256.500000 3710.552002
257.000000 3719.805176 -257.000000 3710.851074
257.500000 3717.194580 -257.500000 3709.156738
258.000000 3716.541260 -258.000000 3716.724854
258.500000 3706.361084 -258.500000 3710.552002
259.000000 3716.071777 -259.000000 3718.873047
259.500000 3710.086914 -259.500000 3716.724854
260.000000 3718.873047 -260.000000 3713.354004
260.500000 3711.781006 -260.500000 3721.958252
261.000000 3709.917480 -261.000000 3710.086914
261.500000 3717.194580 -261.500000 3713.180908
262.000000 3722.894775 -262.000000 3709.801514
262.500000 3724.294434 -262.500000 3715.793213
263.000000 3718.782959 -263.000000 3712.884277
263.500000 3716.258789 -263.500000 3720.930176
264.000000 3720.930176 -264.000000 3716.541260
264.500000 3712.711670 -264.500000 3724.761475
265.000000 3713.354004 -265.000000 3724.947754
265.500000 3720.737793 -265.500000 3721.026123
266.000000 3716.912598 -266.000000 3721.208008
266.500000 3721.674561 -266.500000 3718.873047
267.000000 3721.400879 -267.000000 3724.480225
267.500000 3719.805176 -267.500000 3722.894775
268.000000 3718.126709 -268.000000 3718.126709
268.500000 3722.894775 -268.500000 3714.392822
269.000000 3721.208008 -269.000000 3715.513672
269.500000 3720.271240 -269.500000 3718.873047
270.000000 3720.930176 -270.000000 3717.660645
270.500000 3722.894775 -270.500000 3712.246094
271.000000 3721.400879 -271.000000 3714.392822
271.500000 3722.607910 -271.500000 3721.208008
272.000000 3724.761475 -272.000000 3717.006348
272.500000 3723.827881 -272.500000 3717.937500
273.000000 3728.698486 -273.000000 3718.403320
273.500000 3723.827881 -273.500000 3722.894775
274.000000 3717.660645 -274.000000 3721.958252
274.500000 3721.492188 -274.500000 3718.403320
275.000000 3720.463135 -275.000000 3721.026123
275.500000 3724.294434 -275.500000 3726.166504
276.000000 3724.480225 -276.000000 3723.270264
276.500000 3725.699219 -276.500000 3724.761475
277.000000 3725.613037 -277.000000 3717.382812
277.500000 3721.492188 -277.500000 3718.593018
278.000000 3722.424316 -278.000000 3721.958252
278.500000 3726.906006 -278.500000 3716.912598
279.000000 3727.840088 -279.000000 3720.271240
279.500000 3722.894775 -279.500000 3718.126709
280.000000 3724.761475 -280.000000 3721.492188
280.500000 3727.572510 -280.500000 3715.047607
281.000000 3727.104980 -281.000000 3722.894775
281.500000 3729.245850 -281.500000 3715.327637
282.000000 3728.774658 -282.000000 3721.492188
282.500000 3726.435059 -282.500000 3727.572510
283.000000 3724.761475 -283.000000 3727.104980
283.500000 3732.798340 -283.500000 3728.975830
284.000000 3724.761475 -284.000000 3720.271240
284.500000 3726.166504 -284.500000 3724.294434
285.000000 3733.270020 -285.000000 3722.894775
285.500000 3724.761475 -285.500000 3719.529785
286.000000 3729.989014 -286.000000 3720.271240
286.500000 3726.166504 -286.500000 3716.724854
287.000000 3729.245850 -287.000000 3722.894775
287.500000 3723.827881 -287.500000 3724.947754
288.000000 3728.588135 -288.000000 3724.761475
288.500000 3724.294434 -288.500000 3722.141113
289.000000 3725.968506 -289.000000 3722.424316
289.500000 3724.294434 -289.500000 3723.827881
290.000000 3730.456299 -290.000000 3720.560303
290.500000 3727.104980 -290.500000 3725.232178
291.000000 3732.330322 -291.000000 3726.906006
291.500000 3724.761475 -291.500000 3721.492188
292.000000 3724.098633 -292.000000 3723.632568
292.500000 3727.104980 -292.500000 3723.361084
293.000000 3729.245850 -293.000000 3724.761475
293.500000 3729.447754 -293.500000 3724.294434
294.000000 3729.989014 -294.000000 3728.507812
294.500000 3727.572510 -294.500000 3724.294434
295.000000 3729.989014 -295.000000 3721.208008
295.500000 3727.372803 -295.500000 3720.271240
296.000000 3730.648682 -296.000000 3723.166504
296.500000 3728.774658 -296.500000 3723.545654
297.000000 3725.232178 -297.000000 3720.090576
297.500000 3731.862793 -297.500000 3730.181152
298.000000 3726.906006 -298.000000 3724.947754
298.500000 3729.245850 -298.500000 3730.456299
299.000000 3729.245850 -299.000000 3728.507812
299.500000 3731.588623 -299.500000 3730.456299
300.000000 3728.230469 -300.000000 3727.290039
300.500000 3736.343018 -300.500000 3722.894775
301.000000 3732.056885 -301.000000 3722.894775
301.500000 3730.456299 -301.500000 3725.968506
302.000000 3728.507812 -302.000000 3725.699219
302.500000 3729.989014 -302.500000 3728.307129
303.000000 3726.633545 -303.000000 3727.372803
303.500000 3737.283691 -303.500000 3726.906006
304.000000 3738.165283 -304.000000 3727.372803
304.500000 3735.874756 -304.500000 3732.525146
305.000000 3731.120605 -305.000000 3729.916016
305.500000 3732.993652 -305.500000 3731.120605
306.000000 3729.916016 -306.000000 3730.852295
306.500000 3742.245850 -306.500000 3730.648682
307.000000 3737.494629 -307.000000 3728.975830
307.500000 3741.307617 -307.500000 3729.245850
308.000000 3734.674561 -308.000000 3728.588135
308.500000 3736.811523 -308.500000 3725.699219
309.000000 3730.181152 -309.000000 3724.568848
309.500000 3738.960205 -309.500000 3726.633545
310.000000 3728.774658 -310.000000 3729.521973
310.500000 3738.689697 -310.500000 3731.862793
311.000000 3734.674561 -311.000000 3728.507812
311.500000 3725.968506 -311.500000 3731.862793
312.000000 3738.019531 -312.000000 3737.283691
312.500000 3737.752441 -312.500000 3726.633545
313.000000 3744.848145 -313.000000 3734.938721
313.500000 3732.330322 -313.500000 3725.232178
314.000000 3737.551514 -314.000000 3729.989014
314.500000 3731.862793 -314.500000 3727.572510
315.000000 3741.561279 -315.000000 3733.999268
315.500000 3738.689697 -315.500000 3726.633545
316.000000 3738.960205 -316.000000 3730.927490
316.500000 3732.596680 -316.500000 3731.862793
317.000000 3738.960205 -317.000000 3737.083496
317.500000 3735.615479 -317.500000 3727.840088
318.000000 3744.378662 -318.000000 3729.054932
318.500000 3733.738281 -318.500000 3735.146973
319.000000 3738.960205 -319.000000 3732.525146
319.500000 3735.406738 -319.500000 3734.206299
320.000000 3741.561279 -320.000000 3735.813965
320.500000 3734.206299 -320.500000 3726.906006
321.000000 3742.498535 -321.000000 3724.294434
321.500000 3734.674561 -321.500000 3729.989014
322.000000 3736.143799 -322.000000 3730.648682
322.500000 3730.181152 -322.500000 3735.615479
323.000000 3737.083496 -323.000000 3737.083496
323.500000 3737.283691 -323.500000 3726.633545
324.000000 3737.341064 -324.000000 3732.596680
324.500000 3739.631592 -324.500000 3743.188721
325.000000 3744.643555 -325.000000 3731.588623
325.500000 3735.146973 -325.500000 3744.597656
326.000000 3741.561279 -326.000000 3737.021973
326.500000 3735.874756 -326.500000 3738.960205
327.000000 3744.170654 -327.000000 3733.465820
327.500000 3737.752441 -327.500000 3738.689697
328.000000 3741.824707 -328.000000 3738.220947
328.500000 3734.674561 -328.500000 3737.283691
329.000000 3741.092529 -329.000000 3737.752441
329.500000 3736.552734 -329.500000 3740.834961
330.000000 3748.401855 -330.000000 3743.909424
330.500000 3740.365967 -330.500000 3740.834961
331.000000 3740.365967 -331.000000 3730.927490
331.500000 3735.874756 -331.500000 3735.874756
332.000000 3737.752441 -332.000000 3739.162598
332.500000 3737.752441 -332.500000 3740.365967
333.000000 3742.971436 -333.000000 3737.752441
333.500000 3740.100830 -333.500000 3742.715088
334.000000 3744.848145 -334.000000 3735.341064
334.500000 3739.162598 -334.500000 3739.428467
335.000000 3746.519531 -335.000000 3733.465820
335.500000 3751.230469 -335.500000 3729.989014
336.000000 3747.422852 -336.000000 3738.487793
336.500000 3743.909424 -336.500000 3734.206299
337.000000 3740.570068 -337.000000 3746.050537
337.500000 3749.815674 -337.500000 3743.188721
338.000000 3742.245850 -338.000000 3742.971436
338.500000 3750.285889 -338.500000 3747.462402
339.000000 3744.806641 -339.000000 3742.715088
339.500000 3750.756104 -339.500000 3747.932129
340.000000 3740.570068 -340.000000 3740.100830
340.500000 3748.871826 -340.500000 3734.206299
341.000000 3743.188721 -341.000000 3738.220947
341.500000 3751.944336 -341.500000 3745.581299
342.000000 3750.971924 -342.000000 3737.752441
342.500000 3752.642578 -342.500000 3734.674561
343.000000 3746.952148 -343.000000 3746.050537
343.500000 3751.004150 -343.500000 3731.120605
344.000000 3749.559570 -344.000000 3735.676270
344.500000 3746.992920 -344.500000 3745.791016
345.000000 3752.414551 -345.000000 3738.689697
345.500000 3741.776855 -345.500000 3744.378662
346.000000 3740.624268 -346.000000 3739.162598
346.500000 3744.378662 -346.500000 3738.747803
347.000000 3754.300537 -347.000000 3739.897217
347.500000 3752.414551 -347.500000 3749.591064
348.000000 3750.060547 -348.000000 3733.270020
348.500000 3748.401855 -348.500000 3738.960205
349.000000 3748.401855 -349.000000 3747.674316
349.500000 3745.321289 -349.500000 3739.897217
350.000000 3749.591064 -350.000000 3740.365967
