# Supplementary material for: Spontaneous time-reversal symmetry breaking in twisted double bilayer graphene
Source: Nat Commun. 2022 Oct 29;13:6468. doi: 10.1038/s41467-022-34192-x (PMC9617879; doi:10.1038/s41467-022-34192-x)
Supplement: Supplementary file 2 — Source Data [file 41467_2022_34192_MOESM2_ESM.zip › Source_Data/Figure3/fig3c/nu_3_5.txt]

-350.000000 5240.486328 350.000000 5054.764648
-349.500000 5239.166504 349.500000 5054.981934
-349.000000 5237.108398 349.000000 5050.942871
-348.500000 5241.877930 348.500000 5049.875000
-348.000000 5243.062988 348.000000 5054.764648
-347.500000 5232.410645 347.500000 5056.260742
-347.000000 5242.537598 347.000000 5051.374023
-346.500000 5231.093262 346.500000 5053.492188
-346.000000 5241.289062 346.000000 5053.920410
-345.500000 5224.999023 345.500000 5054.128418
-345.000000 5235.206055 345.000000 5055.199707
-344.500000 5233.652344 344.500000 5048.189453
-344.000000 5239.234375 344.000000 5051.578125
-343.500000 5237.039062 343.500000 5053.492188
-343.000000 5235.124512 343.000000 5049.238770
-342.500000 5232.992676 342.500000 5046.054199
-342.000000 5236.442871 342.000000 5043.933105
-341.500000 5234.394043 341.500000 5049.460449
-341.000000 5237.182617 341.000000 5047.761230
-340.500000 5231.008789 340.500000 5045.418945
-340.000000 5233.806641 340.000000 5050.096191
-339.500000 5229.690430 339.500000 5044.148438
-339.000000 5234.465332 339.000000 5047.548340
-338.500000 5229.032227 338.500000 5048.189453
-338.000000 5233.806641 338.000000 5044.568848
-337.500000 5226.974121 337.500000 5050.096191
-337.000000 5233.075195 337.000000 5050.942871
-336.500000 5228.956543 336.500000 5041.794922
-336.000000 5229.775879 336.000000 5046.277832
-335.500000 5222.362305 335.500000 5037.345703
-335.000000 5221.871094 335.000000 5039.697266
-334.500000 5226.315918 334.500000 5035.221680
-334.000000 5225.735352 334.000000 5038.209961
-333.500000 5229.615723 333.500000 5048.602539
-333.000000 5224.414551 333.000000 5048.602539
-332.500000 5226.974121 332.500000 5034.804688
-332.000000 5232.483398 332.000000 5039.478516
-331.500000 5228.297363 331.500000 5037.979980
-331.000000 5233.225098 331.000000 5043.297852
-330.500000 5229.615723 330.500000 5038.614258
-330.000000 5232.483398 330.000000 5040.752441
-329.500000 5226.974121 329.500000 5036.711426
-329.000000 5226.480957 329.000000 5037.345703
-328.500000 5222.271484 328.500000 5035.221680
-328.000000 5225.071777 328.000000 5037.576172
-327.500000 5224.999023 327.500000 5034.582031
-327.000000 5226.315918 327.000000 5034.804688
-326.500000 5220.385254 326.500000 5046.054199
-326.000000 5224.335449 326.000000 5036.257812
-325.500000 5228.297363 325.500000 5040.118164
-325.000000 5226.315918 325.000000 5033.079590
-324.500000 5223.587891 324.500000 5041.387695
-324.000000 5224.335449 324.000000 5037.759766
-323.500000 5225.657227 323.500000 5026.734863
-323.000000 5226.315918 323.000000 5022.936523
-322.500000 5223.020020 322.500000 5029.905273
-322.000000 5218.415039 322.000000 5033.537598
-321.500000 5224.910156 321.500000 5031.408203
-321.000000 5220.292480 321.000000 5032.445801
-320.500000 5220.955566 320.500000 5030.142090
-320.000000 5220.292480 320.000000 5025.874023
-319.500000 5220.955566 319.500000 5040.118164
-319.000000 5224.999023 319.000000 5039.889160
-318.500000 5220.292480 318.500000 5037.979980
-318.000000 5218.806641 318.000000 5032.445801
-317.500000 5228.956543 317.500000 5036.490234
-317.000000 5231.516113 317.000000 5036.257812
-316.500000 5223.677734 316.500000 5026.102051
-316.000000 5220.123047 316.000000 5029.679688
-315.500000 5224.999023 315.500000 5031.177734
-315.000000 5221.532227 315.000000 5032.046875
-314.500000 5220.292480 314.500000 5031.408203
-314.000000 5221.440430 314.000000 5027.367676
-313.500000 5226.315918 313.500000 5032.445801
-313.000000 5224.172363 313.000000 5026.734863
-312.500000 5220.955566 312.500000 5026.734863
-312.000000 5216.169922 312.000000 5026.102051
-311.500000 5221.532227 311.500000 5033.079590
-311.000000 5218.723633 311.000000 5031.811523
-310.500000 5219.635254 310.500000 5031.811523
-310.000000 5219.552734 310.000000 5032.861328
-309.500000 5217.580078 309.500000 5026.734863
-309.000000 5210.058594 309.000000 5025.000488
-308.500000 5216.260254 308.500000 5021.199219
-308.000000 5214.769531 308.000000 5021.673828
-307.500000 5222.929199 307.500000 5024.367676
-307.000000 5212.791992 307.000000 5023.568848
-306.500000 5213.633789 306.500000 5020.965820
-306.000000 5214.849609 306.000000 5023.568848
-305.500000 5214.946777 305.500000 5019.297363
-305.000000 5210.058594 305.000000 5019.775391
-304.500000 5210.248535 304.500000 5020.566895
-304.000000 5210.058594 304.000000 5016.535645
-303.500000 5214.290039 303.500000 5019.934570
-303.000000 5213.449219 303.000000 5020.566895
-302.500000 5220.216309 302.500000 5025.000488
-302.000000 5212.692871 302.000000 5023.976074
-301.500000 5210.815918 301.500000 5020.333496
-301.000000 5205.365234 301.000000 5022.073730
-300.500000 5211.560547 300.500000 5019.068848
-300.000000 5207.426758 300.000000 5014.243164
-299.500000 5218.895020 299.500000 5017.167480
-299.000000 5212.692871 299.000000 5017.648926
-298.500000 5208.185059 298.500000 5010.355957
-298.000000 5209.311523 298.000000 5014.005371
-297.500000 5212.216797 297.500000 5012.494629
-297.000000 5197.491211 297.000000 5015.504883
-296.500000 5212.216797 296.500000 5015.025391
-296.000000 5211.472656 296.000000 5018.666016
-295.500000 5204.247070 295.500000 5014.388184
-295.000000 5210.815918 295.000000 5014.636719
-294.500000 5210.815918 294.500000 5014.005371
-294.000000 5202.735840 294.000000 5010.992676
-293.500000 5209.502930 293.500000 5015.267578
-293.000000 5207.426758 293.000000 5016.921387
-292.500000 5211.560547 292.500000 5017.167480
-292.000000 5206.114746 292.000000 5014.155762
-291.500000 5197.391602 291.500000 5010.992676
-291.000000 5207.529297 291.000000 5015.504883
-290.500000 5198.701660 290.500000 5010.992676
-290.000000 5196.831543 290.000000 5015.504883
-289.500000 5195.422852 289.500000 5015.267578
-289.000000 5204.247070 289.000000 5010.992676
-288.500000 5202.735840 288.500000 5011.227539
-288.000000 5204.901855 288.000000 5012.255371
-287.500000 5194.002441 287.500000 5006.567383
-287.000000 5202.831543 287.000000 5005.438477
-286.500000 5193.460938 286.500000 5015.267578
-286.000000 5196.177734 286.000000 5007.967773
-285.500000 5195.422852 285.500000 5009.966309
-285.000000 5194.768555 285.000000 5005.052734
-284.500000 5191.380371 284.500000 5007.833496
-284.000000 5191.494629 284.000000 5011.373047
-283.500000 5197.391602 283.500000 5006.313477
-283.000000 5197.491211 283.000000 5008.706055
-282.500000 5192.693848 282.500000 5008.841797
-282.000000 5194.216309 282.000000 5003.792480
-281.500000 5188.001953 281.500000 5006.567383
-281.000000 5190.841797 281.000000 5001.021484
-280.500000 5194.656738 280.500000 5009.966309
-280.000000 5189.530273 280.000000 5009.335938
-279.500000 5193.245605 279.500000 5004.177246
-279.000000 5193.460938 279.000000 5004.177246
-278.500000 5183.196289 278.500000 5003.157227
-278.000000 5192.147949 278.000000 4999.762207
-277.500000 5187.348633 277.500000 5005.052734
-277.000000 5186.263184 277.000000 4998.498535
-276.500000 5191.276855 276.500000 5001.021484
-276.000000 5189.530273 276.000000 5004.678223
-275.500000 5189.968262 275.500000 5001.021484
-275.000000 5192.801758 275.000000 5005.307617
-274.500000 5183.196289 274.500000 5002.280762
-274.000000 5192.147949 274.000000 5000.005371
-273.500000 5191.380371 273.500000 5001.650879
-273.000000 5185.389648 273.000000 4996.857422
-272.500000 5187.348633 272.500000 4999.762207
-272.000000 5189.419922 272.000000 4993.212402
-271.500000 5188.001953 271.500000 4996.857422
-271.000000 5190.622559 271.000000 4999.127441
-270.500000 5183.958984 270.500000 5004.567383
-270.000000 5182.542969 270.000000 5000.391602
-269.500000 5181.349121 269.500000 4994.839844
-269.000000 5178.084473 269.000000 4993.465820
-268.500000 5185.924316 268.500000 4997.357910
-268.000000 5188.001953 268.000000 4997.869141
-267.500000 5179.926758 267.500000 4992.947754
-267.000000 5179.387207 267.000000 4997.869141
-266.500000 5177.970215 266.500000 4990.429199
-266.000000 5176.661621 266.000000 4990.950684
-265.500000 5187.890625 265.500000 4997.619141
-265.000000 5176.661621 265.000000 4994.093750
-264.500000 5182.001465 264.500000 5000.143066
-264.000000 5181.768066 264.000000 4991.950684
-263.500000 5186.695801 263.500000 4996.728027
-263.000000 5184.388184 263.000000 5002.280762
-262.500000 5184.617676 262.500000 4995.097656
-262.000000 5184.508789 262.000000 4992.064453
-261.500000 5184.617676 261.500000 4989.544434
-261.000000 5179.808594 261.000000 4987.660156
-260.500000 5180.039551 260.500000 4989.800781
-260.000000 5171.851074 260.000000 4988.288086
-259.500000 5179.387207 259.500000 4992.947754
-259.000000 5178.389648 259.000000 4993.957031
-258.500000 5184.079102 258.500000 4984.874512
-258.000000 5171.199707 258.000000 4987.027344
-257.500000 5186.695801 257.500000 4986.129883
-257.000000 5181.114746 257.000000 4990.067871
-256.500000 5181.890137 256.500000 4997.619141
-256.000000 5173.811523 256.000000 4989.654785
-255.500000 5182.653809 255.500000 4991.690918
-255.000000 5178.498047 255.000000 4989.277344
-254.500000 5181.890137 254.500000 4994.469238
-254.000000 5171.727539 254.000000 4989.277344
-253.500000 5177.970215 253.500000 4983.258789
-253.000000 5175.773438 253.000000 4981.197266
-252.500000 5174.463379 252.500000 4983.986328
-252.000000 5175.646973 252.000000 4982.986816
-251.500000 5175.231934 251.500000 4981.732910
-251.000000 5173.683594 251.000000 4987.027344
-250.500000 5169.247070 250.500000 4981.732910
-250.000000 5173.683594 250.000000 4981.732910
-249.500000 5175.358398 249.500000 4987.027344
-249.000000 5165.856445 249.000000 4980.843262
-248.500000 5176.661621 248.500000 4983.619629
-248.000000 5171.727539 248.000000 4986.763672
-247.500000 5175.231934 247.500000 4985.771973
-247.000000 5171.070312 247.000000 4983.086426
-246.500000 5173.811523 246.500000 4984.247070
-246.000000 5173.277344 246.000000 4975.908203
-245.500000 5167.808105 245.500000 4978.957031
-245.000000 5171.199707 245.000000 4975.908203
-244.500000 5171.851074 244.500000 4974.916992
-244.000000 5171.851074 244.000000 4979.847656
-243.500000 5165.856445 243.500000 4978.054688
-243.000000 5167.808105 243.000000 4981.732910
-242.500000 5171.851074 242.500000 4974.022461
-242.000000 5175.773438 242.000000 4982.097656
-241.500000 5166.507324 241.500000 4976.451660
-241.000000 5165.206543 241.000000 4976.801758
-240.500000 5175.115723 240.500000 4980.479492
-240.000000 5169.767090 240.000000 4972.770020
-239.500000 5173.277344 239.500000 4972.770020
-239.000000 5165.856445 239.000000 4977.969238
-238.500000 5167.808105 238.500000 4975.908203
-238.000000 5165.733398 238.000000 4980.215820
-237.500000 5158.434082 237.500000 4973.396484
-237.000000 5165.206543 237.000000 4971.782715
-236.500000 5163.775879 236.500000 4970.261719
-236.000000 5160.647949 236.000000 4972.413574
-235.500000 5155.700684 235.500000 4973.396484
-235.000000 5158.701660 235.000000 4973.039062
-234.500000 5157.135254 234.500000 4968.385742
-234.000000 5164.550781 234.000000 4968.385742
-233.500000 5167.691895 233.500000 4967.755371
-233.000000 5161.952148 233.000000 4967.755371
-232.500000 5162.990234 232.500000 4969.353516
-232.000000 5163.900879 232.000000 4968.102051
-231.500000 5164.432129 231.500000 4969.635742
-231.000000 5158.701660 231.000000 4972.144043
-230.500000 5165.082520 230.500000 4962.816406
-230.000000 5165.856445 230.000000 4966.221191
-229.500000 5153.610352 229.500000 4971.236816
-229.000000 5152.727539 229.000000 4965.881836
-228.500000 5156.355957 228.500000 4968.455078
-228.000000 5156.621094 228.000000 4965.257324
-227.500000 5154.259766 227.500000 4967.755371
-227.000000 5153.375000 227.000000 4969.081543
-226.500000 5155.700684 226.500000 4968.385742
-226.000000 5157.270020 226.000000 4967.545410
-225.500000 5152.312012 225.500000 4970.887207
-225.000000 5161.176270 225.000000 4969.979492
-224.500000 5165.599121 224.500000 4959.405762
-224.000000 5161.952148 224.000000 4963.093262
-223.500000 5151.657715 223.500000 4961.567383
-223.000000 5154.402832 223.000000 4965.881836
-222.500000 5146.977539 222.500000 4970.261719
-222.000000 5157.270020 222.000000 4965.321777
-221.500000 5148.928223 221.500000 4972.144043
-221.000000 5151.288574 221.000000 4965.946777
-220.500000 5146.329590 220.500000 4969.353516
-220.000000 5146.615234 220.000000 4962.534668
-219.500000 5148.410156 219.500000 4974.022461
-219.000000 5156.355957 219.000000 4969.712891
-218.500000 5156.355957 218.500000 4957.528320
-218.000000 5156.355957 218.000000 4965.036133
-217.500000 5149.711914 217.500000 4962.191895
-217.000000 5155.051758 217.000000 4966.577637
-216.500000 5146.977539 216.500000 4963.446777
-216.000000 5147.482910 216.000000 4962.816406
-215.500000 5153.753418 215.500000 4958.776367
-215.000000 5152.179199 215.000000 4953.160156
-214.500000 5155.700684 214.500000 4961.567383
-214.000000 5144.883789 214.000000 4961.567383
-213.500000 5157.655273 213.500000 4969.353516
-213.000000 5153.478027 213.000000 4961.001465
-212.500000 5152.450684 212.500000 4964.971680
-212.000000 5153.478027 212.000000 4962.534668
-211.500000 5145.033691 211.500000 4961.567383
-211.000000 5150.084961 211.000000 4960.654785
-210.500000 5147.114258 210.500000 4947.927246
-210.000000 5148.132324 210.000000 4952.532227
-209.500000 5146.466797 209.500000 4956.623535
-209.000000 5143.582520 209.000000 4950.665527
-208.500000 5159.083496 208.500000 4956.331055
-208.000000 5151.384277 208.000000 4955.029297
-207.500000 5144.380859 207.500000 4950.083496
-207.000000 5136.962402 207.000000 4945.431152
-206.500000 5145.819336 206.500000 4956.623535
-206.000000 5139.549805 206.000000 4953.205078
-205.500000 5147.762207 205.500000 4953.499512
-205.000000 5147.625488 205.000000 4955.999023
-204.500000 5145.819336 204.500000 4944.809082
-204.000000 5138.902832 204.000000 4948.215332
-203.500000 5147.114258 203.500000 4941.073730
-203.000000 5146.180664 203.000000 4944.187500
-202.500000 5144.235840 202.500000 4954.746582
-202.000000 5142.145996 202.000000 4953.499512
-201.500000 5151.008789 201.500000 4945.131348
-201.000000 5143.447754 201.000000 4949.134766
-200.500000 5151.657715 200.500000 4945.131348
-200.000000 5142.794434 200.000000 4948.507812
-199.500000 5147.762207 199.500000 4953.499512
-199.000000 5138.902832 199.000000 4950.752441
-198.500000 5145.033691 198.500000 4952.581543
-198.000000 5144.096191 198.000000 4944.840820
-197.500000 5149.711914 197.500000 4953.205078
-197.000000 5146.180664 197.000000 4949.504395
-196.500000 5137.608887 196.500000 4946.965332
-196.000000 5147.345703 196.000000 4949.504395
-195.500000 5139.549805 195.500000 4945.753906
-195.000000 5140.992676 195.000000 4948.215332
-194.500000 5135.664062 194.500000 4945.753906
-194.000000 5136.310059 194.000000 4950.083496
-193.500000 5135.017578 193.500000 4955.999023
-193.000000 5138.255859 193.000000 4950.425293
-192.500000 5143.582520 192.500000 4946.676270
-192.000000 5136.962402 192.000000 4944.840820
-191.500000 5142.287598 191.500000 4949.460449
-191.000000 5133.725586 191.000000 4949.796387
-190.500000 5142.794434 190.500000 4941.695312
-190.000000 5142.145996 190.000000 4945.753906
-189.500000 5139.549805 189.500000 4940.149414
-189.000000 5136.159668 189.000000 4944.840820
-188.500000 5136.962402 188.500000 4939.522461
-188.000000 5140.992676 188.000000 4937.038086
-187.500000 5141.498047 187.500000 4942.014160
-187.000000 5138.902832 187.000000 4942.014160
-186.500000 5136.159668 186.500000 4939.522461
-186.000000 5137.753418 186.000000 4945.753906
-185.500000 5134.713867 185.500000 4941.392090
-185.000000 5133.725586 185.000000 4940.770508
-184.500000 5132.921387 184.500000 4941.392090
-184.000000 5136.962402 184.000000 4940.794922
-183.500000 5137.454102 183.500000 4942.014160
-183.000000 5137.753418 183.000000 4940.172363
-182.500000 5131.474609 182.500000 4942.971680
-182.000000 5133.725586 182.000000 4941.695312
-181.500000 5138.749023 181.500000 4942.636230
-181.000000 5135.664062 181.000000 4936.718750
-180.500000 5134.860840 180.500000 4939.233398
-180.000000 5133.074219 180.000000 4936.412598
-179.500000 5133.419922 179.500000 4937.984863
-179.000000 5138.255859 179.000000 4944.508789
-178.500000 5126.633789 178.500000 4940.149414
-178.000000 5135.664062 178.000000 4933.944824
-177.500000 5128.093750 177.500000 4938.305664
-177.000000 5132.428711 177.000000 4940.770508
-176.500000 5130.182617 176.500000 4937.984863
-176.000000 5131.138184 176.000000 4938.279785
-175.500000 5122.109863 175.500000 4939.233398
-175.000000 5120.981934 175.000000 4939.522461
-174.500000 5134.066895 174.500000 4934.565430
-174.000000 5130.492676 174.000000 4935.791992
-173.500000 5130.032227 173.500000 4933.944824
-173.000000 5127.594727 173.000000 4937.038086
-172.500000 5136.014160 172.500000 4940.477051
-172.000000 5132.428711 172.000000 4937.387207
-171.500000 5119.525879 171.500000 4942.349121
-171.000000 5126.457031 171.000000 4933.645996
-170.500000 5134.860840 170.500000 4938.305664
-170.000000 5135.366211 170.000000 4934.894043
-169.500000 5134.860840 169.500000 4934.874512
-169.000000 5135.507324 169.000000 4927.131348
-168.500000 5131.624023 168.500000 4933.944824
-168.000000 5120.017578 168.000000 4931.782227
-167.500000 5135.664062 167.500000 4931.782227
-167.000000 5132.921387 167.000000 4927.732422
-166.500000 5127.594727 166.500000 4931.782227
-166.000000 5127.285156 166.000000 4934.551758
-165.500000 5133.567871 165.500000 4937.659180
-165.000000 5132.270020 165.000000 4936.435059
-164.500000 5126.151367 164.500000 4936.121582
-164.000000 5124.050781 164.000000 4933.024414
-163.500000 5121.464844 163.500000 4939.233398
-163.000000 5122.920410 163.000000 4935.516113
-162.500000 5122.754395 162.500000 4937.363281
-162.000000 5127.442383 162.000000 4928.058594
-161.500000 5121.308105 161.500000 4935.191895
-161.000000 5128.739746 161.000000 4931.782227
-160.500000 5124.860840 160.500000 4928.372070
-160.000000 5134.214355 160.000000 4933.352051
-159.500000 5130.182617 159.500000 4935.191895
-159.000000 5128.891113 159.000000 4939.233398
-158.500000 5118.078125 158.500000 4932.703125
-158.000000 5131.474609 158.000000 4933.944824
-157.500000 5130.182617 157.500000 4933.323730
-157.000000 5130.032227 157.000000 4936.742188
-156.500000 5125.659668 156.500000 4925.886230
-156.000000 5122.598633 156.000000 4932.103516
-155.500000 5129.536621 155.500000 4930.836914
-155.000000 5113.873535 155.000000 4927.437988
-154.500000 5124.050781 154.500000 4927.131348
-154.000000 5132.465820 154.000000 4927.732422
-153.500000 5116.944336 153.500000 4927.429688
-153.000000 5113.392090 153.000000 4936.412598
-152.500000 5127.594727 152.500000 4923.402344
-152.000000 5125.341797 152.000000 4921.847168
-151.500000 5134.066895 151.500000 4924.026855
-151.000000 5120.494141 151.000000 4931.147949
-150.500000 5121.631836 150.500000 4924.950684
-150.000000 5126.796875 150.000000 4931.161621
-149.500000 5128.093750 149.500000 4937.363281
-149.000000 5131.624023 149.000000 4928.992676
-148.500000 5128.391602 148.500000 4929.294922
-148.000000 5128.739746 148.000000 4928.977051
-147.500000 5126.151367 147.500000 4929.613281
-147.000000 5117.102539 147.000000 4931.767578
-146.500000 5116.300781 146.500000 4925.266113
-146.000000 5125.341797 146.000000 4921.847168
-145.500000 5132.921387 145.500000 4926.196289
-145.000000 5124.050781 145.000000 4933.944824
-144.500000 5139.401855 144.500000 4921.846191
-144.000000 5136.014160 144.000000 4929.903809
-143.500000 5122.754395 143.500000 4929.294922
-143.000000 5119.690430 143.000000 4930.836914
-142.500000 5127.442383 142.500000 4926.505859
-142.000000 5122.920410 142.000000 4928.058594
-141.500000 5111.291504 141.500000 4933.944824
-141.000000 5124.210449 141.000000 4926.505859
-140.500000 5105.499512 140.500000 4927.751465
-140.000000 5104.851562 140.000000 4932.725098
-139.500000 5140.203125 139.500000 4931.457031
-139.000000 5117.263184 139.000000 4925.266113
-138.500000 5138.255859 138.500000 4930.535645
-138.000000 5131.624023 138.000000 4925.266113
-137.500000 5137.454102 137.500000 4926.505859
-137.000000 5136.310059 137.000000 4927.113281
-136.500000 5133.567871 136.500000 4923.090820
-136.000000 5132.921387 136.000000 4925.870117
-135.500000 5115.496582 135.500000 4936.435059
-135.000000 5125.505859 135.000000 4928.058594
-134.500000 5132.772949 134.500000 4930.860840
-134.000000 5137.454102 134.000000 4929.927734
-133.500000 5118.078125 133.500000 4936.435059
-133.000000 5123.076172 133.000000 4934.914551
-132.500000 5113.229004 132.500000 4932.082520
-132.000000 5103.387207 132.000000 4928.372070
-131.500000 5134.713867 131.500000 4939.233398
-131.000000 5136.962402 131.000000 4938.009766
-130.500000 5111.291504 130.500000 4930.239746
-130.000000 5101.637695 130.000000 4921.846191
-129.500000 5139.401855 129.500000 4929.613281
-129.000000 5133.725586 129.000000 4927.131348
-128.500000 5133.419922 128.500000 4931.457031
-128.000000 5136.962402 128.000000 4930.535645
-127.500000 5131.474609 127.500000 4939.233398
-127.000000 5132.921387 127.000000 4939.854980
-126.500000 5132.126953 126.500000 4937.363281
-126.000000 5136.310059 126.000000 4932.082520
-125.500000 5093.216797 125.500000 4939.233398
-125.000000 5094.864258 125.000000 4929.915527
-124.500000 5097.433594 124.500000 4935.191895
-124.000000 5094.223633 124.000000 4926.196289
-123.500000 5119.367188 123.500000 4937.363281
-123.000000 5123.076172 123.000000 4935.217773
-122.500000 5092.749023 122.500000 4926.505859
-122.000000 5096.786621 122.000000 4929.596680
-121.500000 5111.940918 121.500000 4931.481934
-121.000000 5129.687500 121.000000 4936.121582
-120.500000 5131.331055 120.500000 4932.403809
-120.000000 5138.902832 120.000000 4934.253906
-119.500000 5115.974121 119.500000 4933.024414
-119.000000 5130.333008 119.000000 4931.457031
-118.500000 5099.173828 118.500000 4938.279785
-118.000000 5095.788574 118.000000 4935.191895
-117.500000 5136.159668 117.500000 4937.984863
-117.000000 5139.258301 117.000000 4938.606445
-116.500000 5108.718262 116.500000 4931.782227
-116.000000 5098.357422 116.000000 4937.038086
-115.500000 5122.754395 115.500000 4925.570801
-115.000000 5136.014160 115.000000 4928.977051
-114.500000 5138.101074 114.500000 4925.266113
-114.000000 5135.366211 114.000000 4927.427246
-113.500000 5097.433594 113.500000 4924.327637
-113.000000 5112.916992 113.000000 4935.495117
-112.500000 5106.784180 112.500000 4935.191895
-112.000000 5100.291016 112.000000 4935.516113
-111.500000 5096.606445 111.500000 4938.279785
-111.000000 5098.357422 111.000000 4935.191895
-110.500000 5140.992676 110.500000 4938.606445
-110.000000 5141.345703 110.000000 4933.944824
-109.500000 5142.287598 109.500000 4945.753906
-109.000000 5123.249512 109.000000 4940.172363
-108.500000 5142.934570 108.500000 4934.874512
-108.000000 5143.945801 108.000000 4937.363281
-107.500000 5093.395020 107.500000 4936.435059
-107.000000 5090.277344 107.000000 4934.551758
-106.500000 5101.461426 106.500000 4941.721191
-106.000000 5097.072754 106.000000 4942.938477
-105.500000 5103.864746 105.500000 4937.659180
-105.000000 5107.552734 105.000000 4946.716309
-104.500000 5101.461426 104.500000 4944.508789
-104.000000 5099.005371 104.000000 4943.291992
-103.500000 5141.639648 103.500000 4942.014160
-103.000000 5141.498047 103.000000 4940.770508
-102.500000 5139.046387 102.500000 4942.014160
-102.000000 5138.101074 102.000000 4941.392090
-101.500000 5152.312012 101.500000 4942.014160
-101.000000 5144.096191 101.000000 4936.412598
-100.500000 5137.101562 100.500000 4939.522461
-100.000000 5138.902832 100.000000 4944.508789
-99.500000 5144.519531 99.500000 4946.053711
-99.000000 5145.532227 99.000000 4949.173340
-98.500000 5155.700684 98.500000 4951.334961
-98.000000 5152.828613 98.000000 4947.628418
-97.500000 5142.934570 97.500000 4946.965332
-97.000000 5118.553223 97.000000 4947.628418
-96.500000 5107.426758 96.500000 4948.550293
-96.000000 5109.828613 96.000000 4950.752441
-95.500000 5108.718262 95.500000 4943.263672
-95.000000 5103.864746 95.000000 4948.507812
-94.500000 5113.873535 94.500000 4942.636230
-94.000000 5111.940918 94.000000 4951.002441
-93.500000 5108.718262 93.500000 4949.173340
-93.000000 5098.531738 93.000000 4945.099121
-92.500000 5110.647949 92.500000 4955.999023
-92.000000 5108.374512 92.000000 4953.205078
-91.500000 5105.793945 91.500000 4953.499512
-91.000000 5104.851562 91.000000 4954.174805
-90.500000 5108.718262 90.500000 4945.431152
-90.000000 5112.274414 90.000000 4952.532227
-89.500000 5106.784180 89.500000 4952.876465
-89.000000 5104.851562 89.000000 4951.287598
-88.500000 5108.718262 88.500000 4945.131348
-88.000000 5112.099609 88.000000 4948.507812
-87.500000 5111.456055 87.500000 4950.706055
-87.000000 5135.017578 87.000000 4954.071289
-86.500000 5158.434082 86.500000 4954.123047
-86.000000 5160.388672 86.000000 4955.029297
-85.500000 5176.010254 85.500000 4948.507812
-85.000000 5171.199707 85.000000 4957.195801
-84.500000 5155.700684 84.500000 4956.623535
-84.000000 5157.784668 84.000000 4955.375488
-83.500000 5151.657715 83.500000 4955.652344
-83.000000 5153.886230 83.000000 4961.279297
-82.500000 5152.450684 82.500000 4955.944336
-82.000000 5162.083008 82.000000 4955.029297
-81.500000 5159.083496 81.500000 4957.528320
-81.000000 5163.900879 81.000000 4954.746582
-80.500000 5167.035645 80.500000 4954.746582
-80.000000 5167.940430 80.000000 4958.776367
-79.500000 5160.388672 79.500000 4952.581543
-79.000000 5165.206543 79.000000 4963.717285
-78.500000 5163.775879 78.500000 4957.247559
-78.000000 5154.802246 78.000000 4960.592285
-77.500000 5181.349121 77.500000 4970.261719
-77.000000 5166.762207 77.000000 4964.410645
-76.500000 5169.115723 76.500000 4969.635742
-76.000000 5170.418457 76.000000 4965.946777
-75.500000 5169.115723 75.500000 4971.518066
-75.000000 5163.900879 75.000000 4969.712891
-74.500000 5173.031738 74.500000 4972.770020
-74.000000 5171.318848 74.000000 4970.339355
-73.500000 5167.808105 73.500000 4974.022461
-73.000000 5171.969727 73.000000 4972.144043
-72.500000 5168.464844 72.500000 4970.887207
-72.000000 5176.661621 72.000000 4971.518066
-71.500000 5174.580078 71.500000 4970.887207
-71.000000 5172.749512 71.000000 4971.157715
-70.500000 5173.811523 70.500000 4976.801758
-70.000000 5174.056641 70.000000 4974.654297
-69.500000 5176.661621 69.500000 4973.943359
-69.000000 5190.945801 69.000000 4974.022461
-68.500000 5190.727051 68.500000 4978.957031
-68.000000 5178.498047 68.000000 4972.770020
-67.500000 5181.349121 67.500000 4973.943359
-67.000000 5179.150879 67.000000 4978.687500
-66.500000 5198.800293 66.500000 4973.943359
-66.000000 5197.937012 66.000000 4974.916992
-65.500000 5181.349121 65.500000 4981.470215
-65.000000 5182.542969 65.000000 4981.197266
-64.500000 5187.348633 64.500000 4980.215820
-64.000000 5191.276855 64.000000 4977.162109
-63.500000 5186.695801 63.500000 4990.806641
-63.000000 5186.042480 63.000000 4993.840332
-62.500000 5192.801758 62.500000 4989.544434
-62.000000 5194.656738 62.000000 4984.517578
-61.500000 5194.768555 61.500000 4980.479492
-61.000000 5193.132324 61.000000 4984.517578
-60.500000 5200.017578 60.500000 4989.800781
-60.000000 5193.900391 60.000000 4994.469238
-59.500000 5222.362305 59.500000 4992.584473
-59.000000 5219.464355 59.000000 4988.916504
-58.500000 5203.486816 58.500000 4988.916504
-58.000000 5200.673340 58.000000 4995.350098
-57.500000 5218.978027 57.500000 4994.205078
-57.000000 5226.892578 57.000000 4999.127441
-56.500000 5229.615723 56.500000 4996.098145
-56.000000 5234.246094 56.000000 4998.498535
-55.500000 5201.521484 55.500000 4996.360840
-55.000000 5198.701660 55.000000 4995.350098
-54.500000 5223.020020 54.500000 5002.280762
-54.000000 5220.781738 54.000000 4996.612305
-53.500000 5208.185059 53.500000 5005.052734
-53.000000 5222.271484 53.000000 5005.683105
-52.500000 5239.166504 52.500000 5007.833496
-52.000000 5242.472656 52.000000 5001.650879
-51.500000 5240.553223 51.500000 5007.197754
-51.000000 5245.121582 51.000000 5007.833496
-50.500000 5249.228027 50.500000 4999.762207
-50.000000 5245.185059 50.000000 5004.678223
-49.500000 5249.282715 49.500000 5008.841797
-49.000000 5245.185059 49.000000 5004.042969
-48.500000 5239.166504 48.500000 5014.388184
-48.000000 5231.667969 48.000000 5012.744141
-47.500000 5225.735352 47.500000 5014.005371
-47.000000 5226.974121 47.000000 5020.566895
-46.500000 5231.093262 46.500000 5012.744141
-46.000000 5225.657227 46.000000 5017.799316
-45.500000 5238.427734 45.500000 5016.289062
-45.000000 5248.495605 45.000000 5016.535645
-44.500000 5264.711914 44.500000 5019.775391
-44.000000 5264.609863 44.000000 5025.241211
-43.500000 5268.081055 43.500000 5016.771973
-43.000000 5267.371094 43.000000 5029.271973
-42.500000 5261.337402 42.500000 5025.874023
-42.000000 5268.789551 42.000000 5035.221680
-41.500000 5253.261230 41.500000 5030.082031
-41.000000 5268.126465 41.000000 5029.905273
-40.500000 5272.166016 40.500000 5031.587402
-40.000000 5278.193359 40.000000 5032.904297
-39.500000 5267.371094 39.500000 5029.905273
-39.000000 5280.187012 39.000000 5031.633301
-38.500000 5282.854004 38.500000 5030.775391
-38.000000 5286.264160 38.000000 5031.235352
-37.500000 5273.446289 37.500000 5044.783691
-37.000000 5284.229492 37.000000 5040.305664
-36.500000 5294.976562 36.500000 5039.478516
-36.000000 5294.976562 36.000000 5041.794922
-35.500000 5299.677734 35.500000 5048.189453
-35.000000 5297.675293 35.000000 5045.840332
-34.500000 5285.566406 34.500000 5054.128418
-34.000000 5304.391602 34.000000 5053.492188
-33.500000 5309.086426 33.500000 5054.562500
-33.000000 5312.484375 33.000000 5044.368652
-32.500000 5309.086426 32.500000 5044.583008
-32.000000 5305.773926 32.000000 5050.942871
-31.500000 5316.506836 31.500000 5051.798828
-31.000000 5319.888672 31.000000 5052.219727
-30.500000 5318.523438 30.500000 5061.565430
-30.000000 5318.562012 30.000000 5070.070801
-29.500000 5320.552246 29.500000 5066.481445
-29.000000 5326.620605 29.000000 5071.110352
-28.500000 5324.604004 28.500000 5071.993652
-28.000000 5330.654297 28.000000 5068.362305
-27.500000 5334.690430 27.500000 5070.715332
-27.000000 5338.044434 27.000000 5072.591309
-26.500000 5338.057129 26.500000 5076.618652
-26.000000 5350.166016 26.000000 5073.031250
-25.500000 5352.895020 25.500000 5074.947754
-25.000000 5354.209473 25.000000 5083.859375
-24.500000 5360.929688 24.500000 5087.712402
-24.000000 5371.775879 24.000000 5090.647949
-23.500000 5367.671387 23.500000 5093.027832
-23.000000 5371.038574 23.000000 5086.802246
-22.500000 5373.069824 22.500000 5096.430664
-22.000000 5376.401367 22.000000 5094.676758
-21.500000 5387.193359 21.500000 5103.216309
-21.000000 5391.868652 21.000000 5105.150879
-20.500000 5399.357910 20.500000 5108.236328
-20.000000 5397.258789 20.000000 5109.361328
-19.500000 5403.394043 19.500000 5108.069824
-19.000000 5403.291504 19.000000 5124.695801
-18.500000 5424.281250 18.500000 5122.109863
-18.000000 5430.312012 18.000000 5126.949219
-17.500000 5434.357910 17.500000 5126.949219
-17.000000 5437.862793 17.000000 5130.182617
-16.500000 5449.141113 16.500000 5136.455566
-16.000000 5451.895020 16.000000 5142.794434
-15.500000 5463.326172 15.500000 5143.085938
-15.000000 5464.812500 15.000000 5161.688965
-14.500000 5478.104492 14.500000 5157.655273
-14.000000 5480.873047 14.000000 5153.886230
-13.500000 5492.880371 13.500000 5167.691895
-13.000000 5497.740723 13.000000 5167.940430
-12.500000 5514.460938 12.500000 5173.031738
-12.000000 5521.294922 12.000000 5188.001953
-11.500000 5527.288574 11.500000 5191.936523
-11.000000 5530.082520 11.000000 5189.968262
-10.500000 5558.376465 10.500000 5194.768555
-10.000000 5565.221680 10.000000 5198.046875
-9.500000 5581.923340 9.500000 5204.995117
-9.000000 5593.736328 9.000000 5224.999023
-8.500000 5619.222656 8.500000 5225.657227
-8.000000 5628.023926 8.000000 5236.378418
-7.500000 5649.923828 7.500000 5245.185059
-7.000000 5652.780273 7.000000 5261.888672
-6.500000 5681.081543 6.500000 5263.326172
-6.000000 5686.107910 6.000000 5273.362793
-5.500000 5717.470215 5.500000 5280.187012
-5.000000 5729.481445 5.000000 5297.675293
-4.500000 5774.019043 4.500000 5318.523438
-4.000000 5778.410645 4.000000 5312.472168
-3.500000 5820.027832 3.500000 5335.373535
-3.000000 5826.656250 3.000000 5340.087891
-2.500000 5899.112305 2.500000 5363.652832
-2.000000 5912.435059 2.000000 5367.023926
-1.500000 6083.857910 1.500000 5389.353027
-1.000000 6153.226562 1.000000 5398.039062
-0.500000 6561.717285 0.500000 5465.798828
0.000000 6520.257812 0.000000 5470.756348
0.500000 6093.505859 -0.500000 5401.451172
1.000000 6027.108887 -1.000000 5401.556152
1.500000 5904.643555 -1.500000 5375.815918
2.000000 5883.336914 -2.000000 5363.050293
2.500000 5823.707520 -2.500000 5341.425781
3.000000 5815.248047 -3.000000 5335.373535
3.500000 5767.450684 -3.500000 5323.241211
4.000000 5750.854980 -4.000000 5307.088867
4.500000 5831.437012 -4.500000 5300.998535
5.000000 6091.573242 -5.000000 5291.576172
5.500000 6124.987305 -5.500000 5289.529297
6.000000 6106.261719 -6.000000 5646.588379
6.500000 6055.488770 -6.500000 5677.748535
7.000000 6031.930664 -7.000000 5654.926270
7.500000 5271.368164 -7.500000 5646.117188
8.000000 5263.222168 -8.000000 5625.673340
8.500000 5243.724121 -8.500000 5623.982910
9.000000 5246.444336 -9.000000 5600.717285
9.500000 5234.246094 -9.500000 5600.411621
10.000000 5228.297363 -10.000000 5578.400391
10.500000 5224.831543 -10.500000 5573.501953
11.000000 5226.892578 -11.000000 5561.005859
11.500000 5208.745117 -11.500000 5536.766113
12.000000 5218.064941 -12.000000 5534.120117
12.500000 5195.871094 -12.500000 5523.242676
13.000000 5199.356934 -13.000000 5521.436523
13.500000 5184.508789 -13.500000 5508.468262
14.000000 5183.196289 -14.000000 5501.078613
14.500000 5172.379395 -14.500000 5484.217773
15.000000 5173.683594 -15.000000 5479.708984
15.500000 5164.172363 -15.500000 5466.683105
16.000000 5165.206543 -16.000000 5465.502441
16.500000 5158.305176 -16.500000 5451.895020
17.000000 5159.610840 -17.000000 5437.016602
17.500000 5149.949707 -17.500000 5431.681152
18.000000 5143.582520 -18.000000 5426.339844
18.500000 5136.159668 -18.500000 5429.704102
19.000000 5135.664062 -19.000000 5412.778809
19.500000 5129.876953 -19.500000 5406.808105
20.000000 5144.096191 -20.000000 5404.018555
20.500000 5123.729492 -20.500000 5398.719727
21.000000 5127.442383 -21.000000 5389.863281
21.500000 5120.494141 -21.500000 5383.190918
22.000000 5123.399902 -22.000000 5369.706543
22.500000 5114.350586 -22.500000 5364.312988
23.000000 5114.680176 -23.000000 5363.637207
23.500000 5113.542969 -23.500000 5359.592773
24.000000 5110.647949 -24.000000 5352.863281
24.500000 5102.392578 -24.500000 5347.480469
25.000000 5105.962891 -25.000000 5338.729492
25.500000 5094.312012 -25.500000 5338.057129
26.000000 5101.931641 -26.000000 5339.413574
26.500000 5097.714844 -26.500000 5331.993164
27.000000 5092.386230 -27.000000 5325.933105
27.500000 5087.519043 -27.500000 5311.133301
28.000000 5088.994629 -28.000000 5315.856934
28.500000 5086.877930 -28.500000 5302.406738
29.000000 5083.219727 -29.000000 5301.764648
29.500000 5080.717773 -29.500000 5298.987793
30.000000 5079.635742 -30.000000 5305.078125
30.500000 5078.796387 -30.500000 5285.566406
31.000000 5077.711914 -31.000000 5291.637207
31.500000 5072.633301 -31.500000 5285.593262
32.000000 5069.196777 -32.000000 5277.522949
32.500000 5075.198242 -32.500000 5284.185547
33.000000 5072.837891 -33.000000 5280.150391
33.500000 5067.120117 -33.500000 5272.112305
34.000000 5062.202637 -34.000000 5266.132812
34.500000 5059.235840 -34.500000 5260.623047
35.000000 5062.202637 -35.000000 5262.723633
35.500000 5062.432129 -35.500000 5253.261230
36.000000 5060.725586 -36.000000 5254.040527
36.500000 5061.793457 -36.500000 5249.228027
37.000000 5054.764648 -37.000000 5247.961426
37.500000 5059.669922 -37.500000 5247.239746
38.000000 5054.764648 -38.000000 5246.641113
38.500000 5052.010254 -38.500000 5239.166504
39.000000 5056.263184 -39.000000 5243.932617
39.500000 5056.474609 -39.500000 5243.133301
40.000000 5057.117676 -40.000000 5231.093262
40.500000 5049.238770 -40.500000 5227.795898
41.000000 5044.132812 -41.000000 5231.008789
41.500000 5045.840332 -41.500000 5224.414551
42.000000 5043.707031 -42.000000 5226.974121
42.500000 5040.524414 -42.500000 5216.260254
43.000000 5045.405762 -43.000000 5215.128906
43.500000 5041.159180 -43.500000 5206.965332
44.000000 5036.257812 -44.000000 5211.841797
44.500000 5036.490234 -44.500000 5206.114746
45.000000 5032.445801 -45.000000 5215.688965
45.500000 5035.623047 -45.500000 5214.290039
46.000000 5035.623047 -46.000000 5208.745117
46.500000 5035.623047 -46.500000 5207.529297
47.000000 5030.953125 -47.000000 5206.021484
47.500000 5031.177734 -47.500000 5210.815918
48.000000 5030.318848 -48.000000 5205.934082
48.500000 5024.367676 -48.500000 5193.460938
49.000000 5022.236816 -49.000000 5193.460938
49.500000 5030.538574 -49.500000 5190.727051
50.000000 5026.677246 -50.000000 5194.768555
50.500000 5029.045898 -50.500000 5189.419922
51.000000 5023.900879 -51.000000 5192.693848
51.500000 5029.679688 -51.500000 5191.494629
52.000000 5017.956055 -52.000000 5193.348145
52.500000 5020.965820 -52.500000 5182.774414
53.000000 5013.907227 -53.000000 5182.653809
53.500000 5025.409180 -53.500000 5185.389648
54.000000 5018.588867 -54.000000 5182.653809
54.500000 5016.289062 -54.500000 5184.617676
55.000000 5011.770020 -55.000000 5177.078613
55.500000 5018.191406 -55.500000 5177.318848
56.000000 5015.810059 -56.000000 5171.727539
56.500000 5008.841797 -56.500000 5166.507324
57.000000 5013.035645 -57.000000 5162.737305
57.500000 5010.741699 -57.500000 5167.157715
58.000000 5012.402832 -58.000000 5170.018066
58.500000 5006.949219 -58.500000 5167.808105
59.000000 5007.967773 -59.000000 5167.940430
59.500000 5010.355957 -59.500000 5165.856445
60.000000 5004.807617 -60.000000 5169.767090
60.500000 5009.725098 -60.500000 5166.507324
61.000000 5007.336914 -61.000000 5168.995117
61.500000 5006.949219 -61.500000 5151.657715
62.000000 5004.567383 -62.000000 5157.924316
62.500000 5002.280762 -62.500000 5154.909180
63.000000 5007.336914 -63.000000 5155.051758
63.500000 5005.438477 -63.500000 5155.564453
64.000000 5004.807617 -64.000000 5155.182617
64.500000 5005.438477 -64.500000 5150.225586
65.000000 5005.830078 -65.000000 5153.886230
65.500000 5002.916504 -65.500000 5151.657715
66.000000 5004.567383 -66.000000 5147.262695
66.500000 4991.169434 -66.500000 5141.498047
67.000000 4994.093750 -67.000000 5140.992676
67.500000 4994.205078 -67.500000 5145.033691
68.000000 5000.143066 -68.000000 5148.781250
68.500000 4992.064453 -68.500000 5149.577148
69.000000 4990.806641 -69.000000 5149.430176
69.500000 4985.502441 -69.500000 5138.255859
70.000000 4989.544434 -70.000000 5141.498047
70.500000 4991.169434 -70.500000 5138.749023
71.000000 4993.693359 -71.000000 5134.518066
71.500000 4982.458496 -71.500000 5138.101074
72.000000 4985.145020 -72.000000 5139.693359
72.500000 4978.054688 -72.500000 5136.159668
73.000000 4986.399414 -73.000000 5127.285156
73.500000 4983.714355 -73.500000 5134.214355
74.000000 4989.544434 -74.000000 5127.931641
74.500000 4978.054688 -74.500000 5138.902832
75.000000 4972.687988 -75.000000 5127.285156
75.500000 4980.843262 -75.500000 5136.310059
76.000000 4979.221680 -76.000000 5130.679199
76.500000 4971.236816 -76.500000 5127.442383
77.000000 4966.505859 -77.000000 5123.399902
77.500000 4954.746582 -77.500000 5122.920410
78.000000 4959.968750 -78.000000 5118.237305
78.500000 4954.746582 -78.500000 5131.474609
79.000000 4960.592285 -79.000000 5130.679199
79.500000 4952.581543 -79.500000 5121.631836
80.000000 4945.431152 -80.000000 5120.820312
80.500000 4960.654785 -80.500000 5119.525879
81.000000 4954.123047 -81.000000 5119.367188
81.500000 4959.125977 -81.500000 5120.169922
82.000000 4958.152344 -82.000000 5113.229004
82.500000 4953.829102 -82.500000 5121.464844
83.000000 4951.002441 -83.000000 5118.553223
83.500000 4951.958008 -83.500000 5105.499512
84.000000 4951.625000 -84.000000 5112.274414
84.500000 4947.927246 -84.500000 5108.069824
85.000000 4951.625000 -85.000000 5109.361328
85.500000 4952.920898 -85.500000 5106.605957
86.000000 4951.002441 -86.000000 5109.527344
86.500000 4946.676270 -86.500000 5105.319824
87.000000 4951.625000 -87.000000 5104.851562
87.500000 4943.560059 -87.500000 5108.236328
88.000000 4943.851074 -88.000000 5105.319824
88.500000 4947.927246 -88.500000 5114.036133
89.000000 4947.304199 -89.000000 5111.122070
89.500000 4946.053711 -89.500000 5107.897949
90.000000 4948.215332 -90.000000 5102.926270
90.500000 4948.251953 -90.500000 5107.897949
91.000000 4950.706055 -91.000000 5104.851562
91.500000 4948.251953 -91.500000 5102.574219
92.000000 4944.187500 -92.000000 5102.284180
92.500000 4948.251953 -92.500000 5101.289062
93.000000 4943.560059 -93.000000 5104.209961
93.500000 4947.628418 -93.500000 5097.890137
94.000000 4946.676270 -94.000000 5100.172852
94.500000 4947.628418 -94.500000 5100.646973
95.000000 4951.002441 -95.000000 5101.461426
95.500000 4945.131348 -95.500000 5103.216309
96.000000 4942.938477 -96.000000 5096.145996
96.500000 4936.435059 -96.500000 5095.959473
97.000000 4949.173340 -97.000000 5104.677246
97.500000 4947.968750 -97.500000 5097.072754
98.000000 4940.149414 -98.000000 5095.959473
98.500000 4941.695312 -98.500000 5094.676758
99.000000 4941.392090 -99.000000 5092.108887
99.500000 4942.636230 -99.500000 5093.395020
100.000000 4940.447754 -100.000000 5091.289062
100.500000 4937.363281 -100.500000 5103.864746
101.000000 4939.522461 -101.000000 5101.931641
101.500000 4938.606445 -101.500000 5100.291016
102.000000 4942.014160 -102.000000 5088.353516
102.500000 4937.056641 -102.500000 5090.187988
103.000000 4939.826660 -103.000000 5083.022949
103.500000 4945.131348 -103.500000 5092.576172
104.000000 4937.659180 -104.000000 5093.858398
104.500000 4941.721191 -104.500000 5089.635742
105.000000 4943.263672 -105.000000 5087.888672
105.500000 4940.794922 -105.500000 5085.785645
106.000000 4943.885742 -106.000000 5081.301270
106.500000 4933.024414 -106.500000 5081.743164
107.000000 4929.294922 -107.000000 5086.608398
107.500000 4933.306641 -107.500000 5091.289062
108.000000 4943.560059 -108.000000 5086.425781
108.500000 4930.535645 -108.500000 5089.175293
109.000000 4939.522461 -109.000000 5088.160645
109.500000 4936.742188 -109.500000 5087.712402
110.000000 4933.633301 -110.000000 5090.732910
110.500000 4934.874512 -110.500000 5091.098145
111.000000 4932.082520 -111.000000 5084.683594
111.500000 4928.352051 -111.500000 5086.231445
112.000000 4936.121582 -112.000000 5087.712402
112.500000 4934.874512 -112.500000 5086.425781
113.000000 4929.596680 -113.000000 5079.818848
113.500000 4933.633301 -113.500000 5076.819824
114.000000 4932.403809 -114.000000 5082.765625
114.500000 4929.915527 -114.500000 5084.504883
115.000000 4927.429688 -115.000000 5082.382812
115.500000 4931.147949 -115.500000 5082.580078
116.000000 4928.992676 -116.000000 5084.949707
116.500000 4931.767578 -116.500000 5075.980469
117.000000 4921.227051 -117.000000 5079.818848
117.500000 4928.665039 -117.500000 5087.519043
118.000000 4931.161621 -118.000000 5087.066406
118.500000 4935.791992 -118.500000 5082.842285
119.000000 4933.944824 -119.000000 5081.103027
119.500000 4933.633301 -119.500000 5082.382812
120.000000 4919.065918 -120.000000 5077.711914
120.500000 4925.870117 -120.500000 5077.262695
121.000000 4925.266113 -121.000000 5074.065430
121.500000 4933.013184 -121.500000 5081.743164
122.000000 4920.607910 -122.000000 5080.463867
122.500000 4931.767578 -122.500000 5079.179688
123.000000 4925.886230 -123.000000 5077.262695
123.500000 4922.154297 -123.500000 5080.275391
124.000000 4928.674805 -124.000000 5078.540039
124.500000 4931.767578 -124.500000 5075.341797
125.000000 4929.294922 -125.000000 5079.179688
125.500000 4927.751465 -125.500000 5077.262695
126.000000 4924.950684 -126.000000 5081.743164
126.500000 4928.054688 -126.500000 5076.871582
127.000000 4928.992676 -127.000000 5080.275391
127.500000 4930.836914 -127.500000 5076.871582
128.000000 4922.465820 -128.000000 5072.837891
128.500000 4927.732422 -128.500000 5071.110352
129.000000 4922.465820 -129.000000 5072.784668
129.500000 4923.089844 -129.500000 5072.392578
130.000000 4918.746094 -130.000000 5074.703613
130.500000 4919.988770 -130.500000 5074.947754
131.000000 4921.846191 -131.000000 5071.953613
131.500000 4925.570801 -131.500000 5081.743164
132.000000 4927.131348 -132.000000 5084.765137
132.500000 4926.505859 -132.500000 5081.743164
133.000000 4925.570801 -133.000000 5076.871582
133.500000 4924.327637 -133.500000 5073.031250
134.000000 4926.190430 -134.000000 5071.953613
134.500000 4927.131348 -134.500000 5069.000000
135.000000 4924.950684 -135.000000 5079.179688
135.500000 4925.570801 -135.500000 5072.392578
136.000000 4933.944824 -136.000000 5074.065430
136.500000 4929.306152 -136.500000 5067.718750
137.000000 4933.323730 -137.000000 5074.703613
137.500000 4929.927734 -137.500000 5073.031250
138.000000 4925.266113 -138.000000 5071.953613
138.500000 4925.266113 -138.500000 5067.916504
139.000000 4923.402344 -139.000000 5078.151367
139.500000 4928.372070 -139.500000 5067.718750
140.000000 4928.352051 -140.000000 5070.070801
140.500000 4931.457031 -140.500000 5073.669922
141.000000 4927.131348 -141.000000 5072.837891
141.500000 4919.364746 -141.500000 5067.516602
142.000000 4924.026855 -142.000000 5073.234863
142.500000 4928.054688 -142.500000 5070.715332
143.000000 4916.890625 -143.000000 5073.234863
143.500000 4920.926270 -143.500000 5075.789062
144.000000 4928.372070 -144.000000 5073.476562
144.500000 4932.403809 -144.500000 5076.433594
145.000000 4924.026855 -145.000000 5069.240723
145.500000 4928.054688 -145.500000 5072.591309
146.000000 4922.465820 -146.000000 5078.351074
146.500000 4926.505859 -146.500000 5068.362305
147.000000 4925.266113 -147.000000 5072.837891
147.500000 4926.494629 -147.500000 5069.000000
148.000000 4932.403809 -148.000000 5070.915527
148.500000 4927.131348 -148.500000 5074.511230
149.000000 4925.570801 -149.000000 5077.711914
149.500000 4918.127441 -149.500000 5071.559570
150.000000 4931.481934 -150.000000 5066.443359
150.500000 4925.570801 -150.500000 5069.834473
151.000000 4928.054688 -151.000000 5074.309082
151.500000 4926.196289 -151.500000 5075.789062
152.000000 4938.632324 -152.000000 5075.592773
152.500000 4929.306152 -152.500000 5066.004395
153.000000 4930.836914 -153.000000 5072.392578
153.500000 4928.992676 -153.500000 5077.901367
154.000000 4932.082520 -154.000000 5070.915527
154.500000 4933.645996 -154.500000 5077.072266
155.000000 4928.054688 -155.000000 5074.761230
155.500000 4924.330566 -155.500000 5068.793457
156.000000 4931.457031 -156.000000 5071.748535
156.500000 4937.363281 -156.500000 5071.354492
157.000000 4924.026855 -157.000000 5068.553711
157.500000 4924.951660 -157.500000 5068.362305
158.000000 4932.082520 -158.000000 5072.392578
158.500000 4921.846191 -158.500000 5075.150391
159.000000 4932.082520 -159.000000 5075.592773
159.500000 4936.435059 -159.500000 5077.072266
160.000000 4933.013184 -160.000000 5072.392578
160.500000 4929.613281 -160.500000 5068.793457
161.000000 4930.535645 -161.000000 5067.718750
161.500000 4932.403809 -161.500000 5062.202637
162.000000 4933.323730 -162.000000 5068.760254
162.500000 4935.516113 -162.500000 5067.516602
163.000000 4937.678223 -163.000000 5075.980469
163.500000 4942.045898 -163.500000 5066.234863
164.000000 4942.636230 -164.000000 5068.553711
164.500000 4931.782227 -164.500000 5073.669922
165.000000 4931.457031 -165.000000 5075.150391
165.500000 4935.516113 -165.500000 5075.592773
166.000000 4933.323730 -166.000000 5074.511230
166.500000 4928.679688 -166.500000 5067.081055
167.000000 4933.633301 -167.000000 5070.915527
167.500000 4936.137695 -167.500000 5073.669922
168.000000 4933.323730 -168.000000 5075.592773
168.500000 4932.103516 -168.500000 5069.834473
169.000000 4936.121582 -169.000000 5078.990723
169.500000 4933.645996 -169.500000 5067.278809
170.000000 4934.551758 -170.000000 5067.718750
170.500000 4928.977051 -170.500000 5076.433594
171.000000 4938.305664 -171.000000 5073.031250
171.500000 4934.565430 -171.500000 5077.326172
172.000000 4934.874512 -172.000000 5070.040039
172.500000 4935.495117 -172.500000 5069.000000
173.000000 4938.606445 -173.000000 5068.760254
173.500000 4934.565430 -173.500000 5069.000000
174.000000 4939.522461 -174.000000 5071.953613
174.500000 4936.121582 -174.500000 5077.262695
175.000000 4942.014160 -175.000000 5073.278320
175.500000 4939.854980 -175.500000 5074.511230
176.000000 4944.508789 -176.000000 5070.915527
176.500000 4941.099121 -176.500000 5077.072266
177.000000 4931.782227 -177.000000 5078.607422
177.500000 4934.874512 -177.500000 5078.351074
178.000000 4946.382324 -178.000000 5080.717773
178.500000 4940.794922 -178.500000 5079.437012
179.000000 4943.263672 -179.000000 5076.433594
179.500000 4943.594727 -179.500000 5079.818848
180.000000 4929.294922 -180.000000 5080.463867
180.500000 4933.013184 -180.500000 5074.309082
181.000000 4934.565430 -181.000000 5074.511230
181.500000 4939.826660 -181.500000 5088.994629
182.000000 4940.477051 -182.000000 5077.711914
182.500000 4936.412598 -182.500000 5080.463867
183.000000 4935.191895 -183.000000 5083.668945
183.500000 4936.412598 -183.500000 5080.463867
184.000000 4934.253906 -184.000000 5079.635742
184.500000 4932.387695 -184.500000 5074.309082
185.000000 4936.121582 -185.000000 5079.179688
185.500000 4934.551758 -185.500000 5078.351074
186.000000 4942.014160 -186.000000 5080.463867
186.500000 4940.149414 -186.500000 5086.877930
187.000000 4939.233398 -187.000000 5078.540039
187.500000 4940.149414 -187.500000 5073.234863
188.000000 4942.636230 -188.000000 5072.392578
188.500000 4937.984863 -188.500000 5074.947754
189.000000 4936.121582 -189.000000 5078.990723
189.500000 4937.339355 -189.500000 5081.556152
190.000000 4940.477051 -190.000000 5083.022949
190.500000 4937.038086 -190.500000 5080.463867
191.000000 4935.495117 -191.000000 5079.179688
191.500000 4941.073730 -191.500000 5078.540039
192.000000 4943.263672 -192.000000 5078.540039
192.500000 4943.851074 -192.500000 5081.743164
193.000000 4945.753906 -193.000000 5086.231445
193.500000 4948.507812 -193.500000 5074.511230
194.000000 4946.382324 -194.000000 5070.867188
194.500000 4945.131348 -194.500000 5077.711914
195.000000 4935.813477 -195.000000 5072.146973
195.500000 4943.851074 -195.500000 5078.351074
196.000000 4942.014160 -196.000000 5078.101562
196.500000 4945.099121 -196.500000 5076.871582
197.000000 4945.753906 -197.000000 5075.341797
197.500000 4946.965332 -197.500000 5083.022949
198.000000 4946.382324 -198.000000 5079.378906
198.500000 4941.073730 -198.500000 5080.463867
199.000000 4944.508789 -199.000000 5078.540039
199.500000 4942.608398 -199.500000 5080.463867
200.000000 4946.053711 -200.000000 5079.179688
200.500000 4952.253418 -200.500000 5081.743164
201.000000 4948.550293 -201.000000 5080.463867
201.500000 4946.965332 -201.500000 5083.022949
202.000000 4949.796387 -202.000000 5084.949707
202.500000 4946.965332 -202.500000 5080.463867
203.000000 4945.431152 -203.000000 5079.179688
203.500000 4940.447754 -203.500000 5083.668945
204.000000 4946.053711 -204.000000 5081.940430
204.500000 4949.460449 -204.500000 5082.382812
205.000000 4941.392090 -205.000000 5082.382812
205.500000 4939.826660 -205.500000 5084.949707
206.000000 4940.149414 -206.000000 5083.219727
206.500000 4943.851074 -206.500000 5084.949707
207.000000 4946.053711 -207.000000 5088.082031
207.500000 4951.002441 -207.500000 5080.463867
208.000000 4948.550293 -208.000000 5084.044434
208.500000 4944.472656 -208.500000 5084.504883
209.000000 4957.247559 -209.000000 5082.382812
209.500000 4953.550293 -209.500000 5095.788574
210.000000 4943.263672 -210.000000 5086.231445
210.500000 4946.642090 -210.500000 5085.785645
211.000000 4951.002441 -211.000000 5083.022949
211.500000 4948.550293 -211.500000 5081.103027
212.000000 4954.746582 -212.000000 5084.044434
212.500000 4951.672852 -212.500000 5082.382812
213.000000 4955.652344 -213.000000 5085.968262
213.500000 4953.499512 -213.500000 5094.500000
214.000000 4963.446777 -214.000000 5086.231445
214.500000 4955.999023 -214.500000 5090.647949
215.000000 4957.528320 -215.000000 5087.066406
215.500000 4955.652344 -215.500000 5096.430664
216.000000 4960.943359 -216.000000 5086.425781
216.500000 4950.706055 -216.500000 5093.858398
217.000000 4964.696777 -217.000000 5090.277344
217.500000 4960.375977 -217.500000 5090.647949
218.000000 4961.567383 -218.000000 5091.745117
218.500000 4955.707031 -218.500000 5092.749023
219.000000 4966.221191 -219.000000 5090.187988
219.500000 4955.999023 -219.500000 5091.929688
220.000000 4966.846191 -220.000000 5094.676758
220.500000 4963.785156 -220.500000 5086.608398
221.000000 4959.689941 -221.000000 5088.721680
221.500000 4961.631836 -221.500000 5096.606445
222.000000 4972.489746 -222.000000 5098.074707
222.500000 4962.534668 -222.500000 5097.890137
223.000000 4970.887207 -223.000000 5097.534668
223.500000 4961.904297 -223.500000 5101.931641
224.000000 4964.696777 -224.000000 5100.934082
224.500000 4963.379883 -224.500000 5086.425781
225.000000 4963.093262 -225.000000 5086.802246
225.500000 4962.816406 -225.500000 5091.745117
226.000000 4970.261719 -226.000000 5098.074707
226.500000 4961.904297 -226.500000 5088.534668
227.000000 4968.728027 -227.000000 5096.786621
227.500000 4970.610840 -227.500000 5089.635742
228.000000 4970.887207 -228.000000 5095.318359
228.500000 4974.654297 -228.500000 5102.574219
229.000000 4967.755371 -229.000000 5101.106934
229.500000 4967.477051 -229.500000 5099.821777
230.000000 4970.887207 -230.000000 5102.574219
230.500000 4967.477051 -230.500000 5099.173828
231.000000 4968.385742 -231.000000 5099.999512
231.500000 4968.385742 -231.500000 5102.574219
232.000000 4959.405762 -232.000000 5104.677246
232.500000 4963.093262 -232.500000 5098.531738
233.000000 4971.863281 -233.000000 5099.999512
233.500000 4967.130859 -233.500000 5098.531738
234.000000 4965.881836 -234.000000 5102.744629
234.500000 4963.379883 -234.500000 5099.357910
235.000000 4963.717285 -235.000000 5101.637695
235.500000 4965.257324 -235.500000 5097.890137
236.000000 4970.261719 -236.000000 5099.648438
236.500000 4968.385742 -236.500000 5101.931641
237.000000 4970.261719 -237.000000 5109.668457
237.500000 4968.385742 -237.500000 5108.718262
238.000000 4970.261719 -238.000000 5102.744629
238.500000 4970.532227 -238.500000 5102.392578
239.000000 4971.518066 -239.000000 5107.897949
239.500000 4968.027832 -239.500000 5104.677246
240.000000 4975.194824 -240.000000 5113.229004
240.500000 4974.654297 -240.500000 5110.957520
241.000000 4974.291016 -241.000000 5107.426758
241.500000 4977.704102 -241.500000 5104.327637
242.000000 4973.396484 -242.000000 5114.036133
242.500000 4973.665039 -242.500000 5108.236328
243.000000 4974.916992 -243.000000 5113.229004
243.500000 4977.343262 -243.500000 5110.812988
244.000000 4972.770020 -244.000000 5111.766602
244.500000 4972.956543 -244.500000 5109.527344
245.000000 4970.887207 -245.000000 5106.605957
245.500000 4979.847656 -245.500000 5113.873535
246.000000 4973.396484 -246.000000 5118.229004
246.500000 4981.732910 -246.500000 5108.069824
247.000000 4976.801758 -247.000000 5109.361328
247.500000 4981.378906 -247.500000 5113.055176
248.000000 4974.022461 -248.000000 5114.680176
248.500000 4984.517578 -248.500000 5116.457520
249.000000 4969.635742 -249.000000 5114.036133
249.500000 4977.613770 -249.500000 5115.812988
250.000000 4982.730469 -250.000000 5115.974121
250.500000 4981.378906 -250.500000 5113.055176
251.000000 4978.687500 -251.000000 5122.598633
251.500000 4986.031250 -251.500000 5116.457520
252.000000 4980.215820 -252.000000 5118.722656
252.500000 4983.258789 -252.500000 5118.398926
253.000000 4979.941895 -253.000000 5108.069824
253.500000 4984.517578 -253.500000 5124.050781
254.000000 4989.544434 -254.000000 5123.249512
254.500000 4987.133301 -254.500000 5119.525879
255.000000 4989.544434 -255.000000 5118.078125
255.500000 4988.648438 -255.500000 5121.631836
256.000000 4982.097656 -256.000000 5118.078125
256.500000 4981.378906 -256.500000 5121.464844
257.000000 4983.885254 -257.000000 5119.849121
257.500000 4991.690918 -257.500000 5120.017578
258.000000 4985.502441 -258.000000 5119.044922
258.500000 4988.545410 -258.500000 5111.940918
259.000000 4983.619629 -259.000000 5115.496582
259.500000 4988.545410 -259.500000 5118.553223
260.000000 4988.020020 -260.000000 5124.860840
260.500000 4992.947754 -260.500000 5114.036133
261.000000 4984.247070 -261.000000 5115.828613
261.500000 4984.517578 -261.500000 5120.169922
262.000000 4988.648438 -262.000000 5124.695801
262.500000 4983.258789 -262.500000 5125.341797
263.000000 4983.619629 -263.000000 5121.308105
263.500000 4987.285645 -263.500000 5115.974121
264.000000 4982.986816 -264.000000 5120.981934
264.500000 4990.429199 -264.500000 5124.050781
265.000000 4992.318848 -265.000000 5126.151367
265.500000 4991.950684 -265.500000 5118.722656
266.000000 4990.067871 -266.000000 5122.920410
266.500000 4986.399414 -266.500000 5124.860840
267.000000 4985.145020 -267.000000 5127.594727
267.500000 4988.180664 -267.500000 5130.182617
268.000000 4993.840332 -268.000000 5125.187500
268.500000 4989.544434 -268.500000 5129.386230
269.000000 4993.840332 -269.000000 5122.598633
269.500000 4996.098145 -269.500000 5130.182617
270.000000 4996.990234 -270.000000 5130.032227
270.500000 4991.690918 -270.500000 5134.066895
271.000000 4995.731934 -271.000000 5130.523926
271.500000 4993.322754 -271.500000 5124.050781
272.000000 4994.469238 -272.000000 5128.391602
272.500000 4996.098145 -272.500000 5126.633789
273.000000 4999.762207 -273.000000 5129.036621
273.500000 4996.612305 -273.500000 5136.962402
274.000000 4994.721680 -274.000000 5131.331055
274.500000 4993.957031 -274.500000 5140.203125
275.000000 4999.762207 -275.000000 5136.014160
275.500000 5006.461426 -275.500000 5139.549805
276.000000 5002.916504 -276.000000 5139.258301
276.500000 5001.780762 -276.500000 5133.567871
277.000000 5000.640137 -277.000000 5135.366211
277.500000 4996.990234 -277.500000 5132.126953
278.000000 4997.869141 -278.000000 5128.891113
278.500000 5001.403320 -278.500000 5137.454102
279.000000 5004.042969 -279.000000 5132.772949
279.500000 5000.772949 -279.500000 5138.902832
280.000000 5001.898438 -280.000000 5139.549805
280.500000 5006.705566 -280.500000 5138.255859
281.000000 5001.898438 -281.000000 5138.101074
281.500000 5004.177246 -281.500000 5141.498047
282.000000 5001.403320 -282.000000 5134.860840
282.500000 5000.640137 -282.500000 5142.145996
283.000000 5001.898438 -283.000000 5140.555176
283.500000 5002.527832 -283.500000 5138.255859
284.000000 5006.313477 -284.000000 5143.945801
284.500000 5002.280762 -284.500000 5132.772949
285.000000 5006.567383 -285.000000 5132.428711
285.500000 5005.683105 -285.500000 5139.549805
286.000000 5005.937500 -286.000000 5145.033691
286.500000 5006.567383 -286.500000 5138.101074
287.000000 5005.551758 -287.000000 5136.310059
287.500000 5001.021484 -287.500000 5150.225586
288.000000 5008.706055 -288.000000 5147.482910
288.500000 5012.886719 -288.500000 5147.762207
289.000000 5014.388184 -289.000000 5141.498047
289.500000 5006.949219 -289.500000 5142.794434
290.000000 5007.197754 -290.000000 5144.380859
290.500000 5010.992676 -290.500000 5142.145996
291.000000 5002.527832 -291.000000 5137.101562
291.500000 5009.587402 -291.500000 5135.507324
292.000000 5009.725098 -292.000000 5137.753418
292.500000 5015.267578 -292.500000 5136.159668
293.000000 5009.094727 -293.000000 5135.017578
293.500000 5008.706055 -293.500000 5140.339844
294.000000 5007.833496 -294.000000 5143.085938
294.500000 5011.227539 -294.500000 5144.235840
295.000000 5009.725098 -295.000000 5146.329590
295.500000 5017.402832 -295.500000 5139.693359
296.000000 5009.725098 -296.000000 5146.180664
296.500000 5015.267578 -296.500000 5144.235840
297.000000 5002.280762 -297.000000 5148.781250
297.500000 5007.440918 -297.500000 5148.132324
298.000000 5007.197754 -298.000000 5149.577148
298.500000 5009.966309 -298.500000 5140.203125
299.000000 5014.005371 -299.000000 5140.634766
299.500000 5014.636719 -299.500000 5146.180664
300.000000 5014.636719 -300.000000 5151.802246
300.500000 5022.463379 -300.500000 5143.582520
301.000000 5016.535645 -301.000000 5143.226074
301.500000 5015.904297 -301.500000 5156.355957
302.000000 5013.756836 -302.000000 5156.734863
302.500000 5016.135254 -302.500000 5154.909180
303.000000 5011.863770 -303.000000 5154.783203
303.500000 5016.535645 -303.500000 5158.820801
304.000000 5019.297363 -304.000000 5156.734863
304.500000 5018.034180 -304.500000 5162.339355
305.000000 5018.034180 -305.000000 5159.343750
305.500000 5019.297363 -305.500000 5151.008789
306.000000 5027.367676 -306.000000 5154.402832
306.500000 5023.976074 -306.500000 5153.753418
307.000000 5013.756836 -307.000000 5153.104980
307.500000 5022.305176 -307.500000 5158.955078
308.000000 5020.965820 -308.000000 5163.520996
308.500000 5021.673828 -308.500000 5162.990234
309.000000 5021.599121 -309.000000 5161.688965
309.500000 5032.445801 -309.500000 5161.825684
310.000000 5008.706055 -310.000000 5162.339355
310.500000 5022.305176 -310.500000 5164.550781
311.000000 5021.199219 -311.000000 5163.775879
311.500000 5023.568848 -311.500000 5167.035645
312.000000 5026.102051 -312.000000 5166.256348
312.500000 5022.236816 -312.500000 5161.176270
313.000000 5027.145508 -313.000000 5159.610840
313.500000 5022.706055 -313.500000 5166.384277
314.000000 5031.811523 -314.000000 5166.384277
314.500000 5020.173828 -314.500000 5164.550781
315.000000 5023.338379 -315.000000 5165.599121
315.500000 5023.568848 -315.500000 5169.115723
316.000000 5026.506836 -316.000000 5167.157715
316.500000 5026.734863 -316.500000 5165.733398
317.000000 5023.976074 -317.000000 5167.157715
317.500000 5028.238770 -317.500000 5165.733398
318.000000 5031.177734 -318.000000 5165.206543
318.500000 5032.904297 -318.500000 5162.475586
319.000000 5021.831055 -319.000000 5166.507324
319.500000 5027.606445 -319.500000 5167.691895
320.000000 5041.387695 -320.000000 5167.035645
320.500000 5036.257812 -320.500000 5165.334961
321.000000 5030.775391 -321.000000 5163.900879
321.500000 5028.638672 -321.500000 5165.856445
322.000000 5028.638672 -322.000000 5176.425781
322.500000 5029.735352 -322.500000 5171.070312
323.000000 5030.142090 -323.000000 5171.199707
323.500000 5031.177734 -323.500000 5172.379395
324.000000 5034.804688 -324.000000 5171.199707
324.500000 5033.079590 -324.500000 5171.070312
325.000000 5034.582031 -325.000000 5173.031738
325.500000 5032.445801 -325.500000 5167.808105
326.000000 5039.254395 -326.000000 5166.762207
326.500000 5034.988770 -326.500000 5170.418457
327.000000 5030.775391 -327.000000 5172.749512
327.500000 5028.876465 -327.500000 5169.115723
328.000000 5034.804688 -328.000000 5171.969727
328.500000 5032.680664 -328.500000 5175.883301
329.000000 5034.804688 -329.000000 5170.548828
329.500000 5034.988770 -329.500000 5174.463379
330.000000 5040.118164 -330.000000 5170.548828
330.500000 5033.079590 -330.500000 5175.883301
331.000000 5040.752441 -331.000000 5174.580078
331.500000 5036.898438 -331.500000 5167.808105
332.000000 5046.689453 -332.000000 5170.548828
332.500000 5042.854492 -332.500000 5178.498047
333.000000 5046.913086 -333.000000 5176.010254
333.500000 5044.984375 -333.500000 5180.461914
334.000000 5038.844238 -334.000000 5186.042480
334.500000 5038.399902 -334.500000 5184.617676
335.000000 5043.508301 -335.000000 5179.695801
335.500000 5042.435547 -335.500000 5183.854980
336.000000 5044.783691 -336.000000 5183.624512
336.500000 5039.670410 -336.500000 5185.162109
337.000000 5042.873535 -337.000000 5186.356934
337.500000 5044.342773 -337.500000 5167.940430
338.000000 5049.460449 -338.000000 5180.813477
338.500000 5047.753906 -338.500000 5179.808594
339.000000 5042.021973 -339.000000 5182.774414
339.500000 5044.368652 -339.500000 5180.584961
340.000000 5049.460449 -340.000000 5179.808594
340.500000 5047.330566 -340.500000 5190.622559
341.000000 5046.913086 -341.000000 5183.734375
341.500000 5050.516602 -341.500000 5183.958984
342.000000 5046.913086 -342.000000 5181.768066
342.500000 5048.602539 -342.500000 5186.577637
343.000000 5050.096191 -343.000000 5193.460938
343.500000 5049.875000 -343.500000 5182.653809
344.000000 5050.942871 -344.000000 5186.577637
344.500000 5054.562500 -344.500000 5183.196289
345.000000 5052.855469 -345.000000 5199.356934
345.500000 5054.562500 -345.500000 5186.475586
346.000000 5054.128418 -346.000000 5194.768555
346.500000 5052.219727 -346.500000 5184.617676
347.000000 5052.219727 -347.000000 5195.971680
347.500000 5056.680664 -347.500000 5197.182617
348.000000 5050.942871 -348.000000 5189.968262
348.500000 5051.578125 -348.500000 5188.108398
349.000000 5056.680664 -349.000000 5184.079102
349.500000 5059.873535 -349.500000 5194.002441
350.000000 5053.920410 -350.000000 5192.034180
