# Supplementary material for: Spontaneous time-reversal symmetry breaking in twisted double bilayer graphene
Source: Nat Commun. 2022 Oct 29;13:6468. doi: 10.1038/s41467-022-34192-x (PMC9617879; doi:10.1038/s41467-022-34192-x)
Supplement: Supplementary file 2 — Source Data [file 41467_2022_34192_MOESM2_ESM.zip › Source_Data/Figure3/fig3c/nu_3_6.txt]

-350.000000 6140.884277 350.000000 7200.608887
-349.500000 6132.936523 349.500000 7195.938477
-349.000000 6134.833984 349.000000 7193.799805
-348.500000 6136.050781 348.500000 7190.971191
-348.000000 6137.324707 348.000000 7201.020020
-347.500000 6131.983887 347.500000 7194.298340
-347.000000 6134.051270 347.000000 7204.683105
-346.500000 6125.167969 346.500000 7189.727539
-346.000000 6130.949707 346.000000 7196.947754
-345.500000 6134.496094 345.500000 7193.384766
-345.000000 6140.606934 345.000000 7204.167480
-344.500000 6139.328613 344.500000 7201.522461
-344.000000 6142.447266 344.000000 7204.167480
-343.500000 6136.990234 343.500000 7201.020020
-343.000000 6134.660156 343.000000 7204.273926
-342.500000 6131.549316 342.500000 7193.290527
-342.000000 6132.936523 342.000000 7202.437012
-341.500000 6135.609863 341.500000 7198.280762
-341.000000 6132.160156 341.000000 7200.208984
-340.500000 6132.160156 340.500000 7195.536133
-340.000000 6128.871582 340.000000 7200.711914
-339.500000 6130.607910 339.500000 7197.360352
-339.000000 6134.496094 339.000000 7197.360352
-338.500000 6132.936523 338.500000 7201.522461
-338.000000 6132.936523 338.000000 7189.231934
-337.500000 6132.160156 337.500000 7198.781738
-337.000000 6126.544434 337.000000 7189.231934
-336.500000 6130.773926 336.500000 7196.035156
-336.000000 6129.049805 336.000000 7196.132812
-335.500000 6130.607910 335.500000 7186.904785
-335.000000 6128.704102 335.000000 7200.608887
-334.500000 6132.936523 334.500000 7196.448242
-334.000000 6134.935547 334.000000 7193.384766
-333.500000 6135.272949 333.500000 7189.727539
-333.000000 6134.935547 333.000000 7189.321289
-332.500000 6128.273926 332.500000 7183.760254
-332.000000 6127.151367 332.000000 7185.257324
-331.500000 6126.544434 331.500000 7182.021484
-331.000000 6132.595215 331.000000 7186.584961
-330.500000 6122.663574 330.500000 7192.887207
-330.000000 6124.817871 330.000000 7194.298340
-329.500000 6132.160156 329.500000 7184.753906
-329.000000 6129.647461 329.000000 7181.604004
-328.500000 6126.724121 328.500000 7190.151367
-328.000000 6131.983887 328.000000 7184.251465
-327.500000 6130.607910 327.500000 7183.843262
-327.000000 6127.151367 327.000000 7180.192871
-326.500000 6131.207031 326.500000 7180.692871
-326.000000 6131.041016 326.000000 7181.604004
-325.500000 6122.663574 325.500000 7181.103027
-325.000000 6127.749023 325.000000 7173.819824
-324.500000 6127.319824 324.500000 7186.584961
-324.000000 6120.161621 324.000000 7183.926758
-323.500000 6124.817871 323.500000 7182.931641
-323.000000 6118.786621 323.000000 7189.411133
-322.500000 6127.151367 322.500000 7174.801270
-322.000000 6121.710449 322.000000 7180.192871
-321.500000 6124.817871 321.500000 7169.832031
-321.000000 6121.882324 321.000000 7171.087402
-320.500000 6120.161621 320.500000 7173.891602
-320.000000 6118.613770 320.000000 7171.087402
-319.500000 6121.710449 319.500000 7172.560547
-319.000000 6122.663574 319.000000 7175.141113
-318.500000 6125.593262 318.500000 7181.604004
-318.000000 6123.437500 318.000000 7185.751465
-317.500000 6116.699707 317.500000 7176.134277
-317.000000 6116.286133 317.000000 7180.272461
-316.500000 6124.042480 316.500000 7177.043945
-316.000000 6117.059570 316.000000 7181.183594
-315.500000 6115.925293 315.500000 7169.832031
-315.000000 6117.059570 315.000000 7172.489746
-314.500000 6117.833008 314.500000 7175.785645
-314.000000 6118.007324 314.000000 7175.225098
-313.500000 6117.289062 313.500000 7168.915527
-313.000000 6124.817871 313.000000 7166.606934
-312.500000 6115.925293 312.500000 7163.030273
-312.000000 6113.187500 312.000000 7167.515137
-311.500000 6114.376953 311.500000 7173.891602
-311.000000 6117.648438 311.000000 7165.699219
-310.500000 6114.553223 310.500000 7171.650879
-310.000000 6124.042480 310.000000 7169.331543
-309.500000 6119.030273 309.500000 7167.098633
-309.000000 6113.773438 309.000000 7165.336914
-308.500000 6108.179199 308.500000 7164.366699
-308.000000 6113.000488 308.000000 7164.427734
-307.500000 6112.049316 307.500000 7170.741211
-307.000000 6115.326660 307.000000 7163.998047
-306.500000 6116.699707 306.500000 7168.006836
-306.000000 6112.823242 306.000000 7163.519531
-305.500000 6113.409180 305.500000 7160.355957
-305.000000 6113.596680 305.000000 7160.729980
-304.500000 6116.874512 304.500000 7152.223145
-304.000000 6112.415039 304.000000 7159.392578
-303.500000 6114.376953 303.500000 7167.580078
-303.000000 6113.231934 303.000000 7163.998047
-302.500000 6113.000488 302.500000 7164.846191
-302.000000 6119.621582 302.000000 7173.045410
-301.500000 6110.503418 301.500000 7165.274414
-301.000000 6107.034668 301.000000 7164.907227
-300.500000 6114.376953 300.500000 7172.065430
-300.000000 6105.887207 300.000000 7173.045410
-299.500000 6121.356445 299.500000 7157.150391
-299.000000 6121.180176 299.000000 7165.398926
-298.500000 6106.261719 298.500000 7166.670898
-298.000000 6106.842773 298.000000 7162.180176
-297.500000 6110.314453 297.500000 7158.118164
-297.000000 6112.457520 297.000000 7157.632324
-296.500000 6116.513672 296.500000 7162.180176
-296.000000 6113.231934 296.000000 7150.845215
-295.500000 6108.761230 295.500000 7159.879395
-295.000000 6107.616211 295.000000 7161.264648
-294.500000 6110.314453 294.500000 7156.243164
-294.000000 6109.164062 294.000000 7161.702637
-293.500000 6108.761230 293.500000 7158.485840
-293.000000 6108.581543 293.000000 7157.150391
-292.500000 6109.724121 292.500000 7161.702637
-292.000000 6108.390137 292.000000 7158.118164
-291.500000 6107.988281 291.500000 7155.810059
-291.000000 6101.050781 291.000000 7155.861328
-290.500000 6109.534180 290.500000 7155.810059
-290.000000 6106.842773 290.000000 7158.165039
-289.500000 6108.581543 289.500000 7157.202637
-289.000000 6117.289062 289.000000 7159.991211
-288.500000 6104.709961 288.500000 7160.412598
-288.000000 6112.268555 288.000000 7151.751465
-287.500000 6100.843750 287.500000 7147.255859
-287.000000 6103.937500 287.000000 7149.069336
-286.500000 6100.072266 286.500000 7149.069336
-286.000000 6099.104492 286.000000 7142.242676
-285.500000 6098.333008 285.500000 7144.529297
-285.000000 6099.875977 285.000000 7151.751465
-284.500000 6101.419922 284.500000 7155.387207
-284.000000 6099.875977 284.000000 7141.813477
-283.500000 6101.419922 283.500000 7142.682129
-283.000000 6104.516602 283.000000 7152.223145
-282.500000 6103.937500 282.500000 7150.891113
-282.000000 6092.735352 282.000000 7151.751465
-281.500000 6102.393555 281.500000 7147.682617
-281.000000 6104.516602 281.000000 7149.983398
-280.500000 6094.471680 280.500000 7136.371582
-280.000000 6090.233887 280.000000 7148.162109
-279.500000 6100.843750 279.500000 7144.997070
-279.000000 6105.289551 279.000000 7142.242676
-278.500000 6099.690430 278.500000 7137.745605
-278.000000 6099.690430 278.000000 7135.468262
-277.500000 6100.647949 277.500000 7135.052734
-277.000000 6090.233887 277.000000 7133.661621
-276.500000 6095.637695 276.500000 7146.817871
-276.000000 6090.424805 276.000000 7140.900879
-275.500000 6094.094727 275.500000 7140.900879
-275.000000 6090.424805 275.000000 7136.371582
-274.500000 6093.316406 274.500000 7143.624023
-274.000000 6089.648438 274.000000 7145.443359
-273.500000 6092.545898 273.500000 7139.555176
-273.000000 6091.004395 273.000000 7140.029297
-272.500000 6089.457031 272.500000 7141.813477
-272.000000 6087.147461 272.000000 7132.776855
-271.500000 6086.942871 271.500000 7140.459961
-271.000000 6087.147461 271.000000 7143.624023
-270.500000 6094.865723 270.500000 7141.373047
-270.000000 6087.340332 270.000000 7133.687988
-269.500000 6089.253906 269.500000 7141.848633
-269.000000 6085.602539 269.000000 7143.184570
-268.500000 6089.253906 268.500000 7132.331055
-268.000000 6090.233887 268.000000 7139.091797
-267.500000 6090.802246 267.500000 7132.801758
-267.000000 6087.916992 267.000000 7134.121582
-266.500000 6090.610352 266.500000 7141.373047
-266.000000 6091.774902 266.000000 7141.876953
-265.500000 6090.610352 265.500000 7125.999512
-265.000000 6093.505859 265.000000 7130.087891
-264.500000 6087.712891 264.500000 7121.944824
-264.000000 6085.396973 264.000000 7127.369141
-263.500000 6092.545898 263.500000 7128.272461
-263.000000 6091.573242 263.000000 7125.097168
-262.500000 6085.979004 262.500000 7132.801758
-262.000000 6081.916016 262.000000 7137.745605
-261.500000 6083.662109 261.500000 7140.459961
-261.000000 6086.942871 261.000000 7141.400391
-260.500000 6086.173340 260.500000 7134.592285
-260.000000 6086.544434 260.000000 7142.313965
-259.500000 6096.409180 259.500000 7130.065918
-259.000000 6089.636719 259.000000 7122.396973
-258.500000 6087.712891 258.500000 7139.124023
-258.000000 6084.996582 258.000000 7132.355957
-257.500000 6088.483398 257.500000 7136.400879
-257.000000 6087.893555 257.000000 7135.080566
-256.500000 6090.610352 256.500000 7130.992676
-256.000000 6084.801758 256.000000 7125.579102
-255.500000 6088.483398 255.500000 7115.625488
-255.000000 6086.350586 255.000000 7122.396973
-254.500000 6082.892578 254.500000 7126.920898
-254.000000 6083.259766 254.000000 7120.584473
-253.500000 6082.123535 253.500000 7119.241211
-253.000000 6075.137695 253.000000 7119.241211
-252.500000 6085.979004 252.500000 7119.682129
-252.000000 6084.801758 252.000000 7121.494141
-251.500000 6093.115723 251.500000 7119.241211
-251.000000 6079.193359 251.000000 7127.387695
-250.500000 6085.396973 250.500000 7128.708984
-250.000000 6077.863770 250.000000 7129.197266
-249.500000 6087.520020 249.500000 7123.749512
-249.000000 6084.996582 249.000000 7127.824707
-248.500000 6080.172363 248.500000 7118.789551
-248.000000 6082.489258 248.000000 7119.231934
-247.500000 6078.063477 247.500000 7117.436523
-247.000000 6073.801270 247.000000 7111.557617
-246.500000 6076.319336 246.500000 7116.534180
-246.000000 6077.453613 246.000000 7116.527344
-245.500000 6076.519531 245.500000 7123.299805
-245.000000 6073.025879 245.000000 7118.770996
-244.500000 6074.781738 244.500000 7113.826660
-244.000000 6070.517090 244.000000 7116.067871
-243.500000 6085.979004 243.500000 7114.270508
-243.000000 6080.172363 243.000000 7116.067871
-242.500000 6078.063477 242.500000 7118.338867
-242.000000 6081.139648 242.000000 7119.241211
-241.500000 6072.054199 241.500000 7108.403320
-241.000000 6069.953613 241.000000 7110.658203
-240.500000 6062.062988 240.500000 7123.313965
-240.000000 6069.394531 240.000000 7115.172363
-239.500000 6069.748535 239.500000 7114.729004
-239.000000 6070.517090 239.000000 7107.948730
-238.500000 6072.257324 238.500000 7109.311523
-238.000000 6078.063477 238.000000 7112.922363
-237.500000 6065.903809 237.500000 7123.313965
-237.000000 6069.953613 237.000000 7112.459961
-236.500000 6073.025879 236.500000 7112.459961
-236.000000 6073.238770 236.000000 7116.534180
-235.500000 6064.144043 235.500000 7112.013672
-235.000000 6075.750977 235.000000 7115.172363
-234.500000 6065.685547 234.500000 7118.789551
-234.000000 6067.644043 234.000000 7113.368652
-233.500000 6075.137695 233.500000 7112.015137
-233.000000 6075.750977 233.000000 7120.143555
-232.500000 6065.685547 232.500000 7114.270508
-232.000000 6065.554688 232.000000 7114.729004
-231.500000 6065.685547 231.500000 7116.984375
-231.000000 6067.860352 231.000000 7117.905273
-230.500000 6071.285645 230.500000 7116.984375
-230.000000 6063.256836 230.000000 7111.569824
-229.500000 6067.221191 229.500000 7117.886719
-229.000000 6072.470703 229.000000 7113.368652
-228.500000 6062.609863 228.500000 7119.250977
-228.000000 6070.721191 228.000000 7111.113770
-227.500000 6070.301758 227.500000 7107.948730
-227.000000 6074.781738 227.000000 7116.074219
-226.500000 6062.609863 226.500000 7120.143555
-226.000000 6063.804199 226.000000 7116.994141
-225.500000 6060.303223 225.500000 7114.729004
-225.000000 6062.062988 225.000000 7112.919434
-224.500000 6067.989258 224.500000 7097.580566
-224.000000 6063.596191 224.000000 7109.757324
-223.500000 6063.376465 223.500000 7111.113770
-223.000000 6058.004883 223.000000 7112.459961
-222.500000 6067.221191 222.500000 7111.114258
-222.000000 6064.363281 222.000000 7107.502441
-221.500000 6063.935547 221.500000 7104.794922
-221.000000 6059.537109 221.000000 7108.403320
-220.500000 6064.703125 220.500000 7116.534180
-220.000000 6059.537109 220.000000 7111.113770
-219.500000 6061.069824 219.500000 7106.154785
-219.000000 6057.456055 219.000000 7110.212402
-218.500000 6059.537109 218.500000 7107.050781
-218.000000 6061.500488 218.000000 7098.028320
-217.500000 6075.338867 217.500000 7109.757324
-217.000000 6075.137695 217.000000 7102.546387
-216.500000 6058.004883 216.500000 7115.172363
-216.000000 6058.559570 216.000000 7116.534180
-215.500000 6067.221191 215.500000 7106.602051
-215.000000 6067.783203 215.000000 7111.569824
-214.500000 6071.839844 214.500000 7105.695801
-214.000000 6069.327637 214.000000 7095.322754
-213.500000 6068.757812 213.500000 7095.322754
-213.000000 6070.866699 213.000000 7102.086426
-212.500000 6061.842773 212.500000 7109.765137
-212.000000 6063.167969 212.000000 7111.113770
-211.500000 6063.376465 211.500000 7111.113770
-211.000000 6064.703125 211.000000 7121.058594
-210.500000 6064.911133 210.500000 7117.444336
-210.000000 6060.092773 210.000000 7102.546387
-209.500000 6063.376465 209.500000 7096.665039
-209.000000 6058.559570 209.000000 7098.941406
-208.500000 6063.376465 208.500000 7092.183105
-208.000000 6065.259766 208.000000 7104.338867
-207.500000 6062.062988 207.500000 7096.246094
-207.000000 6058.125000 207.000000 7101.174316
-206.500000 6068.757812 206.500000 7093.080566
-206.000000 6064.484863 206.000000 7088.535645
-205.500000 6056.254883 205.500000 7098.042969
-205.000000 6055.264648 205.000000 7102.986328
-204.500000 6064.144043 204.500000 7099.827637
-204.000000 6064.484863 204.000000 7102.546387
-203.500000 6058.004883 203.500000 7115.187500
-203.000000 6054.284180 203.000000 7099.365234
-202.500000 6064.911133 202.500000 7099.378906
-202.000000 6070.301758 202.000000 7089.901367
-201.500000 6060.303223 201.500000 7091.277832
-201.000000 6060.428223 201.000000 7086.301270
-200.500000 6057.792969 200.500000 7084.067383
-200.000000 6058.125000 200.000000 7095.757812
-199.500000 6068.757812 199.500000 7089.925781
-199.000000 6070.651367 199.000000 7094.858398
-198.500000 6059.325684 198.500000 7092.183105
-198.000000 6053.732910 198.000000 7089.901367
-197.500000 6056.254883 197.500000 7085.861328
-197.000000 6059.871094 197.000000 7096.665039
-196.500000 6061.069824 196.500000 7097.580566
-196.000000 6061.069824 196.000000 7097.580566
-195.500000 6066.246094 195.500000 7104.338867
-195.000000 6059.871094 195.000000 7096.665039
-194.500000 6055.702148 194.500000 7102.536621
-194.000000 6061.633301 194.000000 7107.050781
-193.500000 6060.303223 193.500000 7089.901367
-193.000000 6064.484863 193.000000 7092.153809
-192.500000 6063.376465 192.500000 7095.322754
-192.000000 6053.957520 192.000000 7094.858398
-191.500000 6060.092773 191.500000 7102.546387
-191.000000 6064.484863 191.000000 7103.886719
-190.500000 6061.842773 190.500000 7093.060059
-190.000000 6064.703125 190.000000 7092.183105
-189.500000 6055.488770 189.500000 7104.794922
-189.000000 6051.979492 189.000000 7099.814453
-188.500000 6056.797363 188.500000 7106.597168
-188.000000 6058.892578 188.000000 7107.949219
-187.500000 6061.842773 187.500000 7098.479980
-187.000000 6062.180176 187.000000 7092.605469
-186.500000 6051.213867 186.500000 7091.720703
-186.000000 6051.430176 186.000000 7095.304199
-185.500000 6054.723145 185.500000 7099.827637
-185.000000 6046.617676 185.000000 7098.913574
-184.500000 6059.104492 184.500000 7108.865234
-184.000000 6056.254883 184.000000 7104.780273
-183.500000 6055.488770 183.500000 7108.865234
-183.000000 6050.665039 183.000000 7099.827637
-182.500000 6061.069824 182.500000 7104.338867
-182.000000 6056.467285 182.000000 7101.186035
-181.500000 6051.430176 181.500000 7101.625000
-181.000000 6053.186523 181.000000 7101.646484
-180.500000 6049.129395 180.500000 7100.266113
-180.000000 6056.254883 180.000000 7106.597168
-179.500000 6054.498535 179.500000 7109.309570
-179.000000 6054.165527 179.000000 7095.757812
-178.500000 6055.050781 178.500000 7099.827637
-178.000000 6053.186523 178.000000 7097.128418
-177.500000 6050.987305 177.500000 7094.840332
-177.000000 6054.498535 177.000000 7098.927734
-176.500000 6043.323242 176.500000 7089.925781
-176.000000 6051.656738 176.000000 7098.028320
-175.500000 6050.221191 175.500000 7094.858398
-175.000000 6051.656738 175.000000 7096.204590
-174.500000 6051.979492 174.500000 7103.437500
-174.000000 6052.420898 174.000000 7106.591797
-173.500000 6056.583984 173.500000 7090.356934
-173.000000 6053.957520 173.000000 7090.333496
-172.500000 6048.683105 172.500000 7098.479980
-172.000000 6053.957520 172.000000 7101.174316
-171.500000 6051.752930 171.500000 7090.823242
-171.000000 6050.892090 171.000000 7091.720703
-170.500000 6050.221191 170.500000 7095.322754
-170.000000 6050.892090 170.000000 7093.060059
-169.500000 6049.455566 169.500000 7098.465332
-169.000000 6049.899902 169.000000 7100.735352
-168.500000 6048.911621 168.500000 7096.221680
-168.000000 6050.121094 168.000000 7102.977051
-167.500000 6043.101562 167.500000 7090.356934
-167.000000 6048.146973 167.000000 7092.132812
-166.500000 6044.087402 166.500000 7087.655762
-166.000000 6047.600586 166.000000 7092.605469
-165.500000 6044.087402 165.500000 7096.665039
-165.000000 6044.538574 165.000000 7097.580566
-164.500000 6051.213867 164.500000 7100.266113
-164.000000 6052.420898 164.000000 7099.840332
-163.500000 6053.518066 163.500000 7090.333496
-163.000000 6055.488770 163.000000 7102.986328
-162.500000 6052.745605 162.500000 7095.757812
-162.000000 6058.125000 162.000000 7105.701660
-161.500000 6043.866699 161.500000 7092.605469
-161.000000 6045.302734 161.000000 7093.979004
-160.500000 6048.146973 160.500000 7105.701660
-160.000000 6048.683105 160.000000 7095.322754
-159.500000 6053.732910 159.500000 7102.986328
-159.000000 6051.979492 159.000000 7101.186035
-158.500000 6054.284180 158.500000 7099.365234
-158.000000 6050.987305 158.000000 7097.128418
-157.500000 6052.960938 157.500000 7095.304199
-157.000000 6051.979492 157.000000 7101.646484
-156.500000 6053.732910 156.500000 7100.266113
-156.000000 6051.979492 156.000000 7096.221680
-155.500000 6055.488770 155.500000 7090.356934
-155.000000 6047.917969 155.000000 7090.823242
-154.500000 6050.448242 154.500000 7087.198730
-154.000000 6049.683105 154.000000 7096.221680
-153.500000 6055.264648 153.500000 7093.959473
-153.000000 6047.152344 153.000000 7097.580566
-152.500000 6052.195312 152.500000 7104.794922
-152.000000 6046.617676 152.000000 7098.013184
-151.500000 6063.167969 151.500000 7099.840332
-151.000000 6057.134277 151.000000 7097.128418
-150.500000 6058.559570 150.500000 7106.154785
-150.000000 6054.826172 150.000000 7103.886719
-149.500000 6058.559570 149.500000 7090.356934
-149.000000 6058.125000 149.000000 7098.493652
-148.500000 6057.232910 148.500000 7095.757812
-148.000000 6053.518066 148.000000 7096.681641
-147.500000 6059.104492 147.500000 7109.311523
-147.000000 6055.050781 147.000000 7114.285156
-146.500000 6057.020508 146.500000 7098.028320
-146.000000 6057.902344 146.000000 7098.465332
-145.500000 6060.859375 145.500000 7107.055176
-145.000000 6057.902344 145.000000 7103.437500
-144.500000 6067.783203 144.500000 7102.986328
-144.000000 6056.360840 144.000000 7103.437500
-143.500000 6057.792969 143.500000 7100.278809
-143.000000 6050.987305 143.000000 7102.086426
-142.500000 6061.633301 142.500000 7106.602051
-142.000000 6058.125000 142.000000 7107.502441
-141.500000 6053.732910 141.500000 7108.403320
-141.000000 6053.518066 141.000000 7111.114258
-140.500000 6057.792969 140.500000 7107.948730
-140.000000 6062.180176 140.000000 7108.855469
-139.500000 6064.911133 139.500000 7104.794922
-139.000000 6062.180176 139.000000 7102.096191
-138.500000 6059.537109 138.500000 7103.886719
-138.000000 6061.633301 138.000000 7099.392090
-137.500000 6065.685547 137.500000 7106.597168
-137.000000 6062.180176 137.000000 7102.995117
-136.500000 6061.842773 136.500000 7102.986328
-136.000000 6062.180176 136.000000 7102.546387
-135.500000 6060.303223 135.500000 7100.298340
-135.000000 6064.703125 135.000000 7104.346191
-134.500000 6057.232910 134.500000 7115.631348
-134.000000 6057.570312 134.000000 7104.794922
-133.500000 6065.685547 133.500000 7110.668457
-133.000000 6067.014648 133.000000 7109.757324
-132.500000 6063.376465 132.500000 7105.701660
-132.000000 6066.246094 132.000000 7105.707520
-131.500000 6062.609863 131.500000 7110.668457
-131.000000 6058.336914 131.000000 7109.757324
-130.500000 6065.478027 130.500000 7108.403320
-130.000000 6064.144043 130.000000 7111.558594
-129.500000 6059.537109 129.500000 7111.569824
-129.000000 6061.069824 129.000000 7103.894531
-128.500000 6060.859375 128.500000 7108.865234
-128.000000 6063.376465 128.000000 7113.382324
-127.500000 6057.232910 127.500000 7110.668457
-127.000000 6055.702148 127.000000 7107.948730
-126.500000 6060.303223 126.500000 7112.015137
-126.000000 6064.911133 126.000000 7108.413574
-125.500000 6058.770996 125.500000 7126.920898
-125.000000 6059.537109 125.000000 7123.313965
-124.500000 6065.478027 124.500000 7116.074219
-124.000000 6061.842773 124.000000 7120.154297
-123.500000 6059.104492 123.500000 7119.241211
-123.000000 6054.937012 123.000000 7118.789551
-122.500000 6057.020508 122.500000 7109.757324
-122.000000 6054.165527 122.000000 7107.055176
-121.500000 6050.448242 121.500000 7116.984375
-121.000000 6061.069824 121.000000 7115.631348
-120.500000 6061.412598 120.500000 7110.658203
-120.000000 6056.467285 120.000000 7120.595703
-119.500000 6055.264648 119.500000 7114.724609
-119.000000 6058.221191 119.000000 7121.494141
-118.500000 6066.453125 118.500000 7119.231934
-118.000000 6058.221191 118.000000 7121.054199
-117.500000 6067.989258 117.500000 7123.749512
-117.000000 6056.467285 117.000000 7117.436523
-116.500000 6060.859375 116.500000 7129.184082
-116.000000 6060.524414 116.000000 7120.595703
-115.500000 6064.911133 115.500000 7124.202637
-115.000000 6069.179199 115.000000 7123.313965
-114.500000 6061.842773 114.500000 7125.999512
-114.000000 6069.179199 114.000000 7121.506348
-113.500000 6062.829590 113.500000 7112.459961
-113.000000 6063.596191 113.000000 7119.231934
-112.500000 6064.911133 112.500000 7115.625488
-112.000000 6064.363281 112.000000 7112.020508
-111.500000 6065.685547 111.500000 7135.957520
-111.000000 6061.842773 111.000000 7131.872559
-110.500000 6067.221191 110.500000 7131.427246
-110.000000 6063.804199 110.000000 7123.285645
-109.500000 6066.453125 109.500000 7127.369141
-109.000000 6064.570801 109.000000 7129.184082
-108.500000 6065.129883 108.500000 7127.369141
-108.000000 6069.394531 108.000000 7130.992676
-107.500000 6066.670898 107.500000 7125.113770
-107.000000 6065.903809 107.000000 7121.944824
-106.500000 6072.257324 106.500000 7121.054199
-106.000000 6068.757812 106.000000 7132.307129
-105.500000 6069.953613 105.500000 7128.729492
-105.000000 6074.367676 105.000000 7124.202637
-104.500000 6076.319336 104.500000 7138.650391
-104.000000 6066.670898 104.000000 7131.427246
-103.500000 6077.863770 103.500000 7135.496582
-103.000000 6072.823242 103.000000 7140.459961
-102.500000 6073.238770 102.500000 7130.065918
-102.000000 6069.748535 102.000000 7137.775879
-101.500000 6074.013672 101.500000 7140.900879
-101.000000 6074.569824 101.000000 7136.862793
-100.500000 6074.013672 100.500000 7134.565430
-100.000000 6077.288086 100.000000 7140.029297
-99.500000 6074.781738 99.500000 7133.661621
-99.000000 6076.319336 99.000000 7137.313477
-98.500000 6077.087891 98.500000 7138.187012
-98.000000 6079.601074 98.000000 7145.911133
-97.500000 6075.550293 97.500000 7140.900879
-97.000000 6071.703125 97.000000 7142.242676
-96.500000 6077.288086 96.500000 7142.718750
-96.000000 6080.370605 96.000000 7142.718750
-95.500000 6080.578613 95.500000 7148.588379
-95.000000 6076.319336 95.000000 7151.316406
-94.500000 6089.253906 94.500000 7148.588379
-94.000000 6075.137695 94.000000 7148.162109
-93.500000 6086.942871 93.500000 7151.751465
-93.000000 6085.579102 93.000000 7149.938965
-92.500000 6077.288086 92.500000 7149.069336
-92.000000 6083.259766 92.000000 7146.349121
-91.500000 6088.483398 91.500000 7154.903320
-91.000000 6084.030273 91.000000 7150.845215
-90.500000 6089.253906 90.500000 7154.045898
-90.000000 6084.996582 90.000000 7160.412598
-89.500000 6094.094727 89.500000 7153.524414
-89.000000 6090.408691 89.000000 7151.316406
-88.500000 6090.233887 88.500000 7164.427734
-88.000000 6088.290527 88.000000 7154.903320
-87.500000 6092.545898 87.500000 7149.502930
-87.000000 6089.061523 87.000000 7151.270020
-86.500000 6089.457031 86.500000 7161.702637
-86.000000 6093.115723 86.000000 7162.610840
-85.500000 6087.916992 85.500000 7165.762207
-85.000000 6092.545898 85.000000 7162.180176
-84.500000 6098.917969 84.500000 7165.274414
-84.000000 6100.462402 84.000000 7169.832031
-83.500000 6093.505859 83.500000 7173.891602
-83.000000 6098.146484 83.000000 7171.156738
-82.500000 6101.615234 82.500000 7163.030273
-82.000000 6105.289551 82.000000 7172.135742
-81.500000 6098.333008 81.500000 7160.299805
-81.000000 6095.637695 81.000000 7177.608398
-80.500000 6100.647949 80.500000 7166.606934
-80.000000 6096.409180 80.000000 7162.970703
-79.500000 6099.875977 79.500000 7172.974609
-79.000000 6102.014160 79.000000 7168.422852
-78.500000 6105.482422 78.500000 7172.065430
-78.000000 6103.560547 78.000000 7171.581543
-77.500000 6101.615234 77.500000 7180.192871
-77.000000 6105.107422 77.000000 7181.183594
-76.500000 6108.761230 76.500000 7185.162109
-76.000000 6108.390137 76.000000 7185.257324
-75.500000 6105.856445 75.500000 7176.621582
-75.000000 6105.289551 75.000000 7176.958008
-74.500000 6106.634766 74.500000 7180.692871
-74.000000 6105.664551 74.000000 7179.693359
-73.500000 6105.664551 73.500000 7179.283203
-73.000000 6107.988281 73.000000 7171.995605
-72.500000 6113.960449 72.500000 7183.340820
-72.000000 6116.874512 72.000000 7189.637207
-71.500000 6113.960449 71.500000 7192.793457
-71.000000 6119.387207 71.000000 7191.882324
-70.500000 6111.276367 70.500000 7198.781738
-70.000000 6124.042480 70.000000 7196.947754
-69.500000 6110.314453 69.500000 7201.933594
-69.000000 6108.359375 69.000000 7204.273926
-68.500000 6120.753418 68.500000 7202.340332
-68.000000 6117.833008 68.000000 7202.340332
-67.500000 6116.874512 67.500000 7197.762207
-67.000000 6114.909180 67.000000 7200.506836
-66.500000 6124.817871 66.500000 7204.167480
-66.000000 6126.724121 66.000000 7201.829590
-65.500000 6120.936035 65.500000 7193.705078
-65.000000 6118.365234 65.000000 7196.350586
-64.500000 6117.059570 64.500000 7201.419434
-64.000000 6118.964844 64.000000 7201.315918
-63.500000 6126.544434 63.500000 7214.010742
-63.000000 6129.049805 63.000000 7220.040527
-62.500000 6128.871582 62.500000 7229.093750
-62.000000 6133.275879 62.000000 7231.451172
-61.500000 6132.936523 61.500000 7222.669922
-61.000000 6130.168457 61.000000 7227.384766
-60.500000 6130.607910 60.500000 7221.220215
-60.000000 6130.168457 60.000000 7223.974121
-59.500000 6137.767090 59.500000 7230.799316
-59.000000 6139.660156 59.000000 7235.394043
-58.500000 6141.832031 58.500000 7234.074707
-58.000000 6135.945801 58.000000 7237.085938
-57.500000 6135.609863 57.500000 7237.085938
-57.000000 6140.606934 57.000000 7237.611816
-56.500000 6138.883789 56.500000 7240.765137
-56.000000 6136.107910 56.000000 7238.530273
-55.500000 6146.053223 55.500000 7247.977539
-55.000000 6140.766602 55.000000 7244.132812
-54.500000 6152.295410 54.500000 7244.295898
-54.000000 6152.295410 54.000000 7251.118652
-53.500000 6154.791504 53.500000 7251.270996
-53.000000 6152.762207 53.000000 7260.168457
-52.500000 6151.668457 52.500000 7258.859863
-52.000000 6155.253906 52.000000 7261.089355
-51.500000 6156.511719 51.500000 7258.117676
-51.000000 6154.469238 51.000000 7257.770508
-50.500000 6167.121094 50.500000 7263.860840
-50.000000 6169.756836 50.000000 7259.248047
-49.500000 6181.501465 49.500000 7264.606445
-49.000000 6174.160645 49.000000 7266.814941
-48.500000 6173.517090 48.500000 7281.782715
-48.000000 6172.735840 48.000000 7278.084473
-47.500000 6169.756836 47.500000 7278.084473
-47.000000 6170.385742 47.000000 7279.006836
-46.500000 6177.717773 46.500000 7287.131348
-46.000000 6176.799805 46.000000 7291.040039
-45.500000 6177.717773 45.500000 7287.131348
-45.000000 6174.447754 45.000000 7297.326172
-44.500000 6185.557617 44.500000 7295.466797
-44.000000 6183.351074 44.000000 7300.604980
-43.500000 6185.190430 43.500000 7307.887695
-43.000000 6183.483887 43.000000 7305.585938
-42.500000 6196.178223 42.500000 7311.734375
-42.000000 6195.519043 42.000000 7311.150879
-41.500000 6200.897949 41.500000 7319.517578
-41.000000 6203.383301 41.000000 7319.618652
-40.500000 6199.581543 40.500000 7318.351562
-40.000000 6192.250000 40.000000 7327.991211
-39.500000 6204.548828 39.500000 7332.404297
-39.000000 6208.238281 39.000000 7343.000000
-38.500000 6204.548828 38.500000 7343.326660
-38.000000 6216.242188 38.000000 7339.595215
-37.500000 6217.264160 37.500000 7343.326660
-37.000000 6218.614746 37.000000 7347.062500
-36.500000 6215.019043 36.500000 7342.131836
-36.000000 6218.735840 36.000000 7357.124023
-35.500000 6229.453125 35.500000 7354.920410
-35.000000 6228.549316 35.000000 7369.280273
-34.500000 6230.345215 34.500000 7371.175781
-34.000000 6230.924805 34.000000 7371.797363
-33.500000 6232.820801 33.500000 7374.621094
-33.000000 6231.032227 33.000000 7384.297363
-32.500000 6235.188477 32.500000 7381.810547
-32.000000 6235.088867 32.000000 7400.256836
-31.500000 6240.840820 31.500000 7400.256836
-31.000000 6243.905762 31.000000 7398.988770
-30.500000 6253.809570 30.500000 7409.964844
-30.000000 6253.721191 30.000000 7414.640625
-29.500000 6261.932617 29.500000 7429.960449
-29.000000 6253.809570 29.000000 7434.962402
-28.500000 6265.205078 28.500000 7437.792480
-28.000000 6267.503418 28.000000 7450.102051
-27.500000 6270.849121 27.500000 7455.959473
-27.000000 6269.182129 27.000000 7462.595703
-26.500000 6271.730469 26.500000 7460.300781
-26.000000 6274.755859 26.000000 7465.713379
-25.500000 6279.126953 25.500000 7476.293945
-25.000000 6281.366699 25.000000 7481.315918
-24.500000 6282.313477 24.500000 7489.020508
-24.000000 6287.095703 24.000000 7498.541504
-23.500000 6286.377930 23.500000 7516.019043
-23.000000 6287.892578 23.000000 7515.057617
-22.500000 6293.624512 22.500000 7527.252930
-22.000000 6290.366211 22.000000 7531.325684
-21.500000 6302.487305 21.500000 7544.485840
-21.000000 6302.419434 21.000000 7550.696289
-20.500000 6306.665527 20.500000 7575.846191
-20.000000 6311.403809 20.000000 7595.158203
-19.500000 6322.845215 19.500000 7592.875000
-19.000000 6326.817871 19.000000 7601.580078
-18.500000 6325.309082 18.500000 7614.592773
-18.000000 6326.911621 18.000000 7626.221191
-17.500000 6340.740234 17.500000 7645.984375
-17.000000 6348.821289 17.000000 7643.434082
-16.500000 6348.859375 16.500000 7677.228027
-16.000000 6346.448242 16.000000 7681.784668
-15.500000 6356.978516 15.500000 7705.591309
-15.000000 6361.013184 15.000000 7704.231445
-14.500000 6372.386719 14.500000 7743.381348
-14.000000 6375.624512 14.000000 7745.994629
-13.500000 6387.001465 13.500000 7791.375000
-13.000000 6381.319336 13.000000 7806.473145
-12.500000 6400.813477 12.500000 7835.079102
-12.000000 6399.196777 12.000000 7843.381348
-11.500000 6414.636719 11.500000 7894.089844
-11.000000 6417.896973 11.000000 7905.353516
-10.500000 6320.436523 10.500000 7959.242676
-10.000000 6320.340820 10.000000 7974.555664
-9.500000 6347.184082 9.500000 8030.563477
-9.000000 6347.988281 9.000000 8043.758301
-8.500000 6354.471191 8.500000 8121.170410
-8.000000 6357.790527 8.000000 8143.520508
-7.500000 6379.683105 7.500000 8238.592773
-7.000000 6383.774414 7.000000 8256.490234
-6.500000 6417.097168 6.500000 8389.729492
-6.000000 6411.381348 6.000000 8422.810547
-5.500000 6443.974609 5.500000 8574.957031
-5.000000 6452.041016 5.000000 8611.798828
-4.500000 6479.685547 4.500000 8845.088867
-4.000000 6480.406250 4.000000 8895.048828
-3.500000 6525.384277 3.500000 9214.681641
-3.000000 6532.607910 3.000000 9300.641602
-2.500000 6583.325684 2.500000 9856.565430
-2.000000 6594.704590 2.000000 9982.350586
-1.500000 6654.445801 1.500000 10920.007812
-1.000000 6650.890137 1.000000 11131.012695
-0.500000 6992.076660 0.500000 11996.895508
0.000000 7056.180664 0.000000 12005.640625
0.500000 6663.783691 -0.500000 11435.083008
1.000000 6647.819336 -1.000000 11301.187500
1.500000 6593.284180 -1.500000 10405.864258
2.000000 6575.790527 -2.000000 10248.388672
2.500000 6534.526367 -2.500000 9596.344727
3.000000 6515.441895 -3.000000 9476.049805
3.500000 6474.846191 -3.500000 9064.723633
4.000000 6462.519531 -4.000000 9009.734375
4.500000 6433.348633 -4.500000 8726.196289
5.000000 6429.263672 -5.000000 8684.233398
5.500000 6395.940430 -5.500000 8497.734375
6.000000 6389.443848 -6.000000 8458.022461
6.500000 7567.793457 -6.500000 8323.012695
7.000000 8047.927246 -7.000000 8302.786133
7.500000 8087.875488 -7.500000 8326.197266
8.000000 8071.409180 -8.000000 8340.727539
8.500000 7961.229980 -8.500000 8249.773438
9.000000 7953.096191 -9.000000 8227.397461
9.500000 7878.796875 -9.500000 8130.411621
10.000000 7870.529297 -10.000000 8122.260254
10.500000 7810.541992 -10.500000 8037.657227
11.000000 7808.548828 -11.000000 8019.332031
11.500000 7759.549805 -11.500000 7955.188477
12.000000 7752.514160 -12.000000 7950.004395
12.500000 7714.871582 -12.500000 7892.084473
13.000000 7706.724121 -13.000000 7874.659668
13.500000 7671.845703 -13.500000 7816.793945
14.000000 7656.074707 -14.000000 7811.824707
14.500000 7633.399414 -14.500000 7763.869141
15.000000 7621.370117 -15.000000 7753.875488
15.500000 7593.638672 -15.500000 7705.064941
16.000000 7593.839355 -16.000000 7697.233887
16.500000 7569.719238 -16.500000 7664.544434
17.000000 7563.191895 -17.000000 7665.014160
17.500000 7545.471680 -17.500000 7625.833984
18.000000 7528.696777 -18.000000 7611.495605
18.500000 7515.520508 -18.500000 7593.427246
19.000000 7504.264160 -19.000000 7579.166504
19.500000 7487.976074 -19.500000 7547.358398
20.000000 7487.279785 -20.000000 7535.156738
20.500000 7460.021973 -20.500000 7518.880859
21.000000 7471.838379 -21.000000 7515.057617
21.500000 7454.180664 -21.500000 7490.139648
22.000000 7444.800781 -22.000000 7480.624512
22.500000 7434.381348 -22.500000 7458.121094
23.000000 7427.555664 -23.000000 7462.595703
23.500000 7417.512695 -23.500000 7435.333008
24.000000 7414.084473 -24.000000 7421.236328
24.500000 7402.467773 -24.500000 7400.554688
25.000000 7394.969238 -25.000000 7404.653320
25.500000 7384.303711 -25.500000 7381.810547
26.000000 7381.793945 -26.000000 7375.547363
26.500000 7371.159668 -26.500000 7355.199707
27.000000 7368.314453 -27.000000 7356.184082
27.500000 7365.824707 -27.500000 7348.331055
28.000000 7361.428711 -28.000000 7348.603027
28.500000 7356.092773 -28.500000 7328.344727
29.000000 7351.687500 -29.000000 7329.170898
29.500000 7342.661133 -29.500000 7307.091797
30.000000 7339.187012 -30.000000 7306.031738
30.500000 7329.170898 -30.500000 7283.637207
31.000000 7323.835449 -31.000000 7289.190430
31.500000 7314.172363 -31.500000 7274.204102
32.000000 7315.335449 -32.000000 7271.995117
32.500000 7302.673828 -32.500000 7252.411621
33.000000 7307.541016 -33.000000 7248.896973
33.500000 7308.469727 -33.500000 7242.988281
34.000000 7301.257324 -34.000000 7240.765137
34.500000 7290.115234 -34.500000 7230.396484
35.000000 7289.027832 -35.000000 7226.729492
35.500000 7286.408691 -35.500000 7219.124023
36.000000 7285.316406 -36.000000 7214.247070
36.500000 7280.683594 -36.500000 7206.916992
37.000000 7280.510742 -37.000000 7204.273926
37.500000 7265.704590 -37.500000 7186.584961
38.000000 7269.949707 -38.000000 7179.614746
38.500000 7258.859863 -38.500000 7167.515137
39.000000 7259.039551 -39.000000 7162.063477
39.500000 7262.736816 -39.500000 7160.355957
40.000000 7247.363281 -40.000000 7154.853516
40.500000 7246.286621 -40.500000 7155.336914
41.000000 7242.753418 -41.000000 7150.845215
41.500000 7236.312500 -41.500000 7139.091797
42.000000 7243.283691 -42.000000 7139.555176
42.500000 7238.148926 -42.500000 7131.896973
43.000000 7236.456055 -43.000000 7124.187500
43.500000 7232.772949 -43.500000 7118.338867
44.000000 7238.440430 -44.000000 7114.266602
44.500000 7220.956543 -44.500000 7105.253906
45.000000 7219.240723 -45.000000 7095.800293
45.500000 7222.790039 -45.500000 7107.952637
46.000000 7214.650879 -46.000000 7101.646484
46.500000 7210.067383 -46.500000 7087.198730
47.000000 7208.746094 -47.000000 7087.655762
47.500000 7201.419434 -47.500000 7083.131836
48.000000 7204.683105 -48.000000 7084.029785
48.500000 7204.167480 -48.500000 7081.774902
49.000000 7204.273926 -49.000000 7078.603516
49.500000 7205.188477 -49.500000 7071.848145
50.000000 7197.960938 -50.000000 7067.312988
50.500000 7194.720215 -50.500000 7067.780273
51.000000 7199.797363 -51.000000 7061.453125
51.500000 7179.361328 -51.500000 7052.917480
52.000000 7177.043945 -52.000000 7046.581543
52.500000 7264.404297 -52.500000 7046.986328
53.000000 7267.377441 -53.000000 7045.763184
53.500000 7261.630859 -53.500000 7051.957520
54.000000 7258.319824 -54.000000 7038.458496
54.500000 7265.326660 -54.500000 7041.955566
55.000000 7257.018555 -55.000000 7026.277832
55.500000 7254.424805 -55.500000 7026.277832
56.000000 7257.567871 -56.000000 7031.225586
56.500000 7261.261230 -56.500000 7027.168457
57.000000 7255.346191 -57.000000 7026.181152
57.500000 7249.054688 -57.500000 7022.210938
58.000000 7242.837891 -58.000000 7015.379395
58.500000 7241.293457 -58.500000 7017.651855
59.000000 7250.736328 -59.000000 7017.051758
59.500000 7239.067871 -59.500000 7018.154785
60.000000 7245.744629 -60.000000 7005.076660
60.500000 7230.396484 -60.500000 7006.732910
61.000000 7222.541992 -61.000000 7001.908203
61.500000 7230.011230 -61.500000 7002.671387
62.000000 7226.203125 -62.000000 7000.509277
62.500000 7222.790039 -62.500000 6993.650391
63.000000 7219.791504 -63.000000 6990.990234
63.500000 7220.556152 -63.500000 6992.012207
64.000000 7230.533203 -64.000000 6988.832031
64.500000 7225.019531 -64.500000 6976.653809
65.000000 7225.019531 -65.000000 6981.083008
65.500000 7221.346191 -65.500000 6980.571289
66.000000 7217.285156 -66.000000 6988.324707
66.500000 7206.410156 -66.500000 6984.487305
67.000000 7219.124023 -67.000000 6972.598145
67.500000 7209.661133 -67.500000 6977.024414
68.000000 7211.904785 -68.000000 6972.955078
68.500000 7209.661133 -68.500000 6961.821777
69.000000 7217.407227 -69.000000 6971.912598
69.500000 7204.167480 -69.500000 6955.648438
70.000000 7204.167480 -70.000000 6955.471680
70.500000 7208.746094 -70.500000 6960.769043
71.000000 7206.916992 -71.000000 6961.119629
71.500000 7206.512207 -71.500000 6957.233887
72.000000 7204.167480 -72.000000 6952.104980
72.500000 7200.608887 -72.500000 6945.043457
73.000000 7202.854980 -73.000000 6942.067383
73.500000 7200.608887 -73.500000 6941.518066
74.000000 7196.448242 -74.000000 6937.463867
74.500000 7197.459473 -74.500000 6948.044922
75.000000 7196.035156 -75.000000 6936.585938
75.500000 7201.522461 -75.500000 6934.284668
76.000000 7192.576172 -76.000000 6930.436035
76.500000 7202.854980 -76.500000 6941.867188
77.000000 7198.875000 -77.000000 6941.673340
77.500000 7201.933594 -77.500000 6941.673340
78.000000 7196.132812 -78.000000 6937.066895
78.500000 7196.132812 -78.500000 6920.673340
79.000000 7197.155762 -79.000000 6914.757324
79.500000 7192.472168 -79.500000 6915.185547
80.000000 7191.662598 -80.000000 6920.890137
80.500000 7184.345703 -80.500000 6914.309082
81.000000 7184.838867 -81.000000 6906.976074
81.500000 7181.604004 -81.500000 6909.368652
82.000000 7189.411133 -82.000000 6904.348145
82.500000 7178.450195 -82.500000 6903.875977
83.000000 7182.095215 -83.000000 6904.112305
83.500000 7178.450195 -83.500000 6911.673828
84.000000 7182.095215 -84.000000 6910.251465
84.500000 7180.272461 -84.500000 6908.493164
85.000000 7191.246582 -85.000000 6900.932129
85.500000 7177.043945 -85.500000 6903.875977
86.000000 7178.450195 -86.000000 6907.385742
86.500000 7178.031250 -86.500000 6895.439941
87.000000 7184.430176 -87.000000 6900.058105
87.500000 7170.741211 -87.500000 6893.444824
88.000000 7173.956543 -88.000000 6887.572754
88.500000 7178.450195 -88.500000 6888.189941
89.000000 7179.027832 -89.000000 6890.500488
89.500000 7168.488770 -89.500000 6889.943359
90.000000 7164.907227 -90.000000 6886.700684
90.500000 7173.470703 -90.500000 6882.378418
91.000000 7169.959473 -91.000000 6884.381836
91.500000 7171.720703 -91.500000 6884.995117
92.000000 7165.880371 -92.000000 6879.459473
92.500000 7173.956543 -92.500000 6884.693359
93.000000 7167.644531 -93.000000 6888.809570
93.500000 7165.336914 -93.500000 6884.122559
94.000000 7165.880371 -94.000000 6888.809570
94.500000 7168.072266 -94.500000 6882.378418
95.000000 7160.412598 -95.000000 6883.821777
95.500000 7157.632324 -95.500000 6883.250977
96.000000 7155.438477 -96.000000 6882.990723
96.500000 7165.816895 -96.500000 6874.833496
97.000000 7166.798340 -97.000000 6871.942871
97.500000 7162.180176 -97.500000 6875.703613
98.000000 7154.045898 -98.000000 6876.306152
98.500000 7162.180176 -98.500000 6875.128418
99.000000 7155.438477 -99.000000 6876.306152
99.500000 7158.118164 -99.500000 6870.202148
100.000000 7156.769531 -100.000000 6876.306152
100.500000 7163.089355 -100.500000 6878.621582
101.000000 7159.991211 -101.000000 6874.858887
101.500000 7149.502930 -101.500000 6878.355957
102.000000 7153.614258 -102.000000 6871.365723
102.500000 7148.588379 -102.500000 6863.520996
103.000000 7151.798340 -103.000000 6868.746582
103.500000 7148.162109 -103.500000 6866.437012
104.000000 7148.588379 -104.000000 6863.819336
104.500000 7149.983398 -104.500000 6864.389648
105.000000 7155.438477 -105.000000 6861.498535
105.500000 7144.997070 -105.500000 6858.014648
106.000000 7149.112793 -106.000000 6860.049316
106.500000 7144.090820 -106.500000 6858.014648
107.000000 7144.529297 -107.000000 6851.644531
107.500000 7147.724609 -107.500000 6851.628906
108.000000 7141.373047 -108.000000 6854.252441
108.500000 7147.724609 -108.500000 6858.310547
109.000000 7148.162109 -109.000000 6855.402832
109.500000 7146.389648 -109.500000 6862.080566
110.000000 7146.817871 -110.000000 6866.437012
110.500000 7151.362793 -110.500000 6855.402832
111.000000 7149.069336 -111.000000 6856.270508
111.500000 7143.661621 -111.500000 6859.179688
112.000000 7145.443359 -112.000000 6857.441406
112.500000 7139.587402 -112.500000 6856.565430
113.000000 7144.997070 -113.000000 6855.696289
113.500000 7141.400391 -113.500000 6852.796387
114.000000 7140.935547 -114.000000 6850.761230
114.500000 7134.619629 -114.500000 6843.505371
115.000000 7135.929199 -115.000000 6841.213379
115.500000 7131.920410 -115.500000 6844.373047
116.000000 7142.278809 -116.000000 6841.213379
116.500000 7127.844238 -116.500000 6845.837891
117.000000 7131.427246 -117.000000 6847.850586
117.500000 7132.355957 -117.500000 6845.550293
118.000000 7137.313477 -118.000000 6842.924316
118.500000 7132.355957 -118.500000 6847.572266
119.000000 7130.523438 -119.000000 6851.045898
119.500000 7133.261230 -119.500000 6837.716309
120.000000 7135.957520 -120.000000 6844.096680
120.500000 7124.667969 -120.500000 6842.342773
121.000000 7125.999512 -121.000000 6842.363770
121.500000 7126.483398 -121.500000 6841.771973
122.000000 7131.427246 -122.000000 6837.132324
122.500000 7129.197266 -122.500000 6840.031738
123.000000 7127.369141 -123.000000 6846.115234
123.500000 7129.197266 -123.500000 6838.583008
124.000000 7137.313477 -124.000000 6833.064453
124.500000 7124.217773 -124.500000 6846.115234
125.000000 7121.054199 -125.000000 6840.607422
125.500000 7127.387695 -125.500000 6829.328613
126.000000 7130.523438 -126.000000 6835.977539
126.500000 7123.313965 -126.500000 6826.129883
127.000000 7124.667969 -127.000000 6826.129883
127.500000 7132.826660 -127.500000 6837.999023
128.000000 7126.920898 -128.000000 6835.392578
128.500000 7121.506348 -128.500000 6840.315918
129.000000 7126.939453 -129.000000 6833.930664
129.500000 7131.474609 -129.500000 6826.993652
130.000000 7128.729492 -130.000000 6829.873047
130.500000 7121.506348 -130.500000 6823.202148
131.000000 7119.241211 -131.000000 6820.078613
131.500000 7125.122559 -131.500000 6829.006836
132.000000 7118.780273 -132.000000 6827.592773
132.500000 7119.692383 -132.500000 6832.478027
133.000000 7121.054199 -133.000000 6820.078613
133.500000 7119.250977 -133.500000 6826.404785
134.000000 7119.241211 -134.000000 6827.269531
134.500000 7115.631348 -134.500000 6827.858398
135.000000 7118.338867 -135.000000 6831.325684
135.500000 7120.617188 -135.500000 6824.675293
136.000000 7108.403320 -136.000000 6827.269531
136.500000 7124.217773 -136.500000 6825.539551
137.000000 7121.494141 -137.000000 6824.401855
137.500000 7115.187500 -137.500000 6824.066895
138.000000 7113.368652 -138.000000 6822.939941
138.500000 7128.291992 -138.500000 6819.145508
139.000000 7131.474609 -139.000000 6818.616211
139.500000 7124.217773 -139.500000 6822.610352
140.000000 7123.778809 -140.000000 6822.667480
140.500000 7122.410156 -140.500000 6820.009766
141.000000 7125.122559 -141.000000 6823.530762
141.500000 7107.956055 -141.500000 6822.337891
142.000000 7120.165039 -142.000000 6820.277832
142.500000 7124.217773 -142.500000 6826.404785
143.000000 7118.347656 -143.000000 6823.475098
143.500000 7113.368652 -143.500000 6823.202148
144.000000 7121.506348 -144.000000 6824.611816
144.500000 7122.410156 -144.500000 6825.539551
145.000000 7123.313965 -145.000000 6818.541504
145.500000 7115.631348 -145.500000 6823.738770
146.000000 7119.712891 -146.000000 6809.640625
146.500000 7122.874512 -146.500000 6818.281738
147.000000 7116.534180 -147.000000 6813.691406
147.500000 7120.595703 -147.500000 6818.012207
148.000000 7123.313965 -148.000000 6827.534180
148.500000 7123.299805 -148.500000 6827.209961
149.000000 7124.683594 -149.000000 6813.958496
149.500000 7115.631348 -149.500000 6817.417969
150.000000 7125.149414 -150.000000 6820.549316
150.500000 7124.217773 -150.500000 6822.337891
151.000000 7131.038574 -151.000000 6821.415039
151.500000 7129.655273 -151.500000 6815.416016
152.000000 7119.260742 -152.000000 6822.007812
152.500000 7123.313965 -152.500000 6818.281738
153.000000 7128.312012 -153.000000 6818.281738
153.500000 7118.789551 -153.500000 6815.942383
154.000000 7124.243652 -154.000000 6807.564941
154.500000 7117.444336 -154.500000 6807.302246
155.000000 7116.540527 -155.000000 6819.405762
155.500000 7120.154297 -155.500000 6820.811035
156.000000 7126.968750 -156.000000 6811.885742
156.500000 7121.506348 -156.500000 6812.233887
157.000000 7123.338867 -157.000000 6811.619141
157.500000 7123.313965 -157.500000 6815.942383
158.000000 7117.444336 -158.000000 6808.687988
158.500000 7107.502441 -158.500000 6813.352051
159.000000 7108.400391 -159.000000 6805.841797
159.500000 7121.506348 -159.500000 6817.677734
160.000000 7115.187500 -160.000000 6808.088867
160.500000 7127.387695 -160.500000 6815.078613
161.000000 7123.778809 -161.000000 6811.277344
161.500000 7116.534180 -161.500000 6805.493164
162.000000 7120.154297 -162.000000 6799.808594
162.500000 7125.122559 -162.500000 6816.813477
163.000000 7122.434082 -163.000000 6813.012207
163.500000 7120.595703 -163.500000 6808.170898
164.000000 7127.844238 -164.000000 6801.777832
164.500000 7118.789551 -164.500000 6810.414062
165.000000 7119.712891 -165.000000 6805.841797
165.500000 7113.382324 -165.500000 6803.761230
166.000000 7126.519531 -166.000000 6800.668457
166.500000 7119.692383 -166.500000 6811.277344
167.000000 7120.617188 -167.000000 6809.296875
167.500000 7121.058594 -167.500000 6810.414062
168.000000 7117.001465 -168.000000 6808.687988
168.500000 7121.506348 -168.500000 6803.761230
169.000000 7121.521484 -169.000000 6802.638672
169.500000 7124.217773 -169.500000 6798.584961
170.000000 7118.356445 -170.000000 6801.528809
170.500000 7113.382324 -170.500000 6806.955566
171.000000 7115.187500 -171.000000 6807.218262
171.500000 7116.984375 -171.500000 6803.761230
172.000000 7110.668457 -172.000000 6808.088867
172.500000 7109.309570 -172.500000 6806.093262
173.000000 7107.956055 -173.000000 6808.088867
173.500000 7118.347656 -173.500000 6807.818359
174.000000 7116.994141 -174.000000 6809.815918
174.500000 7135.080566 -174.500000 6806.093262
175.000000 7133.261230 -175.000000 6805.841797
175.500000 7129.197266 -175.500000 6812.755859
176.000000 7133.287109 -176.000000 6801.777832
176.500000 7128.729492 -176.500000 6806.355469
177.000000 7131.920410 -177.000000 6803.761230
177.500000 7136.430176 -177.500000 6808.342285
178.000000 7135.986328 -178.000000 6811.021973
178.500000 7112.016602 -178.500000 6806.955566
179.000000 7113.368652 -179.000000 6813.279297
179.500000 7109.299805 -179.500000 6808.687988
180.000000 7114.270508 -180.000000 6814.401367
180.500000 7110.211914 -180.500000 6807.818359
181.000000 7107.948730 -181.000000 6812.415039
181.500000 7113.830078 -181.500000 6811.021973
182.000000 7115.172363 -182.000000 6806.355469
182.500000 7106.597168 -182.500000 6803.500000
183.000000 7105.253906 -183.000000 6805.841797
183.500000 7110.211914 -183.500000 6806.355469
184.000000 7111.558594 -184.000000 6806.955566
184.500000 7111.114258 -184.500000 6810.679199
185.000000 7112.015137 -185.000000 6807.564941
185.500000 7107.498535 -185.500000 6805.230957
186.000000 7116.534180 -186.000000 6805.230957
186.500000 7107.498535 -186.500000 6812.415039
187.000000 7110.212402 -187.000000 6803.761230
187.500000 7112.919434 -187.500000 6810.159668
188.000000 7120.154297 -188.000000 6805.230957
188.500000 7115.187500 -188.500000 6796.863770
189.000000 7113.368652 -189.000000 6802.638672
189.500000 7112.472656 -189.500000 6801.777832
190.000000 7107.956055 -190.000000 6801.175293
190.500000 7090.799805 -190.500000 6811.885742
191.000000 7084.964355 -191.000000 6802.286621
191.500000 7084.029785 -191.500000 6806.355469
192.000000 7079.580078 -192.000000 6815.874023
192.500000 7089.002441 -192.500000 6806.093262
193.000000 7093.979004 -193.000000 6813.536621
193.500000 7088.535645 -193.500000 6796.249023
194.000000 7081.808105 -194.000000 6800.314453
194.500000 7095.740234 -194.500000 6797.109375
195.000000 7090.356934 -195.000000 6797.724609
195.500000 7092.605469 -195.500000 6805.744629
196.000000 7096.681641 -196.000000 6806.955566
196.500000 7086.730957 -196.500000 6803.500000
197.000000 7075.992188 -197.000000 6809.815918
197.500000 7085.833008 -197.500000 6809.551270
198.000000 7092.183105 -198.000000 6807.218262
198.500000 7090.356934 -198.500000 6805.744629
199.000000 7089.483398 -199.000000 6795.136230
199.500000 7089.901367 -199.500000 6802.286621
200.000000 7089.483398 -200.000000 6803.500000
200.500000 7099.365234 -200.500000 6804.019043
201.000000 7094.858398 -201.000000 6796.003418
201.500000 7093.504883 -201.500000 6804.630371
202.000000 7089.901367 -202.000000 6801.528809
202.500000 7094.423828 -202.500000 6801.175293
203.000000 7083.601074 -203.000000 6798.081543
203.500000 7090.799805 -203.500000 6797.724609
204.000000 7089.901367 -204.000000 6802.638672
204.500000 7091.255371 -204.500000 6804.019043
205.000000 7093.060059 -205.000000 6803.761230
205.500000 7099.378906 -205.500000 6799.445801
206.000000 7092.153809 -206.000000 6802.037109
206.500000 7088.535645 -206.500000 6803.761230
207.000000 7085.833008 -207.000000 6805.493164
207.500000 7093.959473 -207.500000 6805.230957
208.000000 7092.183105 -208.000000 6795.136230
208.500000 7101.174316 -208.500000 6794.520508
209.000000 7093.524902 -209.000000 6802.389648
209.500000 7099.378906 -209.500000 6803.761230
210.000000 7093.060059 -210.000000 6797.467285
210.500000 7093.060059 -210.500000 6806.355469
211.000000 7095.775391 -211.000000 6798.327637
211.500000 7091.255371 -211.500000 6801.777832
212.000000 7088.535645 -212.000000 6810.679199
212.500000 7101.186035 -212.500000 6809.815918
213.000000 7095.304199 -213.000000 6815.008789
213.500000 7103.437500 -213.500000 6802.037109
214.000000 7099.814453 -214.000000 6803.761230
214.500000 7102.086426 -214.500000 6802.037109
215.000000 7098.913574 -215.000000 6806.955566
215.500000 7102.986328 -215.500000 6804.118652
216.000000 7108.397461 -216.000000 6810.414062
216.500000 7103.886719 -216.500000 6814.215332
217.000000 7098.465332 -217.000000 6813.619629
217.500000 7100.735352 -217.500000 6811.885742
218.000000 7097.564941 -218.000000 6804.630371
218.500000 7110.212402 -218.500000 6805.230957
219.000000 7109.765137 -219.000000 6812.415039
219.500000 7104.794922 -219.500000 6803.761230
220.000000 7101.174316 -220.000000 6810.679199
220.500000 7102.546387 -220.500000 6806.355469
221.000000 7096.204590 -221.000000 6801.777832
221.500000 7107.055176 -221.500000 6803.500000
222.000000 7109.309570 -222.000000 6804.979980
222.500000 7108.865234 -222.500000 6806.093262
223.000000 7106.597168 -223.000000 6802.389648
223.500000 7102.986328 -223.500000 6813.352051
224.000000 7094.876953 -224.000000 6802.037109
224.500000 7098.941406 -224.500000 6815.078613
225.000000 7108.403320 -225.000000 6814.482910
225.500000 7104.346191 -225.500000 6809.815918
226.000000 7100.747070 -226.000000 6813.958496
226.500000 7110.212402 -226.500000 6807.218262
227.000000 7110.212402 -227.000000 6804.118652
227.500000 7103.894531 -227.500000 6802.638672
228.000000 7108.403320 -228.000000 6806.355469
228.500000 7110.212402 -228.500000 6801.777832
229.000000 7107.055176 -229.000000 6807.218262
229.500000 7104.346191 -229.500000 6805.230957
230.000000 7106.154785 -230.000000 6807.818359
230.500000 7110.212402 -230.500000 6811.885742
231.000000 7109.311523 -231.000000 6807.218262
231.500000 7107.055176 -231.500000 6804.979980
232.000000 7115.631348 -232.000000 6809.296875
232.500000 7106.602051 -232.500000 6810.159668
233.000000 7111.569824 -233.000000 6804.369141
233.500000 7103.445801 -233.500000 6809.551270
234.000000 7101.646484 -234.000000 6813.619629
234.500000 7104.794922 -234.500000 6814.482910
235.000000 7107.049316 -235.000000 6807.564941
235.500000 7108.403320 -235.500000 6810.414062
236.000000 7107.049316 -236.000000 6810.159668
236.500000 7104.794922 -236.500000 6806.703125
237.000000 7104.350586 -237.000000 6807.564941
237.500000 7110.668457 -237.500000 6814.740234
238.000000 7104.350586 -238.000000 6802.898926
238.500000 7109.309570 -238.500000 6804.118652
239.000000 7108.400391 -239.000000 6811.619141
239.500000 7110.211914 -239.500000 6815.346680
240.000000 7105.701660 -240.000000 6814.821289
240.500000 7115.172363 -240.500000 6814.215332
241.000000 7106.606934 -241.000000 6812.415039
241.500000 7109.311523 -241.500000 6815.942383
242.000000 7107.948730 -242.000000 6814.740234
242.500000 7107.055176 -242.500000 6813.619629
243.000000 7103.443848 -243.000000 6812.415039
243.500000 7106.597168 -243.500000 6815.078613
244.000000 7104.350586 -244.000000 6810.679199
244.500000 7115.631348 -244.500000 6815.942383
245.000000 7111.558594 -245.000000 6814.740234
245.500000 7112.472656 -245.500000 6813.876465
246.000000 7116.527344 -246.000000 6811.619141
246.500000 7103.445801 -246.500000 6815.346680
247.000000 7112.015137 -247.000000 6802.898926
247.500000 7103.886719 -247.500000 6811.364258
248.000000 7111.558594 -248.000000 6851.920410
248.500000 7107.498535 -248.500000 6899.254395
249.000000 7108.413574 -249.000000 6892.870605
249.500000 7111.558594 -249.500000 6874.563477
250.000000 7116.984375 -250.000000 6883.250977
250.500000 7112.459961 -250.500000 6889.062988
251.000000 7115.172363 -251.000000 6888.189941
251.500000 7120.143555 -251.500000 6880.675293
252.000000 7121.506348 -252.000000 6884.995117
252.500000 7060.558105 -252.500000 6884.435059
253.000000 7066.417480 -253.000000 6884.693359
253.500000 7067.312988 -253.500000 6881.817871
254.000000 7068.216797 -254.000000 6887.003906
254.500000 7057.395020 -254.500000 6886.748047
255.000000 7063.243164 -255.000000 6893.120117
255.500000 7074.967285 -255.500000 6889.374512
256.000000 7077.630371 -256.000000 6887.620605
256.500000 7071.371582 -256.500000 6896.067871
257.000000 7071.326660 -257.000000 6895.748535
257.500000 7070.475586 -257.500000 6888.189941
258.000000 7069.532227 -258.000000 6888.189941
258.500000 7071.371582 -258.500000 6889.062988
259.000000 7072.708496 -259.000000 6891.689941
259.500000 7071.848145 -259.500000 6880.938965
260.000000 7073.605957 -260.000000 6886.444824
260.500000 7075.441895 -260.500000 6881.208496
261.000000 7078.141602 -261.000000 6882.950684
261.500000 7073.648438 -261.500000 6891.122070
262.000000 7070.475586 -262.000000 6891.689941
262.500000 7079.500488 -262.500000 6896.698242
263.000000 7083.100098 -263.000000 6890.816895
263.500000 7074.586426 -263.500000 6889.690430
264.000000 7075.441895 -264.000000 6888.189941
264.500000 7081.774902 -264.500000 6892.246582
265.000000 7071.371582 -265.000000 6884.693359
265.500000 7079.972656 -265.500000 6883.821777
266.000000 7079.972656 -266.000000 6887.317383
266.500000 7070.056641 -266.500000 6884.693359
267.000000 7074.112305 -267.000000 6878.588867
267.500000 7072.751953 -267.500000 6889.062988
268.000000 7078.178711 -268.000000 6891.939941
268.500000 7083.570312 -268.500000 6886.748047
269.000000 7077.744141 -269.000000 6875.102539
269.500000 7070.952148 -269.500000 6888.748047
270.000000 7074.112305 -270.000000 6893.444824
270.500000 7067.837402 -270.500000 6891.373535
271.000000 7075.049316 -271.000000 6889.062988
271.500000 7081.741699 -271.500000 6887.062012
272.000000 7085.833008 -272.000000 6893.693359
272.500000 7078.141602 -272.500000 6890.816895
273.000000 7079.972656 -273.000000 6883.821777
273.500000 7086.272949 -273.500000 6887.620605
274.000000 7083.131836 -274.000000 6887.003906
274.500000 7078.141602 -274.500000 6888.189941
275.000000 7075.008301 -275.000000 6880.898926
275.500000 7090.333496 -275.500000 6892.246582
276.000000 7088.535645 -276.000000 6891.067871
276.500000 7081.774902 -276.500000 6891.373535
277.000000 7073.258789 -277.000000 6887.572754
277.500000 7072.275879 -277.500000 6896.313477
278.000000 7080.440918 -278.000000 6892.563477
278.500000 7088.502441 -278.500000 6897.504395
279.000000 7081.337402 -279.000000 6893.444824
279.500000 7090.333496 -279.500000 6884.693359
280.000000 7077.320312 -280.000000 6895.193848
280.500000 7084.476074 -280.500000 6904.436523
281.000000 7086.758301 -281.000000 6895.748535
281.500000 7087.171875 -281.500000 6899.576172
282.000000 7078.640137 -282.000000 6903.000977
282.500000 7092.132812 -282.500000 6892.812500
283.000000 7086.758301 -283.000000 6896.943359
283.500000 7091.676758 -283.500000 6887.003906
284.000000 7089.901367 -284.000000 6891.373535
284.500000 7088.977539 -284.500000 6896.067871
285.000000 7091.255371 -285.000000 6895.439941
285.500000 7084.029785 -285.500000 6899.576172
286.000000 7080.015137 -286.000000 6909.368652
286.500000 7086.730957 -286.500000 6896.558105
287.000000 7085.403320 -287.000000 6896.067871
287.500000 7092.605469 -287.500000 6903.238281
288.000000 7086.758301 -288.000000 6904.200684
288.500000 7091.698730 -288.500000 6905.634277
289.000000 7092.153809 -289.000000 6904.515137
289.500000 7090.799805 -289.500000 6903.875977
290.000000 7090.356934 -290.000000 6907.152832
290.500000 7092.132812 -290.500000 6905.312012
291.000000 7094.858398 -291.000000 6903.000977
291.500000 7088.535645 -291.500000 6905.868164
292.000000 7083.601074 -292.000000 6908.493164
292.500000 7094.858398 -292.500000 6910.021973
293.000000 7084.536621 -293.000000 6905.634277
293.500000 7098.465332 -293.500000 6901.490723
294.000000 7103.886719 -294.000000 6905.312012
294.500000 7098.927734 -294.500000 6909.368652
295.000000 7092.605469 -295.000000 6912.333496
295.500000 7092.605469 -295.500000 6913.425781
296.000000 7089.925781 -296.000000 6903.875977
296.500000 7103.878418 -296.500000 6906.193848
297.000000 7102.986328 -297.000000 6901.574707
297.500000 7103.878418 -297.500000 6909.704102
298.000000 7106.602051 -298.000000 6911.775879
298.500000 7095.304199 -298.500000 6912.333496
299.000000 7089.027832 -299.000000 6914.094727
299.500000 7102.986328 -299.500000 6902.125977
300.000000 7094.404785 -300.000000 6908.493164
300.500000 7102.086426 -300.500000 6906.742676
301.000000 7102.977051 -301.000000 6904.986328
301.500000 7106.597168 -301.500000 6909.704102
302.000000 7100.735352 -302.000000 6912.549805
302.500000 7111.569824 -302.500000 6916.938477
303.000000 7108.400391 -303.000000 6914.094727
303.500000 7097.580566 -303.500000 6918.377441
304.000000 7107.055176 -304.000000 6915.517578
304.500000 7106.597168 -304.500000 6916.394531
305.000000 7108.855469 -305.000000 6903.875977
305.500000 7107.055176 -305.500000 6909.040527
306.000000 7104.794922 -306.000000 6916.062012
306.500000 7111.113770 -306.500000 6918.700195
307.000000 7112.919434 -307.000000 6909.368652
307.500000 7109.311523 -307.500000 6903.562012
308.000000 7111.570801 -308.000000 6906.742676
308.500000 7112.015137 -308.500000 6912.549805
309.000000 7116.540527 -309.000000 6912.549805
309.500000 7118.789551 -309.500000 6913.425781
310.000000 7113.830078 -310.000000 6909.368652
310.500000 7115.631348 -310.500000 6907.944824
311.000000 7115.192871 -311.000000 6909.923340
311.500000 7112.459961 -311.500000 6915.185547
312.000000 7112.016602 -312.000000 6913.425781
312.500000 7112.459961 -312.500000 6902.687500
313.000000 7120.595703 -313.000000 6915.185547
313.500000 7115.172363 -313.500000 6914.309082
314.000000 7121.969727 -314.000000 6909.040527
314.500000 7114.270508 -314.500000 6916.062012
315.000000 7117.444336 -315.000000 6908.166016
315.500000 7111.113770 -315.500000 6909.923340
316.000000 7115.636719 -316.000000 6908.166016
316.500000 7110.658203 -316.500000 6928.258789
317.000000 7116.994141 -317.000000 6914.309082
317.500000 7120.584473 -317.500000 6920.455566
318.000000 7121.506348 -318.000000 6913.425781
318.500000 7119.241211 -318.500000 6905.542969
319.000000 7119.692383 -319.000000 6919.578125
319.500000 7113.822754 -319.500000 6919.369629
320.000000 7121.506348 -320.000000 6921.550781
320.500000 7119.682129 -320.500000 6925.733887
321.000000 7126.920898 -321.000000 6918.919922
321.500000 7118.338867 -321.500000 6920.791016
322.000000 7118.789551 -322.000000 6922.218750
322.500000 7125.562500 -322.500000 6912.230957
323.000000 7118.789551 -323.000000 6921.893555
323.500000 7117.436523 -323.500000 6921.008301
324.000000 7128.291992 -324.000000 6919.578125
324.500000 7118.789551 -324.500000 6916.938477
325.000000 7117.878418 -325.000000 6918.156738
325.500000 7119.692383 -325.500000 6927.380859
326.000000 7117.878418 -326.000000 6923.097656
326.500000 7111.558594 -326.500000 6910.798340
327.000000 7115.167480 -327.000000 6919.912598
327.500000 7128.729492 -327.500000 6924.740234
328.000000 7128.272461 -328.000000 6925.067383
328.500000 7149.502930 -328.500000 6925.953125
329.000000 7170.247559 -329.000000 6921.550781
329.500000 7178.450195 -329.500000 6916.616699
330.000000 7179.361328 -330.000000 6921.225098
330.500000 7172.489746 -330.500000 6920.673340
331.000000 7175.225098 -331.000000 6924.189941
331.500000 7177.532227 -331.500000 6922.985840
332.000000 7169.272461 -332.000000 6927.918945
332.500000 7180.272461 -332.500000 6921.550781
333.000000 7172.903320 -333.000000 6926.291992
333.500000 7178.450195 -333.500000 6937.601562
334.000000 7174.728027 -334.000000 6933.336914
334.500000 7172.974609 -334.500000 6932.113281
335.000000 7179.693359 -335.000000 6928.796875
335.500000 7182.931641 -335.500000 6917.823242
336.000000 7177.456055 -336.000000 6925.279785
336.500000 7175.637207 -336.500000 6919.254395
337.000000 7171.087402 -337.000000 6925.279785
337.500000 7181.103027 -337.500000 6921.008301
338.000000 7175.225098 -338.000000 6925.836426
338.500000 7181.604004 -338.500000 6931.781250
339.000000 7178.783691 -339.000000 6936.721191
339.500000 7182.021484 -339.500000 6928.588379
340.000000 7186.498535 -340.000000 6930.022949
340.500000 7186.081055 -340.500000 6938.488770
341.000000 7182.021484 -341.000000 6923.863281
341.500000 7184.251465 -341.500000 6927.380859
342.000000 7188.409180 -342.000000 6923.526367
342.500000 7186.081055 -342.500000 6940.250000
343.000000 7189.828125 -343.000000 6935.507324
343.500000 7190.151367 -343.500000 6927.918945
344.000000 7184.345703 -344.000000 6934.627930
344.500000 7192.378906 -344.500000 6928.258789
345.000000 7190.151367 -345.000000 6942.753906
345.500000 7192.887207 -345.500000 6921.550781
346.000000 7192.980957 -346.000000 6924.402832
346.500000 7197.860840 -346.500000 6936.919922
347.000000 7200.208984 -347.000000 6944.854004
347.500000 7197.360352 -347.500000 6868.746582
348.000000 7192.472168 -348.000000 6864.108398
348.500000 7192.378906 -348.500000 6873.115723
349.000000 7194.720215 -349.000000 6874.588867
349.500000 7188.726074 -349.500000 6873.420898
350.000000 7191.975098 -350.000000 6870.495117
