# Supplementary material for: Spontaneous time-reversal symmetry breaking in twisted double bilayer graphene
Source: Nat Commun. 2022 Oct 29;13:6468. doi: 10.1038/s41467-022-34192-x (PMC9617879; doi:10.1038/s41467-022-34192-x)
Supplement: Supplementary file 2 — Source Data [file 41467_2022_34192_MOESM2_ESM.zip › Source_Data/Figure3/fig3c/nu_3_7.txt]

-350.000000 9681.975586 350.000000 9572.990234
-349.500000 9691.152344 349.500000 9573.833008
-349.000000 9681.107422 349.000000 9606.182617
-348.500000 9686.548828 348.500000 9583.214844
-348.000000 9683.970703 348.000000 9571.388672
-347.500000 9685.309570 347.500000 9582.806641
-347.000000 9688.544922 347.000000 9574.634766
-346.500000 9681.107422 346.500000 9576.671875
-346.000000 9686.067383 346.000000 9570.579102
-345.500000 9683.582031 345.500000 9576.671875
-345.000000 9684.451172 345.000000 9684.338867
-344.500000 9688.544922 344.500000 9671.296875
-344.000000 9681.584961 344.000000 9586.902344
-343.500000 9677.388672 343.500000 9581.989258
-343.000000 9684.451172 343.000000 9572.567383
-342.500000 9686.067383 342.500000 9572.611328
-342.000000 9694.751953 342.000000 9577.082031
-341.500000 9692.272461 341.500000 9578.735352
-341.000000 9688.544922 341.000000 9645.941406
-340.500000 9691.033203 340.500000 9627.432617
-340.000000 9688.544922 340.000000 9591.413086
-339.500000 9683.212891 339.500000 9584.049805
-339.000000 9682.344727 339.000000 9582.417969
-338.500000 9672.064453 338.500000 9568.089844
-338.000000 9669.200195 338.000000 9569.322266
-337.500000 9680.346680 337.500000 9667.206055
-337.000000 9687.420898 337.000000 9597.570312
-336.500000 9669.200195 336.500000 9571.766602
-336.000000 9677.119141 336.000000 9565.221680
-335.500000 9677.388672 335.500000 9575.448242
-335.000000 9675.016602 335.000000 9568.887695
-334.500000 9668.350586 334.500000 9576.671875
-334.000000 9676.253906 334.000000 9571.344727
-333.500000 9677.388672 333.500000 9602.077148
-333.000000 9668.451172 333.000000 9576.250977
-332.500000 9667.965820 332.500000 9577.860352
-332.000000 9677.490234 332.000000 9582.417969
-331.500000 9679.871094 331.500000 9574.604492
-331.000000 9674.250977 331.000000 9572.113281
-330.500000 9667.965820 330.500000 9553.360352
-330.000000 9664.736328 330.000000 9564.744141
-329.500000 9660.166992 329.500000 9563.150391
-329.000000 9670.923828 329.000000 9567.203125
-328.500000 9667.591797 328.500000 9564.796875
-328.000000 9666.820312 328.000000 9567.203125
-327.500000 9657.323242 327.500000 9558.619141
-327.000000 9669.687500 327.000000 9564.372070
-326.500000 9659.789062 326.500000 9554.162109
-326.000000 9659.402344 326.000000 9557.032227
-325.500000 9658.556641 325.500000 9559.424805
-325.000000 9660.635742 325.000000 9551.281250
-324.500000 9663.501953 324.500000 9558.252930
-324.000000 9663.963867 324.000000 9557.397461
-323.500000 9654.847656 323.500000 9556.604492
-323.000000 9666.820312 323.000000 9562.297852
-322.500000 9651.983398 322.500000 9563.150391
-322.000000 9654.911133 322.000000 9554.525391
-321.500000 9660.635742 321.500000 9545.970703
-321.000000 9660.715820 321.000000 9555.318359
-320.500000 9659.402344 320.500000 9554.525391
-320.000000 9656.155273 320.000000 9558.997070
-319.500000 9649.194336 319.500000 9551.281250
-319.000000 9651.211914 319.000000 9550.000000
-318.500000 9645.485352 318.500000 9543.088867
-318.000000 9646.272461 318.000000 9539.422852
-317.500000 9649.586914 317.500000 9531.234375
-317.000000 9659.480469 317.000000 9530.017578
-316.500000 9652.514648 316.500000 9543.885742
-316.000000 9650.427734 316.000000 9539.783203
-315.500000 9651.280273 315.500000 9530.806641
-315.000000 9637.690430 315.000000 9532.816406
-314.500000 9644.697266 314.500000 9535.333008
-314.000000 9632.360352 314.000000 9543.454102
-313.500000 9642.231445 313.500000 9527.933594
-313.000000 9653.750000 313.000000 9532.723633
-312.500000 9646.781250 312.500000 9528.283203
-312.000000 9638.525391 312.000000 9521.839844
-311.500000 9641.000000 311.500000 9531.159180
-311.000000 9646.334961 311.000000 9521.839844
-310.500000 9636.062500 310.500000 9517.307617
-310.000000 9636.062500 310.000000 9507.250000
-309.500000 9645.152344 309.500000 9530.379883
-309.000000 9630.742188 309.000000 9520.624023
-308.500000 9638.577148 308.500000 9521.839844
-308.000000 9633.590820 308.000000 9518.523438
-307.500000 9633.237305 307.500000 9523.401367
-307.000000 9622.943359 307.000000 9511.547852
-306.500000 9630.373047 306.500000 9511.547852
-306.000000 9627.480469 306.000000 9523.401367
-305.500000 9639.027344 305.500000 9583.643555
-305.000000 9625.838867 305.000000 9554.525391
-304.500000 9623.804688 304.500000 9513.534180
-304.000000 9627.871094 304.000000 9518.523438
-303.500000 9631.616211 303.500000 9505.793945
-303.000000 9701.712891 303.000000 9501.824219
-302.500000 9692.759766 302.500000 9506.230469
-302.000000 9616.817383 302.000000 9516.306641
-301.500000 9614.779297 301.500000 9507.008789
-301.000000 9616.817383 301.000000 9516.306641
-300.500000 9618.873047 300.500000 9499.712891
-300.000000 9618.046875 300.000000 9508.993164
-299.500000 9620.939453 299.500000 9577.920898
-299.000000 9615.984375 299.000000 9526.276367
-298.500000 9617.249023 298.500000 9495.161133
-298.000000 9627.069336 298.000000 9487.573242
-297.500000 9625.875977 297.500000 9493.496094
-297.000000 9608.625977 297.000000 9489.541016
-296.500000 9615.602539 296.500000 9492.416992
-296.000000 9609.854492 296.000000 9497.598633
-295.500000 9612.321289 295.500000 9498.038086
-295.000000 9611.489258 295.000000 9497.137695
-294.500000 9633.647461 294.500000 9501.690430
-294.000000 9603.708008 294.000000 9497.137695
-293.500000 9598.806641 293.500000 9490.752930
-293.000000 9603.297852 293.000000 9493.496094
-292.500000 9615.207031 292.500000 9489.846680
-292.000000 9604.934570 292.000000 9490.616211
-291.500000 9608.625977 291.500000 9484.989258
-291.000000 9600.834961 291.000000 9484.989258
-290.500000 9604.955078 290.500000 9484.989258
-290.000000 9626.240234 290.000000 9486.665039
-289.500000 9611.903320 289.500000 9497.598633
-289.000000 9598.806641 289.000000 9491.059570
-288.500000 9600.433594 288.500000 9490.299805
-288.000000 9599.208008 288.000000 9496.696289
-287.500000 9601.260742 287.500000 9487.422852
-287.000000 9591.431641 287.000000 9484.844727
-286.500000 9597.981445 286.500000 9481.962891
-286.000000 9590.206055 286.000000 9478.479492
-285.500000 9592.241211 285.500000 9482.718750
-285.000000 9592.656250 285.000000 9472.422852
-284.500000 9591.431641 284.500000 9468.161133
-284.000000 9586.107422 284.000000 9474.839844
-283.500000 9593.892578 283.500000 9477.563477
-283.000000 9581.183594 283.000000 9484.387695
-282.500000 9585.702148 282.500000 9476.800781
-282.000000 9582.417969 282.000000 9487.725586
-281.500000 9576.305664 281.500000 9481.654297
-281.000000 9581.183594 281.000000 9473.921875
-280.500000 9573.452148 280.500000 9479.080078
-280.000000 9579.540039 280.000000 9473.012695
-279.500000 9568.935547 279.500000 9474.672852
-279.000000 9579.144531 279.000000 9461.353516
-278.500000 9572.641602 278.500000 9489.846680
-278.000000 9588.555664 278.000000 9471.952148
-277.500000 9574.244141 277.500000 9462.852539
-277.000000 9573.412109 277.000000 9457.267578
-276.500000 9566.494141 276.500000 9466.480469
-276.000000 9575.857422 276.000000 9476.951172
-275.500000 9567.714844 275.500000 9460.425781
-275.000000 9573.412109 275.000000 9467.238281
-274.500000 9566.059570 274.500000 9462.107422
-274.000000 9578.315430 274.000000 9472.541992
-273.500000 9570.157227 273.500000 9468.910156
-273.000000 9572.990234 273.000000 9455.584961
-272.500000 9571.388672 272.500000 9460.725586
-272.000000 9560.326172 272.000000 9456.336914
-271.500000 9564.043945 271.500000 9469.371094
-271.000000 9557.875977 271.000000 9464.817383
-270.500000 9561.604492 270.500000 9460.899414
-270.000000 9568.474609 270.000000 9460.725586
-269.500000 9572.611328 269.500000 9459.216797
-269.000000 9564.796875 269.000000 9463.144531
-268.500000 9562.398438 268.500000 9457.831055
-268.000000 9569.322266 268.000000 9465.100586
-267.500000 9566.494141 267.500000 9443.314453
-267.000000 9563.150391 267.000000 9453.738281
-266.500000 9573.412109 266.500000 9446.942383
-266.000000 9568.051758 266.000000 9447.412109
-265.500000 9551.769531 265.500000 9446.942383
-265.000000 9567.251953 265.000000 9452.987305
-264.500000 9550.550781 264.500000 9441.648438
-264.000000 9561.501953 264.000000 9433.198242
-263.500000 9551.769531 263.500000 9634.832031
-263.000000 9551.281250 263.000000 9540.579102
-262.500000 9550.991211 262.500000 9436.344727
-262.000000 9557.032227 262.000000 9455.231445
-261.500000 9553.732422 261.500000 9444.333984
-261.000000 9550.492188 261.000000 9434.666992
-260.500000 9550.061523 260.500000 9440.704102
-260.000000 9546.833984 260.000000 9441.910156
-259.500000 9541.508789 259.500000 9436.819336
-259.000000 9551.281250 259.000000 9438.292969
-258.500000 9552.501953 258.500000 9445.541016
-258.000000 9550.061523 258.000000 9437.077148
-257.500000 9544.751953 257.500000 9433.717773
-257.000000 9540.290039 257.000000 9434.666992
-256.500000 9542.303711 256.500000 9438.552734
-256.000000 9541.508789 256.000000 9437.809570
-255.500000 9541.084961 255.500000 9433.242188
-255.000000 9551.711914 255.000000 9428.636719
-254.500000 9569.734375 254.500000 9417.090820
-254.000000 9547.978516 254.000000 9417.321289
-253.500000 9543.088867 253.500000 9448.426758
-253.000000 9540.217773 253.000000 9429.839844
-252.500000 9532.898438 252.500000 9423.584961
-252.000000 9532.898438 252.000000 9427.456055
-251.500000 9533.771484 251.500000 9427.206055
-251.000000 9540.217773 251.000000 9431.083008
-250.500000 9543.818359 250.500000 9418.763672
-250.000000 9525.928711 250.000000 9429.876953
-249.500000 9534.035156 249.500000 9423.840820
-249.000000 9531.681641 249.000000 9424.577148
-248.500000 9537.704102 248.500000 9416.598633
-248.000000 9534.116211 248.000000 9416.841797
-247.500000 9534.035156 247.500000 9423.362305
-247.000000 9533.679688 247.000000 9419.496094
-246.500000 9532.816406 246.500000 9418.763672
-246.000000 9530.806641 246.000000 9425.782227
-245.500000 9534.817383 245.500000 9417.812500
-245.000000 9511.332031 245.000000 9423.840820
-244.500000 9531.597656 244.500000 9425.524414
-244.000000 9527.144531 244.000000 9556.979492
-243.500000 9531.597656 243.500000 9428.411133
-243.000000 9520.624023 243.000000 9420.472656
-242.500000 9520.181641 242.500000 9457.544922
-242.000000 9523.055664 242.000000 9429.400391
-241.500000 9534.035156 241.500000 9408.905273
-241.000000 9518.193359 241.000000 9415.646484
-240.500000 9524.619141 240.500000 9413.722656
-240.000000 9521.398438 240.000000 9406.007812
-239.500000 9523.401367 239.500000 9409.623047
-239.000000 9520.181641 239.000000 9404.807617
-238.500000 9522.183594 238.500000 9401.919922
-238.000000 9516.524414 238.000000 9404.807617
-237.500000 9520.083984 237.500000 9402.396484
-237.000000 9510.767578 237.000000 9401.196289
-236.500000 9514.422852 236.500000 9407.208984
-236.000000 9517.307617 236.000000 9408.653320
-235.500000 9518.523438 235.500000 9572.990234
-235.000000 9511.993164 235.000000 9684.562500
-234.500000 9507.125000 234.500000 9389.153320
-234.000000 9508.338867 234.000000 9393.513672
-233.500000 9514.866211 233.500000 9401.669922
-233.000000 9513.208008 233.000000 9387.013672
-232.500000 9518.523438 232.500000 9399.265625
-232.000000 9500.151367 232.000000 9390.352539
-231.500000 9494.080078 231.500000 9391.814453
-231.000000 9515.638672 231.000000 9396.853516
-230.500000 9507.445312 230.500000 9388.926758
-230.000000 9511.547852 230.000000 9394.453125
-229.500000 9509.440430 229.500000 9390.843750
-229.000000 9521.839844 229.000000 9394.932617
-228.500000 9507.903320 228.500000 9394.212891
-228.000000 9499.388672 228.000000 9384.559570
-227.500000 9502.578125 227.500000 9372.362305
-227.000000 9496.063477 227.000000 9382.656250
-226.500000 9486.806641 226.500000 9381.458008
-226.000000 9500.475586 226.000000 9379.063477
-225.500000 9495.291016 225.500000 9379.754883
-225.000000 9490.752930 225.000000 9378.351562
-224.500000 9486.353516 224.500000 9384.075195
-224.000000 9548.841797 224.000000 9375.462891
-223.500000 9531.765625 223.500000 9384.559570
-223.000000 9489.087891 223.000000 9377.359375
-222.500000 9485.142578 222.500000 9381.458008
-222.000000 9489.087891 222.000000 9379.754883
-221.500000 9485.898438 221.500000 9378.556641
-221.000000 9486.665039 221.000000 9366.085938
-220.500000 9483.477539 220.500000 9368.280273
-220.000000 9483.333008 220.000000 9384.559570
-219.500000 9485.898438 219.500000 9377.856445
-219.000000 9481.812500 219.000000 9376.873047
-218.500000 9474.996094 218.500000 9372.562500
-218.000000 9476.049805 218.000000 9370.369141
-217.500000 9469.708984 217.500000 9360.104492
-217.000000 9495.923828 217.000000 9368.476562
-216.500000 9482.567383 216.500000 9367.770508
-216.000000 9487.725586 216.000000 9370.170898
-215.500000 9482.567383 215.500000 9366.575195
-215.000000 9478.479492 215.000000 9363.888672
-214.500000 9485.898438 214.500000 9356.197266
-214.000000 9481.654297 214.000000 9361.689453
-213.500000 9475.756836 213.500000 9375.166992
-213.000000 9476.352539 213.000000 9366.280273
-212.500000 9468.788086 212.500000 9365.288086
-212.000000 9478.774414 212.000000 9361.488281
-211.500000 9482.257812 211.500000 9368.172852
-211.000000 9485.755859 211.000000 9361.297852
-210.500000 9481.048828 210.500000 9372.562500
-210.000000 9477.563477 210.000000 9377.779297
-209.500000 9478.926758 209.500000 9359.791016
-209.000000 9475.142578 209.000000 9365.973633
-208.500000 9474.080078 208.500000 9356.197266
-208.000000 9475.590820 208.000000 9365.973633
-207.500000 9474.547852 207.500000 9668.826172
-207.000000 9478.010742 207.000000 9665.970703
-206.500000 9472.123047 206.500000 9364.583008
-206.000000 9482.866211 206.000000 9347.330078
-205.500000 9481.356445 205.500000 9366.975586
-205.000000 9482.866211 205.000000 9365.288086
-204.500000 9477.563477 204.500000 9353.304688
-204.000000 9475.590820 204.000000 9358.092773
-203.500000 9470.293945 203.500000 9355.003906
-203.000000 9481.654297 203.000000 9358.092773
-202.500000 9477.563477 202.500000 9362.181641
-202.000000 9476.352539 202.000000 9361.185547
-201.500000 9479.232422 201.500000 9352.303711
-201.000000 9466.195312 201.000000 9357.775391
-200.500000 9461.353516 200.500000 9352.303711
-200.000000 9459.681641 200.000000 9352.798828
-199.500000 9464.986328 199.500000 9358.290039
-199.000000 9466.952148 199.000000 9349.208008
-198.500000 9468.910156 198.500000 9343.418945
-198.000000 9463.315430 198.000000 9347.517578
-197.500000 9477.868164 197.500000 9346.323242
-197.000000 9462.107422 197.000000 9349.208008
-196.500000 9466.027344 196.500000 9349.208008
-196.000000 9464.524414 196.000000 9351.098633
-195.500000 9468.448242 195.500000 9343.235352
-195.000000 9472.251953 195.000000 9354.692383
-194.500000 9470.880859 194.500000 9340.523438
-194.000000 9456.061523 194.000000 9333.188477
-193.500000 9466.027344 193.500000 9343.418945
-193.000000 9466.952148 193.000000 9337.959961
-192.500000 9467.996094 192.500000 9346.500000
-192.000000 9459.216797 192.000000 9340.851562
-191.500000 9463.144531 191.500000 9341.543945
-191.000000 9463.315430 191.000000 9340.352539
-190.500000 9463.315430 190.500000 9346.323242
-190.000000 9455.584961 190.000000 9339.831055
-189.500000 9461.934570 189.500000 9345.804688
-189.000000 9457.267578 189.000000 9340.523438
-188.500000 9471.331055 188.500000 9339.331055
-188.000000 9459.681641 188.000000 9340.523438
-187.500000 9462.388672 187.500000 9340.523438
-187.000000 9458.474609 187.000000 9331.649414
-186.500000 9466.027344 186.500000 9341.206055
-186.000000 9459.216797 186.000000 9336.769531
-185.500000 9465.270508 185.500000 9337.618164
-185.000000 9543.955078 185.000000 9334.388672
-184.500000 9481.654297 184.500000 9342.736328
-184.000000 9455.128906 184.000000 9356.083984
-183.500000 9463.144531 183.500000 9334.553711
-183.000000 9455.584961 183.000000 9343.093750
-182.500000 9465.575195 182.500000 9336.936523
-182.000000 9464.242188 182.000000 9342.399414
-181.500000 9459.216797 181.500000 9338.639648
-181.000000 9454.854492 181.000000 9342.399414
-180.500000 9454.377930 180.500000 9345.628906
-180.000000 9458.009766 180.000000 9535.264648
-179.500000 9460.725586 179.500000 9335.233398
-179.000000 9459.216797 179.000000 9329.268555
-178.500000 9447.880859 178.500000 9347.186523
-178.000000 9452.248047 178.000000 9351.290039
-177.500000 9446.942383 177.500000 9332.171875
-177.000000 9449.834961 177.000000 9332.336914
-176.500000 9445.736328 176.500000 9334.553711
-176.000000 9452.248047 176.000000 9332.840820
-175.500000 9458.762695 175.500000 9572.221680
-175.000000 9447.689453 175.000000 9413.475586
-174.500000 9451.499023 174.500000 9335.923828
-174.000000 9446.001953 174.000000 9333.704102
-173.500000 9447.412109 173.500000 9337.618164
-173.000000 9446.482422 173.000000 9335.400391
-172.500000 9441.376953 172.500000 9327.046875
-172.000000 9442.853516 172.000000 9331.649414
-171.500000 9454.377930 171.500000 9332.840820
-171.000000 9446.482422 171.000000 9322.793945
-170.500000 9450.291992 170.500000 9325.340820
-170.000000 9441.648438 170.000000 9325.856445
-169.500000 9436.562500 169.500000 9332.336914
-169.000000 9446.482422 169.000000 9324.499023
-168.500000 9440.172852 168.500000 9326.373047
-168.000000 9432.722656 168.000000 9333.190430
-167.500000 9440.904297 167.500000 9334.553711
-167.000000 9444.060547 167.000000 9332.336914
-166.500000 9437.282227 166.500000 9330.116211
-166.000000 9443.587891 166.000000 9332.674805
-165.500000 9442.590820 165.500000 9333.529297
-165.000000 9433.198242 165.000000 9318.547852
-164.500000 9430.791992 164.500000 9318.872070
-164.000000 9435.130859 164.000000 9326.718750
-163.500000 9435.348633 163.500000 9317.152344
-163.000000 9443.314453 163.000000 9306.969727
-162.500000 9617.198242 162.500000 9333.529297
-162.000000 9440.704102 162.000000 9323.465820
-161.500000 9433.671875 161.500000 9339.502930
-161.000000 9448.426758 161.000000 9325.856445
-160.500000 9443.314453 160.500000 9315.293945
-160.000000 9438.754883 160.000000 9320.570312
-159.500000 9430.530273 159.500000 9316.483398
-159.000000 9440.704102 159.000000 9313.427734
-158.500000 9433.198242 158.500000 9318.872070
-158.000000 9439.498047 158.000000 9315.293945
-157.500000 9440.443359 157.500000 9328.418945
-157.000000 9439.960938 157.000000 9326.532227
-156.500000 9426.231445 156.500000 9317.833008
-156.000000 9446.749023 156.000000 9314.105469
-155.500000 9435.348633 155.500000 9314.773438
-155.000000 9476.646484 155.000000 9312.240234
-154.500000 9505.464844 154.500000 9319.898438
-154.000000 9431.043945 154.000000 9320.061523
-153.500000 9442.109375 153.500000 9323.643555
-153.000000 9425.744141 153.000000 9332.675781
-152.500000 9430.054688 152.500000 9329.954102
-152.000000 9439.960938 152.000000 9326.025391
-151.500000 9446.001953 151.500000 9321.251953
-151.000000 9437.077148 151.000000 9316.483398
-150.500000 9436.078125 150.500000 9316.483398
-150.000000 9438.023438 150.000000 9323.465820
-149.500000 9444.333984 149.500000 9324.656250
-149.000000 9443.314453 149.000000 9327.217773
-148.500000 9439.228516 148.500000 9317.682617
-148.000000 9432.722656 148.000000 9324.834961
-147.500000 9439.960938 147.500000 9625.813477
-147.000000 9426.231445 147.000000 9636.062500
-146.500000 9432.722656 146.500000 9336.936523
-146.000000 9432.722656 146.000000 9329.612305
-145.500000 9431.995117 145.500000 9317.682617
-145.000000 9442.381836 145.000000 9310.531250
-144.500000 9433.925781 144.500000 9318.872070
-144.000000 9437.077148 144.000000 9312.385742
-143.500000 9431.043945 143.500000 9318.699219
-143.000000 9445.736328 143.000000 9314.105469
-142.500000 9442.381836 142.500000 9308.667969
-142.000000 9433.925781 142.000000 9324.834961
-141.500000 9444.333984 141.500000 9333.190430
-141.000000 9442.853516 141.000000 9310.531250
-140.500000 9448.426758 140.500000 9316.483398
-140.000000 9444.060547 140.000000 9321.923828
-139.500000 9447.957031 139.500000 9312.240234
-139.000000 9440.443359 139.000000 9315.293945
-138.500000 9448.426758 138.500000 9312.240234
-138.000000 9440.443359 138.000000 9316.483398
-137.500000 9446.482422 137.500000 9320.061523
-137.000000 9443.795898 137.000000 9311.051758
-136.500000 9442.381836 136.500000 9323.643555
-136.000000 9443.314453 136.000000 9310.376953
-135.500000 9441.166016 135.500000 9323.115234
-135.000000 9448.627930 135.000000 9311.051758
-134.500000 9454.947266 134.500000 9311.197266
-134.000000 9441.376953 134.000000 9304.437500
-133.500000 9459.516602 133.500000 9315.962891
-133.000000 9454.672852 133.000000 9313.427734
-132.500000 9449.355469 132.500000 9315.293945
-132.000000 9447.412109 132.000000 9314.773438
-131.500000 9438.754883 131.500000 9322.959961
-131.000000 9449.086914 131.000000 9324.834961
-130.500000 9454.947266 130.500000 9323.465820
-130.000000 9771.543945 130.000000 9326.025391
-129.500000 9734.354492 129.500000 9329.429688
-129.000000 9448.627930 129.000000 9326.532227
-128.500000 9458.584961 128.500000 9322.442383
-128.000000 9449.086914 128.000000 9310.531250
-127.500000 9459.516602 127.500000 9324.834961
-127.000000 9450.572266 127.000000 9315.813477
-126.500000 9454.195312 126.500000 9322.959961
-126.000000 9450.572266 126.000000 9321.087891
-125.500000 9452.714844 125.500000 9320.061523
-125.000000 9443.314453 125.000000 9313.427734
-124.500000 9443.795898 124.500000 9323.643555
-124.000000 9449.834961 124.000000 9314.615234
-123.500000 9445.000977 123.500000 9320.061523
-123.000000 9455.128906 123.000000 9313.427734
-122.500000 9453.921875 122.500000 9314.615234
-122.000000 9458.762695 122.000000 9323.643555
-121.500000 9447.412109 121.500000 9324.834961
-121.000000 9450.759766 121.000000 9331.998047
-120.500000 9455.128906 120.500000 9328.238281
-120.000000 9458.009766 120.000000 9327.217773
-119.500000 9452.714844 119.500000 9318.872070
-119.000000 9445.460938 119.000000 9327.563477
-118.500000 9451.041016 118.500000 9328.924805
-118.000000 9447.602539 118.000000 9329.268555
-117.500000 9445.460938 117.500000 9328.753906
-117.000000 9458.297852 117.000000 9338.990234
-116.500000 9454.377930 116.500000 9325.183594
-116.000000 9455.880859 116.000000 9331.308594
-115.500000 9447.880859 115.500000 9335.923828
-115.000000 9456.336914 115.000000 9344.972656
-114.500000 9459.681641 114.500000 9324.656250
-114.000000 9460.425781 114.000000 9327.733398
-113.500000 9450.022461 113.500000 9327.563477
-113.000000 9449.834961 113.000000 9333.014648
-112.500000 9446.675781 112.500000 9326.877930
-112.000000 9462.852539 112.000000 9335.233398
-111.500000 9453.638672 111.500000 9329.268555
-111.000000 9458.009766 111.000000 9331.649414
-110.500000 9517.411133 110.500000 9327.402344
-110.000000 9458.297852 110.000000 9329.268555
-109.500000 9453.638672 109.500000 9334.553711
-109.000000 9456.336914 109.000000 9336.936523
-108.500000 9463.315430 108.500000 9335.745117
-108.000000 9457.267578 108.000000 9345.483398
-107.500000 9456.515625 107.500000 9347.695312
-107.000000 9459.216797 107.000000 9343.093750
-106.500000 9455.310547 106.500000 9328.753906
-106.000000 9459.970703 106.000000 9337.959961
-105.500000 9462.852539 105.500000 9341.206055
-105.000000 9469.371094 105.000000 9339.151367
-104.500000 9465.449219 104.500000 9343.418945
-104.000000 9469.822266 104.000000 9339.660156
-103.500000 9473.631836 103.500000 9344.113281
-103.000000 9473.012695 103.000000 9342.736328
-102.500000 9457.267578 102.500000 9342.736328
-102.000000 9475.142578 102.000000 9345.121094
-101.500000 9476.049805 101.500000 9362.181641
-101.000000 9474.380859 101.000000 9358.783203
-100.500000 9475.298828 100.500000 9349.904297
-100.000000 9467.403320 100.000000 9344.436523
-99.500000 9470.456055 99.500000 9345.121094
-99.000000 9782.014648 99.000000 9340.851562
-98.500000 9799.872070 98.500000 9355.888672
-98.000000 9808.062500 98.000000 9345.628906
-97.500000 9805.878906 97.500000 9356.392578
-97.000000 9480.900391 97.000000 9353.304688
-96.500000 9484.989258 96.500000 9355.703125
-96.000000 9490.752930 96.000000 9353.498047
-95.500000 9490.299805 95.500000 9360.494141
-95.000000 9496.825195 95.000000 9363.579102
-94.500000 9493.176758 94.500000 9356.197266
-94.000000 9487.108398 94.000000 9356.897461
-93.500000 9488.319336 93.500000 9397.820312
-93.000000 9495.612305 93.000000 9551.769531
-92.500000 9496.063477 92.500000 9366.975586
-92.000000 9503.802734 92.000000 9360.104492
-91.500000 9504.578125 91.500000 9359.591797
-91.000000 9503.802734 91.000000 9366.280273
-90.500000 9496.503906 90.500000 9375.381836
-90.000000 9503.802734 90.000000 9372.074219
-89.500000 9500.601562 89.500000 9373.758789
-89.000000 9507.903320 89.000000 9373.481445
-88.500000 9512.436523 88.500000 9371.366211
-88.000000 9511.993164 88.000000 9387.461914
-87.500000 9508.338867 87.500000 9389.368164
-87.000000 9518.523438 87.000000 9377.359375
-86.500000 9512.871094 86.500000 9386.967773
-86.000000 9524.282227 86.000000 9381.942383
-85.500000 9521.839844 85.500000 9385.768555
-85.000000 9518.625000 85.000000 9381.250000
-84.500000 9534.035156 84.500000 9389.153320
-84.000000 9531.681641 84.000000 9393.472656
-83.500000 9527.144531 83.500000 9386.039062
-83.000000 9525.928711 83.000000 9384.348633
-82.500000 9539.783203 82.500000 9388.926758
-82.000000 9539.422852 82.000000 9400.945312
-81.500000 9538.998047 81.500000 9401.919922
-81.000000 9534.550781 81.000000 9407.693359
-80.500000 9543.885742 80.500000 9407.936523
-80.000000 9550.061523 80.000000 9405.762695
-79.500000 9549.200195 79.500000 9490.616211
-79.000000 9549.272461 79.000000 9650.371094
-78.500000 9554.954102 78.500000 9709.269531
-78.000000 9550.921875 78.000000 9727.043945
-77.500000 9562.297852 77.500000 9726.516602
-77.000000 9556.655273 77.000000 9736.135742
-76.500000 9560.695312 76.500000 9717.240234
-76.000000 9565.645508 76.000000 9537.780273
-75.500000 9566.029297 75.500000 9429.616211
-75.000000 9568.512695 75.000000 9419.254883
-74.500000 9571.344727 74.500000 9431.307617
-74.000000 9575.055664 74.000000 9431.519531
-73.500000 9573.791992 73.500000 9430.568359
-73.000000 9584.466797 73.000000 9429.839844
-72.500000 9584.868164 72.500000 9439.498047
-72.000000 9594.703125 72.000000 9436.078125
-71.500000 9603.304688 71.500000 9450.104492
-71.000000 9595.520508 71.000000 9447.957031
-70.500000 9588.150391 70.500000 9448.627930
-70.000000 9594.697266 70.000000 9462.214844
-69.500000 9600.433594 69.500000 9457.544922
-69.000000 9595.121094 69.000000 9455.128906
-68.500000 9617.249023 68.500000 9461.934570
-68.000000 9628.299805 68.000000 9451.227539
-67.500000 9627.909180 67.500000 9471.041992
-67.000000 9617.211914 67.000000 9470.743164
-66.500000 9626.678711 66.500000 9486.967773
-66.000000 9631.972656 66.000000 9487.281250
-65.500000 9635.267578 65.500000 9497.598633
-65.000000 9632.360352 65.000000 9495.019531
-64.500000 9643.464844 64.500000 9493.176758
-64.000000 9639.316406 64.000000 9504.449219
-63.500000 9648.801758 63.500000 9498.176758
-63.000000 9660.715820 63.000000 9508.224609
-62.500000 9657.845703 62.500000 9511.547852
-62.000000 9651.603516 62.000000 9520.083984
-61.500000 9659.013672 61.500000 9524.282227
-61.000000 9672.916016 61.000000 9519.740234
-60.500000 9677.872070 60.500000 9525.928711
-60.000000 9683.970703 60.000000 9534.471680
-59.500000 9683.212891 59.500000 9537.780273
-59.000000 9692.526367 59.000000 9543.088867
-58.500000 9699.231445 58.500000 9541.870117
-58.000000 9695.001953 58.000000 9548.779297
-57.500000 9701.217773 57.500000 9545.173828
-57.000000 9711.758789 57.000000 9548.411133
-56.500000 9716.353516 56.500000 9565.180664
-56.000000 9727.043945 56.000000 9555.018555
-55.500000 9729.531250 55.500000 9567.665039
-55.000000 9730.253906 55.000000 9558.313477
-54.500000 9738.625977 54.500000 9575.857422
-54.000000 9746.635742 54.000000 9572.611328
-53.500000 9750.921875 53.500000 9585.300781
-53.000000 9763.568359 53.000000 9592.656250
-52.500000 9763.219727 52.500000 9603.708008
-52.000000 9766.414062 52.000000 9613.549805
-51.500000 9768.019531 51.500000 9604.524414
-51.000000 9786.232422 51.000000 9599.206055
-50.500000 9785.661133 50.500000 9622.573242
-50.000000 9780.649414 50.000000 9620.083984
-49.500000 9786.668945 49.500000 9640.207031
-49.000000 9799.872070 49.000000 9634.832031
-48.500000 9804.294922 48.500000 9641.000000
-48.000000 9823.142578 48.000000 9643.869141
-47.500000 9825.982422 47.500000 9651.211914
-47.000000 9829.479492 47.000000 9645.434570
-46.500000 9833.891602 46.500000 9661.023438
-46.000000 9843.023438 46.000000 9667.591797
-45.500000 9845.541016 45.500000 9676.634766
-45.000000 9861.938477 45.000000 9679.976562
-44.500000 9867.315430 44.500000 9693.399414
-44.000000 9864.781250 44.000000 9690.169922
-43.500000 9871.716797 43.500000 9697.864258
-43.000000 9884.005859 43.000000 9705.819336
-42.500000 9893.466797 42.500000 9721.708984
-42.000000 9913.373047 42.000000 9726.317383
-41.500000 9909.569336 41.500000 9747.008789
-41.000000 9907.903320 41.000000 9739.341797
-40.500000 9911.711914 40.500000 9746.826172
-40.000000 9937.712891 40.000000 9746.980469
-39.500000 9929.365234 39.500000 9755.721680
-39.000000 9950.293945 39.000000 9765.717773
-38.500000 9948.571289 38.500000 9790.329102
-38.000000 9964.141602 38.000000 9784.980469
-37.500000 9971.335938 37.500000 9791.005859
-37.000000 9991.051758 37.000000 9800.456055
-36.500000 9981.338867 36.500000 9809.588867
-36.000000 9995.928711 36.000000 9817.462891
-35.500000 10005.915039 35.500000 9830.412109
-35.000000 10034.409180 35.000000 9838.930664
-34.500000 10023.332031 34.500000 9843.647461
-34.000000 10051.309570 34.000000 9855.016602
-33.500000 10045.352539 33.500000 9866.042969
-33.000000 10069.231445 33.000000 9882.198242
-32.500000 10075.085938 32.500000 9892.569336
-32.000000 10089.734375 32.000000 9904.000000
-31.500000 10092.995117 31.500000 9903.901367
-31.000000 10110.464844 31.000000 9899.418945
-30.500000 10120.382812 30.500000 9923.143555
-30.000000 10144.159180 30.000000 9929.080078
-29.500000 10152.954102 29.500000 9956.949219
-29.000000 10175.687500 29.000000 9961.046875
-28.500000 10178.862305 28.500000 9986.942383
-28.000000 10212.447266 28.000000 9993.348633
-27.500000 10215.415039 27.500000 10007.975586
-27.000000 10239.689453 27.000000 10012.844727
-26.500000 10229.367188 26.500000 10041.334961
-26.000000 10275.169922 26.000000 10043.335938
-25.500000 10269.199219 25.500000 10063.613281
-25.000000 10313.597656 25.000000 10074.398438
-24.500000 10309.903320 24.500000 10097.508789
-24.000000 10355.862305 24.000000 10105.935547
-23.500000 10352.363281 23.500000 10141.155273
-23.000000 10399.609375 23.000000 10137.660156
-22.500000 10399.818359 22.500000 10178.104492
-22.000000 10456.973633 22.000000 10186.139648
-21.500000 10446.565430 21.500000 10223.103516
-21.000000 10491.426758 21.000000 10232.291992
-20.500000 10502.463867 20.500000 10263.010742
-20.000000 10551.633789 20.000000 10277.510742
-19.500000 10555.870117 19.500000 10309.217773
-19.000000 10610.545898 19.000000 10314.918945
-18.500000 10624.201172 18.500000 10365.171875
-18.000000 10666.679688 18.000000 10375.182617
-17.500000 10688.625977 17.500000 10426.949219
-17.000000 10739.295898 17.000000 10439.095703
-16.500000 10757.181641 16.500000 10488.596680
-16.000000 10811.926758 16.000000 10513.015625
-15.500000 10828.498047 15.500000 10559.777344
-15.000000 10896.958984 15.000000 10572.070312
-14.500000 10902.342773 14.500000 10626.939453
-14.000000 10993.185547 14.000000 10640.636719
-13.500000 11007.049805 13.500000 10706.452148
-13.000000 11083.888672 13.000000 10725.678711
-12.500000 11098.964844 12.500000 10799.712891
-12.000000 11184.978516 12.000000 10809.217773
-11.500000 11203.142578 11.500000 10914.964844
-11.000000 11314.692383 11.000000 10938.504883
-10.500000 11345.543945 10.500000 11027.508789
-10.000000 11459.165039 10.000000 11040.082031
-9.500000 11489.482422 9.500000 11151.267578
-9.000000 11628.495117 9.000000 11190.277344
-8.500000 11669.772461 8.500000 11315.233398
-8.000000 11823.166016 8.000000 11342.162109
-7.500000 11872.981445 7.500000 11498.364258
-7.000000 12063.928711 7.000000 11533.533203
-6.500000 12111.080078 6.500000 11713.712891
-6.000000 12356.980469 6.000000 11749.518555
-5.500000 12413.698242 5.500000 11981.956055
-5.000000 12744.532227 5.000000 12014.935547
-4.500000 12829.888672 4.500000 12290.191406
-4.000000 13234.244141 4.000000 12340.405273
-3.500000 13347.847656 3.500000 12620.401367
-3.000000 13902.970703 3.000000 12683.358398
-2.500000 14038.446289 2.500000 14185.723633
-2.000000 15625.190430 2.000000 14262.871094
-1.500000 16325.754883 1.500000 15680.425781
-1.000000 17708.068359 1.000000 15805.557617
-0.500000 18015.291016 0.500000 16357.553711
0.000000 18227.751953 0.000000 16332.138672
0.500000 18028.849609 -0.500000 15563.571289
1.000000 16810.216797 -1.000000 15348.308594
1.500000 16482.492188 -1.500000 13786.039062
2.000000 14649.947266 -2.000000 13164.759766
2.500000 13921.730469 -2.500000 12334.814453
3.000000 13341.993164 -3.000000 12252.046875
3.500000 13256.017578 -3.500000 11974.752930
4.000000 12821.541992 -4.000000 11918.498047
4.500000 12757.740234 -4.500000 11687.014648
5.000000 12416.217773 -5.000000 11637.916992
5.500000 12363.119141 -5.500000 11453.899414
6.000000 12093.939453 -6.000000 11424.511719
6.500000 12065.158203 -6.500000 11278.860352
7.000000 11789.287109 -7.000000 11266.939453
7.500000 11417.963867 -7.500000 11276.963867
8.000000 11235.206055 -8.000000 11249.551758
8.500000 11212.596680 -8.500000 11114.132812
9.000000 11103.701172 -9.000000 11086.736328
9.500000 11083.345703 -9.500000 10993.185547
10.000000 10960.279297 -10.000000 10960.023438
10.500000 10938.266602 -10.500000 10875.253906
11.000000 10850.463867 -11.000000 10855.889648
11.500000 10829.803711 -11.500000 10776.323242
12.000000 10761.336914 -12.000000 10760.023438
12.500000 10750.375000 -12.500000 10699.653320
13.000000 10663.940430 -13.000000 10692.802734
13.500000 10644.754883 -13.500000 10613.209961
14.000000 10583.126953 -14.000000 10603.553711
14.500000 10564.007812 -14.500000 10541.963867
15.000000 10529.580078 -15.000000 10526.934570
15.500000 10513.136719 -15.500000 10466.698242
16.000000 10459.820312 -16.000000 10457.056641
16.500000 10443.291016 -16.500000 10406.494141
17.000000 10395.495117 -17.000000 10391.499023
17.500000 10385.845703 -17.500000 10346.321289
18.000000 10344.618164 -18.000000 10332.539062
18.500000 10328.302734 -18.500000 10292.926758
19.000000 10273.853516 -19.000000 10291.461914
19.500000 10265.952148 -19.500000 10237.389648
20.000000 10229.837891 -20.000000 10227.717773
20.500000 10215.578125 -20.500000 10194.894531
21.000000 10193.039062 -21.000000 10180.911133
21.500000 10185.942383 -21.500000 10157.776367
22.000000 10149.176758 -22.000000 10143.966797
22.500000 10133.564453 -22.500000 10120.417969
23.000000 10108.306641 -23.000000 10097.728516
23.500000 10091.471680 -23.500000 10085.638672
24.000000 10063.613281 -24.000000 10064.902344
24.500000 10062.559570 -24.500000 10066.791016
25.000000 10034.409180 -25.000000 10033.358398
25.500000 10021.551758 -25.500000 10018.988281
26.000000 10011.054688 -26.000000 9998.225586
26.500000 9999.774414 -26.500000 9993.870117
27.000000 9975.646484 -27.000000 9972.341797
27.500000 9962.594727 -27.500000 9962.594727
28.000000 9946.913086 -28.000000 9941.810547
28.500000 9941.099609 -28.500000 9930.075195
29.000000 9927.938477 -29.000000 9923.420898
29.500000 9923.143555 -29.500000 9905.168945
30.000000 9900.491211 -30.000000 9893.764648
30.500000 9898.825195 -30.500000 9885.638672
31.000000 9880.264648 -31.000000 9878.041016
31.500000 9865.400391 -31.500000 9860.376953
32.000000 9856.905273 -32.000000 9856.271484
32.500000 9848.698242 -32.500000 9825.050781
33.000000 9842.080078 -33.000000 9816.852539
33.500000 9823.142578 -33.500000 9811.230469
34.000000 9814.621094 -34.000000 9810.239258
34.500000 9802.710938 -34.500000 9807.079102
35.000000 9791.930664 -35.000000 9795.700195
35.500000 9783.831055 -35.500000 9780.649414
36.000000 9779.964844 -36.000000 9768.355469
36.500000 9773.147461 -36.500000 9758.577148
37.000000 9756.265625 -37.000000 9745.925781
37.500000 9744.491211 -37.500000 9742.720703
38.000000 9748.074219 -38.000000 9743.433594
38.500000 9745.759766 -38.500000 9726.317383
39.000000 9722.576172 -39.000000 9717.086914
39.500000 9724.709961 -39.500000 9702.458008
40.000000 9710.284180 -40.000000 9700.712891
40.500000 9703.336914 -40.500000 9697.489258
41.000000 9701.712891 -41.000000 9701.712891
41.500000 9695.992188 -41.500000 9683.582031
42.000000 9687.788086 -42.000000 9678.253906
42.500000 9679.109375 -42.500000 9674.644531
43.000000 9662.727539 -43.000000 9672.160156
43.500000 9658.624023 -43.500000 9645.485352
44.000000 9650.427734 -44.000000 9644.252930
44.500000 9651.661133 -44.500000 9637.293945
45.000000 9639.767578 -45.000000 9634.433594
45.500000 9641.000000 -45.500000 9627.909180
46.000000 9630.773438 -46.000000 9629.541992
46.500000 9629.141602 -46.500000 9619.708984
47.000000 9617.642578 -47.000000 9612.321289
47.500000 9608.625977 -47.500000 9600.849609
48.000000 9608.217773 -48.000000 9599.208008
48.500000 9599.208008 -48.500000 9592.241211
49.000000 9593.876953 -49.000000 9589.782227
49.500000 9600.854492 -49.500000 9577.896484
50.000000 9589.782227 -50.000000 9576.634766
50.500000 9594.701172 -50.500000 9565.645508
51.000000 9560.695312 -51.000000 9561.501953
51.500000 9559.852539 -51.500000 9561.075195
52.000000 9550.921875 -52.000000 9561.027344
52.500000 9554.954102 -52.500000 9533.679688
53.000000 9551.281250 -53.000000 9529.238281
53.500000 9550.420898 -53.500000 9531.234375
54.000000 9554.095703 -54.000000 9528.021484
54.500000 9552.014648 -54.500000 9523.055664
55.000000 9540.144531 -55.000000 9529.501953
55.500000 9532.377930 -55.500000 9514.866211
56.000000 9518.956055 -56.000000 9521.732422
56.500000 9524.178711 -56.500000 9508.669922
57.000000 9523.401367 -57.000000 9507.776367
57.500000 9519.629883 -57.500000 9764.264648
58.000000 9505.016602 -58.000000 9702.830078
58.500000 9508.993164 -58.500000 9483.778320
59.000000 9499.712891 -59.000000 9485.300781
59.500000 9505.666016 -59.500000 9488.494141
60.000000 9493.176758 -60.000000 9472.712891
60.500000 9493.043945 -60.500000 9467.403320
61.000000 9479.232422 -61.000000 9470.581055
61.500000 9477.104492 -61.500000 9461.633789
62.000000 9475.434570 -62.000000 9456.336914
62.500000 9477.399414 -62.500000 9451.041016
63.000000 9473.012695 -63.000000 9448.426758
63.500000 9474.066406 -63.500000 9448.148438
64.000000 9458.297852 -64.000000 9444.794922
64.500000 9462.679688 -64.500000 9430.568359
65.000000 9446.942383 -65.000000 9434.411133
65.500000 9447.689453 -65.500000 9438.078125
66.000000 9447.412109 -66.000000 9422.136719
66.500000 9442.381836 -66.500000 9425.524414
67.000000 9435.872070 -67.000000 9427.434570
67.500000 9432.512695 -67.500000 9423.116211
68.000000 9436.344727 -68.000000 9416.841797
68.500000 9439.025391 -68.500000 9408.663086
69.000000 9430.103516 -69.000000 9412.274414
69.500000 9428.671875 -69.500000 9408.905273
70.000000 9417.812500 -70.000000 9401.196289
70.500000 9422.882812 -70.500000 9399.519531
71.000000 9406.007812 -71.000000 9395.911133
71.500000 9410.350586 -71.500000 9386.532227
72.000000 9406.007812 -72.000000 9387.013672
72.500000 9399.997070 -72.500000 9389.153320
73.000000 9401.919922 -73.000000 9386.532227
73.500000 9401.669922 -73.500000 9384.348633
74.000000 9397.342773 -74.000000 9384.126953
74.500000 9388.446289 -74.500000 9389.153320
75.000000 9394.453125 -75.000000 9386.967773
75.500000 9385.546875 -75.500000 9368.975586
76.000000 9377.856445 -76.000000 9382.875977
76.500000 9384.559570 -76.500000 9380.467773
77.000000 9379.548828 -77.000000 9378.979492
77.500000 9380.962891 -77.500000 9368.476562
78.000000 9374.964844 -78.000000 9376.580078
78.500000 9379.268555 -78.500000 9365.083984
79.000000 9370.170898 -79.000000 9359.591797
79.500000 9369.671875 -79.500000 9365.779297
80.000000 9366.280273 -80.000000 9363.686523
80.500000 9375.878906 -80.500000 9360.985352
81.000000 9369.171875 -81.000000 9362.382812
81.500000 9371.775391 -81.500000 9361.488281
82.000000 9352.111328 -82.000000 9357.587891
82.500000 9358.783203 -82.500000 9346.137695
83.000000 9348.710938 -83.000000 9352.303711
83.500000 9349.208008 -83.500000 9349.725586
84.000000 9351.098633 -84.000000 9352.303711
84.500000 9350.411133 -84.500000 9343.418945
85.000000 9353.498047 -85.000000 9342.225586
85.500000 9342.736328 -85.500000 9337.959961
86.000000 9344.611328 -86.000000 9341.543945
86.500000 9336.769531 -86.500000 9348.710938
87.000000 9339.831055 -87.000000 9348.710938
87.500000 9343.927734 -87.500000 9339.831055
88.000000 9336.424805 -88.000000 9335.745117
88.500000 9341.023438 -88.500000 9340.352539
89.000000 9343.593750 -89.000000 9354.186523
89.500000 9338.639648 -89.500000 9661.870117
90.000000 9329.268555 -90.000000 9658.246094
90.500000 9333.865234 -90.500000 9645.101562
91.000000 9332.336914 -91.000000 9638.482422
91.500000 9327.563477 -91.500000 9399.743164
92.000000 9331.649414 -92.000000 9335.578125
92.500000 9326.877930 -92.500000 9318.872070
93.000000 9335.923828 -93.000000 9321.087891
93.500000 9335.400391 -93.500000 9494.532227
94.000000 9317.510742 -94.000000 9600.430664
94.500000 9313.427734 -94.500000 9419.014648
95.000000 9329.612305 -95.000000 9318.191406
95.500000 9317.510742 -95.500000 9315.293945
96.000000 9327.217773 -96.000000 9315.293945
96.500000 9317.510742 -96.500000 9548.053711
97.000000 9324.834961 -97.000000 9612.708008
97.500000 9315.813477 -97.500000 9636.062500
98.000000 9320.061523 -98.000000 9629.071289
98.500000 9307.482422 -98.500000 9320.570312
99.000000 9320.224609 -99.000000 9320.061523
99.500000 9314.105469 -99.500000 9321.251953
100.000000 9324.834961 -100.000000 9308.298828
100.500000 9317.510742 -100.500000 9306.295898
101.000000 9319.542969 -101.000000 9317.152344
101.500000 9311.051758 -101.500000 9310.685547
102.000000 9314.252930 -102.000000 9322.442383
102.500000 9308.157227 -102.500000 9316.483398
103.000000 9442.381836 -103.000000 9323.115234
103.500000 9483.477539 -103.500000 9315.293945
104.000000 9320.733398 -104.000000 9317.833008
104.500000 9311.875000 -104.500000 9307.633789
105.000000 9312.385742 -105.000000 9305.249023
105.500000 9311.197266 -105.500000 9304.203125
106.000000 9316.483398 -106.000000 9305.249023
106.500000 9320.061523 -106.500000 9313.064453
107.000000 9314.252930 -107.000000 9302.875977
107.500000 9314.105469 -107.500000 9308.298828
108.000000 9294.174805 -108.000000 9305.783203
108.500000 9297.072266 -108.500000 9317.152344
109.000000 9313.064453 -109.000000 9314.922852
109.500000 9304.736328 -109.500000 9309.343750
110.000000 9297.742188 -110.000000 9313.064453
110.500000 9306.436523 -110.500000 9311.197266
111.000000 9296.018555 -111.000000 9307.633789
111.500000 9296.413086 -111.500000 9313.732422
112.000000 9317.152344 -112.000000 9310.008789
112.500000 9313.732422 -112.500000 9307.263672
113.000000 9300.116211 -113.000000 9291.804688
113.500000 9306.436523 -113.500000 9296.939453
114.000000 9295.887695 -114.000000 9300.116211
114.500000 9294.314453 -114.500000 9305.923828
115.000000 9298.258789 -115.000000 9303.014648
115.500000 9290.746094 -115.500000 9308.157227
116.000000 9307.776367 -116.000000 9301.166016
116.500000 9317.996094 -116.500000 9297.742188
117.000000 9310.832031 -117.000000 9302.500977
117.500000 9301.449219 -117.500000 9300.641602
118.000000 9306.588867 -118.000000 9297.875977
118.500000 9300.261719 -118.500000 9294.702148
119.000000 9291.137695 -119.000000 9301.964844
119.500000 9300.261719 -119.500000 9296.688477
120.000000 9398.309570 -120.000000 9284.148438
120.500000 9554.581055 -120.500000 9296.160156
121.000000 9615.162109 -121.000000 9294.174805
121.500000 9606.977539 -121.500000 9299.588867
122.000000 9296.018555 -122.000000 9298.258789
122.500000 9293.775391 -122.500000 9300.116211
123.000000 9300.641602 -123.000000 9292.322266
123.500000 9299.588867 -123.500000 9302.352539
124.000000 9303.688477 -124.000000 9308.298828
124.500000 9306.729492 -124.500000 9305.923828
125.000000 9296.018555 -125.000000 9300.777344
125.500000 9299.734375 -125.500000 9300.777344
126.000000 9307.776367 -126.000000 9299.309570
126.500000 9304.351562 -126.500000 9290.215820
127.000000 9301.964844 -127.000000 9282.965820
127.500000 9302.638672 -127.500000 9299.073242
128.000000 9304.876953 -128.000000 9293.516602
128.500000 9302.111328 -128.500000 9303.014648
129.000000 9590.611328 -129.000000 9295.887695
129.500000 9491.522461 -129.500000 9306.065430
130.000000 9303.163086 -130.000000 9299.455078
130.500000 9308.595703 -130.500000 9301.828125
131.000000 9306.065430 -131.000000 9300.777344
131.500000 9310.308594 -131.500000 9292.460938
132.000000 9313.221680 -132.000000 9304.351562
132.500000 9313.890625 -132.500000 9292.460938
133.000000 9309.641602 -133.000000 9299.073242
133.500000 9311.499023 -133.500000 9292.460938
134.000000 9303.688477 -134.000000 9291.402344
134.500000 9303.163086 -134.500000 9281.901367
135.000000 9310.685547 -135.000000 9283.498047
135.500000 9305.540039 -135.500000 9295.500977
136.000000 9301.166016 -136.000000 9294.174805
136.500000 9306.588867 -136.500000 9292.989258
137.000000 9300.641602 -137.000000 9301.449219
137.500000 9299.073242 -137.500000 9614.755859
138.000000 9311.353516 -138.000000 9625.036133
138.500000 9310.308594 -138.500000 9299.455078
139.000000 9308.298828 -139.000000 9299.588867
139.500000 9310.832031 -139.500000 9300.116211
140.000000 9303.014648 -140.000000 9302.352539
140.500000 9307.263672 -140.500000 9299.588867
141.000000 9303.014648 -141.000000 9306.065430
141.500000 9313.221680 -141.500000 9309.795898
142.000000 9313.064453 -142.000000 9292.989258
142.500000 9309.118164 -142.500000 9305.540039
143.000000 9292.460938 -143.000000 9294.832031
143.500000 9298.258789 -143.500000 9301.964844
144.000000 9308.453125 -144.000000 9295.370117
144.500000 9298.928711 -144.500000 9297.742188
145.000000 9299.588867 -145.000000 9301.828125
145.500000 9295.370117 -145.500000 9304.203125
146.000000 9304.351562 -146.000000 9310.685547
146.500000 9292.460938 -146.500000 9305.400391
147.000000 9310.832031 -147.000000 9308.595703
147.500000 9302.352539 -147.500000 9425.277344
148.000000 9301.828125 -148.000000 9306.588867
148.500000 9303.688477 -148.500000 9300.116211
149.000000 9311.875000 -149.000000 9309.641602
149.500000 9310.154297 -149.500000 9307.776367
150.000000 9296.556641 -150.000000 9295.500977
150.500000 9301.313477 -150.500000 9301.313477
151.000000 9313.221680 -151.000000 9298.258789
151.500000 9310.154297 -151.500000 9293.775391
152.000000 9310.685547 -152.000000 9305.923828
152.500000 9313.064453 -152.500000 9295.228516
153.000000 9312.542969 -153.000000 9301.313477
153.500000 9307.633789 -153.500000 9300.641602
154.000000 9455.128906 -154.000000 9310.832031
154.500000 9328.592773 -154.500000 9306.729492
155.000000 9291.932617 -155.000000 9300.641602
155.500000 9305.783203 -155.500000 9306.065430
156.000000 9304.351562 -156.000000 9303.548828
156.500000 9299.980469 -156.500000 9305.026367
157.000000 9297.875977 -157.000000 9290.080078
157.500000 9304.203125 -157.500000 9302.500977
158.000000 9298.928711 -158.000000 9303.014648
158.500000 9295.370117 -158.500000 9291.804688
159.000000 9311.353516 -159.000000 9295.887695
159.500000 9369.474609 -159.500000 9303.014648
160.000000 9304.351562 -160.000000 9302.352539
160.500000 9305.923828 -160.500000 9318.342773
161.000000 9306.729492 -161.000000 9378.556641
161.500000 9356.197266 -161.500000 9301.828125
162.000000 9382.161133 -162.000000 9304.876953
162.500000 9548.053711 -162.500000 9305.400391
163.000000 9301.964844 -163.000000 9299.588867
163.500000 9304.736328 -163.500000 9303.163086
164.000000 9318.342773 -164.000000 9304.736328
164.500000 9302.215820 -164.500000 9296.556641
165.000000 9304.736328 -165.000000 9295.745117
165.500000 9304.876953 -165.500000 9302.352539
166.000000 9304.736328 -166.000000 9307.263672
166.500000 9307.633789 -166.500000 9300.641602
167.000000 9307.776367 -167.000000 9306.588867
167.500000 9308.157227 -167.500000 9304.876953
168.000000 9307.263672 -168.000000 9306.065430
168.500000 9303.548828 -168.500000 9304.736328
169.000000 9306.588867 -169.000000 9306.588867
169.500000 9303.688477 -169.500000 9304.203125
170.000000 9312.031250 -170.000000 9307.263672
170.500000 9304.063477 -170.500000 9311.875000
171.000000 9313.064453 -171.000000 9313.064453
171.500000 9318.504883 -171.500000 9314.773438
172.000000 9313.064453 -172.000000 9317.152344
172.500000 9314.922852 -172.500000 9314.773438
173.000000 9322.442383 -173.000000 9314.922852
173.500000 9323.799805 -173.500000 9314.105469
174.000000 9310.008789 -174.000000 9312.542969
174.500000 9316.643555 -174.500000 9308.965820
175.000000 9311.729492 -175.000000 9307.633789
175.500000 9317.152344 -175.500000 9310.685547
176.000000 9314.105469 -176.000000 9305.249023
176.500000 9304.203125 -176.500000 9308.298828
177.000000 9313.064453 -177.000000 9316.483398
177.500000 9311.875000 -177.500000 9312.916992
178.000000 9317.682617 -178.000000 9313.583984
178.500000 9315.962891 -178.500000 9320.061523
179.000000 9320.733398 -179.000000 9327.217773
179.500000 9314.773438 -179.500000 9310.154297
180.000000 9315.293945 -180.000000 9308.157227
180.500000 9321.923828 -180.500000 9306.588867
181.000000 9327.217773 -181.000000 9314.615234
181.500000 9326.025391 -181.500000 9316.123047
182.000000 9314.105469 -182.000000 9306.969727
182.500000 9327.387695 -182.500000 9317.152344
183.000000 9328.238281 -183.000000 9311.051758
183.500000 9331.998047 -183.500000 9315.293945
184.000000 9315.293945 -184.000000 9310.531250
184.500000 9326.025391 -184.500000 9329.612305
185.000000 9325.340820 -185.000000 9323.643555
185.500000 9331.308594 -185.500000 9324.834961
186.000000 9314.105469 -186.000000 9323.643555
186.500000 9321.416016 -186.500000 9324.150391
187.000000 9315.293945 -187.000000 9312.916992
187.500000 9333.704102 -187.500000 9318.872070
188.000000 9331.823242 -188.000000 9312.385742
188.500000 9330.804688 -188.500000 9326.025391
189.000000 9572.178711 -189.000000 9325.183594
189.500000 9487.281250 -189.500000 9316.483398
190.000000 9329.954102 -190.000000 9315.654297
190.500000 9334.897461 -190.500000 9468.910156
191.000000 9334.720703 -191.000000 9502.709961
191.500000 9334.207031 -191.500000 9325.340820
192.000000 9322.276367 -192.000000 9331.998047
192.500000 9325.340820 -192.500000 9323.465820
193.000000 9324.656250 -193.000000 9326.025391
193.500000 9330.116211 -193.500000 9337.959961
194.000000 9335.923828 -194.000000 9332.336914
194.500000 9331.308594 -194.500000 9324.834961
195.000000 9329.268555 -195.000000 9323.465820
195.500000 9329.429688 -195.500000 9323.465820
196.000000 9340.523438 -196.000000 9327.563477
196.500000 9379.268555 -196.500000 9333.529297
197.000000 9315.134766 -197.000000 9327.563477
197.500000 9330.116211 -197.500000 9339.331055
198.000000 9325.856445 -198.000000 9337.116211
198.500000 9331.308594 -198.500000 9323.993164
199.000000 9341.900391 -199.000000 9333.014648
199.500000 9342.073242 -199.500000 9335.056641
200.000000 9536.986328 -200.000000 9339.331055
200.500000 9438.292969 -200.500000 9333.363281
201.000000 9325.340820 -201.000000 9338.990234
201.500000 9317.001953 -201.500000 9390.352539
202.000000 9327.563477 -202.000000 9464.354492
202.500000 9322.793945 -202.500000 9331.145508
203.000000 9338.308594 -203.000000 9447.880859
203.500000 9331.145508 -203.500000 9328.238281
204.000000 9407.208984 -204.000000 9332.171875
204.500000 9573.833008 -204.500000 9336.936523
205.000000 9342.909180 -205.000000 9335.056641
205.500000 9335.233398 -205.500000 9352.303711
206.000000 9330.458984 -206.000000 9347.695312
206.500000 9335.233398 -206.500000 9347.517578
207.000000 9341.206055 -207.000000 9351.290039
207.500000 9341.206055 -207.500000 9337.618164
208.000000 9335.745117 -208.000000 9333.865234
208.500000 9339.331055 -208.500000 9335.923828
209.000000 9338.639648 -209.000000 9341.543945
209.500000 9335.745117 -209.500000 9338.138672
210.000000 9341.543945 -210.000000 9340.352539
210.500000 9358.092773 -210.500000 9335.745117
211.000000 9343.927734 -211.000000 9339.151367
211.500000 9337.448242 -211.500000 9344.611328
212.000000 9407.208984 -212.000000 9345.121094
212.500000 9356.197266 -212.500000 9339.151367
213.000000 9345.804688 -213.000000 9340.851562
213.500000 9339.660156 -213.500000 9355.888672
214.000000 9334.041016 -214.000000 9349.904297
214.500000 9333.188477 -214.500000 9349.208008
215.000000 9345.306641 -215.000000 9354.692383
215.500000 9339.660156 -215.500000 9347.517578
216.000000 9349.396484 -216.000000 9349.534180
216.500000 9349.208008 -216.500000 9343.927734
217.000000 9351.786133 -217.000000 9350.220703
217.500000 9342.736328 -217.500000 9352.303711
218.000000 9353.498047 -218.000000 9358.981445
218.500000 9343.753906 -218.500000 9377.856445
219.000000 9348.710938 -219.000000 9364.776367
219.500000 9337.269531 -219.500000 9358.092773
220.000000 9351.604492 -220.000000 9363.086914
220.500000 9347.835938 -220.500000 9353.304688
221.000000 9355.888672 -221.000000 9365.083984
221.500000 9355.003906 -221.500000 9368.880859
222.000000 9607.399414 -222.000000 9367.476562
222.500000 9460.610352 -222.500000 9370.776367
223.000000 9356.897461 -223.000000 9366.280273
223.500000 9354.314453 -223.500000 9373.683594
224.000000 9353.993164 -224.000000 9365.083984
224.500000 9346.137695 -224.500000 9370.078125
225.000000 9358.092773 -225.000000 9362.693359
225.500000 9356.710938 -225.500000 9378.071289
226.000000 9362.884766 -226.000000 9372.974609
226.500000 9360.292969 -226.500000 9365.083984
227.000000 9358.092773 -227.000000 9371.775391
227.500000 9359.591797 -227.500000 9367.976562
228.000000 9363.888672 -228.000000 9372.274414
228.500000 9357.905273 -228.500000 9369.171875
229.000000 9377.077148 -229.000000 9379.486328
229.500000 9367.281250 -229.500000 9368.476562
230.000000 9368.682617 -230.000000 9371.076172
230.500000 9361.789062 -230.500000 9374.468750
231.000000 9375.166992 -231.000000 9378.772461
231.500000 9364.890625 -231.500000 9376.873047
232.000000 9370.369141 -232.000000 9404.807617
232.500000 9378.276367 -232.500000 9389.153320
233.000000 9378.556641 -233.000000 9367.770508
233.500000 9511.993164 -233.500000 9372.772461
234.000000 9382.161133 -234.000000 9397.598633
234.500000 9380.962891 -234.500000 9375.665039
235.000000 9373.271484 -235.000000 9397.342773
235.500000 9372.562500 -235.500000 9388.167969
236.000000 9376.162109 -236.000000 9376.162109
236.500000 9371.366211 -236.500000 9373.271484
237.000000 9413.722656 -237.000000 9374.468750
237.500000 9552.141602 -237.500000 9372.562500
238.000000 9382.656250 -238.000000 9377.856445
238.500000 9390.352539 -238.500000 9385.063477
239.000000 9379.754883 -239.000000 9377.359375
239.500000 9382.656250 -239.500000 9384.348633
240.000000 9373.070312 -240.000000 9392.271484
240.500000 9374.752930 -240.500000 9392.752930
241.000000 9385.546875 -241.000000 9396.585938
241.500000 9391.780273 -241.500000 9389.368164
242.000000 9396.364258 -242.000000 9383.643555
242.500000 9392.981445 -242.500000 9386.262695
243.000000 9385.546875 -243.000000 9380.745117
243.500000 9398.289062 -243.500000 9385.546875
244.000000 9392.042969 -244.000000 9378.135742
244.500000 9391.071289 -244.500000 9379.548828
245.000000 9392.533203 -245.000000 9380.260742
245.500000 9400.945312 -245.500000 9396.853516
246.000000 9403.358398 -246.000000 9399.743164
246.500000 9398.289062 -246.500000 9400.945312
247.000000 9390.843750 -247.000000 9425.277344
247.500000 9391.071289 -247.500000 9394.932617
248.000000 9395.420898 -248.000000 9389.418945
248.500000 9398.542969 -248.500000 9399.743164
249.000000 9393.732422 -249.000000 9392.533203
249.500000 9401.669922 -249.500000 9391.551758
250.000000 9390.843750 -250.000000 9393.252930
250.500000 9406.965820 -250.500000 9398.797852
251.000000 9401.432617 -251.000000 9395.653320
251.500000 9406.965820 -251.500000 9390.617188
252.000000 9407.451172 -252.000000 9399.743164
252.500000 9396.853516 -252.500000 9388.712891
253.000000 9417.812500 -253.000000 9401.919922
253.500000 9415.646484 -253.500000 9399.021484
254.000000 9412.992188 -254.000000 9405.036133
254.500000 9432.512695 -254.500000 9401.919922
255.000000 9403.606445 -255.000000 9409.138672
255.500000 9403.358398 -255.500000 9404.807617
256.000000 9429.149414 -256.000000 9405.036133
256.500000 9424.087891 -256.500000 9408.411133
257.000000 9411.307617 -257.000000 9407.208984
257.500000 9407.451172 -257.500000 9416.849609
258.000000 9405.291992 -258.000000 9406.007812
258.500000 9403.121094 -258.500000 9406.007812
259.000000 9413.722656 -259.000000 9407.208984
259.500000 9413.229492 -259.500000 9407.208984
260.000000 9419.975586 -260.000000 9416.849609
260.500000 9414.924805 -260.500000 9406.493164
261.000000 9413.475586 -261.000000 9421.421875
261.500000 9418.053711 -261.500000 9424.087891
262.000000 9420.217773 -262.000000 9413.475586
262.500000 9420.472656 -262.500000 9418.763672
263.000000 9419.975586 -263.000000 9421.677734
263.500000 9410.824219 -263.500000 9428.411133
264.000000 9417.812500 -264.000000 9427.456055
264.500000 9425.524414 -264.500000 9425.524414
265.000000 9425.277344 -265.000000 9422.882812
265.500000 9423.116211 -265.500000 9426.002930
266.000000 9430.103516 -266.000000 9423.840820
266.500000 9420.699219 -266.500000 9417.090820
267.000000 9415.158203 -267.000000 9420.699219
267.500000 9467.403320 -267.500000 9418.292969
268.000000 9453.738281 -268.000000 9419.496094
268.500000 9424.541992 -268.500000 9421.658203
269.000000 9445.736328 -269.000000 9423.584961
269.500000 9494.388672 -269.500000 9419.975586
270.000000 9419.496094 -270.000000 9430.103516
270.500000 9419.496094 -270.500000 9438.552734
271.000000 9425.044922 -271.000000 9436.871094
271.500000 9433.717773 -271.500000 9431.043945
272.000000 9464.817383 -272.000000 9438.078125
272.500000 9437.549805 -272.500000 9429.365234
273.000000 9429.149414 -273.000000 9437.345703
273.500000 9425.744141 -273.500000 9432.512695
274.000000 9611.895508 -274.000000 9429.839844
274.500000 9504.687500 -274.500000 9426.947266
275.000000 9430.103516 -275.000000 9438.292969
275.500000 9425.744141 -275.500000 9432.722656
276.000000 9465.270508 -276.000000 9445.541016
276.500000 9432.722656 -276.500000 9437.809570
277.000000 9439.498047 -277.000000 9438.023438
277.500000 9431.043945 -277.500000 9440.232422
278.000000 9597.570312 -278.000000 9435.130859
278.500000 9521.839844 -278.500000 9447.957031
279.000000 9435.397461 -279.000000 9439.228516
279.500000 9428.636719 -279.500000 9440.704102
280.000000 9440.704102 -280.000000 9441.166016
280.500000 9432.722656 -280.500000 9440.443359
281.000000 9438.292969 -281.000000 9441.910156
281.500000 9431.256836 -281.500000 9433.198242
282.000000 9439.498047 -282.000000 9454.195312
282.500000 9433.198242 -282.500000 9446.942383
283.000000 9444.333984 -283.000000 9438.292969
283.500000 9443.314453 -283.500000 9436.078125
284.000000 9442.381836 -284.000000 9448.896484
284.500000 9438.968750 -284.500000 9437.282227
285.000000 9500.925781 -285.000000 9454.672852
285.500000 9462.107422 -285.500000 9465.449219
286.000000 9450.842773 -286.000000 9454.195312
286.500000 9447.412109 -286.500000 9455.880859
287.000000 9444.060547 -287.000000 9449.355469
287.500000 9453.638672 -287.500000 9448.148438
288.000000 9454.947266 -288.000000 9457.831055
288.500000 9455.128906 -288.500000 9455.880859
289.000000 9446.482422 -289.000000 9458.762695
289.500000 9447.880859 -289.500000 9459.516602
290.000000 9449.355469 -290.000000 9445.736328
290.500000 9451.227539 -290.500000 9455.880859
291.000000 9454.377930 -291.000000 9455.880859
291.500000 9463.315430 -291.500000 9464.061523
292.000000 9514.422852 -292.000000 9465.270508
292.500000 9474.223633 -292.500000 9463.889648
293.000000 9523.831055 -293.000000 9459.216797
293.500000 9475.142578 -293.500000 9462.107422
294.000000 9467.699219 -294.000000 9453.921875
294.500000 9464.986328 -294.500000 9458.474609
295.000000 9466.952148 -295.000000 9456.336914
295.500000 9642.626953 -295.500000 9469.669922
296.000000 9473.012695 -296.000000 9468.161133
296.500000 9464.524414 -296.500000 9472.541992
297.000000 9459.681641 -297.000000 9465.732422
297.500000 9458.939453 -297.500000 9470.581055
298.000000 9500.475586 -298.000000 9476.646484
298.500000 9459.404297 -298.500000 9459.216797
299.000000 9476.352539 -299.000000 9467.403320
299.500000 9473.012695 -299.500000 9474.223633
300.000000 9473.461914 -300.000000 9478.612305
300.500000 9479.528320 -300.500000 9466.657227
301.000000 9477.563477 -301.000000 9469.822266
301.500000 9482.718750 -301.500000 9479.232422
302.000000 9478.010742 -302.000000 9481.505859
302.500000 9506.561523 -302.500000 9471.952148
303.000000 9480.900391 -303.000000 9477.104492
303.500000 9489.708984 -303.500000 9486.512695
304.000000 9491.522461 -304.000000 9489.253906
304.500000 9487.281250 -304.500000 9481.654297
305.000000 9502.139648 -305.000000 9489.708984
305.500000 9491.830078 -305.500000 9485.300781
306.000000 9487.875977 -306.000000 9480.740234
306.500000 9491.830078 -306.500000 9471.502930
307.000000 9495.923828 -307.000000 9471.952148
307.500000 9513.099609 -307.500000 9482.866211
308.000000 9492.734375 -308.000000 9479.232422
308.500000 9494.267578 -308.500000 9486.967773
309.000000 9491.963867 -309.000000 9489.403320
309.500000 9495.923828 -309.500000 9490.616211
310.000000 9498.038086 -310.000000 9480.900391
310.500000 9504.897461 -310.500000 9488.634766
311.000000 9484.233398 -311.000000 9490.468750
311.500000 9496.696289 -311.500000 9486.967773
312.000000 9495.161133 -312.000000 9492.589844
312.500000 9501.568359 -312.500000 9485.755859
313.000000 9494.388672 -313.000000 9484.687500
313.500000 9494.708984 -313.500000 9494.708984
314.000000 9498.038086 -314.000000 9482.257812
314.500000 9502.785156 -314.500000 9500.026367
315.000000 9500.925781 -315.000000 9491.963867
315.500000 9510.991211 -315.500000 9498.812500
316.000000 9519.740234 -316.000000 9504.120117
316.500000 9543.955078 -316.500000 9507.008789
317.000000 9507.903320 -317.000000 9507.776367
317.500000 9514.760742 -317.500000 9505.334961
318.000000 9511.101562 -318.000000 9499.251953
318.500000 9509.885742 -318.500000 9499.712891
319.000000 9518.082031 -319.000000 9492.416992
319.500000 9538.128906 -319.500000 9495.612305
320.000000 9543.088867 -320.000000 9495.612305
320.500000 9538.128906 -320.500000 9507.008789
321.000000 9528.799805 -321.000000 9509.885742
321.500000 9514.422852 -321.500000 9506.230469
322.000000 9546.758789 -322.000000 9515.638672
322.500000 9525.836914 -322.500000 9499.712891
323.000000 9526.715820 -323.000000 9498.616211
323.500000 9515.638672 -323.500000 9504.250000
324.000000 9521.839844 -324.000000 9513.099609
324.500000 9524.619141 -324.500000 9511.993164
325.000000 9523.055664 -325.000000 9517.638672
325.500000 9530.379883 -325.500000 9520.083984
326.000000 9532.461914 -326.000000 9510.767578
326.500000 9535.264648 -326.500000 9505.464844
327.000000 9546.758789 -327.000000 9516.524414
327.500000 9530.379883 -327.500000 9521.839844
328.000000 9528.711914 -328.000000 9527.065430
328.500000 9519.408203 -328.500000 9527.494141
329.000000 9532.816406 -329.000000 9522.614258
329.500000 9532.816406 -329.500000 9539.783203
330.000000 9525.499023 -330.000000 9534.035156
330.500000 9518.625000 -330.500000 9526.715820
331.000000 9528.372070 -331.000000 9529.930664
331.500000 9530.017578 -331.500000 9524.282227
332.000000 9527.583984 -332.000000 9538.924805
332.500000 9529.238281 -332.500000 9527.933594
333.000000 9538.649414 -333.000000 9528.799805
333.500000 9538.204102 -333.500000 9539.783203
334.000000 9542.666016 -334.000000 9532.816406
334.500000 9560.695312 -334.500000 9536.116211
335.000000 9564.043945 -335.000000 9547.916992
335.500000 9539.507812 -335.500000 9529.161133
336.000000 9564.372070 -336.000000 9525.590820
336.500000 9544.308594 -336.500000 9536.910156
337.000000 9545.970703 -337.000000 9536.986328
337.500000 9550.862305 -337.500000 9542.222656
338.000000 9550.862305 -338.000000 9547.190430
338.500000 9547.978516 -338.500000 9531.234375
339.000000 9541.446289 -339.000000 9528.021484
339.500000 9565.273438 -339.500000 9549.200195
340.000000 9543.885742 -340.000000 9550.862305
340.500000 9540.290039 -340.500000 9544.308594
341.000000 9586.902344 -341.000000 9545.970703
341.500000 9567.291016 -341.500000 9546.392578
342.000000 9556.979492 -342.000000 9544.751953
342.500000 9550.492188 -342.500000 9553.732422
343.000000 9558.619141 -343.000000 9546.392578
343.500000 9545.606445 -343.500000 9553.732422
344.000000 9577.896484 -344.000000 9547.611328
344.500000 9576.698242 -344.500000 9554.095703
345.000000 9548.841797 -345.000000 9550.492188
345.500000 9549.692383 -345.500000 9547.190430
346.000000 9557.397461 -346.000000 9547.254883
346.500000 9553.360352 -346.500000 9564.744141
347.000000 9551.281250 -347.000000 9559.473633
347.500000 9585.300781 -347.500000 9554.954102
348.000000 9565.180664 -348.000000 9559.057617
348.500000 9549.692383 -348.500000 9560.695312
349.000000 9566.404297 -349.000000 9566.818359
349.500000 9556.239258 -349.500000 9588.555664
350.000000 9627.909180 -350.000000 9579.086914
