# Supplementary material for: Spontaneous time-reversal symmetry breaking in twisted double bilayer graphene
Source: Nat Commun. 2022 Oct 29;13:6468. doi: 10.1038/s41467-022-34192-x (PMC9617879; doi:10.1038/s41467-022-34192-x)
Supplement: Supplementary file 2 — Source Data [file 41467_2022_34192_MOESM2_ESM.zip › Source_Data/Figure3/fig3c/nu_3_8.txt]

-350.000000 19637.154297 350.000000 15831.580078
-349.500000 19620.365234 349.500000 15817.233398
-349.000000 19590.906250 349.000000 15829.464844
-348.500000 19578.238281 348.500000 15806.814453
-348.000000 19635.958984 348.000000 15829.720703
-347.500000 19667.615234 347.500000 15838.046875
-347.000000 19684.140625 347.000000 15829.720703
-346.500000 19651.966797 346.500000 15819.247070
-346.000000 19612.132812 346.000000 15838.029297
-345.500000 19579.849609 345.500000 15840.365234
-345.000000 19636.365234 345.000000 15838.081055
-344.500000 19580.337891 344.500000 15840.191406
-344.000000 19604.980469 344.000000 15817.293945
-343.500000 19555.412109 343.500000 15821.173828
-343.000000 19606.925781 343.000000 15817.354492
-342.500000 19630.328125 342.500000 15861.180664
-342.000000 19621.970703 342.000000 15848.736328
-341.500000 19590.710938 341.500000 15846.381836
-341.000000 19636.365234 341.000000 15836.180664
-340.500000 19602.908203 340.500000 15825.474609
-340.000000 19580.337891 340.000000 15804.767578
-339.500000 19599.150391 339.500000 15857.056641
-339.000000 19670.851562 339.000000 15859.098633
-338.500000 19667.031250 338.500000 15846.458984
-338.000000 19580.337891 338.000000 15817.023438
-337.500000 19548.097656 337.500000 15858.931641
-337.000000 19649.650391 337.000000 15854.948242
-336.500000 19675.068359 336.500000 15819.328125
-336.000000 19586.009766 336.000000 15835.917969
-335.500000 19559.798828 335.500000 15787.850586
-335.000000 19599.464844 335.000000 15837.962891
-334.500000 19569.976562 334.500000 15819.328125
-334.000000 19569.498047 334.000000 15854.795898
-333.500000 19541.714844 333.500000 15842.459961
-333.000000 19601.539062 333.000000 15886.333008
-332.500000 19577.937500 332.500000 16052.616211
-332.000000 19580.037109 332.000000 15875.870117
-331.500000 19580.527344 331.500000 15846.426758
-331.000000 19577.937500 331.000000 15829.702148
-330.500000 19615.693359 330.500000 15825.532227
-330.000000 19672.470703 330.000000 15815.183594
-329.500000 19601.539062 329.500000 15829.665039
-329.000000 19580.337891 329.000000 15840.125977
-328.500000 19566.890625 328.500000 15808.645508
-328.000000 19565.939453 328.000000 15783.713867
-327.500000 19593.300781 327.500000 15844.254883
-327.000000 19545.515625 327.000000 15823.494141
-326.500000 19551.863281 326.500000 15842.270508
-326.000000 19548.097656 326.000000 15858.893555
-325.500000 19568.712891 325.500000 15829.665039
-325.000000 19559.136719 325.000000 15797.897461
-324.500000 19534.232422 324.500000 15819.098633
-324.000000 19553.949219 324.000000 15844.254883
-323.500000 19634.068359 323.500000 15823.494141
-323.000000 19583.880859 323.000000 15825.271484
-322.500000 19543.603516 322.500000 15844.302734
-322.000000 19559.136719 322.000000 15860.965820
-321.500000 19562.847656 321.500000 15814.948242
-321.000000 19522.419922 321.000000 15800.584961
-320.500000 19558.910156 320.500000 15613.393555
-320.000000 19536.970703 320.000000 15599.217773
-319.500000 19564.595703 319.500000 15623.725586
-319.000000 19556.531250 319.000000 15638.117188
-318.500000 19589.925781 318.500000 15623.815430
-318.000000 19566.599609 318.000000 15623.725586
-317.500000 19647.632812 317.500000 15607.238281
-317.000000 19669.500000 317.000000 15623.452148
-316.500000 19634.406250 316.500000 15623.452148
-316.000000 19578.707031 316.000000 15633.500000
-315.500000 19571.791016 315.500000 15615.071289
-315.000000 19568.523438 315.000000 15608.833008
-314.500000 19563.355469 314.500000 15596.714844
-314.000000 19554.232422 314.000000 15608.833008
-313.500000 19519.693359 313.500000 15596.537109
-313.000000 19537.773438 313.000000 15612.855469
-312.500000 19585.705078 312.500000 15580.162109
-312.000000 19564.015625 312.000000 15576.166992
-311.500000 19554.919922 311.500000 15585.812500
-311.000000 19555.867188 311.000000 15573.836914
-310.500000 19544.339844 310.500000 15598.407227
-310.000000 19531.402344 310.000000 15584.162109
-309.500000 19528.800781 309.500000 15582.119141
-309.000000 19560.085938 309.000000 15578.020508
-308.500000 19546.925781 308.500000 15581.934570
-308.000000 19537.773438 308.000000 15577.934570
-307.500000 19602.703125 307.500000 15592.171875
-307.000000 19513.050781 307.000000 15595.975586
-306.500000 19540.789062 306.500000 15573.349609
-306.000000 19580.037109 306.000000 15606.142578
-305.500000 19529.232422 305.500000 15567.121094
-305.000000 19524.318359 305.000000 15567.401367
-304.500000 19577.937500 304.500000 15567.208008
-304.000000 19528.535156 304.000000 15557.193359
-303.500000 19522.679688 303.500000 15579.292969
-303.000000 19531.560547 303.000000 15542.617188
-302.500000 19515.884766 302.500000 15567.208008
-302.000000 19524.582031 302.000000 15577.434570
-301.500000 19500.410156 301.500000 15565.081055
-301.000000 19641.578125 301.000000 15560.894531
-300.500000 19562.888672 300.500000 15565.168945
-300.000000 19507.339844 300.000000 15556.906250
-299.500000 19498.769531 299.500000 15564.975586
-299.000000 19537.773438 299.000000 15563.023438
-298.500000 19499.478516 298.500000 15550.264648
-298.000000 19534.929688 298.000000 15544.447266
-297.500000 19545.453125 297.500000 15554.760742
-297.000000 19621.970703 297.000000 15540.375977
-296.500000 19584.072266 296.500000 15543.819336
-296.000000 19528.800781 296.000000 15536.194336
-295.500000 19537.671875 295.500000 15544.040039
-295.000000 19531.402344 295.000000 15529.870117
-294.500000 19522.851562 294.500000 15552.195312
-294.000000 19543.097656 294.000000 15562.223633
-293.500000 19532.753906 293.500000 15544.040039
-293.000000 19576.960938 293.000000 15578.723633
-292.500000 19537.935547 292.500000 15539.948242
-292.000000 19522.851562 292.000000 15543.725586
-291.500000 19492.673828 291.500000 15550.063477
-291.000000 19534.929688 291.000000 15562.329102
-290.500000 19497.591797 290.500000 15527.296875
-290.000000 19533.177734 290.000000 15517.426758
-289.500000 19499.478516 289.500000 15535.555664
-289.000000 19523.640625 289.000000 15525.688477
-288.500000 19482.517578 288.500000 15539.743164
-288.000000 19552.314453 288.000000 15553.945312
-287.500000 19515.884766 287.500000 15527.296875
-287.000000 19513.306641 287.000000 15526.956055
-286.500000 19533.984375 286.500000 15509.067383
-286.000000 19549.732422 286.000000 15514.729492
-285.500000 19598.482422 285.500000 15535.443359
-285.000000 19514.244141 285.000000 15537.162109
-284.500000 19525.431641 284.500000 15516.991211
-284.000000 19566.599609 284.000000 15525.244141
-283.500000 19541.458984 283.500000 15539.422852
-283.000000 19508.296875 283.000000 15498.446289
-282.500000 19501.343750 282.500000 15522.883789
-282.000000 19580.337891 282.000000 15516.661133
-281.500000 19541.298828 281.500000 15506.359375
-281.000000 19511.667969 281.000000 15504.206055
-280.500000 19502.984375 280.500000 15510.664062
-280.000000 19486.730469 280.000000 15504.328125
-279.500000 19510.873047 279.500000 15502.400391
-279.000000 19554.232422 279.000000 15504.328125
-278.500000 19574.199219 278.500000 15516.762695
-278.000000 19546.482422 278.000000 15522.883789
-277.500000 19540.279297 277.500000 15518.696289
-277.000000 19566.419922 277.000000 15504.431641
-276.500000 19526.218750 276.500000 15510.543945
-276.000000 19518.460938 276.000000 15496.065430
-275.500000 19559.423828 275.500000 15506.479492
-275.000000 19547.818359 275.000000 15510.441406
-274.500000 19522.679688 274.500000 15506.135742
-274.000000 19611.582031 274.000000 15518.579102
-273.500000 19543.097656 273.500000 15512.474609
-273.000000 19491.425781 273.000000 15504.328125
-272.500000 19484.138672 272.500000 15506.135742
-272.000000 19502.435547 272.000000 15518.260742
-271.500000 19473.144531 271.500000 15490.083984
-271.000000 19490.230469 271.000000 15506.015625
-270.500000 19486.966797 270.500000 15491.881836
-270.000000 19557.501953 270.000000 15503.981445
-269.500000 19546.482422 269.500000 15481.614258
-269.000000 19555.867188 269.000000 15512.135742
-268.500000 19502.187500 268.500000 15526.204102
-268.000000 19495.398438 268.000000 15491.539062
-267.500000 19516.287109 267.500000 15503.766602
-267.000000 19495.642578 267.000000 15481.723633
-266.500000 19508.296875 266.500000 15481.140625
-266.000000 19479.925781 266.000000 15475.295898
-265.500000 19483.445312 265.500000 15481.140625
-265.000000 19596.339844 265.000000 15475.517578
-264.500000 19596.851562 264.500000 15485.450195
-264.000000 19526.634766 264.000000 15487.480469
-263.500000 19514.546875 263.500000 15475.039062
-263.000000 19593.949219 263.000000 15464.891602
-262.500000 19543.878906 262.500000 15481.266602
-262.000000 19546.482422 262.000000 15484.963867
-261.500000 19545.238281 261.500000 15479.222656
-261.000000 19521.740234 261.000000 15487.246094
-260.500000 19518.460938 260.500000 15487.246094
-260.000000 19525.955078 260.000000 15493.107422
-259.500000 19523.640625 259.500000 15478.982422
-259.000000 19510.730469 259.000000 15474.685547
-258.500000 19546.646484 258.500000 15484.963867
-258.000000 19533.019531 258.000000 15472.657227
-257.500000 19518.460938 257.500000 15661.610352
-257.000000 19562.382812 257.000000 15949.540039
-256.500000 19564.595703 256.500000 16035.803711
-256.000000 19512.369141 256.000000 16018.888672
-255.500000 19555.091797 255.500000 15976.859375
-255.000000 19524.318359 255.000000 15624.591797
-254.500000 19518.460938 254.500000 15464.174805
-254.000000 19490.230469 254.000000 15474.077148
-253.500000 19526.634766 253.500000 15463.912109
-253.000000 19533.984375 253.000000 15473.834961
-252.500000 19495.265625 252.500000 15441.341797
-252.000000 19612.568359 252.000000 15447.294922
-251.500000 19564.498047 251.500000 15447.549805
-251.000000 19494.689453 251.000000 15445.388672
-250.500000 19473.863281 250.500000 15437.157227
-250.000000 19515.884766 250.000000 15433.095703
-249.500000 19534.904297 249.500000 15425.012695
-249.000000 19504.625000 249.000000 15437.018555
-248.500000 19516.585938 248.500000 15427.032227
-248.000000 19514.244141 248.000000 15439.180664
-247.500000 19505.697266 247.500000 15420.958008
-247.000000 19503.939453 247.000000 15430.577148
-246.500000 19547.593750 246.500000 15424.494141
-246.000000 19502.435547 246.000000 15438.672852
-245.500000 19509.486328 245.500000 15420.310547
-245.000000 19516.843750 245.000000 15432.056641
-244.500000 19506.654297 244.500000 15424.351562
-244.000000 19509.773438 244.000000 15417.875000
-243.500000 19515.091797 243.500000 15409.920898
-243.000000 19493.044922 243.000000 15407.885742
-242.500000 19508.587891 242.500000 15405.590820
-242.000000 19518.460938 242.000000 15395.634766
-241.500000 19484.962891 241.500000 15393.076172
-241.000000 19505.697266 241.000000 15385.394531
-240.500000 19497.837891 240.500000 15409.390625
-240.000000 19513.451172 240.000000 15397.650391
-239.500000 19498.769531 239.500000 15393.208984
-239.000000 19514.244141 239.000000 15407.370117
-238.500000 19507.902344 238.500000 15392.925781
-238.000000 19491.052734 238.000000 15377.480469
-237.500000 19506.654297 237.500000 15413.159180
-237.000000 19481.568359 237.000000 15397.650391
-236.500000 19490.230469 236.500000 15396.978516
-236.000000 19653.005859 236.000000 15375.049805
-235.500000 19550.419922 235.500000 15393.076172
-235.000000 19483.445312 235.000000 15381.104492
-234.500000 19482.394531 234.500000 15390.909180
-234.000000 19520.654297 234.000000 15388.606445
-233.500000 19539.388672 233.500000 15370.438477
-233.000000 19482.751953 233.000000 15361.650391
-232.500000 19458.427734 232.500000 15364.386719
-232.000000 19486.255859 232.000000 15374.464844
-231.500000 19486.730469 231.500000 15366.554688
-231.000000 19491.183594 231.000000 15359.795898
-230.500000 19493.044922 230.500000 15362.076172
-230.000000 19491.052734 230.000000 15378.356445
-229.500000 19484.375000 229.500000 15364.386719
-229.000000 19491.183594 229.000000 15378.356445
-228.500000 19484.375000 228.500000 15364.087891
-228.000000 19486.730469 228.000000 15363.678711
-227.500000 19505.013672 227.500000 15382.250977
-227.000000 19511.974609 227.000000 15363.819336
-226.500000 19537.240234 226.500000 15355.614258
-226.000000 19499.861328 226.000000 15359.636719
-225.500000 19516.990234 225.500000 15371.596680
-225.000000 19495.398438 225.000000 15365.692383
-224.500000 19486.015625 224.500000 15345.695312
-224.000000 19502.187500 224.000000 15345.695312
-223.500000 19500.546875 223.500000 15349.422852
-223.000000 19525.955078 223.000000 15353.284180
-222.500000 19502.050781 222.500000 15345.242188
-222.000000 19530.439453 222.000000 15366.100586
-221.500000 19503.691406 221.500000 15351.738281
-221.000000 19521.740234 221.000000 15371.441406
-220.500000 19524.865234 220.500000 15373.905273
-220.000000 19511.412109 220.000000 15383.580078
-219.500000 19554.232422 219.500000 15365.692383
-219.000000 19505.558594 219.000000 15369.581055
-218.500000 19522.152344 218.500000 15365.692383
-218.000000 19505.558594 218.000000 15349.728516
-217.500000 19524.582031 217.500000 15367.566406
-217.000000 19519.421875 217.000000 15370.126953
-216.500000 19512.513672 216.500000 15357.785156
-216.000000 19549.451172 216.000000 15371.751953
-215.500000 19522.679688 215.500000 15361.650391
-215.000000 19494.445312 215.000000 15363.521484
-214.500000 19499.478516 214.500000 15367.862305
-214.000000 19530.173828 214.000000 15361.508789
-213.500000 19520.101562 213.500000 15347.558594
-213.000000 19607.046875 213.000000 15371.751953
-212.500000 19548.097656 212.500000 15357.466797
-212.000000 19549.900391 212.000000 15367.252930
-211.500000 19486.347656 211.500000 15357.466797
-211.000000 19510.730469 211.000000 15361.349609
-210.500000 19553.496094 210.500000 15353.284180
-210.000000 19644.802734 210.000000 15337.028320
-209.500000 19610.185547 209.500000 15351.432617
-209.000000 19526.896484 209.000000 15357.324219
-208.500000 19505.558594 208.500000 15353.284180
-208.000000 19541.023438 208.000000 15337.339844
-207.500000 19529.498047 207.500000 15337.192383
-207.000000 19521.740234 207.000000 15351.127930
-206.500000 19536.566406 206.500000 15349.100586
-206.000000 19514.693359 206.000000 15350.711914
-205.500000 19537.511719 205.500000 15346.525391
-205.000000 19531.113281 205.000000 15341.061523
-204.500000 19526.896484 204.500000 15346.525391
-204.000000 19525.955078 204.000000 15333.013672
-203.500000 19533.716797 203.500000 15338.301758
-203.000000 19583.578125 203.000000 15331.007812
-202.500000 19547.316406 202.500000 15320.366211
-202.000000 19522.000000 202.000000 15331.007812
-201.500000 19503.691406 201.500000 15328.833984
-201.000000 19518.460938 201.000000 15338.887695
-200.500000 19503.691406 200.500000 15336.605469
-200.000000 19526.896484 200.000000 15344.661133
-199.500000 19620.136719 199.500000 15330.840820
-199.000000 19509.773438 199.000000 15330.840820
-198.500000 19496.642578 198.500000 15342.650391
-198.000000 19540.355469 198.000000 15314.183594
-197.500000 19544.062500 197.500000 15332.256836
-197.000000 19515.482422 197.000000 15336.291992
-196.500000 19563.355469 196.500000 15335.977539
-196.000000 19517.523438 196.000000 15325.915039
-195.500000 19521.062500 195.500000 15312.008789
-195.000000 19575.144531 195.000000 15335.977539
-194.500000 19543.097656 194.500000 15328.558594
-194.000000 19511.412109 194.000000 15326.065430
-193.500000 19526.218750 193.500000 15314.337891
-193.000000 19505.558594 193.000000 15326.065430
-192.500000 19502.050781 192.500000 15332.107422
-192.000000 19500.410156 192.000000 15324.226562
-191.500000 19495.265625 191.500000 15312.163086
-191.000000 19534.390625 191.000000 15338.154297
-190.500000 19528.380859 190.500000 15323.890625
-190.000000 19504.625000 190.000000 15331.791992
-189.500000 19491.503906 189.500000 15315.864258
-189.000000 19524.318359 189.000000 15327.755859
-188.500000 19531.113281 188.500000 15311.683594
-188.000000 19551.648438 188.000000 15325.595703
-187.500000 19561.058594 187.500000 15320.045898
-187.000000 19546.873047 187.000000 15313.688477
-186.500000 19537.773438 186.500000 15318.022461
-186.000000 19518.058594 186.000000 15315.864258
-185.500000 19548.285156 185.500000 15327.755859
-185.000000 19518.058594 185.000000 15325.318359
-184.500000 19554.232422 184.500000 15305.828125
-184.000000 19537.773438 184.000000 15313.688477
-183.500000 19553.283203 183.500000 15311.683594
-183.000000 19519.693359 183.000000 15327.755859
-182.500000 19537.773438 182.500000 15313.516602
-182.000000 19583.578125 182.000000 15311.230469
-181.500000 19536.380859 181.500000 15304.884766
-181.000000 19599.800781 181.000000 15317.700195
-180.500000 19539.917969 180.500000 15314.934570
-180.000000 19561.720703 180.000000 15305.214844
-179.500000 19550.701172 179.500000 15313.252930
-179.000000 19551.367188 179.000000 15307.501953
-178.500000 19531.386719 178.500000 15315.088867
-178.000000 19541.714844 178.000000 15305.214844
-177.500000 19588.101562 177.500000 15316.943359
-177.000000 19638.960938 177.000000 15306.890625
-176.500000 19595.580078 176.500000 15316.773438
-176.000000 19593.949219 176.000000 15293.006836
-175.500000 19602.056641 175.500000 15300.370117
-175.000000 19577.431641 175.000000 15295.008789
-174.500000 19600.111328 174.500000 15304.711914
-174.000000 19604.777344 174.000000 15284.647461
-173.500000 19605.962891 173.500000 15303.210938
-173.000000 19617.212891 173.000000 15298.522461
-172.500000 19589.882812 172.500000 15309.224609
-172.000000 19728.130859 172.000000 15294.848633
-171.500000 19625.312500 171.500000 15293.182617
-171.000000 19610.937500 171.000000 15299.030273
-170.500000 19582.132812 170.500000 15305.214844
-170.000000 19597.011719 170.000000 15297.010742
-169.500000 19597.011719 169.500000 15295.008789
-169.000000 19601.873047 169.000000 15306.561523
-168.500000 19617.427734 168.500000 15290.828125
-168.000000 19628.564453 168.000000 15302.532227
-167.500000 19636.662109 167.500000 15298.680664
-167.000000 19621.427734 167.000000 15290.667969
-166.500000 19636.365234 166.500000 15292.669922
-166.000000 19622.414062 166.000000 15292.669922
-165.500000 19658.052734 165.500000 15274.289062
-165.000000 19664.035156 165.000000 15272.636719
-164.500000 19802.701172 164.500000 15282.305664
-164.000000 19647.816406 164.000000 15268.278320
-163.500000 19639.615234 163.500000 15291.004883
-163.000000 19634.068359 163.000000 15306.561523
-162.500000 19640.244141 162.500000 15292.669922
-162.000000 19644.802734 162.000000 15294.338867
-161.500000 19622.085938 161.500000 15282.305664
-161.000000 19640.244141 161.000000 15272.800781
-160.500000 19638.283203 160.500000 15292.333984
-160.000000 19640.017578 160.000000 15264.634766
-159.500000 19628.667969 159.500000 15284.306641
-159.000000 19513.988281 159.000000 15270.640625
-158.500000 19501.097656 158.500000 15292.333984
-158.000000 19528.380859 158.000000 15272.800781
-157.500000 19543.878906 157.500000 15296.675781
-157.000000 19527.443359 157.000000 15276.632812
-156.500000 19533.558594 156.500000 15286.487305
-156.000000 19533.291016 156.000000 15272.291016
-155.500000 19559.136719 155.500000 15284.468750
-155.000000 19526.480469 155.000000 15288.311523
-154.500000 19549.732422 154.500000 15286.487305
-154.000000 19602.833984 154.000000 15284.306641
-153.500000 19622.296875 153.500000 15276.469727
-153.000000 19703.443359 153.000000 15276.289062
-152.500000 19630.843750 152.500000 15280.288086
-152.000000 19578.707031 152.000000 15282.305664
-151.500000 19552.832031 151.500000 15280.288086
-151.000000 19563.837891 151.000000 15284.306641
-150.500000 19565.470703 150.500000 15288.311523
-150.000000 19583.880859 150.000000 15272.636719
-149.500000 19538.013672 149.500000 15288.149414
-149.000000 19567.392578 149.000000 15276.469727
-148.500000 19572.560547 148.500000 15302.707031
-148.000000 19593.751953 148.000000 15316.449219
-147.500000 19587.601562 147.500000 15282.646484
-147.000000 19597.011719 147.000000 15278.288086
-146.500000 19581.458984 146.500000 15288.311523
-146.000000 19586.648438 146.000000 15286.647461
-145.500000 19606.718750 145.500000 15294.338867
-145.000000 19592.488281 145.000000 15284.306641
-144.500000 19620.365234 144.500000 15292.333984
-144.000000 19609.656250 144.000000 15270.276367
-143.500000 19617.427734 143.500000 15294.161133
-143.000000 19600.710938 143.000000 15278.467773
-142.500000 19623.380859 142.500000 15270.458008
-142.000000 19605.441406 142.000000 15290.491211
-141.500000 19590.554688 141.500000 15282.125977
-141.000000 19621.644531 141.000000 15298.188477
-140.500000 19590.554688 140.500000 15290.491211
-140.000000 19644.460938 140.000000 15280.288086
-139.500000 19607.824219 139.500000 15273.833984
-139.000000 19630.189453 139.000000 15274.289062
-138.500000 19640.017578 138.500000 15270.276367
-138.000000 19623.052734 138.000000 15276.106445
-137.500000 19600.376953 137.500000 15288.149414
-137.000000 19640.244141 137.000000 15267.469727
-136.500000 19647.400391 136.500000 15284.306641
-136.000000 19640.244141 136.000000 15270.276367
-135.500000 19647.400391 135.500000 15280.124023
-135.000000 19638.283203 135.000000 15279.834961
-134.500000 19666.009766 134.500000 15274.289062
-134.000000 19638.283203 134.000000 15270.276367
-133.500000 19647.816406 133.500000 15278.467773
-133.000000 19656.246094 133.000000 15290.153320
-132.500000 19648.443359 132.500000 15274.107422
-132.000000 19661.437500 132.000000 15277.654297
-131.500000 19654.904297 131.500000 15271.816406
-131.000000 19659.818359 131.000000 15256.287109
-130.500000 19656.285156 130.500000 15267.469727
-130.000000 19646.822266 130.000000 15250.291016
-129.500000 19638.710938 129.500000 15276.106445
-129.000000 19650.693359 129.000000 15266.097656
-128.500000 19661.820312 128.500000 15267.636719
-128.000000 19696.554688 128.000000 15264.100586
-127.500000 19681.650391 127.500000 15272.291016
-127.000000 19746.101562 127.000000 15280.124023
-126.500000 19717.765625 126.500000 15268.112305
-126.000000 19689.708984 126.000000 15270.109375
-125.500000 19716.152344 125.500000 15288.311523
-125.000000 19698.246094 125.000000 15274.289062
-124.500000 19762.076172 124.500000 15278.467773
-124.000000 19721.683594 124.000000 15266.097656
-123.500000 19711.269531 123.500000 15276.289062
-123.000000 19725.302734 123.000000 15264.451172
-122.500000 19693.027344 122.500000 15284.306641
-122.000000 19719.078125 122.000000 15290.153320
-121.500000 19696.253906 121.500000 15268.278320
-121.000000 19715.763672 121.000000 15280.288086
-120.500000 19705.058594 120.500000 15270.640625
-120.000000 19747.300781 120.000000 15294.161133
-119.500000 19741.773438 119.500000 15270.276367
-119.000000 19741.183594 119.000000 15278.288086
-118.500000 19752.642578 118.500000 15279.834961
-118.000000 19740.275391 118.000000 15286.130859
-117.500000 19749.009766 117.500000 15268.112305
-117.000000 19746.101562 117.000000 15283.856445
-116.500000 19759.167969 116.500000 15278.288086
-116.000000 19747.710938 116.000000 15298.188477
-115.500000 19760.193359 115.500000 15288.311523
-115.000000 19747.300781 115.000000 15298.346680
-114.500000 19758.750000 114.500000 15282.467773
-114.000000 19756.142578 114.000000 15300.370117
-113.500000 19756.837891 113.500000 15274.453125
-113.000000 19783.585938 113.000000 15304.555664
-112.500000 19774.720703 112.500000 15288.648438
-112.000000 19772.515625 112.000000 15302.532227
-111.500000 19748.607422 111.500000 15272.636719
-111.000000 19798.855469 111.000000 15282.305664
-110.500000 19896.332031 110.500000 15297.010742
-110.000000 19792.265625 110.000000 15286.647461
-109.500000 19794.876953 109.500000 15308.397461
-109.000000 19829.519531 109.000000 15292.333984
-108.500000 19826.898438 108.500000 15282.646484
-108.000000 19866.687500 108.000000 15302.863281
-107.500000 19991.625000 107.500000 15288.827148
-107.000000 19816.640625 107.000000 15291.004883
-106.500000 19840.218750 106.500000 15290.667969
-106.000000 19855.144531 106.000000 15292.494141
-105.500000 19869.855469 105.500000 15288.648438
-105.000000 19850.929688 105.000000 15300.370117
-104.500000 19840.984375 104.500000 15272.636719
-104.000000 19869.855469 104.000000 15296.517578
-103.500000 19856.914062 103.500000 15290.667969
-103.000000 19891.052734 103.000000 15278.288086
-102.500000 19864.773438 102.500000 15282.808594
-102.000000 19916.902344 102.000000 15278.467773
-101.500000 19893.726562 101.500000 15291.004883
-101.000000 19923.214844 101.000000 15290.828125
-100.500000 19908.582031 100.500000 15303.210938
-100.000000 19919.123047 100.000000 15291.004883
-99.500000 19940.216797 99.500000 15295.008789
-99.000000 19944.431641 99.000000 15292.829102
-98.500000 19970.333984 98.500000 15315.523438
-98.000000 19935.572266 98.000000 15315.088867
-97.500000 19983.121094 97.500000 15305.655273
-97.000000 19960.337891 97.000000 15317.267578
-96.500000 19979.912109 96.500000 15292.669922
-96.000000 19974.677734 96.000000 15309.069336
-95.500000 19951.357422 95.500000 15291.165039
-95.000000 19993.693359 95.000000 15277.446289
-94.500000 20021.761719 94.500000 15282.988281
-94.000000 20010.083984 94.000000 15273.784180
-93.500000 19976.304688 93.500000 15307.658203
-93.000000 20007.419922 93.000000 15295.627930
-92.500000 19983.667969 92.500000 15313.516602
-92.000000 20032.373047 92.000000 15295.627930
-91.500000 20002.660156 91.500000 15305.480469
-91.000000 20027.554688 91.000000 15303.651367
-90.500000 20025.498047 90.500000 15293.961914
-90.000000 20038.148438 90.000000 15307.658203
-89.500000 20042.363281 89.500000 15292.458984
-89.000000 20072.615234 89.000000 15317.870117
-88.500000 20062.476562 88.500000 15312.163086
-88.000000 20071.992188 88.000000 15318.022461
-87.500000 20097.009766 87.500000 15307.658203
-87.000000 20108.042969 87.000000 15306.311523
-86.500000 20099.044922 86.500000 15324.226562
-86.000000 20144.435547 86.000000 15310.160156
-85.500000 20111.144531 85.500000 15301.806641
-85.000000 20106.390625 85.000000 15307.658203
-84.500000 20120.257812 84.500000 15294.473633
-84.000000 20115.285156 84.000000 15317.870117
-83.500000 20136.562500 83.500000 15292.123047
-83.000000 20165.085938 83.000000 15340.624023
-82.500000 20237.328125 82.500000 15336.291992
-82.000000 20164.218750 82.000000 15316.340820
-81.500000 20159.316406 81.500000 15331.940430
-81.000000 20175.763672 81.000000 15304.154297
-80.500000 20164.511719 80.500000 15322.203125
-80.000000 20211.890625 80.000000 15324.226562
-79.500000 20259.085938 79.500000 15306.156250
-79.000000 20223.117188 79.000000 15326.065430
-78.500000 20191.865234 78.500000 15312.769531
-78.000000 20253.800781 78.000000 15330.098633
-77.500000 20222.179688 77.500000 15312.506836
-77.000000 20258.544922 77.000000 15342.339844
-76.500000 20286.546875 76.500000 15336.879883
-76.000000 20327.455078 76.000000 15334.854492
-75.500000 20322.017578 75.500000 15322.970703
-75.000000 20287.435547 75.000000 15330.414062
-74.500000 20302.402344 74.500000 15312.769531
-74.000000 20323.232422 74.000000 15320.797852
-73.500000 20347.490234 73.500000 15320.967773
-73.000000 20342.117188 73.000000 15314.508789
-72.500000 20378.357422 72.500000 15330.564453
-72.000000 20352.546875 72.000000 15338.887695
-71.500000 20359.476562 71.500000 15324.974609
-71.000000 20380.677734 71.000000 15337.339844
-70.500000 20423.826172 70.500000 15341.371094
-70.000000 20406.482422 70.000000 15353.284180
-69.500000 20397.880859 69.500000 15344.916992
-69.000000 20481.220703 69.000000 15338.887695
-68.500000 20476.998047 68.500000 15337.503906
-68.000000 20475.781250 68.000000 15343.070312
-67.500000 20475.781250 67.500000 15333.494141
-67.000000 20475.000000 67.000000 15341.680664
-66.500000 20488.876953 66.500000 15355.614258
-66.000000 20513.083984 66.000000 15360.047852
-65.500000 20534.150391 65.500000 15361.650391
-65.000000 20537.005859 65.000000 15358.038086
-64.500000 20544.791016 64.500000 15359.795898
-64.000000 20583.876953 64.000000 15360.365234
-63.500000 20596.279297 63.500000 15358.196289
-63.000000 20599.914062 63.000000 15376.340820
-62.500000 20605.363281 62.500000 15360.207031
-62.000000 20679.000000 62.000000 15378.356445
-61.500000 20649.070312 61.500000 15378.647461
-61.000000 20659.261719 61.000000 15390.623047
-60.500000 20774.822266 60.500000 15380.814453
-60.000000 20695.658203 60.000000 15398.715820
-59.500000 20676.814453 59.500000 15375.049805
-59.000000 20718.179688 59.000000 15378.800781
-58.500000 20718.609375 58.500000 15401.016602
-58.000000 20777.753906 58.000000 15368.408203
-57.500000 20767.058594 57.500000 15378.800781
-57.000000 20876.970703 57.000000 15387.558594
-56.500000 20851.958984 56.500000 15385.545898
-56.000000 20839.880859 56.000000 15385.545898
-55.500000 20853.550781 55.500000 15407.756836
-55.000000 20862.583984 55.000000 15407.885742
-54.500000 20862.583984 54.500000 15406.144531
-54.000000 20877.384766 54.000000 15432.459961
-53.500000 20925.683594 53.500000 15396.049805
-53.000000 20948.621094 53.000000 15400.095703
-52.500000 20972.330078 52.500000 15404.127930
-52.000000 21014.955078 52.000000 15416.125977
-51.500000 20999.691406 51.500000 15400.226562
-51.000000 21036.392578 51.000000 15402.112305
-50.500000 21050.419922 50.500000 15416.540039
-50.000000 21089.826172 50.000000 15418.289062
-49.500000 21078.941406 49.500000 15416.920898
-49.000000 21214.544922 49.000000 15420.958008
-48.500000 21131.390625 48.500000 15429.193359
-48.000000 21187.664062 48.000000 15435.256836
-47.500000 21198.943359 47.500000 15433.375000
-47.000000 21225.835938 47.000000 15439.577148
-46.500000 21237.105469 46.500000 15443.622070
-46.000000 21282.419922 46.000000 15431.336914
-45.500000 21324.869141 45.500000 15451.735352
-45.000000 21350.390625 45.000000 15463.796875
-44.500000 21358.880859 44.500000 15450.209961
-44.000000 21432.433594 44.000000 15463.796875
-43.500000 21446.662109 43.500000 15457.945312
-43.000000 21430.962891 43.000000 15444.262695
-42.500000 21460.812500 42.500000 15472.657227
-42.000000 21481.923828 42.000000 15448.695312
-41.500000 21514.599609 41.500000 15472.657227
-41.000000 21558.517578 41.000000 15446.283203
-40.500000 21538.490234 40.500000 15462.868164
-40.000000 21607.873047 40.000000 15455.026367
-39.500000 21617.783203 39.500000 15481.376953
-39.000000 21671.855469 39.000000 15493.804688
-38.500000 21688.712891 38.500000 15497.651367
-38.000000 21757.330078 38.000000 15485.669922
-37.500000 21749.511719 37.500000 15497.990234
-37.000000 21996.824219 37.000000 15488.181641
-36.500000 21934.970703 36.500000 15500.248047
-36.000000 21920.341797 36.000000 15492.702148
-35.500000 21927.488281 35.500000 15508.844727
-35.000000 21983.814453 35.000000 15502.979492
-34.500000 21995.507812 34.500000 15522.767578
-34.000000 22115.896484 34.000000 15513.145508
-33.500000 22100.812500 33.500000 15523.325195
-33.000000 22163.070312 33.000000 15521.391602
-32.500000 22202.080078 32.500000 15519.458008
-32.000000 22242.537109 32.000000 15521.606445
-31.500000 22281.640625 31.500000 15544.447266
-31.000000 22372.798828 31.000000 15540.264648
-30.500000 22404.753906 30.500000 15534.161133
-30.000000 22458.736328 30.000000 15569.163086
-29.500000 22465.109375 29.500000 15583.400391
-29.000000 22549.189453 29.000000 15565.362305
-28.500000 22545.470703 28.500000 15583.683594
-28.000000 22672.513672 28.000000 15563.128906
-27.500000 22666.212891 27.500000 15547.329102
-27.000000 22838.876953 27.000000 15584.162109
-26.500000 22814.544922 26.500000 15569.845703
-26.000000 22898.023438 26.000000 15592.610352
-25.500000 22896.714844 25.500000 15600.549805
-25.000000 23020.939453 25.000000 15588.817383
-24.500000 23082.048828 24.500000 15617.303711
-24.000000 23166.580078 24.000000 15630.210938
-23.500000 23210.238281 23.500000 15626.025391
-23.000000 23332.460938 23.000000 15644.448242
-22.500000 23402.007812 22.500000 15645.012695
-22.000000 23544.582031 22.000000 15673.685547
-21.500000 23584.826172 21.500000 15657.503906
-21.000000 23702.271484 21.000000 15671.764648
-20.500000 23742.638672 20.500000 15663.915039
-20.000000 23934.818359 20.000000 15663.995117
-19.500000 23960.556641 19.500000 15688.843750
-19.000000 24080.152344 19.000000 15686.916016
-18.500000 24089.644531 18.500000 15705.411133
-18.000000 24303.660156 18.000000 15703.702148
-17.500000 24355.763672 17.500000 15726.419922
-17.000000 24522.990234 17.000000 15724.637695
-16.500000 24579.226562 16.500000 15734.970703
-16.000000 24838.593750 16.000000 15755.974609
-15.500000 24893.685547 15.500000 15755.937500
-15.000000 25186.066406 15.000000 15760.474609
-14.500000 25256.187500 14.500000 15773.034180
-14.000000 25466.238281 14.000000 15783.350586
-13.500000 25577.650391 13.500000 15804.412109
-13.000000 25800.787109 13.000000 15806.462891
-12.500000 25877.517578 12.500000 15815.120117
-12.000000 26187.677734 12.000000 15844.096680
-11.500000 26275.281250 11.500000 15861.042969
-11.000000 26567.152344 11.000000 15871.616211
-10.500000 26634.414062 10.500000 15880.033203
-10.000000 27000.886719 10.000000 15888.395508
-9.500000 27085.937500 9.500000 15913.670898
-9.000000 27476.650391 9.000000 15936.738281
-8.500000 27575.804688 8.500000 15945.250000
-8.000000 27979.480469 8.000000 15941.050781
-7.500000 28016.130859 7.500000 15978.916016
-7.000000 28523.623047 7.000000 15983.192383
-6.500000 28599.755859 6.500000 16010.544922
-6.000000 29140.070312 6.000000 16012.604492
-5.500000 29207.968750 5.500000 16082.208984
-5.000000 29854.587891 5.000000 16109.602539
-4.500000 29943.242188 4.500000 16158.145508
-4.000000 30653.263672 4.000000 16185.667969
-3.500000 30808.480469 3.500000 16221.439453
-3.000000 31838.925781 3.000000 16246.979492
-2.500000 31851.767578 2.500000 16352.782227
-2.000000 33206.648438 2.000000 16341.359375
-1.500000 31483.332031 1.500000 16481.224609
-1.000000 19330.601562 1.000000 16508.244141
-0.500000 19743.589844 0.500000 16616.710938
0.000000 18623.908203 0.000000 16592.605469
0.500000 18632.410156 -0.500000 16534.406250
1.000000 18465.646484 -1.000000 16497.718750
1.500000 18388.136719 -1.500000 16371.091797
2.000000 18323.816406 -2.000000 16339.327148
2.500000 18325.175781 -2.500000 16244.548828
3.000000 23165.013672 -3.000000 16219.087891
3.500000 23523.130859 -3.500000 16141.188477
4.000000 19155.039062 -4.000000 16101.113281
4.500000 21893.187500 -4.500000 16082.129883
5.000000 18128.623047 -5.000000 16002.097656
5.500000 18087.605469 -5.500000 15953.722656
6.000000 18034.152344 -6.000000 15945.250000
6.500000 18000.810547 -6.500000 15928.351562
7.000000 17978.136719 -7.000000 15876.011719
7.500000 17947.822266 -7.500000 15886.312500
8.000000 17949.843750 -8.000000 15861.180664
8.500000 17941.417969 -8.500000 15854.738281
9.000000 17925.359375 -9.000000 15808.709961
9.500000 17917.876953 -9.500000 15800.558594
10.000000 17885.796875 -10.000000 15800.292969
10.500000 17890.111328 -10.500000 15785.704102
11.000000 17849.568359 -11.000000 15795.804688
11.500000 17849.240234 -11.500000 15762.342773
12.000000 17842.677734 -12.000000 15762.198242
12.500000 17858.228516 -12.500000 15731.165039
13.000000 17797.119141 -13.000000 15728.762695
13.500000 17782.042969 -13.500000 15738.957031
14.000000 17761.439453 -14.000000 15718.275391
14.500000 17767.083984 -14.500000 15732.634766
15.000000 17751.957031 -15.000000 15697.221680
15.500000 17730.878906 -15.500000 15676.547852
16.000000 17717.683594 -16.000000 15659.874023
16.500000 17693.976562 -16.500000 15665.796875
17.000000 17693.376953 -17.000000 15640.981445
17.500000 17685.914062 -17.500000 15663.442383
18.000000 17679.238281 -18.000000 15628.432617
18.500000 17654.052734 -18.500000 15640.324219
19.000000 17392.462891 -19.000000 15603.399414
19.500000 17359.251953 -19.500000 15611.515625
20.000000 17359.478516 -20.000000 15621.676758
20.500000 17334.330078 -20.500000 15594.669922
21.000000 17325.445312 -21.000000 15614.905273
21.500000 17338.703125 -21.500000 15565.961914
22.000000 17311.917969 -22.000000 15573.940430
22.500000 17324.050781 -22.500000 15565.362305
23.000000 17294.742188 -23.000000 15561.178711
23.500000 17286.595703 -23.500000 15567.121094
24.000000 17277.482422 -24.000000 15544.447266
24.500000 17293.421875 -24.500000 15534.370117
25.000000 17256.013672 -25.000000 15523.423828
25.500000 17268.451172 -25.500000 15513.585938
26.000000 17242.066406 -26.000000 15511.217773
26.500000 17223.677734 -26.500000 15511.097656
27.000000 17282.027344 -27.000000 15513.145508
27.500000 17250.580078 -27.500000 15508.844727
28.000000 17188.613281 -28.000000 15521.057617
28.500000 17178.376953 -28.500000 15508.511719
29.000000 17180.216797 -29.000000 15522.550781
29.500000 17148.591797 -29.500000 15481.723633
30.000000 17165.253906 -30.000000 15457.406250
30.500000 17167.845703 -30.500000 15495.618164
31.000000 17205.193359 -31.000000 15475.517578
31.500000 17223.894531 -31.500000 15462.489258
32.000000 17180.216797 -32.000000 15434.532227
32.500000 17203.218750 -32.500000 15429.721680
33.000000 17169.451172 -33.000000 15436.166016
33.500000 17190.150391 -33.500000 15431.618164
34.000000 17114.462891 -34.000000 15433.498047
34.500000 17057.724609 -34.500000 15421.099609
35.000000 17038.283203 -35.000000 15431.074219
35.500000 17093.367188 -35.500000 15420.832031
36.000000 17109.126953 -36.000000 15392.305664
36.500000 17088.248047 -36.500000 15406.014648
37.000000 17016.099609 -37.000000 15396.049805
37.500000 17054.892578 -37.500000 15391.193359
38.000000 16969.396484 -38.000000 15377.480469
38.500000 17017.488281 -38.500000 15399.519531
39.000000 17051.765625 -39.000000 15379.491211
39.500000 17022.310547 -39.500000 15376.924805
40.000000 17008.236328 -40.000000 15366.851562
40.500000 17020.001953 -40.500000 15368.269531
41.000000 16964.501953 -41.000000 15344.432617
41.500000 16994.699219 -41.500000 15354.017578
42.000000 16989.517578 -42.000000 15334.066406
42.500000 16994.699219 -42.500000 15349.728516
43.000000 16957.800781 -43.000000 15347.250977
43.500000 16973.441406 -43.500000 15337.028320
44.000000 16943.947266 -44.000000 15339.036133
44.500000 16969.679688 -44.500000 15339.036133
45.000000 16948.404297 -45.000000 15349.100586
45.500000 16914.738281 -45.500000 15318.793945
46.000000 16924.029297 -46.000000 15302.924805
46.500000 16911.449219 -46.500000 15324.376953
47.000000 16722.373047 -47.000000 15312.769531
47.500000 16803.169922 -47.500000 15312.333984
48.000000 16899.019531 -48.000000 15326.232422
48.500000 16872.367188 -48.500000 15303.651367
49.000000 16886.175781 -49.000000 15327.755859
49.500000 16867.941406 -49.500000 15289.612305
50.000000 16866.949219 -50.000000 15307.501953
50.500000 16860.667969 -50.500000 15287.613281
51.000000 16854.261719 -51.000000 15307.219727
51.500000 16846.109375 -51.500000 15293.627930
52.000000 16831.208984 -52.000000 15287.164062
52.500000 16855.841797 -52.500000 15295.008789
53.000000 16826.791016 -53.000000 15286.987305
53.500000 16846.960938 -53.500000 15295.183594
54.000000 16831.681641 -54.000000 15278.630859
54.500000 16838.794922 -54.500000 15274.815430
55.000000 16786.304688 -55.000000 15278.630859
55.500000 16649.708984 -55.500000 15264.451172
56.000000 16819.921875 -56.000000 15284.468750
56.500000 16776.150391 -56.500000 15274.453125
57.000000 16793.818359 -57.000000 15274.453125
57.500000 16762.724609 -57.500000 15260.276367
58.000000 16776.382812 -58.000000 15271.816406
58.500000 16766.910156 -58.500000 15267.820312
59.000000 16755.521484 -59.000000 15279.672852
59.500000 16733.824219 -59.500000 15273.833984
60.000000 16730.052734 -60.000000 15254.293945
60.500000 16735.505859 -60.500000 15263.824219
61.000000 16768.980469 -61.000000 15254.293945
61.500000 16729.416016 -61.500000 15243.655273
62.000000 16748.906250 -62.000000 15243.843750
62.500000 16769.080078 -62.500000 15256.100586
63.000000 16751.328125 -63.000000 15250.477539
63.500000 16754.076172 -63.500000 15251.816406
64.000000 16753.529297 -64.000000 15252.112305
64.500000 16753.642578 -64.500000 15264.451172
65.000000 16710.966797 -65.000000 15266.281250
65.500000 16738.841797 -65.500000 15260.276367
66.000000 16660.380859 -66.000000 15275.653320
66.500000 16739.804688 -66.500000 15250.119141
67.000000 16643.689453 -67.000000 15261.458008
67.500000 16579.941406 -67.500000 15248.917969
68.000000 16715.980469 -68.000000 15253.640625
68.500000 16715.267578 -68.500000 15257.278320
69.000000 16706.988281 -69.000000 15243.655273
69.500000 16636.945312 -69.500000 15251.458984
70.000000 16611.705078 -70.000000 15243.655273
70.500000 16629.015625 -70.500000 15247.110352
71.000000 16698.603516 -71.000000 15251.646484
71.500000 16712.083984 -71.500000 15255.094727
72.000000 16700.601562 -72.000000 15237.298828
72.500000 16705.181641 -72.500000 15233.491211
73.000000 16685.708984 -73.000000 15249.105469
73.500000 16707.886719 -73.500000 15238.927734
74.000000 16666.757812 -74.000000 15244.926758
74.500000 16675.921875 -74.500000 15253.454102
75.000000 16641.132812 -75.000000 15257.632812
75.500000 16654.007812 -75.500000 15253.454102
76.000000 16620.191406 -76.000000 15247.110352
76.500000 16641.132812 -76.500000 15239.118164
77.000000 16656.009766 -77.000000 15231.325195
77.500000 16583.123047 -77.500000 15254.739258
78.000000 16647.701172 -78.000000 15229.318359
78.500000 16669.427734 -78.500000 15245.287109
79.000000 16644.064453 -79.000000 15262.937500
79.500000 16643.511719 -79.500000 15241.110352
80.000000 16586.646484 -80.000000 15250.914062
80.500000 16548.357422 -80.500000 15241.300781
81.000000 16624.632812 -81.000000 15257.109375
81.500000 16634.957031 -81.500000 15259.275391
82.000000 16646.072266 -82.000000 15267.287109
82.500000 16624.035156 -82.500000 15231.132812
83.000000 16580.785156 -83.000000 15262.937500
83.500000 16565.525391 -83.500000 15241.110352
84.000000 16626.816406 -84.000000 15237.125977
84.500000 16514.757812 -84.500000 15247.110352
85.000000 16586.466797 -85.000000 15242.932617
85.500000 16616.783203 -85.500000 15239.480469
86.000000 16580.785156 -86.000000 15239.118164
86.500000 16623.541016 -86.500000 15255.466797
87.000000 16596.964844 -87.000000 15259.106445
87.500000 16629.556641 -87.500000 15246.922852
88.000000 16580.785156 -88.000000 15249.463867
88.500000 16623.541016 -88.500000 15237.489258
89.000000 16618.433594 -89.000000 15245.098633
89.500000 16622.814453 -89.500000 15262.937500
90.000000 16616.082031 -90.000000 15226.958984
90.500000 16620.632812 -90.500000 15227.152344
91.000000 16603.923828 -91.000000 15252.928711
91.500000 16588.425781 -91.500000 15236.934570
92.000000 16604.630859 -92.000000 15235.306641
92.500000 16586.466797 -92.500000 15254.739258
93.000000 16586.414062 -93.000000 15234.941406
93.500000 16601.912109 -93.500000 15250.446289
94.000000 16599.564453 -94.000000 15236.744141
94.500000 16597.369141 -94.500000 15228.774414
95.000000 16517.572266 -95.000000 15216.512695
95.500000 16527.462891 -95.500000 15226.479492
96.000000 16593.177734 -96.000000 15236.268555
96.500000 16610.841797 -96.500000 15226.958984
97.000000 16557.212891 -97.000000 15236.268555
97.500000 16583.355469 -97.500000 15260.289062
98.000000 16546.490234 -98.000000 15232.456055
98.500000 16575.142578 -98.500000 15224.489258
99.000000 16563.351562 -99.000000 15236.458984
99.500000 16574.238281 -99.500000 15228.470703
100.000000 16572.449219 -100.000000 15236.458984
100.500000 16576.642578 -100.500000 15218.501953
101.000000 16557.212891 -101.000000 15232.757812
101.500000 16576.642578 -101.500000 15234.274414
102.000000 16538.324219 -102.000000 15232.280273
102.500000 16539.984375 -102.500000 15236.268555
103.000000 16555.347656 -103.000000 15226.109375
103.500000 16523.130859 -103.500000 15232.088867
104.000000 16551.003906 -104.000000 15226.109375
104.500000 16548.357422 -104.500000 15232.280273
105.000000 16559.869141 -105.000000 15232.280273
105.500000 16525.294922 -105.500000 15246.091797
106.000000 16549.156250 -106.000000 15232.950195
106.500000 16543.306641 -106.500000 15236.268555
107.000000 16555.521484 -107.000000 15226.766602
107.500000 16551.330078 -107.500000 15240.748047
108.000000 16530.406250 -108.000000 15254.273438
108.500000 16544.853516 -108.500000 15236.744141
109.000000 16534.451172 -109.000000 15246.452148
109.500000 16564.458984 -109.500000 15232.757812
110.000000 16481.294922 -110.000000 15218.501953
110.500000 16509.492188 -110.500000 15228.470703
111.000000 16540.134766 -111.000000 15222.786133
111.500000 16526.580078 -111.500000 15234.941406
112.000000 16542.986328 -112.000000 15234.465820
112.500000 16557.851562 -112.500000 15235.116211
113.000000 16553.021484 -113.000000 15230.765625
113.500000 16548.984375 -113.500000 15234.465820
114.000000 16534.599609 -114.000000 15250.087891
114.500000 16527.425781 -114.500000 15236.458984
115.000000 16529.796875 -115.000000 15245.730469
115.500000 16512.095703 -115.500000 15217.751953
116.000000 16523.421875 -116.000000 15215.940430
116.500000 16504.552734 -116.500000 15234.082031
117.000000 16531.964844 -117.000000 15220.491211
117.500000 16556.066406 -117.500000 15240.275391
118.000000 16504.552734 -118.000000 15228.774414
118.500000 16524.080078 -118.500000 15211.961914
119.000000 16544.644531 -119.000000 15210.839844
119.500000 16507.021484 -119.500000 15224.489258
120.000000 16544.794922 -120.000000 15250.275391
120.500000 16553.546875 -120.500000 15220.118164
121.000000 16558.070312 -121.000000 15238.088867
121.500000 16540.455078 -121.500000 15224.489258
122.000000 16527.921875 -122.000000 15234.465820
122.500000 16521.255859 -122.500000 15229.901367
123.000000 16530.091797 -123.000000 15228.950195
123.500000 16493.716797 -123.500000 15233.906250
124.000000 16538.474609 -124.000000 15226.958984
124.500000 16515.044922 -124.500000 15233.906250
125.000000 16534.599609 -125.000000 15216.802734
125.500000 16510.572266 -125.500000 15227.908203
126.000000 16536.154297 -126.000000 15220.491211
126.500000 16527.777344 -126.500000 15230.765625
127.000000 16538.474609 -127.000000 15216.802734
127.500000 16517.716797 -127.500000 15222.303711
128.000000 16487.216797 -128.000000 15224.100586
128.500000 16515.351562 -128.500000 15238.754883
129.000000 16493.855469 -129.000000 15238.754883
129.500000 16530.574219 -129.500000 15216.998047
130.000000 16538.642578 -130.000000 15232.757812
130.500000 16508.853516 -130.500000 15226.958984
131.000000 16530.091797 -131.000000 15224.776367
131.500000 16527.777344 -131.500000 15246.452148
132.000000 16502.339844 -132.000000 15226.479492
132.500000 16496.316406 -132.500000 15228.470703
133.000000 16532.578125 -133.000000 15228.278320
133.500000 16511.802734 -133.500000 15233.906250
134.000000 16502.830078 -134.000000 15208.347656
134.500000 16487.171875 -134.500000 15214.523438
135.000000 16506.527344 -135.000000 15238.088867
135.500000 16482.878906 -135.500000 15238.262695
136.000000 16515.351562 -136.000000 15247.900391
136.500000 16511.019531 -136.500000 15259.935547
137.000000 16528.384766 -137.000000 15240.084961
137.500000 16541.496094 -137.500000 15233.714844
138.000000 16456.501953 -138.000000 15232.088867
138.500000 16507.464844 -138.500000 15239.894531
139.000000 16496.175781 -139.000000 15232.456055
139.500000 16505.136719 -139.500000 15234.274414
140.000000 16519.705078 -140.000000 15242.081055
140.500000 16513.380859 -140.500000 15249.541016
141.000000 16492.603516 -141.000000 15226.109375
141.500000 16475.826172 -141.500000 15228.101562
142.000000 16502.529297 -142.000000 15235.902344
142.500000 16472.787109 -142.500000 15236.268555
143.000000 16528.087891 -143.000000 15238.088867
143.500000 16487.505859 -143.500000 15234.750977
144.000000 16517.716797 -144.000000 15239.894531
144.500000 16495.878906 -144.500000 15234.082031
145.000000 16515.351562 -145.000000 15239.894531
145.500000 16514.902344 -145.500000 15216.137695
146.000000 16515.402344 -146.000000 15219.743164
146.500000 16536.939453 -146.500000 15242.744141
147.000000 16500.646484 -147.000000 15256.458984
147.500000 16541.455078 -147.500000 15232.088867
148.000000 16538.474609 -148.000000 15230.288086
148.500000 16534.767578 -148.500000 15226.766602
149.000000 16519.234375 -149.000000 15236.458984
149.500000 16547.673828 -149.500000 15250.914062
150.000000 16498.341797 -150.000000 15226.766602
150.500000 16519.396484 -150.500000 15236.744141
151.000000 16504.552734 -151.000000 15236.744141
151.500000 16509.027344 -151.500000 15230.765625
152.000000 16496.611328 -152.000000 15240.275391
152.500000 16483.771484 -152.500000 15234.941406
153.000000 16513.685547 -153.000000 15240.448242
153.500000 16512.574219 -153.500000 15260.289062
154.000000 16489.806641 -154.000000 15226.958984
154.500000 16491.537109 -154.500000 15226.109375
155.000000 16523.896484 -155.000000 15222.786133
155.500000 16489.531250 -155.500000 15252.086914
156.000000 16527.921875 -156.000000 15240.448242
156.500000 16517.572266 -156.500000 15240.448242
157.000000 16510.857422 -157.000000 15254.273438
157.500000 16545.804688 -157.500000 15224.489258
158.000000 16491.988281 -158.000000 15230.288086
158.500000 16516.359375 -158.500000 15234.082031
159.000000 16532.113281 -159.000000 15221.930664
159.500000 16521.910156 -159.500000 15244.267578
160.000000 16527.921875 -160.000000 15240.748047
160.500000 16541.285156 -160.500000 15236.268555
161.000000 16492.125000 -161.000000 15230.941406
161.500000 16516.162109 -161.500000 15230.462891
162.000000 16517.375000 -162.000000 15226.958984
162.500000 16506.669922 -162.500000 15253.097656
163.000000 16508.853516 -163.000000 15239.118164
163.500000 16491.988281 -163.500000 15246.922852
164.000000 16537.296875 -164.000000 15239.480469
164.500000 16511.050781 -164.500000 15241.110352
165.000000 16523.896484 -165.000000 15251.458984
165.500000 16520.050781 -165.500000 15257.278320
166.000000 16539.320312 -166.000000 15261.105469
166.500000 16498.917969 -166.500000 15265.470703
167.000000 16541.285156 -167.000000 15264.937500
167.500000 16522.384766 -167.500000 15273.470703
168.000000 16511.050781 -168.000000 15280.990234
168.500000 16530.406250 -168.500000 15267.287109
169.000000 16524.080078 -169.000000 15269.122070
169.500000 16547.980469 -169.500000 15263.640625
170.000000 16510.857422 -170.000000 15273.305664
170.500000 16543.628906 -170.500000 15252.928711
171.000000 16510.714844 -171.000000 15247.282227
171.500000 16479.445312 -171.500000 15259.460938
172.000000 16505.486328 -172.000000 15246.117188
172.500000 16519.705078 -172.500000 15281.675781
173.000000 16511.355469 -173.000000 15279.492188
173.500000 16459.953125 -173.500000 15271.816406
174.000000 16509.332031 -174.000000 15287.701172
174.500000 16506.527344 -174.500000 15305.041992
175.000000 16528.439453 -175.000000 15663.601562
175.500000 16510.714844 -175.500000 15909.506836
176.000000 16500.207031 -176.000000 15911.582031
176.500000 16504.363281 -176.500000 15894.997070
177.000000 16525.753906 -177.000000 15911.592773
177.500000 16539.111328 -177.500000 15274.107422
178.000000 16506.718750 -178.000000 15269.818359
178.500000 16507.607422 -178.500000 15273.833984
179.000000 16515.546875 -179.000000 15284.127930
179.500000 16530.574219 -179.500000 15266.281250
180.000000 16508.884766 -180.000000 15274.289062
180.500000 16483.609375 -180.500000 15282.305664
181.000000 16534.451172 -181.000000 15294.161133
181.500000 16516.000000 -181.500000 15278.467773
182.000000 16547.351562 -182.000000 15276.289062
182.500000 16547.351562 -182.500000 15276.289062
183.000000 16534.972656 -183.000000 15282.305664
183.500000 16519.886719 -183.500000 15274.289062
184.000000 16532.279297 -184.000000 15285.859375
184.500000 16525.753906 -184.500000 15276.289062
185.000000 16519.541016 -185.000000 15298.346680
185.500000 16512.878906 -185.500000 15288.311523
186.000000 16517.572266 -186.000000 15270.458008
186.500000 16493.671875 -186.500000 15292.333984
187.000000 16508.853516 -187.000000 15278.630859
187.500000 16507.021484 -187.500000 15284.127930
188.000000 16532.113281 -188.000000 15276.469727
188.500000 16545.328125 -188.500000 15290.828125
189.000000 16451.875000 -189.000000 15294.498047
189.500000 16488.546875 -189.500000 15282.646484
190.000000 16524.703125 -190.000000 15284.306641
190.500000 16539.472656 -190.500000 15284.306641
191.000000 16530.091797 -191.000000 15268.460938
191.500000 16552.023438 -191.500000 15284.306641
192.000000 16545.328125 -192.000000 15266.464844
192.500000 16519.886719 -192.500000 15290.491211
193.000000 16542.666016 -193.000000 15280.809570
193.500000 16547.027344 -193.500000 15291.004883
194.000000 16528.439453 -194.000000 15296.851562
194.500000 16521.255859 -194.500000 15292.669922
195.000000 16558.244141 -195.000000 15294.848633
195.500000 16546.814453 -195.500000 15290.667969
196.000000 16536.771484 -196.000000 15292.494141
196.500000 16519.234375 -196.500000 15278.810547
197.000000 16538.960938 -197.000000 15289.451172
197.500000 16532.427734 -197.500000 15289.165039
198.000000 16515.855469 -198.000000 15287.164062
198.500000 16541.496094 -198.500000 15303.651367
199.000000 16511.050781 -199.000000 15315.260742
199.500000 16507.658203 -199.500000 15319.554688
200.000000 16545.158203 -200.000000 15315.088867
200.500000 16532.744141 -200.500000 15313.252930
201.000000 16515.402344 -201.000000 15321.299805
201.500000 16550.001953 -201.500000 15305.655273
202.000000 16536.154297 -202.000000 15309.662109
202.500000 16534.972656 -202.500000 15313.688477
203.000000 16542.986328 -203.000000 15322.203125
203.500000 16513.218750 -203.500000 15333.967773
204.000000 16540.662109 -204.000000 15315.864258
204.500000 16525.294922 -204.500000 15331.791992
205.000000 16517.066406 -205.000000 15309.505859
205.500000 16517.230469 -205.500000 15301.806641
206.000000 16545.158203 -206.000000 15323.739258
206.500000 16508.548828 -206.500000 15305.828125
207.000000 16543.628906 -207.000000 15327.755859
207.500000 16517.375000 -207.500000 15318.193359
208.000000 16530.406250 -208.000000 15317.700195
208.500000 16532.744141 -208.500000 15303.981445
209.000000 16557.851562 -209.000000 15311.837891
209.500000 16551.544922 -209.500000 15322.203125
210.000000 16538.474609 -210.000000 15340.164062
210.500000 16544.853516 -210.500000 15314.013672
211.000000 16581.015625 -211.000000 15319.708008
211.500000 16592.277344 -211.500000 15322.051758
212.000000 16547.027344 -212.000000 15344.041992
212.500000 16582.091797 -212.500000 15320.045898
213.000000 16551.373047 -213.000000 15305.828125
213.500000 16564.458984 -213.500000 15330.248047
214.000000 16555.521484 -214.000000 15338.154297
214.500000 16562.044922 -214.500000 15328.407227
215.000000 16570.431641 -215.000000 15336.439453
215.500000 16572.064453 -215.500000 15318.793945
216.000000 16574.625000 -216.000000 15330.248047
216.500000 16565.367188 -216.500000 15331.007812
217.000000 16575.142578 -217.000000 15326.552734
217.500000 16574.416016 -217.500000 15337.028320
218.000000 16583.355469 -218.000000 15344.497070
218.500000 16534.599609 -218.500000 15330.564453
219.000000 16583.123047 -219.000000 15340.311523
219.500000 16572.291016 -219.500000 15332.588867
220.000000 16593.177734 -220.000000 15324.806641
220.500000 16575.142578 -220.500000 15328.558594
221.000000 16581.015625 -221.000000 15326.980469
221.500000 16573.171875 -221.500000 15343.070312
222.000000 16578.607422 -222.000000 15349.100586
222.500000 16579.158203 -222.500000 15341.061523
223.000000 16584.976562 -223.000000 15335.186523
223.500000 16604.630859 -223.500000 15355.152344
224.000000 16549.199219 -224.000000 15338.887695
224.500000 16570.046875 -224.500000 15341.371094
225.000000 16597.369141 -225.000000 15352.977539
225.500000 16589.332031 -225.500000 15343.541992
226.000000 16612.835938 -226.000000 15343.215820
226.500000 16592.958984 -226.500000 15347.396484
227.000000 16614.849609 -227.000000 15363.678711
227.500000 16596.236328 -227.500000 15365.535156
228.000000 16557.365234 -228.000000 15339.036133
228.500000 16570.431641 -228.500000 15335.646484
229.000000 16588.986328 -229.000000 15349.422852
229.500000 16605.210938 -229.500000 15359.336914
230.000000 16610.486328 -230.000000 15343.960938
230.500000 16634.730469 -230.500000 15365.535156
231.000000 16606.105469 -231.000000 15352.009766
231.500000 16604.277344 -231.500000 15357.324219
232.000000 16633.751953 -232.000000 15349.983398
232.500000 16635.761719 -232.500000 15369.719727
233.000000 16610.841797 -233.000000 15373.905273
233.500000 16633.751953 -233.500000 15356.490234
234.000000 16612.667969 -234.000000 15355.455078
234.500000 16605.861328 -234.500000 15354.017578
235.000000 16635.761719 -235.000000 15366.100586
235.500000 16616.082031 -235.500000 15360.047852
236.000000 16616.441406 -236.000000 15367.862305
236.500000 16610.408203 -236.500000 15368.408203
237.000000 16625.169922 -237.000000 15368.408203
237.500000 16634.490234 -237.500000 15372.157227
238.000000 16620.632812 -238.000000 15363.819336
238.500000 16619.578125 -238.500000 15352.458008
239.000000 16633.751953 -239.000000 15386.571289
239.500000 16627.976562 -239.500000 15384.555664
240.000000 16629.015625 -240.000000 15378.201172
240.500000 16637.751953 -240.500000 15384.419922
241.000000 16642.142578 -241.000000 15372.450195
241.500000 16646.712891 -241.500000 15372.450195
242.000000 16627.738281 -242.000000 15350.144531
242.500000 16612.062500 -242.500000 15376.632812
243.000000 16633.927734 -243.000000 15358.498047
243.500000 16612.250000 -243.500000 15386.860352
244.000000 16631.935547 -244.000000 15384.843750
244.500000 16627.007812 -244.500000 15380.661133
245.000000 16631.375000 -245.000000 15369.876953
245.500000 16636.130859 -245.500000 15362.833008
246.000000 16625.169922 -246.000000 15384.268555
246.500000 16629.923828 -246.500000 15368.566406
247.000000 16631.199219 -247.000000 15382.250977
247.500000 16644.523438 -247.500000 15366.397461
248.000000 16610.486328 -248.000000 15374.912109
248.500000 16664.251953 -248.500000 15378.937500
249.000000 16650.443359 -249.000000 15378.493164
249.500000 16659.687500 -249.500000 15391.042969
250.000000 16627.546875 -250.000000 15399.128906
250.500000 16631.117188 -250.500000 15393.469727
251.000000 16612.062500 -251.000000 15405.204102
251.500000 16620.443359 -251.500000 15399.277344
252.000000 16644.064453 -252.000000 15397.259766
252.500000 16652.828125 -252.500000 15403.572266
253.000000 16667.808594 -253.000000 15389.177734
253.500000 16630.400391 -253.500000 15401.832031
254.000000 16657.478516 -254.000000 15405.737305
254.500000 16631.199219 -254.500000 16006.352539
255.000000 16648.720703 -255.000000 15991.563477
255.500000 16660.835938 -255.500000 16010.504883
256.000000 16654.275391 -256.000000 15997.859375
256.500000 16626.751953 -256.500000 16016.860352
257.000000 16659.414062 -257.000000 16031.588867
257.500000 16667.808594 -257.500000 16027.387695
258.000000 16665.031250 -258.000000 16018.961914
258.500000 16676.593750 -258.500000 16029.415039
259.000000 16684.500000 -259.000000 16014.748047
259.500000 16693.773438 -259.500000 16021.031250
260.000000 16667.218750 -260.000000 15422.975586
260.500000 16686.978516 -260.500000 15428.147461
261.000000 16652.451172 -261.000000 16025.268555
261.500000 16653.808594 -261.500000 16048.433594
262.000000 16642.056641 -262.000000 15710.064453
262.500000 16649.886719 -262.500000 15499.578125
263.000000 16667.808594 -263.000000 15428.913086
263.500000 16666.960938 -263.500000 15438.672852
264.000000 16654.636719 -264.000000 15430.700195
264.500000 16638.775391 -264.500000 15443.108398
265.000000 16689.093750 -265.000000 15416.540039
265.500000 16689.193359 -265.500000 15428.678711
266.000000 16677.925781 -266.000000 15432.599609
266.500000 16675.998047 -266.500000 15418.939453
267.000000 16671.521484 -267.000000 15441.203125
267.500000 16710.689453 -267.500000 15434.624023
268.000000 16661.037109 -268.000000 15439.180664
268.500000 16665.031250 -268.500000 15431.074219
269.000000 16675.921875 -269.000000 15431.074219
269.500000 16695.486328 -269.500000 15441.203125
270.000000 16697.087891 -270.000000 15441.341797
270.500000 16690.906250 -270.500000 15457.446289
271.000000 16688.904297 -271.000000 15435.134766
271.500000 16651.822266 -271.500000 15441.203125
272.000000 16667.218750 -272.000000 15720.514648
272.500000 16669.333984 -272.500000 15951.727539
273.000000 16673.730469 -273.000000 16042.024414
273.500000 16673.730469 -273.500000 16037.835938
274.000000 16675.921875 -274.000000 16054.700195
274.500000 16645.892578 -274.500000 16035.677734
275.000000 16678.207031 -275.000000 16058.936523
275.500000 16691.386719 -275.500000 16037.853516
276.000000 16701.900391 -276.000000 16044.160156
276.500000 16719.507812 -276.500000 16033.593750
277.000000 16703.496094 -277.000000 16050.511719
277.500000 16708.705078 -277.500000 16050.423828
278.000000 16711.589844 -278.000000 16050.449219
278.500000 16881.892578 -278.500000 16044.090820
279.000000 16696.412109 -279.000000 16058.894531
279.500000 16696.683594 -279.500000 16048.368164
280.000000 16692.701172 -280.000000 16054.724609
280.500000 16669.333984 -280.500000 16044.160156
281.000000 16691.287109 -281.000000 16044.042969
281.500000 16673.527344 -281.500000 16067.364258
282.000000 16709.785156 -282.000000 16046.166016
282.500000 16687.820312 -282.500000 16056.765625
283.000000 16695.294922 -283.000000 16044.063477
283.500000 16698.896484 -283.500000 15503.766602
284.000000 16700.988281 -284.000000 15466.671875
284.500000 16703.201172 -284.500000 15468.471680
285.000000 16718.392578 -285.000000 15466.934570
285.500000 16746.410156 -285.500000 15472.657227
286.000000 16715.785156 -286.000000 15454.640625
286.500000 16740.210938 -286.500000 15476.715820
287.000000 16722.373047 -287.000000 15462.868164
287.500000 16722.589844 -287.500000 15470.855469
288.000000 16732.671875 -288.000000 15474.926758
288.500000 16722.173828 -288.500000 15462.868164
289.000000 16724.589844 -289.000000 15479.112305
289.500000 16746.205078 -289.500000 15485.088867
290.000000 16731.185547 -290.000000 15489.402344
290.500000 16704.287109 -290.500000 16073.565430
291.000000 16730.984375 -291.000000 16098.811523
291.500000 16708.773438 -291.500000 16092.601562
292.000000 16791.953125 -292.000000 16086.274414
292.500000 16756.277344 -292.500000 16101.011719
293.000000 16760.474609 -293.000000 16092.459961
293.500000 16736.644531 -293.500000 16105.240234
294.000000 16769.080078 -294.000000 16083.974609
294.500000 16760.150391 -294.500000 16107.281250
295.000000 16767.085938 -295.000000 16107.354492
295.500000 16784.994141 -295.500000 16101.011719
296.000000 16768.750000 -296.000000 16122.170898
296.500000 16758.916016 -296.500000 16100.887695
297.000000 15672.363281 -297.000000 16128.434570
297.500000 15692.835938 -297.500000 16105.187500
298.000000 15695.398438 -298.000000 16088.357422
298.500000 15688.843750 -298.500000 15778.726562
299.000000 15684.785156 -299.000000 15522.767578
299.500000 15666.187500 -299.500000 15514.290039
300.000000 15697.221680 -300.000000 16086.193359
300.500000 15684.842773 -300.500000 16098.798828
301.000000 15705.760742 -301.000000 16117.890625
301.500000 15718.275391 -301.500000 16107.225586
302.000000 15697.456055 -302.000000 16126.376953
302.500000 15655.997070 -302.500000 16126.376953
303.000000 15713.955078 -303.000000 16119.907227
303.500000 15689.411133 -303.500000 16141.079102
304.000000 15714.086914 -304.000000 16119.868164
304.500000 15685.230469 -304.500000 16117.656250
305.000000 16117.695312 -305.000000 15602.674805
305.500000 16178.868164 -305.500000 15529.543945
306.000000 15689.211914 -306.000000 15527.296875
306.500000 15701.642578 -306.500000 15539.743164
307.000000 15712.076172 -307.000000 15549.845703
307.500000 15707.888672 -307.500000 16111.489258
308.000000 15689.266602 -308.000000 16145.208984
308.500000 15722.291016 -308.500000 16126.130859
309.000000 15678.920898 -309.000000 16121.893555
309.500000 15689.027344 -309.500000 16149.516602
310.000000 15716.329102 -310.000000 16140.923828
310.500000 15688.843750 -310.500000 16134.596680
311.000000 15724.574219 -311.000000 16123.957031
311.500000 15716.666016 -311.500000 16130.319336
312.000000 15714.250977 -312.000000 16136.732422
312.500000 15691.519531 -312.500000 16123.924805
313.000000 15734.866211 -313.000000 16126.038086
313.500000 15714.250977 -313.500000 15579.680664
314.000000 15749.716797 -314.000000 15548.226562
314.500000 15731.208984 -314.500000 15552.304688
315.000000 15731.058594 -315.000000 15544.040039
315.500000 15738.957031 -315.500000 15572.970703
316.000000 15739.431641 -316.000000 15548.630859
316.500000 15749.677734 -316.500000 15562.934570
317.000000 15726.981445 -317.000000 15548.630859
317.500000 15728.762695 -317.500000 15552.304688
318.000000 15716.376953 -318.000000 15594.750000
318.500000 15722.463867 -318.500000 16168.305664
319.000000 15720.514648 -319.000000 16168.305664
319.500000 15745.317383 -319.500000 16159.920898
320.000000 15743.250977 -320.000000 16178.943359
320.500000 15710.133789 -320.500000 16168.429688
321.000000 15732.907227 -321.000000 16163.807617
321.500000 15739.431641 -321.500000 16165.925781
322.000000 15728.717773 -322.000000 16180.804688
322.500000 15722.842773 -322.500000 15800.654297
323.000000 15712.192383 -323.000000 15624.339844
323.500000 15708.488281 -323.500000 15643.199219
324.000000 15735.288086 -324.000000 16008.363281
324.500000 15755.974609 -324.500000 16170.110352
325.000000 15726.527344 -325.000000 16126.080078
325.500000 15720.338867 -325.500000 15571.901367
326.000000 15741.496094 -326.000000 15549.671875
326.500000 15724.919922 -326.500000 15590.388672
327.000000 15743.518555 -327.000000 15913.972656
327.500000 15726.654297 -327.500000 16176.470703
328.000000 15760.474609 -328.000000 16197.821289
328.500000 15768.709961 -328.500000 16180.709961
329.000000 15720.783203 -329.000000 16189.299805
329.500000 15731.165039 -329.500000 16170.095703
330.000000 15735.245117 -330.000000 16182.928711
330.500000 15727.026367 -330.500000 16176.470703
331.000000 15747.650391 -331.000000 15960.176758
331.500000 15741.655273 -331.500000 15701.764648
332.000000 15762.288086 -332.000000 15595.135742
332.500000 15737.368164 -332.500000 15584.736328
333.000000 15764.357422 -333.000000 15588.915039
333.500000 15737.368164 -333.500000 15584.819336
334.000000 15793.731445 -334.000000 15582.781250
334.500000 15766.729492 -334.500000 15584.819336
335.000000 15779.160156 -335.000000 15607.332031
335.500000 15804.125000 -335.500000 15589.195312
336.000000 15764.661133 -336.000000 15611.591797
336.500000 15795.777344 -336.500000 16174.152344
337.000000 15748.012695 -337.000000 16205.904297
337.500000 15758.153320 -337.500000 16199.514648
338.000000 15768.934570 -338.000000 16203.780273
338.500000 15775.052734 -338.500000 16199.454102
339.000000 15741.437500 -339.000000 16212.217773
339.500000 15756.418945 -339.500000 15632.544922
340.000000 15760.220703 -340.000000 15626.635742
340.500000 15750.228516 -340.500000 15951.716797
341.000000 15768.795898 -341.000000 16229.145508
341.500000 15744.026367 -341.500000 16222.760742
342.000000 15779.241211 -342.000000 16239.812500
342.500000 15771.000000 -342.500000 16012.565430
343.000000 15779.241211 -343.000000 15751.991211
343.500000 15741.554688 -343.500000 15628.591797
344.000000 15762.595703 -344.000000 15648.965820
344.500000 15779.160156 -344.500000 15620.413086
345.000000 15770.916016 -345.000000 15622.530273
345.500000 15802.022461 -345.500000 15628.681641
346.000000 15772.983398 -346.000000 15622.530273
346.500000 15776.848633 -346.500000 16229.006836
347.000000 15804.456055 -347.000000 16222.760742
347.500000 15791.778320 -347.500000 16214.027344
348.000000 15793.731445 -348.000000 16126.080078
348.500000 15783.634766 -348.500000 15800.378906
349.000000 15798.193359 -349.000000 15645.164062
349.500000 15771.281250 -349.500000 15639.522461
350.000000 15795.921875 -350.000000 15665.986328
