# Supplementary material for: Spontaneous time-reversal symmetry breaking in twisted double bilayer graphene
Source: Nat Commun. 2022 Oct 29;13:6468. doi: 10.1038/s41467-022-34192-x (PMC9617879; doi:10.1038/s41467-022-34192-x)
Supplement: Supplementary file 2 — Source Data [file 41467_2022_34192_MOESM2_ESM.zip › Source_Data/Figure4/fig4a/1000mK.txt]

-500.000000 489.999268 500.000000 -489.999268
-498.812408 489.396301 498.812408 -489.396301
-497.624695 488.552979 497.624695 -488.552979
-496.436798 488.779358 496.436798 -488.779358
-495.248749 491.471619 495.248749 -491.471619
-494.060547 491.868927 494.060547 -491.868927
-492.872192 489.327728 492.872192 -489.327728
-491.683685 488.796387 491.683685 -488.796387
-490.494995 489.624634 490.494995 -489.624634
-489.306183 487.459595 489.306183 -487.459595
-488.117188 486.008362 488.117188 -486.008362
-486.928040 487.855652 486.928040 -487.855652
-485.738739 487.246582 485.738739 -487.246582
-484.549286 485.912292 484.549286 -485.912292
-483.359680 484.241455 483.359680 -484.241455
-482.169922 483.822205 482.169922 -483.822205
-480.980011 480.227783 480.980011 -480.227783
-479.789917 479.757599 479.789917 -479.757599
-478.599701 478.399139 478.599701 -478.399139
-477.409302 480.073364 477.409302 -480.073364
-476.218750 480.180634 476.218750 -480.180634
-475.028046 477.388947 475.028046 -477.388947
-473.837189 476.602325 473.837189 -476.602325
-472.646179 476.233765 472.646179 -476.233765
-471.454987 476.382782 471.454987 -476.382782
-470.263672 476.325165 470.263672 -476.325165
-469.072174 472.075500 469.072174 -472.075500
-467.880554 470.662018 467.880554 -470.662018
-466.688751 472.733368 466.688751 -472.733368
-465.496796 470.650299 465.496796 -470.650299
-464.304688 468.696960 464.304688 -468.696960
-463.112427 470.692139 463.112427 -470.692139
-461.920013 468.478455 461.920013 -468.478455
-460.727417 466.171021 460.727417 -466.171021
-459.534698 462.887665 459.534698 -462.887665
-458.341797 465.490753 458.341797 -465.490753
-457.148743 464.154785 457.148743 -464.154785
-455.955536 461.792908 455.955536 -461.792908
-454.762177 461.051483 454.762177 -461.051483
-453.568665 465.161346 453.568665 -465.161346
-452.375000 460.859283 452.375000 -460.859283
-451.181183 461.637604 451.181183 -461.637604
-449.987183 456.755585 449.987183 -456.755585
-448.793060 456.980530 448.793060 -456.980530
-447.598755 451.897675 447.598755 -451.897675
-446.404297 453.704163 446.404297 -453.704163
-445.209686 451.438446 445.209686 -451.438446
-444.014923 448.664276 444.014923 -448.664276
-442.820007 449.465240 442.820007 -449.465240
-441.624908 447.827209 441.624908 -447.827209
-440.429688 447.379150 440.429688 -447.379150
-439.234283 446.581360 439.234283 -446.581360
-438.038757 444.690338 438.038757 -444.690338
-436.843048 444.336792 436.843048 -444.336792
-435.647186 442.996948 435.647186 -442.996948
-434.451172 441.536102 434.451172 -441.536102
-433.255005 437.881744 433.255005 -437.881744
-432.058685 440.564117 432.058685 -440.564117
-430.862183 437.678284 430.862183 -437.678284
-429.665558 440.579742 429.665558 -440.579742
-428.468750 437.095184 428.468750 -437.095184
-427.271790 438.584961 427.271790 -438.584961
-426.074677 437.128052 426.074677 -437.128052
-424.877411 435.366638 424.877411 -435.366638
-423.679993 437.462250 423.679993 -437.462250
-422.482422 436.640381 422.482422 -436.640381
-421.284698 435.323334 421.284698 -435.323334
-420.086792 432.571899 420.086792 -432.571899
-418.888763 431.379242 418.888763 -431.379242
-417.690552 432.676392 417.690552 -432.676392
-416.492188 435.074951 416.492188 -435.074951
-415.293671 430.657654 415.293671 -430.657654
-414.095001 428.884094 414.095001 -428.884094
-412.896179 429.440430 412.896179 -429.440430
-411.697174 430.888245 411.697174 -430.888245
-410.498047 428.522888 410.498047 -428.522888
-409.298737 429.508850 409.298737 -429.508850
-408.099304 427.571045 408.099304 -427.571045
-406.899689 427.487305 406.899689 -427.487305
-405.699921 427.432953 405.699921 -427.432953
-404.500000 426.379303 404.500000 -426.379303
-403.299927 425.162018 403.299927 -425.162018
-402.099701 426.672577 402.099701 -426.672577
-400.899292 420.727783 400.899292 -420.727783
-399.698761 421.557434 399.698761 -421.557434
-398.498047 420.701721 398.498047 -420.701721
-397.297180 419.599518 397.297180 -419.599518
-396.096161 417.995850 396.096161 -417.995850
-394.894989 420.044006 394.894989 -420.044006
-393.693665 418.030792 393.693665 -418.030792
-392.492188 418.448303 392.492188 -418.448303
-391.290558 420.067688 391.290558 -420.067688
-390.088745 417.644379 390.088745 -417.644379
-388.886810 420.560577 388.886810 -420.560577
-387.684692 418.823120 387.684692 -418.823120
-386.482422 415.825287 386.482422 -415.825287
-385.279999 415.429901 385.279999 -415.429901
-384.077423 413.107910 384.077423 -413.107910
-382.874695 413.279938 382.874695 -413.279938
-381.671783 414.799255 381.671783 -414.799255
-380.468750 412.255798 380.468750 -412.255798
-379.265533 410.493988 379.265533 -410.493988
-378.062195 411.442200 378.062195 -411.442200
-376.858673 410.583527 376.858673 -410.583527
-375.654999 410.078033 375.654999 -410.078033
-374.451172 407.497803 374.451172 -407.497803
-373.247192 406.450684 373.247192 -406.450684
-372.043060 406.078888 372.043060 -406.078888
-370.838745 404.998138 370.838745 -404.998138
-369.634308 404.060303 369.634308 -404.060303
-368.429688 402.722290 368.429688 -402.722290
-367.224915 403.734741 367.224915 -403.734741
-366.019989 405.267059 366.019989 -405.267059
-364.814911 401.744904 364.814911 -401.744904
-363.609680 403.332733 363.609680 -403.332733
-362.404297 400.459717 362.404297 -400.459717
-361.198761 401.487457 361.198761 -401.487457
-359.993042 401.381775 359.993042 -401.381775
-358.787201 400.482666 358.787201 -400.482666
-357.581177 398.780640 357.581177 -398.780640
-356.375000 400.038086 356.375000 -400.038086
-355.168671 395.105011 355.168671 -395.105011
-353.962189 394.394867 353.962189 -394.394867
-352.755554 392.917969 352.755554 -392.917969
-351.548737 397.451172 351.548737 -397.451172
-350.341797 394.575012 350.341797 -394.575012
-349.134674 391.752930 349.134674 -391.752930
-347.927429 394.757721 347.927429 -394.757721
-346.720001 392.041016 346.720001 -392.041016
-345.512421 390.476868 345.512421 -390.476868
-344.304688 392.175964 344.304688 -392.175964
-343.096802 386.899231 343.096802 -386.899231
-341.888763 390.454865 341.888763 -390.454865
-340.680542 388.402466 340.680542 -388.402466
-339.472198 389.190582 339.472198 -389.190582
-338.263672 386.687653 338.263672 -386.687653
-337.054993 385.237000 337.054993 -385.237000
-335.846161 382.876678 335.846161 -382.876678
-334.637177 382.172668 334.637177 -382.172668
-333.428040 380.763306 333.428040 -380.763306
-332.218750 383.511597 332.218750 -383.511597
-331.009308 382.035248 331.009308 -382.035248
-329.799683 381.122589 329.799683 -381.122589
-328.589935 381.763458 328.589935 -381.763458
-327.380005 382.044556 327.380005 -382.044556
-326.169922 382.089233 326.169922 -382.089233
-324.959686 378.456573 324.959686 -378.456573
-323.749298 378.472229 323.749298 -378.472229
-322.538757 376.978485 322.538757 -376.978485
-321.328033 374.795441 321.328033 -374.795441
-320.117188 375.298035 320.117188 -375.298035
-318.906158 376.194550 318.906158 -376.194550
-317.695007 374.228363 317.695007 -374.228363
-316.483673 375.057281 316.483673 -375.057281
-315.272186 373.759888 315.272186 -373.759888
-314.060547 374.584503 314.060547 -374.584503
-312.848755 370.879822 312.848755 -370.879822
-311.636810 373.519653 311.636810 -373.519653
-310.424683 369.129883 310.424683 -369.129883
-309.212433 369.019165 309.212433 -369.019165
-308.000000 365.996399 308.000000 -365.996399
-306.787415 366.604431 306.787415 -366.604431
-305.574677 363.671661 305.574677 -363.671661
-304.361786 367.756165 304.361786 -367.756165
-303.148743 367.822449 303.148743 -367.822449
-301.935547 361.724457 301.935547 -361.724457
-300.722198 362.385071 300.722198 -362.385071
-299.508667 362.305450 299.508667 -362.305450
-298.295013 359.297119 298.295013 -359.297119
-297.081177 357.718201 297.081177 -357.718201
-295.867188 356.086853 295.867188 -356.086853
-294.653046 357.096863 294.653046 -357.096863
-293.438751 354.216003 293.438751 -354.216003
-292.224304 351.611694 292.224304 -351.611694
-291.009674 359.228668 291.009674 -359.228668
-289.794922 358.052155 289.794922 -358.052155
-288.579987 353.300568 288.579987 -353.300568
-287.364929 352.727173 287.364929 -352.727173
-286.149689 350.469208 286.149689 -350.469208
-284.934296 346.800354 284.934296 -346.800354
-283.718750 346.106232 283.718750 -346.106232
-282.503052 348.394287 282.503052 -348.394287
-281.287201 347.385437 281.287201 -347.385437
-280.071167 343.201691 280.071167 -343.201691
-278.855011 346.596710 278.855011 -346.596710
-277.638672 344.826172 277.638672 -344.826172
-276.422180 341.830383 276.422180 -341.830383
-275.205536 340.165894 275.205536 -340.165894
-273.988739 341.472778 273.988739 -341.472778
-272.771790 337.270477 272.771790 -337.270477
-271.554688 338.194977 271.554688 -338.194977
-270.337433 338.108032 270.337433 -338.108032
-269.119995 339.872894 269.119995 -339.872894
-267.902435 337.005310 267.902435 -337.005310
-266.684692 332.995941 266.684692 -332.995941
-265.466797 333.233551 265.466797 -333.233551
-264.248749 333.813751 264.248749 -333.813751
-263.030548 334.039886 263.030548 -334.039886
-261.812195 332.891876 261.812195 -332.891876
-260.593658 330.230225 260.593658 -330.230225
-259.375000 330.024902 259.375000 -330.024902
-258.156158 329.409790 258.156158 -329.409790
-256.937195 325.930786 256.937195 -325.930786
-255.718048 326.202698 255.718048 -326.202698
-254.498749 323.535553 254.498749 -323.535553
-253.279297 323.264771 253.279297 -323.264771
-252.059692 322.751709 252.059692 -322.751709
-250.839920 321.834839 250.839920 -321.834839
-249.619995 321.350983 249.619995 -321.350983
-248.399918 318.974426 248.399918 -318.974426
-247.179688 316.862915 247.179688 -316.862915
-245.959290 318.295105 245.959290 -318.295105
-244.738754 316.464020 244.738754 -316.464020
-243.518051 315.740784 243.518051 -315.740784
-242.297180 313.696411 242.297180 -313.696411
-241.076172 314.246582 241.076172 -314.246582
-239.854996 315.075256 239.854996 -315.075256
-238.633667 311.495636 238.633667 -311.495636
-237.412186 308.481567 237.412186 -308.481567
-236.190552 309.812347 236.190552 -309.812347
-234.968750 305.202118 234.968750 -305.202118
-233.746796 302.933868 233.746796 -302.933868
-232.524689 304.180939 232.524689 -304.180939
-231.302429 305.031799 231.302429 -305.031799
-230.080002 306.364624 230.080002 -306.364624
-228.857422 302.915588 228.857422 -302.915588
-227.634689 298.972412 227.634689 -298.972412
-226.411804 298.358185 226.411804 -298.358185
-225.188751 298.615784 225.188751 -298.615784
-223.965546 297.464966 223.965546 -297.464966
-222.742188 298.709686 222.742188 -298.709686
-221.518677 296.582520 221.518677 -296.582520
-220.294998 298.027283 220.294998 -298.027283
-219.071167 298.030151 219.071167 -298.030151
-217.847183 296.993958 217.847183 -296.993958
-216.623047 291.153229 216.623047 -291.153229
-215.398743 290.604675 215.398743 -290.604675
-214.174301 290.777191 214.174301 -290.777191
-212.949692 289.822479 212.949692 -289.822479
-211.724915 291.765656 211.724915 -291.765656
-210.500000 288.011200 210.500000 -288.011200
-209.274918 285.256195 209.274918 -285.256195
-208.049683 283.712341 208.049683 -283.712341
-206.824295 283.492432 206.824295 -283.492432
-205.598755 282.993561 205.598755 -282.993561
-204.373047 286.343933 204.373047 -286.343933
-203.147186 284.178772 203.147186 -284.178772
-201.921173 280.352814 201.921173 -280.352814
-200.695007 279.846191 200.695007 -279.846191
-199.468674 279.968567 199.468674 -279.968567
-198.242188 281.319611 198.242188 -281.319611
-197.015549 277.141418 197.015549 -277.141418
-195.788757 281.481018 195.788757 -281.481018
-194.561798 275.380432 194.561798 -275.380432
-193.334686 274.462555 193.334686 -274.462555
-192.107422 274.274170 192.107422 -274.274170
-190.880005 272.153076 190.880005 -272.153076
-189.652420 271.609009 189.652420 -271.609009
-188.424683 274.350647 188.424683 -274.350647
-187.196793 273.165771 187.196793 -273.165771
-185.968750 271.209229 185.968750 -271.209229
-184.740540 270.907806 184.740540 -270.907806
-183.512192 269.391113 183.512192 -269.391113
-182.283676 270.043060 182.283676 -270.043060
-181.054993 267.176208 181.054993 -267.176208
-179.826172 265.790131 179.826172 -265.790131
-178.597183 265.085693 178.597183 -265.085693
-177.368042 267.236908 177.368042 -267.236908
-176.138748 267.153778 176.138748 -267.153778
-174.909302 266.037903 174.909302 -266.037903
-173.679688 265.677917 173.679688 -265.677917
-172.449921 264.093964 172.449921 -264.093964
-171.220001 264.356384 171.220001 -264.356384
-169.989929 261.229279 169.989929 -261.229279
-168.759689 260.772186 168.759689 -260.772186
-167.529297 259.761993 167.529297 -259.761993
-166.298752 259.899109 166.298752 -259.899109
-165.068054 255.886292 165.068054 -255.886292
-163.837189 259.912109 163.837189 -259.912109
-162.606171 258.437164 162.606171 -258.437164
-161.375000 256.174255 161.375000 -256.174255
-160.143677 256.645508 160.143677 -256.645508
-158.912186 258.003174 158.912186 -258.003174
-157.680542 252.709656 157.680542 -252.709656
-156.448746 252.311554 156.448746 -252.311554
-155.216797 251.167633 155.216797 -251.167633
-153.984680 251.438263 153.984680 -251.438263
-152.752426 249.134064 152.752426 -249.134064
-151.520004 246.229797 151.520004 -246.229797
-150.287415 242.097641 150.287415 -242.097641
-149.054688 243.027100 149.054688 -243.027100
-147.821793 249.095123 147.821793 -249.095123
-146.588745 249.930786 146.588745 -249.930786
-145.355545 234.204376 145.355545 -234.204376
-144.122192 228.088654 144.122192 -228.088654
-142.888672 224.037262 142.888672 -224.037262
-141.654999 222.020523 141.654999 -222.020523
-140.421173 223.243454 140.421173 -223.243454
-139.187195 222.168518 139.187195 -222.168518
-137.953049 227.716583 137.953049 -227.716583
-136.718750 221.055298 136.718750 -221.055298
-135.484299 221.750137 135.484299 -221.750137
-134.249695 221.953842 134.249695 -221.953842
-133.014923 222.309998 133.014923 -222.309998
-131.779999 222.337250 131.779999 -222.337250
-130.544922 221.620605 130.544922 -221.620605
-129.309692 218.797928 129.309692 -218.797928
-128.074295 216.391022 128.074295 -216.391022
-126.838753 218.553299 126.838753 -218.553299
-125.603043 221.599823 125.603043 -221.599823
-124.367188 218.913864 124.367188 -218.913864
-123.131172 218.707977 123.131172 -218.707977
-121.895004 215.372360 121.895004 -215.372360
-120.658676 217.316574 120.658676 -217.316574
-119.422188 214.965866 119.422188 -214.965866
-118.185547 215.760712 118.185547 -215.760712
-116.948746 215.674927 116.948746 -215.674927
-115.711800 214.698257 115.711800 -214.698257
-114.474686 212.532089 114.474686 -212.532089
-113.237419 212.907242 113.237419 -212.907242
-112.000000 212.534836 112.000000 -212.534836
-110.762421 212.345093 110.762421 -212.345093
-109.524689 211.019669 109.524689 -211.019669
-108.286797 212.147797 108.286797 -212.147797
-107.048752 213.024811 107.048752 -213.024811
-105.810547 210.368271 105.810547 -210.368271
-104.572189 210.090759 104.572189 -210.090759
-103.333672 209.850555 103.333672 -209.850555
-102.095001 209.370605 102.095001 -209.370605
-100.856171 211.252548 100.856171 -211.252548
-99.617188 209.728790 99.617188 -209.728790
-98.378044 210.738953 98.378044 -210.738953
-97.138748 208.283417 97.138748 -208.283417
-95.899300 206.858597 95.899300 -206.858597
-94.659683 206.069229 94.659683 -206.069229
-93.419922 205.125977 93.419922 -205.125977
-92.180000 202.821869 92.180000 -202.821869
-90.939926 205.625381 90.939926 -205.625381
-89.699692 203.228577 89.699692 -203.228577
-88.459297 203.808670 88.459297 -203.808670
-87.218750 202.303558 87.218750 -202.303558
-85.978043 203.259766 85.978043 -203.259766
-84.737190 200.126709 84.737190 -200.126709
-83.496170 200.414246 83.496170 -200.414246
-82.254997 199.063354 82.254997 -199.063354
-81.013672 195.552094 81.013672 -195.552094
-79.772186 198.639404 79.772186 -198.639404
-78.530548 198.499588 78.530548 -198.499588
-77.288750 196.057281 77.288750 -196.057281
-76.046799 195.740112 76.046799 -195.740112
-74.804688 196.843460 74.804688 -196.843460
-73.562424 194.951233 73.562424 -194.951233
-72.320000 193.944534 72.320000 -193.944534
-71.077423 192.776550 71.077423 -192.776550
-69.834686 190.783722 69.834686 -190.783722
-68.591797 193.622406 68.591797 -193.622406
-67.348747 193.111832 67.348747 -193.111832
-66.105545 192.261383 66.105545 -192.261383
-64.862190 191.832581 64.862190 -191.832581
-63.618671 189.947006 63.618671 -189.947006
-62.375000 191.529541 62.375000 -191.529541
-61.131172 187.870438 61.131172 -187.870438
-59.887188 185.090485 59.887188 -185.090485
-58.643047 186.587128 58.643047 -186.587128
-57.398750 189.482101 57.398750 -189.482101
-56.154297 191.693634 56.154297 -191.693634
-54.909687 192.390457 54.909687 -192.390457
-53.664921 185.866608 53.664921 -185.866608
-52.419998 188.728165 52.419998 -188.728165
-51.174923 185.933807 51.174923 -185.933807
-49.929688 182.522827 49.929688 -182.522827
-48.684296 183.388062 48.684296 -183.388062
-47.438751 177.707718 47.438751 -177.707718
-46.193047 179.976639 46.193047 -179.976639
-44.947189 182.208588 44.947189 -182.208588
-43.701172 178.714920 43.701172 -178.714920
-42.455002 178.458191 42.455002 -178.458191
-41.208672 181.030197 41.208672 -181.030197
-39.962189 178.771179 39.962189 -178.771179
-38.715546 177.101486 38.715546 -177.101486
-37.468750 175.575439 37.468750 -175.575439
-36.221798 177.691483 36.221798 -177.691483
-34.974686 174.652985 34.974686 -174.652985
-33.727421 171.127533 33.727421 -171.127533
-32.480000 170.686966 32.480000 -170.686966
-31.232422 177.181839 31.232422 -177.181839
-29.984688 172.355423 29.984688 -172.355423
-28.736797 171.340424 28.736797 -171.340424
-27.488750 173.344101 27.488750 -173.344101
-26.240547 171.238663 26.240547 -171.238663
-24.992188 172.424591 24.992188 -172.424591
-23.743671 168.920258 23.743671 -168.920258
-22.494999 166.381027 22.494999 -166.381027
-21.246172 168.692444 21.246172 -168.692444
-19.997189 169.697296 19.997189 -169.697296
-18.748047 168.162766 18.748047 -168.162766
-17.498749 169.866516 17.498749 -169.866516
-16.249298 162.899704 16.249298 -162.899704
-14.999687 163.039703 14.999687 -163.039703
-13.749922 162.141998 13.749922 -162.141998
-12.500000 162.936142 12.500000 -162.936142
-11.249922 156.342255 11.249922 -156.342255
-9.999687 160.806778 9.999687 -160.806778
-8.749297 161.237259 8.749297 -161.237259
-7.498750 160.235794 7.498750 -160.235794
-6.248047 157.365921 6.248047 -157.365921
-4.997188 154.167358 4.997188 -154.167358
-3.746172 160.767166 3.746172 -160.767166
-2.495000 157.647949 2.495000 -157.647949
-1.243671 155.774567 1.243671 -155.774567
0.007812 150.214676 -0.007812 -150.214676
1.259453 146.225952 -1.259453 -146.225952
2.511250 156.665161 -2.511250 -156.665161
3.763203 150.007355 -3.763203 -150.007355
5.015312 145.331894 -5.015312 -145.331894
6.267578 145.137207 -6.267578 -145.137207
7.520000 140.964005 -7.520000 -140.964005
8.772578 142.685318 -8.772578 -142.685318
10.025312 142.107742 -10.025312 -142.107742
11.278203 143.780182 -11.278203 -143.780182
12.531250 140.390915 -12.531250 -140.390915
13.784453 138.492981 -13.784453 -138.492981
15.037812 145.725052 -15.037812 -145.725052
16.291328 162.065338 -16.291328 -162.065338
17.545000 162.533524 -17.545000 -162.533524
18.798828 161.049484 -18.798828 -161.049484
20.052813 160.893845 -20.052813 -160.893845
21.306953 153.950394 -21.306953 -153.950394
22.561249 160.479721 -22.561249 -160.479721
23.815704 164.906067 -23.815704 -164.906067
25.070312 149.537109 -25.070312 -149.537109
26.325077 148.801666 -26.325077 -148.801666
27.580000 132.736420 -27.580000 -132.736420
28.835079 133.612411 -28.835079 -133.612411
30.090313 148.549316 -30.090313 -148.549316
31.345703 145.662949 -31.345703 -145.662949
32.601250 66.569389 -32.601250 -66.569389
33.856953 60.254662 -33.856953 -60.254662
35.112812 75.225098 -35.112812 -75.225098
36.368828 70.080772 -36.368828 -70.080772
37.625000 55.306587 -37.625000 -55.306587
38.881329 53.109947 -38.881329 -53.109947
40.137814 53.636848 -40.137814 -53.636848
41.394455 50.145226 -41.394455 -50.145226
42.651249 57.253914 -42.651249 -57.253914
43.908203 58.782417 -43.908203 -58.782417
45.165314 52.690239 -45.165314 -52.690239
46.422577 50.050591 -46.422577 -50.050591
47.680000 51.661392 -47.680000 -51.661392
48.937576 46.467056 -48.937576 -46.467056
50.195312 51.206139 -50.195312 -51.206139
51.453201 53.227554 -51.453201 -53.227554
52.711250 47.527519 -52.711250 -47.527519
53.969452 44.305382 -53.969452 -44.305382
55.227814 47.291931 -55.227814 -47.291931
56.486328 50.856476 -56.486328 -50.856476
57.744999 43.518250 -57.744999 -43.518250
59.003830 47.589180 -59.003830 -47.589180
60.262814 43.355782 -60.262814 -43.355782
61.521954 41.820175 -61.521954 -41.820175
62.781250 64.572945 -62.781250 -64.572945
64.040703 69.716553 -64.040703 -69.716553
65.300308 56.375771 -65.300308 -56.375771
66.560074 34.208405 -66.560074 -34.208405
67.820000 33.049377 -67.820000 -33.049377
69.080078 32.707718 -69.080078 -32.707718
70.340317 31.053040 -70.340317 -31.053040
71.600700 33.602188 -71.600700 -33.602188
72.861252 29.019836 -72.861252 -29.019836
74.121956 29.458740 -74.121956 -29.458740
75.382812 30.396347 -75.382812 -30.396347
76.643829 47.876244 -76.643829 -47.876244
77.904999 49.405548 -77.904999 -49.405548
79.166328 43.170586 -79.166328 -43.170586
80.427811 26.355576 -80.427811 -26.355576
81.689453 -148.453995 -81.689453 148.453995
82.951248 -151.286133 -82.951248 151.286133
84.213203 -151.791748 -84.213203 151.791748
85.475311 -150.214050 -85.475311 150.214050
86.737579 -153.665298 -86.737579 153.665298
88.000000 -151.943298 -88.000000 151.943298
89.262581 -153.985474 -89.262581 153.985474
90.525314 -155.814056 -90.525314 155.814056
91.788200 -156.885880 -91.788200 156.885880
93.051254 -156.765381 -93.051254 156.765381
94.314453 -155.745667 -94.314453 155.745667
95.577812 -155.606842 -95.577812 155.606842
96.841324 -160.488373 -96.841324 160.488373
98.104996 -159.522980 -98.104996 159.522980
99.368828 -158.378235 -99.368828 158.378235
100.632812 -160.768524 -100.632812 160.768524
101.896957 -158.692505 -101.896957 158.692505
103.161247 -162.599792 -103.161247 162.599792
104.425705 -159.799133 -104.425705 159.799133
105.690315 -161.770966 -105.690315 161.770966
106.955078 -162.979340 -106.955078 162.979340
108.220001 -165.888672 -108.220001 165.888672
109.485077 -165.760880 -109.485077 165.760880
110.750313 -165.570206 -110.750313 165.570206
112.015701 -164.059189 -112.015701 164.059189
113.281250 -165.678406 -113.281250 165.678406
114.546951 -165.233459 -114.546951 165.233459
115.812813 -164.740753 -115.812813 164.740753
117.078827 -169.040665 -117.078827 169.040665
118.345001 -167.748474 -118.345001 167.748474
119.611328 -167.511017 -119.611328 167.511017
120.877815 -165.643585 -120.877815 165.643585
122.144455 -167.777435 -122.144455 167.777435
123.411247 -167.957672 -123.411247 167.957672
124.678207 -169.718719 -124.678207 169.718719
125.945312 -169.130173 -125.945312 169.130173
127.212578 -172.751755 -127.212578 172.751755
128.479996 -172.696579 -128.479996 172.696579
129.747574 -172.203491 -129.747574 172.203491
131.015320 -170.523041 -131.015320 170.523041
132.283203 -169.936371 -132.283203 169.936371
133.551254 -171.758194 -133.551254 171.758194
134.819458 -174.313080 -134.819458 174.313080
136.087814 -174.147766 -136.087814 174.147766
137.356323 -178.258728 -137.356323 178.258728
138.625000 -176.262329 -138.625000 176.262329
139.893829 -174.035812 -139.893829 174.035812
141.162811 -175.437241 -141.162811 175.437241
142.431946 -179.794220 -142.431946 179.794220
143.701248 -189.667313 -143.701248 189.667313
144.970703 -202.325775 -144.970703 202.325775
146.240311 -201.333282 -146.240311 201.333282
147.510071 -194.205078 -147.510071 194.205078
148.779999 -192.818848 -148.779999 192.818848
150.050079 -195.686249 -150.050079 195.686249
151.320312 -197.273819 -151.320312 197.273819
152.590698 -213.072006 -152.590698 213.072006
153.861252 -207.644531 -153.861252 207.644531
155.131958 -208.111755 -155.131958 208.111755
156.402817 -207.848038 -156.402817 207.848038
157.673828 -207.170868 -157.673828 207.170868
158.945007 -212.984436 -158.945007 212.984436
160.216324 -212.354614 -160.216324 212.354614
161.487808 -209.509277 -161.487808 209.509277
162.759460 -210.617355 -162.759460 210.617355
164.031250 -212.311218 -164.031250 212.311218
165.303207 -215.280548 -165.303207 215.280548
166.575317 -215.476410 -166.575317 215.476410
167.847580 -220.963837 -167.847580 220.963837
169.119995 -246.536743 -169.119995 246.536743
170.392578 -261.018250 -170.392578 261.018250
171.665314 -268.830078 -171.665314 268.830078
172.938202 -271.007782 -172.938202 271.007782
174.211243 -269.874634 -174.211243 269.874634
175.484451 -270.179169 -175.484451 270.179169
176.757812 -267.668457 -176.757812 267.668457
178.031326 -270.396118 -178.031326 270.396118
179.304993 -272.417450 -179.304993 272.417450
180.578827 -274.724182 -180.578827 274.724182
181.852814 -273.201355 -181.852814 273.201355
183.126953 -275.121857 -183.126953 275.121857
184.401245 -274.000397 -184.401245 274.000397
185.675705 -275.146973 -185.675705 275.146973
186.950317 -274.035126 -186.950317 274.035126
188.225082 -274.100159 -188.225082 274.100159
189.500000 -276.542114 -189.500000 276.542114
190.775085 -276.440735 -190.775085 276.440735
192.050308 -279.990234 -192.050308 279.990234
193.325699 -282.453339 -193.325699 282.453339
194.601257 -282.205444 -194.601257 282.205444
195.876953 -282.039154 -195.876953 282.039154
197.152817 -283.891357 -197.152817 283.891357
198.428833 -282.580780 -198.428833 282.580780
199.705002 -284.764069 -199.705002 284.764069
200.981323 -287.841949 -200.981323 287.841949
202.257812 -286.590302 -202.257812 286.590302
203.534454 -286.806335 -203.534454 286.806335
204.811249 -290.998932 -204.811249 290.998932
206.088196 -285.499695 -206.088196 285.499695
207.365311 -291.521698 -207.365311 291.521698
208.642578 -291.642242 -208.642578 291.642242
209.919998 -291.445801 -209.919998 291.445801
211.197571 -292.949860 -211.197571 292.949860
212.475311 -291.982513 -212.475311 291.982513
213.753204 -292.671143 -213.753204 292.671143
215.031250 -296.991608 -215.031250 296.991608
216.309448 -296.798645 -216.309448 296.798645
217.587814 -299.085175 -217.587814 299.085175
218.866333 -297.696747 -218.866333 297.696747
220.145004 -301.588196 -220.145004 301.588196
221.423828 -302.734497 -221.423828 302.734497
222.702820 -300.948120 -222.702820 300.948120
223.981949 -301.158813 -223.981949 301.158813
225.261246 -299.367004 -225.261246 299.367004
226.540710 -302.132202 -226.540710 302.132202
227.820312 -305.272247 -227.820312 305.272247
229.100082 -306.030029 -229.100082 306.030029
230.380005 -305.226318 -230.380005 305.226318
231.660080 -306.103149 -231.660080 306.103149
232.940308 -308.374329 -232.940308 308.374329
234.220703 -307.814209 -234.220703 307.814209
235.501251 -307.825775 -235.501251 307.825775
236.781952 -313.173523 -236.781952 313.173523
238.062805 -311.994232 -238.062805 311.994232
239.343826 -313.314148 -239.343826 313.314148
240.625000 -313.262299 -240.625000 313.262299
241.906326 -314.414581 -241.906326 314.414581
243.187805 -317.110443 -243.187805 317.110443
244.469452 -316.436981 -244.469452 316.436981
245.751251 -316.787231 -245.751251 316.787231
247.033203 -317.463470 -247.033203 317.463470
248.315308 -319.820679 -248.315308 319.820679
249.597580 -323.299683 -249.597580 323.299683
250.880005 -322.458313 -250.880005 322.458313
252.162582 -323.887817 -252.162582 323.887817
253.445312 -323.864929 -253.445312 323.864929
254.728210 -324.122314 -254.728210 324.122314
256.011261 -325.526428 -256.011261 325.526428
257.294464 -325.598236 -257.294464 325.598236
258.577820 -327.869446 -258.577820 327.869446
259.861328 -328.322754 -259.861328 328.322754
261.144989 -329.091309 -261.144989 329.091309
262.428833 -325.728607 -262.428833 325.728607
263.712799 -334.130615 -263.712799 334.130615
264.996948 -330.628906 -264.996948 330.628906
266.281250 -331.847443 -266.281250 331.847443
267.565704 -330.790710 -267.565704 330.790710
268.850311 -338.624054 -268.850311 338.624054
270.135071 -337.505310 -270.135071 337.505310
271.420013 -338.007996 -271.420013 338.007996
272.705078 -340.206909 -272.705078 340.206909
273.990326 -341.509460 -273.990326 341.509460
275.275696 -341.322449 -275.275696 341.322449
276.561249 -337.145355 -276.561249 337.145355
277.846954 -341.666718 -277.846954 341.666718
279.132812 -344.357666 -279.132812 344.357666
280.418823 -341.954224 -280.418823 341.954224
281.704987 -344.993164 -281.704987 344.993164
282.991333 -349.322662 -282.991333 349.322662
284.277802 -348.289246 -284.277802 348.289246
285.564453 -346.371704 -285.564453 346.371704
286.851257 -345.302246 -286.851257 345.302246
288.138214 -350.650146 -288.138214 350.650146
289.425323 -353.796692 -289.425323 353.796692
290.712585 -351.260132 -290.712585 351.260132
292.000000 -352.435059 -292.000000 352.435059
293.287567 -352.790710 -293.287567 352.790710
294.575317 -355.146912 -294.575317 355.146912
295.863190 -356.880585 -295.863190 356.880585
297.151245 -354.834351 -297.151245 354.834351
298.439453 -353.218536 -298.439453 353.218536
299.727814 -358.169159 -299.727814 358.169159
301.016327 -362.496338 -301.016327 362.496338
302.304993 -359.586182 -302.304993 359.586182
303.593842 -360.584412 -303.593842 360.584412
304.882812 -360.102875 -304.882812 360.102875
306.171967 -359.858307 -306.171967 359.858307
307.461243 -360.686615 -307.461243 360.686615
308.750702 -362.696594 -308.750702 362.696594
310.040314 -364.105804 -310.040314 364.105804
311.330078 -366.131592 -311.330078 366.131592
312.619995 -362.013367 -312.619995 362.013367
313.910065 -363.751526 -313.910065 363.751526
315.200317 -364.415497 -315.200317 364.415497
316.490692 -366.686584 -316.490692 366.686584
317.781250 -366.278351 -317.781250 366.278351
319.071960 -368.808716 -319.071960 368.808716
320.362823 -367.462708 -320.362823 367.462708
321.653839 -369.618195 -321.653839 369.618195
322.945007 -371.933350 -322.945007 371.933350
324.236328 -372.507080 -324.236328 372.507080
325.527802 -374.209595 -325.527802 374.209595
326.819458 -377.160950 -326.819458 377.160950
328.111237 -377.880768 -328.111237 377.880768
329.403198 -378.845398 -329.403198 378.845398
330.695312 -378.173279 -330.695312 378.173279
331.987579 -379.789276 -331.987579 379.789276
333.279999 -379.869934 -333.279999 379.869934
334.572571 -381.901855 -334.572571 381.901855
335.865326 -380.386932 -335.865326 380.386932
337.158203 -381.615875 -337.158203 381.615875
338.451263 -384.144226 -338.451263 384.144226
339.744446 -388.057434 -339.744446 388.057434
341.037811 -384.760498 -341.037811 384.760498
342.331329 -385.924133 -342.331329 385.924133
343.625000 -387.270935 -343.625000 387.270935
344.918823 -389.191162 -344.918823 389.191162
346.212799 -390.616455 -346.212799 390.616455
347.506958 -390.221436 -347.506958 390.221436
348.801239 -392.717712 -348.801239 392.717712
350.095703 -391.675049 -350.095703 391.675049
351.390320 -391.516235 -351.390320 391.516235
352.685089 -394.463135 -352.685089 394.463135
353.980011 -392.684570 -353.980011 392.684570
355.275085 -396.906342 -355.275085 396.906342
356.570312 -396.417267 -356.570312 396.417267
357.865692 -394.959198 -357.865692 394.959198
359.161255 -400.826630 -359.161255 400.826630
360.456940 -401.912170 -360.456940 401.912170
361.752808 -399.597290 -361.752808 399.597290
363.048828 -400.041199 -363.048828 400.041199
364.345001 -402.872314 -364.345001 402.872314
365.641327 -406.639709 -365.641327 406.639709
366.937805 -403.815613 -366.937805 403.815613
368.234467 -406.338196 -368.234467 406.338196
369.531250 -408.842346 -369.531250 408.842346
370.828217 -405.243591 -370.828217 405.243591
372.125305 -408.596802 -372.125305 408.596802
373.422577 -406.749146 -373.422577 406.749146
374.720001 -410.624268 -374.720001 410.624268
376.017578 -412.630157 -376.017578 412.630157
377.315308 -410.701752 -377.315308 410.701752
378.613190 -413.840759 -378.613190 413.840759
379.911255 -412.679871 -379.911255 412.679871
381.209442 -418.137512 -381.209442 418.137512
382.507812 -417.669861 -382.507812 417.669861
383.806335 -419.083588 -383.806335 419.083588
385.105011 -419.731506 -385.105011 419.731506
386.403839 -419.898285 -386.403839 419.898285
387.702820 -421.883545 -387.702820 421.883545
389.001953 -423.362213 -389.001953 423.362213
390.301239 -421.870117 -390.301239 421.870117
391.600708 -422.871399 -391.600708 422.871399
392.900299 -427.018646 -392.900299 427.018646
394.200073 -424.961304 -394.200073 424.961304
395.500000 -426.255920 -395.500000 426.255920
396.800079 -426.956482 -396.800079 426.956482
398.100311 -427.480438 -398.100311 427.480438
399.400696 -427.462158 -399.400696 427.462158
400.701263 -427.768005 -400.701263 427.768005
402.001953 -431.953430 -402.001953 431.953430
403.302826 -430.596741 -403.302826 430.596741
404.603821 -431.793579 -404.603821 431.793579
405.904999 -434.159882 -405.904999 434.159882
407.206329 -432.562531 -407.206329 432.562531
408.507812 -433.600616 -408.507812 433.600616
409.809448 -435.208099 -409.809448 435.208099
411.111237 -440.506409 -411.111237 440.506409
412.413208 -438.313660 -412.413208 438.313660
413.715302 -441.233490 -413.715302 441.233490
415.017578 -439.024109 -415.017578 439.024109
416.320007 -443.585327 -416.320007 443.585327
417.622589 -441.784607 -417.622589 441.784607
418.925323 -442.026581 -418.925323 442.026581
420.228210 -445.221222 -420.228210 445.221222
421.531250 -444.018219 -421.531250 444.018219
422.834442 -443.335175 -422.834442 443.335175
424.137817 -445.470428 -424.137817 445.470428
425.441315 -446.457489 -425.441315 446.457489
426.744995 -448.199036 -426.744995 448.199036
428.048828 -446.664459 -428.048828 446.664459
429.352814 -451.598633 -429.352814 451.598633
430.656952 -447.676758 -430.656952 447.676758
431.961243 -449.061584 -431.961243 449.061584
433.265717 -452.045502 -433.265717 452.045502
434.570312 -450.784424 -434.570312 450.784424
435.875092 -450.867523 -435.875092 450.867523
437.179993 -450.003540 -437.179993 450.003540
438.485077 -453.655090 -438.485077 453.655090
439.790314 -453.626343 -439.790314 453.626343
441.095703 -452.616669 -441.095703 452.616669
442.401245 -456.050537 -442.401245 456.050537
443.706940 -455.982605 -443.706940 455.982605
445.012817 -456.671448 -445.012817 456.671448
446.318817 -459.296234 -446.318817 459.296234
447.625000 -460.941833 -447.625000 460.941833
448.931335 -458.315247 -448.931335 458.315247
450.237823 -459.064819 -450.237823 459.064819
451.544464 -460.580902 -451.544464 460.580902
452.851257 -461.567169 -452.851257 461.567169
454.158203 -461.779297 -454.158203 461.779297
455.465302 -464.689941 -455.465302 464.689941
456.772583 -464.029877 -456.772583 464.029877
458.079987 -463.451904 -458.079987 463.451904
459.387573 -468.110992 -459.387573 468.110992
460.695312 -467.396240 -460.695312 467.396240
462.003204 -470.277527 -462.003204 470.277527
463.311249 -462.277954 -463.311249 462.277954
464.619446 -465.476746 -464.619446 465.476746
465.927826 -469.910034 -465.927826 469.910034
467.236328 -467.938782 -467.236328 467.938782
468.545013 -476.209076 -468.545013 476.209076
469.853821 -473.539673 -469.853821 473.539673
471.162811 -474.076752 -471.162811 474.076752
472.471954 -474.019958 -472.471954 474.019958
473.781250 -471.296814 -473.781250 471.296814
475.090698 -476.815369 -475.090698 476.815369
476.400299 -477.716431 -476.400299 477.716431
477.710083 -478.470673 -477.710083 478.470673
479.019989 -477.302765 -479.019989 477.302765
480.330078 -476.192963 -480.330078 476.192963
481.640320 -477.403381 -481.640320 477.403381
482.950714 -479.492981 -482.950714 479.492981
484.261261 -480.440125 -484.261261 480.440125
485.571960 -482.880127 -485.571960 482.880127
486.882812 -486.067322 -486.882812 486.067322
488.193817 -481.578064 -488.193817 481.578064
489.505005 -481.230652 -489.505005 481.230652
490.816315 -485.413971 -490.816315 485.413971
492.127808 -484.401550 -492.127808 484.401550
493.439453 -485.207764 -493.439453 485.207764
494.751251 -485.702179 -494.751251 485.702179
496.063202 -486.445862 -496.063202 486.445862
497.375305 -490.478912 -497.375305 490.478912
498.687592 -492.541443 -498.687592 492.541443
500.000000 -490.534180 -500.000000 490.534180
