# Supplementary material for: Spontaneous time-reversal symmetry breaking in twisted double bilayer graphene
Source: Nat Commun. 2022 Oct 29;13:6468. doi: 10.1038/s41467-022-34192-x (PMC9617879; doi:10.1038/s41467-022-34192-x)
Supplement: Supplementary file 2 — Source Data [file 41467_2022_34192_MOESM2_ESM.zip › Source_Data/Figure4/fig4a/100mK.txt]

-500.000000 534.457092 500.000000 -534.457092
-498.812408 533.235474 498.812408 -533.235474
-497.624695 534.157715 497.624695 -534.157715
-496.436798 534.503845 496.436798 -534.503845
-495.248749 530.384888 495.248749 -530.384888
-494.060547 534.928650 494.060547 -534.928650
-492.872192 531.777710 492.872192 -531.777710
-491.683685 529.694824 491.683685 -529.694824
-490.494995 532.715454 490.494995 -532.715454
-489.306183 534.745972 489.306183 -534.745972
-488.117188 532.939941 488.117188 -532.939941
-486.928040 533.853699 486.928040 -533.853699
-485.738739 532.205078 485.738739 -532.205078
-484.549286 525.434204 484.549286 -525.434204
-483.359680 522.567505 483.359680 -522.567505
-482.169922 525.259033 482.169922 -525.259033
-480.980011 522.027039 480.980011 -522.027039
-479.789917 516.907227 479.789917 -516.907227
-478.599701 520.772461 478.599701 -520.772461
-477.409302 519.731140 477.409302 -519.731140
-476.218750 519.745361 476.218750 -519.745361
-475.028046 518.872437 475.028046 -518.872437
-473.837189 524.271667 473.837189 -524.271667
-472.646179 525.192261 472.646179 -525.192261
-471.454987 526.912292 471.454987 -526.912292
-470.263672 529.793457 470.263672 -529.793457
-469.072174 534.300476 469.072174 -534.300476
-467.880554 538.124268 467.880554 -538.124268
-466.688751 536.180176 466.688751 -536.180176
-465.496796 534.510254 465.496796 -534.510254
-464.304688 530.426270 464.304688 -530.426270
-463.112427 527.564819 463.112427 -527.564819
-461.920013 524.812134 461.920013 -524.812134
-460.727417 522.991943 460.727417 -522.991943
-459.534698 513.921082 459.534698 -513.921082
-458.341797 513.310242 458.341797 -513.310242
-457.148743 513.323608 457.148743 -513.323608
-455.955536 506.948303 455.955536 -506.948303
-454.762177 505.451416 454.762177 -505.451416
-453.568665 502.483276 453.568665 -502.483276
-452.375000 504.031586 452.375000 -504.031586
-451.181183 497.900208 451.181183 -497.900208
-449.987183 506.074219 449.987183 -506.074219
-448.793060 505.558350 448.793060 -505.558350
-447.598755 503.126831 447.598755 -503.126831
-446.404297 506.771637 446.404297 -506.771637
-445.209686 504.159943 445.209686 -504.159943
-444.014923 505.458588 444.014923 -505.458588
-442.820007 500.727722 442.820007 -500.727722
-441.624908 503.139984 441.624908 -503.139984
-440.429688 497.650970 440.429688 -497.650970
-439.234283 497.074341 439.234283 -497.074341
-438.038757 492.209167 438.038757 -492.209167
-436.843048 487.853027 436.843048 -487.853027
-435.647186 487.769653 435.647186 -487.769653
-434.451172 486.067902 434.451172 -486.067902
-433.255005 482.684937 433.255005 -482.684937
-432.058685 485.248535 432.058685 -485.248535
-430.862183 480.914520 430.862183 -480.914520
-429.665558 483.629211 429.665558 -483.629211
-428.468750 479.942993 428.468750 -479.942993
-427.271790 482.470642 427.271790 -482.470642
-426.074677 482.609924 426.074677 -482.609924
-424.877411 479.535583 424.877411 -479.535583
-423.679993 474.675018 423.679993 -474.675018
-422.482422 474.464294 422.482422 -474.464294
-421.284698 477.000519 421.284698 -477.000519
-420.086792 480.635254 420.086792 -480.635254
-418.888763 482.310913 418.888763 -482.310913
-417.690552 476.984253 417.690552 -476.984253
-416.492188 478.093933 416.492188 -478.093933
-415.293671 475.835205 415.293671 -475.835205
-414.095001 474.217590 414.095001 -474.217590
-412.896179 462.987183 412.896179 -462.987183
-411.697174 458.167480 411.697174 -458.167480
-410.498047 455.207947 410.498047 -455.207947
-409.298737 443.339142 409.298737 -443.339142
-408.099304 445.866791 408.099304 -445.866791
-406.899689 439.099579 406.899689 -439.099579
-405.699921 442.254608 405.699921 -442.254608
-404.500000 446.618713 404.500000 -446.618713
-403.299927 444.273010 403.299927 -444.273010
-402.099701 449.298523 402.099701 -449.298523
-400.899292 453.571411 400.899292 -453.571411
-399.698761 464.598511 399.698761 -464.598511
-398.498047 463.981354 398.498047 -463.981354
-397.297180 459.579803 397.297180 -459.579803
-396.096161 458.649506 396.096161 -458.649506
-394.894989 456.972839 394.894989 -456.972839
-393.693665 457.168945 393.693665 -457.168945
-392.492188 455.766571 392.492188 -455.766571
-391.290558 453.669342 391.290558 -453.669342
-390.088745 459.630798 390.088745 -459.630798
-388.886810 461.475708 388.886810 -461.475708
-387.684692 460.799072 387.684692 -460.799072
-386.482422 461.418030 386.482422 -461.418030
-385.279999 458.745728 385.279999 -458.745728
-384.077423 459.994080 384.077423 -459.994080
-382.874695 460.945496 382.874695 -460.945496
-381.671783 459.381165 381.671783 -459.381165
-380.468750 453.759949 380.468750 -453.759949
-379.265533 451.952576 379.265533 -451.952576
-378.062195 451.803711 378.062195 -451.803711
-376.858673 457.348145 376.858673 -457.348145
-375.654999 453.858978 375.654999 -453.858978
-374.451172 452.089844 374.451172 -452.089844
-373.247192 453.435303 373.247192 -453.435303
-372.043060 450.969177 372.043060 -450.969177
-370.838745 449.712463 370.838745 -449.712463
-369.634308 449.882294 369.634308 -449.882294
-368.429688 446.991791 368.429688 -446.991791
-367.224915 449.090515 367.224915 -449.090515
-366.019989 442.950165 366.019989 -442.950165
-364.814911 442.759644 364.814911 -442.759644
-363.609680 436.775330 363.609680 -436.775330
-362.404297 440.709412 362.404297 -440.709412
-361.198761 436.881287 361.198761 -436.881287
-359.993042 437.406372 359.993042 -437.406372
-358.787201 434.347107 358.787201 -434.347107
-357.581177 434.155762 357.581177 -434.155762
-356.375000 428.230286 356.375000 -428.230286
-355.168671 428.347046 355.168671 -428.347046
-353.962189 429.385925 353.962189 -429.385925
-352.755554 427.796844 352.755554 -427.796844
-351.548737 432.149292 351.548737 -432.149292
-350.341797 427.671265 350.341797 -427.671265
-349.134674 432.145996 349.134674 -432.145996
-347.927429 431.823059 347.927429 -431.823059
-346.720001 431.911621 346.720001 -431.911621
-345.512421 431.862366 345.512421 -431.862366
-344.304688 437.324463 344.304688 -437.324463
-343.096802 434.415070 343.096802 -434.415070
-341.888763 436.287476 341.888763 -436.287476
-340.680542 437.072144 340.680542 -437.072144
-339.472198 431.247833 339.472198 -431.247833
-338.263672 428.798004 338.263672 -428.798004
-337.054993 427.081146 337.054993 -427.081146
-335.846161 428.654480 335.846161 -428.654480
-334.637177 423.598572 334.637177 -423.598572
-333.428040 425.522156 333.428040 -425.522156
-332.218750 421.606934 332.218750 -421.606934
-331.009308 421.256165 331.009308 -421.256165
-329.799683 422.423767 329.799683 -422.423767
-328.589935 420.520233 328.589935 -420.520233
-327.380005 421.047760 327.380005 -421.047760
-326.169922 421.330505 326.169922 -421.330505
-324.959686 423.844055 324.959686 -423.844055
-323.749298 424.060120 323.749298 -424.060120
-322.538757 422.890564 322.538757 -422.890564
-321.328033 423.700348 321.328033 -423.700348
-320.117188 420.284973 320.117188 -420.284973
-318.906158 421.666626 318.906158 -421.666626
-317.695007 423.518372 317.695007 -423.518372
-316.483673 425.087952 316.483673 -425.087952
-315.272186 427.072021 315.272186 -427.072021
-314.060547 425.972961 314.060547 -425.972961
-312.848755 425.892700 312.848755 -425.892700
-311.636810 425.930573 311.636810 -425.930573
-310.424683 422.579742 310.424683 -422.579742
-309.212433 423.191376 309.212433 -423.191376
-308.000000 411.010651 308.000000 -411.010651
-306.787415 414.847504 306.787415 -414.847504
-305.574677 402.634247 305.574677 -402.634247
-304.361786 402.965149 304.361786 -402.965149
-303.148743 396.636902 303.148743 -396.636902
-301.935547 399.068848 301.935547 -399.068848
-300.722198 396.102386 300.722198 -396.102386
-299.508667 394.895081 299.508667 -394.895081
-298.295013 394.243988 298.295013 -394.243988
-297.081177 392.803101 297.081177 -392.803101
-295.867188 390.335144 295.867188 -390.335144
-294.653046 385.958649 294.653046 -385.958649
-293.438751 386.149841 293.438751 -386.149841
-292.224304 383.462555 292.224304 -383.462555
-291.009674 391.312836 291.009674 -391.312836
-289.794922 388.945221 289.794922 -388.945221
-288.579987 386.790039 288.579987 -386.790039
-287.364929 384.943542 287.364929 -384.943542
-286.149689 381.971191 286.149689 -381.971191
-284.934296 384.705933 284.934296 -384.705933
-283.718750 379.420715 283.718750 -379.420715
-282.503052 381.031433 282.503052 -381.031433
-281.287201 380.293854 281.287201 -380.293854
-280.071167 380.965485 280.071167 -380.965485
-278.855011 377.423889 278.855011 -377.423889
-277.638672 375.424438 277.638672 -375.424438
-276.422180 368.167084 276.422180 -368.167084
-275.205536 364.197174 275.205536 -364.197174
-273.988739 361.885651 273.988739 -361.885651
-272.771790 362.010803 272.771790 -362.010803
-271.554688 356.775330 271.554688 -356.775330
-270.337433 360.223541 270.337433 -360.223541
-269.119995 358.651886 269.119995 -358.651886
-267.902435 358.494141 267.902435 -358.494141
-266.684692 362.277802 266.684692 -362.277802
-265.466797 363.328003 265.466797 -363.328003
-264.248749 360.153076 264.248749 -360.153076
-263.030548 359.654724 263.030548 -359.654724
-261.812195 359.422607 261.812195 -359.422607
-260.593658 358.243256 260.593658 -358.243256
-259.375000 357.158447 259.375000 -357.158447
-258.156158 358.951569 258.156158 -358.951569
-256.937195 352.175751 256.937195 -352.175751
-255.718048 352.477173 255.718048 -352.477173
-254.498749 354.114075 254.498749 -354.114075
-253.279297 355.023315 253.279297 -355.023315
-252.059692 350.509796 252.059692 -350.509796
-250.839920 349.946594 250.839920 -349.946594
-249.619995 348.572083 249.619995 -348.572083
-248.399918 343.427612 248.399918 -343.427612
-247.179688 342.295746 247.179688 -342.295746
-245.959290 338.153564 245.959290 -338.153564
-244.738754 339.138214 244.738754 -339.138214
-243.518051 336.365265 243.518051 -336.365265
-242.297180 332.394287 242.297180 -332.394287
-241.076172 331.911560 241.076172 -331.911560
-239.854996 330.140503 239.854996 -330.140503
-238.633667 326.977051 238.633667 -326.977051
-237.412186 321.155640 237.412186 -321.155640
-236.190552 322.258972 236.190552 -322.258972
-234.968750 319.769623 234.968750 -319.769623
-233.746796 322.859375 233.746796 -322.859375
-232.524689 318.546539 232.524689 -318.546539
-231.302429 317.362610 231.302429 -317.362610
-230.080002 318.773132 230.080002 -318.773132
-228.857422 317.676056 228.857422 -317.676056
-227.634689 314.498627 227.634689 -314.498627
-226.411804 314.704437 226.411804 -314.704437
-225.188751 307.407288 225.188751 -307.407288
-223.965546 305.597168 223.965546 -305.597168
-222.742188 304.948395 222.742188 -304.948395
-221.518677 303.192352 221.518677 -303.192352
-220.294998 300.769348 220.294998 -300.769348
-219.071167 299.427155 219.071167 -299.427155
-217.847183 295.281219 217.847183 -295.281219
-216.623047 294.945129 216.623047 -294.945129
-215.398743 295.027588 215.398743 -295.027588
-214.174301 296.517395 214.174301 -296.517395
-212.949692 296.665497 212.949692 -296.665497
-211.724915 295.568115 211.724915 -295.568115
-210.500000 298.198822 210.500000 -298.198822
-209.274918 298.246368 209.274918 -298.246368
-208.049683 297.613281 208.049683 -297.613281
-206.824295 293.471771 206.824295 -293.471771
-205.598755 294.322479 205.598755 -294.322479
-204.373047 291.650482 204.373047 -291.650482
-203.147186 290.482666 203.147186 -290.482666
-201.921173 290.582031 201.921173 -290.582031
-200.695007 284.207336 200.695007 -284.207336
-199.468674 284.427521 199.468674 -284.427521
-198.242188 282.199951 198.242188 -282.199951
-197.015549 283.800842 197.015549 -283.800842
-195.788757 284.585602 195.788757 -284.585602
-194.561798 287.510345 194.561798 -287.510345
-193.334686 284.036133 193.334686 -284.036133
-192.107422 283.836151 192.107422 -283.836151
-190.880005 279.180023 190.880005 -279.180023
-189.652420 282.792816 189.652420 -282.792816
-188.424683 284.720032 188.424683 -284.720032
-187.196793 283.784058 187.196793 -283.784058
-185.968750 283.254120 185.968750 -283.254120
-184.740540 280.342590 184.740540 -280.342590
-183.512192 287.349823 183.512192 -287.349823
-182.283676 284.701752 182.283676 -284.701752
-181.054993 283.720154 181.054993 -283.720154
-179.826172 282.486938 179.826172 -282.486938
-178.597183 275.940552 178.597183 -275.940552
-177.368042 279.095612 177.368042 -279.095612
-176.138748 276.868988 176.138748 -276.868988
-174.909302 282.217133 174.909302 -282.217133
-173.679688 276.725616 173.679688 -276.725616
-172.449921 280.106934 172.449921 -280.106934
-171.220001 276.939758 171.220001 -276.939758
-169.989929 279.053894 169.989929 -279.053894
-168.759689 273.952057 168.759689 -273.952057
-167.529297 278.329498 167.529297 -278.329498
-166.298752 275.852814 166.298752 -275.852814
-165.068054 276.552979 165.068054 -276.552979
-163.837189 273.353638 163.837189 -273.353638
-162.606171 276.297974 162.606171 -276.297974
-161.375000 273.412354 161.375000 -273.412354
-160.143677 274.615417 160.143677 -274.615417
-158.912186 272.521027 158.912186 -272.521027
-157.680542 272.025604 157.680542 -272.025604
-156.448746 269.400452 156.448746 -269.400452
-155.216797 269.072510 155.216797 -269.072510
-153.984680 270.887970 153.984680 -270.887970
-152.752426 273.082764 152.752426 -273.082764
-151.520004 270.860077 151.520004 -270.860077
-150.287415 272.308380 150.287415 -272.308380
-149.054688 267.998505 149.054688 -267.998505
-147.821793 269.631958 147.821793 -269.631958
-146.588745 269.618042 146.588745 -269.618042
-145.355545 269.202057 145.355545 -269.202057
-144.122192 271.970734 144.122192 -271.970734
-142.888672 274.817169 142.888672 -274.817169
-141.654999 271.810333 141.654999 -271.810333
-140.421173 274.953491 140.421173 -274.953491
-139.187195 272.095184 139.187195 -272.095184
-137.953049 272.806458 137.953049 -272.806458
-136.718750 272.727112 136.718750 -272.727112
-135.484299 272.407379 135.484299 -272.407379
-134.249695 270.371094 134.249695 -270.371094
-133.014923 269.832306 133.014923 -269.832306
-131.779999 269.795959 131.779999 -269.795959
-130.544922 267.394196 130.544922 -267.394196
-129.309692 264.390198 129.309692 -264.390198
-128.074295 264.054169 128.074295 -264.054169
-126.838753 258.050568 126.838753 -258.050568
-125.603043 260.014160 125.603043 -260.014160
-124.367188 251.204544 124.367188 -251.204544
-123.131172 248.887711 123.131172 -248.887711
-121.895004 250.810028 121.895004 -250.810028
-120.658676 253.259583 120.658676 -253.259583
-119.422188 251.641693 119.422188 -251.641693
-118.185547 247.906967 118.185547 -247.906967
-116.948746 246.614914 116.948746 -246.614914
-115.711800 245.160065 115.711800 -245.160065
-114.474686 246.211273 114.474686 -246.211273
-113.237419 248.623138 113.237419 -248.623138
-112.000000 247.561752 112.000000 -247.561752
-110.762421 252.339554 110.762421 -252.339554
-109.524689 253.749557 109.524689 -253.749557
-108.286797 259.141937 108.286797 -259.141937
-107.048752 262.025360 107.048752 -262.025360
-105.810547 258.351593 105.810547 -258.351593
-104.572189 259.749969 104.572189 -259.749969
-103.333672 258.238647 103.333672 -258.238647
-102.095001 259.014313 102.095001 -259.014313
-100.856171 255.730545 100.856171 -255.730545
-99.617188 259.047272 99.617188 -259.047272
-98.378044 257.307129 98.378044 -257.307129
-97.138748 256.059570 97.138748 -256.059570
-95.899300 256.227539 95.899300 -256.227539
-94.659683 253.525421 94.659683 -253.525421
-93.419922 256.227844 93.419922 -256.227844
-92.180000 255.318176 92.180000 -255.318176
-90.939926 252.062408 90.939926 -252.062408
-89.699692 250.022614 89.699692 -250.022614
-88.459297 248.676971 88.459297 -248.676971
-87.218750 245.483139 87.218750 -245.483139
-85.978043 247.119598 85.978043 -247.119598
-84.737190 250.951126 84.737190 -250.951126
-83.496170 252.568100 83.496170 -252.568100
-82.254997 252.101746 82.254997 -252.101746
-81.013672 254.046616 81.013672 -254.046616
-79.772186 253.576111 79.772186 -253.576111
-78.530548 254.135666 78.530548 -254.135666
-77.288750 250.245926 77.288750 -250.245926
-76.046799 252.722534 76.046799 -252.722534
-74.804688 255.530075 74.804688 -255.530075
-73.562424 253.394882 73.562424 -253.394882
-72.320000 250.986954 72.320000 -250.986954
-71.077423 253.620041 71.077423 -253.620041
-69.834686 248.487015 69.834686 -248.487015
-68.591797 245.394318 68.591797 -245.394318
-67.348747 245.029755 67.348747 -245.029755
-66.105545 247.375168 66.105545 -247.375168
-64.862190 241.415985 64.862190 -241.415985
-63.618671 242.520966 63.618671 -242.520966
-62.375000 242.740173 62.375000 -242.740173
-61.131172 244.438705 61.131172 -244.438705
-59.887188 243.023071 59.887188 -243.023071
-58.643047 244.631622 58.643047 -244.631622
-57.398750 241.630783 57.398750 -241.630783
-56.154297 244.879257 56.154297 -244.879257
-54.909687 247.427429 54.909687 -247.427429
-53.664921 244.656158 53.664921 -244.656158
-52.419998 245.576721 52.419998 -245.576721
-51.174923 246.450211 51.174923 -246.450211
-49.929688 244.251083 49.929688 -244.251083
-48.684296 238.976151 48.684296 -238.976151
-47.438751 235.729218 47.438751 -235.729218
-46.193047 229.192902 46.193047 -229.192902
-44.947189 230.258896 44.947189 -230.258896
-43.701172 228.261047 43.701172 -228.261047
-42.455002 232.227341 42.455002 -232.227341
-41.208672 224.235184 41.208672 -224.235184
-39.962189 226.584671 39.962189 -226.584671
-38.715546 223.847565 38.715546 -223.847565
-37.468750 228.001495 37.468750 -228.001495
-36.221798 225.841080 36.221798 -225.841080
-34.974686 229.994629 34.974686 -229.994629
-33.727421 223.983307 33.727421 -223.983307
-32.480000 229.849182 32.480000 -229.849182
-31.232422 223.031708 31.232422 -223.031708
-29.984688 225.414856 29.984688 -225.414856
-28.736797 220.047119 28.736797 -220.047119
-27.488750 222.195816 27.488750 -222.195816
-26.240547 217.208908 26.240547 -217.208908
-24.992188 218.011719 24.992188 -218.011719
-23.743671 216.449615 23.743671 -216.449615
-22.494999 218.976227 22.494999 -218.976227
-21.246172 215.844116 21.246172 -215.844116
-19.997189 237.087494 19.997189 -237.087494
-18.748047 204.597900 18.748047 -204.597900
-17.498749 218.612396 17.498749 -218.612396
-16.249298 220.125214 16.249298 -220.125214
-14.999687 214.396423 14.999687 -214.396423
-13.749922 213.327423 13.749922 -213.327423
-12.500000 212.484589 12.500000 -212.484589
-11.249922 211.739258 11.249922 -211.739258
-9.999687 209.495544 9.999687 -209.495544
-8.749297 208.199280 8.749297 -208.199280
-7.498750 201.541641 7.498750 -201.541641
-6.248047 203.146103 6.248047 -203.146103
-4.997188 200.118103 4.997188 -200.118103
-3.746172 199.201965 3.746172 -199.201965
-2.495000 197.637238 2.495000 -197.637238
-1.243671 194.980743 1.243671 -194.980743
0.007812 192.899734 -0.007812 -192.899734
1.259453 189.153168 -1.259453 -189.153168
2.511250 187.668442 -2.511250 -187.668442
3.763203 182.764771 -3.763203 -182.764771
5.015312 184.839661 -5.015312 -184.839661
6.267578 181.310120 -6.267578 -181.310120
7.520000 178.682800 -7.520000 -178.682800
8.772578 177.794373 -8.772578 -177.794373
10.025312 179.342941 -10.025312 -179.342941
11.278203 175.210159 -11.278203 -175.210159
12.531250 176.591217 -12.531250 -176.591217
13.784453 178.249771 -13.784453 -178.249771
15.037812 180.774368 -15.037812 -180.774368
16.291328 180.217270 -16.291328 -180.217270
17.545000 186.550278 -17.545000 -186.550278
18.798828 186.686325 -18.798828 -186.686325
20.052813 193.079453 -20.052813 -193.079453
21.306953 191.670288 -21.306953 -191.670288
22.561249 192.724945 -22.561249 -192.724945
23.815704 195.783737 -23.815704 -195.783737
25.070312 199.547577 -25.070312 -199.547577
26.325077 198.831848 -26.325077 -198.831848
27.580000 201.069260 -27.580000 -201.069260
28.835079 200.436279 -28.835079 -200.436279
30.090313 198.520676 -30.090313 -198.520676
31.345703 196.919098 -31.345703 -196.919098
32.601250 192.521774 -32.601250 -192.521774
33.856953 193.118134 -33.856953 -193.118134
35.112812 190.600555 -35.112812 -190.600555
36.368828 193.584991 -36.368828 -193.584991
37.625000 191.158066 -37.625000 -191.158066
38.881329 192.751984 -38.881329 -192.751984
40.137814 193.463440 -40.137814 -193.463440
41.394455 193.327484 -41.394455 -193.327484
42.651249 190.412567 -42.651249 -190.412567
43.908203 194.853821 -43.908203 -194.853821
45.165314 190.020096 -45.165314 -190.020096
46.422577 186.187683 -46.422577 -186.187683
47.680000 186.617554 -47.680000 -186.617554
48.937576 181.951462 -48.937576 -181.951462
50.195312 182.155884 -50.195312 -182.155884
51.453201 177.128860 -51.453201 -177.128860
52.711250 177.393143 -52.711250 -177.393143
53.969452 172.352264 -53.969452 -172.352264
55.227814 169.171478 -55.227814 -169.171478
56.486328 167.080429 -56.486328 -167.080429
57.744999 168.181808 -57.744999 -168.181808
59.003830 166.608719 -59.003830 -166.608719
60.262814 167.488770 -60.262814 -167.488770
61.521954 165.216156 -61.521954 -165.216156
62.781250 169.666885 -62.781250 -169.666885
64.040703 169.128845 -64.040703 -169.128845
65.300308 170.224777 -65.300308 -170.224777
66.560074 169.236771 -66.560074 -169.236771
67.820000 172.591827 -67.820000 -172.591827
69.080078 171.563080 -69.080078 -171.563080
70.340317 174.466751 -70.340317 -174.466751
71.600700 172.966690 -71.600700 -172.966690
72.861252 169.178253 -72.861252 -169.178253
74.121956 169.979095 -74.121956 -169.979095
75.382812 166.873306 -75.382812 -166.873306
76.643829 165.778961 -76.643829 -165.778961
77.904999 168.889603 -77.904999 -168.889603
79.166328 170.863373 -79.166328 -170.863373
80.427811 172.077881 -80.427811 -172.077881
81.689453 169.466507 -81.689453 -169.466507
82.951248 170.990570 -82.951248 -170.990570
84.213203 165.620468 -84.213203 -165.620468
85.475311 164.572784 -85.475311 -164.572784
86.737579 166.793304 -86.737579 -166.793304
88.000000 166.458755 -88.000000 -166.458755
89.262581 166.693298 -89.262581 -166.693298
90.525314 168.012482 -90.525314 -168.012482
91.788200 161.195404 -91.788200 -161.195404
93.051254 160.946121 -93.051254 -160.946121
94.314453 161.394897 -94.314453 -161.394897
95.577812 159.862091 -95.577812 -159.862091
96.841324 161.933578 -96.841324 -161.933578
98.104996 157.518097 -98.104996 -157.518097
99.368828 156.125626 -99.368828 -156.125626
100.632812 159.433243 -100.632812 -159.433243
101.896957 159.150146 -101.896957 -159.150146
103.161247 155.095505 -103.161247 -155.095505
104.425705 152.576538 -104.425705 -152.576538
105.690315 153.375626 -105.690315 -153.375626
106.955078 153.962967 -106.955078 -153.962967
108.220001 152.596848 -108.220001 -152.596848
109.485077 150.985855 -109.485077 -150.985855
110.750313 153.692932 -110.750313 -153.692932
112.015701 152.774719 -112.015701 -152.774719
113.281250 150.081482 -113.281250 -150.081482
114.546951 150.207413 -114.546951 -150.207413
115.812813 150.868607 -115.812813 -150.868607
117.078827 146.877777 -117.078827 -146.877777
118.345001 147.018463 -118.345001 -147.018463
119.611328 147.226303 -119.611328 -147.226303
120.877815 148.103134 -120.877815 -148.103134
122.144455 151.522568 -122.144455 -151.522568
123.411247 147.856567 -123.411247 -147.856567
124.678207 145.260269 -124.678207 -145.260269
125.945312 145.225052 -125.945312 -145.225052
127.212578 148.806808 -127.212578 -148.806808
128.479996 146.577423 -128.479996 -146.577423
129.747574 150.416290 -129.747574 -150.416290
131.015320 151.239365 -131.015320 -151.239365
132.283203 152.848602 -132.283203 -152.848602
133.551254 145.272980 -133.551254 -145.272980
134.819458 146.761780 -134.819458 -146.761780
136.087814 143.710220 -136.087814 -143.710220
137.356323 146.886826 -137.356323 -146.886826
138.625000 140.719452 -138.625000 -140.719452
139.893829 142.024780 -139.893829 -142.024780
141.162811 140.810684 -141.162811 -140.810684
142.431946 139.686386 -142.431946 -139.686386
143.701248 137.017258 -143.701248 -137.017258
144.970703 138.761536 -144.970703 -138.761536
146.240311 139.176697 -146.240311 -139.176697
147.510071 139.592834 -147.510071 -139.592834
148.779999 138.181396 -148.779999 -138.181396
150.050079 135.809311 -150.050079 -135.809311
151.320312 139.080200 -151.320312 -139.080200
152.590698 139.101410 -152.590698 -139.101410
153.861252 135.523132 -153.861252 -135.523132
155.131958 135.154404 -155.131958 -135.154404
156.402817 135.535446 -156.402817 -135.535446
157.673828 131.150864 -157.673828 -131.150864
158.945007 136.238693 -158.945007 -136.238693
160.216324 133.400467 -160.216324 -133.400467
161.487808 137.077972 -161.487808 -137.077972
162.759460 136.752701 -162.759460 -136.752701
164.031250 139.715576 -164.031250 -139.715576
165.303207 137.025833 -165.303207 -137.025833
166.575317 142.739792 -166.575317 -142.739792
167.847580 138.231827 -167.847580 -138.231827
169.119995 143.409988 -169.119995 -143.409988
170.392578 138.027130 -170.392578 -138.027130
171.665314 136.698547 -171.665314 -136.698547
172.938202 134.610352 -172.938202 -134.610352
174.211243 130.051544 -174.211243 -130.051544
175.484451 127.100403 -175.484451 -127.100403
176.757812 123.527664 -176.757812 -123.527664
178.031326 119.993835 -178.031326 -119.993835
179.304993 120.691116 -179.304993 -120.691116
180.578827 121.804794 -180.578827 -121.804794
181.852814 123.239487 -181.852814 -123.239487
183.126953 125.131165 -183.126953 -125.131165
184.401245 126.791550 -184.401245 -126.791550
185.675705 128.059219 -185.675705 -128.059219
186.950317 132.311539 -186.950317 -132.311539
188.225082 135.855896 -188.225082 -135.855896
189.500000 141.563461 -189.500000 -141.563461
190.775085 141.821213 -190.775085 -141.821213
192.050308 138.728836 -192.050308 -138.728836
193.325699 140.254257 -193.325699 -140.254257
194.601257 132.728195 -194.601257 -132.728195
195.876953 130.208267 -195.876953 -130.208267
197.152817 127.757126 -197.152817 -127.757126
198.428833 123.482468 -198.428833 -123.482468
199.705002 120.745392 -199.705002 -120.745392
200.981323 120.347549 -200.981323 -120.347549
202.257812 118.797897 -202.257812 -118.797897
203.534454 121.480972 -203.534454 -121.480972
204.811249 119.536301 -204.811249 -119.536301
206.088196 121.049271 -206.088196 -121.049271
207.365311 118.858429 -207.365311 -118.858429
208.642578 119.495056 -208.642578 -119.495056
209.919998 119.239227 -209.919998 -119.239227
211.197571 117.088425 -211.197571 -117.088425
212.475311 115.434875 -212.475311 -115.434875
213.753204 114.363510 -213.753204 -114.363510
215.031250 107.109222 -215.031250 -107.109222
216.309448 111.950516 -216.309448 -111.950516
217.587814 109.303741 -217.587814 -109.303741
218.866333 108.864044 -218.866333 -108.864044
220.145004 105.167465 -220.145004 -105.167465
221.423828 102.420944 -221.423828 -102.420944
222.702820 102.526535 -222.702820 -102.526535
223.981949 107.467697 -223.981949 -107.467697
225.261246 101.079453 -225.261246 -101.079453
226.540710 103.254303 -226.540710 -103.254303
227.820312 103.793503 -227.820312 -103.793503
229.100082 104.037704 -229.100082 -104.037704
230.380005 104.618195 -230.380005 -104.618195
231.660080 102.996857 -231.660080 -102.996857
232.940308 102.625931 -232.940308 -102.625931
234.220703 104.992935 -234.220703 -104.992935
235.501251 107.491669 -235.501251 -107.491669
236.781952 104.294250 -236.781952 -104.294250
238.062805 105.129929 -238.062805 -105.129929
239.343826 102.247528 -239.343826 -102.247528
240.625000 104.142822 -240.625000 -104.142822
241.906326 101.167786 -241.906326 -101.167786
243.187805 97.794571 -243.187805 -97.794571
244.469452 99.388550 -244.469452 -99.388550
245.751251 98.312134 -245.751251 -98.312134
247.033203 97.599472 -247.033203 -97.599472
248.315308 92.796707 -248.315308 -92.796707
249.597580 87.724411 -249.597580 -87.724411
250.880005 83.336304 -250.880005 -83.336304
252.162582 83.706345 -252.162582 -83.706345
253.445312 77.603043 -253.445312 -77.603043
254.728210 73.112900 -254.728210 -73.112900
256.011261 74.323410 -256.011261 -74.323410
257.294464 70.572906 -257.294464 -70.572906
258.577820 70.023834 -258.577820 -70.023834
259.861328 66.630417 -259.861328 -66.630417
261.144989 73.049133 -261.144989 -73.049133
262.428833 65.038605 -262.428833 -65.038605
263.712799 70.499222 -263.712799 -70.499222
264.996948 61.382416 -264.996948 -61.382416
266.281250 67.265640 -266.281250 -67.265640
267.565704 61.351700 -267.565704 -61.351700
268.850311 66.221497 -268.850311 -66.221497
270.135071 62.273056 -270.135071 -62.273056
271.420013 59.028473 -271.420013 -59.028473
272.705078 49.368530 -272.705078 -49.368530
273.990326 52.722443 -273.990326 -52.722443
275.275696 37.016159 -275.275696 -37.016159
276.561249 38.379990 -276.561249 -38.379990
277.846954 33.531128 -277.846954 -33.531128
279.132812 37.572632 -279.132812 -37.572632
280.418823 33.112091 -280.418823 -33.112091
281.704987 36.151825 -281.704987 -36.151825
282.991333 31.028534 -282.991333 -31.028534
284.277802 33.576447 -284.277802 -33.576447
285.564453 23.956421 -285.564453 -23.956421
286.851257 26.208649 -286.851257 -26.208649
288.138214 -325.712860 -288.138214 325.712860
289.425323 -319.413727 -289.425323 319.413727
290.712585 -313.831329 -290.712585 313.831329
292.000000 -88.904846 -292.000000 88.904846
293.287567 -53.441467 -293.287567 53.441467
294.575317 -50.026672 -294.575317 50.026672
295.863190 -54.234131 -295.863190 54.234131
297.151245 -55.228333 -297.151245 55.228333
298.439453 -52.417114 -298.439453 52.417114
299.727814 -54.259705 -299.727814 54.259705
301.016327 -55.566833 -301.016327 55.566833
302.304993 -58.175537 -302.304993 58.175537
303.593842 -52.383301 -303.593842 52.383301
304.882812 -63.532410 -304.882812 63.532410
306.171967 -62.272156 -306.171967 62.272156
307.461243 -69.975952 -307.461243 69.975952
308.750702 -63.704773 -308.750702 63.704773
310.040314 -73.100403 -310.040314 73.100403
311.330078 -64.898804 -311.330078 64.898804
312.619995 -69.740784 -312.619995 69.740784
313.910065 -66.702515 -313.910065 66.702515
315.200317 -70.488708 -315.200317 70.488708
316.490692 -70.168762 -316.490692 70.168762
317.781250 -69.155884 -317.781250 69.155884
319.071960 -68.105225 -319.071960 68.105225
320.362823 -67.545044 -320.362823 67.545044
321.653839 -68.343628 -321.653839 68.343628
322.945007 -69.291016 -322.945007 69.291016
324.236328 -65.742249 -324.236328 65.742249
325.527802 -64.355408 -325.527802 64.355408
326.819458 -61.612427 -326.819458 61.612427
328.111237 -58.547058 -328.111237 58.547058
329.403198 -57.673340 -329.403198 57.673340
330.695312 -47.547302 -330.695312 47.547302
331.987579 -59.280701 -331.987579 59.280701
333.279999 -61.466187 -333.279999 61.466187
334.572571 -60.971619 -334.572571 60.971619
335.865326 -63.390503 -335.865326 63.390503
337.158203 -63.045410 -337.158203 63.045410
338.451263 -65.606079 -338.451263 65.606079
339.744446 -70.545685 -339.744446 70.545685
341.037811 -41.598022 -341.037811 41.598022
342.331329 -416.411438 -342.331329 416.411438
343.625000 -588.346863 -343.625000 588.346863
344.918823 -628.359253 -344.918823 628.359253
346.212799 -744.881897 -346.212799 744.881897
347.506958 -426.947296 -347.506958 426.947296
348.801239 -380.340820 -348.801239 380.340820
350.095703 -361.375427 -350.095703 361.375427
351.390320 -353.397064 -351.390320 353.397064
352.685089 -357.089722 -352.685089 357.089722
353.980011 -349.667053 -353.980011 349.667053
355.275085 -353.896179 -355.275085 353.896179
356.570312 -354.533539 -356.570312 354.533539
357.865692 -360.997742 -357.865692 360.997742
359.161255 -360.236084 -359.161255 360.236084
360.456940 -363.568604 -360.456940 363.568604
361.752808 -363.441528 -361.752808 363.441528
363.048828 -429.605499 -363.048828 429.605499
364.345001 -430.903870 -364.345001 430.903870
365.641327 -438.409851 -365.641327 438.409851
366.937805 -438.172821 -366.937805 438.172821
368.234467 -445.928833 -368.234467 445.928833
369.531250 -444.429993 -369.531250 444.429993
370.828217 -443.895691 -370.828217 443.895691
372.125305 -434.582611 -372.125305 434.582611
373.422577 -444.037659 -373.422577 444.037659
374.720001 -439.681946 -374.720001 439.681946
376.017578 -442.412476 -376.017578 442.412476
377.315308 -441.114746 -377.315308 441.114746
378.613190 -446.945129 -378.613190 446.945129
379.911255 -441.091553 -379.911255 441.091553
381.209442 -449.423096 -381.209442 449.423096
382.507812 -450.170959 -382.507812 450.170959
383.806335 -454.687134 -383.806335 454.687134
385.105011 -450.509216 -385.105011 450.509216
386.403839 -455.831238 -386.403839 455.831238
387.702820 -452.075562 -387.702820 452.075562
389.001953 -456.549072 -389.001953 456.549072
390.301239 -451.102692 -390.301239 451.102692
391.600708 -455.122803 -391.600708 455.122803
392.900299 -450.342468 -392.900299 450.342468
394.200073 -451.339966 -394.200073 451.339966
395.500000 -452.188019 -395.500000 452.188019
396.800079 -451.479614 -396.800079 451.479614
398.100311 -454.086304 -398.100311 454.086304
399.400696 -457.313416 -399.400696 457.313416
400.701263 -459.110596 -400.701263 459.110596
402.001953 -451.612152 -402.001953 451.612152
403.302826 -449.783813 -403.302826 449.783813
404.603821 -444.161316 -404.603821 444.161316
405.904999 -444.483887 -405.904999 444.483887
407.206329 -443.548798 -407.206329 443.548798
408.507812 -442.597382 -408.507812 442.597382
409.809448 -445.821869 -409.809448 445.821869
411.111237 -445.531006 -411.111237 445.531006
412.413208 -449.876953 -412.413208 449.876953
413.715302 -461.033295 -413.715302 461.033295
415.017578 -460.624817 -415.017578 460.624817
416.320007 -466.320435 -416.320007 466.320435
417.622589 -468.424408 -417.622589 468.424408
418.925323 -472.180511 -418.925323 472.180511
420.228210 -475.271179 -420.228210 475.271179
421.531250 -475.666992 -421.531250 475.666992
422.834442 -476.025146 -422.834442 476.025146
424.137817 -472.328217 -424.137817 472.328217
425.441315 -477.588379 -425.441315 477.588379
426.744995 -476.283722 -426.744995 476.283722
428.048828 -476.672180 -428.048828 476.672180
429.352814 -477.388794 -429.352814 477.388794
430.656952 -476.208893 -430.656952 476.208893
431.961243 -478.211243 -431.961243 478.211243
433.265717 -480.961731 -433.265717 480.961731
434.570312 -481.648529 -434.570312 481.648529
435.875092 -484.972778 -435.875092 484.972778
437.179993 -485.507812 -437.179993 485.507812
438.485077 -484.745483 -438.485077 484.745483
439.790314 -490.201355 -439.790314 490.201355
441.095703 -491.455750 -441.095703 491.455750
442.401245 -492.377319 -442.401245 492.377319
443.706940 -496.707214 -443.706940 496.707214
445.012817 -495.083527 -445.012817 495.083527
446.318817 -500.330811 -446.318817 500.330811
447.625000 -496.821350 -447.625000 496.821350
448.931335 -497.912598 -448.931335 497.912598
450.237823 -496.713257 -450.237823 496.713257
451.544464 -499.345825 -451.544464 499.345825
452.851257 -499.422913 -452.851257 499.422913
454.158203 -504.233765 -454.158203 504.233765
455.465302 -497.420593 -455.465302 497.420593
456.772583 -505.962830 -456.772583 505.962830
458.079987 -502.175140 -458.079987 502.175140
459.387573 -510.700134 -459.387573 510.700134
460.695312 -504.609802 -460.695312 504.609802
462.003204 -506.451477 -462.003204 506.451477
463.311249 -510.209534 -463.311249 510.209534
464.619446 -517.511292 -464.619446 517.511292
465.927826 -519.890198 -465.927826 519.890198
467.236328 -525.757019 -467.236328 525.757019
468.545013 -525.381348 -468.545013 525.381348
469.853821 -527.330933 -469.853821 527.330933
471.162811 -526.239075 -471.162811 526.239075
472.471954 -527.141907 -472.471954 527.141907
473.781250 -524.887085 -473.781250 524.887085
475.090698 -523.531860 -475.090698 523.531860
476.400299 -519.245117 -476.400299 519.245117
477.710083 -519.358948 -477.710083 519.358948
479.019989 -518.928955 -479.019989 518.928955
480.330078 -520.376343 -480.330078 520.376343
481.640320 -517.863770 -481.640320 517.863770
482.950714 -517.773865 -482.950714 517.773865
484.261261 -519.342896 -484.261261 519.342896
485.571960 -521.994751 -485.571960 521.994751
486.882812 -523.811829 -486.882812 523.811829
488.193817 -525.161377 -488.193817 525.161377
489.505005 -533.368164 -489.505005 533.368164
490.816315 -527.591797 -490.816315 527.591797
492.127808 -532.834045 -492.127808 532.834045
493.439453 -531.043091 -493.439453 531.043091
494.751251 -524.397278 -494.751251 524.397278
496.063202 -532.244629 -496.063202 532.244629
497.375305 -534.773865 -497.375305 534.773865
498.687592 -535.363098 -498.687592 535.363098
500.000000 -535.066528 -500.000000 535.066528
