# Supplementary material for: Spontaneous time-reversal symmetry breaking in twisted double bilayer graphene
Source: Nat Commun. 2022 Oct 29;13:6468. doi: 10.1038/s41467-022-34192-x (PMC9617879; doi:10.1038/s41467-022-34192-x)
Supplement: Supplementary file 2 — Source Data [file 41467_2022_34192_MOESM2_ESM.zip › Source_Data/Figure4/fig4a/1300mK.txt]

-500.000000 491.158752 500.000000 -491.158752
-498.812408 493.224670 498.812408 -493.224670
-497.624695 490.752899 497.624695 -490.752899
-496.436798 490.358215 496.436798 -490.358215
-495.248749 488.857788 495.248749 -488.857788
-494.060547 485.095367 494.060547 -485.095367
-492.872192 487.743530 492.872192 -487.743530
-491.683685 485.373566 491.683685 -485.373566
-490.494995 488.222534 490.494995 -488.222534
-489.306183 487.213257 489.306183 -487.213257
-488.117188 485.036499 488.117188 -485.036499
-486.928040 482.420685 486.928040 -482.420685
-485.738739 485.475952 485.738739 -485.475952
-484.549286 483.583405 484.549286 -483.583405
-483.359680 480.288849 483.359680 -480.288849
-482.169922 479.980286 482.169922 -479.980286
-480.980011 478.637512 480.980011 -478.637512
-479.789917 475.277344 479.789917 -475.277344
-478.599701 477.598450 478.599701 -477.598450
-477.409302 478.832458 477.409302 -478.832458
-476.218750 478.750183 476.218750 -478.750183
-475.028046 480.526306 475.028046 -480.526306
-473.837189 473.212646 473.837189 -473.212646
-472.646179 471.659576 472.646179 -471.659576
-471.454987 472.794495 471.454987 -472.794495
-470.263672 474.607391 470.263672 -474.607391
-469.072174 476.484711 469.072174 -476.484711
-467.880554 475.004089 467.880554 -475.004089
-466.688751 469.571930 466.688751 -469.571930
-465.496796 467.224823 465.496796 -467.224823
-464.304688 468.286194 464.304688 -468.286194
-463.112427 470.629578 463.112427 -470.629578
-461.920013 467.283112 461.920013 -467.283112
-460.727417 464.671570 460.727417 -464.671570
-459.534698 465.511658 459.534698 -465.511658
-458.341797 467.551147 458.341797 -467.551147
-457.148743 461.845917 457.148743 -461.845917
-455.955536 464.077087 455.955536 -464.077087
-454.762177 459.381104 454.762177 -459.381104
-453.568665 463.544678 453.568665 -463.544678
-452.375000 459.514343 452.375000 -459.514343
-451.181183 460.085114 451.181183 -460.085114
-449.987183 460.718506 449.987183 -460.718506
-448.793060 457.678925 448.793060 -457.678925
-447.598755 459.975220 447.598755 -459.975220
-446.404297 459.002899 446.404297 -459.002899
-445.209686 460.328674 445.209686 -460.328674
-444.014923 461.442810 444.014923 -461.442810
-442.820007 456.181671 442.820007 -456.181671
-441.624908 455.422791 441.624908 -455.422791
-440.429688 452.734192 440.429688 -452.734192
-439.234283 454.582367 439.234283 -454.582367
-438.038757 453.133972 438.038757 -453.133972
-436.843048 457.193207 436.843048 -457.193207
-435.647186 451.498108 435.647186 -451.498108
-434.451172 453.769806 434.451172 -453.769806
-433.255005 453.209503 433.255005 -453.209503
-432.058685 454.393127 432.058685 -454.393127
-430.862183 452.434021 430.862183 -452.434021
-429.665558 451.986542 429.665558 -451.986542
-428.468750 450.773926 428.468750 -450.773926
-427.271790 451.242737 427.271790 -451.242737
-426.074677 452.546326 426.074677 -452.546326
-424.877411 448.336304 424.877411 -448.336304
-423.679993 450.629395 423.679993 -450.629395
-422.482422 447.248718 422.482422 -447.248718
-421.284698 448.219696 421.284698 -448.219696
-420.086792 446.819580 420.086792 -446.819580
-418.888763 445.970276 418.888763 -445.970276
-417.690552 444.133423 417.690552 -444.133423
-416.492188 444.951721 416.492188 -444.951721
-415.293671 446.355469 415.293671 -446.355469
-414.095001 443.166901 414.095001 -443.166901
-412.896179 442.518433 412.896179 -442.518433
-411.697174 439.389954 411.697174 -439.389954
-410.498047 440.529297 410.498047 -440.529297
-409.298737 442.642181 409.298737 -442.642181
-408.099304 440.200775 408.099304 -440.200775
-406.899689 441.633362 406.899689 -441.633362
-405.699921 439.633179 405.699921 -439.633179
-404.500000 437.720398 404.500000 -437.720398
-403.299927 434.627502 403.299927 -434.627502
-402.099701 435.522461 402.099701 -435.522461
-400.899292 437.151001 400.899292 -437.151001
-399.698761 437.040100 399.698761 -437.040100
-398.498047 436.096863 398.498047 -436.096863
-397.297180 431.671997 397.297180 -431.671997
-396.096161 436.073242 396.096161 -436.073242
-394.894989 431.372833 394.894989 -431.372833
-393.693665 431.708252 393.693665 -431.708252
-392.492188 429.913666 392.492188 -429.913666
-391.290558 428.959229 391.290558 -428.959229
-390.088745 426.865997 390.088745 -426.865997
-388.886810 428.325470 388.886810 -428.325470
-387.684692 428.166901 387.684692 -428.166901
-386.482422 427.834717 386.482422 -427.834717
-385.279999 426.370667 385.279999 -426.370667
-384.077423 426.968628 384.077423 -426.968628
-382.874695 428.236938 382.874695 -428.236938
-381.671783 422.268311 381.671783 -422.268311
-380.468750 422.827484 380.468750 -422.827484
-379.265533 422.481140 379.265533 -422.481140
-378.062195 423.901550 378.062195 -423.901550
-376.858673 417.459229 376.858673 -417.459229
-375.654999 412.349426 375.654999 -412.349426
-374.451172 419.798370 374.451172 -419.798370
-373.247192 418.170532 373.247192 -418.170532
-372.043060 416.352234 372.043060 -416.352234
-370.838745 416.594910 370.838745 -416.594910
-369.634308 415.349335 369.634308 -415.349335
-368.429688 410.718048 368.429688 -410.718048
-367.224915 408.780884 367.224915 -408.780884
-366.019989 409.456360 366.019989 -409.456360
-364.814911 411.514313 364.814911 -411.514313
-363.609680 406.269684 363.609680 -406.269684
-362.404297 410.753693 362.404297 -410.753693
-361.198761 406.122070 361.198761 -406.122070
-359.993042 409.095093 359.993042 -409.095093
-358.787201 405.259186 358.787201 -405.259186
-357.581177 406.365906 357.581177 -406.365906
-356.375000 403.920166 356.375000 -403.920166
-355.168671 403.065613 355.168671 -403.065613
-353.962189 401.001801 353.962189 -401.001801
-352.755554 402.379395 352.755554 -402.379395
-351.548737 401.750793 351.548737 -401.750793
-350.341797 398.076416 350.341797 -398.076416
-349.134674 396.809998 349.134674 -396.809998
-347.927429 395.928925 347.927429 -395.928925
-346.720001 396.758606 346.720001 -396.758606
-345.512421 394.594269 345.512421 -394.594269
-344.304688 393.469177 344.304688 -393.469177
-343.096802 393.942383 343.096802 -393.942383
-341.888763 394.008514 341.888763 -394.008514
-340.680542 390.937347 340.680542 -390.937347
-339.472198 391.308838 339.472198 -391.308838
-338.263672 393.040741 338.263672 -393.040741
-337.054993 391.848755 337.054993 -391.848755
-335.846161 389.442902 335.846161 -389.442902
-334.637177 390.639221 334.637177 -390.639221
-333.428040 385.064636 333.428040 -385.064636
-332.218750 388.043671 332.218750 -388.043671
-331.009308 389.104767 331.009308 -389.104767
-329.799683 382.448944 329.799683 -382.448944
-328.589935 381.775696 328.589935 -381.775696
-327.380005 383.359314 327.380005 -383.359314
-326.169922 385.928589 326.169922 -385.928589
-324.959686 381.527893 324.959686 -381.527893
-323.749298 382.396362 323.749298 -382.396362
-322.538757 377.404236 322.538757 -377.404236
-321.328033 378.282379 321.328033 -378.282379
-320.117188 378.813721 320.117188 -378.813721
-318.906158 375.569977 318.906158 -375.569977
-317.695007 377.214417 317.695007 -377.214417
-316.483673 377.707123 316.483673 -377.707123
-315.272186 375.485535 315.272186 -375.485535
-314.060547 374.222137 314.060547 -374.222137
-312.848755 372.876068 312.848755 -372.876068
-311.636810 369.056946 311.636810 -369.056946
-310.424683 371.163147 310.424683 -371.163147
-309.212433 367.994965 309.212433 -367.994965
-308.000000 365.764374 308.000000 -365.764374
-306.787415 365.398529 306.787415 -365.398529
-305.574677 364.287537 305.574677 -364.287537
-304.361786 370.454590 304.361786 -370.454590
-303.148743 365.604919 303.148743 -365.604919
-301.935547 364.570343 301.935547 -364.570343
-300.722198 365.569946 300.722198 -365.569946
-299.508667 364.158020 299.508667 -364.158020
-298.295013 360.754669 298.295013 -360.754669
-297.081177 361.982483 297.081177 -361.982483
-295.867188 361.930664 295.867188 -361.930664
-294.653046 356.385040 294.653046 -356.385040
-293.438751 359.046082 293.438751 -359.046082
-292.224304 360.312439 292.224304 -360.312439
-291.009674 359.108704 291.009674 -359.108704
-289.794922 356.970642 289.794922 -356.970642
-288.579987 355.821411 288.579987 -355.821411
-287.364929 359.716675 287.364929 -359.716675
-286.149689 354.073975 286.149689 -354.073975
-284.934296 353.469543 284.934296 -353.469543
-283.718750 353.966919 283.718750 -353.966919
-282.503052 352.880524 282.503052 -352.880524
-281.287201 348.709229 281.287201 -348.709229
-280.071167 349.335022 280.071167 -349.335022
-278.855011 349.634491 278.855011 -349.634491
-277.638672 346.542480 277.638672 -346.542480
-276.422180 348.796448 276.422180 -348.796448
-275.205536 344.488342 275.205536 -344.488342
-273.988739 345.752014 273.988739 -345.752014
-272.771790 343.096100 272.771790 -343.096100
-271.554688 343.174011 271.554688 -343.174011
-270.337433 342.395416 270.337433 -342.395416
-269.119995 342.879028 269.119995 -342.879028
-267.902435 338.538788 267.902435 -338.538788
-266.684692 338.878174 266.684692 -338.878174
-265.466797 337.879669 265.466797 -337.879669
-264.248749 334.716705 264.248749 -334.716705
-263.030548 339.073792 263.030548 -339.073792
-261.812195 336.671600 261.812195 -336.671600
-260.593658 334.275726 260.593658 -334.275726
-259.375000 334.580933 259.375000 -334.580933
-258.156158 336.225250 258.156158 -336.225250
-256.937195 331.227295 256.937195 -331.227295
-255.718048 331.121155 255.718048 -331.121155
-254.498749 330.215698 254.498749 -330.215698
-253.279297 332.003967 253.279297 -332.003967
-252.059692 329.602814 252.059692 -329.602814
-250.839920 324.096130 250.839920 -324.096130
-249.619995 325.380951 249.619995 -325.380951
-248.399918 324.036438 248.399918 -324.036438
-247.179688 328.441498 247.179688 -328.441498
-245.959290 324.340088 245.959290 -324.340088
-244.738754 322.640564 244.738754 -322.640564
-243.518051 323.394653 243.518051 -323.394653
-242.297180 317.938049 242.297180 -317.938049
-241.076172 317.647125 241.076172 -317.647125
-239.854996 318.161591 239.854996 -318.161591
-238.633667 317.386230 238.633667 -317.386230
-237.412186 315.166626 237.412186 -315.166626
-236.190552 318.209991 236.190552 -318.209991
-234.968750 316.954803 234.968750 -316.954803
-233.746796 313.011444 233.746796 -313.011444
-232.524689 311.617859 232.524689 -311.617859
-231.302429 313.042664 231.302429 -313.042664
-230.080002 310.510406 230.080002 -310.510406
-228.857422 309.082916 228.857422 -309.082916
-227.634689 307.137848 227.634689 -307.137848
-226.411804 308.745361 226.411804 -308.745361
-225.188751 306.898254 225.188751 -306.898254
-223.965546 305.744202 223.965546 -305.744202
-222.742188 304.747559 222.742188 -304.747559
-221.518677 307.131836 221.518677 -307.131836
-220.294998 304.342773 220.294998 -304.342773
-219.071167 302.324219 219.071167 -302.324219
-217.847183 303.187164 217.847183 -303.187164
-216.623047 300.861420 216.623047 -300.861420
-215.398743 301.195312 215.398743 -301.195312
-214.174301 301.194580 214.174301 -301.194580
-212.949692 299.347778 212.949692 -299.347778
-211.724915 296.841370 211.724915 -296.841370
-210.500000 299.149780 210.500000 -299.149780
-209.274918 298.720795 209.274918 -298.720795
-208.049683 300.665924 208.049683 -300.665924
-206.824295 298.721100 206.824295 -298.721100
-205.598755 293.793457 205.598755 -293.793457
-204.373047 291.340576 204.373047 -291.340576
-203.147186 293.319092 203.147186 -293.319092
-201.921173 292.533142 201.921173 -292.533142
-200.695007 290.680542 200.695007 -290.680542
-199.468674 289.076508 199.468674 -289.076508
-198.242188 289.859619 198.242188 -289.859619
-197.015549 286.533295 197.015549 -286.533295
-195.788757 285.174744 195.788757 -285.174744
-194.561798 285.843170 194.561798 -285.843170
-193.334686 285.702881 193.334686 -285.702881
-192.107422 285.983734 192.107422 -285.983734
-190.880005 280.874176 190.880005 -280.874176
-189.652420 281.651245 189.652420 -281.651245
-188.424683 282.168579 188.424683 -282.168579
-187.196793 282.341187 187.196793 -282.341187
-185.968750 283.267090 185.968750 -283.267090
-184.740540 283.172424 184.740540 -283.172424
-183.512192 282.824646 183.512192 -282.824646
-182.283676 280.070007 182.283676 -280.070007
-181.054993 280.121552 181.054993 -280.121552
-179.826172 278.148987 179.826172 -278.148987
-178.597183 274.904785 178.597183 -274.904785
-177.368042 275.518738 177.368042 -275.518738
-176.138748 278.441345 176.138748 -278.441345
-174.909302 276.696655 174.909302 -276.696655
-173.679688 272.860229 173.679688 -272.860229
-172.449921 275.017273 172.449921 -275.017273
-171.220001 274.002075 171.220001 -274.002075
-169.989929 272.884460 169.989929 -272.884460
-168.759689 268.962097 168.759689 -268.962097
-167.529297 268.258789 167.529297 -268.258789
-166.298752 270.289001 166.298752 -270.289001
-165.068054 269.529327 165.068054 -269.529327
-163.837189 267.798004 163.837189 -267.798004
-162.606171 269.611816 162.606171 -269.611816
-161.375000 268.278625 161.375000 -268.278625
-160.143677 266.011780 160.143677 -266.011780
-158.912186 262.434143 158.912186 -262.434143
-157.680542 265.404510 157.680542 -265.404510
-156.448746 264.348999 156.448746 -264.348999
-155.216797 263.125671 155.216797 -263.125671
-153.984680 262.572693 153.984680 -262.572693
-152.752426 261.168488 152.752426 -261.168488
-151.520004 261.750824 151.520004 -261.750824
-150.287415 259.961182 150.287415 -259.961182
-149.054688 263.204559 149.054688 -263.204559
-147.821793 261.064087 147.821793 -261.064087
-146.588745 255.778503 146.588745 -255.778503
-145.355545 255.841202 145.355545 -255.841202
-144.122192 259.872620 144.122192 -259.872620
-142.888672 255.189117 142.888672 -255.189117
-141.654999 250.012329 141.654999 -250.012329
-140.421173 250.602936 140.421173 -250.602936
-139.187195 249.197372 139.187195 -249.197372
-137.953049 249.882278 137.953049 -249.882278
-136.718750 249.320602 136.718750 -249.320602
-135.484299 246.294983 135.484299 -246.294983
-134.249695 243.199677 134.249695 -243.199677
-133.014923 242.191284 133.014923 -242.191284
-131.779999 244.970459 131.779999 -244.970459
-130.544922 245.991440 130.544922 -245.991440
-129.309692 239.710876 129.309692 -239.710876
-128.074295 240.735077 128.074295 -240.735077
-126.838753 237.068451 126.838753 -237.068451
-125.603043 239.154755 125.603043 -239.154755
-124.367188 235.967804 124.367188 -235.967804
-123.131172 234.923737 123.131172 -234.923737
-121.895004 235.152908 121.895004 -235.152908
-120.658676 230.738434 120.658676 -230.738434
-119.422188 230.804901 119.422188 -230.804901
-118.185547 230.854095 118.185547 -230.854095
-116.948746 228.822449 116.948746 -228.822449
-115.711800 228.831268 115.711800 -228.831268
-114.474686 227.463333 114.474686 -227.463333
-113.237419 227.238373 113.237419 -227.238373
-112.000000 224.481171 112.000000 -224.481171
-110.762421 220.571503 110.762421 -220.571503
-109.524689 222.864136 109.524689 -222.864136
-108.286797 220.978851 108.286797 -220.978851
-107.048752 218.078812 107.048752 -218.078812
-105.810547 220.398407 105.810547 -220.398407
-104.572189 220.833145 104.572189 -220.833145
-103.333672 221.617645 103.333672 -221.617645
-102.095001 219.354630 102.095001 -219.354630
-100.856171 215.936401 100.856171 -215.936401
-99.617188 216.990082 99.617188 -216.990082
-98.378044 212.999359 98.378044 -212.999359
-97.138748 212.833466 97.138748 -212.833466
-95.899300 213.948761 95.899300 -213.948761
-94.659683 216.010376 94.659683 -216.010376
-93.419922 215.886215 93.419922 -215.886215
-92.180000 212.213852 92.180000 -212.213852
-90.939926 212.423294 90.939926 -212.423294
-89.699692 212.527451 89.699692 -212.527451
-88.459297 212.459366 88.459297 -212.459366
-87.218750 213.251907 87.218750 -213.251907
-85.978043 212.572815 85.978043 -212.572815
-84.737190 210.777069 84.737190 -210.777069
-83.496170 207.296021 83.496170 -207.296021
-82.254997 209.880371 82.254997 -209.880371
-81.013672 209.766174 81.013672 -209.766174
-79.772186 207.012558 79.772186 -207.012558
-78.530548 207.851959 78.530548 -207.851959
-77.288750 203.079086 77.288750 -203.079086
-76.046799 203.489120 76.046799 -203.489120
-74.804688 202.738556 74.804688 -202.738556
-73.562424 206.219696 73.562424 -206.219696
-72.320000 199.500015 72.320000 -199.500015
-71.077423 200.361816 71.077423 -200.361816
-69.834686 201.524033 69.834686 -201.524033
-68.591797 203.106552 68.591797 -203.106552
-67.348747 201.131592 67.348747 -201.131592
-66.105545 197.126251 66.105545 -197.126251
-64.862190 199.328018 64.862190 -199.328018
-63.618671 201.009705 63.618671 -201.009705
-62.375000 195.066605 62.375000 -195.066605
-61.131172 196.164841 61.131172 -196.164841
-59.887188 195.561386 59.887188 -195.561386
-58.643047 193.996353 58.643047 -193.996353
-57.398750 193.962250 57.398750 -193.962250
-56.154297 194.974121 56.154297 -194.974121
-54.909687 193.150742 54.909687 -193.150742
-53.664921 193.747482 53.664921 -193.747482
-52.419998 192.521011 52.419998 -192.521011
-51.174923 193.709274 51.174923 -193.709274
-49.929688 188.614517 49.929688 -188.614517
-48.684296 188.255722 48.684296 -188.255722
-47.438751 190.498627 47.438751 -190.498627
-46.193047 190.592972 46.193047 -190.592972
-44.947189 186.411804 44.947189 -186.411804
-43.701172 188.291443 43.701172 -188.291443
-42.455002 187.870712 42.455002 -187.870712
-41.208672 188.896805 41.208672 -188.896805
-39.962189 184.370148 39.962189 -184.370148
-38.715546 186.704498 38.715546 -186.704498
-37.468750 182.135971 37.468750 -182.135971
-36.221798 181.654892 36.221798 -181.654892
-34.974686 180.499298 34.974686 -180.499298
-33.727421 182.882660 33.727421 -182.882660
-32.480000 184.630234 32.480000 -184.630234
-31.232422 179.712555 31.232422 -179.712555
-29.984688 180.713898 29.984688 -180.713898
-28.736797 181.095627 28.736797 -181.095627
-27.488750 182.119446 27.488750 -182.119446
-26.240547 177.814697 26.240547 -177.814697
-24.992188 178.894989 24.992188 -178.894989
-23.743671 177.103043 23.743671 -177.103043
-22.494999 174.470734 22.494999 -174.470734
-21.246172 173.989716 21.246172 -173.989716
-19.997189 175.589951 19.997189 -175.589951
-18.748047 175.264557 18.748047 -175.264557
-17.498749 171.892609 17.498749 -171.892609
-16.249298 171.294800 16.249298 -171.294800
-14.999687 171.239120 14.999687 -171.239120
-13.749922 169.184891 13.749922 -169.184891
-12.500000 169.459686 12.500000 -169.459686
-11.249922 166.534439 11.249922 -166.534439
-9.999687 167.620193 9.999687 -167.620193
-8.749297 165.857193 8.749297 -165.857193
-7.498750 166.320312 7.498750 -166.320312
-6.248047 171.944641 6.248047 -171.944641
-4.997188 175.427673 4.997188 -175.427673
-3.746172 182.210602 3.746172 -182.210602
-2.495000 184.574951 2.495000 -184.574951
-1.243671 184.207214 1.243671 -184.207214
0.007812 179.448883 -0.007812 -179.448883
1.259453 175.984970 -1.259453 -175.984970
2.511250 162.069092 -2.511250 -162.069092
3.763203 143.397156 -3.763203 -143.397156
5.015312 136.358673 -5.015312 -136.358673
6.267578 129.033905 -6.267578 -129.033905
7.520000 118.875076 -7.520000 -118.875076
8.772578 113.229713 -8.772578 -113.229713
10.025312 105.328033 -10.025312 -105.328033
11.278203 108.637024 -11.278203 -108.637024
12.531250 100.214462 -12.531250 -100.214462
13.784453 100.831100 -13.784453 -100.831100
15.037812 73.592651 -15.037812 -73.592651
16.291328 83.056519 -16.291328 -83.056519
17.545000 80.446335 -17.545000 -80.446335
18.798828 80.056793 -18.798828 -80.056793
20.052813 79.452332 -20.052813 -79.452332
21.306953 74.883354 -21.306953 -74.883354
22.561249 77.138420 -22.561249 -77.138420
23.815704 75.349449 -23.815704 -75.349449
25.070312 75.262238 -25.070312 -75.262238
26.325077 71.637238 -26.325077 -71.637238
27.580000 70.025040 -27.580000 -70.025040
28.835079 68.661911 -28.835079 -68.661911
30.090313 68.046936 -30.090313 -68.046936
31.345703 67.504036 -31.345703 -67.504036
32.601250 65.213776 -32.601250 -65.213776
33.856953 65.693184 -33.856953 -65.693184
35.112812 64.901825 -35.112812 -64.901825
36.368828 61.295860 -36.368828 -61.295860
37.625000 65.249954 -37.625000 -65.249954
38.881329 60.211823 -38.881329 -60.211823
40.137814 59.841049 -40.137814 -59.841049
41.394455 59.719788 -41.394455 -59.719788
42.651249 57.902954 -42.651249 -57.902954
43.908203 57.783981 -43.908203 -57.783981
45.165314 57.886375 -45.165314 -57.886375
46.422577 57.230431 -46.422577 -57.230431
47.680000 59.393219 -47.680000 -59.393219
48.937576 55.789284 -48.937576 -55.789284
50.195312 59.004967 -50.195312 -59.004967
51.453201 45.518074 -51.453201 -45.518074
52.711250 26.951706 -52.711250 -26.951706
53.969452 -142.177780 -53.969452 142.177780
55.227814 -143.225586 -55.227814 143.225586
56.486328 -142.024704 -56.486328 142.024704
57.744999 -143.985489 -57.744999 143.985489
59.003830 -144.339386 -59.003830 144.339386
60.262814 -147.082458 -60.262814 147.082458
61.521954 -146.244431 -61.521954 146.244431
62.781250 -148.974976 -62.781250 148.974976
64.040703 -148.681732 -64.040703 148.681732
65.300308 -146.079468 -65.300308 146.079468
66.560074 -147.590714 -66.560074 147.590714
67.820000 -149.736237 -67.820000 149.736237
69.080078 -149.760712 -69.080078 149.760712
70.340317 -148.281189 -70.340317 148.281189
71.600700 -162.119263 -71.600700 162.119263
72.861252 -164.749634 -72.861252 164.749634
74.121956 -168.508194 -74.121956 168.508194
75.382812 -166.832245 -75.382812 166.832245
76.643829 -168.396790 -76.643829 168.396790
77.904999 -166.101105 -77.904999 166.101105
79.166328 -169.640701 -79.166328 169.640701
80.427811 -171.467255 -80.427811 171.467255
81.689453 -168.680923 -81.689453 168.680923
82.951248 -171.509384 -82.951248 171.509384
84.213203 -169.235382 -84.213203 169.235382
85.475311 -173.275360 -85.475311 173.275360
86.737579 -171.455566 -86.737579 171.455566
88.000000 -171.472076 -88.000000 171.472076
89.262581 -173.516632 -89.262581 173.516632
90.525314 -175.436188 -90.525314 175.436188
91.788200 -177.261734 -91.788200 177.261734
93.051254 -173.695663 -93.051254 173.695663
94.314453 -174.514664 -94.314453 174.514664
95.577812 -174.569351 -95.577812 174.569351
96.841324 -176.523773 -96.841324 176.523773
98.104996 -217.434525 -98.104996 217.434525
99.368828 -220.693329 -99.368828 220.693329
100.632812 -219.309753 -100.632812 219.309753
101.896957 -219.148148 -101.896957 219.148148
103.161247 -222.399094 -103.161247 222.399094
104.425705 -222.328262 -104.425705 222.328262
105.690315 -221.299652 -105.690315 221.299652
106.955078 -221.072113 -106.955078 221.072113
108.220001 -223.902573 -108.220001 223.902573
109.485077 -227.943634 -109.485077 227.943634
110.750313 -228.866776 -110.750313 228.866776
112.015701 -226.966278 -112.015701 226.966278
113.281250 -227.564972 -113.281250 227.564972
114.546951 -227.538269 -114.546951 227.538269
115.812813 -232.489044 -115.812813 232.489044
117.078827 -232.081848 -117.078827 232.081848
118.345001 -232.965240 -118.345001 232.965240
119.611328 -234.974915 -119.611328 234.974915
120.877815 -234.629364 -120.877815 234.629364
122.144455 -235.887238 -122.144455 235.887238
123.411247 -237.321625 -123.411247 237.321625
124.678207 -239.396637 -124.678207 239.396637
125.945312 -238.067780 -125.945312 238.067780
127.212578 -238.291214 -127.212578 238.291214
128.479996 -239.848984 -128.479996 239.848984
129.747574 -244.764526 -129.747574 244.764526
131.015320 -242.657806 -131.015320 242.657806
132.283203 -244.086121 -132.283203 244.086121
133.551254 -245.179749 -133.551254 245.179749
134.819458 -252.330109 -134.819458 252.330109
136.087814 -249.988724 -136.087814 249.988724
137.356323 -249.239685 -137.356323 249.239685
138.625000 -251.311432 -138.625000 251.311432
139.893829 -255.332474 -139.893829 255.332474
141.162811 -259.084351 -141.162811 259.084351
142.431946 -257.670654 -142.431946 257.670654
143.701248 -256.962158 -143.701248 256.962158
144.970703 -258.774445 -144.970703 258.774445
146.240311 -258.919617 -146.240311 258.919617
147.510071 -259.853149 -147.510071 259.853149
148.779999 -266.260223 -148.779999 266.260223
150.050079 -264.557159 -150.050079 264.557159
151.320312 -263.076813 -151.320312 263.076813
152.590698 -260.705933 -152.590698 260.705933
153.861252 -263.452301 -153.861252 263.452301
155.131958 -265.511017 -155.131958 265.511017
156.402817 -264.276855 -156.402817 264.276855
157.673828 -266.409241 -157.673828 266.409241
158.945007 -265.719788 -158.945007 265.719788
160.216324 -270.491150 -160.216324 270.491150
161.487808 -271.688782 -161.487808 271.688782
162.759460 -268.156952 -162.759460 268.156952
164.031250 -270.110352 -164.031250 270.110352
165.303207 -268.798798 -165.303207 268.798798
166.575317 -271.297638 -166.575317 271.297638
167.847580 -272.144836 -167.847580 272.144836
169.119995 -272.694641 -169.119995 272.694641
170.392578 -271.284973 -170.392578 271.284973
171.665314 -274.517059 -171.665314 274.517059
172.938202 -273.365601 -172.938202 273.365601
174.211243 -276.427734 -174.211243 276.427734
175.484451 -278.308411 -175.484451 278.308411
176.757812 -277.245239 -176.757812 277.245239
178.031326 -279.282654 -178.031326 279.282654
179.304993 -281.392029 -179.304993 281.392029
180.578827 -280.406921 -180.578827 280.406921
181.852814 -278.781250 -181.852814 278.781250
183.126953 -284.202698 -183.126953 284.202698
184.401245 -280.930969 -184.401245 280.930969
185.675705 -284.543274 -185.675705 284.543274
186.950317 -284.367920 -186.950317 284.367920
188.225082 -285.327026 -188.225082 285.327026
189.500000 -287.413269 -189.500000 287.413269
190.775085 -285.479492 -190.775085 285.479492
192.050308 -289.065308 -192.050308 289.065308
193.325699 -287.941895 -193.325699 287.941895
194.601257 -291.338318 -194.601257 291.338318
195.876953 -289.859131 -195.876953 289.859131
197.152817 -290.681213 -197.152817 290.681213
198.428833 -291.454102 -198.428833 291.454102
199.705002 -291.490417 -199.705002 291.490417
200.981323 -294.453125 -200.981323 294.453125
202.257812 -296.770447 -202.257812 296.770447
203.534454 -293.329407 -203.534454 293.329407
204.811249 -295.166199 -204.811249 295.166199
206.088196 -298.118774 -206.088196 298.118774
207.365311 -301.537598 -207.365311 301.537598
208.642578 -300.700256 -208.642578 300.700256
209.919998 -301.156616 -209.919998 301.156616
211.197571 -302.570923 -211.197571 302.570923
212.475311 -301.661102 -212.475311 301.661102
213.753204 -303.405365 -213.753204 303.405365
215.031250 -302.496582 -215.031250 302.496582
216.309448 -305.439789 -216.309448 305.439789
217.587814 -305.807190 -217.587814 305.807190
218.866333 -304.597595 -218.866333 304.597595
220.145004 -309.157288 -220.145004 309.157288
221.423828 -308.279388 -221.423828 308.279388
222.702820 -309.768066 -222.702820 309.768066
223.981949 -311.091797 -223.981949 311.091797
225.261246 -309.792542 -225.261246 309.792542
226.540710 -312.098511 -226.540710 312.098511
227.820312 -313.574768 -227.820312 313.574768
229.100082 -314.649384 -229.100082 314.649384
230.380005 -315.233032 -230.380005 315.233032
231.660080 -317.409607 -231.660080 317.409607
232.940308 -315.203674 -232.940308 315.203674
234.220703 -315.216736 -234.220703 315.216736
235.501251 -319.698914 -235.501251 319.698914
236.781952 -320.569794 -236.781952 320.569794
238.062805 -320.731079 -238.062805 320.731079
239.343826 -321.526489 -239.343826 321.526489
240.625000 -322.822266 -240.625000 322.822266
241.906326 -323.602600 -241.906326 323.602600
243.187805 -322.477081 -243.187805 322.477081
244.469452 -326.425659 -244.469452 326.425659
245.751251 -328.274139 -245.751251 328.274139
247.033203 -326.018311 -247.033203 326.018311
248.315308 -324.322113 -248.315308 324.322113
249.597580 -325.649414 -249.597580 325.649414
250.880005 -331.499329 -250.880005 331.499329
252.162582 -331.528503 -252.162582 331.528503
253.445312 -331.572296 -253.445312 331.572296
254.728210 -332.989136 -254.728210 332.989136
256.011261 -332.339569 -256.011261 332.339569
257.294464 -334.514648 -257.294464 334.514648
258.577820 -334.438995 -258.577820 334.438995
259.861328 -336.563721 -259.861328 336.563721
261.144989 -341.334442 -261.144989 341.334442
262.428833 -340.632111 -262.428833 340.632111
263.712799 -341.117950 -263.712799 341.117950
264.996948 -342.131866 -264.996948 342.131866
266.281250 -343.199219 -266.281250 343.199219
267.565704 -345.116669 -267.565704 345.116669
268.850311 -342.029602 -268.850311 342.029602
270.135071 -342.736694 -270.135071 342.736694
271.420013 -344.466827 -271.420013 344.466827
272.705078 -345.423828 -272.705078 345.423828
273.990326 -349.556366 -273.990326 349.556366
275.275696 -348.749359 -275.275696 348.749359
276.561249 -347.916870 -276.561249 347.916870
277.846954 -349.174652 -277.846954 349.174652
279.132812 -350.838257 -279.132812 350.838257
280.418823 -352.841309 -280.418823 352.841309
281.704987 -353.423035 -281.704987 353.423035
282.991333 -353.859314 -282.991333 353.859314
284.277802 -351.411621 -284.277802 351.411621
285.564453 -352.656067 -285.564453 352.656067
286.851257 -355.983551 -286.851257 355.983551
288.138214 -356.545349 -288.138214 356.545349
289.425323 -357.524200 -289.425323 357.524200
290.712585 -359.903931 -290.712585 359.903931
292.000000 -360.027283 -292.000000 360.027283
293.287567 -360.072449 -293.287567 360.072449
294.575317 -360.538239 -294.575317 360.538239
295.863190 -360.175629 -295.863190 360.175629
297.151245 -365.661133 -297.151245 365.661133
298.439453 -365.127808 -298.439453 365.127808
299.727814 -365.280609 -299.727814 365.280609
301.016327 -368.660706 -301.016327 368.660706
302.304993 -369.070801 -302.304993 369.070801
303.593842 -366.974976 -303.593842 366.974976
304.882812 -367.925140 -304.882812 367.925140
306.171967 -372.938782 -306.171967 372.938782
307.461243 -370.436188 -307.461243 370.436188
308.750702 -375.644745 -308.750702 375.644745
310.040314 -371.176941 -310.040314 371.176941
311.330078 -371.801514 -311.330078 371.801514
312.619995 -372.886749 -312.619995 372.886749
313.910065 -374.304504 -313.910065 374.304504
315.200317 -377.498657 -315.200317 377.498657
316.490692 -376.162720 -316.490692 376.162720
317.781250 -375.277252 -317.781250 375.277252
319.071960 -380.988525 -319.071960 380.988525
320.362823 -380.722137 -320.362823 380.722137
321.653839 -379.124664 -321.653839 379.124664
322.945007 -379.151855 -322.945007 379.151855
324.236328 -380.761841 -324.236328 380.761841
325.527802 -383.006226 -325.527802 383.006226
326.819458 -382.510223 -326.819458 382.510223
328.111237 -383.334991 -328.111237 383.334991
329.403198 -381.927338 -329.403198 381.927338
330.695312 -381.290161 -330.695312 381.290161
331.987579 -385.377533 -331.987579 385.377533
333.279999 -387.509033 -333.279999 387.509033
334.572571 -389.753693 -334.572571 389.753693
335.865326 -388.060638 -335.865326 388.060638
337.158203 -391.336975 -337.158203 391.336975
338.451263 -391.080780 -338.451263 391.080780
339.744446 -391.488922 -339.744446 391.488922
341.037811 -392.902496 -341.037811 392.902496
342.331329 -394.951508 -342.331329 394.951508
343.625000 -395.911896 -343.625000 395.911896
344.918823 -392.489044 -344.918823 392.489044
346.212799 -396.193604 -346.212799 396.193604
347.506958 -398.484680 -347.506958 398.484680
348.801239 -401.927124 -348.801239 401.927124
350.095703 -398.057159 -350.095703 398.057159
351.390320 -402.187592 -351.390320 402.187592
352.685089 -399.570496 -352.685089 399.570496
353.980011 -400.523834 -353.980011 400.523834
355.275085 -403.340942 -355.275085 403.340942
356.570312 -401.454407 -356.570312 401.454407
357.865692 -403.849365 -357.865692 403.849365
359.161255 -406.093536 -359.161255 406.093536
360.456940 -409.813232 -360.456940 409.813232
361.752808 -406.197296 -361.752808 406.197296
363.048828 -409.093079 -363.048828 409.093079
364.345001 -409.237732 -364.345001 409.237732
365.641327 -411.901123 -365.641327 411.901123
366.937805 -409.745544 -366.937805 409.745544
368.234467 -410.393127 -368.234467 410.393127
369.531250 -410.535339 -369.531250 410.535339
370.828217 -413.566986 -370.828217 413.566986
372.125305 -415.748474 -372.125305 415.748474
373.422577 -417.621826 -373.422577 417.621826
374.720001 -417.411560 -374.720001 417.411560
376.017578 -414.157227 -376.017578 414.157227
377.315308 -417.679291 -377.315308 417.679291
378.613190 -418.031677 -378.613190 418.031677
379.911255 -417.812866 -379.911255 417.812866
381.209442 -421.357239 -381.209442 421.357239
382.507812 -425.386108 -382.507812 425.386108
383.806335 -425.598755 -383.806335 425.598755
385.105011 -427.833130 -385.105011 427.833130
386.403839 -425.257721 -386.403839 425.257721
387.702820 -425.563721 -387.702820 425.563721
389.001953 -429.347137 -389.001953 429.347137
390.301239 -431.835449 -390.301239 431.835449
391.600708 -429.101379 -391.600708 429.101379
392.900299 -431.730530 -392.900299 431.730530
394.200073 -436.486633 -394.200073 436.486633
395.500000 -432.251740 -395.500000 432.251740
396.800079 -437.346771 -396.800079 437.346771
398.100311 -435.633514 -398.100311 435.633514
399.400696 -436.678772 -399.400696 436.678772
400.701263 -438.205200 -400.701263 438.205200
402.001953 -439.139709 -402.001953 439.139709
403.302826 -438.195801 -403.302826 438.195801
404.603821 -439.097717 -404.603821 439.097717
405.904999 -438.328705 -405.904999 438.328705
407.206329 -441.613098 -407.206329 441.613098
408.507812 -439.280762 -408.507812 439.280762
409.809448 -444.280914 -409.809448 444.280914
411.111237 -445.888977 -411.111237 445.888977
412.413208 -442.033112 -412.413208 442.033112
413.715302 -443.268372 -413.715302 443.268372
415.017578 -443.721924 -415.017578 443.721924
416.320007 -444.290466 -416.320007 444.290466
417.622589 -444.363647 -417.622589 444.363647
418.925323 -445.725464 -418.925323 445.725464
420.228210 -451.765320 -420.228210 451.765320
421.531250 -447.670593 -421.531250 447.670593
422.834442 -451.889923 -422.834442 451.889923
424.137817 -451.640259 -424.137817 451.640259
425.441315 -451.127594 -425.441315 451.127594
426.744995 -454.950989 -426.744995 454.950989
428.048828 -454.073883 -428.048828 454.073883
429.352814 -451.480774 -429.352814 451.480774
430.656952 -452.536865 -430.656952 452.536865
431.961243 -452.032654 -431.961243 452.032654
433.265717 -453.617767 -433.265717 453.617767
434.570312 -451.230896 -434.570312 451.230896
435.875092 -454.191833 -435.875092 454.191833
437.179993 -459.964020 -437.179993 459.964020
438.485077 -460.214996 -438.485077 460.214996
439.790314 -455.946411 -439.790314 455.946411
441.095703 -456.339722 -441.095703 456.339722
442.401245 -458.407104 -442.401245 458.407104
443.706940 -455.431091 -443.706940 455.431091
445.012817 -459.041687 -445.012817 459.041687
446.318817 -457.115601 -446.318817 457.115601
447.625000 -460.588013 -447.625000 460.588013
448.931335 -459.442322 -448.931335 459.442322
450.237823 -461.811157 -450.237823 461.811157
451.544464 -462.671234 -451.544464 462.671234
452.851257 -460.268768 -452.851257 460.268768
454.158203 -461.467194 -454.158203 461.467194
455.465302 -463.992676 -455.465302 463.992676
456.772583 -466.826721 -456.772583 466.826721
458.079987 -468.947205 -458.079987 468.947205
459.387573 -466.910278 -459.387573 466.910278
460.695312 -466.494873 -460.695312 466.494873
462.003204 -471.482635 -462.003204 471.482635
463.311249 -469.255920 -463.311249 469.255920
464.619446 -469.328949 -464.619446 469.328949
465.927826 -468.938599 -465.927826 468.938599
467.236328 -467.967590 -467.236328 467.967590
468.545013 -471.714844 -468.545013 471.714844
469.853821 -474.009827 -469.853821 474.009827
471.162811 -473.251129 -471.162811 473.251129
472.471954 -474.385864 -472.471954 474.385864
473.781250 -476.286621 -473.781250 476.286621
475.090698 -477.201233 -475.090698 477.201233
476.400299 -475.898743 -476.400299 475.898743
477.710083 -475.924164 -477.710083 475.924164
479.019989 -475.534698 -479.019989 475.534698
480.330078 -480.731354 -480.330078 480.731354
481.640320 -478.691925 -481.640320 478.691925
482.950714 -480.662476 -482.950714 480.662476
484.261261 -481.150818 -484.261261 481.150818
485.571960 -482.017578 -485.571960 482.017578
486.882812 -480.259827 -486.882812 480.259827
488.193817 -484.055664 -488.193817 484.055664
489.505005 -489.227722 -489.505005 489.227722
490.816315 -484.625061 -490.816315 484.625061
492.127808 -486.691925 -492.127808 486.691925
493.439453 -483.015625 -493.439453 483.015625
494.751251 -491.457886 -494.751251 491.457886
496.063202 -489.618896 -496.063202 489.618896
497.375305 -490.556824 -497.375305 490.556824
498.687592 -490.952576 -498.687592 490.952576
500.000000 -491.526917 -500.000000 491.526917
