# Supplementary material for: Spontaneous time-reversal symmetry breaking in twisted double bilayer graphene
Source: Nat Commun. 2022 Oct 29;13:6468. doi: 10.1038/s41467-022-34192-x (PMC9617879; doi:10.1038/s41467-022-34192-x)
Supplement: Supplementary file 2 — Source Data [file 41467_2022_34192_MOESM2_ESM.zip › Source_Data/Figure4/fig4a/1500mK.txt]

-500.000000 491.509766 500.000000 -491.509766
-498.812408 495.221069 498.812408 -495.221069
-497.624695 493.210785 497.624695 -493.210785
-496.436798 491.965179 496.436798 -491.965179
-495.248749 489.765564 495.248749 -489.765564
-494.060547 491.778748 494.060547 -491.778748
-492.872192 490.327576 492.872192 -490.327576
-491.683685 489.480713 491.683685 -489.480713
-490.494995 488.270935 490.494995 -488.270935
-489.306183 488.631561 489.306183 -488.631561
-488.117188 485.732544 488.117188 -485.732544
-486.928040 490.174957 486.928040 -490.174957
-485.738739 491.867676 485.738739 -491.867676
-484.549286 484.617004 484.549286 -484.617004
-483.359680 485.794556 483.359680 -485.794556
-482.169922 485.992432 482.169922 -485.992432
-480.980011 484.727661 480.980011 -484.727661
-479.789917 482.699890 479.789917 -482.699890
-478.599701 483.768311 478.599701 -483.768311
-477.409302 486.487091 477.409302 -486.487091
-476.218750 484.313385 476.218750 -484.313385
-475.028046 480.436829 475.028046 -480.436829
-473.837189 483.268860 473.837189 -483.268860
-472.646179 479.576447 472.646179 -479.576447
-471.454987 475.574524 471.454987 -475.574524
-470.263672 474.147461 470.263672 -474.147461
-469.072174 481.272583 469.072174 -481.272583
-467.880554 478.658142 467.880554 -478.658142
-466.688751 475.146423 466.688751 -475.146423
-465.496796 472.312500 465.496796 -472.312500
-464.304688 474.252075 464.304688 -474.252075
-463.112427 473.019958 463.112427 -473.019958
-461.920013 470.968750 461.920013 -470.968750
-460.727417 474.484985 460.727417 -474.484985
-459.534698 471.492065 459.534698 -471.492065
-458.341797 471.814636 458.341797 -471.814636
-457.148743 470.675537 457.148743 -470.675537
-455.955536 473.238892 455.955536 -473.238892
-454.762177 471.386566 454.762177 -471.386566
-453.568665 469.140503 453.568665 -469.140503
-452.375000 465.915649 452.375000 -465.915649
-451.181183 465.565338 451.181183 -465.565338
-449.987183 466.391724 449.987183 -466.391724
-448.793060 467.536377 448.793060 -467.536377
-447.598755 466.005127 447.598755 -466.005127
-446.404297 466.508636 446.404297 -466.508636
-445.209686 464.898621 445.209686 -464.898621
-444.014923 461.322144 444.014923 -461.322144
-442.820007 466.058899 442.820007 -466.058899
-441.624908 462.106506 441.624908 -462.106506
-440.429688 460.507843 440.429688 -460.507843
-439.234283 457.924103 439.234283 -457.924103
-438.038757 462.758636 438.038757 -462.758636
-436.843048 465.583740 436.843048 -465.583740
-435.647186 461.338959 435.647186 -461.338959
-434.451172 461.148865 434.451172 -461.148865
-433.255005 461.026550 433.255005 -461.026550
-432.058685 459.260254 432.058685 -459.260254
-430.862183 456.817871 430.862183 -456.817871
-429.665558 458.720886 429.665558 -458.720886
-428.468750 459.981201 428.468750 -459.981201
-427.271790 458.483521 427.271790 -458.483521
-426.074677 457.536438 426.074677 -457.536438
-424.877411 458.340088 424.877411 -458.340088
-423.679993 457.681091 423.679993 -457.681091
-422.482422 454.897644 422.482422 -454.897644
-421.284698 457.089417 421.284698 -457.089417
-420.086792 455.911469 420.086792 -455.911469
-418.888763 455.630280 418.888763 -455.630280
-417.690552 453.532715 417.690552 -453.532715
-416.492188 454.196747 416.492188 -454.196747
-415.293671 451.351196 415.293671 -451.351196
-414.095001 454.716949 414.095001 -454.716949
-412.896179 453.920410 412.896179 -453.920410
-411.697174 451.441772 411.697174 -451.441772
-410.498047 449.363800 410.498047 -449.363800
-409.298737 451.262390 409.298737 -451.262390
-408.099304 449.209259 408.099304 -449.209259
-406.899689 449.958191 406.899689 -449.958191
-405.699921 445.598053 405.699921 -445.598053
-404.500000 443.256439 404.500000 -443.256439
-403.299927 445.573792 403.299927 -445.573792
-402.099701 441.996277 402.099701 -441.996277
-400.899292 442.790588 400.899292 -442.790588
-399.698761 440.892700 399.698761 -440.892700
-398.498047 443.510223 398.498047 -443.510223
-397.297180 440.213837 397.297180 -440.213837
-396.096161 439.409363 396.096161 -439.409363
-394.894989 438.707672 394.894989 -438.707672
-393.693665 437.267670 393.693665 -437.267670
-392.492188 439.501465 392.492188 -439.501465
-391.290558 434.399109 391.290558 -434.399109
-390.088745 432.882812 390.088745 -432.882812
-388.886810 435.192261 388.886810 -435.192261
-387.684692 432.710327 387.684692 -432.710327
-386.482422 432.399841 386.482422 -432.399841
-385.279999 433.522583 385.279999 -433.522583
-384.077423 434.355408 384.077423 -434.355408
-382.874695 431.750824 382.874695 -431.750824
-381.671783 432.577576 381.671783 -432.577576
-380.468750 428.370483 380.468750 -428.370483
-379.265533 427.802795 379.265533 -427.802795
-378.062195 427.317169 378.062195 -427.317169
-376.858673 424.807678 376.858673 -424.807678
-375.654999 425.765015 375.654999 -425.765015
-374.451172 424.493835 374.451172 -424.493835
-373.247192 423.045166 373.247192 -423.045166
-372.043060 417.598785 372.043060 -417.598785
-370.838745 423.775940 370.838745 -423.775940
-369.634308 426.136597 369.634308 -426.136597
-368.429688 421.003082 368.429688 -421.003082
-367.224915 419.657715 367.224915 -419.657715
-366.019989 421.202271 366.019989 -421.202271
-364.814911 417.514435 364.814911 -417.514435
-363.609680 417.254456 363.609680 -417.254456
-362.404297 413.703308 362.404297 -413.703308
-361.198761 416.526184 361.198761 -416.526184
-359.993042 420.112549 359.993042 -420.112549
-358.787201 414.156250 358.787201 -414.156250
-357.581177 411.558777 357.581177 -411.558777
-356.375000 411.359802 356.375000 -411.359802
-355.168671 409.798767 355.168671 -409.798767
-353.962189 407.166992 353.962189 -407.166992
-352.755554 407.626862 352.755554 -407.626862
-351.548737 407.946411 351.548737 -407.946411
-350.341797 407.092285 350.341797 -407.092285
-349.134674 406.588562 349.134674 -406.588562
-347.927429 405.652466 347.927429 -405.652466
-346.720001 401.004883 346.720001 -401.004883
-345.512421 406.049377 345.512421 -406.049377
-344.304688 399.569580 344.304688 -399.569580
-343.096802 400.020386 343.096802 -400.020386
-341.888763 400.027771 341.888763 -400.027771
-340.680542 398.351501 340.680542 -398.351501
-339.472198 399.255707 339.472198 -399.255707
-338.263672 398.783081 338.263672 -398.783081
-337.054993 397.492920 337.054993 -397.492920
-335.846161 395.405304 335.846161 -395.405304
-334.637177 396.805054 334.637177 -396.805054
-333.428040 397.167053 333.428040 -397.167053
-332.218750 395.402252 332.218750 -395.402252
-331.009308 395.247192 331.009308 -395.247192
-329.799683 395.265564 329.799683 -395.265564
-328.589935 388.956116 328.589935 -388.956116
-327.380005 389.479553 327.380005 -389.479553
-326.169922 390.833252 326.169922 -390.833252
-324.959686 389.638977 324.959686 -389.638977
-323.749298 389.995483 323.749298 -389.995483
-322.538757 384.126648 322.538757 -384.126648
-321.328033 389.626801 321.328033 -389.626801
-320.117188 386.867065 320.117188 -386.867065
-318.906158 386.003357 318.906158 -386.003357
-317.695007 385.125458 317.695007 -385.125458
-316.483673 386.421143 316.483673 -386.421143
-315.272186 385.809296 315.272186 -385.809296
-314.060547 379.289429 314.060547 -379.289429
-312.848755 376.833679 312.848755 -376.833679
-311.636810 381.486206 311.636810 -381.486206
-310.424683 377.187592 310.424683 -377.187592
-309.212433 374.915100 309.212433 -374.915100
-308.000000 376.431274 308.000000 -376.431274
-306.787415 375.531555 306.787415 -375.531555
-305.574677 376.574432 305.574677 -376.574432
-304.361786 371.389496 304.361786 -371.389496
-303.148743 372.502136 303.148743 -372.502136
-301.935547 372.670593 301.935547 -372.670593
-300.722198 371.956757 300.722198 -371.956757
-299.508667 371.132263 299.508667 -371.132263
-298.295013 369.348816 298.295013 -369.348816
-297.081177 364.969360 297.081177 -364.969360
-295.867188 367.955566 295.867188 -367.955566
-294.653046 366.808746 294.653046 -366.808746
-293.438751 366.941071 293.438751 -366.941071
-292.224304 364.472504 292.224304 -364.472504
-291.009674 363.000763 291.009674 -363.000763
-289.794922 365.816101 289.794922 -365.816101
-288.579987 360.028503 288.579987 -360.028503
-287.364929 360.424622 287.364929 -360.424622
-286.149689 359.940887 286.149689 -359.940887
-284.934296 360.251740 284.934296 -360.251740
-283.718750 358.591736 283.718750 -358.591736
-282.503052 357.889099 282.503052 -357.889099
-281.287201 359.141876 281.287201 -359.141876
-280.071167 357.355408 280.071167 -357.355408
-278.855011 359.164215 278.855011 -359.164215
-277.638672 353.219360 277.638672 -353.219360
-276.422180 352.125824 276.422180 -352.125824
-275.205536 354.357361 275.205536 -354.357361
-273.988739 351.664459 273.988739 -351.664459
-272.771790 349.167786 272.771790 -349.167786
-271.554688 347.119507 271.554688 -347.119507
-270.337433 347.881805 270.337433 -347.881805
-269.119995 348.055756 269.119995 -348.055756
-267.902435 347.712860 267.902435 -347.712860
-266.684692 345.279388 266.684692 -345.279388
-265.466797 348.438049 265.466797 -348.438049
-264.248749 341.233948 264.248749 -341.233948
-263.030548 343.610474 263.030548 -343.610474
-261.812195 342.819458 261.812195 -342.819458
-260.593658 342.506561 260.593658 -342.506561
-259.375000 343.258301 259.375000 -343.258301
-258.156158 343.854584 258.156158 -343.854584
-256.937195 340.612091 256.937195 -340.612091
-255.718048 339.327515 255.718048 -339.327515
-254.498749 341.165924 254.498749 -341.165924
-253.279297 337.987427 253.279297 -337.987427
-252.059692 337.476471 252.059692 -337.476471
-250.839920 335.912201 250.839920 -335.912201
-249.619995 334.776825 249.619995 -334.776825
-248.399918 337.064758 248.399918 -337.064758
-247.179688 330.503723 247.179688 -330.503723
-245.959290 328.855103 245.959290 -328.855103
-244.738754 326.867218 244.738754 -326.867218
-243.518051 330.269745 243.518051 -330.269745
-242.297180 331.238373 242.297180 -331.238373
-241.076172 327.832703 241.076172 -327.832703
-239.854996 326.545319 239.854996 -326.545319
-238.633667 326.278076 238.633667 -326.278076
-237.412186 322.872009 237.412186 -322.872009
-236.190552 322.037689 236.190552 -322.037689
-234.968750 322.997437 234.968750 -322.997437
-233.746796 319.475037 233.746796 -319.475037
-232.524689 320.115967 232.524689 -320.115967
-231.302429 319.329987 231.302429 -319.329987
-230.080002 318.141418 230.080002 -318.141418
-228.857422 319.906647 228.857422 -319.906647
-227.634689 319.458618 227.634689 -319.458618
-226.411804 314.172424 226.411804 -314.172424
-225.188751 313.235321 225.188751 -313.235321
-223.965546 313.585388 223.965546 -313.585388
-222.742188 310.152740 222.742188 -310.152740
-221.518677 314.468689 221.518677 -314.468689
-220.294998 313.844055 220.294998 -313.844055
-219.071167 311.764771 219.071167 -311.764771
-217.847183 313.979492 217.847183 -313.979492
-216.623047 306.496490 216.623047 -306.496490
-215.398743 310.060852 215.398743 -310.060852
-214.174301 308.936646 214.174301 -308.936646
-212.949692 308.733032 212.949692 -308.733032
-211.724915 305.962341 211.724915 -305.962341
-210.500000 306.066589 210.500000 -306.066589
-209.274918 303.879181 209.274918 -303.879181
-208.049683 303.431061 208.049683 -303.431061
-206.824295 302.334045 206.824295 -302.334045
-205.598755 303.038177 205.598755 -303.038177
-204.373047 302.773071 204.373047 -302.773071
-203.147186 300.048767 203.147186 -300.048767
-201.921173 300.262146 201.921173 -300.262146
-200.695007 297.434082 200.695007 -297.434082
-199.468674 299.153381 199.468674 -299.153381
-198.242188 295.223999 198.242188 -295.223999
-197.015549 300.323853 197.015549 -300.323853
-195.788757 296.724823 195.788757 -296.724823
-194.561798 293.208160 194.561798 -293.208160
-193.334686 292.686462 193.334686 -292.686462
-192.107422 294.478821 192.107422 -294.478821
-190.880005 293.076172 190.880005 -293.076172
-189.652420 293.115234 189.652420 -293.115234
-188.424683 289.746521 188.424683 -289.746521
-187.196793 291.055145 187.196793 -291.055145
-185.968750 288.350739 185.968750 -288.350739
-184.740540 291.216797 184.740540 -291.216797
-183.512192 285.387604 183.512192 -285.387604
-182.283676 286.522583 182.283676 -286.522583
-181.054993 286.604126 181.054993 -286.604126
-179.826172 285.643677 179.826172 -285.643677
-178.597183 282.865570 178.597183 -282.865570
-177.368042 280.532990 177.368042 -280.532990
-176.138748 282.477997 176.138748 -282.477997
-174.909302 280.520081 174.909302 -280.520081
-173.679688 282.488220 173.679688 -282.488220
-172.449921 281.035095 172.449921 -281.035095
-171.220001 275.288513 171.220001 -275.288513
-169.989929 276.731201 169.989929 -276.731201
-168.759689 277.519806 168.759689 -277.519806
-167.529297 276.776428 167.529297 -276.776428
-166.298752 275.772278 166.298752 -275.772278
-165.068054 273.543793 165.068054 -273.543793
-163.837189 272.998291 163.837189 -272.998291
-162.606171 272.970245 162.606171 -272.970245
-161.375000 272.695435 161.375000 -272.695435
-160.143677 270.825928 160.143677 -270.825928
-158.912186 271.260315 158.912186 -271.260315
-157.680542 266.879852 157.680542 -266.879852
-156.448746 267.980377 156.448746 -267.980377
-155.216797 270.546814 155.216797 -270.546814
-153.984680 270.511658 153.984680 -270.511658
-152.752426 268.105591 152.752426 -268.105591
-151.520004 264.934326 151.520004 -264.934326
-150.287415 268.132202 150.287415 -268.132202
-149.054688 268.165314 149.054688 -268.165314
-147.821793 268.231140 147.821793 -268.231140
-146.588745 264.796936 146.588745 -264.796936
-145.355545 265.880005 145.355545 -265.880005
-144.122192 263.663361 144.122192 -263.663361
-142.888672 259.159302 142.888672 -259.159302
-141.654999 265.546539 141.654999 -265.546539
-140.421173 262.400269 140.421173 -262.400269
-139.187195 260.964844 139.187195 -260.964844
-137.953049 261.189880 137.953049 -261.189880
-136.718750 255.757996 136.718750 -255.757996
-135.484299 256.660889 135.484299 -256.660889
-134.249695 255.202728 134.249695 -255.202728
-133.014923 256.558899 133.014923 -256.558899
-131.779999 256.265381 131.779999 -256.265381
-130.544922 256.855988 130.544922 -256.855988
-129.309692 253.157791 129.309692 -253.157791
-128.074295 252.190552 128.074295 -252.190552
-126.838753 251.765137 126.838753 -251.765137
-125.603043 248.181152 125.603043 -248.181152
-124.367188 246.190369 124.367188 -246.190369
-123.131172 244.803192 123.131172 -244.803192
-121.895004 245.051666 121.895004 -245.051666
-120.658676 245.860428 120.658676 -245.860428
-119.422188 242.351273 119.422188 -242.351273
-118.185547 240.060226 118.185547 -240.060226
-116.948746 238.505676 116.948746 -238.505676
-115.711800 238.476624 115.711800 -238.476624
-114.474686 237.952362 114.474686 -237.952362
-113.237419 235.638916 113.237419 -235.638916
-112.000000 236.220657 112.000000 -236.220657
-110.762421 232.136719 110.762421 -232.136719
-109.524689 232.917603 109.524689 -232.917603
-108.286797 232.853455 108.286797 -232.853455
-107.048752 231.947418 107.048752 -231.947418
-105.810547 230.834351 105.810547 -230.834351
-104.572189 230.453461 104.572189 -230.453461
-103.333672 229.678360 103.333672 -229.678360
-102.095001 222.795288 102.095001 -222.795288
-100.856171 225.624527 100.856171 -225.624527
-99.617188 226.211273 99.617188 -226.211273
-98.378044 223.804031 98.378044 -223.804031
-97.138748 220.492111 97.138748 -220.492111
-95.899300 223.026138 95.899300 -223.026138
-94.659683 219.460907 94.659683 -219.460907
-93.419922 219.686966 93.419922 -219.686966
-92.180000 217.537979 92.180000 -217.537979
-90.939926 220.904419 90.939926 -220.904419
-89.699692 222.706665 89.699692 -222.706665
-88.459297 219.517670 88.459297 -219.517670
-87.218750 218.119492 87.218750 -218.119492
-85.978043 212.520065 85.978043 -212.520065
-84.737190 212.514709 84.737190 -212.514709
-83.496170 213.090729 83.496170 -213.090729
-82.254997 214.723358 82.254997 -214.723358
-81.013672 209.575775 81.013672 -209.575775
-79.772186 208.991379 79.772186 -208.991379
-78.530548 209.205566 78.530548 -209.205566
-77.288750 211.418335 77.288750 -211.418335
-76.046799 209.573212 76.046799 -209.573212
-74.804688 210.513153 74.804688 -210.513153
-73.562424 211.854034 73.562424 -211.854034
-72.320000 207.399597 72.320000 -207.399597
-71.077423 206.422348 71.077423 -206.422348
-69.834686 207.591095 69.834686 -207.591095
-68.591797 202.300140 68.591797 -202.300140
-67.348747 205.014221 67.348747 -205.014221
-66.105545 202.464874 66.105545 -202.464874
-64.862190 201.841385 64.862190 -201.841385
-63.618671 202.722824 63.618671 -202.722824
-62.375000 202.196976 62.375000 -202.196976
-61.131172 199.505142 61.131172 -199.505142
-59.887188 198.691223 59.887188 -198.691223
-58.643047 194.361603 58.643047 -194.361603
-57.398750 198.383774 57.398750 -198.383774
-56.154297 200.368271 56.154297 -200.368271
-54.909687 198.017258 54.909687 -198.017258
-53.664921 197.391403 53.664921 -197.391403
-52.419998 195.660004 52.419998 -195.660004
-51.174923 194.803772 51.174923 -194.803772
-49.929688 192.291443 49.929688 -192.291443
-48.684296 193.159058 48.684296 -193.159058
-47.438751 190.891190 47.438751 -190.891190
-46.193047 191.192810 46.193047 -191.192810
-44.947189 185.948288 44.947189 -185.948288
-43.701172 188.054077 43.701172 -188.054077
-42.455002 188.266785 42.455002 -188.266785
-41.208672 187.819534 41.208672 -187.819534
-39.962189 185.025757 39.962189 -185.025757
-38.715546 185.354568 38.715546 -185.354568
-37.468750 184.416534 37.468750 -184.416534
-36.221798 183.761032 36.221798 -183.761032
-34.974686 183.140152 34.974686 -183.140152
-33.727421 186.161026 33.727421 -186.161026
-32.480000 185.332672 32.480000 -185.332672
-31.232422 183.098236 31.232422 -183.098236
-29.984688 184.561249 29.984688 -184.561249
-28.736797 179.643570 28.736797 -179.643570
-27.488750 178.602585 27.488750 -178.602585
-26.240547 180.732529 26.240547 -180.732529
-24.992188 177.640625 24.992188 -177.640625
-23.743671 176.389435 23.743671 -176.389435
-22.494999 175.634979 22.494999 -175.634979
-21.246172 176.704895 21.246172 -176.704895
-19.997189 176.502716 19.997189 -176.502716
-18.748047 174.173676 18.748047 -174.173676
-17.498749 173.854858 17.498749 -173.854858
-16.249298 170.784912 16.249298 -170.784912
-14.999687 170.890839 14.999687 -170.890839
-13.749922 169.111786 13.749922 -169.111786
-12.500000 167.216049 12.500000 -167.216049
-11.249922 167.985321 11.249922 -167.985321
-9.999687 164.834167 9.999687 -164.834167
-8.749297 166.226242 8.749297 -166.226242
-7.498750 165.924347 7.498750 -165.924347
-6.248047 156.278915 6.248047 -156.278915
-4.997188 159.094879 4.997188 -159.094879
-3.746172 161.001328 3.746172 -161.001328
-2.495000 154.914154 2.495000 -154.914154
-1.243671 157.062683 1.243671 -157.062683
0.007812 138.814697 -0.007812 -138.814697
1.259453 112.331123 -1.259453 -112.331123
2.511250 106.074135 -2.511250 -106.074135
3.763203 117.791321 -3.763203 -117.791321
5.015312 98.405930 -5.015312 -98.405930
6.267578 98.829628 -6.267578 -98.829628
7.520000 92.258850 -7.520000 -92.258850
8.772578 93.417152 -8.772578 -93.417152
10.025312 87.043785 -10.025312 -87.043785
11.278203 88.576897 -11.278203 -88.576897
12.531250 82.083305 -12.531250 -82.083305
13.784453 76.552048 -13.784453 -76.552048
15.037812 32.821808 -15.037812 -32.821808
16.291328 32.710007 -16.291328 -32.710007
17.545000 32.994934 -17.545000 -32.994934
18.798828 29.104927 -18.798828 -29.104927
20.052813 27.973694 -20.052813 -27.973694
21.306953 28.733261 -21.306953 -28.733261
22.561249 29.189789 -22.561249 -29.189789
23.815704 28.982719 -23.815704 -28.982719
25.070312 23.534149 -25.070312 -23.534149
26.325077 25.279739 -26.325077 -25.279739
27.580000 24.936653 -27.580000 -24.936653
28.835079 24.725677 -28.835079 -24.725677
30.090313 20.484070 -30.090313 -20.484070
31.345703 21.724640 -31.345703 -21.724640
32.601250 18.444977 -32.601250 -18.444977
33.856953 26.406685 -33.856953 -26.406685
35.112812 24.293671 -35.112812 -24.293671
36.368828 -15.324547 -36.368828 15.324547
37.625000 -26.799271 -37.625000 26.799271
38.881329 -79.731979 -38.881329 79.731979
40.137814 -161.627472 -40.137814 161.627472
41.394455 -191.148941 -41.394455 191.148941
42.651249 -191.991028 -42.651249 191.991028
43.908203 -188.499313 -43.908203 188.499313
45.165314 -189.107910 -45.165314 189.107910
46.422577 -191.733185 -46.422577 191.733185
47.680000 -189.551285 -47.680000 189.551285
48.937576 -196.397095 -48.937576 196.397095
50.195312 -193.958939 -50.195312 193.958939
51.453201 -194.248901 -51.453201 194.248901
52.711250 -195.655640 -52.711250 195.655640
53.969452 -199.689514 -53.969452 199.689514
55.227814 -202.262726 -55.227814 202.262726
56.486328 -204.241104 -56.486328 204.241104
57.744999 -199.671432 -57.744999 199.671432
59.003830 -197.630447 -59.003830 197.630447
60.262814 -199.055923 -60.262814 199.055923
61.521954 -200.323074 -61.521954 200.323074
62.781250 -200.637482 -62.781250 200.637482
64.040703 -202.560638 -64.040703 202.560638
65.300308 -200.521545 -65.300308 200.521545
66.560074 -203.972839 -66.560074 203.972839
67.820000 -204.831848 -67.820000 204.831848
69.080078 -208.894821 -69.080078 208.894821
70.340317 -206.226135 -70.340317 206.226135
71.600700 -209.132492 -71.600700 209.132492
72.861252 -209.775345 -72.861252 209.775345
74.121956 -208.220520 -74.121956 208.220520
75.382812 -207.166122 -75.382812 207.166122
76.643829 -213.377762 -76.643829 213.377762
77.904999 -214.646027 -77.904999 214.646027
79.166328 -215.794739 -79.166328 215.794739
80.427811 -214.949997 -80.427811 214.949997
81.689453 -215.125504 -81.689453 215.125504
82.951248 -215.484756 -82.951248 215.484756
84.213203 -217.996353 -84.213203 217.996353
85.475311 -217.099121 -85.475311 217.099121
86.737579 -219.492950 -86.737579 219.492950
88.000000 -219.408142 -88.000000 219.408142
89.262581 -218.017426 -89.262581 218.017426
90.525314 -220.291245 -90.525314 220.291245
91.788200 -222.448624 -91.788200 222.448624
93.051254 -223.831955 -93.051254 223.831955
94.314453 -220.375076 -94.314453 220.375076
95.577812 -221.633484 -95.577812 221.633484
96.841324 -226.482285 -96.841324 226.482285
98.104996 -229.358582 -98.104996 229.358582
99.368828 -228.677246 -99.368828 228.677246
100.632812 -229.016129 -100.632812 229.016129
101.896957 -228.427856 -101.896957 228.427856
103.161247 -230.389740 -103.161247 230.389740
104.425705 -231.973236 -104.425705 231.973236
105.690315 -232.683716 -105.690315 232.683716
106.955078 -235.453003 -106.955078 235.453003
108.220001 -236.634460 -108.220001 236.634460
109.485077 -237.082855 -109.485077 237.082855
110.750313 -238.495331 -110.750313 238.495331
112.015701 -241.606873 -112.015701 241.606873
113.281250 -242.036194 -113.281250 242.036194
114.546951 -243.728241 -114.546951 243.728241
115.812813 -242.460556 -115.812813 242.460556
117.078827 -243.230957 -117.078827 243.230957
118.345001 -241.974457 -118.345001 241.974457
119.611328 -246.296768 -119.611328 246.296768
120.877815 -248.384125 -120.877815 248.384125
122.144455 -252.007690 -122.144455 252.007690
123.411247 -251.511459 -123.411247 251.511459
124.678207 -254.120758 -124.678207 254.120758
125.945312 -255.009979 -125.945312 255.009979
127.212578 -251.691864 -127.212578 251.691864
128.479996 -252.675934 -128.479996 252.675934
129.747574 -259.876587 -129.747574 259.876587
131.015320 -256.989258 -131.015320 256.989258
132.283203 -257.592896 -132.283203 257.592896
133.551254 -258.471039 -133.551254 258.471039
134.819458 -261.158295 -134.819458 261.158295
136.087814 -260.731018 -136.087814 260.731018
137.356323 -261.297241 -137.356323 261.297241
138.625000 -260.795959 -138.625000 260.795959
139.893829 -262.871277 -139.893829 262.871277
141.162811 -265.431732 -141.162811 265.431732
142.431946 -264.348633 -142.431946 264.348633
143.701248 -264.623993 -143.701248 264.623993
144.970703 -268.663574 -144.970703 268.663574
146.240311 -268.329895 -146.240311 268.329895
147.510071 -267.411011 -147.510071 267.411011
148.779999 -269.150391 -148.779999 269.150391
150.050079 -269.796906 -150.050079 269.796906
151.320312 -267.296143 -151.320312 267.296143
152.590698 -269.469543 -152.590698 269.469543
153.861252 -267.628479 -153.861252 267.628479
155.131958 -271.720276 -155.131958 271.720276
156.402817 -271.284851 -156.402817 271.284851
157.673828 -273.376038 -157.673828 273.376038
158.945007 -270.511932 -158.945007 270.511932
160.216324 -274.963806 -160.216324 274.963806
161.487808 -276.821381 -161.487808 276.821381
162.759460 -273.846100 -162.759460 273.846100
164.031250 -275.919037 -164.031250 275.919037
165.303207 -275.601959 -165.303207 275.601959
166.575317 -278.790558 -166.575317 278.790558
167.847580 -279.824402 -167.847580 279.824402
169.119995 -278.318909 -169.119995 278.318909
170.392578 -278.816589 -170.392578 278.816589
171.665314 -280.283142 -171.665314 280.283142
172.938202 -280.145050 -172.938202 280.145050
174.211243 -282.040588 -174.211243 282.040588
175.484451 -281.233490 -175.484451 281.233490
176.757812 -284.367645 -176.757812 284.367645
178.031326 -285.583344 -178.031326 285.583344
179.304993 -284.298401 -179.304993 284.298401
180.578827 -283.180237 -180.578827 283.180237
181.852814 -285.515656 -181.852814 285.515656
183.126953 -286.896088 -183.126953 286.896088
184.401245 -285.753845 -184.401245 285.753845
185.675705 -286.920013 -185.675705 286.920013
186.950317 -283.005890 -186.950317 283.005890
188.225082 -287.539368 -188.225082 287.539368
189.500000 -288.984467 -189.500000 288.984467
190.775085 -288.616760 -190.775085 288.616760
192.050308 -289.805725 -192.050308 289.805725
193.325699 -291.031006 -193.325699 291.031006
194.601257 -289.804047 -194.601257 289.804047
195.876953 -290.010254 -195.876953 290.010254
197.152817 -290.798523 -197.152817 290.798523
198.428833 -290.358429 -198.428833 290.358429
199.705002 -292.703766 -199.705002 292.703766
200.981323 -291.515259 -200.981323 291.515259
202.257812 -294.205688 -202.257812 294.205688
203.534454 -297.263519 -203.534454 297.263519
204.811249 -296.198700 -204.811249 296.198700
206.088196 -297.907990 -206.088196 297.907990
207.365311 -298.485596 -207.365311 298.485596
208.642578 -298.004913 -208.642578 298.004913
209.919998 -301.735779 -209.919998 301.735779
211.197571 -301.270020 -211.197571 301.270020
212.475311 -302.830444 -212.475311 302.830444
213.753204 -302.214600 -213.753204 302.214600
215.031250 -302.078125 -215.031250 302.078125
216.309448 -304.397186 -216.309448 304.397186
217.587814 -304.284027 -217.587814 304.284027
218.866333 -305.427917 -218.866333 305.427917
220.145004 -308.997101 -220.145004 308.997101
221.423828 -307.920044 -221.423828 307.920044
222.702820 -310.586182 -222.702820 310.586182
223.981949 -308.234894 -223.981949 308.234894
225.261246 -311.353149 -225.261246 311.353149
226.540710 -312.254822 -226.540710 312.254822
227.820312 -317.238159 -227.820312 317.238159
229.100082 -317.557190 -229.100082 317.557190
230.380005 -315.711548 -230.380005 315.711548
231.660080 -318.143799 -231.660080 318.143799
232.940308 -316.656128 -232.940308 316.656128
234.220703 -318.226654 -234.220703 318.226654
235.501251 -319.129272 -235.501251 319.129272
236.781952 -321.609619 -236.781952 321.609619
238.062805 -321.374939 -238.062805 321.374939
239.343826 -320.156067 -239.343826 320.156067
240.625000 -321.785370 -240.625000 321.785370
241.906326 -327.333954 -241.906326 327.333954
243.187805 -324.745667 -243.187805 324.745667
244.469452 -326.981506 -244.469452 326.981506
245.751251 -329.518097 -245.751251 329.518097
247.033203 -331.991089 -247.033203 331.991089
248.315308 -332.563324 -248.315308 332.563324
249.597580 -329.263306 -249.597580 329.263306
250.880005 -330.618896 -250.880005 330.618896
252.162582 -330.980042 -252.162582 330.980042
253.445312 -336.044495 -253.445312 336.044495
254.728210 -336.712738 -254.728210 336.712738
256.011261 -335.191284 -256.011261 335.191284
257.294464 -339.699554 -257.294464 339.699554
258.577820 -338.801636 -258.577820 338.801636
259.861328 -342.441467 -259.861328 342.441467
261.144989 -343.428314 -261.144989 343.428314
262.428833 -344.038055 -262.428833 344.038055
263.712799 -342.221100 -263.712799 342.221100
264.996948 -349.962585 -264.996948 349.962585
266.281250 -349.525177 -266.281250 349.525177
267.565704 -345.647583 -267.565704 345.647583
268.850311 -350.167023 -268.850311 350.167023
270.135071 -349.741180 -270.135071 349.741180
271.420013 -352.086395 -271.420013 352.086395
272.705078 -355.720367 -272.705078 355.720367
273.990326 -352.896576 -273.990326 352.896576
275.275696 -357.855774 -275.275696 357.855774
276.561249 -357.955841 -276.561249 357.955841
277.846954 -357.030670 -277.846954 357.030670
279.132812 -357.660004 -279.132812 357.660004
280.418823 -360.982269 -280.418823 360.982269
281.704987 -360.970306 -281.704987 360.970306
282.991333 -360.638916 -282.991333 360.638916
284.277802 -362.465393 -284.277802 362.465393
285.564453 -368.501953 -285.564453 368.501953
286.851257 -368.013794 -286.851257 368.013794
288.138214 -366.829834 -288.138214 366.829834
289.425323 -367.866943 -289.425323 367.866943
290.712585 -369.413818 -290.712585 369.413818
292.000000 -368.560303 -292.000000 368.560303
293.287567 -366.802856 -293.287567 366.802856
294.575317 -370.905457 -294.575317 370.905457
295.863190 -368.565430 -295.863190 368.565430
297.151245 -373.024841 -297.151245 373.024841
298.439453 -373.470642 -298.439453 373.470642
299.727814 -375.084412 -299.727814 375.084412
301.016327 -374.865540 -301.016327 374.865540
302.304993 -376.879517 -302.304993 376.879517
303.593842 -377.433044 -303.593842 377.433044
304.882812 -376.901581 -304.882812 376.901581
306.171967 -375.905670 -306.171967 375.905670
307.461243 -381.867859 -307.461243 381.867859
308.750702 -381.949402 -308.750702 381.949402
310.040314 -381.674011 -310.040314 381.674011
311.330078 -380.343689 -311.330078 380.343689
312.619995 -379.198639 -312.619995 379.198639
313.910065 -382.140259 -313.910065 382.140259
315.200317 -386.964020 -315.200317 386.964020
316.490692 -385.176697 -316.490692 385.176697
317.781250 -389.036560 -317.781250 389.036560
319.071960 -388.764160 -319.071960 388.764160
320.362823 -385.900513 -320.362823 385.900513
321.653839 -387.870361 -321.653839 387.870361
322.945007 -391.604797 -322.945007 391.604797
324.236328 -392.955688 -324.236328 392.955688
325.527802 -394.350403 -325.527802 394.350403
326.819458 -397.184998 -326.819458 397.184998
328.111237 -395.302673 -328.111237 395.302673
329.403198 -398.394897 -329.403198 398.394897
330.695312 -398.072418 -330.695312 398.072418
331.987579 -399.198059 -331.987579 399.198059
333.279999 -397.028412 -333.279999 397.028412
334.572571 -397.196411 -334.572571 397.196411
335.865326 -397.852173 -335.865326 397.852173
337.158203 -402.132812 -337.158203 402.132812
338.451263 -403.117157 -338.451263 403.117157
339.744446 -403.359589 -339.744446 403.359589
341.037811 -402.227051 -341.037811 402.227051
342.331329 -406.452881 -342.331329 406.452881
343.625000 -404.636963 -343.625000 404.636963
344.918823 -405.440430 -344.918823 405.440430
346.212799 -405.696136 -346.212799 405.696136
347.506958 -407.380646 -347.506958 407.380646
348.801239 -406.173676 -348.801239 406.173676
350.095703 -409.693604 -350.095703 409.693604
351.390320 -411.711792 -351.390320 411.711792
352.685089 -412.195312 -352.685089 412.195312
353.980011 -413.079651 -353.980011 413.079651
355.275085 -413.169250 -355.275085 413.169250
356.570312 -410.933441 -356.570312 410.933441
357.865692 -416.526062 -357.865692 416.526062
359.161255 -417.096771 -359.161255 417.096771
360.456940 -416.640259 -360.456940 416.640259
361.752808 -416.165405 -361.752808 416.165405
363.048828 -418.848785 -363.048828 418.848785
364.345001 -418.158813 -364.345001 418.158813
365.641327 -419.247253 -365.641327 419.247253
366.937805 -420.753082 -366.937805 420.753082
368.234467 -422.973785 -368.234467 422.973785
369.531250 -423.272308 -369.531250 423.272308
370.828217 -424.448853 -370.828217 424.448853
372.125305 -424.548340 -372.125305 424.548340
373.422577 -427.410522 -373.422577 427.410522
374.720001 -425.370728 -374.720001 425.370728
376.017578 -426.468628 -376.017578 426.468628
377.315308 -431.575409 -377.315308 431.575409
378.613190 -429.432678 -378.613190 429.432678
379.911255 -430.477478 -379.911255 430.477478
381.209442 -430.893921 -381.209442 430.893921
382.507812 -432.934845 -382.507812 432.934845
383.806335 -432.597534 -383.806335 432.597534
385.105011 -431.035339 -385.105011 431.035339
386.403839 -433.849304 -386.403839 433.849304
387.702820 -433.709625 -387.702820 433.709625
389.001953 -439.206360 -389.001953 439.206360
390.301239 -436.048859 -390.301239 436.048859
391.600708 -435.375793 -391.600708 435.375793
392.900299 -440.472870 -392.900299 440.472870
394.200073 -435.220123 -394.200073 435.220123
395.500000 -440.135925 -395.500000 440.135925
396.800079 -438.766296 -396.800079 438.766296
398.100311 -440.863495 -398.100311 440.863495
399.400696 -440.232849 -399.400696 440.232849
400.701263 -445.901184 -400.701263 445.901184
402.001953 -445.230347 -402.001953 445.230347
403.302826 -447.944275 -403.302826 447.944275
404.603821 -444.903870 -404.603821 444.903870
405.904999 -445.838135 -405.904999 445.838135
407.206329 -447.205017 -407.206329 447.205017
408.507812 -450.281494 -408.507812 450.281494
409.809448 -449.408997 -409.809448 449.408997
411.111237 -450.069275 -411.111237 450.069275
412.413208 -448.126343 -412.413208 448.126343
413.715302 -451.856659 -413.715302 451.856659
415.017578 -454.990417 -415.017578 454.990417
416.320007 -452.733978 -416.320007 452.733978
417.622589 -451.566406 -417.622589 451.566406
418.925323 -455.067780 -418.925323 455.067780
420.228210 -455.355408 -420.228210 455.355408
421.531250 -457.048706 -421.531250 457.048706
422.834442 -456.082214 -422.834442 456.082214
424.137817 -459.758728 -424.137817 459.758728
425.441315 -457.766357 -425.441315 457.766357
426.744995 -456.316864 -426.744995 456.316864
428.048828 -455.970154 -428.048828 455.970154
429.352814 -459.142883 -429.352814 459.142883
430.656952 -455.300903 -430.656952 455.300903
431.961243 -455.760498 -431.961243 455.760498
433.265717 -459.392273 -433.265717 459.392273
434.570312 -459.839355 -434.570312 459.839355
435.875092 -460.103577 -435.875092 460.103577
437.179993 -459.503479 -437.179993 459.503479
438.485077 -460.018066 -438.485077 460.018066
439.790314 -463.545837 -439.790314 463.545837
441.095703 -462.256775 -441.095703 462.256775
442.401245 -461.141937 -442.401245 461.141937
443.706940 -464.913757 -443.706940 464.913757
445.012817 -465.358917 -445.012817 465.358917
446.318817 -463.946167 -446.318817 463.946167
447.625000 -462.828247 -447.625000 462.828247
448.931335 -466.404968 -448.931335 466.404968
450.237823 -465.791321 -450.237823 465.791321
451.544464 -465.094604 -451.544464 465.094604
452.851257 -469.949341 -452.851257 469.949341
454.158203 -470.282043 -454.158203 470.282043
455.465302 -467.294739 -455.465302 467.294739
456.772583 -469.692383 -456.772583 469.692383
458.079987 -469.141266 -458.079987 469.141266
459.387573 -469.688660 -459.387573 469.688660
460.695312 -472.309570 -460.695312 472.309570
462.003204 -469.886993 -462.003204 469.886993
463.311249 -470.503540 -463.311249 470.503540
464.619446 -474.887695 -464.619446 474.887695
465.927826 -476.812195 -465.927826 476.812195
467.236328 -472.892578 -467.236328 472.892578
468.545013 -474.087402 -468.545013 474.087402
469.853821 -475.615112 -469.853821 475.615112
471.162811 -475.964081 -471.162811 475.964081
472.471954 -478.418121 -472.471954 478.418121
473.781250 -480.881897 -473.781250 480.881897
475.090698 -479.007812 -475.090698 479.007812
476.400299 -480.595184 -476.400299 480.595184
477.710083 -481.985443 -477.710083 481.985443
479.019989 -483.963379 -479.019989 483.963379
480.330078 -482.387329 -480.330078 482.387329
481.640320 -482.262390 -481.640320 482.262390
482.950714 -483.780243 -482.950714 483.780243
484.261261 -480.931213 -484.261261 480.931213
485.571960 -484.009033 -485.571960 484.009033
486.882812 -487.218414 -486.882812 487.218414
488.193817 -490.022888 -488.193817 490.022888
489.505005 -488.876007 -489.505005 488.876007
490.816315 -486.490906 -490.816315 486.490906
492.127808 -488.064453 -492.127808 488.064453
493.439453 -488.234802 -493.439453 488.234802
494.751251 -486.709351 -494.751251 486.709351
496.063202 -491.967468 -496.063202 491.967468
497.375305 -489.920898 -497.375305 489.920898
498.687592 -491.635193 -498.687592 491.635193
500.000000 -490.555237 -500.000000 490.555237
