# Supplementary material for: Spontaneous time-reversal symmetry breaking in twisted double bilayer graphene
Source: Nat Commun. 2022 Oct 29;13:6468. doi: 10.1038/s41467-022-34192-x (PMC9617879; doi:10.1038/s41467-022-34192-x)
Supplement: Supplementary file 2 — Source Data [file 41467_2022_34192_MOESM2_ESM.zip › Source_Data/Figure4/fig4a/1800mK.txt]

-500.000000 498.267761 455.375000 -498.267761
-498.812408 496.332275 454.390289 -496.332275
-497.624695 497.521179 453.404938 -497.521179
-496.436798 496.395386 452.418884 -496.395386
-495.248749 494.645203 451.432190 -494.645203
-494.060547 495.532654 450.444824 -495.532654
-492.872192 493.463409 449.456787 -493.463409
-491.683685 500.290894 448.468109 -500.290894
-490.494995 493.416870 447.478760 -493.416870
-489.306183 488.758240 446.488739 -488.758240
-488.117188 492.206726 445.498047 -492.206726
-486.928040 491.521576 444.506683 -491.521576
-485.738739 492.762238 443.514679 -492.762238
-484.549286 490.702820 442.522003 -490.702820
-483.359680 491.690460 441.528687 -491.690460
-482.169922 491.995789 440.534668 -491.995789
-480.980011 488.075562 439.540009 -488.075562
-479.789917 482.161682 438.544678 -482.161682
-478.599701 484.438049 437.548676 -484.438049
-477.409302 484.186310 436.552002 -484.186310
-476.218750 485.420471 435.554688 -485.420471
-475.028046 483.392090 434.556702 -483.392090
-473.837189 483.907349 433.558044 -483.907349
-472.646179 483.709564 432.558716 -483.709564
-471.454987 483.844543 431.558746 -483.844543
-470.263672 476.321198 430.558105 -476.321198
-469.072174 478.083252 429.556793 -478.083252
-467.880554 475.671082 428.554840 -475.671082
-466.688751 473.422119 427.552185 -473.422119
-465.496796 478.011841 426.548889 -478.011841
-464.304688 475.879578 425.544922 -475.879578
-463.112427 475.226532 424.540283 -475.226532
-461.920013 475.647583 423.535004 -475.647583
-460.727417 477.378082 422.529053 -477.378082
-459.534698 473.281281 421.522430 -473.281281
-458.341797 470.933899 420.515137 -470.933899
-457.148743 475.463135 419.507172 -475.463135
-455.955536 471.881531 418.498566 -471.881531
-454.762177 470.872986 417.489288 -470.872986
-453.568665 469.075195 416.479370 -469.075195
-452.375000 468.939819 415.468750 -468.939819
-451.181183 471.085388 414.457489 -471.085388
-449.987183 471.248260 413.445557 -471.248260
-448.793060 469.895111 412.432953 -469.895111
-447.598755 470.761414 411.419678 -470.761414
-446.404297 469.769409 410.405762 -469.769409
-445.209686 469.267700 409.391174 -469.267700
-444.014923 466.189514 408.375916 -466.189514
-442.820007 464.877991 407.359985 -464.877991
-441.624908 466.557861 406.343414 -466.557861
-440.429688 466.298828 405.326172 -466.298828
-439.234283 467.273193 404.308258 -467.273193
-438.038757 462.567505 403.289703 -462.567505
-436.843048 463.067383 402.270447 -463.067383
-435.647186 463.858582 401.250549 -463.858582
-434.451172 461.972656 400.229980 -461.972656
-433.255005 460.657104 399.208740 -460.657104
-432.058685 459.233398 398.186859 -459.233398
-430.862183 464.180298 397.164307 -464.180298
-429.665558 461.422852 396.141083 -461.422852
-428.468750 461.442261 395.117188 -461.442261
-427.271790 464.754883 394.092621 -464.754883
-426.074677 458.480347 393.067413 -458.480347
-424.877411 456.356506 392.041534 -456.356506
-423.679993 456.752472 391.015015 -456.752472
-422.482422 457.140381 389.987793 -457.140381
-421.284698 461.434113 388.959930 -461.434113
-420.086792 458.748535 387.931396 -458.748535
-418.888763 458.730286 386.902191 -458.730286
-417.690552 456.109802 385.872314 -456.109802
-416.492188 456.356506 384.841797 -456.356506
-415.293671 457.770996 383.810608 -457.770996
-414.095001 455.940643 382.778748 -455.940643
-412.896179 452.242798 381.746216 -452.242798
-411.697174 454.738098 380.713043 -454.738098
-410.498047 455.088623 379.679199 -455.088623
-409.298737 453.377991 378.644684 -453.377991
-408.099304 454.848083 377.609528 -454.848083
-406.899689 450.725800 376.573669 -450.725800
-405.699921 448.806213 375.537170 -448.806213
-404.500000 449.122650 374.500000 -449.122650
-403.299927 451.353577 373.462158 -451.353577
-402.099701 447.330750 372.423676 -447.330750
-400.899292 447.569824 371.384521 -447.569824
-399.698761 447.206726 370.344696 -447.206726
-398.498047 445.302368 369.304199 -445.302368
-397.297180 446.652069 368.263062 -446.652069
-396.096161 445.282410 367.221222 -445.282410
-394.894989 444.930939 366.178741 -444.930939
-393.693665 440.358765 365.135620 -440.358765
-392.492188 443.247559 364.091797 -443.247559
-391.290558 443.338379 363.047333 -443.338379
-390.088745 443.693298 362.002197 -443.693298
-388.886810 440.900940 360.956390 -440.900940
-387.684692 439.219208 359.909912 -439.219208
-386.482422 436.835632 358.862793 -436.835632
-385.279999 438.715149 357.815002 -438.715149
-384.077423 438.011414 356.766541 -438.011414
-382.874695 439.958435 355.717407 -439.958435
-381.671783 435.192017 354.667633 -435.192017
-380.468750 433.892273 353.617188 -433.892273
-379.265533 433.570709 352.566071 -433.570709
-378.062195 433.213806 351.514282 -433.213806
-376.858673 431.668365 350.461853 -431.668365
-375.654999 433.785492 349.408752 -433.785492
-374.451172 429.540771 348.354980 -429.540771
-373.247192 429.651764 347.300537 -429.651764
-372.043060 431.600464 346.245453 -431.600464
-370.838745 429.134155 345.189697 -429.134155
-369.634308 426.047821 344.133270 -426.047821
-368.429688 425.600677 343.076172 -425.600677
-367.224915 425.386719 342.018433 -425.386719
-366.019989 427.506805 340.959991 -427.506805
-364.814911 423.868164 339.900909 -423.868164
-363.609680 425.452026 338.841187 -425.452026
-362.404297 422.677917 337.780762 -422.677917
-361.198761 426.097717 336.719696 -426.097717
-359.993042 423.270874 335.657959 -423.270874
-358.787201 420.538452 334.595551 -420.538452
-357.581177 419.353943 333.532471 -419.353943
-356.375000 419.128113 332.468750 -419.128113
-355.168671 416.121765 331.404358 -416.121765
-353.962189 417.451538 330.339294 -417.451538
-352.755554 414.176666 329.273560 -414.176666
-351.548737 417.500000 328.207184 -417.500000
-350.341797 414.937805 327.140137 -414.937805
-349.134674 412.612610 326.072418 -412.612610
-347.927429 411.881592 325.004028 -411.881592
-346.720001 408.577576 323.934998 -408.577576
-345.512421 413.614227 322.865295 -413.614227
-344.304688 413.499512 321.794922 -413.499512
-343.096802 408.877014 320.723877 -408.877014
-341.888763 406.987427 319.652191 -406.987427
-340.680542 408.528381 318.579834 -408.528381
-339.472198 408.834015 317.506805 -408.834015
-338.263672 402.683533 316.433105 -402.683533
-337.054993 406.125427 315.358765 -406.125427
-335.846161 407.249786 314.283722 -407.249786
-334.637177 403.783569 313.208038 -403.783569
-333.428040 403.160034 312.131714 -403.160034
-332.218750 402.766296 311.054688 -402.766296
-331.009308 401.488525 309.977020 -401.488525
-329.799683 398.789642 308.898682 -398.789642
-328.589935 399.609009 307.819672 -399.609009
-327.380005 397.330139 306.739990 -397.330139
-326.169922 396.903870 305.659668 -396.903870
-324.959686 397.487885 304.578674 -397.487885
-323.749298 394.097931 303.497009 -394.097931
-322.538757 398.846924 302.414673 -398.846924
-321.328033 395.252289 301.331696 -395.252289
-320.117188 390.757812 300.248047 -390.757812
-318.906158 392.136566 299.163727 -392.136566
-317.695007 390.793884 298.078735 -390.793884
-316.483673 390.150970 296.993103 -390.150970
-315.272186 386.820740 295.906799 -386.820740
-314.060547 389.231140 294.819824 -389.231140
-312.848755 388.469727 293.732178 -388.469727
-311.636810 387.816101 292.643890 -387.816101
-310.424683 386.467682 291.554932 -386.467682
-309.212433 383.188171 290.465302 -383.188171
-308.000000 384.390015 289.375000 -384.390015
-306.787415 382.019592 288.284058 -382.019592
-305.574677 377.674103 287.192413 -377.674103
-304.361786 381.008545 286.100128 -381.008545
-303.148743 382.088501 285.007202 -382.088501
-301.935547 382.866516 283.913574 -382.866516
-300.722198 382.430542 282.819305 -382.430542
-299.508667 377.909729 281.724365 -377.909729
-298.295013 377.864624 280.628754 -377.864624
-297.081177 377.957825 279.532471 -377.957825
-295.867188 377.263672 278.435547 -377.263672
-294.653046 377.229126 277.337952 -377.229126
-293.438751 376.544769 276.239685 -376.544769
-292.224304 375.419312 275.140747 -375.419312
-291.009674 373.742249 274.041168 -373.742249
-289.794922 374.311829 272.940918 -374.311829
-288.579987 374.020081 271.839996 -374.020081
-287.364929 374.314026 270.738403 -374.314026
-286.149689 369.680847 269.636169 -369.680847
-284.934296 369.929993 268.533264 -369.929993
-283.718750 370.951904 267.429688 -370.951904
-282.503052 366.113251 266.325439 -366.113251
-281.287201 367.216980 265.220551 -367.216980
-280.071167 367.065979 264.114990 -367.065979
-278.855011 362.613586 263.008759 -362.613586
-277.638672 364.114441 261.901855 -364.114441
-276.422180 363.205933 260.794312 -363.205933
-275.205536 360.107544 259.686066 -360.107544
-273.988739 360.541931 258.577179 -360.541931
-272.771790 360.077087 257.467651 -360.077087
-271.554688 361.599365 256.357422 -361.599365
-270.337433 359.664734 255.246536 -359.664734
-269.119995 358.960327 254.134995 -358.960327
-267.902435 354.677795 253.022797 -354.677795
-266.684692 359.723328 251.909927 -359.723328
-265.466797 351.260468 250.796387 -351.260468
-264.248749 353.530243 249.682190 -353.530243
-263.030548 350.438049 248.567322 -350.438049
-261.812195 350.156281 247.451797 -350.156281
-260.593658 346.110352 246.335602 -346.110352
-259.375000 346.305542 245.218750 -346.305542
-258.156158 347.414062 244.101227 -347.414062
-256.937195 348.496857 242.983047 -348.496857
-255.718048 344.948090 241.864197 -344.948090
-254.498749 345.057800 240.744690 -345.057800
-253.279297 344.612213 239.624512 -344.612213
-252.059692 346.552063 238.503677 -346.552063
-250.839920 345.004150 237.382172 -345.004150
-249.619995 341.402832 236.259995 -341.402832
-248.399918 338.100922 235.137161 -338.100922
-247.179688 338.592163 234.013672 -338.592163
-245.959290 337.344055 232.889511 -337.344055
-244.738754 339.270203 231.764694 -339.270203
-243.518051 338.266663 230.639191 -338.266663
-242.297180 333.905670 229.513046 -333.905670
-241.076172 334.661835 228.386230 -334.661835
-239.854996 336.971558 227.258743 -336.971558
-238.633667 337.739044 226.130600 -337.739044
-237.412186 334.905731 225.001801 -334.905731
-236.190552 331.175049 223.872330 -331.175049
-234.968750 330.994537 222.742188 -330.994537
-233.746796 330.969482 221.611389 -330.969482
-232.524689 331.076965 220.479919 -331.076965
-231.302429 326.542053 219.347794 -326.542053
-230.080002 327.199493 218.214996 -327.199493
-228.857422 330.072815 217.081543 -330.072815
-227.634689 326.057312 215.947418 -326.057312
-226.411804 327.045349 214.812637 -327.045349
-225.188751 326.958527 213.677185 -326.958527
-223.965546 324.087158 212.541077 -324.087158
-222.742188 323.834564 211.404297 -323.834564
-221.518677 322.218414 210.266861 -322.218414
-220.294998 321.614319 209.128754 -321.614319
-219.071167 320.319580 207.989975 -320.319580
-217.847183 321.229950 206.850540 -321.229950
-216.623047 318.977722 205.710449 -318.977722
-215.398743 317.029053 204.569687 -317.029053
-214.174301 313.626282 203.428268 -313.626282
-212.949692 316.833740 202.286163 -316.833740
-211.724915 315.677612 201.143417 -315.677612
-210.500000 315.972351 200.000000 -315.972351
-209.274918 314.966461 198.855927 -314.966461
-208.049683 307.577393 197.711166 -307.577393
-206.824295 306.433228 196.565765 -306.433228
-205.598755 308.448547 195.419693 -308.448547
-204.373047 308.856750 194.272949 -308.856750
-203.147186 311.429291 193.125549 -311.429291
-201.921173 310.267059 191.977478 -310.267059
-200.695007 306.443665 190.828751 -306.443665
-199.468674 307.440857 189.679352 -307.440857
-198.242188 306.209503 188.529297 -306.209503
-197.015549 306.076385 187.378571 -306.076385
-195.788757 303.285614 186.227188 -303.285614
-194.561798 303.421021 185.075134 -303.421021
-193.334686 302.722198 183.922424 -302.722198
-192.107422 302.099426 182.769043 -302.099426
-190.880005 300.943909 181.615005 -300.943909
-189.652420 298.924286 180.460297 -298.924286
-188.424683 296.054565 179.304916 -296.054565
-187.196793 295.648499 178.148880 -295.648499
-185.968750 296.128601 176.992188 -296.128601
-184.740540 294.856964 175.834824 -294.856964
-183.512192 295.836700 174.676804 -295.836700
-182.283676 295.952606 173.518112 -295.952606
-181.054993 291.951660 172.358749 -291.951660
-179.826172 292.118347 171.198730 -292.118347
-178.597183 289.946503 170.038040 -289.946503
-177.368042 290.613525 168.876694 -290.613525
-176.138748 289.104889 167.714691 -289.104889
-174.909302 286.315125 166.552017 -286.315125
-173.679688 288.999542 165.388672 -288.999542
-172.449921 287.206055 164.224670 -287.206055
-171.220001 285.424225 163.059998 -285.424225
-169.989929 285.455505 161.894669 -285.455505
-168.759689 285.126282 160.728668 -285.126282
-167.529297 285.793945 159.562012 -285.793945
-166.298752 281.162048 158.394684 -281.162048
-165.068054 280.310364 157.226700 -280.310364
-163.837189 277.356903 156.058044 -277.356903
-162.606171 279.014954 154.888733 -279.014954
-161.375000 280.603149 153.718750 -280.603149
-160.143677 279.892578 152.548111 -279.892578
-158.912186 276.449615 151.376801 -276.449615
-157.680542 275.495789 150.204819 -275.495789
-156.448746 277.090363 149.032181 -277.090363
-155.216797 274.497040 147.858887 -274.497040
-153.984680 277.500793 146.684921 -277.500793
-152.752426 274.241211 145.510300 -274.241211
-151.520004 270.552582 144.335007 -270.552582
-150.287415 268.978333 143.159042 -268.978333
-149.054688 271.630798 141.982422 -271.630798
-147.821793 268.505920 140.805130 -268.505920
-146.588745 270.330627 139.627182 -270.330627
-145.355545 269.891174 138.448578 -269.891174
-144.122192 272.963501 137.269302 -272.963501
-142.888672 266.528717 136.089355 -266.528717
-141.654999 266.939270 134.908752 -266.939270
-140.421173 264.672791 133.727478 -264.672791
-139.187195 266.055664 132.545547 -266.055664
-137.953049 264.258698 131.362946 -264.258698
-136.718750 266.003082 130.179688 -266.003082
-135.484299 267.904877 128.995758 -267.904877
-134.249695 264.386841 127.811172 -264.386841
-133.014923 261.407135 126.625916 -261.407135
-131.779999 260.936401 125.440002 -260.936401
-130.544922 263.711334 124.253418 -263.711334
-129.309692 261.756226 123.066170 -261.756226
-128.074295 259.273682 121.878265 -259.273682
-126.838753 260.150360 120.689690 -260.150360
-125.603043 257.574249 119.500450 -257.574249
-124.367188 256.799438 118.310547 -256.799438
-123.131172 253.150146 117.119980 -253.150146
-121.895004 250.313599 115.928749 -250.313599
-120.658676 253.121796 114.736855 -253.121796
-119.422188 256.283386 113.544296 -256.283386
-118.185547 252.113861 112.351074 -252.113861
-116.948746 250.083618 111.157188 -250.083618
-115.711800 249.708649 109.962639 -249.708649
-114.474686 251.140442 108.767426 -251.140442
-113.237419 251.772827 107.571541 -251.772827
-112.000000 249.744659 106.375000 -249.744659
-110.762421 249.815796 105.177795 -249.815796
-109.524689 246.700821 103.979919 -246.700821
-108.286797 247.826447 102.781387 -247.826447
-107.048752 245.906952 101.582184 -245.906952
-105.810547 246.177094 100.382324 -246.177094
-104.572189 245.749664 99.181793 -245.749664
-103.333672 246.354340 97.980606 -246.354340
-102.095001 242.029480 96.778748 -242.029480
-100.856171 239.727722 95.576233 -239.727722
-99.617188 240.507996 94.373047 -240.507996
-98.378044 239.025040 93.169197 -239.025040
-97.138748 240.692993 91.964691 -240.692993
-95.899300 237.986267 90.759514 -237.986267
-94.659683 239.028275 89.553673 -239.028275
-93.419922 237.681900 88.347168 -237.681900
-92.180000 235.237061 87.139999 -235.237061
-90.939926 232.770889 85.932167 -232.770889
-89.699692 233.011292 84.723671 -233.011292
-88.459297 232.109283 83.514511 -232.109283
-87.218750 229.549057 82.304688 -229.549057
-85.978043 225.383728 81.094200 -225.383728
-84.737190 226.251541 79.883049 -226.251541
-83.496170 227.198242 78.671234 -227.198242
-82.254997 223.988174 77.458748 -223.988174
-81.013672 223.880402 76.245605 -223.880402
-79.772186 221.768372 75.031799 -221.768372
-78.530548 221.406891 73.817322 -221.406891
-77.288750 220.452545 72.602188 -220.452545
-76.046799 218.054108 71.386383 -218.054108
-74.804688 218.909729 70.169922 -218.909729
-73.562424 217.518082 68.952789 -217.518082
-72.320000 217.155945 67.735001 -217.155945
-71.077423 214.720779 66.516541 -214.720779
-69.834686 214.218002 65.297424 -214.218002
-68.591797 213.830811 64.077637 -213.830811
-67.348747 212.311371 62.857185 -212.311371
-66.105545 212.026459 61.636074 -212.026459
-64.862190 210.917374 60.414299 -210.917374
-63.618671 210.053085 59.191856 -210.053085
-62.375000 207.810867 57.968750 -207.810867
-61.131172 208.529022 56.744980 -208.529022
-59.887188 208.335480 55.520546 -208.335480
-58.643047 205.196899 54.295448 -205.196899
-57.398750 199.947098 53.069687 -199.947098
-56.154297 199.638565 51.843262 -199.638565
-54.909687 200.140686 50.616173 -200.140686
-53.664921 198.806915 49.388420 -198.806915
-52.419998 196.284271 48.160000 -196.284271
-51.174923 197.648270 46.930916 -197.648270
-49.929688 199.378448 45.701172 -199.378448
-48.684296 195.590912 44.470760 -195.590912
-47.438751 193.904388 43.239689 -193.904388
-46.193047 195.808060 42.007950 -195.808060
-44.947189 190.042923 40.775547 -190.042923
-43.701172 190.548447 39.542480 -190.548447
-42.455002 192.053024 38.308750 -192.053024
-41.208672 189.928314 37.074356 -189.928314
-39.962189 188.456482 35.839298 -188.456482
-38.715546 185.949127 34.603573 -185.949127
-37.468750 184.171936 33.367188 -184.171936
-36.221798 183.947327 32.130135 -183.947327
-34.974686 183.059479 30.892422 -183.059479
-33.727421 182.485657 29.654043 -182.485657
-32.480000 181.222382 28.415001 -181.222382
-31.232422 180.361237 27.175293 -180.361237
-29.984688 179.272263 25.934921 -179.272263
-28.736797 177.357864 24.693886 -177.357864
-27.488750 176.029877 23.452187 -176.029877
-26.240547 174.333481 22.209824 -174.333481
-24.992188 175.162231 20.966797 -175.162231
-23.743671 171.564301 19.723106 -171.564301
-22.494999 167.406158 18.478750 -167.406158
-21.246172 166.899826 17.233730 -166.899826
-19.997189 167.943695 15.988047 -167.943695
-18.748047 163.640411 14.741699 -163.640411
-17.498749 162.996979 13.494687 -162.996979
-16.249298 158.701401 12.247012 -158.701401
-14.999687 153.415268 10.998672 -153.415268
-13.749922 151.831192 9.749668 -151.831192
-12.500000 148.217133 8.500000 -148.217133
-11.249922 150.168625 7.249668 -150.168625
-9.999687 146.070755 5.998672 -146.070755
-8.749297 144.845123 4.747012 -144.845123
-7.498750 134.150604 3.494687 -134.150604
-6.248047 138.310333 2.241699 -138.310333
-4.997188 138.071701 0.988047 -138.071701
-3.746172 136.397125 -0.266270 -136.397125
-2.495000 131.063950 -1.521250 -131.063950
-1.243671 129.019714 -2.776895 -129.019714
0.007812 119.568748 -4.033203 -119.568748
1.259453 114.617226 -5.290175 -114.617226
2.511250 106.780075 -6.547812 -106.780075
3.763203 107.157394 -7.806113 -107.157394
5.015312 99.701416 -9.065078 -99.701416
6.267578 92.155617 -10.324707 -92.155617
7.520000 92.541595 -11.585000 -92.541595
8.772578 93.657616 -12.845957 -93.657616
10.025312 84.343102 -14.107578 -84.343102
11.278203 82.651230 -15.369864 -82.651230
12.531250 80.693466 -16.632812 -80.693466
13.784453 -28.339355 -17.896427 28.339355
15.037812 -26.725372 -19.160702 26.725372
16.291328 -27.688133 -20.425644 27.688133
17.545000 -164.356766 -21.691250 164.356766
18.798828 -166.934662 -22.957520 166.934662
20.052813 -164.481903 -24.224453 164.481903
21.306953 -168.381989 -25.492050 168.381989
22.561249 -173.805313 -26.760311 173.805313
23.815704 -174.977036 -28.029240 174.977036
25.070312 -175.158615 -29.298828 175.158615
26.325077 -180.629852 -30.569082 180.629852
27.580000 -178.505569 -31.840000 178.505569
28.835079 -181.144867 -33.111580 181.144867
30.090313 -184.039001 -34.383827 184.039001
31.345703 -180.984863 -35.656738 180.984863
32.601250 -183.540527 -36.930313 183.540527
33.856953 -184.806885 -38.204552 184.806885
35.112812 -184.866348 -39.479454 184.866348
36.368828 -185.447357 -40.755020 185.447357
37.625000 -191.818283 -42.031250 191.818283
38.881329 -190.717178 -43.308144 190.717178
40.137814 -188.638275 -44.585701 188.638275
41.394455 -188.503021 -45.863926 188.503021
42.651249 -193.677475 -47.142815 193.677475
43.908203 -193.416092 -48.422363 193.416092
45.165314 -193.485596 -49.702579 193.485596
46.422577 -194.317505 -50.983456 194.317505
47.680000 -195.731354 -52.264999 195.731354
48.937576 -197.995010 -53.547207 197.995010
50.195312 -199.106964 -54.830078 199.106964
51.453201 -201.015869 -56.113613 201.015869
52.711250 -201.693497 -57.397812 201.693497
53.969452 -201.155930 -58.682674 201.155930
55.227814 -201.980774 -59.968204 201.980774
56.486328 -205.995407 -61.254395 205.995407
57.744999 -205.463409 -62.541252 205.463409
59.003830 -207.457581 -63.828770 207.457581
60.262814 -206.790939 -65.116951 206.790939
61.521954 -205.328674 -66.405800 205.328674
62.781250 -209.992691 -67.695312 209.992691
64.040703 -212.026749 -68.985489 212.026749
65.300308 -214.610092 -70.276329 214.610092
66.560074 -216.623505 -71.567833 216.623505
67.820000 -215.709991 -72.860001 215.709991
69.080078 -218.774826 -74.152832 218.774826
70.340317 -216.562012 -75.446327 216.562012
71.600700 -214.805481 -76.740486 214.805481
72.861252 -216.629425 -78.035309 216.629425
74.121956 -219.900543 -79.330803 219.900543
75.382812 -217.362473 -80.626953 217.362473
76.643829 -221.999802 -81.923767 221.999802
77.904999 -225.685944 -83.221252 225.685944
79.166328 -225.130920 -84.519394 225.130920
80.427811 -226.466431 -85.818207 226.466431
81.689453 -225.922028 -87.117676 225.922028
82.951248 -228.575119 -88.417816 228.575119
84.213203 -230.359024 -89.718613 230.359024
85.475311 -231.516846 -91.020081 231.516846
86.737579 -233.195847 -92.322205 233.195847
88.000000 -233.274261 -93.625000 233.274261
89.262581 -236.074341 -94.928459 236.074341
90.525314 -234.898499 -96.232574 234.898499
91.788200 -238.925537 -97.537361 238.925537
93.051254 -236.068909 -98.842812 236.068909
94.314453 -239.306580 -100.148926 239.306580
95.577812 -239.883835 -101.455704 239.883835
96.841324 -241.661560 -102.763145 241.661560
98.104996 -240.443604 -104.071251 240.443604
99.368828 -243.338409 -105.380020 243.338409
100.632812 -244.989990 -106.689453 244.989990
101.896957 -245.709045 -107.999550 245.709045
103.161247 -245.397583 -109.310310 245.397583
104.425705 -245.810135 -110.621735 245.810135
105.690315 -245.931412 -111.933830 245.931412
106.955078 -249.578720 -113.246582 249.578720
108.220001 -248.755920 -114.559998 248.755920
109.485077 -253.732300 -115.874084 253.732300
110.750313 -251.843048 -117.188828 251.843048
112.015701 -252.730377 -118.504242 252.730377
113.281250 -253.604675 -119.820312 253.604675
114.546951 -253.787918 -121.137054 253.787918
115.812813 -250.163513 -122.454453 250.163513
117.078827 -255.801529 -123.772522 255.801529
118.345001 -255.409637 -125.091248 255.409637
119.611328 -256.144562 -126.410645 256.144562
120.877815 -256.953613 -127.730705 256.953613
122.144455 -257.706696 -129.051422 257.706696
123.411247 -258.467468 -130.372818 258.467468
124.678207 -260.229065 -131.694870 260.229065
125.945312 -259.180267 -133.017578 259.180267
127.212578 -258.919983 -134.340958 258.919983
128.479996 -262.674408 -135.664993 262.674408
129.747574 -262.734253 -136.989700 262.734253
131.015320 -261.242920 -138.315079 261.242920
132.283203 -264.759674 -139.641113 264.759674
133.551254 -265.301819 -140.967819 265.301819
134.819458 -265.030823 -142.295181 265.030823
136.087814 -268.734619 -143.623199 268.734619
137.356323 -267.828949 -144.951889 267.828949
138.625000 -269.062836 -146.281250 269.062836
139.893829 -265.927704 -147.611267 265.927704
141.162811 -270.608490 -148.941956 270.608490
142.431946 -270.632446 -150.273300 270.632446
143.701248 -271.730042 -151.605316 271.730042
144.970703 -269.500427 -152.937988 269.500427
146.240311 -275.002380 -154.271332 275.002380
147.510071 -272.066376 -155.605331 272.066376
148.779999 -274.229950 -156.940002 274.229950
150.050079 -277.286713 -158.275330 277.286713
151.320312 -276.281982 -159.611328 276.281982
152.590698 -278.221191 -160.947983 278.221191
153.861252 -280.972534 -162.285309 280.972534
155.131958 -279.219452 -163.623306 279.219452
156.402817 -280.831696 -164.961960 280.831696
157.673828 -281.237061 -166.301270 281.237061
158.945007 -279.096649 -167.641251 279.096649
160.216324 -282.446991 -168.981888 282.446991
161.487808 -283.240936 -170.323196 283.240936
162.759460 -286.111115 -171.665176 286.111115
164.031250 -285.572510 -173.007812 285.572510
165.303207 -285.665161 -174.351120 285.665161
166.575317 -287.421204 -175.695084 287.421204
167.847580 -283.066437 -177.039703 283.066437
169.119995 -288.133484 -178.384995 288.133484
170.392578 -289.677521 -179.730957 289.677521
171.665314 -289.589081 -181.077576 289.589081
172.938202 -291.173767 -182.424866 291.173767
174.211243 -293.303772 -183.772812 293.303772
175.484451 -294.983551 -185.121429 294.983551
176.757812 -294.446960 -186.470703 294.446960
178.031326 -292.457062 -187.820648 292.457062
179.304993 -294.270691 -189.171249 294.270691
180.578827 -296.876282 -190.522522 296.876282
181.852814 -293.021118 -191.874451 293.021118
183.126953 -296.555969 -193.227051 296.555969
184.401245 -298.254761 -194.580307 298.254761
185.675705 -297.726349 -195.934235 297.726349
186.950317 -299.569977 -197.288834 299.569977
188.225082 -298.952484 -198.644073 298.952484
189.500000 -304.943207 -200.000000 304.943207
190.775085 -302.729126 -201.356583 302.729126
192.050308 -303.303925 -202.713837 303.303925
193.325699 -303.327881 -204.071732 303.327881
194.601257 -307.141937 -205.430313 307.141937
195.876953 -306.943542 -206.789551 306.943542
197.152817 -308.783661 -208.149460 308.783661
198.428833 -308.630524 -209.510025 308.630524
199.705002 -306.192749 -210.871246 306.192749
200.981323 -307.238861 -212.233139 307.238861
202.257812 -311.022522 -213.595703 311.022522
203.534454 -311.067017 -214.958923 311.067017
204.811249 -315.959656 -216.322815 315.959656
206.088196 -315.682587 -217.687363 315.682587
207.365311 -315.351257 -219.052582 315.351257
208.642578 -313.861084 -220.418457 313.861084
209.919998 -314.406738 -221.785004 314.406738
211.197571 -316.106384 -223.152206 316.106384
212.475311 -318.159943 -224.520081 318.159943
213.753204 -318.301117 -225.888611 318.301117
215.031250 -321.945557 -227.257812 321.945557
216.309448 -323.188110 -228.627670 323.188110
217.587814 -321.154846 -229.998199 321.154846
218.866333 -324.979919 -231.369400 324.979919
220.145004 nan -232.741257 nan
221.423828 nan -234.113770 nan
222.702820 nan -235.486954 nan
223.981949 nan -236.860809 nan
225.261246 nan -238.235306 nan
226.540710 nan -239.610489 nan
227.820312 nan -240.986328 nan
229.100082 nan -242.362839 nan
230.380005 nan -243.740005 nan
231.660080 nan -245.117828 nan
232.940308 nan -246.496323 nan
234.220703 nan -247.875488 nan
235.501251 nan -249.255310 nan
236.781952 nan -250.635803 nan
238.062805 nan -252.016953 nan
239.343826 nan -253.398773 nan
240.625000 nan -254.781250 nan
241.906326 nan -256.164398 nan
243.187805 nan -257.548218 nan
244.469452 nan -258.932678 nan
245.751251 nan -260.317810 nan
247.033203 nan -261.703613 nan
248.315308 nan -263.090088 nan
249.597580 nan -264.477203 nan
250.880005 nan -265.864990 nan
252.162582 nan -267.253448 nan
253.445312 nan -268.642578 nan
254.728210 nan -270.032349 nan
256.011261 nan -271.422821 nan
257.294464 nan -272.813934 nan
258.577820 nan -274.205688 nan
259.861328 nan -275.598145 nan
261.144989 nan -276.991241 nan
262.428833 nan -278.385010 nan
263.712799 nan -279.779449 nan
264.996948 nan -281.174561 nan
266.281250 nan -282.570312 nan
267.565704 nan -283.966736 nan
268.850311 nan -285.363831 nan
270.135071 nan -286.761597 nan
271.420013 nan -288.160004 nan
272.705078 nan -289.559082 nan
273.990326 nan -290.958832 nan
275.275696 nan -292.359253 nan
276.561249 nan -293.760315 nan
277.846954 nan -295.162048 nan
279.132812 nan -296.564453 nan
280.418823 nan -297.967529 nan
281.704987 nan -299.371246 nan
282.991333 nan -300.775635 nan
284.277802 nan -302.180695 nan
285.564453 nan -303.586426 nan
286.851257 nan -304.992798 nan
288.138214 nan -306.399872 nan
289.425323 nan -307.807587 nan
290.712585 nan -309.215942 nan
292.000000 nan -310.625000 nan
293.287567 nan -312.034698 nan
294.575317 nan -313.445068 nan
295.863190 nan -314.856110 nan
297.151245 nan -316.267822 nan
298.439453 nan -317.680176 nan
299.727814 nan -319.093201 nan
301.016327 nan -320.506897 nan
302.304993 nan -321.921265 nan
303.593842 nan -323.336273 nan
304.882812 nan -324.751953 nan
306.171967 nan -326.168304 nan
307.461243 nan -327.585327 nan
308.750702 nan -329.002991 nan
310.040314 nan -330.421326 nan
311.330078 nan -331.840332 nan
312.619995 nan -333.260010 nan
313.910065 nan -334.680328 nan
315.200317 nan -336.101318 nan
316.490692 nan -337.522980 nan
317.781250 nan -338.945312 nan
319.071960 nan -340.368286 nan
320.362823 nan -341.791962 nan
321.653839 nan -343.216278 nan
322.945007 nan -344.641235 nan
324.236328 nan -346.066895 nan
325.527802 nan -347.493195 nan
326.819458 nan -348.920166 nan
328.111237 nan -350.347809 nan
329.403198 nan -351.776123 nan
330.695312 nan -353.205078 nan
331.987579 nan -354.634705 nan
333.279999 nan -356.065002 nan
334.572571 nan -357.495972 nan
335.865326 nan -358.927582 nan
337.158203 nan -360.359863 nan
338.451263 nan -361.792816 nan
339.744446 nan -363.226440 nan
341.037811 nan -364.660706 nan
342.331329 nan -366.095642 nan
343.625000 nan -367.531250 nan
344.918823 nan -368.967529 nan
346.212799 nan -370.404449 nan
347.506958 nan -371.842041 nan
348.801239 nan -373.280304 nan
350.095703 nan -374.719238 nan
351.390320 nan -376.158813 nan
352.685089 nan -377.599091 nan
353.980011 nan -379.040009 nan
355.275085 nan -380.481567 nan
356.570312 nan -381.923828 nan
357.865692 nan -383.366730 nan
359.161255 nan -384.810303 nan
360.456940 nan -386.254547 nan
361.752808 nan -387.699463 nan
363.048828 nan -389.145020 nan
364.345001 nan -390.591248 nan
365.641327 nan -392.038147 nan
366.937805 nan -393.485718 nan
368.234467 nan -394.933929 nan
369.531250 nan -396.382812 nan
370.828217 nan -397.832367 nan
372.125305 nan -399.282593 nan
373.422577 nan -400.733459 nan
374.720001 nan -402.184998 nan
376.017578 nan -403.637207 nan
377.315308 nan -405.090088 nan
378.613190 nan -406.543610 nan
379.911255 nan -407.997803 nan
381.209442 nan -409.452667 nan
382.507812 nan -410.908203 nan
383.806335 nan -412.364380 nan
385.105011 nan -413.821259 nan
386.403839 nan -415.278778 nan
387.702820 nan -416.736938 nan
389.001953 nan -418.195801 nan
390.301239 nan -419.655304 nan
391.600708 nan -421.115479 nan
392.900299 nan -422.576324 nan
394.200073 nan -424.037842 nan
395.500000 nan -425.500000 nan
396.800079 nan -426.962830 nan
398.100311 nan -428.426331 nan
399.400696 nan -429.890472 nan
400.701263 nan -431.355316 nan
402.001953 nan -432.820801 nan
403.302826 nan -434.286957 nan
404.603821 nan -435.753784 nan
405.904999 nan -437.221252 nan
407.206329 nan -438.689392 nan
408.507812 nan -440.158203 nan
409.809448 nan -441.627686 nan
411.111237 nan -443.097809 nan
412.413208 nan -444.568604 nan
413.715302 nan -446.040070 nan
415.017578 nan -447.512207 nan
416.320007 nan -448.984985 nan
417.622589 nan -450.458466 nan
418.925323 nan -451.932587 nan
420.228210 nan -453.407379 nan
421.531250 nan -454.882812 nan
422.834442 nan -456.358917 nan
424.137817 nan -457.835693 nan
425.441315 nan -459.313141 nan
426.744995 nan -460.791260 nan
428.048828 nan -462.270020 nan
429.352814 nan -463.749451 nan
430.656952 nan -465.229553 nan
431.961243 nan -466.710297 nan
433.265717 nan -468.191742 nan
434.570312 nan -469.673828 nan
435.875092 nan -471.156586 nan
437.179993 nan -472.640015 nan
438.485077 nan -474.124084 nan
439.790314 nan -475.608826 nan
441.095703 nan -477.094238 nan
442.401245 nan -478.580322 nan
443.706940 nan -480.067047 nan
445.012817 nan -481.554443 nan
446.318817 nan -483.042511 nan
447.625000 nan -484.531250 nan
448.931335 nan -486.020630 nan
450.237823 nan -487.510712 nan
451.544464 nan -489.001434 nan
452.851257 nan -490.492828 nan
454.158203 nan -491.984863 nan
455.465302 nan -493.477570 nan
456.772583 nan -494.970947 nan
458.079987 nan -496.464996 nan
459.387573 nan -497.959717 nan
460.695312 nan -499.455078 nan
462.003204 nan -500.951111 nan
463.311249 nan -502.447815 nan
464.619446 nan -503.945160 nan
465.927826 nan -505.443207 nan
467.236328 nan -506.941895 nan
468.545013 nan -508.441254 nan
469.853821 nan -509.941284 nan
471.162811 nan -511.441956 nan
472.471954 nan -512.943298 nan
473.781250 nan -514.445312 nan
475.090698 nan -515.947998 nan
476.400299 nan -517.451355 nan
477.710083 nan -518.955322 nan
479.019989 nan -520.460022 nan
480.330078 nan -521.965332 nan
481.640320 nan -523.471313 nan
482.950714 nan -524.977966 nan
484.261261 nan -526.485291 nan
485.571960 nan -527.993286 nan
486.882812 nan -529.501953 nan
488.193817 nan -531.011292 nan
489.505005 nan -532.521240 nan
490.816315 nan -534.031921 nan
492.127808 nan -535.543213 nan
493.439453 nan -537.055176 nan
494.751251 nan -538.567810 nan
496.063202 nan -540.081116 nan
497.375305 nan -541.595093 nan
498.687592 nan -543.109741 nan
500.000000 nan -544.625000 nan
