# Supplementary material for: Spontaneous time-reversal symmetry breaking in twisted double bilayer graphene
Source: Nat Commun. 2022 Oct 29;13:6468. doi: 10.1038/s41467-022-34192-x (PMC9617879; doi:10.1038/s41467-022-34192-x)
Supplement: Supplementary file 2 — Source Data [file 41467_2022_34192_MOESM2_ESM.zip › Source_Data/Figure4/fig4a/2100mK.txt]

-200.000000 302.280548 200.000000 -302.280548
-198.855927 301.498535 198.855927 -301.498535
-197.711166 303.450745 197.711166 -303.450745
-196.565765 301.189789 196.565765 -301.189789
-195.419693 296.781738 195.419693 -296.781738
-194.272949 294.558899 194.272949 -294.558899
-193.125549 293.309113 193.125549 -293.309113
-191.977478 293.604980 191.977478 -293.604980
-190.828751 293.325623 190.828751 -293.325623
-189.679352 290.639648 189.679352 -290.639648
-188.529297 293.374359 188.529297 -293.374359
-187.378571 292.524017 187.378571 -292.524017
-186.227188 290.516418 186.227188 -290.516418
-185.075134 290.343567 185.075134 -290.343567
-183.922424 291.219482 183.922424 -291.219482
-182.769043 291.232025 182.769043 -291.232025
-181.615005 285.926117 181.615005 -285.926117
-180.460297 284.952728 180.460297 -284.952728
-179.304916 283.169922 179.304916 -283.169922
-178.148880 285.806946 178.148880 -285.806946
-176.992188 281.624329 176.992188 -281.624329
-175.834824 281.656830 175.834824 -281.656830
-174.676804 284.410553 174.676804 -284.410553
-173.518112 283.702972 173.518112 -283.702972
-172.358749 274.681580 172.358749 -274.681580
-171.198730 277.440674 171.198730 -277.440674
-170.038040 279.707336 170.038040 -279.707336
-168.876694 279.964233 168.876694 -279.964233
-167.714691 275.668182 167.714691 -275.668182
-166.552017 277.102386 166.552017 -277.102386
-165.388672 272.974274 165.388672 -272.974274
-164.224670 277.802002 164.224670 -277.802002
-163.059998 269.959991 163.059998 -269.959991
-161.894669 271.145844 161.894669 -271.145844
-160.728668 273.478485 160.728668 -273.478485
-159.562012 272.233307 159.562012 -272.233307
-158.394684 270.294220 158.394684 -270.294220
-157.226700 272.310028 157.226700 -272.310028
-156.058044 270.090454 156.058044 -270.090454
-154.888733 270.990845 154.888733 -270.990845
-153.718750 266.282562 153.718750 -266.282562
-152.548111 265.661072 152.548111 -265.661072
-151.376801 266.289673 151.376801 -266.289673
-150.204819 263.020996 150.204819 -263.020996
-149.032181 262.679596 149.032181 -262.679596
-147.858887 263.286926 147.858887 -263.286926
-146.684921 265.285614 146.684921 -265.285614
-145.510300 264.826172 145.510300 -264.826172
-144.335007 266.027832 144.335007 -266.027832
-143.159042 262.601440 143.159042 -262.601440
-141.982422 258.946533 141.982422 -258.946533
-140.805130 260.016205 140.805130 -260.016205
-139.627182 259.335754 139.627182 -259.335754
-138.448578 257.121490 138.448578 -257.121490
-137.269302 257.313538 137.269302 -257.313538
-136.089355 259.094696 136.089355 -259.094696
-134.908752 259.396515 134.908752 -259.396515
-133.727478 257.724548 133.727478 -257.724548
-132.545547 255.360687 132.545547 -255.360687
-131.362946 254.811707 131.362946 -254.811707
-130.179688 253.487305 130.179688 -253.487305
-128.995758 251.395355 128.995758 -251.395355
-127.811172 253.277557 127.811172 -253.277557
-126.625916 249.807373 126.625916 -249.807373
-125.440002 247.520828 125.440002 -247.520828
-124.253418 245.511871 124.253418 -245.511871
-123.066170 246.779343 123.066170 -246.779343
-121.878265 246.789047 121.878265 -246.789047
-120.689690 245.349792 120.689690 -245.349792
-119.500450 246.654175 119.500450 -246.654175
-118.310547 247.454422 118.310547 -247.454422
-117.119980 244.899734 117.119980 -244.899734
-115.928749 245.102783 115.928749 -245.102783
-114.736855 245.750793 114.736855 -245.750793
-113.544296 242.804443 113.544296 -242.804443
-112.351074 243.437897 112.351074 -243.437897
-111.157188 245.055817 111.157188 -245.055817
-109.962639 240.594788 109.962639 -240.594788
-108.767426 237.032349 108.767426 -237.032349
-107.571541 239.902252 107.571541 -239.902252
-106.375000 239.305603 106.375000 -239.305603
-105.177795 237.909943 105.177795 -237.909943
-103.979919 234.235916 103.979919 -234.235916
-102.781387 232.676605 102.781387 -232.676605
-101.582184 235.268921 101.582184 -235.268921
-100.382324 233.045715 100.382324 -233.045715
-99.181793 232.070328 99.181793 -232.070328
-97.980606 229.668152 97.980606 -229.668152
-96.778748 228.204773 96.778748 -228.204773
-95.576233 229.498688 95.576233 -229.498688
-94.373047 228.710403 94.373047 -228.710403
-93.169197 226.364304 93.169197 -226.364304
-91.964691 224.751740 91.964691 -224.751740
-90.759514 225.148117 90.759514 -225.148117
-89.553673 223.017532 89.553673 -223.017532
-88.347168 219.830704 88.347168 -219.830704
-87.139999 219.774399 87.139999 -219.774399
-85.932167 219.499802 85.932167 -219.499802
-84.723671 220.001602 84.723671 -220.001602
-83.514511 218.855881 83.514511 -218.855881
-82.304688 216.257904 82.304688 -216.257904
-81.094200 215.126648 81.094200 -215.126648
-79.883049 213.426453 79.883049 -213.426453
-78.671234 214.627731 78.671234 -214.627731
-77.458748 216.430420 77.458748 -216.430420
-76.245605 212.622925 76.245605 -212.622925
-75.031799 209.920349 75.031799 -209.920349
-73.817322 212.024338 73.817322 -212.024338
-72.602188 211.828934 72.602188 -211.828934
-71.386383 211.742889 71.386383 -211.742889
-70.169922 211.500977 70.169922 -211.500977
-68.952789 208.563309 68.952789 -208.563309
-67.735001 202.977600 67.735001 -202.977600
-66.516541 208.525101 66.516541 -208.525101
-65.297424 204.505081 65.297424 -204.505081
-64.077637 201.689667 64.077637 -201.689667
-62.857185 202.954056 62.857185 -202.954056
-61.636074 201.033600 61.636074 -201.033600
-60.414299 198.086243 60.414299 -198.086243
-59.191856 195.699463 59.191856 -195.699463
-57.968750 198.513916 57.968750 -198.513916
-56.744980 193.892334 56.744980 -193.892334
-55.520546 197.505234 55.520546 -197.505234
-54.295448 191.187943 54.295448 -191.187943
-53.069687 192.345413 53.069687 -192.345413
-51.843262 190.194244 51.843262 -190.194244
-50.616173 193.043655 50.616173 -193.043655
-49.388420 189.832352 49.388420 -189.832352
-48.160000 186.591599 48.160000 -186.591599
-46.930916 184.613724 46.930916 -184.613724
-45.701172 184.198242 45.701172 -184.198242
-44.470760 184.998734 44.470760 -184.998734
-43.239689 181.063370 43.239689 -181.063370
-42.007950 179.857834 42.007950 -179.857834
-40.775547 176.526459 40.775547 -176.526459
-39.542480 177.310699 39.542480 -177.310699
-38.308750 176.233398 38.308750 -176.233398
-37.074356 173.869766 37.074356 -173.869766
-35.839298 172.349457 35.839298 -172.349457
-34.603573 172.741165 34.603573 -172.741165
-33.367188 173.080963 33.367188 -173.080963
-32.130135 171.258072 32.130135 -171.258072
-30.892422 168.630188 30.892422 -168.630188
-29.654043 167.851654 29.654043 -167.851654
-28.415001 164.701248 28.415001 -164.701248
-27.175293 165.620529 27.175293 -165.620529
-25.934921 161.273132 25.934921 -161.273132
-24.693886 158.405563 24.693886 -158.405563
-23.452187 159.291397 23.452187 -159.291397
-22.209824 159.201385 22.209824 -159.201385
-20.966797 156.437439 20.966797 -156.437439
-19.723106 156.134521 19.723106 -156.134521
-18.478750 150.340149 18.478750 -150.340149
-17.233730 148.989807 17.233730 -148.989807
-15.988047 148.997360 15.988047 -148.997360
-14.741699 143.316467 14.741699 -143.316467
-13.494687 143.847992 13.494687 -143.847992
-12.247012 143.722107 12.247012 -143.722107
-10.998672 136.930466 10.998672 -136.930466
-9.749668 140.438049 9.749668 -140.438049
-8.500000 134.111374 8.500000 -134.111374
-7.249668 132.356491 7.249668 -132.356491
-5.998672 113.690056 5.998672 -113.690056
-4.747012 112.813545 4.747012 -112.813545
-3.494687 79.534103 3.494687 -79.534103
-2.241699 89.308640 2.241699 -89.308640
-0.988047 29.179100 0.988047 -29.179100
0.266270 16.038574 -0.266270 -16.038574
1.521250 -12.970779 -1.521250 12.970779
2.776895 -29.997192 -2.776895 29.997192
4.033203 -72.677200 -4.033203 72.677200
5.290175 -118.519257 -5.290175 118.519257
6.547812 -128.388474 -6.547812 128.388474
7.806113 -119.633446 -7.806113 119.633446
9.065078 -127.467888 -9.065078 127.467888
10.324707 -133.084091 -10.324707 133.084091
11.585000 -135.603271 -11.585000 135.603271
12.845957 -137.994064 -12.845957 137.994064
14.107578 -146.560013 -14.107578 146.560013
15.369864 -146.739441 -15.369864 146.739441
16.632812 -149.290878 -16.632812 149.290878
17.896427 -146.981995 -17.896427 146.981995
19.160702 -146.253418 -19.160702 146.253418
20.425644 -152.404861 -20.425644 152.404861
21.691250 -152.687592 -21.691250 152.687592
22.957520 -158.846924 -22.957520 158.846924
24.224453 -156.945206 -24.224453 156.945206
25.492050 -160.019272 -25.492050 160.019272
26.760311 -159.648834 -26.760311 159.648834
28.029240 -165.391724 -28.029240 165.391724
29.298828 -161.537857 -29.298828 161.537857
30.569082 -165.572891 -30.569082 165.572891
31.840000 -166.532028 -31.840000 166.532028
33.111580 -169.853195 -33.111580 169.853195
34.383827 -170.346832 -34.383827 170.346832
35.656738 -173.400482 -35.656738 173.400482
36.930313 -174.579620 -36.930313 174.579620
38.204552 -175.089630 -38.204552 175.089630
39.479454 -172.550385 -39.479454 172.550385
40.755020 -180.947235 -40.755020 180.947235
42.031250 -180.990707 -42.031250 180.990707
43.308144 -181.362366 -43.308144 181.362366
44.585701 -181.971954 -44.585701 181.971954
45.863926 -187.027374 -45.863926 187.027374
47.142815 -181.347336 -47.142815 181.347336
48.422363 -184.467850 -48.422363 184.467850
49.702579 -187.129379 -49.702579 187.129379
50.983456 -189.303970 -50.983456 189.303970
52.264999 -192.048920 -52.264999 192.048920
53.547207 -191.310364 -53.547207 191.310364
54.830078 -196.985062 -54.830078 196.985062
56.113613 -194.068069 -56.113613 194.068069
57.397812 -193.257629 -57.397812 193.257629
58.682674 -193.397156 -58.682674 193.397156
59.968204 -195.411057 -59.968204 195.411057
61.254395 -200.528244 -61.254395 200.528244
62.541252 -202.212662 -62.541252 202.212662
63.828770 -204.476471 -63.828770 204.476471
65.116951 -204.673752 -65.116951 204.673752
66.405800 -205.418594 -66.405800 205.418594
67.695312 -205.645432 -67.695312 205.645432
68.985489 -209.069305 -68.985489 209.069305
70.276329 -207.514511 -70.276329 207.514511
71.567833 -207.852722 -71.567833 207.852722
72.860001 -209.049744 -72.860001 209.049744
74.152832 -208.430679 -74.152832 208.430679
75.446327 -213.309967 -75.446327 213.309967
76.740486 -212.788010 -76.740486 212.788010
78.035309 -216.265335 -78.035309 216.265335
79.330803 -214.735596 -79.330803 214.735596
80.626953 -217.169754 -80.626953 217.169754
81.923767 -218.856628 -81.923767 218.856628
83.221252 -220.242096 -83.221252 220.242096
84.519394 -220.660004 -84.519394 220.660004
85.818207 -223.684204 -85.818207 223.684204
87.117676 -223.492523 -87.117676 223.492523
88.417816 -221.137695 -88.417816 221.137695
89.718613 -221.200684 -89.718613 221.200684
91.020081 -227.386429 -91.020081 227.386429
92.322205 -227.395508 -92.322205 227.395508
93.625000 -226.329788 -93.625000 226.329788
94.928459 -223.733154 -94.928459 223.733154
96.232574 -228.121307 -96.232574 228.121307
97.537361 -229.920151 -97.537361 229.920151
98.842812 -232.106171 -98.842812 232.106171
100.148926 -234.979141 -100.148926 234.979141
101.455704 -233.053253 -101.455704 233.053253
102.763145 -235.341309 -102.763145 235.341309
104.071251 -236.431854 -104.071251 236.431854
105.380020 -233.632462 -105.380020 233.632462
106.689453 -233.976227 -106.689453 233.976227
107.999550 -236.702560 -107.999550 236.702560
109.310310 -238.185333 -109.310310 238.185333
110.621735 -239.227051 -110.621735 239.227051
111.933830 -241.674377 -111.933830 241.674377
113.246582 -241.971252 -113.246582 241.971252
114.559998 -243.616791 -114.559998 243.616791
115.874084 -245.657806 -115.874084 245.657806
117.188828 -243.791077 -117.188828 243.791077
118.504242 -246.124390 -118.504242 246.124390
119.820312 -247.944733 -119.820312 247.944733
121.137054 -246.437683 -121.137054 246.437683
122.454453 -251.010925 -122.454453 251.010925
123.772522 -246.763321 -123.772522 246.763321
125.091248 -249.643005 -125.091248 249.643005
126.410645 -250.809952 -126.410645 250.809952
127.730705 -249.249710 -127.730705 249.249710
129.051422 -253.068634 -129.051422 253.068634
130.372818 -251.958939 -130.372818 251.958939
131.694870 -254.302551 -131.694870 254.302551
133.017578 -253.528595 -133.017578 253.528595
134.340958 -254.989944 -134.340958 254.989944
135.664993 -256.692169 -135.664993 256.692169
136.989700 -258.503174 -136.989700 258.503174
138.315079 -256.767181 -138.315079 256.767181
139.641113 -258.924683 -139.641113 258.924683
140.967819 -257.993317 -140.967819 257.993317
142.295181 -257.284180 -142.295181 257.284180
143.623199 -263.051239 -143.623199 263.051239
144.951889 -264.177612 -144.951889 264.177612
146.281250 -260.690063 -146.281250 260.690063
147.611267 -261.432892 -147.611267 261.432892
148.941956 -262.559753 -148.941956 262.559753
150.273300 -266.543823 -150.273300 266.543823
151.605316 -262.801147 -151.605316 262.801147
152.937988 -266.140320 -152.937988 266.140320
154.271332 -263.895660 -154.271332 263.895660
155.605331 -267.205322 -155.605331 267.205322
156.940002 -267.631592 -156.940002 267.631592
158.275330 -268.452515 -158.275330 268.452515
159.611328 -268.496796 -159.611328 268.496796
160.947983 -270.100922 -160.947983 270.100922
162.285309 -268.567200 -162.285309 268.567200
163.623306 -270.839081 -163.623306 270.839081
164.961960 -275.217957 -164.961960 275.217957
166.301270 -271.792786 -166.301270 271.792786
167.641251 -275.104858 -167.641251 275.104858
168.981888 -278.203247 -168.981888 278.203247
170.323196 -276.741180 -170.323196 276.741180
171.665176 -277.405487 -171.665176 277.405487
173.007812 -277.892883 -173.007812 277.892883
174.351120 -282.646667 -174.351120 282.646667
175.695084 -282.701569 -175.695084 282.701569
177.039703 -284.550537 -177.039703 284.550537
178.384995 -282.527527 -178.384995 282.527527
179.730957 -280.300171 -179.730957 280.300171
181.077576 -283.081360 -181.077576 283.081360
182.424866 -286.396637 -182.424866 286.396637
183.772812 -286.600281 -183.772812 286.600281
185.121429 -285.937073 -185.121429 285.937073
186.470703 -288.502045 -186.470703 288.502045
187.820648 -288.889069 -187.820648 288.889069
189.171249 -290.716675 -189.171249 290.716675
190.522522 -288.481018 -190.522522 288.481018
191.874451 -289.048645 -191.874451 289.048645
193.227051 -289.329956 -193.227051 289.329956
194.580307 -294.355011 -194.580307 294.355011
195.934235 -294.499481 -195.934235 294.499481
197.288834 -297.821625 -197.288834 297.821625
198.644073 -297.596436 -198.644073 297.596436
200.000000 -295.919708 -200.000000 295.919708
