# Supplementary material for: Spontaneous time-reversal symmetry breaking in twisted double bilayer graphene
Source: Nat Commun. 2022 Oct 29;13:6468. doi: 10.1038/s41467-022-34192-x (PMC9617879; doi:10.1038/s41467-022-34192-x)
Supplement: Supplementary file 2 — Source Data [file 41467_2022_34192_MOESM2_ESM.zip › Source_Data/Figure4/fig4a/2450mK.txt]

-200.000000 273.301636 200.000000 -273.301636
-198.855927 271.536926 198.855927 -271.536926
-197.711166 273.178406 197.711166 -273.178406
-196.565765 272.077515 196.565765 -272.077515
-195.419693 271.222595 195.419693 -271.222595
-194.272949 268.569458 194.272949 -268.569458
-193.125549 270.336700 193.125549 -270.336700
-191.977478 264.727051 191.977478 -264.727051
-190.828751 265.468781 190.828751 -265.468781
-189.679352 266.728363 189.679352 -266.728363
-188.529297 266.871674 188.529297 -266.871674
-187.378571 264.937012 187.378571 -264.937012
-186.227188 263.572693 186.227188 -263.572693
-185.075134 264.946777 185.075134 -264.946777
-183.922424 261.155975 183.922424 -261.155975
-182.769043 260.873322 182.769043 -260.873322
-181.615005 256.016510 181.615005 -256.016510
-180.460297 258.625183 180.460297 -258.625183
-179.304916 258.901917 179.304916 -258.901917
-178.148880 258.940674 178.148880 -258.940674
-176.992188 255.058868 176.992188 -255.058868
-175.834824 256.291077 175.834824 -256.291077
-174.676804 254.459473 174.676804 -254.459473
-173.518112 250.532379 173.518112 -250.532379
-172.358749 249.667557 172.358749 -249.667557
-171.198730 251.171127 171.198730 -251.171127
-170.038040 253.245300 170.038040 -253.245300
-168.876694 250.278763 168.876694 -250.278763
-167.714691 247.774384 167.714691 -247.774384
-166.552017 249.726776 166.552017 -249.726776
-165.388672 253.712830 165.388672 -253.712830
-164.224670 247.221802 164.224670 -247.221802
-163.059998 247.472717 163.059998 -247.472717
-161.894669 244.734390 161.894669 -244.734390
-160.728668 244.699020 160.728668 -244.699020
-159.562012 245.662552 159.562012 -245.662552
-158.394684 243.594879 158.394684 -243.594879
-157.226700 241.664780 157.226700 -241.664780
-156.058044 240.718384 156.058044 -240.718384
-154.888733 242.229034 154.888733 -242.229034
-153.718750 243.148834 153.718750 -243.148834
-152.548111 238.613983 152.548111 -238.613983
-151.376801 239.784821 151.376801 -239.784821
-150.204819 241.303253 150.204819 -241.303253
-149.032181 240.074753 149.032181 -240.074753
-147.858887 234.713943 147.858887 -234.713943
-146.684921 233.202866 146.684921 -233.202866
-145.510300 234.833817 145.510300 -234.833817
-144.335007 240.630524 144.335007 -240.630524
-143.159042 234.099487 143.159042 -234.099487
-141.982422 232.698563 141.982422 -232.698563
-140.805130 231.792755 140.805130 -231.792755
-139.627182 230.049530 139.627182 -230.049530
-138.448578 229.302063 138.448578 -229.302063
-137.269302 230.316223 137.269302 -230.316223
-136.089355 229.050049 136.089355 -229.050049
-134.908752 231.454865 134.908752 -231.454865
-133.727478 228.255737 133.727478 -228.255737
-132.545547 226.005219 132.545547 -226.005219
-131.362946 226.969452 131.362946 -226.969452
-130.179688 224.403549 130.179688 -224.403549
-128.995758 222.155106 128.995758 -222.155106
-127.811172 221.395172 127.811172 -221.395172
-126.625916 222.921799 126.625916 -222.921799
-125.440002 224.068451 125.440002 -224.068451
-124.253418 215.158539 124.253418 -215.158539
-123.066170 220.109467 123.066170 -220.109467
-121.878265 215.367737 121.878265 -215.367737
-120.689690 214.786606 120.689690 -214.786606
-119.500450 215.166550 119.500450 -215.166550
-118.310547 216.519104 118.310547 -216.519104
-117.119980 217.312988 117.119980 -217.312988
-115.928749 214.239288 115.928749 -214.239288
-114.736855 214.593262 114.736855 -214.593262
-113.544296 212.017838 113.544296 -212.017838
-112.351074 214.136871 112.351074 -214.136871
-111.157188 211.721619 111.157188 -211.721619
-109.962639 210.647736 109.962639 -210.647736
-108.767426 209.542557 108.767426 -209.542557
-107.571541 206.573715 107.571541 -206.573715
-106.375000 207.421677 106.375000 -207.421677
-105.177795 209.356918 105.177795 -209.356918
-103.979919 203.832230 103.979919 -203.832230
-102.781387 201.506668 102.781387 -201.506668
-101.582184 199.659470 101.582184 -199.659470
-100.382324 202.562805 100.382324 -202.562805
-99.181793 203.908157 99.181793 -203.908157
-97.980606 197.829788 97.980606 -197.829788
-96.778748 198.294647 96.778748 -198.294647
-95.576233 200.937469 95.576233 -200.937469
-94.373047 196.576965 94.373047 -196.576965
-93.169197 197.353577 93.169197 -197.353577
-91.964691 193.031372 91.964691 -193.031372
-90.759514 190.165543 90.759514 -190.165543
-89.553673 192.364822 89.553673 -192.364822
-88.347168 193.443726 88.347168 -193.443726
-87.139999 189.400635 87.139999 -189.400635
-85.932167 190.003448 85.932167 -190.003448
-84.723671 189.196350 84.723671 -189.196350
-83.514511 186.730499 83.514511 -186.730499
-82.304688 187.336685 82.304688 -187.336685
-81.094200 184.660461 81.094200 -184.660461
-79.883049 182.631805 79.883049 -182.631805
-78.671234 181.114487 78.671234 -181.114487
-77.458748 180.472229 77.458748 -180.472229
-76.245605 182.038513 76.245605 -182.038513
-75.031799 176.709930 75.031799 -176.709930
-73.817322 177.187271 73.817322 -177.187271
-72.602188 175.040741 72.602188 -175.040741
-71.386383 175.352325 71.386383 -175.352325
-70.169922 170.742096 70.169922 -170.742096
-68.952789 172.379257 68.952789 -172.379257
-67.735001 172.729553 67.735001 -172.729553
-66.516541 172.406891 66.516541 -172.406891
-65.297424 167.093964 65.297424 -167.093964
-64.077637 164.742706 64.077637 -164.742706
-62.857185 166.722382 62.857185 -166.722382
-61.636074 167.450684 61.636074 -167.450684
-60.414299 162.436157 60.414299 -162.436157
-59.191856 162.380310 59.191856 -162.380310
-57.968750 161.463898 57.968750 -161.463898
-56.744980 160.249969 56.744980 -160.249969
-55.520546 156.470428 55.520546 -156.470428
-54.295448 159.600571 54.295448 -159.600571
-53.069687 153.332062 53.069687 -153.332062
-51.843262 151.601898 51.843262 -151.601898
-50.616173 151.544342 50.616173 -151.544342
-49.388420 154.199570 49.388420 -154.199570
-48.160000 149.391556 48.160000 -149.391556
-46.930916 148.798477 46.930916 -148.798477
-45.701172 146.064621 45.701172 -146.064621
-44.470760 148.203568 44.470760 -148.203568
-43.239689 146.912766 43.239689 -146.912766
-42.007950 141.900970 42.007950 -141.900970
-40.775547 143.491409 40.775547 -143.491409
-39.542480 141.148849 39.542480 -141.148849
-38.308750 139.013428 38.308750 -139.013428
-37.074356 136.630356 37.074356 -136.630356
-35.839298 129.957672 35.839298 -129.957672
-34.603573 131.929382 34.603573 -131.929382
-33.367188 131.718781 33.367188 -131.718781
-32.130135 131.563202 32.130135 -131.563202
-30.892422 128.690811 30.892422 -128.690811
-29.654043 126.544601 29.654043 -126.544601
-28.415001 124.846184 28.415001 -124.846184
-27.175293 123.192833 27.175293 -123.192833
-25.934921 117.326744 25.934921 -117.326744
-24.693886 118.129921 24.693886 -118.129921
-23.452187 111.587250 23.452187 -111.587250
-22.209824 114.376053 22.209824 -114.376053
-20.966797 110.760109 20.966797 -110.760109
-19.723106 107.725784 19.723106 -107.725784
-18.478750 105.855080 18.478750 -105.855080
-17.233730 104.969078 17.233730 -104.969078
-15.988047 99.705063 15.988047 -99.705063
-14.741699 96.297531 14.741699 -96.297531
-13.494687 94.010902 13.494687 -94.010902
-12.247012 88.186234 12.247012 -88.186234
-10.998672 88.239159 10.998672 -88.239159
-9.749668 82.585342 9.749668 -82.585342
-8.500000 71.219009 8.500000 -71.219009
-7.249668 66.321503 7.249668 -66.321503
-5.998672 63.905357 5.998672 -63.905357
-4.747012 52.659538 4.747012 -52.659538
-3.494687 43.614563 3.494687 -43.614563
-2.241699 30.845879 2.241699 -30.845879
-0.988047 19.256229 0.988047 -19.256229
0.266270 2.744972 -0.266270 -2.744972
1.521250 -8.357231 -1.521250 8.357231
2.776895 -18.257195 -2.776895 18.257195
4.033203 -34.610703 -4.033203 34.610703
5.290175 -46.899418 -5.290175 46.899418
6.547812 -55.593365 -6.547812 55.593365
7.806113 -64.101494 -7.806113 64.101494
9.065078 -73.397049 -9.065078 73.397049
10.324707 -79.453339 -10.324707 79.453339
11.585000 -85.759903 -11.585000 85.759903
12.845957 -91.944702 -12.845957 91.944702
14.107578 -94.493736 -14.107578 94.493736
15.369864 -95.560028 -15.369864 95.560028
16.632812 -101.834541 -16.632812 101.834541
17.896427 -103.297874 -17.896427 103.297874
19.160702 -103.975418 -19.160702 103.975418
20.425644 -107.807358 -20.425644 107.807358
21.691250 -111.356895 -21.691250 111.356895
22.957520 -112.589836 -22.957520 112.589836
24.224453 -117.654152 -24.224453 117.654152
25.492050 -122.082047 -25.492050 122.082047
26.760311 -122.233826 -26.760311 122.233826
28.029240 -122.204712 -28.029240 122.204712
29.298828 -124.353851 -29.298828 124.353851
30.569082 -127.487541 -30.569082 127.487541
31.840000 -130.028732 -31.840000 130.028732
33.111580 -132.843781 -33.111580 132.843781
34.383827 -135.170334 -34.383827 135.170334
35.656738 -134.138321 -35.656738 134.138321
36.930313 -132.658463 -36.930313 132.658463
38.204552 -135.379288 -38.204552 135.379288
39.479454 -140.824768 -39.479454 140.824768
40.755020 -141.242691 -40.755020 141.242691
42.031250 -146.762878 -42.031250 146.762878
43.308144 -144.149292 -43.308144 144.149292
44.585701 -145.075424 -44.585701 145.075424
45.863926 -149.488586 -45.863926 149.488586
47.142815 -146.304047 -47.142815 146.304047
48.422363 -146.305923 -48.422363 146.305923
49.702579 -151.383865 -49.702579 151.383865
50.983456 -153.477203 -50.983456 153.477203
52.264999 -157.178650 -52.264999 157.178650
53.547207 -158.570221 -53.547207 158.570221
54.830078 -160.611481 -54.830078 160.611481
56.113613 -157.722443 -56.113613 157.722443
57.397812 -158.603699 -57.397812 158.603699
58.682674 -163.043747 -58.682674 163.043747
59.968204 -160.443237 -59.968204 160.443237
61.254395 -164.742645 -61.254395 164.742645
62.541252 -165.873627 -62.541252 165.873627
63.828770 -170.596436 -63.828770 170.596436
65.116951 -168.735016 -65.116951 168.735016
66.405800 -169.394958 -66.405800 169.394958
67.695312 -172.766510 -67.695312 172.766510
68.985489 -174.802277 -68.985489 174.802277
70.276329 -173.777313 -70.276329 173.777313
71.567833 -174.859360 -71.567833 174.859360
72.860001 -173.533310 -72.860001 173.533310
74.152832 -179.616013 -74.152832 179.616013
75.446327 -177.338226 -75.446327 177.338226
76.740486 -179.167725 -76.740486 179.167725
78.035309 -180.396042 -78.035309 180.396042
79.330803 -186.032806 -79.330803 186.032806
80.626953 -182.953140 -80.626953 182.953140
81.923767 -183.845505 -81.923767 183.845505
83.221252 -188.122147 -83.221252 188.122147
84.519394 -188.956512 -84.519394 188.956512
85.818207 -192.775696 -85.818207 192.775696
87.117676 -192.619583 -87.117676 192.619583
88.417816 -192.478439 -88.417816 192.478439
89.718613 -191.771072 -89.718613 191.771072
91.020081 -194.461105 -91.020081 194.461105
92.322205 -193.139160 -92.322205 193.139160
93.625000 -196.224350 -93.625000 196.224350
94.928459 -195.318787 -94.928459 195.318787
96.232574 -197.867020 -96.232574 197.867020
97.537361 -197.265335 -97.537361 197.265335
98.842812 -199.478897 -98.842812 199.478897
100.148926 -200.989044 -100.148926 200.989044
101.455704 -205.332153 -101.455704 205.332153
102.763145 -206.423218 -102.763145 206.423218
104.071251 -205.686356 -104.071251 205.686356
105.380020 -204.269958 -105.380020 204.269958
106.689453 -209.315445 -106.689453 209.315445
107.999550 -206.939499 -107.999550 206.939499
109.310310 -211.265640 -109.310310 211.265640
110.621735 -211.135071 -110.621735 211.135071
111.933830 -213.435776 -111.933830 213.435776
113.246582 -212.069901 -113.246582 212.069901
114.559998 -217.239182 -114.559998 217.239182
115.874084 -215.628922 -115.874084 215.628922
117.188828 -215.107819 -117.188828 215.107819
118.504242 -215.007935 -118.504242 215.007935
119.820312 -217.499191 -119.820312 217.499191
121.137054 -220.398102 -121.137054 220.398102
122.454453 -220.912537 -122.454453 220.912537
123.772522 -221.060226 -123.772522 221.060226
125.091248 -219.106934 -125.091248 219.106934
126.410645 -221.314011 -126.410645 221.314011
127.730705 -223.361984 -127.730705 223.361984
129.051422 -225.792419 -129.051422 225.792419
130.372818 -225.498535 -130.372818 225.498535
131.694870 -227.255798 -131.694870 227.255798
133.017578 -226.775757 -133.017578 226.775757
134.340958 -228.179657 -134.340958 228.179657
135.664993 -228.474670 -135.664993 228.474670
136.989700 -228.951187 -136.989700 228.951187
138.315079 -231.286301 -138.315079 231.286301
139.641113 -233.312195 -139.641113 233.312195
140.967819 -232.920532 -140.967819 232.920532
142.295181 -235.786407 -142.295181 235.786407
143.623199 -235.348541 -143.623199 235.348541
144.951889 -234.732452 -144.951889 234.732452
146.281250 -235.907776 -146.281250 235.907776
147.611267 -235.793030 -147.611267 235.793030
148.941956 -237.871063 -148.941956 237.871063
150.273300 -236.684357 -150.273300 236.684357
151.605316 -238.343506 -151.605316 238.343506
152.937988 -240.774216 -152.937988 240.774216
154.271332 -238.374863 -154.271332 238.374863
155.605331 -244.070648 -155.605331 244.070648
156.940002 -244.033936 -156.940002 244.033936
158.275330 -242.717773 -158.275330 242.717773
159.611328 -243.202377 -159.611328 243.202377
160.947983 -241.985229 -160.947983 241.985229
162.285309 -246.638184 -162.285309 246.638184
163.623306 -244.983215 -163.623306 244.983215
164.961960 -246.575821 -164.961960 246.575821
166.301270 -246.312592 -166.301270 246.312592
167.641251 -254.358765 -167.641251 254.358765
168.981888 -249.762268 -168.981888 249.762268
170.323196 -249.591339 -170.323196 249.591339
171.665176 -251.938065 -171.665176 251.938065
173.007812 -255.233536 -173.007812 255.233536
174.351120 -256.449371 -174.351120 256.449371
175.695084 -254.652405 -175.695084 254.652405
177.039703 -257.666199 -177.039703 257.666199
178.384995 -254.992126 -178.384995 254.992126
179.730957 -257.830170 -179.730957 257.830170
181.077576 -261.668457 -181.077576 261.668457
182.424866 -261.433838 -182.424866 261.433838
183.772812 -265.106812 -183.772812 265.106812
185.121429 -262.542084 -185.121429 262.542084
186.470703 -264.201782 -186.470703 264.201782
187.820648 -264.476868 -187.820648 264.476868
189.171249 -260.215393 -189.171249 260.215393
190.522522 -263.846771 -190.522522 263.846771
191.874451 -266.576569 -191.874451 266.576569
193.227051 -263.158508 -193.227051 263.158508
194.580307 -269.322327 -194.580307 269.322327
195.934235 -271.200714 -195.934235 271.200714
197.288834 -269.883118 -197.288834 269.883118
198.644073 -270.897583 -198.644073 270.897583
200.000000 -273.966736 -200.000000 273.966736
