# Supplementary material for: Spontaneous time-reversal symmetry breaking in twisted double bilayer graphene
Source: Nat Commun. 2022 Oct 29;13:6468. doi: 10.1038/s41467-022-34192-x (PMC9617879; doi:10.1038/s41467-022-34192-x)
Supplement: Supplementary file 2 — Source Data [file 41467_2022_34192_MOESM2_ESM.zip › Source_Data/Figure4/fig4a/2950mK.txt]

-200.000000 198.760727 200.000000 -198.760727
-198.855927 193.983246 198.855927 -193.983246
-197.711166 193.609482 197.711166 -193.609482
-196.565765 191.350983 196.565765 -191.350983
-195.419693 193.047150 195.419693 -193.047150
-194.272949 193.014603 194.272949 -193.014603
-193.125549 188.390259 193.125549 -188.390259
-191.977478 187.665253 191.977478 -187.665253
-190.828751 184.519394 190.828751 -184.519394
-189.679352 185.845779 189.679352 -185.845779
-188.529297 187.678360 188.529297 -187.678360
-187.378571 183.451309 187.378571 -183.451309
-186.227188 183.991547 186.227188 -183.991547
-185.075134 179.439316 185.075134 -179.439316
-183.922424 181.841492 183.922424 -181.841492
-182.769043 182.006775 182.769043 -182.006775
-181.615005 180.935760 181.615005 -180.935760
-180.460297 179.469589 180.460297 -179.469589
-179.304916 178.383850 179.304916 -178.383850
-178.148880 176.994568 178.148880 -176.994568
-176.992188 175.226562 176.992188 -175.226562
-175.834824 176.954620 175.834824 -176.954620
-174.676804 172.953674 174.676804 -172.953674
-173.518112 173.869934 173.518112 -173.869934
-172.358749 171.771393 172.358749 -171.771393
-171.198730 174.430847 171.198730 -174.430847
-170.038040 171.276413 170.038040 -171.276413
-168.876694 171.293243 168.876694 -171.293243
-167.714691 171.665253 167.714691 -171.665253
-166.552017 172.334167 166.552017 -172.334167
-165.388672 169.198929 165.388672 -169.198929
-164.224670 165.326508 164.224670 -165.326508
-163.059998 170.318573 163.059998 -170.318573
-161.894669 164.808197 161.894669 -164.808197
-160.728668 163.590714 160.728668 -163.590714
-159.562012 164.353195 159.562012 -164.353195
-158.394684 162.667816 158.394684 -162.667816
-157.226700 161.353622 157.226700 -161.353622
-156.058044 162.991425 156.058044 -162.991425
-154.888733 161.945007 154.888733 -161.945007
-153.718750 160.457199 153.718750 -160.457199
-152.548111 156.700516 152.548111 -156.700516
-151.376801 156.892319 151.376801 -156.892319
-150.204819 157.621124 150.204819 -157.621124
-149.032181 156.416824 149.032181 -156.416824
-147.858887 157.073166 147.858887 -157.073166
-146.684921 153.371490 146.684921 -153.371490
-145.510300 152.849640 145.510300 -152.849640
-144.335007 148.545700 144.335007 -148.545700
-143.159042 151.444565 143.159042 -151.444565
-141.982422 150.506088 141.982422 -150.506088
-140.805130 152.671814 140.805130 -152.671814
-139.627182 149.479660 139.627182 -149.479660
-138.448578 144.347443 138.448578 -144.347443
-137.269302 143.352585 137.269302 -143.352585
-136.089355 141.313263 136.089355 -141.313263
-134.908752 142.963806 134.908752 -142.963806
-133.727478 142.820023 133.727478 -142.820023
-132.545547 143.011459 132.545547 -143.011459
-131.362946 140.099854 131.362946 -140.099854
-130.179688 142.491943 130.179688 -142.491943
-128.995758 137.578903 128.995758 -137.578903
-127.811172 140.141647 127.811172 -140.141647
-126.625916 139.297394 126.625916 -139.297394
-125.440002 139.764725 125.440002 -139.764725
-124.253418 135.506317 124.253418 -135.506317
-123.066170 135.040405 123.066170 -135.040405
-121.878265 134.215973 121.878265 -134.215973
-120.689690 130.563614 120.689690 -130.563614
-119.500450 133.311050 119.500450 -133.311050
-118.310547 131.640732 118.310547 -131.640732
-117.119980 131.760757 117.119980 -131.760757
-115.928749 129.819855 115.928749 -129.819855
-114.736855 127.776207 114.736855 -127.776207
-113.544296 127.826340 113.544296 -127.826340
-112.351074 123.696533 112.351074 -123.696533
-111.157188 120.704453 111.157188 -120.704453
-109.962639 120.949806 109.962639 -120.949806
-108.767426 120.672829 108.767426 -120.672829
-107.571541 122.331444 107.571541 -122.331444
-106.375000 119.962708 106.375000 -119.962708
-105.177795 121.229355 105.177795 -121.229355
-103.979919 114.780571 103.979919 -114.780571
-102.781387 116.394073 102.781387 -116.394073
-101.582184 115.479805 101.582184 -115.479805
-100.382324 112.899300 100.382324 -112.899300
-99.181793 108.126297 99.181793 -108.126297
-97.980606 112.693047 97.980606 -112.693047
-96.778748 113.132042 96.778748 -113.132042
-95.576233 114.504601 95.576233 -114.504601
-94.373047 111.618858 94.373047 -111.618858
-93.169197 104.166870 93.169197 -104.166870
-91.964691 104.623619 91.964691 -104.623619
-90.759514 106.409294 90.759514 -106.409294
-89.553673 104.039871 89.553673 -104.039871
-88.347168 102.620766 88.347168 -102.620766
-87.139999 101.213402 87.139999 -101.213402
-85.932167 100.386993 85.932167 -100.386993
-84.723671 99.558159 84.723671 -99.558159
-83.514511 99.039345 83.514511 -99.039345
-82.304688 94.360756 82.304688 -94.360756
-81.094200 97.872192 81.094200 -97.872192
-79.883049 94.151566 79.883049 -94.151566
-78.671234 92.030083 78.671234 -92.030083
-77.458748 91.435471 77.458748 -91.435471
-76.245605 92.296783 76.245605 -92.296783
-75.031799 88.692078 75.031799 -88.692078
-73.817322 85.565338 73.817322 -85.565338
-72.602188 87.435951 72.602188 -87.435951
-71.386383 84.892799 71.386383 -84.892799
-70.169922 83.252548 70.169922 -83.252548
-68.952789 82.638512 68.952789 -82.638512
-67.735001 77.641220 67.735001 -77.641220
-66.516541 77.349907 66.516541 -77.349907
-65.297424 77.598328 65.297424 -77.598328
-64.077637 73.413055 64.077637 -73.413055
-62.857185 76.685951 62.857185 -76.685951
-61.636074 70.786354 61.636074 -70.786354
-60.414299 69.003006 60.414299 -69.003006
-59.191856 69.509323 59.191856 -69.509323
-57.968750 65.148186 57.968750 -65.148186
-56.744980 67.817368 56.744980 -67.817368
-55.520546 66.247742 55.520546 -66.247742
-54.295448 64.631172 54.295448 -64.631172
-53.069687 62.490597 53.069687 -62.490597
-51.843262 60.604893 51.843262 -60.604893
-50.616173 59.307823 50.616173 -59.307823
-49.388420 56.189590 49.388420 -56.189590
-48.160000 58.070660 48.160000 -58.070660
-46.930916 55.672272 46.930916 -55.672272
-45.701172 54.689270 45.701172 -54.689270
-44.470760 51.986191 44.470760 -51.986191
-43.239689 52.655727 43.239689 -52.655727
-42.007950 51.491028 42.007950 -51.491028
-40.775547 50.724148 40.775547 -50.724148
-39.542480 48.239220 39.542480 -48.239220
-38.308750 47.206547 38.308750 -47.206547
-37.074356 43.280918 37.074356 -43.280918
-35.839298 44.607674 35.839298 -44.607674
-34.603573 39.327187 34.603573 -39.327187
-33.367188 38.658794 33.367188 -38.658794
-32.130135 36.100368 32.130135 -36.100368
-30.892422 33.692875 30.892422 -33.692875
-29.654043 34.532333 29.654043 -34.532333
-28.415001 33.846436 28.415001 -33.846436
-27.175293 29.714005 27.175293 -29.714005
-25.934921 29.331020 25.934921 -29.331020
-24.693886 29.677620 24.693886 -29.677620
-23.452187 28.484192 23.452187 -28.484192
-22.209824 29.193459 22.209824 -29.193459
-20.966797 30.226509 20.966797 -30.226509
-19.723106 23.558540 19.723106 -23.558540
-18.478750 20.491402 18.478750 -20.491402
-17.233730 22.711239 17.233730 -22.711239
-15.988047 22.299446 15.988047 -22.299446
-14.741699 21.241520 14.741699 -21.241520
-13.494687 17.297306 13.494687 -17.297306
-12.247012 17.808552 12.247012 -17.808552
-10.998672 15.900040 10.998672 -15.900040
-9.749668 13.336472 9.749668 -13.336472
-8.500000 9.399029 8.500000 -9.399029
-7.249668 7.555000 7.249668 -7.555000
-5.998672 8.685760 5.998672 -8.685760
-4.747012 9.812775 4.747012 -9.812775
-3.494687 5.265522 3.494687 -5.265522
-2.241699 3.431778 2.241699 -3.431778
-0.988047 3.325390 0.988047 -3.325390
0.266270 3.759956 -0.266270 -3.759956
1.521250 -4.439373 -1.521250 4.439373
2.776895 -2.210861 -2.776895 2.210861
4.033203 -2.503723 -4.033203 2.503723
5.290175 -6.462994 -5.290175 6.462994
6.547812 -8.680332 -6.547812 8.680332
7.806113 -10.881954 -7.806113 10.881954
9.065078 -10.438927 -9.065078 10.438927
10.324707 -10.364388 -10.324707 10.364388
11.585000 -14.336372 -11.585000 14.336372
12.845957 -15.250290 -12.845957 15.250290
14.107578 -15.047836 -14.107578 15.047836
15.369864 -17.263737 -15.369864 17.263737
16.632812 -20.310181 -16.632812 20.310181
17.896427 -17.708080 -17.896427 17.708080
19.160702 -23.998074 -19.160702 23.998074
20.425644 -23.459492 -20.425644 23.459492
21.691250 -23.506359 -21.691250 23.506359
22.957520 -19.230236 -22.957520 19.230236
24.224453 -25.715488 -24.224453 25.715488
25.492050 -28.680824 -25.492050 28.680824
26.760311 -32.170322 -26.760311 32.170322
28.029240 -32.393124 -28.029240 32.393124
29.298828 -33.084782 -29.298828 33.084782
30.569082 -36.335915 -30.569082 36.335915
31.840000 -36.358074 -31.840000 36.358074
33.111580 -40.128376 -33.111580 40.128376
34.383827 -40.801716 -34.383827 40.801716
35.656738 -42.634628 -35.656738 42.634628
36.930313 -42.044182 -36.930313 42.044182
38.204552 -44.465248 -38.204552 44.465248
39.479454 -46.481079 -39.479454 46.481079
40.755020 -48.377281 -40.755020 48.377281
42.031250 -51.518948 -42.031250 51.518948
43.308144 -53.222820 -43.308144 53.222820
44.585701 -52.442852 -44.585701 52.442852
45.863926 -54.448875 -45.863926 54.448875
47.142815 -57.468563 -47.142815 57.468563
48.422363 -57.591301 -48.422363 57.591301
49.702579 -59.821770 -49.702579 59.821770
50.983456 -62.622150 -50.983456 62.622150
52.264999 -64.075806 -52.264999 64.075806
53.547207 -62.601372 -53.547207 62.601372
54.830078 -63.077290 -54.830078 63.077290
56.113613 -61.591370 -56.113613 61.591370
57.397812 -66.113617 -57.397812 66.113617
58.682674 -70.223862 -58.682674 70.223862
59.968204 -67.801437 -59.968204 67.801437
61.254395 -70.806435 -61.254395 70.806435
62.541252 -70.965637 -62.541252 70.965637
63.828770 -72.236145 -63.828770 72.236145
65.116951 -73.917038 -65.116951 73.917038
66.405800 -79.755157 -66.405800 79.755157
67.695312 -78.296112 -67.695312 78.296112
68.985489 -83.380783 -68.985489 83.380783
70.276329 -83.488541 -70.276329 83.488541
71.567833 -83.711365 -71.567833 83.711365
72.860001 -80.364624 -72.860001 80.364624
74.152832 -86.424400 -74.152832 86.424400
75.446327 -82.985489 -75.446327 82.985489
76.740486 -88.763161 -76.740486 88.763161
78.035309 -90.113792 -78.035309 90.113792
79.330803 -91.162186 -79.330803 91.162186
80.626953 -95.240852 -80.626953 95.240852
81.923767 -93.391182 -81.923767 93.391182
83.221252 -95.502106 -83.221252 95.502106
84.519394 -94.535370 -84.519394 94.535370
85.818207 -102.188728 -85.818207 102.188728
87.117676 -100.520950 -87.117676 100.520950
88.417816 -99.476738 -88.417816 99.476738
89.718613 -100.519211 -89.718613 100.519211
91.020081 -104.317123 -91.020081 104.317123
92.322205 -102.774223 -92.322205 102.774223
93.625000 -105.819260 -93.625000 105.819260
94.928459 -108.669777 -94.928459 108.669777
96.232574 -107.934052 -96.232574 107.934052
97.537361 -108.558701 -97.537361 108.558701
98.842812 -110.243111 -98.842812 110.243111
100.148926 -114.922272 -100.148926 114.922272
101.455704 -115.536369 -101.455704 115.536369
102.763145 -120.137558 -102.763145 120.137558
104.071251 -115.973946 -104.071251 115.973946
105.380020 -119.421822 -105.380020 119.421822
106.689453 -121.259575 -106.689453 121.259575
107.999550 -124.056152 -107.999550 124.056152
109.310310 -120.254898 -109.310310 120.254898
110.621735 -124.708023 -110.621735 124.708023
111.933830 -123.995529 -111.933830 123.995529
113.246582 -125.371620 -113.246582 125.371620
114.559998 -124.677101 -114.559998 124.677101
115.874084 -125.202881 -115.874084 125.202881
117.188828 -127.706749 -117.188828 127.706749
118.504242 -127.896843 -118.504242 127.896843
119.820312 -133.472061 -119.820312 133.472061
121.137054 -131.619049 -121.137054 131.619049
122.454453 -134.419510 -122.454453 134.419510
123.772522 -135.089493 -123.772522 135.089493
125.091248 -135.120758 -125.091248 135.120758
126.410645 -138.088638 -126.410645 138.088638
127.730705 -135.703018 -127.730705 135.703018
129.051422 -133.232376 -129.051422 133.232376
130.372818 -141.890961 -130.372818 141.890961
131.694870 -141.167557 -131.694870 141.167557
133.017578 -141.316376 -133.017578 141.316376
134.340958 -138.135468 -134.340958 138.135468
135.664993 -143.336868 -135.664993 143.336868
136.989700 -144.422760 -136.989700 144.422760
138.315079 -144.104279 -138.315079 144.104279
139.641113 -141.967346 -139.641113 141.967346
140.967819 -146.827896 -140.967819 146.827896
142.295181 -147.928436 -142.295181 147.928436
143.623199 -154.483322 -143.623199 154.483322
144.951889 -147.845993 -144.951889 147.845993
146.281250 -151.214111 -146.281250 151.214111
147.611267 -150.135620 -147.611267 150.135620
148.941956 -148.707764 -148.941956 148.707764
150.273300 -154.930939 -150.273300 154.930939
151.605316 -156.215698 -151.605316 156.215698
152.937988 -153.929413 -152.937988 153.929413
154.271332 -156.261490 -154.271332 156.261490
155.605331 -154.429077 -155.605331 154.429077
156.940002 -155.885056 -156.940002 155.885056
158.275330 -157.694550 -158.275330 157.694550
159.611328 -159.519928 -159.611328 159.519928
160.947983 -160.410034 -160.947983 160.410034
162.285309 -164.122818 -162.285309 164.122818
163.623306 -167.083908 -163.623306 167.083908
164.961960 -166.763428 -164.961960 166.763428
166.301270 -164.461990 -166.301270 164.461990
167.641251 -164.453949 -167.641251 164.453949
168.981888 -166.610275 -168.981888 166.610275
170.323196 -163.969437 -170.323196 163.969437
171.665176 -168.104645 -171.665176 168.104645
173.007812 -169.911285 -173.007812 169.911285
174.351120 -173.319305 -174.351120 173.319305
175.695084 -172.161667 -175.695084 172.161667
177.039703 -174.076675 -177.039703 174.076675
178.384995 -174.112274 -178.384995 174.112274
179.730957 -175.790863 -179.730957 175.790863
181.077576 -180.243103 -181.077576 180.243103
182.424866 -182.469986 -182.424866 182.469986
183.772812 -180.191986 -183.772812 180.191986
185.121429 -177.962372 -185.121429 177.962372
186.470703 -183.931564 -186.470703 183.931564
187.820648 -180.567047 -187.820648 180.567047
189.171249 -182.363007 -189.171249 182.363007
190.522522 -184.656830 -190.522522 184.656830
191.874451 -188.553619 -191.874451 188.553619
193.227051 -184.861481 -193.227051 184.861481
194.580307 -186.473602 -194.580307 186.473602
195.934235 -186.594574 -195.934235 186.594574
197.288834 -188.298981 -197.288834 188.298981
198.644073 -188.851532 -198.644073 188.851532
200.000000 -191.942368 -200.000000 191.942368
