# Supplementary material for: Spontaneous time-reversal symmetry breaking in twisted double bilayer graphene
Source: Nat Commun. 2022 Oct 29;13:6468. doi: 10.1038/s41467-022-34192-x (PMC9617879; doi:10.1038/s41467-022-34192-x)
Supplement: Supplementary file 2 — Source Data [file 41467_2022_34192_MOESM2_ESM.zip › Source_Data/Figure4/fig4a/300mK.txt]

-500.000000 489.125610 500.000000 -489.125610
-498.812408 488.023193 498.812408 -488.023193
-497.624695 492.312592 497.624695 -492.312592
-496.436798 495.979797 496.436798 -495.979797
-495.248749 493.794800 495.248749 -493.794800
-494.060547 494.453796 494.060547 -494.453796
-492.872192 492.341248 492.872192 -492.341248
-491.683685 495.789520 491.683685 -495.789520
-490.494995 492.603455 490.494995 -492.603455
-489.306183 498.657349 489.306183 -498.657349
-488.117188 498.857239 488.117188 -498.857239
-486.928040 496.593384 486.928040 -496.593384
-485.738739 496.598511 485.738739 -496.598511
-484.549286 496.094727 484.549286 -496.094727
-483.359680 501.168793 483.359680 -501.168793
-482.169922 495.732574 482.169922 -495.732574
-480.980011 497.119568 480.980011 -497.119568
-479.789917 491.384827 479.789917 -491.384827
-478.599701 492.412140 478.599701 -492.412140
-477.409302 493.516144 477.409302 -493.516144
-476.218750 492.616943 476.218750 -492.616943
-475.028046 495.228790 475.028046 -495.228790
-473.837189 491.396057 473.837189 -491.396057
-472.646179 495.551331 472.646179 -495.551331
-471.454987 491.514618 471.454987 -491.514618
-470.263672 491.669067 470.263672 -491.669067
-469.072174 495.594421 469.072174 -495.594421
-467.880554 497.539978 467.880554 -497.539978
-466.688751 493.823547 466.688751 -493.823547
-465.496796 494.637939 465.496796 -494.637939
-464.304688 493.978149 464.304688 -493.978149
-463.112427 490.315063 463.112427 -490.315063
-461.920013 488.749329 461.920013 -488.749329
-460.727417 486.863464 460.727417 -486.863464
-459.534698 486.338531 459.534698 -486.338531
-458.341797 485.562744 458.341797 -485.562744
-457.148743 486.498474 457.148743 -486.498474
-455.955536 484.280914 455.955536 -484.280914
-454.762177 485.942352 454.762177 -485.942352
-453.568665 481.798889 453.568665 -481.798889
-452.375000 481.562592 452.375000 -481.562592
-451.181183 477.830200 451.181183 -477.830200
-449.987183 480.058289 449.987183 -480.058289
-448.793060 477.311707 448.793060 -477.311707
-447.598755 477.868225 447.598755 -477.868225
-446.404297 476.937103 446.404297 -476.937103
-445.209686 477.855713 445.209686 -477.855713
-444.014923 476.773804 444.014923 -476.773804
-442.820007 474.912567 442.820007 -474.912567
-441.624908 476.275909 441.624908 -476.275909
-440.429688 474.127625 440.429688 -474.127625
-439.234283 474.636017 439.234283 -474.636017
-438.038757 476.779755 438.038757 -476.779755
-436.843048 471.098999 436.843048 -471.098999
-435.647186 472.436707 435.647186 -472.436707
-434.451172 471.667511 434.451172 -471.667511
-433.255005 466.410339 433.255005 -466.410339
-432.058685 470.057129 432.058685 -470.057129
-430.862183 469.890076 430.862183 -469.890076
-429.665558 470.681274 429.665558 -470.681274
-428.468750 466.799713 428.468750 -466.799713
-427.271790 465.846527 427.271790 -465.846527
-426.074677 466.985748 426.074677 -466.985748
-424.877411 468.869354 424.877411 -468.869354
-423.679993 463.864502 423.679993 -463.864502
-422.482422 465.169067 422.482422 -465.169067
-421.284698 463.849487 421.284698 -463.849487
-420.086792 463.759216 420.086792 -463.759216
-418.888763 460.465118 418.888763 -460.465118
-417.690552 459.273254 417.690552 -459.273254
-416.492188 459.021118 416.492188 -459.021118
-415.293671 453.894684 415.293671 -453.894684
-414.095001 453.754456 414.095001 -453.754456
-412.896179 448.799561 412.896179 -448.799561
-411.697174 449.931580 411.697174 -449.931580
-410.498047 447.166656 410.498047 -447.166656
-409.298737 450.001831 409.298737 -450.001831
-408.099304 443.361084 408.099304 -443.361084
-406.899689 447.154266 406.899689 -447.154266
-405.699921 440.713928 405.699921 -440.713928
-404.500000 443.136658 404.500000 -443.136658
-403.299927 443.166809 403.299927 -443.166809
-402.099701 442.350098 402.099701 -442.350098
-400.899292 441.659607 400.899292 -441.659607
-399.698761 443.291870 399.698761 -443.291870
-398.498047 443.884338 398.498047 -443.884338
-397.297180 446.421051 397.297180 -446.421051
-396.096161 443.509949 396.096161 -443.509949
-394.894989 444.281433 394.894989 -444.281433
-393.693665 440.015167 393.693665 -440.015167
-392.492188 440.596985 392.492188 -440.596985
-391.290558 442.899048 391.290558 -442.899048
-390.088745 442.540619 390.088745 -442.540619
-388.886810 441.548492 388.886810 -441.548492
-387.684692 441.349182 387.684692 -441.349182
-386.482422 440.425537 386.482422 -440.425537
-385.279999 438.972809 385.279999 -438.972809
-384.077423 438.192078 384.077423 -438.192078
-382.874695 439.254089 382.874695 -439.254089
-381.671783 436.944397 381.671783 -436.944397
-380.468750 434.596008 380.468750 -434.596008
-379.265533 434.217529 379.265533 -434.217529
-378.062195 429.341919 378.062195 -429.341919
-376.858673 429.528931 376.858673 -429.528931
-375.654999 425.548492 375.654999 -425.548492
-374.451172 425.714905 374.451172 -425.714905
-373.247192 422.845123 373.247192 -422.845123
-372.043060 421.305786 372.043060 -421.305786
-370.838745 419.214661 370.838745 -419.214661
-369.634308 419.305664 369.634308 -419.305664
-368.429688 416.791870 368.429688 -416.791870
-367.224915 416.175751 367.224915 -416.175751
-366.019989 420.109497 366.019989 -420.109497
-364.814911 412.116119 364.814911 -412.116119
-363.609680 415.334381 363.609680 -415.334381
-362.404297 412.930664 362.404297 -412.930664
-361.198761 411.797913 361.198761 -411.797913
-359.993042 412.252136 359.993042 -412.252136
-358.787201 409.455322 358.787201 -409.455322
-357.581177 409.741333 357.581177 -409.741333
-356.375000 409.060913 356.375000 -409.060913
-355.168671 405.662384 355.168671 -405.662384
-353.962189 406.128448 353.962189 -406.128448
-352.755554 407.070648 352.755554 -407.070648
-351.548737 407.284607 351.548737 -407.284607
-350.341797 406.833038 350.341797 -406.833038
-349.134674 405.097076 349.134674 -405.097076
-347.927429 404.817383 347.927429 -404.817383
-346.720001 405.536041 346.720001 -405.536041
-345.512421 404.882385 345.512421 -404.882385
-344.304688 402.762390 344.304688 -402.762390
-343.096802 402.438965 343.096802 -402.438965
-341.888763 404.651184 341.888763 -404.651184
-340.680542 401.906006 340.680542 -401.906006
-339.472198 398.400787 339.472198 -398.400787
-338.263672 398.234955 338.263672 -398.234955
-337.054993 398.715454 337.054993 -398.715454
-335.846161 398.815369 335.846161 -398.815369
-334.637177 394.753113 334.637177 -394.753113
-333.428040 395.272858 333.428040 -395.272858
-332.218750 393.116058 332.218750 -393.116058
-331.009308 388.746643 331.009308 -388.746643
-329.799683 387.435852 329.799683 -387.435852
-328.589935 389.077820 328.589935 -389.077820
-327.380005 389.129822 327.380005 -389.129822
-326.169922 393.106659 326.169922 -393.106659
-324.959686 390.888000 324.959686 -390.888000
-323.749298 389.961365 323.749298 -389.961365
-322.538757 388.179260 322.538757 -388.179260
-321.328033 388.863556 321.328033 -388.863556
-320.117188 387.885742 320.117188 -387.885742
-318.906158 389.895630 318.906158 -389.895630
-317.695007 386.902954 317.695007 -386.902954
-316.483673 390.762726 316.483673 -390.762726
-315.272186 387.055725 315.272186 -387.055725
-314.060547 388.234009 314.060547 -388.234009
-312.848755 388.851929 312.848755 -388.851929
-311.636810 383.699249 311.636810 -383.699249
-310.424683 384.357605 310.424683 -384.357605
-309.212433 382.973419 309.212433 -382.973419
-308.000000 383.588135 308.000000 -383.588135
-306.787415 380.753174 306.787415 -380.753174
-305.574677 378.798492 305.574677 -378.798492
-304.361786 376.765045 304.361786 -376.765045
-303.148743 373.777924 303.148743 -373.777924
-301.935547 374.913788 301.935547 -374.913788
-300.722198 379.795471 300.722198 -379.795471
-299.508667 372.129852 299.508667 -372.129852
-298.295013 376.218018 298.295013 -376.218018
-297.081177 369.400909 297.081177 -369.400909
-295.867188 372.104645 295.867188 -372.104645
-294.653046 367.446869 294.653046 -367.446869
-293.438751 367.708313 293.438751 -367.708313
-292.224304 365.113708 292.224304 -365.113708
-291.009674 367.131012 291.009674 -367.131012
-289.794922 362.868591 289.794922 -362.868591
-288.579987 363.055969 288.579987 -363.055969
-287.364929 360.876740 287.364929 -360.876740
-286.149689 360.541870 286.149689 -360.541870
-284.934296 358.317444 284.934296 -358.317444
-283.718750 359.524597 283.718750 -359.524597
-282.503052 358.462280 282.503052 -358.462280
-281.287201 358.651855 281.287201 -358.651855
-280.071167 358.133759 280.071167 -358.133759
-278.855011 361.485321 278.855011 -361.485321
-277.638672 357.067627 277.638672 -357.067627
-276.422180 355.960663 276.422180 -355.960663
-275.205536 353.734619 275.205536 -353.734619
-273.988739 352.859680 273.988739 -352.859680
-272.771790 349.192291 272.771790 -349.192291
-271.554688 350.161682 271.554688 -350.161682
-270.337433 347.294830 270.337433 -347.294830
-269.119995 349.735291 269.119995 -349.735291
-267.902435 350.787140 267.902435 -350.787140
-266.684692 350.169678 266.684692 -350.169678
-265.466797 347.592285 265.466797 -347.592285
-264.248749 346.532623 264.248749 -346.532623
-263.030548 341.907928 263.030548 -341.907928
-261.812195 344.367554 261.812195 -344.367554
-260.593658 340.933350 260.593658 -340.933350
-259.375000 341.193359 259.375000 -341.193359
-258.156158 341.275055 258.156158 -341.275055
-256.937195 339.970856 256.937195 -339.970856
-255.718048 336.407654 255.718048 -336.407654
-254.498749 334.351501 254.498749 -334.351501
-253.279297 331.824921 253.279297 -331.824921
-252.059692 332.779602 252.059692 -332.779602
-250.839920 329.980377 250.839920 -329.980377
-249.619995 329.040527 249.619995 -329.040527
-248.399918 327.253754 248.399918 -327.253754
-247.179688 327.053833 247.179688 -327.053833
-245.959290 322.457916 245.959290 -322.457916
-244.738754 319.827209 244.738754 -319.827209
-243.518051 316.146423 243.518051 -316.146423
-242.297180 317.277527 242.297180 -317.277527
-241.076172 312.793671 241.076172 -312.793671
-239.854996 310.481964 239.854996 -310.481964
-238.633667 309.383270 238.633667 -309.383270
-237.412186 307.362244 237.412186 -307.362244
-236.190552 303.581818 236.190552 -303.581818
-234.968750 308.405975 234.968750 -308.405975
-233.746796 308.747192 233.746796 -308.747192
-232.524689 307.102844 232.524689 -307.102844
-231.302429 300.692139 231.302429 -300.692139
-230.080002 301.572662 230.080002 -301.572662
-228.857422 301.961609 228.857422 -301.961609
-227.634689 299.921021 227.634689 -299.921021
-226.411804 302.165894 226.411804 -302.165894
-225.188751 298.938538 225.188751 -298.938538
-223.965546 294.838135 223.965546 -294.838135
-222.742188 297.117828 222.742188 -297.117828
-221.518677 293.053589 221.518677 -293.053589
-220.294998 288.198181 220.294998 -288.198181
-219.071167 293.724182 219.071167 -293.724182
-217.847183 291.624329 217.847183 -291.624329
-216.623047 291.964111 216.623047 -291.964111
-215.398743 292.410828 215.398743 -292.410828
-214.174301 289.814667 214.174301 -289.814667
-212.949692 289.436401 212.949692 -289.436401
-211.724915 287.670563 211.724915 -287.670563
-210.500000 284.154053 210.500000 -284.154053
-209.274918 287.274841 209.274918 -287.274841
-208.049683 285.741577 208.049683 -285.741577
-206.824295 283.186584 206.824295 -283.186584
-205.598755 284.776764 205.598755 -284.776764
-204.373047 282.426666 204.373047 -282.426666
-203.147186 283.910492 203.147186 -283.910492
-201.921173 279.829132 201.921173 -279.829132
-200.695007 280.389740 200.695007 -280.389740
-199.468674 281.069519 199.468674 -281.069519
-198.242188 282.931427 198.242188 -282.931427
-197.015549 279.885925 197.015549 -279.885925
-195.788757 284.320801 195.788757 -284.320801
-194.561798 276.857330 194.561798 -276.857330
-193.334686 279.398804 193.334686 -279.398804
-192.107422 277.038330 192.107422 -277.038330
-190.880005 276.700104 190.880005 -276.700104
-189.652420 276.981995 189.652420 -276.981995
-188.424683 277.812408 188.424683 -277.812408
-187.196793 276.673462 187.196793 -276.673462
-185.968750 274.607330 185.968750 -274.607330
-184.740540 273.665710 184.740540 -273.665710
-183.512192 273.220093 183.512192 -273.220093
-182.283676 274.352753 182.283676 -274.352753
-181.054993 271.102448 181.054993 -271.102448
-179.826172 270.802551 179.826172 -270.802551
-178.597183 273.924866 178.597183 -273.924866
-177.368042 271.144257 177.368042 -271.144257
-176.138748 269.911621 176.138748 -269.911621
-174.909302 270.723572 174.909302 -270.723572
-173.679688 267.662384 173.679688 -267.662384
-172.449921 267.766266 172.449921 -267.766266
-171.220001 265.545288 171.220001 -265.545288
-169.989929 265.892456 169.989929 -265.892456
-168.759689 264.392548 168.759689 -264.392548
-167.529297 265.133636 167.529297 -265.133636
-166.298752 262.111633 166.298752 -262.111633
-165.068054 264.007843 165.068054 -264.007843
-163.837189 260.158508 163.837189 -260.158508
-162.606171 263.099457 162.606171 -263.099457
-161.375000 264.034912 161.375000 -264.034912
-160.143677 260.042786 160.143677 -260.042786
-158.912186 258.729187 158.912186 -258.729187
-157.680542 254.556244 157.680542 -254.556244
-156.448746 259.228180 156.448746 -259.228180
-155.216797 260.489868 155.216797 -260.489868
-153.984680 258.662415 153.984680 -258.662415
-152.752426 257.876526 152.752426 -257.876526
-151.520004 255.208160 151.520004 -255.208160
-150.287415 258.154755 150.287415 -258.154755
-149.054688 257.679718 149.054688 -257.679718
-147.821793 255.958008 147.821793 -255.958008
-146.588745 255.895386 146.588745 -255.895386
-145.355545 254.706512 145.355545 -254.706512
-144.122192 254.107666 144.122192 -254.107666
-142.888672 254.146866 142.888672 -254.146866
-141.654999 255.065765 141.654999 -255.065765
-140.421173 251.269104 140.421173 -251.269104
-139.187195 248.952927 139.187195 -248.952927
-137.953049 256.092499 137.953049 -256.092499
-136.718750 252.836502 136.718750 -252.836502
-135.484299 251.473145 135.484299 -251.473145
-134.249695 250.140945 134.249695 -250.140945
-133.014923 254.141418 133.014923 -254.141418
-131.779999 251.974747 131.779999 -251.974747
-130.544922 248.215668 130.544922 -248.215668
-129.309692 249.571014 129.309692 -249.571014
-128.074295 246.770386 128.074295 -246.770386
-126.838753 244.829941 126.838753 -244.829941
-125.603043 246.496414 125.603043 -246.496414
-124.367188 245.631683 124.367188 -245.631683
-123.131172 242.442734 123.131172 -242.442734
-121.895004 243.202560 121.895004 -243.202560
-120.658676 241.159012 120.658676 -241.159012
-119.422188 242.153625 119.422188 -242.153625
-118.185547 240.775360 118.185547 -240.775360
-116.948746 241.414322 116.948746 -241.414322
-115.711800 237.538193 115.711800 -237.538193
-114.474686 239.216949 114.474686 -239.216949
-113.237419 237.835785 113.237419 -237.835785
-112.000000 239.581314 112.000000 -239.581314
-110.762421 244.089600 110.762421 -244.089600
-109.524689 243.347839 109.524689 -243.347839
-108.286797 242.729584 108.286797 -242.729584
-107.048752 245.339172 107.048752 -245.339172
-105.810547 244.117493 105.810547 -244.117493
-104.572189 246.331299 104.572189 -246.331299
-103.333672 242.724777 103.333672 -242.724777
-102.095001 245.514465 102.095001 -245.514465
-100.856171 238.269470 100.856171 -238.269470
-99.617188 239.127304 99.617188 -239.127304
-98.378044 240.002426 98.378044 -240.002426
-97.138748 238.607086 97.138748 -238.607086
-95.899300 232.997711 95.899300 -232.997711
-94.659683 232.503555 94.659683 -232.503555
-93.419922 235.028427 93.419922 -235.028427
-92.180000 236.946487 92.180000 -236.946487
-90.939926 236.510376 90.939926 -236.510376
-89.699692 233.000031 89.699692 -233.000031
-88.459297 230.791626 88.459297 -230.791626
-87.218750 228.295364 87.218750 -228.295364
-85.978043 230.228699 85.978043 -230.228699
-84.737190 228.111893 84.737190 -228.111893
-83.496170 227.147827 83.496170 -227.147827
-82.254997 228.038681 82.254997 -228.038681
-81.013672 232.844772 81.013672 -232.844772
-79.772186 231.850662 79.772186 -231.850662
-78.530548 227.941406 78.530548 -227.941406
-77.288750 231.100983 77.288750 -231.100983
-76.046799 228.844513 76.046799 -228.844513
-74.804688 227.901108 74.804688 -227.901108
-73.562424 228.162796 73.562424 -228.162796
-72.320000 231.093307 72.320000 -231.093307
-71.077423 225.406693 71.077423 -225.406693
-69.834686 226.882233 69.834686 -226.882233
-68.591797 227.432617 68.591797 -227.432617
-67.348747 225.605347 67.348747 -225.605347
-66.105545 222.773239 66.105545 -222.773239
-64.862190 223.311050 64.862190 -223.311050
-63.618671 225.050049 63.618671 -225.050049
-62.375000 222.676987 62.375000 -222.676987
-61.131172 224.383102 61.131172 -224.383102
-59.887188 227.910019 59.887188 -227.910019
-58.643047 222.947098 58.643047 -222.947098
-57.398750 220.111267 57.398750 -220.111267
-56.154297 220.880127 56.154297 -220.880127
-54.909687 225.936722 54.909687 -225.936722
-53.664921 223.517105 53.664921 -223.517105
-52.419998 220.944901 52.419998 -220.944901
-51.174923 218.582489 51.174923 -218.582489
-49.929688 217.783203 49.929688 -217.783203
-48.684296 215.625229 48.684296 -215.625229
-47.438751 213.996613 47.438751 -213.996613
-46.193047 211.718201 46.193047 -211.718201
-44.947189 213.302536 44.947189 -213.302536
-43.701172 212.919373 43.701172 -212.919373
-42.455002 209.259155 42.455002 -209.259155
-41.208672 210.800293 41.208672 -210.800293
-39.962189 212.848404 39.962189 -212.848404
-38.715546 210.155853 38.715546 -210.155853
-37.468750 213.124466 37.468750 -213.124466
-36.221798 212.863663 36.221798 -212.863663
-34.974686 210.140167 34.974686 -210.140167
-33.727421 211.877029 33.727421 -211.877029
-32.480000 209.480026 32.480000 -209.480026
-31.232422 208.433563 31.232422 -208.433563
-29.984688 206.734573 29.984688 -206.734573
-28.736797 206.005463 28.736797 -206.005463
-27.488750 205.725922 27.488750 -205.725922
-26.240547 210.022583 26.240547 -210.022583
-24.992188 205.386612 24.992188 -205.386612
-23.743671 202.133972 23.743671 -202.133972
-22.494999 204.007828 22.494999 -204.007828
-21.246172 204.315567 21.246172 -204.315567
-19.997189 205.592270 19.997189 -205.592270
-18.748047 196.920135 18.748047 -196.920135
-17.498749 210.182495 17.498749 -210.182495
-16.249298 208.199219 16.249298 -208.199219
-14.999687 209.649994 14.999687 -209.649994
-13.749922 206.843903 13.749922 -206.843903
-12.500000 208.472900 12.500000 -208.472900
-11.249922 207.296722 11.249922 -207.296722
-9.999687 206.457031 9.999687 -206.457031
-8.749297 202.124725 8.749297 -202.124725
-7.498750 201.679260 7.498750 -201.679260
-6.248047 202.419586 6.248047 -202.419586
-4.997188 199.800446 4.997188 -199.800446
-3.746172 200.159271 3.746172 -200.159271
-2.495000 198.657654 2.495000 -198.657654
-1.243671 198.960800 1.243671 -198.960800
0.007812 194.367462 -0.007812 -194.367462
1.259453 194.909576 -1.259453 -194.909576
2.511250 192.163422 -2.511250 -192.163422
3.763203 189.682602 -3.763203 -189.682602
5.015312 189.165131 -5.015312 -189.165131
6.267578 185.872711 -6.267578 -185.872711
7.520000 185.084808 -7.520000 -185.084808
8.772578 185.110397 -8.772578 -185.110397
10.025312 187.837601 -10.025312 -187.837601
11.278203 185.142334 -11.278203 -185.142334
12.531250 185.366562 -12.531250 -185.366562
13.784453 185.282150 -13.784453 -185.282150
15.037812 187.426453 -15.037812 -187.426453
16.291328 188.400818 -16.291328 -188.400818
17.545000 187.322281 -17.545000 -187.322281
18.798828 184.724884 -18.798828 -184.724884
20.052813 191.732773 -20.052813 -191.732773
21.306953 189.643631 -21.306953 -189.643631
22.561249 190.151031 -22.561249 -190.151031
23.815704 189.386078 -23.815704 -189.386078
25.070312 190.299988 -25.070312 -190.299988
26.325077 190.442291 -26.325077 -190.442291
27.580000 190.892090 -27.580000 -190.892090
28.835079 186.716232 -28.835079 -186.716232
30.090313 192.443817 -30.090313 -192.443817
31.345703 187.609833 -31.345703 -187.609833
32.601250 184.365723 -32.601250 -184.365723
33.856953 185.399750 -33.856953 -185.399750
35.112812 182.584595 -35.112812 -182.584595
36.368828 185.668793 -36.368828 -185.668793
37.625000 185.867554 -37.625000 -185.867554
38.881329 184.956696 -38.881329 -184.956696
40.137814 181.470062 -40.137814 -181.470062
41.394455 180.575867 -41.394455 -180.575867
42.651249 182.554367 -42.651249 -182.554367
43.908203 181.644119 -43.908203 -181.644119
45.165314 181.153198 -45.165314 -181.153198
46.422577 179.451782 -46.422577 -179.451782
47.680000 177.976624 -47.680000 -177.976624
48.937576 176.630310 -48.937576 -176.630310
50.195312 173.169418 -50.195312 -173.169418
51.453201 173.421051 -51.453201 -173.421051
52.711250 172.444550 -52.711250 -172.444550
53.969452 169.459076 -53.969452 -169.459076
55.227814 166.714539 -55.227814 -166.714539
56.486328 163.719437 -56.486328 -163.719437
57.744999 163.970123 -57.744999 -163.970123
59.003830 163.802582 -59.003830 -163.802582
60.262814 163.792252 -60.262814 -163.792252
61.521954 162.464310 -61.521954 -162.464310
62.781250 159.640976 -62.781250 -159.640976
64.040703 162.674057 -64.040703 -162.674057
65.300308 162.505035 -65.300308 -162.505035
66.560074 163.308212 -66.560074 -163.308212
67.820000 162.128143 -67.820000 -162.128143
69.080078 162.663071 -69.080078 -162.663071
70.340317 160.515778 -70.340317 -160.515778
71.600700 163.918427 -71.600700 -163.918427
72.861252 160.733521 -72.861252 -160.733521
74.121956 159.494568 -74.121956 -159.494568
75.382812 156.612488 -75.382812 -156.612488
76.643829 152.802719 -76.643829 -152.802719
77.904999 157.884644 -77.904999 -157.884644
79.166328 154.766190 -79.166328 -154.766190
80.427811 154.479553 -80.427811 -154.479553
81.689453 152.797409 -81.689453 -152.797409
82.951248 153.634369 -82.951248 -153.634369
84.213203 156.302124 -84.213203 -156.302124
85.475311 151.390839 -85.475311 -151.390839
86.737579 153.244614 -86.737579 -153.244614
88.000000 153.513947 -88.000000 -153.513947
89.262581 155.152252 -89.262581 -155.152252
90.525314 152.147125 -90.525314 -152.147125
91.788200 152.180862 -91.788200 -152.180862
93.051254 148.521561 -93.051254 -148.521561
94.314453 148.294861 -94.314453 -148.294861
95.577812 147.286377 -95.577812 -147.286377
96.841324 145.620682 -96.841324 -145.620682
98.104996 148.163330 -98.104996 -148.163330
99.368828 145.307617 -99.368828 -145.307617
100.632812 145.875244 -100.632812 -145.875244
101.896957 144.880829 -101.896957 -144.880829
103.161247 145.263855 -103.161247 -145.263855
104.425705 144.067459 -104.425705 -144.067459
105.690315 146.313507 -105.690315 -146.313507
106.955078 145.428055 -106.955078 -145.428055
108.220001 144.379196 -108.220001 -144.379196
109.485077 143.344879 -109.485077 -143.344879
110.750313 143.564499 -110.750313 -143.564499
112.015701 144.084427 -112.015701 -144.084427
113.281250 139.599899 -113.281250 -139.599899
114.546951 140.911072 -114.546951 -140.911072
115.812813 139.890518 -115.812813 -139.890518
117.078827 136.988190 -117.078827 -136.988190
118.345001 137.691757 -118.345001 -137.691757
119.611328 137.198441 -119.611328 -137.198441
120.877815 138.416946 -120.877815 -138.416946
122.144455 137.973190 -122.144455 -137.973190
123.411247 139.194748 -123.411247 -139.194748
124.678207 137.789001 -124.678207 -137.789001
125.945312 138.237595 -125.945312 -138.237595
127.212578 137.407394 -127.212578 -137.407394
128.479996 138.007202 -128.479996 -138.007202
129.747574 134.730606 -129.747574 -134.730606
131.015320 139.142731 -131.015320 -139.142731
132.283203 139.039505 -132.283203 -139.039505
133.551254 136.710876 -133.551254 -136.710876
134.819458 136.351547 -134.819458 -136.351547
136.087814 134.551773 -136.087814 -134.551773
137.356323 133.805344 -137.356323 -133.805344
138.625000 131.944809 -138.625000 -131.944809
139.893829 132.706146 -139.893829 -132.706146
141.162811 132.796417 -141.162811 -132.796417
142.431946 131.977783 -142.431946 -131.977783
143.701248 133.996872 -143.701248 -133.996872
144.970703 132.095337 -144.970703 -132.095337
146.240311 134.405960 -146.240311 -134.405960
147.510071 137.568527 -147.510071 -137.568527
148.779999 136.101669 -148.779999 -136.101669
150.050079 134.527710 -150.050079 -134.527710
151.320312 134.369095 -151.320312 -134.369095
152.590698 131.407516 -152.590698 -131.407516
153.861252 133.356735 -153.861252 -133.356735
155.131958 128.746353 -155.131958 -128.746353
156.402817 125.570877 -156.402817 -125.570877
157.673828 125.546371 -157.673828 -125.546371
158.945007 126.318008 -158.945007 -126.318008
160.216324 122.751587 -160.216324 -122.751587
161.487808 123.736069 -161.487808 -123.736069
162.759460 122.553909 -162.759460 -122.553909
164.031250 125.802780 -164.031250 -125.802780
165.303207 122.194580 -165.303207 -122.194580
166.575317 123.135269 -166.575317 -123.135269
167.847580 124.409607 -167.847580 -124.409607
169.119995 122.948395 -169.119995 -122.948395
170.392578 117.458664 -170.392578 -117.458664
171.665314 116.983978 -171.665314 -116.983978
172.938202 118.652084 -172.938202 -118.652084
174.211243 118.768173 -174.211243 -118.768173
175.484451 115.584213 -175.484451 -115.584213
176.757812 113.093994 -176.757812 -113.093994
178.031326 115.652771 -178.031326 -115.652771
179.304993 112.804291 -179.304993 -112.804291
180.578827 111.461411 -180.578827 -111.461411
181.852814 108.083267 -181.852814 -108.083267
183.126953 111.377472 -183.126953 -111.377472
184.401245 110.587540 -184.401245 -110.587540
185.675705 108.864243 -185.675705 -108.864243
186.950317 109.250824 -186.950317 -109.250824
188.225082 113.476776 -188.225082 -113.476776
189.500000 111.208282 -189.500000 -111.208282
190.775085 117.827606 -190.775085 -117.827606
192.050308 113.044891 -192.050308 -113.044891
193.325699 111.078751 -193.325699 -111.078751
194.601257 114.144623 -194.601257 -114.144623
195.876953 108.392563 -195.876953 -108.392563
197.152817 111.442825 -197.152817 -111.442825
198.428833 105.496445 -198.428833 -105.496445
199.705002 102.819138 -199.705002 -102.819138
200.981323 104.938507 -200.981323 -104.938507
202.257812 102.724243 -202.257812 -102.724243
203.534454 102.091049 -203.534454 -102.091049
204.811249 98.486435 -204.811249 -98.486435
206.088196 100.639847 -206.088196 -100.639847
207.365311 100.593018 -207.365311 -100.593018
208.642578 -193.666290 -208.642578 193.666290
209.919998 -200.770416 -209.919998 200.770416
211.197571 -198.382660 -211.197571 198.382660
212.475311 -202.149811 -212.475311 202.149811
213.753204 -200.120361 -213.753204 200.120361
215.031250 -199.761688 -215.031250 199.761688
216.309448 -199.764008 -216.309448 199.764008
217.587814 -203.405579 -217.587814 203.405579
218.866333 -122.306885 -218.866333 122.306885
220.145004 25.941437 -220.145004 -25.941437
221.423828 26.952026 -221.423828 -26.952026
222.702820 22.723969 -222.702820 -22.723969
223.981949 27.157104 -223.981949 -27.157104
225.261246 24.770691 -225.261246 -24.770691
226.540710 23.201996 -226.540710 -23.201996
227.820312 24.499664 -227.820312 -24.499664
229.100082 24.036652 -229.100082 -24.036652
230.380005 24.041443 -230.380005 -24.041443
231.660080 20.360809 -231.660080 -20.360809
232.940308 18.149689 -232.940308 -18.149689
234.220703 19.907623 -234.220703 -19.907623
235.501251 19.028290 -235.501251 -19.028290
236.781952 18.279053 -236.781952 -18.279053
238.062805 18.332642 -238.062805 -18.332642
239.343826 15.272064 -239.343826 -15.272064
240.625000 15.172668 -240.625000 -15.172668
241.906326 15.936859 -241.906326 -15.936859
243.187805 13.751068 -243.187805 -13.751068
244.469452 8.702240 -244.469452 -8.702240
245.751251 9.497314 -245.751251 -9.497314
247.033203 7.591766 -247.033203 -7.591766
248.315308 1.919708 -248.315308 -1.919708
249.597580 -0.916656 -249.597580 0.916656
250.880005 -1.848755 -250.880005 1.848755
252.162582 -115.572815 -252.162582 115.572815
253.445312 -118.069458 -253.445312 118.069458
254.728210 -116.209991 -254.728210 116.209991
256.011261 -115.558502 -256.011261 115.558502
257.294464 -117.867828 -257.294464 117.867828
258.577820 -341.682098 -258.577820 341.682098
259.861328 -345.540009 -259.861328 345.540009
261.144989 -345.528992 -261.144989 345.528992
262.428833 -345.390503 -262.428833 345.390503
263.712799 -293.424377 -263.712799 293.424377
264.996948 -161.191589 -264.996948 161.191589
266.281250 -163.679199 -266.281250 163.679199
267.565704 -161.851013 -267.565704 161.851013
268.850311 -159.760742 -268.850311 159.760742
270.135071 -158.518311 -270.135071 158.518311
271.420013 -164.286682 -271.420013 164.286682
272.705078 -165.933044 -272.705078 165.933044
273.990326 -166.621338 -273.990326 166.621338
275.275696 -171.942627 -275.275696 171.942627
276.561249 -168.005554 -276.561249 168.005554
277.846954 -167.619141 -277.846954 167.619141
279.132812 -168.100037 -279.132812 168.100037
280.418823 -170.746460 -280.418823 170.746460
281.704987 -168.612183 -281.704987 168.612183
282.991333 -173.826721 -282.991333 173.826721
284.277802 -170.339783 -284.277802 170.339783
285.564453 -168.101501 -285.564453 168.101501
286.851257 -167.864319 -286.851257 167.864319
288.138214 -466.240082 -288.138214 466.240082
289.425323 -527.712097 -289.425323 527.712097
290.712585 -544.288818 -290.712585 544.288818
292.000000 -541.612122 -292.000000 541.612122
293.287567 -545.966797 -293.287567 545.966797
294.575317 -546.060181 -294.575317 546.060181
295.863190 -686.926025 -295.863190 686.926025
297.151245 -685.976562 -297.151245 685.976562
298.439453 -682.054565 -298.439453 682.054565
299.727814 -684.610291 -299.727814 684.610291
301.016327 -696.008545 -301.016327 696.008545
302.304993 -700.088013 -302.304993 700.088013
303.593842 -685.496582 -303.593842 685.496582
304.882812 -681.457214 -304.882812 681.457214
306.171967 -682.449097 -306.171967 682.449097
307.461243 -681.807495 -307.461243 681.807495
308.750702 -681.354492 -308.750702 681.354492
310.040314 -677.636353 -310.040314 677.636353
311.330078 -350.042664 -311.330078 350.042664
312.619995 -349.371155 -312.619995 349.371155
313.910065 -351.500183 -313.910065 351.500183
315.200317 -350.170776 -315.200317 350.170776
316.490692 -348.806641 -316.490692 348.806641
317.781250 -348.267822 -317.781250 348.267822
319.071960 -349.399597 -319.071960 349.399597
320.362823 -347.895294 -320.362823 347.895294
321.653839 -350.723877 -321.653839 350.723877
322.945007 -351.300049 -322.945007 351.300049
324.236328 -363.010834 -324.236328 363.010834
325.527802 -468.230225 -325.527802 468.230225
326.819458 -464.154816 -326.819458 464.154816
328.111237 -442.327362 -328.111237 442.327362
329.403198 -402.933319 -329.403198 402.933319
330.695312 -396.006653 -330.695312 396.006653
331.987579 -394.331329 -331.987579 394.331329
333.279999 -393.826416 -333.279999 393.826416
334.572571 -392.722992 -334.572571 392.722992
335.865326 -396.430847 -335.865326 396.430847
337.158203 -398.268829 -337.158203 398.268829
338.451263 -399.555878 -338.451263 399.555878
339.744446 -397.644287 -339.744446 397.644287
341.037811 -400.069580 -341.037811 400.069580
342.331329 -402.062195 -342.331329 402.062195
343.625000 -402.230713 -343.625000 402.230713
344.918823 -403.532745 -344.918823 403.532745
346.212799 -403.127197 -346.212799 403.127197
347.506958 -404.216461 -347.506958 404.216461
348.801239 -401.063324 -348.801239 401.063324
350.095703 -401.633179 -350.095703 401.633179
351.390320 -401.031067 -351.390320 401.031067
352.685089 -406.890015 -352.685089 406.890015
353.980011 -405.093536 -353.980011 405.093536
355.275085 -404.106750 -355.275085 404.106750
356.570312 -406.016418 -356.570312 406.016418
357.865692 -411.317017 -357.865692 411.317017
359.161255 -410.056641 -359.161255 410.056641
360.456940 -408.529480 -360.456940 408.529480
361.752808 -408.677368 -361.752808 408.677368
363.048828 -410.385284 -363.048828 410.385284
364.345001 -411.064484 -364.345001 411.064484
365.641327 -414.997620 -365.641327 414.997620
366.937805 -412.892395 -366.937805 412.892395
368.234467 -414.481262 -368.234467 414.481262
369.531250 -420.058807 -369.531250 420.058807
370.828217 -416.309052 -370.828217 416.309052
372.125305 -425.321625 -372.125305 425.321625
373.422577 -426.131073 -373.422577 426.131073
374.720001 -428.125854 -374.720001 428.125854
376.017578 -425.874725 -376.017578 425.874725
377.315308 -429.449921 -377.315308 429.449921
378.613190 -426.047791 -378.613190 426.047791
379.911255 -431.721893 -379.911255 431.721893
381.209442 -431.372925 -381.209442 431.372925
382.507812 -437.040070 -382.507812 437.040070
383.806335 -437.698181 -383.806335 437.698181
385.105011 -440.229248 -385.105011 440.229248
386.403839 -434.270752 -386.403839 434.270752
387.702820 -441.820038 -387.702820 441.820038
389.001953 -445.470337 -389.001953 445.470337
390.301239 -441.250122 -390.301239 441.250122
391.600708 -441.830353 -391.600708 441.830353
392.900299 -443.046021 -392.900299 443.046021
394.200073 -441.605530 -394.200073 441.605530
395.500000 -442.531006 -395.500000 442.531006
396.800079 -446.599487 -396.800079 446.599487
398.100311 -443.663422 -398.100311 443.663422
399.400696 -443.082092 -399.400696 443.082092
400.701263 -442.652740 -400.701263 442.652740
402.001953 -443.101044 -402.001953 443.101044
403.302826 -441.743500 -403.302826 441.743500
404.603821 -444.057678 -404.603821 444.057678
405.904999 -446.050171 -405.904999 446.050171
407.206329 -443.403717 -407.206329 443.403717
408.507812 -442.030457 -408.507812 442.030457
409.809448 -445.918518 -409.809448 445.918518
411.111237 -444.744690 -411.111237 444.744690
412.413208 -446.843170 -412.413208 446.843170
413.715302 -449.428925 -413.715302 449.428925
415.017578 -453.469391 -415.017578 453.469391
416.320007 -451.221436 -416.320007 451.221436
417.622589 -455.739502 -417.622589 455.739502
418.925323 -455.800659 -418.925323 455.800659
420.228210 -460.666809 -420.228210 460.666809
421.531250 -461.067383 -421.531250 461.067383
422.834442 -463.292908 -422.834442 463.292908
424.137817 -462.682739 -424.137817 462.682739
425.441315 -464.549805 -425.441315 464.549805
426.744995 -463.975342 -426.744995 463.975342
428.048828 -465.852539 -428.048828 465.852539
429.352814 -467.233032 -429.352814 467.233032
430.656952 -467.558838 -430.656952 467.558838
431.961243 -468.790924 -431.961243 468.790924
433.265717 -466.268707 -433.265717 466.268707
434.570312 -469.107941 -434.570312 469.107941
435.875092 -465.145660 -435.875092 465.145660
437.179993 -466.670654 -437.179993 466.670654
438.485077 -466.817688 -438.485077 466.817688
439.790314 -473.269531 -439.790314 473.269531
441.095703 -475.229858 -441.095703 475.229858
442.401245 -477.527344 -442.401245 477.527344
443.706940 -473.582153 -443.706940 473.582153
445.012817 -475.569153 -445.012817 475.569153
446.318817 -476.249695 -446.318817 476.249695
447.625000 -469.424438 -447.625000 469.424438
448.931335 -475.545990 -448.931335 475.545990
450.237823 -475.238525 -450.237823 475.238525
451.544464 -475.373779 -451.544464 475.373779
452.851257 -476.285370 -452.851257 476.285370
454.158203 -480.045776 -454.158203 480.045776
455.465302 -478.333069 -455.465302 478.333069
456.772583 -483.639709 -456.772583 483.639709
458.079987 -481.191711 -458.079987 481.191711
459.387573 -483.195892 -459.387573 483.195892
460.695312 -484.635620 -460.695312 484.635620
462.003204 -486.168762 -462.003204 486.168762
463.311249 -484.858917 -463.311249 484.858917
464.619446 -485.167969 -464.619446 485.167969
465.927826 -488.765961 -465.927826 488.765961
467.236328 -495.387085 -467.236328 495.387085
468.545013 -490.824158 -468.545013 490.824158
469.853821 -494.247375 -469.853821 494.247375
471.162811 -495.255768 -471.162811 495.255768
472.471954 -496.656677 -472.471954 496.656677
473.781250 -495.329346 -473.781250 495.329346
475.090698 -495.358856 -475.090698 495.358856
476.400299 -496.654114 -476.400299 496.654114
477.710083 -497.307526 -477.710083 497.307526
479.019989 -492.168793 -479.019989 492.168793
480.330078 -497.049072 -480.330078 497.049072
481.640320 -497.109375 -481.640320 497.109375
482.950714 -500.638123 -482.950714 500.638123
484.261261 -501.270813 -484.261261 501.270813
485.571960 -503.509064 -485.571960 503.509064
486.882812 -501.730499 -486.882812 501.730499
488.193817 -509.142334 -488.193817 509.142334
489.505005 -500.197327 -489.505005 500.197327
490.816315 -504.161469 -490.816315 504.161469
492.127808 -502.124481 -492.127808 502.124481
493.439453 -504.877869 -493.439453 504.877869
494.751251 -507.148987 -494.751251 507.148987
496.063202 -503.773682 -496.063202 503.773682
497.375305 -501.503235 -497.375305 501.503235
498.687592 -507.481934 -498.687592 507.481934
500.000000 -504.649048 -500.000000 504.649048
