# Supplementary material for: Spontaneous time-reversal symmetry breaking in twisted double bilayer graphene
Source: Nat Commun. 2022 Oct 29;13:6468. doi: 10.1038/s41467-022-34192-x (PMC9617879; doi:10.1038/s41467-022-34192-x)
Supplement: Supplementary file 2 — Source Data [file 41467_2022_34192_MOESM2_ESM.zip › Source_Data/Figure4/fig4a/500mK.txt]

-500.000000 493.260132 500.000000 -493.260132
-498.812408 495.234924 498.812408 -495.234924
-497.624695 493.930176 497.624695 -493.930176
-496.436798 491.399506 496.436798 -491.399506
-495.248749 493.722198 495.248749 -493.722198
-494.060547 491.331848 494.060547 -491.331848
-492.872192 490.407654 492.872192 -490.407654
-491.683685 494.791931 491.683685 -494.791931
-490.494995 491.417297 490.494995 -491.417297
-489.306183 494.771423 489.306183 -494.771423
-488.117188 489.739227 488.117188 -489.739227
-486.928040 492.341766 486.928040 -492.341766
-485.738739 488.987244 485.738739 -488.987244
-484.549286 488.681274 484.549286 -488.681274
-483.359680 488.990204 483.359680 -488.990204
-482.169922 486.697296 482.169922 -486.697296
-480.980011 488.411255 480.980011 -488.411255
-479.789917 488.248993 479.789917 -488.248993
-478.599701 486.139130 478.599701 -486.139130
-477.409302 485.414520 477.409302 -485.414520
-476.218750 489.632111 476.218750 -489.632111
-475.028046 485.133453 475.028046 -485.133453
-473.837189 482.471313 473.837189 -482.471313
-472.646179 484.236023 472.646179 -484.236023
-471.454987 483.384583 471.454987 -483.384583
-470.263672 481.318176 470.263672 -481.318176
-469.072174 484.589539 469.072174 -484.589539
-467.880554 479.575531 467.880554 -479.575531
-466.688751 480.915527 466.688751 -480.915527
-465.496796 480.309448 465.496796 -480.309448
-464.304688 483.160614 464.304688 -483.160614
-463.112427 479.991669 463.112427 -479.991669
-461.920013 477.650269 461.920013 -477.650269
-460.727417 478.597717 460.727417 -478.597717
-459.534698 475.769531 459.534698 -475.769531
-458.341797 472.378845 458.341797 -472.378845
-457.148743 474.540741 457.148743 -474.540741
-455.955536 472.279236 455.955536 -472.279236
-454.762177 471.509735 454.762177 -471.509735
-453.568665 470.362457 453.568665 -470.362457
-452.375000 472.455750 452.375000 -472.455750
-451.181183 468.705078 451.181183 -468.705078
-449.987183 469.756439 449.987183 -469.756439
-448.793060 463.133453 448.793060 -463.133453
-447.598755 466.505463 447.598755 -466.505463
-446.404297 462.597137 446.404297 -462.597137
-445.209686 463.066437 445.209686 -463.066437
-444.014923 464.886719 444.014923 -464.886719
-442.820007 465.711975 442.820007 -465.711975
-441.624908 461.540436 441.624908 -461.540436
-440.429688 463.436584 440.429688 -463.436584
-439.234283 461.124329 439.234283 -461.124329
-438.038757 462.485474 438.038757 -462.485474
-436.843048 456.415222 436.843048 -456.415222
-435.647186 459.583801 435.647186 -459.583801
-434.451172 457.877136 434.451172 -457.877136
-433.255005 456.020996 433.255005 -456.020996
-432.058685 456.475952 432.058685 -456.475952
-430.862183 456.621033 430.862183 -456.621033
-429.665558 450.825562 429.665558 -450.825562
-428.468750 454.310303 428.468750 -454.310303
-427.271790 454.914215 427.271790 -454.914215
-426.074677 455.903870 426.074677 -455.903870
-424.877411 454.681152 424.877411 -454.681152
-423.679993 455.406342 423.679993 -455.406342
-422.482422 451.236298 422.482422 -451.236298
-421.284698 449.216309 421.284698 -449.216309
-420.086792 447.238251 420.086792 -447.238251
-418.888763 450.012207 418.888763 -450.012207
-417.690552 448.391052 417.690552 -448.391052
-416.492188 444.882812 416.492188 -444.882812
-415.293671 443.375946 415.293671 -443.375946
-414.095001 444.059906 414.095001 -444.059906
-412.896179 446.501038 412.896179 -446.501038
-411.697174 439.130341 411.697174 -439.130341
-410.498047 444.332306 410.498047 -444.332306
-409.298737 440.064484 409.298737 -440.064484
-408.099304 440.960022 408.099304 -440.960022
-406.899689 436.171722 406.899689 -436.171722
-405.699921 437.476166 405.699921 -437.476166
-404.500000 436.831604 404.500000 -436.831604
-403.299927 436.907593 403.299927 -436.907593
-402.099701 434.440918 402.099701 -434.440918
-400.899292 433.000488 400.899292 -433.000488
-399.698761 434.006958 399.698761 -434.006958
-398.498047 434.669006 398.498047 -434.669006
-397.297180 430.025635 397.297180 -430.025635
-396.096161 432.373566 396.096161 -432.373566
-394.894989 431.545288 394.894989 -431.545288
-393.693665 432.834595 393.693665 -432.834595
-392.492188 431.199127 392.492188 -431.199127
-391.290558 430.861877 391.290558 -430.861877
-390.088745 432.978546 390.088745 -432.978546
-388.886810 431.924927 388.886810 -431.924927
-387.684692 429.087341 387.684692 -429.087341
-386.482422 428.096466 386.482422 -428.096466
-385.279999 425.568420 385.279999 -425.568420
-384.077423 423.789490 384.077423 -423.789490
-382.874695 423.692688 382.874695 -423.692688
-381.671783 422.429291 381.671783 -422.429291
-380.468750 424.066101 380.468750 -424.066101
-379.265533 421.737366 379.265533 -421.737366
-378.062195 418.496429 378.062195 -418.496429
-376.858673 417.619171 376.858673 -417.619171
-375.654999 414.481262 375.654999 -414.481262
-374.451172 415.709656 374.451172 -415.709656
-373.247192 416.145233 373.247192 -416.145233
-372.043060 414.318024 372.043060 -414.318024
-370.838745 408.708344 370.838745 -408.708344
-369.634308 409.294373 369.634308 -409.294373
-368.429688 406.100220 368.429688 -406.100220
-367.224915 405.476685 367.224915 -405.476685
-366.019989 404.020966 366.019989 -404.020966
-364.814911 405.140045 364.814911 -405.140045
-363.609680 404.205505 363.609680 -404.205505
-362.404297 403.133636 362.404297 -403.133636
-361.198761 401.774475 361.198761 -401.774475
-359.993042 398.260986 359.993042 -398.260986
-358.787201 396.426605 358.787201 -396.426605
-357.581177 398.973450 357.581177 -398.973450
-356.375000 397.075104 356.375000 -397.075104
-355.168671 395.967529 355.168671 -395.967529
-353.962189 397.672668 353.962189 -397.672668
-352.755554 394.830688 352.755554 -394.830688
-351.548737 393.628906 351.548737 -393.628906
-350.341797 393.346191 350.341797 -393.346191
-349.134674 392.988251 349.134674 -392.988251
-347.927429 392.204590 347.927429 -392.204590
-346.720001 392.382111 346.720001 -392.382111
-345.512421 393.067535 345.512421 -393.067535
-344.304688 391.266998 344.304688 -391.266998
-343.096802 388.278351 343.096802 -388.278351
-341.888763 387.186005 341.888763 -387.186005
-340.680542 389.213104 340.680542 -389.213104
-339.472198 389.607819 339.472198 -389.607819
-338.263672 385.624084 338.263672 -385.624084
-337.054993 381.295563 337.054993 -381.295563
-335.846161 380.742859 335.846161 -380.742859
-334.637177 385.032318 334.637177 -385.032318
-333.428040 384.042389 333.428040 -384.042389
-332.218750 380.051117 332.218750 -380.051117
-331.009308 382.611206 331.009308 -382.611206
-329.799683 379.557220 329.799683 -379.557220
-328.589935 382.409088 328.589935 -382.409088
-327.380005 380.636047 327.380005 -380.636047
-326.169922 377.392334 326.169922 -377.392334
-324.959686 376.220032 324.959686 -376.220032
-323.749298 373.108521 323.749298 -373.108521
-322.538757 375.555267 322.538757 -375.555267
-321.328033 376.340179 321.328033 -376.340179
-320.117188 374.634277 320.117188 -374.634277
-318.906158 374.609680 318.906158 -374.609680
-317.695007 372.120941 317.695007 -372.120941
-316.483673 375.547485 316.483673 -375.547485
-315.272186 372.586060 315.272186 -372.586060
-314.060547 370.288574 314.060547 -370.288574
-312.848755 365.292847 312.848755 -365.292847
-311.636810 371.458466 311.636810 -371.458466
-310.424683 371.382751 310.424683 -371.382751
-309.212433 370.261963 309.212433 -370.261963
-308.000000 367.709778 308.000000 -367.709778
-306.787415 366.930817 306.787415 -366.930817
-305.574677 365.070618 305.574677 -365.070618
-304.361786 364.286255 304.361786 -364.286255
-303.148743 364.779236 303.148743 -364.779236
-301.935547 360.142792 301.935547 -360.142792
-300.722198 359.163910 300.722198 -359.163910
-299.508667 359.607117 299.508667 -359.607117
-298.295013 359.113922 298.295013 -359.113922
-297.081177 359.498535 297.081177 -359.498535
-295.867188 353.940582 295.867188 -353.940582
-294.653046 356.939972 294.653046 -356.939972
-293.438751 355.491516 293.438751 -355.491516
-292.224304 357.560944 292.224304 -357.560944
-291.009674 352.738007 291.009674 -352.738007
-289.794922 351.477631 289.794922 -351.477631
-288.579987 351.508240 288.579987 -351.508240
-287.364929 350.460419 287.364929 -350.460419
-286.149689 349.839020 286.149689 -349.839020
-284.934296 350.150360 284.934296 -350.150360
-283.718750 348.951752 283.718750 -348.951752
-282.503052 345.798859 282.503052 -345.798859
-281.287201 345.649750 281.287201 -345.649750
-280.071167 346.874298 280.071167 -346.874298
-278.855011 345.918030 278.855011 -345.918030
-277.638672 346.884918 277.638672 -346.884918
-276.422180 344.484222 276.422180 -344.484222
-275.205536 346.511047 275.205536 -346.511047
-273.988739 345.383331 273.988739 -345.383331
-272.771790 344.075348 272.771790 -344.075348
-271.554688 341.623962 271.554688 -341.623962
-270.337433 339.856720 270.337433 -339.856720
-269.119995 339.199005 269.119995 -339.199005
-267.902435 336.005646 267.902435 -336.005646
-266.684692 337.470459 266.684692 -337.470459
-265.466797 336.230865 265.466797 -336.230865
-264.248749 336.118805 264.248749 -336.118805
-263.030548 335.392975 263.030548 -335.392975
-261.812195 334.641724 261.812195 -334.641724
-260.593658 330.955200 260.593658 -330.955200
-259.375000 331.561523 259.375000 -331.561523
-258.156158 328.845398 258.156158 -328.845398
-256.937195 330.726044 256.937195 -330.726044
-255.718048 325.842560 255.718048 -325.842560
-254.498749 329.036560 254.498749 -329.036560
-253.279297 326.034241 253.279297 -326.034241
-252.059692 323.886017 252.059692 -323.886017
-250.839920 319.527527 250.839920 -319.527527
-249.619995 321.614166 249.619995 -321.614166
-248.399918 319.052887 248.399918 -319.052887
-247.179688 321.030914 247.179688 -321.030914
-245.959290 312.631653 245.959290 -312.631653
-244.738754 315.747864 244.738754 -315.747864
-243.518051 313.174194 243.518051 -313.174194
-242.297180 311.558777 242.297180 -311.558777
-241.076172 313.451324 241.076172 -313.451324
-239.854996 310.871460 239.854996 -310.871460
-238.633667 306.321350 238.633667 -306.321350
-237.412186 304.505676 237.412186 -304.505676
-236.190552 303.099213 236.190552 -303.099213
-234.968750 301.554749 234.968750 -301.554749
-233.746796 301.953796 233.746796 -301.953796
-232.524689 301.881775 232.524689 -301.881775
-231.302429 301.172943 231.302429 -301.172943
-230.080002 301.418640 230.080002 -301.418640
-228.857422 298.531830 228.857422 -298.531830
-227.634689 298.574280 227.634689 -298.574280
-226.411804 294.769012 226.411804 -294.769012
-225.188751 296.023682 225.188751 -296.023682
-223.965546 296.180481 223.965546 -296.180481
-222.742188 298.000336 222.742188 -298.000336
-221.518677 295.629730 221.518677 -295.629730
-220.294998 293.206390 220.294998 -293.206390
-219.071167 290.557098 219.071167 -290.557098
-217.847183 290.252075 217.847183 -290.252075
-216.623047 289.513153 216.623047 -289.513153
-215.398743 286.564697 215.398743 -286.564697
-214.174301 286.412415 214.174301 -286.412415
-212.949692 288.544983 212.949692 -288.544983
-211.724915 290.679443 211.724915 -290.679443
-210.500000 288.072540 210.500000 -288.072540
-209.274918 286.252777 209.274918 -286.252777
-208.049683 283.757324 208.049683 -283.757324
-206.824295 285.861603 206.824295 -285.861603
-205.598755 284.545166 205.598755 -284.545166
-204.373047 279.111237 204.373047 -279.111237
-203.147186 278.289917 203.147186 -278.289917
-201.921173 276.979187 201.921173 -276.979187
-200.695007 279.944885 200.695007 -279.944885
-199.468674 276.931976 199.468674 -276.931976
-198.242188 276.093842 198.242188 -276.093842
-197.015549 273.568817 197.015549 -273.568817
-195.788757 276.113495 195.788757 -276.113495
-194.561798 272.546112 194.561798 -272.546112
-193.334686 275.141479 193.334686 -275.141479
-192.107422 274.985779 192.107422 -274.985779
-190.880005 272.156616 190.880005 -272.156616
-189.652420 270.731659 189.652420 -270.731659
-188.424683 273.143799 188.424683 -273.143799
-187.196793 268.629944 187.196793 -268.629944
-185.968750 269.387299 185.968750 -269.387299
-184.740540 264.818329 184.740540 -264.818329
-183.512192 268.446228 183.512192 -268.446228
-182.283676 266.789551 182.283676 -266.789551
-181.054993 266.537781 181.054993 -266.537781
-179.826172 264.422638 179.826172 -264.422638
-178.597183 265.911041 178.597183 -265.911041
-177.368042 266.962524 177.368042 -266.962524
-176.138748 265.958344 176.138748 -265.958344
-174.909302 263.613647 174.909302 -263.613647
-173.679688 266.739502 173.679688 -266.739502
-172.449921 262.588013 172.449921 -262.588013
-171.220001 262.737549 171.220001 -262.737549
-169.989929 263.129486 169.989929 -263.129486
-168.759689 262.097595 168.759689 -262.097595
-167.529297 257.179840 167.529297 -257.179840
-166.298752 256.723053 166.298752 -256.723053
-165.068054 259.682739 165.068054 -259.682739
-163.837189 255.545685 163.837189 -255.545685
-162.606171 254.305496 162.606171 -254.305496
-161.375000 254.754898 161.375000 -254.754898
-160.143677 256.308716 160.143677 -256.308716
-158.912186 256.090607 158.912186 -256.090607
-157.680542 254.331497 157.680542 -254.331497
-156.448746 257.065826 156.448746 -257.065826
-155.216797 253.628952 155.216797 -253.628952
-153.984680 246.772171 153.984680 -246.772171
-152.752426 250.950134 152.752426 -250.950134
-151.520004 249.556305 151.520004 -249.556305
-150.287415 249.122025 150.287415 -249.122025
-149.054688 250.486603 149.054688 -250.486603
-147.821793 248.936829 147.821793 -248.936829
-146.588745 247.592300 146.588745 -247.592300
-145.355545 247.955826 145.355545 -247.955826
-144.122192 249.852402 144.122192 -249.852402
-142.888672 246.628754 142.888672 -246.628754
-141.654999 249.430191 141.654999 -249.430191
-140.421173 243.975967 140.421173 -243.975967
-139.187195 247.846802 139.187195 -247.846802
-137.953049 249.036728 137.953049 -249.036728
-136.718750 245.204056 136.718750 -245.204056
-135.484299 246.887192 135.484299 -246.887192
-134.249695 247.878769 134.249695 -247.878769
-133.014923 243.912689 133.014923 -243.912689
-131.779999 247.549133 131.779999 -247.549133
-130.544922 242.495682 130.544922 -242.495682
-129.309692 243.939774 129.309692 -243.939774
-128.074295 244.100357 128.074295 -244.100357
-126.838753 243.250290 126.838753 -243.250290
-125.603043 240.827469 125.603043 -240.827469
-124.367188 240.415771 124.367188 -240.415771
-123.131172 235.182281 123.131172 -235.182281
-121.895004 235.494553 121.895004 -235.494553
-120.658676 238.008682 120.658676 -238.008682
-119.422188 238.073441 119.422188 -238.073441
-118.185547 237.014069 118.185547 -237.014069
-116.948746 234.158081 116.948746 -234.158081
-115.711800 231.341324 115.711800 -231.341324
-114.474686 233.912216 114.474686 -233.912216
-113.237419 236.393936 113.237419 -236.393936
-112.000000 232.309784 112.000000 -232.309784
-110.762421 233.677963 110.762421 -233.677963
-109.524689 236.846588 109.524689 -236.846588
-108.286797 237.335632 108.286797 -237.335632
-107.048752 234.863968 107.048752 -234.863968
-105.810547 238.269043 105.810547 -238.269043
-104.572189 235.570633 104.572189 -235.570633
-103.333672 234.159531 103.333672 -234.159531
-102.095001 232.486664 102.095001 -232.486664
-100.856171 225.580093 100.856171 -225.580093
-99.617188 226.236481 99.617188 -226.236481
-98.378044 227.960175 98.378044 -227.960175
-97.138748 230.668274 97.138748 -230.668274
-95.899300 222.279678 95.899300 -222.279678
-94.659683 221.129150 94.659683 -221.129150
-93.419922 223.810196 93.419922 -223.810196
-92.180000 216.266174 92.180000 -216.266174
-90.939926 222.770462 90.939926 -222.770462
-89.699692 221.156586 89.699692 -221.156586
-88.459297 223.903748 88.459297 -223.903748
-87.218750 220.051224 87.218750 -220.051224
-85.978043 222.566132 85.978043 -222.566132
-84.737190 221.943756 84.737190 -221.943756
-83.496170 222.402466 83.496170 -222.402466
-82.254997 223.205383 82.254997 -223.205383
-81.013672 222.340149 81.013672 -222.340149
-79.772186 214.265182 79.772186 -214.265182
-78.530548 213.311249 78.530548 -213.311249
-77.288750 217.980637 77.288750 -217.980637
-76.046799 214.786072 76.046799 -214.786072
-74.804688 210.305359 74.804688 -210.305359
-73.562424 208.558990 73.562424 -208.558990
-72.320000 209.814514 72.320000 -209.814514
-71.077423 210.553238 71.077423 -210.553238
-69.834686 209.451050 69.834686 -209.451050
-68.591797 207.913528 68.591797 -207.913528
-67.348747 208.840744 67.348747 -208.840744
-66.105545 209.567078 66.105545 -209.567078
-64.862190 211.713318 64.862190 -211.713318
-63.618671 214.764313 63.618671 -214.764313
-62.375000 214.822983 62.375000 -214.822983
-61.131172 213.808197 61.131172 -213.808197
-59.887188 214.924927 59.887188 -214.924927
-58.643047 158.070374 58.643047 -158.070374
-57.398750 145.458694 57.398750 -145.458694
-56.154297 142.901245 56.154297 -142.901245
-54.909687 142.142975 54.909687 -142.142975
-53.664921 141.531586 53.664921 -141.531586
-52.419998 140.757324 52.419998 -140.757324
-51.174923 138.407745 51.174923 -138.407745
-49.929688 140.235260 49.929688 -140.235260
-48.684296 132.206253 48.684296 -132.206253
-47.438751 131.064667 47.438751 -131.064667
-46.193047 133.192596 46.193047 -133.192596
-44.947189 133.447205 44.947189 -133.447205
-43.701172 128.883942 43.701172 -128.883942
-42.455002 129.801147 42.455002 -129.801147
-41.208672 127.152916 41.208672 -127.152916
-39.962189 128.478241 39.962189 -128.478241
-38.715546 129.860718 38.715546 -129.860718
-37.468750 128.951965 37.468750 -128.951965
-36.221798 129.896759 36.221798 -129.896759
-34.974686 127.795761 34.974686 -127.795761
-33.727421 127.848083 33.727421 -127.848083
-32.480000 133.017303 32.480000 -133.017303
-31.232422 132.175339 31.232422 -132.175339
-29.984688 133.794464 29.984688 -133.794464
-28.736797 134.966156 28.736797 -134.966156
-27.488750 135.594391 27.488750 -135.594391
-26.240547 130.779724 26.240547 -130.779724
-24.992188 132.640244 24.992188 -132.640244
-23.743671 134.633408 23.743671 -134.633408
-22.494999 136.789444 22.494999 -136.789444
-21.246172 139.619797 21.246172 -139.619797
-19.997189 139.660431 19.997189 -139.660431
-18.748047 142.030014 18.748047 -142.030014
-17.498749 153.463715 17.498749 -153.463715
-16.249298 154.459503 16.249298 -154.459503
-14.999687 158.771301 14.999687 -158.771301
-13.749922 155.143311 13.749922 -155.143311
-12.500000 157.455017 12.500000 -157.455017
-11.249922 156.780365 11.249922 -156.780365
-9.999687 155.283539 9.999687 -155.283539
-8.749297 157.498840 8.749297 -157.498840
-7.498750 152.377899 7.498750 -152.377899
-6.248047 153.113556 6.248047 -153.113556
-4.997188 153.809433 4.997188 -153.809433
-3.746172 153.473999 3.746172 -153.473999
-2.495000 152.655273 2.495000 -152.655273
-1.243671 151.149094 1.243671 -151.149094
0.007812 152.567902 -0.007812 -152.567902
1.259453 155.957489 -1.259453 -155.957489
2.511250 157.405975 -2.511250 -157.405975
3.763203 169.316864 -3.763203 -169.316864
5.015312 169.845428 -5.015312 -169.845428
6.267578 173.829834 -6.267578 -173.829834
7.520000 173.084900 -7.520000 -173.084900
8.772578 171.879959 -8.772578 -171.879959
10.025312 170.844818 -10.025312 -170.844818
11.278203 174.565369 -11.278203 -174.565369
12.531250 174.542664 -12.531250 -174.542664
13.784453 174.025085 -13.784453 -174.025085
15.037812 177.507339 -15.037812 -177.507339
16.291328 176.021255 -16.291328 -176.021255
17.545000 175.390381 -17.545000 -175.390381
18.798828 174.655792 -18.798828 -174.655792
20.052813 178.399231 -20.052813 -178.399231
21.306953 175.938263 -21.306953 -175.938263
22.561249 177.793427 -22.561249 -177.793427
23.815704 176.128815 -23.815704 -176.128815
25.070312 176.427216 -25.070312 -176.427216
26.325077 179.415527 -26.325077 -179.415527
27.580000 177.044098 -27.580000 -177.044098
28.835079 180.203979 -28.835079 -180.203979
30.090313 175.812958 -30.090313 -175.812958
31.345703 174.445190 -31.345703 -174.445190
32.601250 172.731384 -32.601250 -172.731384
33.856953 173.486923 -33.856953 -173.486923
35.112812 173.791199 -35.112812 -173.791199
36.368828 174.610306 -36.368828 -174.610306
37.625000 170.868103 -37.625000 -170.868103
38.881329 170.458618 -38.881329 -170.458618
40.137814 166.738876 -40.137814 -166.738876
41.394455 167.178528 -41.394455 -167.178528
42.651249 167.946899 -42.651249 -167.946899
43.908203 164.236694 -43.908203 -164.236694
45.165314 166.686707 -45.165314 -166.686707
46.422577 162.727051 -46.422577 -162.727051
47.680000 161.379944 -47.680000 -161.379944
48.937576 173.197861 -48.937576 -173.197861
50.195312 175.462143 -50.195312 -175.462143
51.453201 173.346191 -51.453201 -173.346191
52.711250 172.888641 -52.711250 -172.888641
53.969452 173.163055 -53.969452 -173.163055
55.227814 169.280029 -55.227814 -169.280029
56.486328 172.416321 -56.486328 -172.416321
57.744999 166.543701 -57.744999 -166.543701
59.003830 165.067200 -59.003830 -165.067200
60.262814 164.514679 -60.262814 -164.514679
61.521954 168.885101 -61.521954 -168.885101
62.781250 164.780975 -62.781250 -164.780975
64.040703 164.021759 -64.040703 -164.021759
65.300308 164.635071 -65.300308 -164.635071
66.560074 164.565918 -66.560074 -164.565918
67.820000 163.621353 -67.820000 -163.621353
69.080078 164.583008 -69.080078 -164.583008
70.340317 163.301971 -70.340317 -163.301971
71.600700 160.052719 -71.600700 -160.052719
72.861252 162.443924 -72.861252 -162.443924
74.121956 160.442688 -74.121956 -160.442688
75.382812 146.364227 -75.382812 -146.364227
76.643829 144.854996 -76.643829 -144.854996
77.904999 154.610245 -77.904999 -154.610245
79.166328 150.103348 -79.166328 -150.103348
80.427811 151.406982 -80.427811 -151.406982
81.689453 152.198364 -81.689453 -152.198364
82.951248 152.572800 -82.951248 -152.572800
84.213203 149.681702 -84.213203 -149.681702
85.475311 152.396698 -85.475311 -152.396698
86.737579 145.710449 -86.737579 -145.710449
88.000000 137.277527 -88.000000 -137.277527
89.262581 135.160309 -89.262581 -135.160309
90.525314 134.673615 -90.525314 -134.673615
91.788200 149.962891 -91.788200 -149.962891
93.051254 147.573792 -93.051254 -147.573792
94.314453 131.227005 -94.314453 -131.227005
95.577812 132.313812 -95.577812 -132.313812
96.841324 129.231995 -96.841324 -129.231995
98.104996 131.577728 -98.104996 -131.577728
99.368828 130.036743 -99.368828 -130.036743
100.632812 127.834671 -100.632812 -127.834671
101.896957 126.522972 -101.896957 -126.522972
103.161247 127.600967 -103.161247 -127.600967
104.425705 126.061867 -104.425705 -126.061867
105.690315 127.293327 -105.690315 -127.293327
106.955078 128.897934 -106.955078 -128.897934
108.220001 125.847282 -108.220001 -125.847282
109.485077 126.536201 -109.485077 -126.536201
110.750313 129.986237 -110.750313 -129.986237
112.015701 124.969345 -112.015701 -124.969345
113.281250 122.013680 -113.281250 -122.013680
114.546951 122.057968 -114.546951 -122.057968
115.812813 123.490356 -115.812813 -123.490356
117.078827 124.597008 -117.078827 -124.597008
118.345001 119.551788 -118.345001 -119.551788
119.611328 124.828575 -119.611328 -124.828575
120.877815 124.738457 -120.877815 -124.738457
122.144455 126.889259 -122.144455 -126.889259
123.411247 122.505096 -123.411247 -122.505096
124.678207 125.784256 -124.678207 -125.784256
125.945312 119.736816 -125.945312 -119.736816
127.212578 120.309357 -127.212578 -120.309357
128.479996 119.517471 -128.479996 -119.517471
129.747574 116.812057 -129.747574 -116.812057
131.015320 118.799805 -131.015320 -118.799805
132.283203 118.735275 -132.283203 -118.735275
133.551254 119.244781 -133.551254 -119.244781
134.819458 118.309158 -134.819458 -118.309158
136.087814 116.260666 -136.087814 -116.260666
137.356323 115.850830 -137.356323 -115.850830
138.625000 116.598221 -138.625000 -116.598221
139.893829 118.150986 -139.893829 -118.150986
141.162811 116.449692 -141.162811 -116.449692
142.431946 115.539413 -142.431946 -115.539413
143.701248 115.099380 -143.701248 -115.099380
144.970703 -78.469025 -144.970703 78.469025
146.240311 -79.657532 -146.240311 79.657532
147.510071 -78.102066 -147.510071 78.102066
148.779999 -82.473785 -148.779999 82.473785
150.050079 -55.719055 -150.050079 55.719055
151.320312 67.853699 -151.320312 -67.853699
152.590698 49.293945 -152.590698 -49.293945
153.861252 51.249939 -153.861252 -51.249939
155.131958 25.925873 -155.131958 -25.925873
156.402817 10.359344 -156.402817 -10.359344
157.673828 49.226593 -157.673828 -49.226593
158.945007 41.615326 -158.945007 -41.615326
160.216324 46.091522 -160.216324 -46.091522
161.487808 34.024445 -161.487808 -34.024445
162.759460 37.969604 -162.759460 -37.969604
164.031250 30.357727 -164.031250 -30.357727
165.303207 31.065979 -165.303207 -31.065979
166.575317 35.543274 -166.575317 -35.543274
167.847580 27.693634 -167.847580 -27.693634
169.119995 20.948334 -169.119995 -20.948334
170.392578 23.587006 -170.392578 -23.587006
171.665314 24.806061 -171.665314 -24.806061
172.938202 -14.867554 -172.938202 14.867554
174.211243 -15.372894 -174.211243 15.372894
175.484451 -14.301239 -175.484451 14.301239
176.757812 -14.468597 -176.757812 14.468597
178.031326 -17.671265 -178.031326 17.671265
179.304993 -19.679199 -179.304993 19.679199
180.578827 -22.770050 -180.578827 22.770050
181.852814 -20.679291 -181.852814 20.679291
183.126953 -3.614014 -183.126953 3.614014
184.401245 3.448761 -184.401245 -3.448761
185.675705 4.292969 -185.675705 -4.292969
186.950317 7.451538 -186.950317 -7.451538
188.225082 3.729706 -188.225082 -3.729706
189.500000 9.223114 -189.500000 -9.223114
190.775085 6.755737 -190.775085 -6.755737
192.050308 4.560059 -192.050308 -4.560059
193.325699 1.598755 -193.325699 -1.598755
194.601257 1.197144 -194.601257 -1.197144
195.876953 2.210632 -195.876953 -2.210632
197.152817 -2.636902 -197.152817 2.636902
198.428833 0.981628 -198.428833 -0.981628
199.705002 -5.477600 -199.705002 5.477600
200.981323 -1.651184 -200.981323 1.651184
202.257812 -6.072937 -202.257812 6.072937
203.534454 -7.347382 -203.534454 7.347382
204.811249 -4.386108 -204.811249 4.386108
206.088196 -4.566345 -206.088196 4.566345
207.365311 -8.172546 -207.365311 8.172546
208.642578 -7.100067 -208.642578 7.100067
209.919998 -9.211884 -209.919998 9.211884
211.197571 -10.813202 -211.197571 10.813202
212.475311 -8.699249 -212.475311 8.699249
213.753204 -8.681030 -213.753204 8.681030
215.031250 -7.977692 -215.031250 7.977692
216.309448 92.009338 -216.309448 -92.009338
217.587814 -201.151138 -217.587814 201.151138
218.866333 -191.243500 -218.866333 191.243500
220.145004 -192.642776 -220.145004 192.642776
221.423828 -194.665115 -221.423828 194.665115
222.702820 -196.039154 -222.702820 196.039154
223.981949 -197.568024 -223.981949 197.568024
225.261246 -197.855072 -225.261246 197.855072
226.540710 -198.087463 -226.540710 198.087463
227.820312 -195.528854 -227.820312 195.528854
229.100082 -197.102173 -229.100082 197.102173
230.380005 -198.358734 -230.380005 198.358734
231.660080 -201.661667 -231.660080 201.661667
232.940308 -203.918106 -232.940308 203.918106
234.220703 -202.957764 -234.220703 202.957764
235.501251 -200.138397 -235.501251 200.138397
236.781952 -202.635315 -236.781952 202.635315
238.062805 -204.564728 -238.062805 204.564728
239.343826 -206.443954 -239.343826 206.443954
240.625000 -206.483643 -240.625000 206.483643
241.906326 -209.828552 -241.906326 209.828552
243.187805 -208.610504 -243.187805 208.610504
244.469452 -210.053833 -244.469452 210.053833
245.751251 -210.784058 -245.751251 210.784058
247.033203 -215.949524 -247.033203 215.949524
248.315308 -211.673676 -248.315308 211.673676
249.597580 -217.814972 -249.597580 217.814972
250.880005 -211.426468 -250.880005 211.426468
252.162582 -212.826263 -252.162582 212.826263
253.445312 -213.383484 -253.445312 213.383484
254.728210 -218.891693 -254.728210 218.891693
256.011261 -216.054230 -256.011261 216.054230
257.294464 -217.926682 -257.294464 217.926682
258.577820 -220.171570 -258.577820 220.171570
259.861328 -220.084656 -259.861328 220.084656
261.144989 -223.123825 -261.144989 223.123825
262.428833 -234.745743 -262.428833 234.745743
263.712799 -248.604950 -263.712799 248.604950
264.996948 -296.834473 -264.996948 296.834473
266.281250 -294.771851 -266.281250 294.771851
267.565704 -292.651520 -267.565704 292.651520
268.850311 -288.519135 -268.850311 288.519135
270.135071 -294.158936 -270.135071 294.158936
271.420013 -290.610199 -271.420013 290.610199
272.705078 -292.287903 -272.705078 292.287903
273.990326 -293.433685 -273.990326 293.433685
275.275696 -295.207184 -275.275696 295.207184
276.561249 -293.423401 -276.561249 293.423401
277.846954 -292.682190 -277.846954 292.682190
279.132812 -294.089355 -279.132812 294.089355
280.418823 -292.908691 -280.418823 292.908691
281.704987 -297.157501 -281.704987 297.157501
282.991333 -346.881470 -282.991333 346.881470
284.277802 -348.231323 -284.277802 348.231323
285.564453 -347.233337 -285.564453 347.233337
286.851257 -354.531067 -286.851257 354.531067
288.138214 -355.413727 -288.138214 355.413727
289.425323 -356.740692 -289.425323 356.740692
290.712585 -355.578369 -290.712585 355.578369
292.000000 -355.894409 -292.000000 355.894409
293.287567 -354.013184 -293.287567 354.013184
294.575317 -357.431885 -294.575317 357.431885
295.863190 -359.183167 -295.863190 359.183167
297.151245 -357.635468 -297.151245 357.635468
298.439453 -360.728546 -298.439453 360.728546
299.727814 -363.878998 -299.727814 363.878998
301.016327 -361.265656 -301.016327 361.265656
302.304993 -362.341766 -302.304993 362.341766
303.593842 -365.694458 -303.593842 365.694458
304.882812 -366.282135 -304.882812 366.282135
306.171967 -365.248199 -306.171967 365.248199
307.461243 -364.173828 -307.461243 364.173828
308.750702 -369.995178 -308.750702 369.995178
310.040314 -370.038239 -310.040314 370.038239
311.330078 -373.427826 -311.330078 373.427826
312.619995 -373.388916 -312.619995 373.388916
313.910065 -371.309540 -313.910065 371.309540
315.200317 -372.460419 -315.200317 372.460419
316.490692 -376.062653 -316.490692 376.062653
317.781250 -372.506165 -317.781250 372.506165
319.071960 -375.910828 -319.071960 375.910828
320.362823 -372.813690 -320.362823 372.813690
321.653839 -378.775024 -321.653839 378.775024
322.945007 -374.454773 -322.945007 374.454773
324.236328 -377.598206 -324.236328 377.598206
325.527802 -379.464600 -325.527802 379.464600
326.819458 -382.559418 -326.819458 382.559418
328.111237 -383.096100 -328.111237 383.096100
329.403198 -385.618896 -329.403198 385.618896
330.695312 -382.749298 -330.695312 382.749298
331.987579 -380.739166 -331.987579 380.739166
333.279999 -385.761780 -333.279999 385.761780
334.572571 -388.964355 -334.572571 388.964355
335.865326 -385.612793 -335.865326 385.612793
337.158203 -388.776367 -337.158203 388.776367
338.451263 -387.673676 -338.451263 387.673676
339.744446 -389.213440 -339.744446 389.213440
341.037811 -392.967957 -341.037811 392.967957
342.331329 -387.622925 -342.331329 387.622925
343.625000 -389.709442 -343.625000 389.709442
344.918823 -390.337677 -344.918823 390.337677
346.212799 -390.078033 -346.212799 390.078033
347.506958 -394.181366 -347.506958 394.181366
348.801239 -393.503113 -348.801239 393.503113
350.095703 -395.855927 -350.095703 395.855927
351.390320 -398.478180 -351.390320 398.478180
352.685089 -395.702484 -352.685089 395.702484
353.980011 -397.286224 -353.980011 397.286224
355.275085 -396.807220 -355.275085 396.807220
356.570312 -397.326141 -356.570312 397.326141
357.865692 -400.545685 -357.865692 400.545685
359.161255 -398.333557 -359.161255 398.333557
360.456940 -395.913788 -360.456940 395.913788
361.752808 -396.846100 -361.752808 396.846100
363.048828 -398.563599 -363.048828 398.563599
364.345001 -398.284180 -364.345001 398.284180
365.641327 -400.885742 -365.641327 400.885742
366.937805 -411.489838 -366.937805 411.489838
368.234467 -404.376160 -368.234467 404.376160
369.531250 -407.680023 -369.531250 407.680023
370.828217 -407.149078 -370.828217 407.149078
372.125305 -409.640289 -372.125305 409.640289
373.422577 -411.336121 -373.422577 411.336121
374.720001 -413.315491 -374.720001 413.315491
376.017578 -412.566803 -376.017578 412.566803
377.315308 -418.403381 -377.315308 418.403381
378.613190 -418.309448 -378.613190 418.309448
379.911255 -418.645752 -379.911255 418.645752
381.209442 -421.515808 -381.209442 421.515808
382.507812 -422.560547 -382.507812 422.560547
383.806335 -425.071381 -383.806335 425.071381
385.105011 -424.566833 -385.105011 424.566833
386.403839 -425.506256 -386.403839 425.506256
387.702820 -428.335175 -387.702820 428.335175
389.001953 -425.404083 -389.001953 425.404083
390.301239 -425.917786 -390.301239 425.917786
391.600708 -428.234131 -391.600708 428.234131
392.900299 -430.579712 -392.900299 430.579712
394.200073 -433.323273 -394.200073 433.323273
395.500000 -433.449829 -395.500000 433.449829
396.800079 -432.121002 -396.800079 432.121002
398.100311 -432.106415 -398.100311 432.106415
399.400696 -437.872955 -399.400696 437.872955
400.701263 -435.054169 -400.701263 435.054169
402.001953 -435.704285 -402.001953 435.704285
403.302826 -436.671234 -403.302826 436.671234
404.603821 -436.058838 -404.603821 436.058838
405.904999 -434.997955 -405.904999 434.997955
407.206329 -435.238403 -407.206329 435.238403
408.507812 -437.900818 -408.507812 437.900818
409.809448 -435.952118 -409.809448 435.952118
411.111237 -439.625549 -411.111237 439.625549
412.413208 -438.199829 -412.413208 438.199829
413.715302 -438.886871 -413.715302 438.886871
415.017578 -441.705933 -415.017578 441.705933
416.320007 -443.184387 -416.320007 443.184387
417.622589 -444.143463 -417.622589 444.143463
418.925323 -446.497131 -418.925323 446.497131
420.228210 -447.842407 -420.228210 447.842407
421.531250 -450.882568 -421.531250 450.882568
422.834442 -450.687500 -422.834442 450.687500
424.137817 -454.224365 -424.137817 454.224365
425.441315 -450.475647 -425.441315 450.475647
426.744995 -454.179260 -426.744995 454.179260
428.048828 -456.004089 -428.048828 456.004089
429.352814 -457.114624 -429.352814 457.114624
430.656952 -458.972412 -430.656952 458.972412
431.961243 -457.607086 -431.961243 457.607086
433.265717 -460.243927 -433.265717 460.243927
434.570312 -456.890930 -434.570312 456.890930
435.875092 -457.058258 -435.875092 457.058258
437.179993 -455.755646 -437.179993 455.755646
438.485077 -459.489899 -438.485077 459.489899
439.790314 -457.063141 -439.790314 457.063141
441.095703 -459.413910 -441.095703 459.413910
442.401245 -463.469574 -442.401245 463.469574
443.706940 -461.766357 -443.706940 461.766357
445.012817 -462.235474 -445.012817 462.235474
446.318817 -463.361053 -446.318817 463.361053
447.625000 -460.325958 -447.625000 460.325958
448.931335 -459.374054 -448.931335 459.374054
450.237823 -456.484833 -450.237823 456.484833
451.544464 -463.342590 -451.544464 463.342590
452.851257 -460.441040 -452.851257 460.441040
454.158203 -466.011627 -454.158203 466.011627
455.465302 -466.372864 -455.465302 466.372864
456.772583 -469.029541 -456.772583 469.029541
458.079987 -472.103119 -458.079987 472.103119
459.387573 -469.098389 -459.387573 469.098389
460.695312 -471.833191 -460.695312 471.833191
462.003204 -473.041656 -462.003204 473.041656
463.311249 -477.426758 -463.311249 477.426758
464.619446 -474.200409 -464.619446 474.200409
465.927826 -475.151001 -465.927826 475.151001
467.236328 -481.804382 -467.236328 481.804382
468.545013 -482.291077 -468.545013 482.291077
469.853821 -482.400696 -469.853821 482.400696
471.162811 -481.473694 -471.162811 481.473694
472.471954 -482.297485 -472.471954 482.297485
473.781250 -487.100403 -473.781250 487.100403
475.090698 -488.647980 -475.090698 488.647980
476.400299 -485.435272 -476.400299 485.435272
477.710083 -486.982452 -477.710083 486.982452
479.019989 -483.160736 -479.019989 483.160736
480.330078 -490.666046 -480.330078 490.666046
481.640320 -488.139191 -481.640320 488.139191
482.950714 -491.730286 -482.950714 491.730286
484.261261 -493.400726 -484.261261 493.400726
485.571960 -500.310425 -485.571960 500.310425
486.882812 -497.212708 -486.882812 497.212708
488.193817 -496.959717 -488.193817 496.959717
489.505005 -495.657318 -489.505005 495.657318
490.816315 -500.942200 -490.816315 500.942200
492.127808 -497.719543 -492.127808 497.719543
493.439453 -494.737488 -493.439453 494.737488
494.751251 -492.274017 -494.751251 492.274017
496.063202 -496.862610 -496.063202 496.862610
497.375305 -495.233673 -497.375305 495.233673
498.687592 -493.763916 -498.687592 493.763916
500.000000 -497.601379 -500.000000 497.601379
