# Supplementary material for: Spontaneous time-reversal symmetry breaking in twisted double bilayer graphene
Source: Nat Commun. 2022 Oct 29;13:6468. doi: 10.1038/s41467-022-34192-x (PMC9617879; doi:10.1038/s41467-022-34192-x)
Supplement: Supplementary file 2 — Source Data [file 41467_2022_34192_MOESM2_ESM.zip › Source_Data/Figure4/fig4a/700mK.txt]

-500.000000 492.210022 500.000000 -492.210022
-498.812408 497.292786 498.812408 -497.292786
-497.624695 495.766479 497.624695 -495.766479
-496.436798 496.495605 496.436798 -496.495605
-495.248749 494.236115 495.248749 -494.236115
-494.060547 494.947113 494.060547 -494.947113
-492.872192 493.163422 492.872192 -493.163422
-491.683685 492.883789 491.683685 -492.883789
-490.494995 491.268127 490.494995 -491.268127
-489.306183 490.478027 489.306183 -490.478027
-488.117188 487.940765 488.117188 -487.940765
-486.928040 491.022491 486.928040 -491.022491
-485.738739 487.267090 485.738739 -487.267090
-484.549286 485.687500 484.549286 -485.687500
-483.359680 485.207886 483.359680 -485.207886
-482.169922 485.406342 482.169922 -485.406342
-480.980011 486.991241 480.980011 -486.991241
-479.789917 486.830902 479.789917 -486.830902
-478.599701 487.221466 478.599701 -487.221466
-477.409302 485.091919 477.409302 -485.091919
-476.218750 482.623169 476.218750 -482.623169
-475.028046 482.457214 475.028046 -482.457214
-473.837189 478.222992 473.837189 -478.222992
-472.646179 482.567902 472.646179 -482.567902
-471.454987 479.447052 471.454987 -479.447052
-470.263672 482.545654 470.263672 -482.545654
-469.072174 477.208160 469.072174 -477.208160
-467.880554 476.397034 467.880554 -476.397034
-466.688751 474.070160 466.688751 -474.070160
-465.496796 478.959869 465.496796 -478.959869
-464.304688 471.427551 464.304688 -471.427551
-463.112427 472.654755 463.112427 -472.654755
-461.920013 470.553802 461.920013 -470.553802
-460.727417 469.959198 460.727417 -469.959198
-459.534698 468.295746 459.534698 -468.295746
-458.341797 468.155975 458.341797 -468.155975
-457.148743 470.443695 457.148743 -470.443695
-455.955536 467.821991 455.955536 -467.821991
-454.762177 465.639038 454.762177 -465.639038
-453.568665 465.695801 453.568665 -465.695801
-452.375000 463.448730 452.375000 -463.448730
-451.181183 465.355743 451.181183 -465.355743
-449.987183 462.611542 449.987183 -462.611542
-448.793060 464.088745 448.793060 -464.088745
-447.598755 459.438721 447.598755 -459.438721
-446.404297 461.710358 446.404297 -461.710358
-445.209686 457.647278 445.209686 -457.647278
-444.014923 455.194824 444.014923 -455.194824
-442.820007 455.379059 442.820007 -455.379059
-441.624908 451.170990 441.624908 -451.170990
-440.429688 452.945374 440.429688 -452.945374
-439.234283 452.979309 439.234283 -452.979309
-438.038757 452.471863 438.038757 -452.471863
-436.843048 447.692749 436.843048 -447.692749
-435.647186 449.627350 435.647186 -449.627350
-434.451172 451.840973 434.451172 -451.840973
-433.255005 451.298218 433.255005 -451.298218
-432.058685 450.798065 432.058685 -450.798065
-430.862183 446.874695 430.862183 -446.874695
-429.665558 450.249451 429.665558 -450.249451
-428.468750 444.636932 428.468750 -444.636932
-427.271790 446.388947 427.271790 -446.388947
-426.074677 447.121246 426.074677 -447.121246
-424.877411 444.868469 424.877411 -444.868469
-423.679993 445.726257 423.679993 -445.726257
-422.482422 447.413666 422.482422 -447.413666
-421.284698 443.855621 421.284698 -443.855621
-420.086792 443.511810 420.086792 -443.511810
-418.888763 438.849426 418.888763 -438.849426
-417.690552 441.557526 417.690552 -441.557526
-416.492188 439.010010 416.492188 -439.010010
-415.293671 440.283417 415.293671 -440.283417
-414.095001 437.399292 414.095001 -437.399292
-412.896179 440.864960 412.896179 -440.864960
-411.697174 434.337799 411.697174 -434.337799
-410.498047 435.583984 410.498047 -435.583984
-409.298737 433.038269 409.298737 -433.038269
-408.099304 437.078918 408.099304 -437.078918
-406.899689 428.671021 406.899689 -428.671021
-405.699921 431.054291 405.699921 -431.054291
-404.500000 430.601135 404.500000 -430.601135
-403.299927 432.486328 403.299927 -432.486328
-402.099701 432.545288 402.099701 -432.545288
-400.899292 426.980774 400.899292 -426.980774
-399.698761 429.075073 399.698761 -429.075073
-398.498047 425.250488 398.498047 -425.250488
-397.297180 428.119385 397.297180 -428.119385
-396.096161 422.299042 396.096161 -422.299042
-394.894989 426.145081 394.894989 -426.145081
-393.693665 425.619629 393.693665 -425.619629
-392.492188 423.099426 392.492188 -423.099426
-391.290558 421.367462 391.290558 -421.367462
-390.088745 422.124023 390.088745 -422.124023
-388.886810 420.942719 388.886810 -420.942719
-387.684692 417.734039 387.684692 -417.734039
-386.482422 416.373718 386.482422 -416.373718
-385.279999 416.980042 385.279999 -416.980042
-384.077423 414.994537 384.077423 -414.994537
-382.874695 414.870361 382.874695 -414.870361
-381.671783 412.693420 381.671783 -412.693420
-380.468750 414.817810 380.468750 -414.817810
-379.265533 412.445465 379.265533 -412.445465
-378.062195 411.611511 378.062195 -411.611511
-376.858673 411.388489 376.858673 -411.388489
-375.654999 407.453339 375.654999 -407.453339
-374.451172 409.942749 374.451172 -409.942749
-373.247192 408.162750 373.247192 -408.162750
-372.043060 404.551666 372.043060 -404.551666
-370.838745 404.052277 370.838745 -404.052277
-369.634308 403.260590 369.634308 -403.260590
-368.429688 403.312286 368.429688 -403.312286
-367.224915 402.173340 367.224915 -402.173340
-366.019989 402.183502 366.019989 -402.183502
-364.814911 398.773865 364.814911 -398.773865
-363.609680 397.846130 363.609680 -397.846130
-362.404297 395.769958 362.404297 -395.769958
-361.198761 396.646790 361.198761 -396.646790
-359.993042 395.733734 359.993042 -395.733734
-358.787201 395.729187 358.787201 -395.729187
-357.581177 394.894836 357.581177 -394.894836
-356.375000 395.110535 356.375000 -395.110535
-355.168671 392.374878 355.168671 -392.374878
-353.962189 393.720551 353.962189 -393.720551
-352.755554 392.292175 352.755554 -392.292175
-351.548737 390.228210 351.548737 -390.228210
-350.341797 389.477356 350.341797 -389.477356
-349.134674 388.469238 349.134674 -388.469238
-347.927429 391.090485 347.927429 -391.090485
-346.720001 386.666046 346.720001 -386.666046
-345.512421 389.553040 345.512421 -389.553040
-344.304688 388.635101 344.304688 -388.635101
-343.096802 385.426575 343.096802 -385.426575
-341.888763 385.741150 341.888763 -385.741150
-340.680542 385.990356 340.680542 -385.990356
-339.472198 381.633759 339.472198 -381.633759
-338.263672 384.248596 338.263672 -384.248596
-337.054993 381.156036 337.054993 -381.156036
-335.846161 382.061798 335.846161 -382.061798
-334.637177 378.297516 334.637177 -378.297516
-333.428040 380.639435 333.428040 -380.639435
-332.218750 380.812714 332.218750 -380.812714
-331.009308 378.724670 331.009308 -378.724670
-329.799683 377.339478 329.799683 -377.339478
-328.589935 375.444946 328.589935 -375.444946
-327.380005 373.532837 327.380005 -373.532837
-326.169922 374.694916 326.169922 -374.694916
-324.959686 377.707397 324.959686 -377.707397
-323.749298 373.921082 323.749298 -373.921082
-322.538757 372.902130 322.538757 -372.902130
-321.328033 374.232117 321.328033 -374.232117
-320.117188 370.815918 320.117188 -370.815918
-318.906158 370.206512 318.906158 -370.206512
-317.695007 367.176758 317.695007 -367.176758
-316.483673 369.090210 316.483673 -369.090210
-315.272186 366.524109 315.272186 -366.524109
-314.060547 365.398956 314.060547 -365.398956
-312.848755 364.644684 312.848755 -364.644684
-311.636810 368.807159 311.636810 -368.807159
-310.424683 365.742676 310.424683 -365.742676
-309.212433 362.037262 309.212433 -362.037262
-308.000000 366.204956 308.000000 -366.204956
-306.787415 361.089905 306.787415 -361.089905
-305.574677 359.339691 305.574677 -359.339691
-304.361786 358.205933 304.361786 -358.205933
-303.148743 356.398010 303.148743 -356.398010
-301.935547 355.534973 301.935547 -355.534973
-300.722198 355.802734 300.722198 -355.802734
-299.508667 353.811768 299.508667 -353.811768
-298.295013 354.354156 298.295013 -354.354156
-297.081177 353.783142 297.081177 -353.783142
-295.867188 351.127319 295.867188 -351.127319
-294.653046 348.989563 294.653046 -348.989563
-293.438751 350.157104 293.438751 -350.157104
-292.224304 353.345215 292.224304 -353.345215
-291.009674 347.864441 291.009674 -347.864441
-289.794922 348.635193 289.794922 -348.635193
-288.579987 346.326019 288.579987 -346.326019
-287.364929 350.438721 287.364929 -350.438721
-286.149689 348.437927 286.149689 -348.437927
-284.934296 345.117065 284.934296 -345.117065
-283.718750 342.483063 283.718750 -342.483063
-282.503052 339.642517 282.503052 -339.642517
-281.287201 338.645020 281.287201 -338.645020
-280.071167 339.649567 280.071167 -339.649567
-278.855011 340.996429 278.855011 -340.996429
-277.638672 338.801819 277.638672 -338.801819
-276.422180 339.042694 276.422180 -339.042694
-275.205536 337.360474 275.205536 -337.360474
-273.988739 336.982147 273.988739 -336.982147
-272.771790 336.616150 272.771790 -336.616150
-271.554688 334.265839 271.554688 -334.265839
-270.337433 334.799835 270.337433 -334.799835
-269.119995 330.821960 269.119995 -330.821960
-267.902435 331.825073 267.902435 -331.825073
-266.684692 331.216278 266.684692 -331.216278
-265.466797 332.385773 265.466797 -332.385773
-264.248749 331.647003 264.248749 -331.647003
-263.030548 329.382568 263.030548 -329.382568
-261.812195 329.159485 261.812195 -329.159485
-260.593658 326.028809 260.593658 -326.028809
-259.375000 327.188568 259.375000 -327.188568
-258.156158 326.356079 258.156158 -326.356079
-256.937195 322.780548 256.937195 -322.780548
-255.718048 323.889465 255.718048 -323.889465
-254.498749 322.876892 254.498749 -322.876892
-253.279297 322.541901 253.279297 -322.541901
-252.059692 322.188324 252.059692 -322.188324
-250.839920 319.983459 250.839920 -319.983459
-249.619995 317.764435 249.619995 -317.764435
-248.399918 322.072540 248.399918 -322.072540
-247.179688 315.134674 247.179688 -315.134674
-245.959290 313.853516 245.959290 -313.853516
-244.738754 314.541779 244.738754 -314.541779
-243.518051 312.848114 243.518051 -312.848114
-242.297180 311.118927 242.297180 -311.118927
-241.076172 308.889526 241.076172 -308.889526
-239.854996 305.498810 239.854996 -305.498810
-238.633667 311.280975 238.633667 -311.280975
-237.412186 301.959747 237.412186 -301.959747
-236.190552 305.134247 236.190552 -305.134247
-234.968750 304.547302 234.968750 -304.547302
-233.746796 304.248779 233.746796 -304.248779
-232.524689 302.481506 232.524689 -302.481506
-231.302429 302.695496 231.302429 -302.695496
-230.080002 302.398041 230.080002 -302.398041
-228.857422 299.600555 228.857422 -299.600555
-227.634689 298.865570 227.634689 -298.865570
-226.411804 294.598083 226.411804 -294.598083
-225.188751 296.152710 225.188751 -296.152710
-223.965546 294.050323 223.965546 -294.050323
-222.742188 298.558167 222.742188 -298.558167
-221.518677 293.029449 221.518677 -293.029449
-220.294998 295.719055 220.294998 -295.719055
-219.071167 291.408447 219.071167 -291.408447
-217.847183 292.187103 217.847183 -292.187103
-216.623047 291.820068 216.623047 -291.820068
-215.398743 290.270660 215.398743 -290.270660
-214.174301 291.808105 214.174301 -291.808105
-212.949692 289.482758 212.949692 -289.482758
-211.724915 288.516205 211.724915 -288.516205
-210.500000 286.277802 210.500000 -286.277802
-209.274918 284.548523 209.274918 -284.548523
-208.049683 283.505310 208.049683 -283.505310
-206.824295 285.607697 206.824295 -285.607697
-205.598755 284.053070 205.598755 -284.053070
-204.373047 286.878448 204.373047 -286.878448
-203.147186 286.276855 203.147186 -286.276855
-201.921173 279.847198 201.921173 -279.847198
-200.695007 281.786194 200.695007 -281.786194
-199.468674 281.499817 199.468674 -281.499817
-198.242188 279.647919 198.242188 -279.647919
-197.015549 274.494476 197.015549 -274.494476
-195.788757 277.320374 195.788757 -277.320374
-194.561798 277.119507 194.561798 -277.119507
-193.334686 278.419037 193.334686 -278.419037
-192.107422 274.882751 192.107422 -274.882751
-190.880005 273.312988 190.880005 -273.312988
-189.652420 275.647522 189.652420 -275.647522
-188.424683 272.079590 188.424683 -272.079590
-187.196793 270.789886 187.196793 -270.789886
-185.968750 269.577423 185.968750 -269.577423
-184.740540 269.322205 184.740540 -269.322205
-183.512192 269.646729 183.512192 -269.646729
-182.283676 271.075348 182.283676 -271.075348
-181.054993 265.716614 181.054993 -265.716614
-179.826172 267.245361 179.826172 -267.245361
-178.597183 261.447540 178.597183 -261.447540
-177.368042 262.825775 177.368042 -262.825775
-176.138748 260.259583 176.138748 -260.259583
-174.909302 262.801758 174.909302 -262.801758
-173.679688 263.763062 173.679688 -263.763062
-172.449921 264.219879 172.449921 -264.219879
-171.220001 261.749023 171.220001 -261.749023
-169.989929 258.150024 169.989929 -258.150024
-168.759689 257.512451 168.759689 -257.512451
-167.529297 260.624603 167.529297 -260.624603
-166.298752 255.412842 166.298752 -255.412842
-165.068054 256.383820 165.068054 -256.383820
-163.837189 253.282852 163.837189 -253.282852
-162.606171 254.438019 162.606171 -254.438019
-161.375000 260.132751 161.375000 -260.132751
-160.143677 256.306458 160.143677 -256.306458
-158.912186 255.439835 158.912186 -255.439835
-157.680542 254.389465 157.680542 -254.389465
-156.448746 254.973999 156.448746 -254.973999
-155.216797 254.737000 155.216797 -254.737000
-153.984680 251.787231 153.984680 -251.787231
-152.752426 251.735916 152.752426 -251.735916
-151.520004 253.481537 151.520004 -253.481537
-150.287415 249.090500 150.287415 -249.090500
-149.054688 252.981796 149.054688 -252.981796
-147.821793 251.603989 147.821793 -251.603989
-146.588745 249.922363 146.588745 -249.922363
-145.355545 249.663300 145.355545 -249.663300
-144.122192 249.865585 144.122192 -249.865585
-142.888672 247.586334 142.888672 -247.586334
-141.654999 246.727646 141.654999 -246.727646
-140.421173 249.664032 140.421173 -249.664032
-139.187195 246.745468 139.187195 -246.745468
-137.953049 241.459763 137.953049 -241.459763
-136.718750 245.713974 136.718750 -245.713974
-135.484299 242.862152 135.484299 -242.862152
-134.249695 245.055130 134.249695 -245.055130
-133.014923 243.236572 133.014923 -243.236572
-131.779999 241.337433 131.779999 -241.337433
-130.544922 239.931534 130.544922 -239.931534
-129.309692 243.580551 129.309692 -243.580551
-128.074295 240.843445 128.074295 -240.843445
-126.838753 239.294769 126.838753 -239.294769
-125.603043 237.768585 125.603043 -237.768585
-124.367188 235.347824 124.367188 -235.347824
-123.131172 239.806671 123.131172 -239.806671
-121.895004 237.265930 121.895004 -237.265930
-120.658676 232.278412 120.658676 -232.278412
-119.422188 236.064178 119.422188 -236.064178
-118.185547 233.125122 118.185547 -233.125122
-116.948746 237.647034 116.948746 -237.647034
-115.711800 212.157761 115.711800 -212.157761
-114.474686 207.427704 114.474686 -207.427704
-113.237419 207.136917 113.237419 -207.136917
-112.000000 208.048752 112.000000 -208.048752
-110.762421 204.040359 110.762421 -204.040359
-109.524689 207.034790 109.524689 -207.034790
-108.286797 206.504776 108.286797 -206.504776
-107.048752 204.795334 107.048752 -204.795334
-105.810547 205.682861 105.810547 -205.682861
-104.572189 204.062561 104.572189 -204.062561
-103.333672 206.175232 103.333672 -206.175232
-102.095001 202.535110 102.095001 -202.535110
-100.856171 203.594757 100.856171 -203.594757
-99.617188 200.392334 99.617188 -200.392334
-98.378044 199.950851 98.378044 -199.950851
-97.138748 201.846207 97.138748 -201.846207
-95.899300 197.460449 95.899300 -197.460449
-94.659683 199.257797 94.659683 -199.257797
-93.419922 203.695755 93.419922 -203.695755
-92.180000 198.867386 92.180000 -198.867386
-90.939926 200.691956 90.939926 -200.691956
-89.699692 198.772690 89.699692 -198.772690
-88.459297 195.818451 88.459297 -195.818451
-87.218750 197.091843 87.218750 -197.091843
-85.978043 191.985703 85.978043 -191.985703
-84.737190 194.830627 84.737190 -194.830627
-83.496170 194.911667 83.496170 -194.911667
-82.254997 191.415482 82.254997 -191.415482
-81.013672 190.795853 81.013672 -190.795853
-79.772186 192.143448 79.772186 -192.143448
-78.530548 189.030182 78.530548 -189.030182
-77.288750 187.675964 77.288750 -187.675964
-76.046799 191.578323 76.046799 -191.578323
-74.804688 188.487015 74.804688 -188.487015
-73.562424 187.876801 73.562424 -187.876801
-72.320000 187.462402 72.320000 -187.462402
-71.077423 183.370972 71.077423 -183.370972
-69.834686 187.953201 69.834686 -187.953201
-68.591797 187.051346 68.591797 -187.051346
-67.348747 185.143967 67.348747 -185.143967
-66.105545 183.433456 66.105545 -183.433456
-64.862190 182.186600 64.862190 -182.186600
-63.618671 186.315552 63.618671 -186.315552
-62.375000 183.536026 62.375000 -183.536026
-61.131172 183.736359 61.131172 -183.736359
-59.887188 180.523361 59.887188 -180.523361
-58.643047 178.203079 58.643047 -178.203079
-57.398750 181.409454 57.398750 -181.409454
-56.154297 181.085800 56.154297 -181.085800
-54.909687 180.524429 54.909687 -180.524429
-53.664921 181.596680 53.664921 -181.596680
-52.419998 182.086563 52.419998 -182.086563
-51.174923 177.930344 51.174923 -177.930344
-49.929688 177.473328 49.929688 -177.473328
-48.684296 177.365433 48.684296 -177.365433
-47.438751 174.344070 47.438751 -174.344070
-46.193047 178.720581 46.193047 -178.720581
-44.947189 175.872711 44.947189 -175.872711
-43.701172 173.935852 43.701172 -173.935852
-42.455002 174.887863 42.455002 -174.887863
-41.208672 173.049408 41.208672 -173.049408
-39.962189 173.349533 39.962189 -173.349533
-38.715546 173.631653 38.715546 -173.631653
-37.468750 175.180481 37.468750 -175.180481
-36.221798 171.516754 36.221798 -171.516754
-34.974686 171.606079 34.974686 -171.606079
-33.727421 169.690155 33.727421 -169.690155
-32.480000 170.483673 32.480000 -170.483673
-31.232422 171.766724 31.232422 -171.766724
-29.984688 173.713837 29.984688 -173.713837
-28.736797 169.982590 28.736797 -169.982590
-27.488750 169.532349 27.488750 -169.532349
-26.240547 167.230927 26.240547 -167.230927
-24.992188 165.020370 24.992188 -165.020370
-23.743671 166.459381 23.743671 -166.459381
-22.494999 166.570892 22.494999 -166.570892
-21.246172 164.270584 21.246172 -164.270584
-19.997189 167.890274 19.997189 -167.890274
-18.748047 164.419678 18.748047 -164.419678
-17.498749 165.100281 17.498749 -165.100281
-16.249298 163.530930 16.249298 -163.530930
-14.999687 166.235062 14.999687 -166.235062
-13.749922 163.009781 13.749922 -163.009781
-12.500000 161.185638 12.500000 -161.185638
-11.249922 162.987549 11.249922 -162.987549
-9.999687 160.147964 9.999687 -160.147964
-8.749297 160.692017 8.749297 -160.692017
-7.498750 161.572388 7.498750 -161.572388
-6.248047 161.831024 6.248047 -161.831024
-4.997188 160.816040 4.997188 -160.816040
-3.746172 161.121002 3.746172 -161.121002
-2.495000 156.847290 2.495000 -156.847290
-1.243671 155.921112 1.243671 -155.921112
0.007812 161.140549 -0.007812 -161.140549
1.259453 156.332367 -1.259453 -156.332367
2.511250 160.937592 -2.511250 -160.937592
3.763203 157.731964 -3.763203 -157.731964
5.015312 160.785675 -5.015312 -160.785675
6.267578 158.602646 -6.267578 -158.602646
7.520000 159.695267 -7.520000 -159.695267
8.772578 161.754211 -8.772578 -161.754211
10.025312 159.851578 -10.025312 -159.851578
11.278203 158.223602 -11.278203 -158.223602
12.531250 153.557770 -12.531250 -153.557770
13.784453 157.101501 -13.784453 -157.101501
15.037812 152.656998 -15.037812 -152.656998
16.291328 154.294739 -16.291328 -154.294739
17.545000 155.296585 -17.545000 -155.296585
18.798828 152.364105 -18.798828 -152.364105
20.052813 156.000198 -20.052813 -156.000198
21.306953 154.924408 -21.306953 -154.924408
22.561249 152.992554 -22.561249 -152.992554
23.815704 151.627975 -23.815704 -151.627975
25.070312 147.591278 -25.070312 -147.591278
26.325077 148.919983 -26.325077 -148.919983
27.580000 146.710709 -27.580000 -146.710709
28.835079 147.572922 -28.835079 -147.572922
30.090313 148.993927 -30.090313 -148.993927
31.345703 149.578903 -31.345703 -149.578903
32.601250 147.074677 -32.601250 -147.074677
33.856953 145.495346 -33.856953 -145.495346
35.112812 148.215363 -35.112812 -148.215363
36.368828 149.018524 -36.368828 -149.018524
37.625000 146.112076 -37.625000 -146.112076
38.881329 145.034668 -38.881329 -145.034668
40.137814 147.920410 -40.137814 -147.920410
41.394455 149.193176 -41.394455 -149.193176
42.651249 144.877914 -42.651249 -144.877914
43.908203 147.103790 -43.908203 -147.103790
45.165314 169.969955 -45.165314 -169.969955
46.422577 170.961548 -46.422577 -170.961548
47.680000 170.313400 -47.680000 -170.313400
48.937576 167.545593 -48.937576 -167.545593
50.195312 165.695190 -50.195312 -165.695190
51.453201 166.729660 -51.453201 -166.729660
52.711250 166.242050 -52.711250 -166.242050
53.969452 165.987549 -53.969452 -165.987549
55.227814 161.379272 -55.227814 -161.379272
56.486328 158.373993 -56.486328 -158.373993
57.744999 159.011719 -57.744999 -159.011719
59.003830 160.057526 -59.003830 -160.057526
60.262814 160.870789 -60.262814 -160.870789
61.521954 160.813950 -61.521954 -160.813950
62.781250 158.114380 -62.781250 -158.114380
64.040703 158.515869 -64.040703 -158.515869
65.300308 156.574265 -65.300308 -156.574265
66.560074 155.775848 -66.560074 -155.775848
67.820000 151.575699 -67.820000 -151.575699
69.080078 152.147003 -69.080078 -152.147003
70.340317 153.270996 -70.340317 -153.270996
71.600700 154.004211 -71.600700 -154.004211
72.861252 152.871780 -72.861252 -152.871780
74.121956 152.269073 -74.121956 -152.269073
75.382812 150.391205 -75.382812 -150.391205
76.643829 168.954376 -76.643829 -168.954376
77.904999 184.709229 -77.904999 -184.709229
79.166328 187.010864 -79.166328 -187.010864
80.427811 186.844238 -80.427811 -186.844238
81.689453 187.012573 -81.689453 -187.012573
82.951248 110.315201 -82.951248 -110.315201
84.213203 105.048996 -84.213203 -105.048996
85.475311 105.716400 -85.475311 -105.716400
86.737579 104.690186 -86.737579 -104.690186
88.000000 105.900543 -88.000000 -105.900543
89.262581 104.851524 -89.262581 -104.851524
90.525314 101.101555 -90.525314 -101.101555
91.788200 101.917206 -91.788200 -101.917206
93.051254 103.454620 -93.051254 -103.454620
94.314453 71.448853 -94.314453 -71.448853
95.577812 60.029850 -95.577812 -60.029850
96.841324 -51.204346 -96.841324 51.204346
98.104996 -64.543137 -98.104996 64.543137
99.368828 -70.632088 -99.368828 70.632088
100.632812 -68.267303 -100.632812 68.267303
101.896957 -71.155182 -101.896957 71.155182
103.161247 -71.918190 -103.161247 71.918190
104.425705 10.359970 -104.425705 -10.359970
105.690315 15.225006 -105.690315 -15.225006
106.955078 29.779892 -106.955078 -29.779892
108.220001 20.784103 -108.220001 -20.784103
109.485077 12.061707 -109.485077 -12.061707
110.750313 15.776413 -110.750313 -15.776413
112.015701 22.045471 -112.015701 -22.045471
113.281250 16.909729 -113.281250 -16.909729
114.546951 -38.357697 -114.546951 38.357697
115.812813 -26.111923 -115.812813 26.111923
117.078827 -0.130203 -117.078827 0.130203
118.345001 8.104218 -118.345001 -8.104218
119.611328 17.814911 -119.611328 -17.814911
120.877815 16.132355 -120.877815 -16.132355
122.144455 15.023102 -122.144455 -15.023102
123.411247 17.174591 -123.411247 -17.174591
124.678207 -6.783035 -124.678207 6.783035
125.945312 17.498306 -125.945312 -17.498306
127.212578 9.007080 -127.212578 -9.007080
128.479996 13.108261 -128.479996 -13.108261
129.747574 -275.518158 -129.747574 275.518158
131.015320 -165.613220 -131.015320 165.613220
132.283203 -167.388000 -132.283203 167.388000
133.551254 -167.796814 -133.551254 167.796814
134.819458 -169.111511 -134.819458 169.111511
136.087814 -169.298096 -136.087814 169.298096
137.356323 -167.035782 -137.356323 167.035782
138.625000 -169.037079 -138.625000 169.037079
139.893829 -170.171112 -139.893829 170.171112
141.162811 -170.558105 -141.162811 170.558105
142.431946 -174.351776 -142.431946 174.351776
143.701248 -171.816025 -143.701248 171.816025
144.970703 -173.352448 -144.970703 173.352448
146.240311 -174.303162 -146.240311 174.303162
147.510071 -173.458557 -147.510071 173.458557
148.779999 -173.410614 -148.779999 173.410614
150.050079 -174.594833 -150.050079 174.594833
151.320312 -176.580719 -151.320312 176.580719
152.590698 -177.281631 -152.590698 177.281631
153.861252 -176.780060 -153.861252 176.780060
155.131958 -177.250427 -155.131958 177.250427
156.402817 -178.212769 -156.402817 178.212769
157.673828 -176.610291 -157.673828 176.610291
158.945007 -180.641541 -158.945007 180.641541
160.216324 -180.688171 -160.216324 180.688171
161.487808 -181.270187 -161.487808 181.270187
162.759460 -180.867035 -162.759460 180.867035
164.031250 -180.721558 -164.031250 180.721558
165.303207 -182.803772 -165.303207 182.803772
166.575317 -184.106476 -166.575317 184.106476
167.847580 -184.697830 -167.847580 184.697830
169.119995 -183.392456 -169.119995 183.392456
170.392578 -188.012680 -170.392578 188.012680
171.665314 -191.256180 -171.665314 191.256180
172.938202 -188.593430 -172.938202 188.593430
174.211243 -189.904755 -174.211243 189.904755
175.484451 -190.559036 -175.484451 190.559036
176.757812 -190.145294 -176.757812 190.145294
178.031326 -189.445755 -178.031326 189.445755
179.304993 -191.233597 -179.304993 191.233597
180.578827 -190.790451 -180.578827 190.790451
181.852814 -192.484314 -181.852814 192.484314
183.126953 -193.556229 -183.126953 193.556229
184.401245 -195.903183 -184.401245 195.903183
185.675705 -195.909653 -185.675705 195.909653
186.950317 -199.068192 -186.950317 199.068192
188.225082 -194.597961 -188.225082 194.597961
189.500000 -196.181976 -189.500000 196.181976
190.775085 -200.172668 -190.775085 200.172668
192.050308 -196.626938 -192.050308 196.626938
193.325699 -201.085831 -193.325699 201.085831
194.601257 -204.565613 -194.601257 204.565613
195.876953 -203.633820 -195.876953 203.633820
197.152817 -204.480225 -197.152817 204.480225
198.428833 -204.867691 -198.428833 204.867691
199.705002 -203.881683 -199.705002 203.881683
200.981323 -208.561569 -200.981323 208.561569
202.257812 -206.980850 -202.257812 206.980850
203.534454 -209.303040 -203.534454 209.303040
204.811249 -207.447601 -204.811249 207.447601
206.088196 -211.057983 -206.088196 211.057983
207.365311 -209.335251 -207.365311 209.335251
208.642578 -212.559509 -208.642578 212.559509
209.919998 -213.772614 -209.919998 213.772614
211.197571 -212.462311 -211.197571 212.462311
212.475311 -212.744858 -212.475311 212.744858
213.753204 -209.302673 -213.753204 209.302673
215.031250 -212.658737 -215.031250 212.658737
216.309448 -210.315765 -216.309448 210.315765
217.587814 -215.748962 -217.587814 215.748962
218.866333 -211.364288 -218.866333 211.364288
220.145004 -206.555771 -220.145004 206.555771
221.423828 -212.523926 -221.423828 212.523926
222.702820 -271.312042 -222.702820 271.312042
223.981949 -271.427643 -223.981949 271.427643
225.261246 -274.494843 -225.261246 274.494843
226.540710 -275.002106 -226.540710 275.002106
227.820312 -277.946808 -227.820312 277.946808
229.100082 -279.106537 -229.100082 279.106537
230.380005 -278.427948 -230.380005 278.427948
231.660080 -281.090332 -231.660080 281.090332
232.940308 -282.126312 -232.940308 282.126312
234.220703 -285.074677 -234.220703 285.074677
235.501251 -278.149750 -235.501251 278.149750
236.781952 -267.214996 -236.781952 267.214996
238.062805 -267.989685 -238.062805 267.989685
239.343826 -269.245422 -239.343826 269.245422
240.625000 -269.135010 -240.625000 269.135010
241.906326 -270.870880 -241.906326 270.870880
243.187805 -296.056824 -243.187805 296.056824
244.469452 -316.010529 -244.469452 316.010529
245.751251 -316.651794 -245.751251 316.651794
247.033203 -317.837128 -247.033203 317.837128
248.315308 -319.903442 -248.315308 319.903442
249.597580 -322.939789 -249.597580 322.939789
250.880005 -324.114929 -250.880005 324.114929
252.162582 -322.541473 -252.162582 322.541473
253.445312 -324.232849 -253.445312 324.232849
254.728210 -324.138580 -254.728210 324.138580
256.011261 -327.596619 -256.011261 327.596619
257.294464 -331.033142 -257.294464 331.033142
258.577820 -330.664734 -258.577820 330.664734
259.861328 -326.641968 -259.861328 326.641968
261.144989 -330.651703 -261.144989 330.651703
262.428833 -332.151093 -262.428833 332.151093
263.712799 -334.737976 -263.712799 334.737976
264.996948 -334.944916 -264.996948 334.944916
266.281250 -335.576965 -266.281250 335.576965
267.565704 -336.899841 -267.565704 336.899841
268.850311 -340.536011 -268.850311 340.536011
270.135071 -339.250885 -270.135071 339.250885
271.420013 -343.797913 -271.420013 343.797913
272.705078 -347.281769 -272.705078 347.281769
273.990326 -344.644104 -273.990326 344.644104
275.275696 -346.582336 -275.275696 346.582336
276.561249 -347.439148 -276.561249 347.439148
277.846954 -351.372284 -277.846954 351.372284
279.132812 -348.957703 -279.132812 348.957703
280.418823 -347.868225 -280.418823 347.868225
281.704987 -351.872162 -281.704987 351.872162
282.991333 -353.325989 -282.991333 353.325989
284.277802 -355.200745 -284.277802 355.200745
285.564453 -355.873718 -285.564453 355.873718
286.851257 -355.532501 -286.851257 355.532501
288.138214 -357.201111 -288.138214 357.201111
289.425323 -357.777893 -289.425323 357.777893
290.712585 -359.656433 -290.712585 359.656433
292.000000 -360.626831 -292.000000 360.626831
293.287567 -356.249908 -293.287567 356.249908
294.575317 -358.533936 -294.575317 358.533936
295.863190 -360.596436 -295.863190 360.596436
297.151245 -359.820129 -297.151245 359.820129
298.439453 -360.355164 -298.439453 360.355164
299.727814 -363.205505 -299.727814 363.205505
301.016327 -367.068085 -301.016327 367.068085
302.304993 -362.668732 -302.304993 362.668732
303.593842 -365.242188 -303.593842 365.242188
304.882812 -367.002930 -304.882812 367.002930
306.171967 -367.756897 -306.171967 367.756897
307.461243 -366.867889 -307.461243 366.867889
308.750702 -367.038055 -308.750702 367.038055
310.040314 -369.261780 -310.040314 369.261780
311.330078 -372.988068 -311.330078 372.988068
312.619995 -375.213562 -312.619995 375.213562
313.910065 -374.096466 -313.910065 374.096466
315.200317 -370.510559 -315.200317 370.510559
316.490692 -374.335327 -316.490692 374.335327
317.781250 -370.852783 -317.781250 370.852783
319.071960 -373.249420 -319.071960 373.249420
320.362823 -378.327484 -320.362823 378.327484
321.653839 -375.051514 -321.653839 375.051514
322.945007 -374.876190 -322.945007 374.876190
324.236328 -377.503632 -324.236328 377.503632
325.527802 -379.558594 -325.527802 379.558594
326.819458 -378.537048 -326.819458 378.537048
328.111237 -381.198792 -328.111237 381.198792
329.403198 -379.298187 -329.403198 379.298187
330.695312 -381.627441 -330.695312 381.627441
331.987579 -382.657043 -331.987579 382.657043
333.279999 -380.550385 -333.279999 380.550385
334.572571 -379.267059 -334.572571 379.267059
335.865326 -381.789307 -335.865326 381.789307
337.158203 -384.414917 -337.158203 384.414917
338.451263 -382.947693 -338.451263 382.947693
339.744446 -385.821777 -339.744446 385.821777
341.037811 -382.916077 -341.037811 382.916077
342.331329 -383.487183 -342.331329 383.487183
343.625000 -388.021179 -343.625000 388.021179
344.918823 -384.876221 -344.918823 384.876221
346.212799 -389.853638 -346.212799 389.853638
347.506958 -388.715454 -347.506958 388.715454
348.801239 -390.662903 -348.801239 390.662903
350.095703 -390.529175 -350.095703 390.529175
351.390320 -392.545593 -351.390320 392.545593
352.685089 -391.858856 -352.685089 391.858856
353.980011 -390.142365 -353.980011 390.142365
355.275085 -391.671082 -355.275085 391.671082
356.570312 -393.316223 -356.570312 393.316223
357.865692 -393.145599 -357.865692 393.145599
359.161255 -394.357880 -359.161255 394.357880
360.456940 -395.207703 -360.456940 395.207703
361.752808 -396.632965 -361.752808 396.632965
363.048828 -396.958160 -363.048828 396.958160
364.345001 -400.665649 -364.345001 400.665649
365.641327 -397.859924 -365.641327 397.859924
366.937805 -400.572937 -366.937805 400.572937
368.234467 -401.521454 -368.234467 401.521454
369.531250 -401.564972 -369.531250 401.564972
370.828217 -402.081360 -370.828217 402.081360
372.125305 -403.944336 -372.125305 403.944336
373.422577 -403.640289 -373.422577 403.640289
374.720001 -403.021942 -374.720001 403.021942
376.017578 -402.888031 -376.017578 402.888031
377.315308 -402.142731 -377.315308 402.142731
378.613190 -405.419495 -378.613190 405.419495
379.911255 -407.014832 -379.911255 407.014832
381.209442 -411.233765 -381.209442 411.233765
382.507812 -409.360046 -382.507812 409.360046
383.806335 -409.853149 -383.806335 409.853149
385.105011 -409.270142 -385.105011 409.270142
386.403839 -413.467438 -386.403839 413.467438
387.702820 -417.676483 -387.702820 417.676483
389.001953 -415.147552 -389.001953 415.147552
390.301239 -415.464203 -390.301239 415.464203
391.600708 -419.459015 -391.600708 419.459015
392.900299 -417.403564 -392.900299 417.403564
394.200073 -419.120850 -394.200073 419.120850
395.500000 -422.353394 -395.500000 422.353394
396.800079 -418.800323 -396.800079 418.800323
398.100311 -419.918579 -398.100311 419.918579
399.400696 -421.618195 -399.400696 421.618195
400.701263 -424.064056 -400.701263 424.064056
402.001953 -422.926636 -402.001953 422.926636
403.302826 -424.664124 -403.302826 424.664124
404.603821 -423.695496 -404.603821 423.695496
405.904999 -424.020813 -405.904999 424.020813
407.206329 -425.523865 -407.206329 425.523865
408.507812 -432.206726 -408.507812 432.206726
409.809448 -431.787903 -409.809448 431.787903
411.111237 -429.580933 -411.111237 429.580933
412.413208 -433.624207 -412.413208 433.624207
413.715302 -436.347168 -413.715302 436.347168
415.017578 -435.993011 -415.017578 435.993011
416.320007 -441.130005 -416.320007 441.130005
417.622589 -440.822052 -417.622589 440.822052
418.925323 -439.193237 -418.925323 439.193237
420.228210 -440.092621 -420.228210 440.092621
421.531250 -440.773438 -421.531250 440.773438
422.834442 -439.198395 -422.834442 439.198395
424.137817 -443.050629 -424.137817 443.050629
425.441315 -440.957367 -425.441315 440.957367
426.744995 -442.530914 -426.744995 442.530914
428.048828 -442.125763 -428.048828 442.125763
429.352814 -444.253693 -429.352814 444.253693
430.656952 -445.835693 -430.656952 445.835693
431.961243 -447.238556 -431.961243 447.238556
433.265717 -443.837219 -433.265717 443.837219
434.570312 -446.594269 -434.570312 446.594269
435.875092 -446.118225 -435.875092 446.118225
437.179993 -447.799957 -437.179993 447.799957
438.485077 -445.263550 -438.485077 445.263550
439.790314 -449.969299 -439.790314 449.969299
441.095703 -450.144318 -441.095703 450.144318
442.401245 -453.945404 -442.401245 453.945404
443.706940 -452.707794 -443.706940 452.707794
445.012817 -454.240723 -445.012817 454.240723
446.318817 -455.972473 -446.318817 455.972473
447.625000 -455.963470 -447.625000 455.963470
448.931335 -457.575165 -448.931335 457.575165
450.237823 -458.039062 -450.237823 458.039062
451.544464 -459.102936 -451.544464 459.102936
452.851257 -460.470184 -452.851257 460.470184
454.158203 -462.537018 -454.158203 462.537018
455.465302 -460.458984 -455.465302 460.458984
456.772583 -462.071259 -456.772583 462.071259
458.079987 -465.070099 -458.079987 465.070099
459.387573 -465.805237 -459.387573 465.805237
460.695312 -467.239166 -460.695312 467.239166
462.003204 -467.971130 -462.003204 467.971130
463.311249 -469.971008 -463.311249 469.971008
464.619446 -474.860718 -464.619446 474.860718
465.927826 -474.515869 -465.927826 474.515869
467.236328 -473.557709 -467.236328 473.557709
468.545013 -473.452637 -468.545013 473.452637
469.853821 -478.973969 -469.853821 478.973969
471.162811 -477.593506 -471.162811 477.593506
472.471954 -479.226746 -472.471954 479.226746
473.781250 -481.392792 -473.781250 481.392792
475.090698 -482.989502 -475.090698 482.989502
476.400299 -484.678070 -476.400299 484.678070
477.710083 -484.917847 -477.710083 484.917847
479.019989 -483.245667 -479.019989 483.245667
480.330078 -487.046631 -480.330078 487.046631
481.640320 -483.938812 -481.640320 483.938812
482.950714 -487.094543 -482.950714 487.094543
484.261261 -488.123962 -484.261261 488.123962
485.571960 -490.724670 -485.571960 490.724670
486.882812 -492.032288 -486.882812 492.032288
488.193817 -494.791595 -488.193817 494.791595
489.505005 -490.948456 -489.505005 490.948456
490.816315 -495.085236 -490.816315 495.085236
492.127808 -495.161957 -492.127808 495.161957
493.439453 -495.320709 -493.439453 495.320709
494.751251 -496.640076 -494.751251 496.640076
496.063202 -500.454865 -496.063202 500.454865
497.375305 -502.340424 -497.375305 502.340424
498.687592 -501.104187 -498.687592 501.104187
500.000000 -501.075378 -500.000000 501.075378
