# Supplementary material for: Spontaneous time-reversal symmetry breaking in twisted double bilayer graphene
Source: Nat Commun. 2022 Oct 29;13:6468. doi: 10.1038/s41467-022-34192-x (PMC9617879; doi:10.1038/s41467-022-34192-x)
Supplement: Supplementary file 2 — Source Data [file 41467_2022_34192_MOESM2_ESM.zip › Source_Data/Figure4/fig4b/1000mk.txt]

-500.000000 8625.572266 500.000000 8625.572266
-498.750000 8660.939453 498.750000 8660.939453
-497.500000 8654.199219 497.500000 8654.199219
-496.250000 8631.015625 496.250000 8631.015625
-495.000000 8641.668945 495.000000 8641.668945
-493.750000 8607.814453 493.750000 8607.814453
-492.500000 8601.136719 492.500000 8601.136719
-491.250000 8606.325195 491.250000 8606.325195
-490.000000 8591.293945 490.000000 8591.293945
-488.750000 8640.925781 488.750000 8640.925781
-487.500000 8626.018555 487.500000 8626.018555
-486.250000 8620.708984 486.250000 8620.708984
-485.000000 8622.086914 485.000000 8622.086914
-483.750000 8596.064453 483.750000 8596.064453
-482.500000 8613.771484 482.500000 8613.771484
-481.250000 8613.572266 481.250000 8613.572266
-480.000000 8594.133789 480.000000 8594.133789
-478.750000 8624.435547 478.750000 8624.435547
-477.500000 8608.617188 477.500000 8608.617188
-476.250000 8610.197266 476.250000 8610.197266
-475.000000 8597.652344 475.000000 8597.652344
-473.750000 8589.155273 473.750000 8589.155273
-472.500000 8618.737305 472.500000 8618.737305
-471.250000 8599.823242 471.250000 8599.823242
-470.000000 8607.908203 470.000000 8607.908203
-468.750000 8610.429688 468.750000 8610.429688
-467.500000 8576.031250 467.500000 8576.031250
-466.250000 8594.162109 466.250000 8594.162109
-465.000000 8582.291016 465.000000 8582.291016
-463.750000 8592.308594 463.750000 8592.308594
-462.500000 8577.238281 462.500000 8577.238281
-461.250000 8566.338867 461.250000 8566.338867
-460.000000 8594.438477 460.000000 8594.438477
-458.750000 8593.125000 458.750000 8593.125000
-457.500000 8580.230469 457.500000 8580.230469
-456.250000 8597.964844 456.250000 8597.964844
-455.000000 8538.921875 455.000000 8538.921875
-453.750000 8560.642578 453.750000 8560.642578
-452.500000 8555.530273 452.500000 8555.530273
-451.250000 8551.491211 451.250000 8551.491211
-450.000000 8559.308594 450.000000 8559.308594
-448.750000 8549.809570 448.750000 8549.809570
-447.500000 8562.644531 447.500000 8562.644531
-446.250000 8546.915039 446.250000 8546.915039
-445.000000 8540.447266 445.000000 8540.447266
-443.750000 8540.277344 443.750000 8540.277344
-442.500000 8511.207031 442.500000 8511.207031
-441.250000 8510.200195 441.250000 8510.200195
-440.000000 8521.178711 440.000000 8521.178711
-438.750000 8505.177734 438.750000 8505.177734
-437.500000 8542.902344 437.500000 8542.902344
-436.250000 8530.407227 436.250000 8530.407227
-435.000000 8516.261719 435.000000 8516.261719
-433.750000 8504.758789 433.750000 8504.758789
-432.500000 8488.176758 432.500000 8488.176758
-431.250000 8506.160156 431.250000 8506.160156
-430.000000 8484.427734 430.000000 8484.427734
-428.750000 8471.544922 428.750000 8471.544922
-427.500000 8478.395508 427.500000 8478.395508
-426.250000 8465.453125 426.250000 8465.453125
-425.000000 8487.720703 425.000000 8487.720703
-423.750000 8470.750977 423.750000 8470.750977
-422.500000 8466.092773 422.500000 8466.092773
-421.250000 8458.717773 421.250000 8458.717773
-420.000000 8447.930664 420.000000 8447.930664
-418.750000 8484.291016 418.750000 8484.291016
-417.500000 8490.786133 417.500000 8490.786133
-416.250000 8462.873047 416.250000 8462.873047
-415.000000 8463.784180 415.000000 8463.784180
-413.750000 8427.800781 413.750000 8427.800781
-412.500000 8451.894531 412.500000 8451.894531
-411.250000 8461.083984 411.250000 8461.083984
-410.000000 8430.113281 410.000000 8430.113281
-408.750000 8451.283203 408.750000 8451.283203
-407.500000 8427.967773 407.500000 8427.967773
-406.250000 8432.197266 406.250000 8432.197266
-405.000000 8450.929688 405.000000 8450.929688
-403.750000 8447.427734 403.750000 8447.427734
-402.500000 8442.091797 402.500000 8442.091797
-401.250000 8403.559570 401.250000 8403.559570
-400.000000 8413.773438 400.000000 8413.773438
-398.750000 8435.984375 398.750000 8435.984375
-397.500000 8416.910156 397.500000 8416.910156
-396.250000 8434.962891 396.250000 8434.962891
-395.000000 8429.159180 395.000000 8429.159180
-393.750000 8429.801758 393.750000 8429.801758
-392.500000 8422.533203 392.500000 8422.533203
-391.250000 8412.367188 391.250000 8412.367188
-390.000000 8427.767578 390.000000 8427.767578
-388.750000 8410.862305 388.750000 8410.862305
-387.500000 8402.720703 387.500000 8402.720703
-386.250000 8439.058594 386.250000 8439.058594
-385.000000 8421.110352 385.000000 8421.110352
-383.750000 8435.109375 383.750000 8435.109375
-382.500000 8423.773438 382.500000 8423.773438
-381.250000 8403.265625 381.250000 8403.265625
-380.000000 8413.087891 380.000000 8413.087891
-378.750000 8397.321289 378.750000 8397.321289
-377.500000 8411.907227 377.500000 8411.907227
-376.250000 8429.312500 376.250000 8429.312500
-375.000000 8397.572266 375.000000 8397.572266
-373.750000 8420.817383 373.750000 8420.817383
-372.500000 8395.653320 372.500000 8395.653320
-371.250000 8413.419922 371.250000 8413.419922
-370.000000 8415.861328 370.000000 8415.861328
-368.750000 8385.587891 368.750000 8385.587891
-367.500000 8417.634766 367.500000 8417.634766
-366.250000 8392.992188 366.250000 8392.992188
-365.000000 8398.164062 365.000000 8398.164062
-363.750000 8410.476562 363.750000 8410.476562
-362.500000 8398.753906 362.500000 8398.753906
-361.250000 8393.482422 361.250000 8393.482422
-360.000000 8401.913086 360.000000 8401.913086
-358.750000 8389.826172 358.750000 8389.826172
-357.500000 8401.255859 357.500000 8401.255859
-356.250000 8383.782227 356.250000 8383.782227
-355.000000 8402.338867 355.000000 8402.338867
-353.750000 8382.231445 353.750000 8382.231445
-352.500000 8378.870117 352.500000 8378.870117
-351.250000 8396.322266 351.250000 8396.322266
-350.000000 8380.847656 350.000000 8380.847656
-348.750000 8390.027344 348.750000 8390.027344
-347.500000 8400.252930 347.500000 8400.252930
-346.250000 8378.900391 346.250000 8378.900391
-345.000000 8381.978516 345.000000 8381.978516
-343.750000 8380.199219 343.750000 8380.199219
-342.500000 8392.039062 342.500000 8392.039062
-341.250000 8379.972656 341.250000 8379.972656
-340.000000 8371.601562 340.000000 8371.601562
-338.750000 8369.056641 338.750000 8369.056641
-337.500000 8367.993164 337.500000 8367.993164
-336.250000 8370.367188 336.250000 8370.367188
-335.000000 8374.958984 335.000000 8374.958984
-333.750000 8363.593750 333.750000 8363.593750
-332.500000 8368.603516 332.500000 8368.603516
-331.250000 8361.083008 331.250000 8361.083008
-330.000000 8377.912109 330.000000 8377.912109
-328.750000 8377.473633 328.750000 8377.473633
-327.500000 8361.512695 327.500000 8361.512695
-326.250000 8369.664062 326.250000 8369.664062
-325.000000 8350.351562 325.000000 8350.351562
-323.750000 8358.243164 323.750000 8358.243164
-322.500000 8372.868164 322.500000 8372.868164
-321.250000 8341.708984 321.250000 8341.708984
-320.000000 8357.700195 320.000000 8357.700195
-318.750000 8346.421875 318.750000 8346.421875
-317.500000 8345.745117 317.500000 8345.745117
-316.250000 8345.050781 316.250000 8345.050781
-315.000000 8342.778320 315.000000 8342.778320
-313.750000 8331.605469 313.750000 8331.605469
-312.500000 8329.950195 312.500000 8329.950195
-311.250000 8326.918945 311.250000 8326.918945
-310.000000 8342.020508 310.000000 8342.020508
-308.750000 8335.050781 308.750000 8335.050781
-307.500000 8345.969727 307.500000 8345.969727
-306.250000 8339.936523 306.250000 8339.936523
-305.000000 8329.526367 305.000000 8329.526367
-303.750000 8338.371094 303.750000 8338.371094
-302.500000 8328.346680 302.500000 8328.346680
-301.250000 8327.425781 301.250000 8327.425781
-300.000000 8306.462891 300.000000 8306.462891
-298.750000 8313.775391 298.750000 8313.775391
-297.500000 8332.381836 297.500000 8332.381836
-296.250000 8311.102539 296.250000 8311.102539
-295.000000 8320.059570 295.000000 8320.059570
-293.750000 8306.668945 293.750000 8306.668945
-292.500000 8299.077148 292.500000 8299.077148
-291.250000 8318.525391 291.250000 8318.525391
-290.000000 8300.189453 290.000000 8300.189453
-288.750000 8311.664062 288.750000 8311.664062
-287.500000 8300.710938 287.500000 8300.710938
-286.250000 8291.587891 286.250000 8291.587891
-285.000000 8307.243164 285.000000 8307.243164
-283.750000 8294.088867 283.750000 8294.088867
-282.500000 8309.114258 282.500000 8309.114258
-281.250000 8314.718750 281.250000 8314.718750
-280.000000 8278.812500 280.000000 8278.812500
-278.750000 8284.529297 278.750000 8284.529297
-277.500000 8280.354492 277.500000 8280.354492
-276.250000 8287.898438 276.250000 8287.898438
-275.000000 8283.351562 275.000000 8283.351562
-273.750000 8282.253906 273.750000 8282.253906
-272.500000 8290.636719 272.500000 8290.636719
-271.250000 8284.596680 271.250000 8284.596680
-270.000000 8285.374023 270.000000 8285.374023
-268.750000 8296.626953 268.750000 8296.626953
-267.500000 8267.995117 267.500000 8267.995117
-266.250000 8269.828125 266.250000 8269.828125
-265.000000 8274.617188 265.000000 8274.617188
-263.750000 8290.234375 263.750000 8290.234375
-262.500000 8275.397461 262.500000 8275.397461
-261.250000 8266.875000 261.250000 8266.875000
-260.000000 8269.539062 260.000000 8269.539062
-258.750000 8263.415039 258.750000 8263.415039
-257.500000 8276.912109 257.500000 8276.912109
-256.250000 8265.765625 256.250000 8265.765625
-255.000000 8255.396484 255.000000 8255.396484
-253.750000 8260.287109 253.750000 8260.287109
-252.500000 8253.462891 252.500000 8253.462891
-251.250000 8250.171875 251.250000 8250.171875
-250.000000 8267.046875 250.000000 8267.046875
-248.750000 8260.123047 248.750000 8260.123047
-247.500000 8262.779297 247.500000 8262.779297
-246.250000 8259.015625 246.250000 8259.015625
-245.000000 8241.621094 245.000000 8241.621094
-243.750000 8255.920898 243.750000 8255.920898
-242.500000 8242.148438 242.500000 8242.148438
-241.250000 8247.974609 241.250000 8247.974609
-240.000000 8238.949219 240.000000 8238.949219
-238.750000 8240.581055 238.750000 8240.581055
-237.500000 8242.884766 237.500000 8242.884766
-236.250000 8243.912109 236.250000 8243.912109
-235.000000 8248.638672 235.000000 8248.638672
-233.750000 8236.583984 233.750000 8236.583984
-232.500000 8226.692383 232.500000 8226.692383
-231.250000 8232.617188 231.250000 8232.617188
-230.000000 8241.625000 230.000000 8241.625000
-228.750000 8235.257812 228.750000 8235.257812
-227.500000 8240.174805 227.500000 8240.174805
-226.250000 8235.473633 226.250000 8235.473633
-225.000000 8241.565430 225.000000 8241.565430
-223.750000 8240.879883 223.750000 8240.879883
-222.500000 8235.466797 222.500000 8235.466797
-221.250000 8231.787109 221.250000 8231.787109
-220.000000 8204.821289 220.000000 8204.821289
-218.750000 8221.925781 218.750000 8221.925781
-217.500000 8225.027344 217.500000 8225.027344
-216.250000 8217.829102 216.250000 8217.829102
-215.000000 8223.921875 215.000000 8223.921875
-213.750000 8226.136719 213.750000 8226.136719
-212.500000 8220.300781 212.500000 8220.300781
-211.250000 8216.187500 211.250000 8216.187500
-210.000000 8211.766602 210.000000 8211.766602
-208.750000 8206.173828 208.750000 8206.173828
-207.500000 8206.119141 207.500000 8206.119141
-206.250000 8199.560547 206.250000 8199.560547
-205.000000 8216.625000 205.000000 8216.625000
-203.750000 8217.896484 203.750000 8217.896484
-202.500000 8203.344727 202.500000 8203.344727
-201.250000 8201.031250 201.250000 8201.031250
-200.000000 8200.936523 200.000000 8200.936523
-198.750000 8206.443359 198.750000 8206.443359
-197.500000 8204.566406 197.500000 8204.566406
-196.250000 8190.210938 196.250000 8190.210938
-195.000000 8192.751953 195.000000 8192.751953
-193.750000 8192.752930 193.750000 8192.752930
-192.500000 8198.139648 192.500000 8198.139648
-191.250000 8199.849609 191.250000 8199.849609
-190.000000 8199.978516 190.000000 8199.978516
-188.750000 8205.604492 188.750000 8205.604492
-187.500000 8193.480469 187.500000 8193.480469
-186.250000 8191.521973 186.250000 8191.521973
-185.000000 8195.719727 185.000000 8195.719727
-183.750000 8193.242188 183.750000 8193.242188
-182.500000 8188.781738 182.500000 8188.781738
-181.250000 8181.155762 181.250000 8181.155762
-180.000000 8185.051270 180.000000 8185.051270
-178.750000 8192.179688 178.750000 8192.179688
-177.500000 8192.814453 177.500000 8192.814453
-176.250000 8195.251953 176.250000 8195.251953
-175.000000 8182.350586 175.000000 8182.350586
-173.750000 8189.625977 173.750000 8189.625977
-172.500000 8196.272461 172.500000 8196.272461
-171.250000 8196.570312 171.250000 8196.570312
-170.000000 8198.496094 170.000000 8198.496094
-168.750000 8191.276855 168.750000 8191.276855
-167.500000 8188.352539 167.500000 8188.352539
-166.250000 8189.891602 166.250000 8189.891602
-165.000000 8191.138184 165.000000 8191.138184
-163.750000 8185.184570 163.750000 8185.184570
-162.500000 8195.269531 162.500000 8195.269531
-161.250000 8186.133789 161.250000 8186.133789
-160.000000 8185.769531 160.000000 8185.769531
-158.750000 8189.950684 158.750000 8189.950684
-157.500000 8198.523438 157.500000 8198.523438
-156.250000 8193.146484 156.250000 8193.146484
-155.000000 8198.612305 155.000000 8198.612305
-153.750000 8186.168945 153.750000 8186.168945
-152.500000 8190.127930 152.500000 8190.127930
-151.250000 8193.109375 151.250000 8193.109375
-150.000000 8193.488281 150.000000 8193.488281
-148.750000 8191.295898 148.750000 8191.295898
-147.500000 8190.636230 147.500000 8190.636230
-146.250000 8195.986328 146.250000 8195.986328
-145.000000 8207.165039 145.000000 8207.165039
-143.750000 8203.501953 143.750000 8203.501953
-142.500000 8194.850586 142.500000 8194.850586
-141.250000 8195.692383 141.250000 8195.692383
-140.000000 8207.710938 140.000000 8207.710938
-138.750000 8203.009766 138.750000 8203.009766
-137.500000 8194.939453 137.500000 8194.939453
-136.250000 8201.440430 136.250000 8201.440430
-135.000000 8206.973633 135.000000 8206.973633
-133.750000 8219.720703 133.750000 8219.720703
-132.500000 8223.168945 132.500000 8223.168945
-131.250000 8229.207031 131.250000 8229.207031
-130.000000 8225.762695 130.000000 8225.762695
-128.750000 8232.570312 128.750000 8232.570312
-127.500000 8228.592773 127.500000 8228.592773
-126.250000 8242.937500 126.250000 8242.937500
-125.000000 8240.936523 125.000000 8240.936523
-123.750000 8238.302734 123.750000 8238.302734
-122.500000 8236.938477 122.500000 8236.938477
-121.250000 8241.497070 121.250000 8241.497070
-120.000000 8251.369141 120.000000 8251.369141
-118.750000 8254.134766 118.750000 8254.134766
-117.500000 8244.402344 117.500000 8244.402344
-116.250000 8250.515625 116.250000 8250.515625
-115.000000 8260.577148 115.000000 8260.577148
-113.750000 8263.697266 113.750000 8263.697266
-112.500000 8254.080078 112.500000 8254.080078
-111.250000 8263.776367 111.250000 8263.776367
-110.000000 8260.645508 110.000000 8260.645508
-108.750000 8267.490234 108.750000 8267.490234
-107.500000 8275.994141 107.500000 8275.994141
-106.250000 8274.596680 106.250000 8274.596680
-105.000000 8284.314453 105.000000 8284.314453
-103.750000 8286.291016 103.750000 8286.291016
-102.500000 8283.898438 102.500000 8283.898438
-101.250000 8287.679688 101.250000 8287.679688
-100.000000 8288.818359 100.000000 8288.818359
-98.750000 8287.083008 98.750000 8287.083008
-97.500000 8288.433594 97.500000 8288.433594
-96.250000 8305.201172 96.250000 8305.201172
-95.000000 8294.717773 95.000000 8294.717773
-93.750000 8292.485352 93.750000 8292.485352
-92.500000 8300.649414 92.500000 8300.649414
-91.250000 8303.272461 91.250000 8303.272461
-90.000000 8308.559570 90.000000 8308.559570
-88.750000 8310.731445 88.750000 8310.731445
-87.500000 8305.903320 87.500000 8305.903320
-86.250000 8298.215820 86.250000 8298.215820
-85.000000 8309.384766 85.000000 8309.384766
-83.750000 8309.437500 83.750000 8309.437500
-82.500000 8311.357422 82.500000 8311.357422
-81.250000 8307.604492 81.250000 8307.604492
-80.000000 8318.167969 80.000000 8318.167969
-78.750000 8324.695312 78.750000 8324.695312
-77.500000 8317.516602 77.500000 8317.516602
-76.250000 8322.071289 76.250000 8322.071289
-75.000000 8318.593750 75.000000 8318.593750
-73.750000 8320.537109 73.750000 8320.537109
-72.500000 8324.541016 72.500000 8324.541016
-71.250000 8331.477539 71.250000 8331.477539
-70.000000 8330.187500 70.000000 8330.187500
-68.750000 8327.329102 68.750000 8327.329102
-67.500000 8338.364258 67.500000 8338.364258
-66.250000 8335.998047 66.250000 8335.998047
-65.000000 8327.732422 65.000000 8327.732422
-63.750000 8341.333008 63.750000 8341.333008
-62.500000 8339.181641 62.500000 8339.181641
-61.250000 8338.822266 61.250000 8338.822266
-60.000000 8333.820312 60.000000 8333.820312
-58.750000 8337.840820 58.750000 8337.840820
-57.500000 8344.724609 57.500000 8344.724609
-56.250000 8350.359375 56.250000 8350.359375
-55.000000 8340.541992 55.000000 8340.541992
-53.750000 8349.161133 53.750000 8349.161133
-52.500000 8346.455078 52.500000 8346.455078
-51.250000 8350.984375 51.250000 8350.984375
-50.000000 8354.107422 50.000000 8354.107422
-48.750000 8354.592773 48.750000 8354.592773
-47.500000 8350.988281 47.500000 8350.988281
-46.250000 8360.940430 46.250000 8360.940430
-45.000000 8360.886719 45.000000 8360.886719
-43.750000 8373.587891 43.750000 8373.587891
-42.500000 8387.824219 42.500000 8387.824219
-41.250000 8366.191406 41.250000 8366.191406
-40.000000 8371.120117 40.000000 8371.120117
-38.750000 8373.886719 38.750000 8373.886719
-37.500000 8374.972656 37.500000 8374.972656
-36.250000 8384.042969 36.250000 8384.042969
-35.000000 8373.996094 35.000000 8373.996094
-33.750000 8383.522461 33.750000 8383.522461
-32.500000 8389.949219 32.500000 8389.949219
-31.250000 8394.349609 31.250000 8394.349609
-30.000000 8390.306641 30.000000 8390.306641
-28.750000 8394.138672 28.750000 8394.138672
-27.500000 8402.758789 27.500000 8402.758789
-26.250000 8411.808594 26.250000 8411.808594
-25.000000 8404.791016 25.000000 8404.791016
-23.750000 8417.917969 23.750000 8417.917969
-22.500000 8417.172852 22.500000 8417.172852
-21.250000 8434.587891 21.250000 8434.587891
-20.000000 8434.923828 20.000000 8434.923828
-18.750000 8439.060547 18.750000 8439.060547
-17.500000 8437.970703 17.500000 8437.970703
-16.250000 8446.550781 16.250000 8446.550781
-15.000000 8440.579102 15.000000 8440.579102
-13.750000 8450.310547 13.750000 8450.310547
-12.500000 8457.978516 12.500000 8457.978516
-11.250000 8464.099609 11.250000 8464.099609
-10.000000 8467.400391 10.000000 8467.400391
-8.750000 8475.915039 8.750000 8475.915039
-7.500000 8475.037109 7.500000 8475.037109
-6.250000 8503.574219 6.250000 8503.574219
-5.000000 8503.138672 5.000000 8503.138672
-3.750000 8512.619141 3.750000 8512.619141
-2.500000 8524.963867 2.500000 8524.963867
-1.250000 8550.485352 1.250000 8550.485352
0.000000 8558.253906 0.000000 8558.253906
1.250000 8600.916016 -1.250000 8600.916016
2.500000 8593.804688 -2.500000 8593.804688
3.750000 8580.314453 -3.750000 8580.314453
5.000000 8595.863281 -5.000000 8595.863281
6.250000 8601.371094 -6.250000 8601.371094
7.500000 8638.397461 -7.500000 8638.397461
8.750000 8632.273438 -8.750000 8632.273438
10.000000 8636.646484 -10.000000 8636.646484
11.250000 8661.519531 -11.250000 8661.519531
12.500000 8682.578125 -12.500000 8682.578125
13.750000 8727.705078 -13.750000 8727.705078
15.000000 8703.876953 -15.000000 8703.876953
16.250000 8723.605469 -16.250000 8723.605469
17.500000 8732.328125 -17.500000 8732.328125
18.750000 8756.818359 -18.750000 8756.818359
20.000000 8756.033203 -20.000000 8756.033203
21.250000 8790.751953 -21.250000 8790.751953
22.500000 8821.294922 -22.500000 8821.294922
23.750000 8831.722656 -23.750000 8831.722656
25.000000 8845.607422 -25.000000 8845.607422
26.250000 8853.300781 -26.250000 8853.300781
27.500000 8888.492188 -27.500000 8888.492188
28.750000 8870.789062 -28.750000 8870.789062
30.000000 8920.268555 -30.000000 8920.268555
31.250000 8906.933594 -31.250000 8906.933594
32.500000 8910.063477 -32.500000 8910.063477
33.750000 8933.322266 -33.750000 8933.322266
35.000000 8965.819336 -35.000000 8965.819336
36.250000 9051.883789 -36.250000 9051.883789
37.500000 9097.587891 -37.500000 9097.587891
38.750000 9017.929688 -38.750000 9017.929688
40.000000 11235.371094 -40.000000 11235.371094
41.250000 11312.638672 -41.250000 11312.638672
42.500000 11013.520508 -42.500000 11013.520508
43.750000 11010.064453 -43.750000 11010.064453
45.000000 11457.079102 -45.000000 11457.079102
46.250000 11341.230469 -46.250000 11341.230469
47.500000 11289.195312 -47.500000 11289.195312
48.750000 11422.101562 -48.750000 11422.101562
50.000000 11465.977539 -50.000000 11465.977539
51.250000 11531.897461 -51.250000 11531.897461
52.500000 11528.945312 -52.500000 11528.945312
53.750000 11550.408203 -53.750000 11550.408203
55.000000 11464.158203 -55.000000 11464.158203
56.250000 11503.935547 -56.250000 11503.935547
57.500000 11527.054688 -57.500000 11527.054688
58.750000 11522.000000 -58.750000 11522.000000
60.000000 11500.882812 -60.000000 11500.882812
61.250000 11555.317383 -61.250000 11555.317383
62.500000 11521.900391 -62.500000 11521.900391
63.750000 11557.343750 -63.750000 11557.343750
65.000000 11578.365234 -65.000000 11578.365234
66.250000 11600.288086 -66.250000 11600.288086
67.500000 11581.594727 -67.500000 11581.594727
68.750000 11596.052734 -68.750000 11596.052734
70.000000 11578.966797 -70.000000 11578.966797
71.250000 11583.380859 -71.250000 11583.380859
72.500000 11618.727539 -72.500000 11618.727539
73.750000 11609.337891 -73.750000 11609.337891
75.000000 10833.553711 -75.000000 10833.553711
76.250000 10762.734375 -76.250000 10762.734375
77.500000 10544.119141 -77.500000 10544.119141
78.750000 10038.750977 -78.750000 10038.750977
80.000000 10037.058594 -80.000000 10037.058594
81.250000 10028.929688 -81.250000 10028.929688
82.500000 10021.427734 -82.500000 10021.427734
83.750000 10032.647461 -83.750000 10032.647461
85.000000 10026.035156 -85.000000 10026.035156
86.250000 10008.046875 -86.250000 10008.046875
87.500000 10004.691406 -87.500000 10004.691406
88.750000 9222.575195 -88.750000 9222.575195
90.000000 9219.572266 -90.000000 9219.572266
91.250000 9213.025391 -91.250000 9213.025391
92.500000 9114.330078 -92.500000 9114.330078
93.750000 8362.345703 -93.750000 8362.345703
95.000000 8365.066406 -95.000000 8365.066406
96.250000 8368.072266 -96.250000 8368.072266
97.500000 8360.435547 -97.500000 8360.435547
98.750000 8359.980469 -98.750000 8359.980469
100.000000 8353.574219 -100.000000 8353.574219
101.250000 8353.750000 -101.250000 8353.750000
102.500000 8350.498047 -102.500000 8350.498047
103.750000 8354.625977 -103.750000 8354.625977
105.000000 8348.947266 -105.000000 8348.947266
106.250000 8352.346680 -106.250000 8352.346680
107.500000 8347.129883 -107.500000 8347.129883
108.750000 8342.154297 -108.750000 8342.154297
110.000000 8342.667969 -110.000000 8342.667969
111.250000 8345.307617 -111.250000 8345.307617
112.500000 8329.435547 -112.500000 8329.435547
113.750000 8328.224609 -113.750000 8328.224609
115.000000 8329.166016 -115.000000 8329.166016
116.250000 8328.966797 -116.250000 8328.966797
117.500000 8331.437500 -117.500000 8331.437500
118.750000 8322.542969 -118.750000 8322.542969
120.000000 8325.414062 -120.000000 8325.414062
121.250000 8333.028320 -121.250000 8333.028320
122.500000 8321.822266 -122.500000 8321.822266
123.750000 8322.252930 -123.750000 8322.252930
125.000000 8306.310547 -125.000000 8306.310547
126.250000 8304.945312 -126.250000 8304.945312
127.500000 8313.776367 -127.500000 8313.776367
128.750000 8315.470703 -128.750000 8315.470703
130.000000 8315.359375 -130.000000 8315.359375
131.250000 8303.122070 -131.250000 8303.122070
132.500000 8302.789062 -132.500000 8302.789062
133.750000 8308.537109 -133.750000 8308.537109
135.000000 8296.107422 -135.000000 8296.107422
136.250000 8296.214844 -136.250000 8296.214844
137.500000 8289.612305 -137.500000 8289.612305
138.750000 8297.808594 -138.750000 8297.808594
140.000000 8294.764648 -140.000000 8294.764648
141.250000 8297.191406 -141.250000 8297.191406
142.500000 8311.039062 -142.500000 8311.039062
143.750000 8287.269531 -143.750000 8287.269531
145.000000 8284.513672 -145.000000 8284.513672
146.250000 8288.675781 -146.250000 8288.675781
147.500000 8277.100586 -147.500000 8277.100586
148.750000 8285.744141 -148.750000 8285.744141
150.000000 8292.984375 -150.000000 8292.984375
151.250000 8272.882812 -151.250000 8272.882812
152.500000 8274.177734 -152.500000 8274.177734
153.750000 8260.313477 -153.750000 8260.313477
155.000000 8256.966797 -155.000000 8256.966797
156.250000 8249.773438 -156.250000 8249.773438
157.500000 8244.066406 -157.500000 8244.066406
158.750000 8267.980469 -158.750000 8267.980469
160.000000 8275.484375 -160.000000 8275.484375
161.250000 8274.374023 -161.250000 8274.374023
162.500000 8278.570312 -162.500000 8278.570312
163.750000 8251.222656 -163.750000 8251.222656
165.000000 8260.955078 -165.000000 8260.955078
166.250000 8247.211914 -166.250000 8247.211914
167.500000 8241.779297 -167.500000 8241.779297
168.750000 8251.630859 -168.750000 8251.630859
170.000000 8241.212891 -170.000000 8241.212891
171.250000 8244.497070 -171.250000 8244.497070
172.500000 8244.528320 -172.500000 8244.528320
173.750000 8240.863281 -173.750000 8240.863281
175.000000 8254.904297 -175.000000 8254.904297
176.250000 8243.240234 -176.250000 8243.240234
177.500000 8243.085938 -177.500000 8243.085938
178.750000 8235.527344 -178.750000 8235.527344
180.000000 8214.064453 -180.000000 8214.064453
181.250000 8218.014648 -181.250000 8218.014648
182.500000 8200.114258 -182.500000 8200.114258
183.750000 8197.558594 -183.750000 8197.558594
185.000000 8207.529297 -185.000000 8207.529297
186.250000 8196.381836 -186.250000 8196.381836
187.500000 8204.481445 -187.500000 8204.481445
188.750000 8198.777344 -188.750000 8198.777344
190.000000 8207.300781 -190.000000 8207.300781
191.250000 8219.916992 -191.250000 8219.916992
192.500000 8192.646484 -192.500000 8192.646484
193.750000 8199.325195 -193.750000 8199.325195
195.000000 8195.090820 -195.000000 8195.090820
196.250000 8197.282227 -196.250000 8197.282227
197.500000 8210.839844 -197.500000 8210.839844
198.750000 8205.028320 -198.750000 8205.028320
200.000000 8201.353516 -200.000000 8201.353516
201.250000 8204.887695 -201.250000 8204.887695
202.500000 8204.535156 -202.500000 8204.535156
203.750000 8206.294922 -203.750000 8206.294922
205.000000 8198.602539 -205.000000 8198.602539
206.250000 8199.359375 -206.250000 8199.359375
207.500000 8197.591797 -207.500000 8197.591797
208.750000 8197.228516 -208.750000 8197.228516
210.000000 8214.482422 -210.000000 8214.482422
211.250000 8200.365234 -211.250000 8200.365234
212.500000 8198.653320 -212.500000 8198.653320
213.750000 8199.328125 -213.750000 8199.328125
215.000000 8202.765625 -215.000000 8202.765625
216.250000 8210.721680 -216.250000 8210.721680
217.500000 8211.816406 -217.500000 8211.816406
218.750000 8207.077148 -218.750000 8207.077148
220.000000 8213.422852 -220.000000 8213.422852
221.250000 8201.500977 -221.250000 8201.500977
222.500000 8214.310547 -222.500000 8214.310547
223.750000 8217.422852 -223.750000 8217.422852
225.000000 8211.119141 -225.000000 8211.119141
226.250000 8223.265625 -226.250000 8223.265625
227.500000 8208.567383 -227.500000 8208.567383
228.750000 8218.826172 -228.750000 8218.826172
230.000000 8212.343750 -230.000000 8212.343750
231.250000 8212.511719 -231.250000 8212.511719
232.500000 8226.758789 -232.500000 8226.758789
233.750000 8222.541016 -233.750000 8222.541016
235.000000 8227.545898 -235.000000 8227.545898
236.250000 8232.909180 -236.250000 8232.909180
237.500000 8231.224609 -237.500000 8231.224609
238.750000 8224.991211 -238.750000 8224.991211
240.000000 8213.785156 -240.000000 8213.785156
241.250000 8228.197266 -241.250000 8228.197266
242.500000 8233.104492 -242.500000 8233.104492
243.750000 8226.727539 -243.750000 8226.727539
245.000000 8230.125000 -245.000000 8230.125000
246.250000 8226.792969 -246.250000 8226.792969
247.500000 8234.590820 -247.500000 8234.590820
248.750000 8236.723633 -248.750000 8236.723633
250.000000 8222.816406 -250.000000 8222.816406
251.250000 8237.514648 -251.250000 8237.514648
252.500000 8232.025391 -252.500000 8232.025391
253.750000 8240.169922 -253.750000 8240.169922
255.000000 8241.808594 -255.000000 8241.808594
256.250000 8231.626953 -256.250000 8231.626953
257.500000 8238.220703 -257.500000 8238.220703
258.750000 8243.546875 -258.750000 8243.546875
260.000000 8243.803711 -260.000000 8243.803711
261.250000 8257.500977 -261.250000 8257.500977
262.500000 8229.331055 -262.500000 8229.331055
263.750000 8243.391602 -263.750000 8243.391602
265.000000 8236.109375 -265.000000 8236.109375
266.250000 8235.550781 -266.250000 8235.550781
267.500000 8244.589844 -267.500000 8244.589844
268.750000 8241.494141 -268.750000 8241.494141
270.000000 8261.689453 -270.000000 8261.689453
271.250000 8258.768555 -271.250000 8258.768555
272.500000 8256.985352 -272.500000 8256.985352
273.750000 8256.644531 -273.750000 8256.644531
275.000000 8246.548828 -275.000000 8246.548828
276.250000 8252.161133 -276.250000 8252.161133
277.500000 8252.095703 -277.500000 8252.095703
278.750000 8246.698242 -278.750000 8246.698242
280.000000 8268.691406 -280.000000 8268.691406
281.250000 8250.147461 -281.250000 8250.147461
282.500000 8242.952148 -282.500000 8242.952148
283.750000 8252.468750 -283.750000 8252.468750
285.000000 8253.751953 -285.000000 8253.751953
286.250000 8272.061523 -286.250000 8272.061523
287.500000 8269.019531 -287.500000 8269.019531
288.750000 8265.164062 -288.750000 8265.164062
290.000000 8267.406250 -290.000000 8267.406250
291.250000 8274.477539 -291.250000 8274.477539
292.500000 8280.744141 -292.500000 8280.744141
293.750000 8258.509766 -293.750000 8258.509766
295.000000 8257.724609 -295.000000 8257.724609
296.250000 8268.554688 -296.250000 8268.554688
297.500000 8270.735352 -297.500000 8270.735352
298.750000 8289.770508 -298.750000 8289.770508
300.000000 8283.257812 -300.000000 8283.257812
301.250000 8283.447266 -301.250000 8283.447266
302.500000 8283.057617 -302.500000 8283.057617
303.750000 8281.580078 -303.750000 8281.580078
305.000000 8280.032227 -305.000000 8280.032227
306.250000 8278.495117 -306.250000 8278.495117
307.500000 8291.738281 -307.500000 8291.738281
308.750000 8302.514648 -308.750000 8302.514648
310.000000 8295.070312 -310.000000 8295.070312
311.250000 8308.689453 -311.250000 8308.689453
312.500000 8292.180664 -312.500000 8292.180664
313.750000 8286.330078 -313.750000 8286.330078
315.000000 8301.689453 -315.000000 8301.689453
316.250000 8289.558594 -316.250000 8289.558594
317.500000 8289.092773 -317.500000 8289.092773
318.750000 8301.685547 -318.750000 8301.685547
320.000000 8314.486328 -320.000000 8314.486328
321.250000 8321.196289 -321.250000 8321.196289
322.500000 8322.974609 -322.500000 8322.974609
323.750000 8327.250000 -323.750000 8327.250000
325.000000 8317.060547 -325.000000 8317.060547
326.250000 8322.066406 -326.250000 8322.066406
327.500000 8332.630859 -327.500000 8332.630859
328.750000 8319.369141 -328.750000 8319.369141
330.000000 8329.570312 -330.000000 8329.570312
331.250000 8325.304688 -331.250000 8325.304688
332.500000 8336.273438 -332.500000 8336.273438
333.750000 8339.410156 -333.750000 8339.410156
335.000000 8324.708008 -335.000000 8324.708008
336.250000 8334.070312 -336.250000 8334.070312
337.500000 8340.494141 -337.500000 8340.494141
338.750000 8353.148438 -338.750000 8353.148438
340.000000 8354.239258 -340.000000 8354.239258
341.250000 8353.854492 -341.250000 8353.854492
342.500000 8350.466797 -342.500000 8350.466797
343.750000 8350.683594 -343.750000 8350.683594
345.000000 8344.731445 -345.000000 8344.731445
346.250000 8348.016602 -346.250000 8348.016602
347.500000 8356.419922 -347.500000 8356.419922
348.750000 8355.454102 -348.750000 8355.454102
350.000000 8349.595703 -350.000000 8349.595703
351.250000 8364.305664 -351.250000 8364.305664
352.500000 8361.616211 -352.500000 8361.616211
353.750000 8366.601562 -353.750000 8366.601562
355.000000 8355.617188 -355.000000 8355.617188
356.250000 8347.617188 -356.250000 8347.617188
357.500000 8372.111328 -357.500000 8372.111328
358.750000 8373.073242 -358.750000 8373.073242
360.000000 8380.098633 -360.000000 8380.098633
361.250000 8386.784180 -361.250000 8386.784180
362.500000 8377.977539 -362.500000 8377.977539
363.750000 8368.197266 -363.750000 8368.197266
365.000000 8394.700195 -365.000000 8394.700195
366.250000 8389.650391 -366.250000 8389.650391
367.500000 8386.841797 -367.500000 8386.841797
368.750000 8386.835938 -368.750000 8386.835938
370.000000 8405.656250 -370.000000 8405.656250
371.250000 8411.380859 -371.250000 8411.380859
372.500000 8402.815430 -372.500000 8402.815430
373.750000 8401.479492 -373.750000 8401.479492
375.000000 8396.031250 -375.000000 8396.031250
376.250000 8378.171875 -376.250000 8378.171875
377.500000 8405.929688 -377.500000 8405.929688
378.750000 8404.871094 -378.750000 8404.871094
380.000000 8414.176758 -380.000000 8414.176758
381.250000 8421.483398 -381.250000 8421.483398
382.500000 8419.167969 -382.500000 8419.167969
383.750000 8429.403320 -383.750000 8429.403320
385.000000 8439.097656 -385.000000 8439.097656
386.250000 8419.759766 -386.250000 8419.759766
387.500000 8406.341797 -387.500000 8406.341797
388.750000 8408.706055 -388.750000 8408.706055
390.000000 8417.799805 -390.000000 8417.799805
391.250000 8443.046875 -391.250000 8443.046875
392.500000 8435.947266 -392.500000 8435.947266
393.750000 8442.614258 -393.750000 8442.614258
395.000000 8431.268555 -395.000000 8431.268555
396.250000 8446.127930 -396.250000 8446.127930
397.500000 8433.250000 -397.500000 8433.250000
398.750000 8445.023438 -398.750000 8445.023438
400.000000 8443.839844 -400.000000 8443.839844
401.250000 8440.251953 -401.250000 8440.251953
402.500000 8433.555664 -402.500000 8433.555664
403.750000 8440.834961 -403.750000 8440.834961
405.000000 8444.765625 -405.000000 8444.765625
406.250000 8468.473633 -406.250000 8468.473633
407.500000 8467.060547 -407.500000 8467.060547
408.750000 8483.088867 -408.750000 8483.088867
410.000000 8462.956055 -410.000000 8462.956055
411.250000 8488.006836 -411.250000 8488.006836
412.500000 8478.044922 -412.500000 8478.044922
413.750000 8466.544922 -413.750000 8466.544922
415.000000 8467.249023 -415.000000 8467.249023
416.250000 8458.282227 -416.250000 8458.282227
417.500000 8479.824219 -417.500000 8479.824219
418.750000 8474.064453 -418.750000 8474.064453
420.000000 8493.558594 -420.000000 8493.558594
421.250000 8505.941406 -421.250000 8505.941406
422.500000 8499.623047 -422.500000 8499.623047
423.750000 8504.484375 -423.750000 8504.484375
425.000000 8516.613281 -425.000000 8516.613281
426.250000 8512.427734 -426.250000 8512.427734
427.500000 8508.707031 -427.500000 8508.707031
428.750000 8482.439453 -428.750000 8482.439453
430.000000 8494.381836 -430.000000 8494.381836
431.250000 8499.255859 -431.250000 8499.255859
432.500000 8525.225586 -432.500000 8525.225586
433.750000 8501.004883 -433.750000 8501.004883
435.000000 8510.191406 -435.000000 8510.191406
436.250000 8525.012695 -436.250000 8525.012695
437.500000 8538.750000 -437.500000 8538.750000
438.750000 8536.934570 -438.750000 8536.934570
440.000000 8530.362305 -440.000000 8530.362305
441.250000 8522.950195 -441.250000 8522.950195
442.500000 8533.779297 -442.500000 8533.779297
443.750000 8526.779297 -443.750000 8526.779297
445.000000 8518.558594 -445.000000 8518.558594
446.250000 8521.949219 -446.250000 8521.949219
447.500000 8528.995117 -447.500000 8528.995117
448.750000 8545.519531 -448.750000 8545.519531
450.000000 8555.434570 -450.000000 8555.434570
451.250000 8560.490234 -451.250000 8560.490234
452.500000 8559.833984 -452.500000 8559.833984
453.750000 8572.888672 -453.750000 8572.888672
455.000000 8574.023438 -455.000000 8574.023438
456.250000 8578.476562 -456.250000 8578.476562
457.500000 8569.041016 -457.500000 8569.041016
458.750000 8550.328125 -458.750000 8550.328125
460.000000 8560.095703 -460.000000 8560.095703
461.250000 8565.636719 -461.250000 8565.636719
462.500000 8576.680664 -462.500000 8576.680664
463.750000 8570.255859 -463.750000 8570.255859
465.000000 8581.175781 -465.000000 8581.175781
466.250000 8573.950195 -466.250000 8573.950195
467.500000 8589.919922 -467.500000 8589.919922
468.750000 8585.754883 -468.750000 8585.754883
470.000000 8593.708984 -470.000000 8593.708984
471.250000 8599.198242 -471.250000 8599.198242
472.500000 8599.728516 -472.500000 8599.728516
473.750000 8601.285156 -473.750000 8601.285156
475.000000 8602.585938 -475.000000 8602.585938
476.250000 8617.171875 -476.250000 8617.171875
477.500000 8598.658203 -477.500000 8598.658203
478.750000 8603.113281 -478.750000 8603.113281
480.000000 8601.882812 -480.000000 8601.882812
481.250000 8596.580078 -481.250000 8596.580078
482.500000 8614.695312 -482.500000 8614.695312
483.750000 8585.843750 -483.750000 8585.843750
485.000000 8581.589844 -485.000000 8581.589844
486.250000 8614.453125 -486.250000 8614.453125
487.500000 8620.498047 -487.500000 8620.498047
488.750000 8608.091797 -488.750000 8608.091797
490.000000 8618.472656 -490.000000 8618.472656
491.250000 8620.285156 -491.250000 8620.285156
492.500000 8621.909180 -492.500000 8621.909180
493.750000 8622.322266 -493.750000 8622.322266
495.000000 8614.226562 -495.000000 8614.226562
496.250000 8622.472656 -496.250000 8622.472656
497.500000 8609.941406 -497.500000 8609.941406
498.750000 8634.191406 -498.750000 8634.191406
500.000000 8611.966797 -500.000000 8611.966797
