# Supplementary material for: Spontaneous time-reversal symmetry breaking in twisted double bilayer graphene
Source: Nat Commun. 2022 Oct 29;13:6468. doi: 10.1038/s41467-022-34192-x (PMC9617879; doi:10.1038/s41467-022-34192-x)
Supplement: Supplementary file 2 — Source Data [file 41467_2022_34192_MOESM2_ESM.zip › Source_Data/Figure4/fig4b/100mk.txt]

-500.000000 10465.121094 500.000000 10465.121094
-498.750000 10476.242188 498.750000 10476.242188
-497.500000 10489.321289 497.500000 10489.321289
-496.250000 10473.136719 496.250000 10473.136719
-495.000000 10470.316406 495.000000 10470.316406
-493.750000 10508.990234 493.750000 10508.990234
-492.500000 10481.035156 492.500000 10481.035156
-491.250000 10486.432617 491.250000 10486.432617
-490.000000 10525.539062 490.000000 10525.539062
-488.750000 10526.148438 488.750000 10526.148438
-487.500000 10506.506836 487.500000 10506.506836
-486.250000 10498.587891 486.250000 10498.587891
-485.000000 10507.623047 485.000000 10507.623047
-483.750000 10511.698242 483.750000 10511.698242
-482.500000 10506.462891 482.500000 10506.462891
-481.250000 10503.294922 481.250000 10503.294922
-480.000000 10496.639648 480.000000 10496.639648
-478.750000 10508.316406 478.750000 10508.316406
-477.500000 10488.502930 477.500000 10488.502930
-476.250000 10490.802734 476.250000 10490.802734
-475.000000 10454.845703 475.000000 10454.845703
-473.750000 10436.924805 473.750000 10436.924805
-472.500000 10443.527344 472.500000 10443.527344
-471.250000 10435.392578 471.250000 10435.392578
-470.000000 10420.729492 470.000000 10420.729492
-468.750000 10427.974609 468.750000 10427.974609
-467.500000 10410.593750 467.500000 10410.593750
-466.250000 10392.054688 466.250000 10392.054688
-465.000000 10402.449219 465.000000 10402.449219
-463.750000 10376.441406 463.750000 10376.441406
-462.500000 10360.097656 462.500000 10360.097656
-461.250000 10344.739258 461.250000 10344.739258
-460.000000 10325.484375 460.000000 10325.484375
-458.750000 10327.954102 458.750000 10327.954102
-457.500000 10356.017578 457.500000 10356.017578
-456.250000 10330.937500 456.250000 10330.937500
-455.000000 10314.439453 455.000000 10314.439453
-453.750000 10306.582031 453.750000 10306.582031
-452.500000 10289.246094 452.500000 10289.246094
-451.250000 10293.742188 451.250000 10293.742188
-450.000000 10283.787109 450.000000 10283.787109
-448.750000 10269.267578 448.750000 10269.267578
-447.500000 10235.854492 447.500000 10235.854492
-446.250000 10225.211914 446.250000 10225.211914
-445.000000 10199.945312 445.000000 10199.945312
-443.750000 10214.984375 443.750000 10214.984375
-442.500000 10207.478516 442.500000 10207.478516
-441.250000 10141.227539 441.250000 10141.227539
-440.000000 10141.822266 440.000000 10141.822266
-438.750000 10123.533203 438.750000 10123.533203
-437.500000 10089.142578 437.500000 10089.142578
-436.250000 10085.140625 436.250000 10085.140625
-435.000000 10059.490234 435.000000 10059.490234
-433.750000 10030.306641 433.750000 10030.306641
-432.500000 10018.150391 432.500000 10018.150391
-431.250000 9987.883789 431.250000 9987.883789
-430.000000 9951.779297 430.000000 9951.779297
-428.750000 9922.447266 428.750000 9922.447266
-427.500000 9903.960938 427.500000 9903.960938
-426.250000 9858.802734 426.250000 9858.802734
-425.000000 9830.787109 425.000000 9830.787109
-423.750000 9808.677734 423.750000 9808.677734
-422.500000 9795.156250 422.500000 9795.156250
-421.250000 9760.923828 421.250000 9760.923828
-420.000000 9716.933594 420.000000 9716.933594
-418.750000 9678.623047 418.750000 9678.623047
-417.500000 9668.006836 417.500000 9668.006836
-416.250000 9633.949219 416.250000 9633.949219
-415.000000 9615.638672 415.000000 9615.638672
-413.750000 9580.539062 413.750000 9580.539062
-412.500000 9538.671875 412.500000 9538.671875
-411.250000 9539.244141 411.250000 9539.244141
-410.000000 9531.705078 410.000000 9531.705078
-408.750000 9506.583984 408.750000 9506.583984
-407.500000 9507.470703 407.500000 9507.470703
-406.250000 9495.406250 406.250000 9495.406250
-405.000000 9438.387695 405.000000 9438.387695
-403.750000 9441.843750 403.750000 9441.843750
-402.500000 9436.131836 402.500000 9436.131836
-401.250000 9427.152344 401.250000 9427.152344
-400.000000 9402.056641 400.000000 9402.056641
-398.750000 9386.726562 398.750000 9386.726562
-397.500000 9363.091797 397.500000 9363.091797
-396.250000 9385.259766 396.250000 9385.259766
-395.000000 9386.900391 395.000000 9386.900391
-393.750000 9387.595703 393.750000 9387.595703
-392.500000 9351.929688 392.500000 9351.929688
-391.250000 9356.475586 391.250000 9356.475586
-390.000000 9375.824219 390.000000 9375.824219
-388.750000 9384.651367 388.750000 9384.651367
-387.500000 9366.992188 387.500000 9366.992188
-386.250000 9365.302734 386.250000 9365.302734
-385.000000 9343.045898 385.000000 9343.045898
-383.750000 9358.763672 383.750000 9358.763672
-382.500000 9369.750000 382.500000 9369.750000
-381.250000 9368.003906 381.250000 9368.003906
-380.000000 9321.585938 380.000000 9321.585938
-378.750000 9331.891602 378.750000 9331.891602
-377.500000 9327.798828 377.500000 9327.798828
-376.250000 9344.836914 376.250000 9344.836914
-375.000000 9316.220703 375.000000 9316.220703
-373.750000 9306.242188 373.750000 9306.242188
-372.500000 9293.580078 372.500000 9293.580078
-371.250000 9302.910156 371.250000 9302.910156
-370.000000 9319.400391 370.000000 9319.400391
-368.750000 9313.127930 368.750000 9313.127930
-367.500000 9279.120117 367.500000 9279.120117
-366.250000 9275.242188 366.250000 9275.242188
-365.000000 9291.011719 365.000000 9291.011719
-363.750000 9290.320312 363.750000 9290.320312
-362.500000 9308.035156 362.500000 9308.035156
-361.250000 9283.711914 361.250000 9283.711914
-360.000000 9256.012695 360.000000 9256.012695
-358.750000 9251.056641 358.750000 9251.056641
-357.500000 9284.505859 357.500000 9284.505859
-356.250000 9267.246094 356.250000 9267.246094
-355.000000 9276.613281 355.000000 9276.613281
-353.750000 9258.804688 353.750000 9258.804688
-352.500000 9277.496094 352.500000 9277.496094
-351.250000 9283.965820 351.250000 9283.965820
-350.000000 9300.547852 350.000000 9300.547852
-348.750000 9282.361328 348.750000 9282.361328
-347.500000 9266.005859 347.500000 9266.005859
-346.250000 9265.203125 346.250000 9265.203125
-345.000000 9270.837891 345.000000 9270.837891
-343.750000 9267.952148 343.750000 9267.952148
-342.500000 9259.951172 342.500000 9259.951172
-341.250000 9252.062500 341.250000 9252.062500
-340.000000 9255.033203 340.000000 9255.033203
-338.750000 9269.003906 338.750000 9269.003906
-337.500000 9271.156250 337.500000 9271.156250
-336.250000 9267.115234 336.250000 9267.115234
-335.000000 9250.960938 335.000000 9250.960938
-333.750000 9260.847656 333.750000 9260.847656
-332.500000 9282.521484 332.500000 9282.521484
-331.250000 9294.441406 331.250000 9294.441406
-330.000000 9266.648438 330.000000 9266.648438
-328.750000 9264.619141 328.750000 9264.619141
-327.500000 9272.152344 327.500000 9272.152344
-326.250000 9283.312500 326.250000 9283.312500
-325.000000 9302.546875 325.000000 9302.546875
-323.750000 9298.837891 323.750000 9298.837891
-322.500000 9263.059570 322.500000 9263.059570
-321.250000 9265.486328 321.250000 9265.486328
-320.000000 9263.370117 320.000000 9263.370117
-318.750000 9268.381836 318.750000 9268.381836
-317.500000 9277.458008 317.500000 9277.458008
-316.250000 9277.556641 316.250000 9277.556641
-315.000000 9266.979492 315.000000 9266.979492
-313.750000 9279.060547 313.750000 9279.060547
-312.500000 9290.163086 312.500000 9290.163086
-311.250000 9279.896484 311.250000 9279.896484
-310.000000 9271.173828 310.000000 9271.173828
-308.750000 9269.019531 308.750000 9269.019531
-307.500000 9283.347656 307.500000 9283.347656
-306.250000 9294.171875 306.250000 9294.171875
-305.000000 9284.814453 305.000000 9284.814453
-303.750000 9260.616211 303.750000 9260.616211
-302.500000 9265.824219 302.500000 9265.824219
-301.250000 9265.695312 301.250000 9265.695312
-300.000000 9282.006836 300.000000 9282.006836
-298.750000 9272.155273 298.750000 9272.155273
-297.500000 9249.830078 297.500000 9249.830078
-296.250000 9234.646484 296.250000 9234.646484
-295.000000 9259.667969 295.000000 9259.667969
-293.750000 9266.779297 293.750000 9266.779297
-292.500000 9260.939453 292.500000 9260.939453
-291.250000 9252.924805 291.250000 9252.924805
-290.000000 9228.546875 290.000000 9228.546875
-288.750000 9228.765625 288.750000 9228.765625
-287.500000 9249.476562 287.500000 9249.476562
-286.250000 9243.647461 286.250000 9243.647461
-285.000000 9240.849609 285.000000 9240.849609
-283.750000 9248.929688 283.750000 9248.929688
-282.500000 9245.685547 282.500000 9245.685547
-281.250000 9251.605469 281.250000 9251.605469
-280.000000 9247.229492 280.000000 9247.229492
-278.750000 9248.250000 278.750000 9248.250000
-277.500000 9232.212891 277.500000 9232.212891
-276.250000 9233.845703 276.250000 9233.845703
-275.000000 9238.498047 275.000000 9238.498047
-273.750000 9251.970703 273.750000 9251.970703
-272.500000 9231.209961 272.500000 9231.209961
-271.250000 9225.062500 271.250000 9225.062500
-270.000000 9217.273438 270.000000 9217.273438
-268.750000 9232.541016 268.750000 9232.541016
-267.500000 9230.393555 267.500000 9230.393555
-266.250000 9227.420898 266.250000 9227.420898
-265.000000 9202.966797 265.000000 9202.966797
-263.750000 9201.964844 263.750000 9201.964844
-262.500000 9201.208008 262.500000 9201.208008
-261.250000 9203.855469 261.250000 9203.855469
-260.000000 9178.738281 260.000000 9178.738281
-258.750000 9175.648438 258.750000 9175.648438
-257.500000 9181.530273 257.500000 9181.530273
-256.250000 9179.527344 256.250000 9179.527344
-255.000000 9187.517578 255.000000 9187.517578
-253.750000 9178.556641 253.750000 9178.556641
-252.500000 9168.425781 252.500000 9168.425781
-251.250000 9168.092773 251.250000 9168.092773
-250.000000 9204.996094 250.000000 9204.996094
-248.750000 9197.094727 248.750000 9197.094727
-247.500000 9216.757812 247.500000 9216.757812
-246.250000 9200.398438 246.250000 9200.398438
-245.000000 9210.076172 245.000000 9210.076172
-243.750000 9214.036133 243.750000 9214.036133
-242.500000 9233.509766 242.500000 9233.509766
-241.250000 9227.855469 241.250000 9227.855469
-240.000000 9212.001953 240.000000 9212.001953
-238.750000 9208.894531 238.750000 9208.894531
-237.500000 9211.696289 237.500000 9211.696289
-236.250000 9213.146484 236.250000 9213.146484
-235.000000 9200.523438 235.000000 9200.523438
-233.750000 9200.341797 233.750000 9200.341797
-232.500000 9193.589844 232.500000 9193.589844
-231.250000 9197.939453 231.250000 9197.939453
-230.000000 9197.932617 230.000000 9197.932617
-228.750000 9205.380859 228.750000 9205.380859
-227.500000 9176.036133 227.500000 9176.036133
-226.250000 9180.686523 226.250000 9180.686523
-225.000000 9187.074219 225.000000 9187.074219
-223.750000 9206.507812 223.750000 9206.507812
-222.500000 9179.228516 222.500000 9179.228516
-221.250000 9175.619141 221.250000 9175.619141
-220.000000 9160.147461 220.000000 9160.147461
-218.750000 9167.455078 218.750000 9167.455078
-217.500000 9188.089844 217.500000 9188.089844
-216.250000 9196.446289 216.250000 9196.446289
-215.000000 9152.363281 215.000000 9152.363281
-213.750000 9148.935547 213.750000 9148.935547
-212.500000 9139.963867 212.500000 9139.963867
-211.250000 9148.125000 211.250000 9148.125000
-210.000000 9153.378906 210.000000 9153.378906
-208.750000 9146.668945 208.750000 9146.668945
-207.500000 9141.291016 207.500000 9141.291016
-206.250000 9145.537109 206.250000 9145.537109
-205.000000 9149.449219 205.000000 9149.449219
-203.750000 9143.187500 203.750000 9143.187500
-202.500000 9151.441406 202.500000 9151.441406
-201.250000 9133.746094 201.250000 9133.746094
-200.000000 9141.582031 200.000000 9141.582031
-198.750000 9142.488281 198.750000 9142.488281
-197.500000 9142.988281 197.500000 9142.988281
-196.250000 9125.530273 196.250000 9125.530273
-195.000000 9130.406250 195.000000 9130.406250
-193.750000 9129.462891 193.750000 9129.462891
-192.500000 9142.133789 192.500000 9142.133789
-191.250000 9142.638672 191.250000 9142.638672
-190.000000 9128.788086 190.000000 9128.788086
-188.750000 9115.798828 188.750000 9115.798828
-187.500000 9139.484375 187.500000 9139.484375
-186.250000 9140.271484 186.250000 9140.271484
-185.000000 9152.199219 185.000000 9152.199219
-183.750000 9149.140625 183.750000 9149.140625
-182.500000 9137.928711 182.500000 9137.928711
-181.250000 9135.016602 181.250000 9135.016602
-180.000000 9143.564453 180.000000 9143.564453
-178.750000 9145.541016 178.750000 9145.541016
-177.500000 9141.066406 177.500000 9141.066406
-176.250000 9132.435547 176.250000 9132.435547
-175.000000 9119.060547 175.000000 9119.060547
-173.750000 9119.147461 173.750000 9119.147461
-172.500000 9139.818359 172.500000 9139.818359
-171.250000 9143.957031 171.250000 9143.957031
-170.000000 9127.154297 170.000000 9127.154297
-168.750000 9139.430664 168.750000 9139.430664
-167.500000 9144.464844 167.500000 9144.464844
-166.250000 9134.780273 166.250000 9134.780273
-165.000000 9134.456055 165.000000 9134.456055
-163.750000 9142.305664 163.750000 9142.305664
-162.500000 9132.037109 162.500000 9132.037109
-161.250000 9139.654297 161.250000 9139.654297
-160.000000 9141.543945 160.000000 9141.543945
-158.750000 9149.023438 158.750000 9149.023438
-157.500000 9137.224609 157.500000 9137.224609
-156.250000 9146.769531 156.250000 9146.769531
-155.000000 9145.941406 155.000000 9145.941406
-153.750000 9156.857422 153.750000 9156.857422
-152.500000 9161.009766 152.500000 9161.009766
-151.250000 9172.159180 151.250000 9172.159180
-150.000000 9163.755859 150.000000 9163.755859
-148.750000 9168.539062 148.750000 9168.539062
-147.500000 9174.398438 147.500000 9174.398438
-146.250000 9179.666992 146.250000 9179.666992
-145.000000 9189.908203 145.000000 9189.908203
-143.750000 9180.412109 143.750000 9180.412109
-142.500000 9188.795898 142.500000 9188.795898
-141.250000 9185.007812 141.250000 9185.007812
-140.000000 9191.369141 140.000000 9191.369141
-138.750000 9192.651367 138.750000 9192.651367
-137.500000 9194.667969 137.500000 9194.667969
-136.250000 9188.744141 136.250000 9188.744141
-135.000000 9201.621094 135.000000 9201.621094
-133.750000 9192.972656 133.750000 9192.972656
-132.500000 9207.834961 132.500000 9207.834961
-131.250000 9196.386719 131.250000 9196.386719
-130.000000 9206.595703 130.000000 9206.595703
-128.750000 9203.342773 128.750000 9203.342773
-127.500000 9209.957031 127.500000 9209.957031
-126.250000 9209.324219 126.250000 9209.324219
-125.000000 9217.105469 125.000000 9217.105469
-123.750000 9220.513672 123.750000 9220.513672
-122.500000 9225.703125 122.500000 9225.703125
-121.250000 9232.850586 121.250000 9232.850586
-120.000000 9232.515625 120.000000 9232.515625
-118.750000 9236.949219 118.750000 9236.949219
-117.500000 9238.867188 117.500000 9238.867188
-116.250000 9247.453125 116.250000 9247.453125
-115.000000 9241.195312 115.000000 9241.195312
-113.750000 9251.236328 113.750000 9251.236328
-112.500000 9230.312500 112.500000 9230.312500
-111.250000 9247.564453 111.250000 9247.564453
-110.000000 9255.441406 110.000000 9255.441406
-108.750000 9261.505859 108.750000 9261.505859
-107.500000 9252.261719 107.500000 9252.261719
-106.250000 9267.183594 106.250000 9267.183594
-105.000000 9261.111328 105.000000 9261.111328
-103.750000 9270.546875 103.750000 9270.546875
-102.500000 9281.886719 102.500000 9281.886719
-101.250000 9301.900391 101.250000 9301.900391
-100.000000 9301.833984 100.000000 9301.833984
-98.750000 9307.534180 98.750000 9307.534180
-97.500000 9314.710938 97.500000 9314.710938
-96.250000 9323.574219 96.250000 9323.574219
-95.000000 9335.830078 95.000000 9335.830078
-93.750000 9346.096680 93.750000 9346.096680
-92.500000 9358.904297 92.500000 9358.904297
-91.250000 9373.833984 91.250000 9373.833984
-90.000000 9392.457031 90.000000 9392.457031
-88.750000 9395.417969 88.750000 9395.417969
-87.500000 9410.020508 87.500000 9410.020508
-86.250000 9420.080078 86.250000 9420.080078
-85.000000 9440.052734 85.000000 9440.052734
-83.750000 9436.608398 83.750000 9436.608398
-82.500000 9460.324219 82.500000 9460.324219
-81.250000 9456.361328 81.250000 9456.361328
-80.000000 9464.443359 80.000000 9464.443359
-78.750000 9466.833984 78.750000 9466.833984
-77.500000 9473.599609 77.500000 9473.599609
-76.250000 9477.472656 76.250000 9477.472656
-75.000000 9476.742188 75.000000 9476.742188
-73.750000 9469.294922 73.750000 9469.294922
-72.500000 9480.216797 72.500000 9480.216797
-71.250000 9463.525391 71.250000 9463.525391
-70.000000 9475.060547 70.000000 9475.060547
-68.750000 9477.015625 68.750000 9477.015625
-67.500000 9480.347656 67.500000 9480.347656
-66.250000 9476.837891 66.250000 9476.837891
-65.000000 9478.032227 65.000000 9478.032227
-63.750000 9487.338867 63.750000 9487.338867
-62.500000 9487.480469 62.500000 9487.480469
-61.250000 9491.253906 61.250000 9491.253906
-60.000000 9499.942383 60.000000 9499.942383
-58.750000 9509.613281 58.750000 9509.613281
-57.500000 9503.378906 57.500000 9503.378906
-56.250000 9509.408203 56.250000 9509.408203
-55.000000 9513.093750 55.000000 9513.093750
-53.750000 9517.045898 53.750000 9517.045898
-52.500000 9525.006836 52.500000 9525.006836
-51.250000 9542.433594 51.250000 9542.433594
-50.000000 9539.246094 50.000000 9539.246094
-48.750000 9551.357422 48.750000 9551.357422
-47.500000 9542.031250 47.500000 9542.031250
-46.250000 9550.198242 46.250000 9550.198242
-45.000000 9560.324219 45.000000 9560.324219
-43.750000 9559.837891 43.750000 9559.837891
-42.500000 9562.858398 42.500000 9562.858398
-41.250000 9574.664062 41.250000 9574.664062
-40.000000 9581.945312 40.000000 9581.945312
-38.750000 9592.903320 38.750000 9592.903320
-37.500000 9600.710938 37.500000 9600.710938
-36.250000 9610.788086 36.250000 9610.788086
-35.000000 9625.117188 35.000000 9625.117188
-33.750000 9635.046875 33.750000 9635.046875
-32.500000 9647.584961 32.500000 9647.584961
-31.250000 9653.183594 31.250000 9653.183594
-30.000000 9663.738281 30.000000 9663.738281
-28.750000 9656.488281 28.750000 9656.488281
-27.500000 9673.708984 27.500000 9673.708984
-26.250000 9667.040039 26.250000 9667.040039
-25.000000 9669.373047 25.000000 9669.373047
-23.750000 9664.105469 23.750000 9664.105469
-22.500000 9668.408203 22.500000 9668.408203
-21.250000 9660.876953 21.250000 9660.876953
-20.000000 9675.941406 20.000000 9675.941406
-18.750000 9667.505859 18.750000 9667.505859
-17.500000 9673.849609 17.500000 9673.849609
-16.250000 9672.242188 16.250000 9672.242188
-15.000000 9677.731445 15.000000 9677.731445
-13.750000 9681.375977 13.750000 9681.375977
-12.500000 9688.014648 12.500000 9688.014648
-11.250000 9679.591797 11.250000 9679.591797
-10.000000 9673.083984 10.000000 9673.083984
-8.750000 9678.363281 8.750000 9678.363281
-7.500000 9675.601562 7.500000 9675.601562
-6.250000 9694.303711 6.250000 9694.303711
-5.000000 9689.178711 5.000000 9689.178711
-3.750000 9686.689453 3.750000 9686.689453
-2.500000 9678.384766 2.500000 9678.384766
-1.250000 9687.025391 1.250000 9687.025391
0.000000 9673.544922 0.000000 9673.544922
1.250000 9673.746094 -1.250000 9673.746094
2.500000 9643.003906 -2.500000 9643.003906
3.750000 9638.833984 -3.750000 9638.833984
5.000000 9630.710938 -5.000000 9630.710938
6.250000 9606.138672 -6.250000 9606.138672
7.500000 9587.022461 -7.500000 9587.022461
8.750000 9581.199219 -8.750000 9581.199219
10.000000 9556.033203 -10.000000 9556.033203
11.250000 9532.087891 -11.250000 9532.087891
12.500000 9529.414062 -12.500000 9529.414062
13.750000 9524.817383 -13.750000 9524.817383
15.000000 9526.314453 -15.000000 9526.314453
16.250000 9529.937500 -16.250000 9529.937500
17.500000 9527.489258 -17.500000 9527.489258
18.750000 9524.062500 -18.750000 9524.062500
20.000000 9532.878906 -20.000000 9532.878906
21.250000 9530.354492 -21.250000 9530.354492
22.500000 9537.787109 -22.500000 9537.787109
23.750000 9528.527344 -23.750000 9528.527344
25.000000 9520.242188 -25.000000 9520.242188
26.250000 9515.888672 -26.250000 9515.888672
27.500000 9512.939453 -27.500000 9512.939453
28.750000 9500.551758 -28.750000 9500.551758
30.000000 9497.419922 -30.000000 9497.419922
31.250000 9480.565430 -31.250000 9480.565430
32.500000 9482.724609 -32.500000 9482.724609
33.750000 9475.964844 -33.750000 9475.964844
35.000000 9472.109375 -35.000000 9472.109375
36.250000 9473.421875 -36.250000 9473.421875
37.500000 9477.561523 -37.500000 9477.561523
38.750000 9481.042969 -38.750000 9481.042969
40.000000 9490.862305 -40.000000 9490.862305
41.250000 9506.343750 -41.250000 9506.343750
42.500000 9505.328125 -42.500000 9505.328125
43.750000 9513.462891 -43.750000 9513.462891
45.000000 9513.923828 -45.000000 9513.923828
46.250000 9516.966797 -46.250000 9516.966797
47.500000 9511.596680 -47.500000 9511.596680
48.750000 9518.898438 -48.750000 9518.898438
50.000000 9517.513672 -50.000000 9517.513672
51.250000 9523.615234 -51.250000 9523.615234
52.500000 9510.353516 -52.500000 9510.353516
53.750000 9514.319336 -53.750000 9514.319336
55.000000 9511.134766 -55.000000 9511.134766
56.250000 9506.878906 -56.250000 9506.878906
57.500000 9497.413086 -57.500000 9497.413086
58.750000 9507.219727 -58.750000 9507.219727
60.000000 9508.098633 -60.000000 9508.098633
61.250000 9513.539062 -61.250000 9513.539062
62.500000 9520.136719 -62.500000 9520.136719
63.750000 9526.722656 -63.750000 9526.722656
65.000000 9539.451172 -65.000000 9539.451172
66.250000 9549.439453 -66.250000 9549.439453
67.500000 9552.080078 -67.500000 9552.080078
68.750000 9557.380859 -68.750000 9557.380859
70.000000 9563.755859 -70.000000 9563.755859
71.250000 9565.468750 -71.250000 9565.468750
72.500000 9576.527344 -72.500000 9576.527344
73.750000 9583.978516 -73.750000 9583.978516
75.000000 9588.402344 -75.000000 9588.402344
76.250000 9586.083008 -76.250000 9586.083008
77.500000 9592.937500 -77.500000 9592.937500
78.750000 9601.607422 -78.750000 9601.607422
80.000000 9611.090820 -80.000000 9611.090820
81.250000 9620.407227 -81.250000 9620.407227
82.500000 9634.574219 -82.500000 9634.574219
83.750000 9636.242188 -83.750000 9636.242188
85.000000 9633.533203 -85.000000 9633.533203
86.250000 9648.234375 -86.250000 9648.234375
87.500000 9652.369141 -87.500000 9652.369141
88.750000 9659.734375 -88.750000 9659.734375
90.000000 9668.967773 -90.000000 9668.967773
91.250000 9671.210938 -91.250000 9671.210938
92.500000 9678.982422 -92.500000 9678.982422
93.750000 9682.445312 -93.750000 9682.445312
95.000000 9691.340820 -95.000000 9691.340820
96.250000 9689.313477 -96.250000 9689.313477
97.500000 9701.255859 -97.500000 9701.255859
98.750000 9692.880859 -98.750000 9692.880859
100.000000 9692.017578 -100.000000 9692.017578
101.250000 9698.666016 -101.250000 9698.666016
102.500000 9690.046875 -102.500000 9690.046875
103.750000 9686.525391 -103.750000 9686.525391
105.000000 9691.273438 -105.000000 9691.273438
106.250000 9692.466797 -106.250000 9692.466797
107.500000 9683.511719 -107.500000 9683.511719
108.750000 9699.281250 -108.750000 9699.281250
110.000000 9690.057617 -110.000000 9690.057617
111.250000 9695.207031 -111.250000 9695.207031
112.500000 9689.436523 -112.500000 9689.436523
113.750000 9706.187500 -113.750000 9706.187500
115.000000 9703.678711 -115.000000 9703.678711
116.250000 9707.987305 -116.250000 9707.987305
117.500000 9711.426758 -117.500000 9711.426758
118.750000 9725.662109 -118.750000 9725.662109
120.000000 9721.176758 -120.000000 9721.176758
121.250000 9718.703125 -121.250000 9718.703125
122.500000 9725.261719 -122.500000 9725.261719
123.750000 9722.998047 -123.750000 9722.998047
125.000000 9727.324219 -125.000000 9727.324219
126.250000 9736.389648 -126.250000 9736.389648
127.500000 9749.334961 -127.500000 9749.334961
128.750000 9751.697266 -128.750000 9751.697266
130.000000 9761.798828 -130.000000 9761.798828
131.250000 9759.687500 -131.250000 9759.687500
132.500000 9780.531250 -132.500000 9780.531250
133.750000 9774.613281 -133.750000 9774.613281
135.000000 9784.923828 -135.000000 9784.923828
136.250000 9790.847656 -136.250000 9790.847656
137.500000 9806.504883 -137.500000 9806.504883
138.750000 9797.876953 -138.750000 9797.876953
140.000000 9801.936523 -140.000000 9801.936523
141.250000 9802.304688 -141.250000 9802.304688
142.500000 9812.548828 -142.500000 9812.548828
143.750000 9825.808594 -143.750000 9825.808594
145.000000 9836.039062 -145.000000 9836.039062
146.250000 9827.668945 -146.250000 9827.668945
147.500000 9843.732422 -147.500000 9843.732422
148.750000 9864.873047 -148.750000 9864.873047
150.000000 9856.429688 -150.000000 9856.429688
151.250000 9866.408203 -151.250000 9866.408203
152.500000 9868.974609 -152.500000 9868.974609
153.750000 9875.259766 -153.750000 9875.259766
155.000000 9878.938477 -155.000000 9878.938477
156.250000 9902.738281 -156.250000 9902.738281
157.500000 9890.015625 -157.500000 9890.015625
158.750000 9891.560547 -158.750000 9891.560547
160.000000 9898.777344 -160.000000 9898.777344
161.250000 9903.179688 -161.250000 9903.179688
162.500000 9907.154297 -162.500000 9907.154297
163.750000 9923.023438 -163.750000 9923.023438
165.000000 9910.678711 -165.000000 9910.678711
166.250000 9923.273438 -166.250000 9923.273438
167.500000 9922.623047 -167.500000 9922.623047
168.750000 9933.566406 -168.750000 9933.566406
170.000000 9959.200195 -170.000000 9959.200195
171.250000 9968.507812 -171.250000 9968.507812
172.500000 10001.608398 -172.500000 10001.608398
173.750000 10003.478516 -173.750000 10003.478516
175.000000 10018.702148 -175.000000 10018.702148
176.250000 10025.474609 -176.250000 10025.474609
177.500000 10046.397461 -177.500000 10046.397461
178.750000 10043.351562 -178.750000 10043.351562
180.000000 10062.103516 -180.000000 10062.103516
181.250000 10057.332031 -181.250000 10057.332031
182.500000 10070.537109 -182.500000 10070.537109
183.750000 10064.875977 -183.750000 10064.875977
185.000000 10082.892578 -185.000000 10082.892578
186.250000 10088.852539 -186.250000 10088.852539
187.500000 10102.312500 -187.500000 10102.312500
188.750000 10102.736328 -188.750000 10102.736328
190.000000 10114.234375 -190.000000 10114.234375
191.250000 10108.937500 -191.250000 10108.937500
192.500000 10119.500000 -192.500000 10119.500000
193.750000 10112.931641 -193.750000 10112.931641
195.000000 10133.779297 -195.000000 10133.779297
196.250000 10128.813477 -196.250000 10128.813477
197.500000 10139.940430 -197.500000 10139.940430
198.750000 10139.771484 -198.750000 10139.771484
200.000000 10134.132812 -200.000000 10134.132812
201.250000 10153.867188 -201.250000 10153.867188
202.500000 10141.494141 -202.500000 10141.494141
203.750000 10145.708984 -203.750000 10145.708984
205.000000 10150.208008 -205.000000 10150.208008
206.250000 10155.480469 -206.250000 10155.480469
207.500000 10120.275391 -207.500000 10120.275391
208.750000 10131.935547 -208.750000 10131.935547
210.000000 10137.371094 -210.000000 10137.371094
211.250000 10117.460938 -211.250000 10117.460938
212.500000 10104.312500 -212.500000 10104.312500
213.750000 10133.787109 -213.750000 10133.787109
215.000000 10124.121094 -215.000000 10124.121094
216.250000 10134.773438 -216.250000 10134.773438
217.500000 10129.011719 -217.500000 10129.011719
218.750000 10143.277344 -218.750000 10143.277344
220.000000 10138.072266 -220.000000 10138.072266
221.250000 10129.698242 -221.250000 10129.698242
222.500000 10135.794922 -222.500000 10135.794922
223.750000 10141.541016 -223.750000 10141.541016
225.000000 10132.195312 -225.000000 10132.195312
226.250000 10137.179688 -226.250000 10137.179688
227.500000 10122.775391 -227.500000 10122.775391
228.750000 10124.490234 -228.750000 10124.490234
230.000000 10132.832031 -230.000000 10132.832031
231.250000 10130.059570 -231.250000 10130.059570
232.500000 10114.369141 -232.500000 10114.369141
233.750000 10094.500000 -233.750000 10094.500000
235.000000 10107.835938 -235.000000 10107.835938
236.250000 10091.563477 -236.250000 10091.563477
237.500000 10114.818359 -237.500000 10114.818359
238.750000 10108.355469 -238.750000 10108.355469
240.000000 10114.929688 -240.000000 10114.929688
241.250000 10108.668945 -241.250000 10108.668945
242.500000 10124.976562 -242.500000 10124.976562
243.750000 10127.598633 -243.750000 10127.598633
245.000000 10105.445312 -245.000000 10105.445312
246.250000 10115.998047 -246.250000 10115.998047
247.500000 10113.410156 -247.500000 10113.410156
248.750000 10117.152344 -248.750000 10117.152344
250.000000 10139.400391 -250.000000 10139.400391
251.250000 10145.507812 -251.250000 10145.507812
252.500000 10196.689453 -252.500000 10196.689453
253.750000 10208.290039 -253.750000 10208.290039
255.000000 10207.128906 -255.000000 10207.128906
256.250000 10305.541016 -256.250000 10305.541016
257.500000 10296.426758 -257.500000 10296.426758
258.750000 10316.738281 -258.750000 10316.738281
260.000000 10313.314453 -260.000000 10313.314453
261.250000 10321.462891 -261.250000 10321.462891
262.500000 10314.204102 -262.500000 10314.204102
263.750000 10347.705078 -263.750000 10347.705078
265.000000 10342.867188 -265.000000 10342.867188
266.250000 10347.444336 -266.250000 10347.444336
267.500000 10357.088867 -267.500000 10357.088867
268.750000 10348.945312 -268.750000 10348.945312
270.000000 10356.791016 -270.000000 10356.791016
271.250000 10361.744141 -271.250000 10361.744141
272.500000 10358.009766 -272.500000 10358.009766
273.750000 10359.253906 -273.750000 10359.253906
275.000000 10371.783203 -275.000000 10371.783203
276.250000 10377.996094 -276.250000 10377.996094
277.500000 10369.715820 -277.500000 10369.715820
278.750000 10382.569336 -278.750000 10382.569336
280.000000 10389.393555 -280.000000 10389.393555
281.250000 10391.593750 -281.250000 10391.593750
282.500000 10426.787109 -282.500000 10426.787109
283.750000 10437.203125 -283.750000 10437.203125
285.000000 10464.347656 -285.000000 10464.347656
286.250000 10455.582031 -286.250000 10455.582031
287.500000 10439.613281 -287.500000 10439.613281
288.750000 10448.347656 -288.750000 10448.347656
290.000000 10468.273438 -290.000000 10468.273438
291.250000 10493.654297 -291.250000 10493.654297
292.500000 10499.990234 -292.500000 10499.990234
293.750000 10505.468750 -293.750000 10505.468750
295.000000 10512.221680 -295.000000 10512.221680
296.250000 11958.783203 -296.250000 11958.783203
297.500000 11965.272461 -297.500000 11965.272461
298.750000 11904.873047 -298.750000 11904.873047
300.000000 13036.115234 -300.000000 13036.115234
301.250000 13142.957031 -301.250000 13142.957031
302.500000 13136.119141 -302.500000 13136.119141
303.750000 13101.300781 -303.750000 13101.300781
305.000000 13069.798828 -305.000000 13069.798828
306.250000 13040.876953 -306.250000 13040.876953
307.500000 12998.406250 -307.500000 12998.406250
308.750000 12994.980469 -308.750000 12994.980469
310.000000 12948.503906 -310.000000 12948.503906
311.250000 12927.890625 -311.250000 12927.890625
312.500000 12888.720703 -312.500000 12888.720703
313.750000 12851.730469 -313.750000 12851.730469
315.000000 12800.013672 -315.000000 12800.013672
316.250000 12781.170898 -316.250000 12781.170898
317.500000 12755.755859 -317.500000 12755.755859
318.750000 12737.658203 -318.750000 12737.658203
320.000000 12692.544922 -320.000000 12692.544922
321.250000 12662.427734 -321.250000 12662.427734
322.500000 12609.166992 -322.500000 12609.166992
323.750000 12588.394531 -323.750000 12588.394531
325.000000 12559.576172 -325.000000 12559.576172
326.250000 12538.776367 -326.250000 12538.776367
327.500000 12491.046875 -327.500000 12491.046875
328.750000 12459.700195 -328.750000 12459.700195
330.000000 12444.160156 -330.000000 12444.160156
331.250000 12392.354492 -331.250000 12392.354492
332.500000 12390.005859 -332.500000 12390.005859
333.750000 12360.511719 -333.750000 12360.511719
335.000000 12317.187500 -335.000000 12317.187500
336.250000 12296.588867 -336.250000 12296.588867
337.500000 12278.482422 -337.500000 12278.482422
338.750000 12239.896484 -338.750000 12239.896484
340.000000 12228.773438 -340.000000 12228.773438
341.250000 12206.332031 -341.250000 12206.332031
342.500000 12193.502930 -342.500000 12193.502930
343.750000 12128.039062 -343.750000 12128.039062
345.000000 12118.783203 -345.000000 12118.783203
346.250000 12075.402344 -346.250000 12075.402344
347.500000 11797.185547 -347.500000 11797.185547
348.750000 12113.945312 -348.750000 12113.945312
350.000000 11066.812500 -350.000000 11066.812500
351.250000 11084.425781 -351.250000 11084.425781
352.500000 10958.277344 -352.500000 10958.277344
353.750000 9270.222656 -353.750000 9270.222656
355.000000 9222.091797 -355.000000 9222.091797
356.250000 9198.173828 -356.250000 9198.173828
357.500000 9209.023438 -357.500000 9209.023438
358.750000 9231.248047 -358.750000 9231.248047
360.000000 9223.790039 -360.000000 9223.790039
361.250000 9222.204102 -361.250000 9222.204102
362.500000 9216.363281 -362.500000 9216.363281
363.750000 9211.299805 -363.750000 9211.299805
365.000000 9202.177734 -365.000000 9202.177734
366.250000 9219.678711 -366.250000 9219.678711
367.500000 9193.734375 -367.500000 9193.734375
368.750000 9167.289062 -368.750000 9167.289062
370.000000 9158.028320 -370.000000 9158.028320
371.250000 9165.583008 -371.250000 9165.583008
372.500000 9169.475586 -372.500000 9169.475586
373.750000 9175.015625 -373.750000 9175.015625
375.000000 9165.573242 -375.000000 9165.573242
376.250000 9163.955078 -376.250000 9163.955078
377.500000 9179.606445 -377.500000 9179.606445
378.750000 9181.982422 -378.750000 9181.982422
380.000000 9184.457031 -380.000000 9184.457031
381.250000 9179.011719 -381.250000 9179.011719
382.500000 9180.663086 -382.500000 9180.663086
383.750000 9197.503906 -383.750000 9197.503906
385.000000 9173.483398 -385.000000 9173.483398
386.250000 9174.466797 -386.250000 9174.466797
387.500000 9184.423828 -387.500000 9184.423828
388.750000 9173.419922 -388.750000 9173.419922
390.000000 9187.224609 -390.000000 9187.224609
391.250000 9206.660156 -391.250000 9206.660156
392.500000 9204.927734 -392.500000 9204.927734
393.750000 9192.883789 -393.750000 9192.883789
395.000000 9218.462891 -395.000000 9218.462891
396.250000 9201.566406 -396.250000 9201.566406
397.500000 9221.460938 -397.500000 9221.460938
398.750000 9232.550781 -398.750000 9232.550781
400.000000 9209.874023 -400.000000 9209.874023
401.250000 9205.994141 -401.250000 9205.994141
402.500000 9202.513672 -402.500000 9202.513672
403.750000 9198.740234 -403.750000 9198.740234
405.000000 9203.240234 -405.000000 9203.240234
406.250000 9196.237305 -406.250000 9196.237305
407.500000 9209.372070 -407.500000 9209.372070
408.750000 9209.763672 -408.750000 9209.763672
410.000000 9216.783203 -410.000000 9216.783203
411.250000 9220.947266 -411.250000 9220.947266
412.500000 9246.214844 -412.500000 9246.214844
413.750000 9245.900391 -413.750000 9245.900391
415.000000 9252.028320 -415.000000 9252.028320
416.250000 9301.857422 -416.250000 9301.857422
417.500000 9289.332031 -417.500000 9289.332031
418.750000 9319.492188 -418.750000 9319.492188
420.000000 9333.564453 -420.000000 9333.564453
421.250000 9349.332031 -421.250000 9349.332031
422.500000 9351.289062 -422.500000 9351.289062
423.750000 9387.580078 -423.750000 9387.580078
425.000000 9395.247070 -425.000000 9395.247070
426.250000 9409.255859 -426.250000 9409.255859
427.500000 9446.412109 -427.500000 9446.412109
428.750000 9482.244141 -428.750000 9482.244141
430.000000 9502.020508 -430.000000 9502.020508
431.250000 9553.296875 -431.250000 9553.296875
432.500000 9567.872070 -432.500000 9567.872070
433.750000 9585.242188 -433.750000 9585.242188
435.000000 9619.355469 -435.000000 9619.355469
436.250000 9654.041992 -436.250000 9654.041992
437.500000 9682.128906 -437.500000 9682.128906
438.750000 9712.996094 -438.750000 9712.996094
440.000000 9750.205078 -440.000000 9750.205078
441.250000 9762.537109 -441.250000 9762.537109
442.500000 9797.283203 -442.500000 9797.283203
443.750000 9803.045898 -443.750000 9803.045898
445.000000 9844.720703 -445.000000 9844.720703
446.250000 9850.857422 -446.250000 9850.857422
447.500000 9867.463867 -447.500000 9867.463867
448.750000 9893.798828 -448.750000 9893.798828
450.000000 9929.950195 -450.000000 9929.950195
451.250000 9917.305664 -451.250000 9917.305664
452.500000 9958.668945 -452.500000 9958.668945
453.750000 9970.945312 -453.750000 9970.945312
455.000000 9989.943359 -455.000000 9989.943359
456.250000 9993.483398 -456.250000 9993.483398
457.500000 10028.633789 -457.500000 10028.633789
458.750000 10023.294922 -458.750000 10023.294922
460.000000 10047.808594 -460.000000 10047.808594
461.250000 10081.263672 -461.250000 10081.263672
462.500000 10065.847656 -462.500000 10065.847656
463.750000 10089.154297 -463.750000 10089.154297
465.000000 10108.906250 -465.000000 10108.906250
466.250000 10098.652344 -466.250000 10098.652344
467.500000 10105.901367 -467.500000 10105.901367
468.750000 10134.416992 -468.750000 10134.416992
470.000000 10134.877930 -470.000000 10134.877930
471.250000 10155.751953 -471.250000 10155.751953
472.500000 10166.039062 -472.500000 10166.039062
473.750000 10171.739258 -473.750000 10171.739258
475.000000 10187.970703 -475.000000 10187.970703
476.250000 10196.091797 -476.250000 10196.091797
477.500000 10204.636719 -477.500000 10204.636719
478.750000 10248.671875 -478.750000 10248.671875
480.000000 10234.000000 -480.000000 10234.000000
481.250000 10265.501953 -481.250000 10265.501953
482.500000 10281.469727 -482.500000 10281.469727
483.750000 10273.391602 -483.750000 10273.391602
485.000000 10291.013672 -485.000000 10291.013672
486.250000 10316.349609 -486.250000 10316.349609
487.500000 10302.587891 -487.500000 10302.587891
488.750000 10309.329102 -488.750000 10309.329102
490.000000 10337.978516 -490.000000 10337.978516
491.250000 10326.281250 -491.250000 10326.281250
492.500000 10350.424805 -492.500000 10350.424805
493.750000 10360.242188 -493.750000 10360.242188
495.000000 10344.845703 -495.000000 10344.845703
496.250000 10356.166016 -496.250000 10356.166016
497.500000 10401.943359 -497.500000 10401.943359
498.750000 10394.185547 -498.750000 10394.185547
500.000000 10409.379883 -500.000000 10409.379883
