# Supplementary material for: Spontaneous time-reversal symmetry breaking in twisted double bilayer graphene
Source: Nat Commun. 2022 Oct 29;13:6468. doi: 10.1038/s41467-022-34192-x (PMC9617879; doi:10.1038/s41467-022-34192-x)
Supplement: Supplementary file 2 — Source Data [file 41467_2022_34192_MOESM2_ESM.zip › Source_Data/Figure4/fig4b/1300mk.txt]

-500.000000 9092.531250 500.000000 9092.531250
-498.750000 9092.728516 498.750000 9092.728516
-497.500000 9084.215820 497.500000 9084.215820
-496.250000 9074.120117 496.250000 9074.120117
-495.000000 9070.712891 495.000000 9070.712891
-493.750000 9084.265625 493.750000 9084.265625
-492.500000 9082.755859 492.500000 9082.755859
-491.250000 9097.173828 491.250000 9097.173828
-490.000000 9084.690430 490.000000 9084.690430
-488.750000 9083.207031 488.750000 9083.207031
-487.500000 9082.161133 487.500000 9082.161133
-486.250000 9079.044922 486.250000 9079.044922
-485.000000 9083.633789 485.000000 9083.633789
-483.750000 9086.787109 483.750000 9086.787109
-482.500000 9045.542969 482.500000 9045.542969
-481.250000 9064.285156 481.250000 9064.285156
-480.000000 9054.105469 480.000000 9054.105469
-478.750000 9078.093750 478.750000 9078.093750
-477.500000 9090.560547 477.500000 9090.560547
-476.250000 9070.792969 476.250000 9070.792969
-475.000000 9079.506836 475.000000 9079.506836
-473.750000 9067.806641 473.750000 9067.806641
-472.500000 9067.346680 472.500000 9067.346680
-471.250000 9086.570312 471.250000 9086.570312
-470.000000 9062.698242 470.000000 9062.698242
-468.750000 9071.300781 468.750000 9071.300781
-467.500000 9033.943359 467.500000 9033.943359
-466.250000 9039.901367 466.250000 9039.901367
-465.000000 9085.904297 465.000000 9085.904297
-463.750000 9078.608398 463.750000 9078.608398
-462.500000 9073.921875 462.500000 9073.921875
-461.250000 9066.656250 461.250000 9066.656250
-460.000000 9048.134766 460.000000 9048.134766
-458.750000 9064.730469 458.750000 9064.730469
-457.500000 9040.148438 457.500000 9040.148438
-456.250000 9032.778320 456.250000 9032.778320
-455.000000 9039.858398 455.000000 9039.858398
-453.750000 9011.065430 453.750000 9011.065430
-452.500000 9062.041016 452.500000 9062.041016
-451.250000 9055.036133 451.250000 9055.036133
-450.000000 9058.246094 450.000000 9058.246094
-448.750000 9057.433594 448.750000 9057.433594
-447.500000 9024.666016 447.500000 9024.666016
-446.250000 9033.449219 446.250000 9033.449219
-445.000000 9040.949219 445.000000 9040.949219
-443.750000 9041.994141 443.750000 9041.994141
-442.500000 9037.696289 442.500000 9037.696289
-441.250000 9037.525391 441.250000 9037.525391
-440.000000 9037.292969 440.000000 9037.292969
-438.750000 9026.812500 438.750000 9026.812500
-437.500000 9036.821289 437.500000 9036.821289
-436.250000 9049.593750 436.250000 9049.593750
-435.000000 8997.556641 435.000000 8997.556641
-433.750000 9004.335938 433.750000 9004.335938
-432.500000 9007.628906 432.500000 9007.628906
-431.250000 9007.849609 431.250000 9007.849609
-430.000000 9029.718750 430.000000 9029.718750
-428.750000 9034.663086 428.750000 9034.663086
-427.500000 9020.765625 427.500000 9020.765625
-426.250000 9015.011719 426.250000 9015.011719
-425.000000 9010.618164 425.000000 9010.618164
-423.750000 9035.722656 423.750000 9035.722656
-422.500000 9006.312500 422.500000 9006.312500
-421.250000 9003.835938 421.250000 9003.835938
-420.000000 9007.326172 420.000000 9007.326172
-418.750000 8974.421875 418.750000 8974.421875
-417.500000 9001.551758 417.500000 9001.551758
-416.250000 9008.070312 416.250000 9008.070312
-415.000000 9007.959961 415.000000 9007.959961
-413.750000 9027.446289 413.750000 9027.446289
-412.500000 9006.427734 412.500000 9006.427734
-411.250000 9014.128906 411.250000 9014.128906
-410.000000 8999.371094 410.000000 8999.371094
-408.750000 8992.687500 408.750000 8992.687500
-407.500000 9006.089844 407.500000 9006.089844
-406.250000 8988.709961 406.250000 8988.709961
-405.000000 9002.195312 405.000000 9002.195312
-403.750000 9002.756836 403.750000 9002.756836
-402.500000 8988.746094 402.500000 8988.746094
-401.250000 9014.917969 401.250000 9014.917969
-400.000000 8996.899414 400.000000 8996.899414
-398.750000 8972.777344 398.750000 8972.777344
-397.500000 8996.744141 397.500000 8996.744141
-396.250000 8965.074219 396.250000 8965.074219
-395.000000 8986.500000 395.000000 8986.500000
-393.750000 8982.263672 393.750000 8982.263672
-392.500000 8983.188477 392.500000 8983.188477
-391.250000 8990.498047 391.250000 8990.498047
-390.000000 8987.076172 390.000000 8987.076172
-388.750000 9007.506836 388.750000 9007.506836
-387.500000 8981.220703 387.500000 8981.220703
-386.250000 8971.407227 386.250000 8971.407227
-385.000000 8997.376953 385.000000 8997.376953
-383.750000 8976.025391 383.750000 8976.025391
-382.500000 8974.314453 382.500000 8974.314453
-381.250000 8959.275391 381.250000 8959.275391
-380.000000 8967.827148 380.000000 8967.827148
-378.750000 8996.123047 378.750000 8996.123047
-377.500000 9003.587891 377.500000 9003.587891
-376.250000 8975.208008 376.250000 8975.208008
-375.000000 8985.794922 375.000000 8985.794922
-373.750000 8960.339844 373.750000 8960.339844
-372.500000 8978.601562 372.500000 8978.601562
-371.250000 8964.644531 371.250000 8964.644531
-370.000000 8952.802734 370.000000 8952.802734
-368.750000 8961.464844 368.750000 8961.464844
-367.500000 8955.627930 367.500000 8955.627930
-366.250000 8976.193359 366.250000 8976.193359
-365.000000 8971.739258 365.000000 8971.739258
-363.750000 8966.790039 363.750000 8966.790039
-362.500000 8961.488281 362.500000 8961.488281
-361.250000 8936.274414 361.250000 8936.274414
-360.000000 8961.335938 360.000000 8961.335938
-358.750000 8958.180664 358.750000 8958.180664
-357.500000 8944.125977 357.500000 8944.125977
-356.250000 8955.662109 356.250000 8955.662109
-355.000000 8934.093750 355.000000 8934.093750
-353.750000 8938.549805 353.750000 8938.549805
-352.500000 8948.583008 352.500000 8948.583008
-351.250000 8949.857422 351.250000 8949.857422
-350.000000 8959.769531 350.000000 8959.769531
-348.750000 8926.380859 348.750000 8926.380859
-347.500000 8928.779297 347.500000 8928.779297
-346.250000 8922.552734 346.250000 8922.552734
-345.000000 8905.599609 345.000000 8905.599609
-343.750000 8933.142578 343.750000 8933.142578
-342.500000 8924.273438 342.500000 8924.273438
-341.250000 8914.650391 341.250000 8914.650391
-340.000000 8917.255859 340.000000 8917.255859
-338.750000 8904.558594 338.750000 8904.558594
-337.500000 8930.450195 337.500000 8930.450195
-336.250000 8918.978516 336.250000 8918.978516
-335.000000 8891.957031 335.000000 8891.957031
-333.750000 8896.203125 333.750000 8896.203125
-332.500000 8895.993164 332.500000 8895.993164
-331.250000 8907.763672 331.250000 8907.763672
-330.000000 8913.355469 330.000000 8913.355469
-328.750000 8912.099609 328.750000 8912.099609
-327.500000 8908.965820 327.500000 8908.965820
-326.250000 8897.450195 326.250000 8897.450195
-325.000000 8901.852539 325.000000 8901.852539
-323.750000 8893.226562 323.750000 8893.226562
-322.500000 8877.709961 322.500000 8877.709961
-321.250000 8894.208984 321.250000 8894.208984
-320.000000 8870.224609 320.000000 8870.224609
-318.750000 8877.429688 318.750000 8877.429688
-317.500000 8878.843750 317.500000 8878.843750
-316.250000 8877.174805 316.250000 8877.174805
-315.000000 8877.020508 315.000000 8877.020508
-313.750000 8878.906250 313.750000 8878.906250
-312.500000 8876.937500 312.500000 8876.937500
-311.250000 8872.905273 311.250000 8872.905273
-310.000000 8872.730469 310.000000 8872.730469
-308.750000 8888.493164 308.750000 8888.493164
-307.500000 8860.803711 307.500000 8860.803711
-306.250000 8844.565430 306.250000 8844.565430
-305.000000 8850.697266 305.000000 8850.697266
-303.750000 8845.552734 303.750000 8845.552734
-302.500000 8852.624023 302.500000 8852.624023
-301.250000 8848.831055 301.250000 8848.831055
-300.000000 8846.755859 300.000000 8846.755859
-298.750000 8850.978516 298.750000 8850.978516
-297.500000 8842.811523 297.500000 8842.811523
-296.250000 8861.708984 296.250000 8861.708984
-295.000000 8843.085938 295.000000 8843.085938
-293.750000 8820.252930 293.750000 8820.252930
-292.500000 8831.192383 292.500000 8831.192383
-291.250000 8835.767578 291.250000 8835.767578
-290.000000 8822.002930 290.000000 8822.002930
-288.750000 8831.849609 288.750000 8831.849609
-287.500000 8823.433594 287.500000 8823.433594
-286.250000 8828.056641 286.250000 8828.056641
-285.000000 8805.791016 285.000000 8805.791016
-283.750000 8826.128906 283.750000 8826.128906
-282.500000 8829.503906 282.500000 8829.503906
-281.250000 8823.349609 281.250000 8823.349609
-280.000000 8825.926758 280.000000 8825.926758
-278.750000 8813.599609 278.750000 8813.599609
-277.500000 8804.212891 277.500000 8804.212891
-276.250000 8812.965820 276.250000 8812.965820
-275.000000 8816.909180 275.000000 8816.909180
-273.750000 8805.693359 273.750000 8805.693359
-272.500000 8804.402344 272.500000 8804.402344
-271.250000 8800.622070 271.250000 8800.622070
-270.000000 8815.502930 270.000000 8815.502930
-268.750000 8806.331055 268.750000 8806.331055
-267.500000 8812.814453 267.500000 8812.814453
-266.250000 8783.492188 266.250000 8783.492188
-265.000000 8784.048828 265.000000 8784.048828
-263.750000 8798.455078 263.750000 8798.455078
-262.500000 8798.716797 262.500000 8798.716797
-261.250000 8808.964844 261.250000 8808.964844
-260.000000 8799.013672 260.000000 8799.013672
-258.750000 8793.898438 258.750000 8793.898438
-257.500000 8791.008789 257.500000 8791.008789
-256.250000 8782.016602 256.250000 8782.016602
-255.000000 8795.475586 255.000000 8795.475586
-253.750000 8780.041016 253.750000 8780.041016
-252.500000 8772.316406 252.500000 8772.316406
-251.250000 8785.250977 251.250000 8785.250977
-250.000000 8763.249023 250.000000 8763.249023
-248.750000 8774.802734 248.750000 8774.802734
-247.500000 8784.541016 247.500000 8784.541016
-246.250000 8776.600586 246.250000 8776.600586
-245.000000 8777.677734 245.000000 8777.677734
-243.750000 8771.818359 243.750000 8771.818359
-242.500000 8767.958984 242.500000 8767.958984
-241.250000 8756.400391 241.250000 8756.400391
-240.000000 8765.065430 240.000000 8765.065430
-238.750000 8764.225586 238.750000 8764.225586
-237.500000 8759.754883 237.500000 8759.754883
-236.250000 8769.787109 236.250000 8769.787109
-235.000000 8772.783203 235.000000 8772.783203
-233.750000 8763.970703 233.750000 8763.970703
-232.500000 8771.246094 232.500000 8771.246094
-231.250000 8771.263672 231.250000 8771.263672
-230.000000 8749.554688 230.000000 8749.554688
-228.750000 8750.551758 228.750000 8750.551758
-227.500000 8750.998047 227.500000 8750.998047
-226.250000 8746.609375 226.250000 8746.609375
-225.000000 8750.561523 225.000000 8750.561523
-223.750000 8756.100586 223.750000 8756.100586
-222.500000 8764.057617 222.500000 8764.057617
-221.250000 8752.105469 221.250000 8752.105469
-220.000000 8734.634766 220.000000 8734.634766
-218.750000 8741.740234 218.750000 8741.740234
-217.500000 8739.328125 217.500000 8739.328125
-216.250000 8744.472656 216.250000 8744.472656
-215.000000 8732.843750 215.000000 8732.843750
-213.750000 8730.076172 213.750000 8730.076172
-212.500000 8738.410156 212.500000 8738.410156
-211.250000 8737.244141 211.250000 8737.244141
-210.000000 8750.433594 210.000000 8750.433594
-208.750000 8729.626953 208.750000 8729.626953
-207.500000 8726.009766 207.500000 8726.009766
-206.250000 8731.630859 206.250000 8731.630859
-205.000000 8731.876953 205.000000 8731.876953
-203.750000 8739.254883 203.750000 8739.254883
-202.500000 8731.036133 202.500000 8731.036133
-201.250000 8710.306641 201.250000 8710.306641
-200.000000 8722.296875 200.000000 8722.296875
-198.750000 8717.441406 198.750000 8717.441406
-197.500000 8728.823242 197.500000 8728.823242
-196.250000 8724.452148 196.250000 8724.452148
-195.000000 8716.943359 195.000000 8716.943359
-193.750000 8722.482422 193.750000 8722.482422
-192.500000 8722.979492 192.500000 8722.979492
-191.250000 8733.205078 191.250000 8733.205078
-190.000000 8727.957031 190.000000 8727.957031
-188.750000 8728.728516 188.750000 8728.728516
-187.500000 8725.277344 187.500000 8725.277344
-186.250000 8715.245117 186.250000 8715.245117
-185.000000 8724.900391 185.000000 8724.900391
-183.750000 8729.144531 183.750000 8729.144531
-182.500000 8734.347656 182.500000 8734.347656
-181.250000 8729.375000 181.250000 8729.375000
-180.000000 8734.585938 180.000000 8734.585938
-178.750000 8727.650391 178.750000 8727.650391
-177.500000 8723.128906 177.500000 8723.128906
-176.250000 8726.539062 176.250000 8726.539062
-175.000000 8725.065430 175.000000 8725.065430
-173.750000 8722.846680 173.750000 8722.846680
-172.500000 8731.086914 172.500000 8731.086914
-171.250000 8722.951172 171.250000 8722.951172
-170.000000 8719.498047 170.000000 8719.498047
-168.750000 8727.002930 168.750000 8727.002930
-167.500000 8722.942383 167.500000 8722.942383
-166.250000 8730.490234 166.250000 8730.490234
-165.000000 8736.466797 165.000000 8736.466797
-163.750000 8737.394531 163.750000 8737.394531
-162.500000 8736.016602 162.500000 8736.016602
-161.250000 8732.916016 161.250000 8732.916016
-160.000000 8731.026367 160.000000 8731.026367
-158.750000 8730.833984 158.750000 8730.833984
-157.500000 8725.287109 157.500000 8725.287109
-156.250000 8720.304688 156.250000 8720.304688
-155.000000 8740.490234 155.000000 8740.490234
-153.750000 8745.665039 153.750000 8745.665039
-152.500000 8746.618164 152.500000 8746.618164
-151.250000 8738.486328 151.250000 8738.486328
-150.000000 8739.701172 150.000000 8739.701172
-148.750000 8740.532227 148.750000 8740.532227
-147.500000 8744.276367 147.500000 8744.276367
-146.250000 8748.775391 146.250000 8748.775391
-145.000000 8748.543945 145.000000 8748.543945
-143.750000 8752.517578 143.750000 8752.517578
-142.500000 8754.027344 142.500000 8754.027344
-141.250000 8759.925781 141.250000 8759.925781
-140.000000 8751.591797 140.000000 8751.591797
-138.750000 8760.478516 138.750000 8760.478516
-137.500000 8763.777344 137.500000 8763.777344
-136.250000 8752.940430 136.250000 8752.940430
-135.000000 8762.660156 135.000000 8762.660156
-133.750000 8753.027344 133.750000 8753.027344
-132.500000 8773.693359 132.500000 8773.693359
-131.250000 8766.322266 131.250000 8766.322266
-130.000000 8752.818359 130.000000 8752.818359
-128.750000 8748.890625 128.750000 8748.890625
-127.500000 8762.091797 127.500000 8762.091797
-126.250000 8759.724609 126.250000 8759.724609
-125.000000 8772.537109 125.000000 8772.537109
-123.750000 8765.935547 123.750000 8765.935547
-122.500000 8775.162109 122.500000 8775.162109
-121.250000 8771.616211 121.250000 8771.616211
-120.000000 8773.298828 120.000000 8773.298828
-118.750000 8774.421875 118.750000 8774.421875
-117.500000 8774.004883 117.500000 8774.004883
-116.250000 8782.387695 116.250000 8782.387695
-115.000000 8775.278320 115.000000 8775.278320
-113.750000 8793.151367 113.750000 8793.151367
-112.500000 8788.628906 112.500000 8788.628906
-111.250000 8789.548828 111.250000 8789.548828
-110.000000 8787.875977 110.000000 8787.875977
-108.750000 8794.658203 108.750000 8794.658203
-107.500000 8789.608398 107.500000 8789.608398
-106.250000 8806.355469 106.250000 8806.355469
-105.000000 8800.349609 105.000000 8800.349609
-103.750000 8809.538086 103.750000 8809.538086
-102.500000 8807.125000 102.500000 8807.125000
-101.250000 8809.642578 101.250000 8809.642578
-100.000000 8818.720703 100.000000 8818.720703
-98.750000 8820.423828 98.750000 8820.423828
-97.500000 8823.570312 97.500000 8823.570312
-96.250000 8815.091797 96.250000 8815.091797
-95.000000 8829.920898 95.000000 8829.920898
-93.750000 8832.933594 93.750000 8832.933594
-92.500000 8841.408203 92.500000 8841.408203
-91.250000 8840.837891 91.250000 8840.837891
-90.000000 8850.271484 90.000000 8850.271484
-88.750000 8840.978516 88.750000 8840.978516
-87.500000 8858.542969 87.500000 8858.542969
-86.250000 8848.980469 86.250000 8848.980469
-85.000000 8868.179688 85.000000 8868.179688
-83.750000 8858.368164 83.750000 8858.368164
-82.500000 8861.591797 82.500000 8861.591797
-81.250000 8859.505859 81.250000 8859.505859
-80.000000 8868.250000 80.000000 8868.250000
-78.750000 8870.810547 78.750000 8870.810547
-77.500000 8880.089844 77.500000 8880.089844
-76.250000 8876.044922 76.250000 8876.044922
-75.000000 8890.890625 75.000000 8890.890625
-73.750000 8889.682617 73.750000 8889.682617
-72.500000 8894.875000 72.500000 8894.875000
-71.250000 8897.632812 71.250000 8897.632812
-70.000000 8908.402344 70.000000 8908.402344
-68.750000 8907.251953 68.750000 8907.251953
-67.500000 8917.077148 67.500000 8917.077148
-66.250000 8914.447266 66.250000 8914.447266
-65.000000 8916.121094 65.000000 8916.121094
-63.750000 8932.258789 63.750000 8932.258789
-62.500000 8923.768555 62.500000 8923.768555
-61.250000 8931.992188 61.250000 8931.992188
-60.000000 8937.621094 60.000000 8937.621094
-58.750000 8939.410156 58.750000 8939.410156
-57.500000 8944.291016 57.500000 8944.291016
-56.250000 8945.367188 56.250000 8945.367188
-55.000000 8947.164062 55.000000 8947.164062
-53.750000 8954.796875 53.750000 8954.796875
-52.500000 8949.301758 52.500000 8949.301758
-51.250000 8954.086914 51.250000 8954.086914
-50.000000 8968.272461 50.000000 8968.272461
-48.750000 8965.327148 48.750000 8965.327148
-47.500000 8970.527344 47.500000 8970.527344
-46.250000 8971.576172 46.250000 8971.576172
-45.000000 8972.592773 45.000000 8972.592773
-43.750000 8977.812500 43.750000 8977.812500
-42.500000 8978.025391 42.500000 8978.025391
-41.250000 8985.750000 41.250000 8985.750000
-40.000000 8984.620117 40.000000 8984.620117
-38.750000 8987.673828 38.750000 8987.673828
-37.500000 8985.640625 37.500000 8985.640625
-36.250000 8984.845703 36.250000 8984.845703
-35.000000 8986.669922 35.000000 8986.669922
-33.750000 8985.929688 33.750000 8985.929688
-32.500000 8983.964844 32.500000 8983.964844
-31.250000 8984.625000 31.250000 8984.625000
-30.000000 8979.824219 30.000000 8979.824219
-28.750000 8975.953125 28.750000 8975.953125
-27.500000 8969.283203 27.500000 8969.283203
-26.250000 8971.771484 26.250000 8971.771484
-25.000000 8969.169922 25.000000 8969.169922
-23.750000 8973.744141 23.750000 8973.744141
-22.500000 8960.738281 22.500000 8960.738281
-21.250000 8966.497070 21.250000 8966.497070
-20.000000 8973.652344 20.000000 8973.652344
-18.750000 8962.417969 18.750000 8962.417969
-17.500000 8960.113281 17.500000 8960.113281
-16.250000 8960.424805 16.250000 8960.424805
-15.000000 8964.045898 15.000000 8964.045898
-13.750000 8967.333984 13.750000 8967.333984
-12.500000 8979.462891 12.500000 8979.462891
-11.250000 8980.780273 11.250000 8980.780273
-10.000000 8987.436523 10.000000 8987.436523
-8.750000 8984.136719 8.750000 8984.136719
-7.500000 8996.122070 7.500000 8996.122070
-6.250000 8996.472656 6.250000 8996.472656
-5.000000 9009.244141 5.000000 9009.244141
-3.750000 9016.611328 3.750000 9016.611328
-2.500000 9028.441406 2.500000 9028.441406
-1.250000 9033.293945 1.250000 9033.293945
0.000000 9049.815430 0.000000 9049.815430
1.250000 9050.727539 -1.250000 9050.727539
2.500000 9078.935547 -2.500000 9078.935547
3.750000 9083.913086 -3.750000 9083.913086
5.000000 9086.731445 -5.000000 9086.731445
6.250000 9097.517578 -6.250000 9097.517578
7.500000 9105.791016 -7.500000 9105.791016
8.750000 9124.982422 -8.750000 9124.982422
10.000000 9146.917969 -10.000000 9146.917969
11.250000 9169.171875 -11.250000 9169.171875
12.500000 9213.814453 -12.500000 9213.814453
13.750000 9278.200195 -13.750000 9278.200195
15.000000 9490.369141 -15.000000 9490.369141
16.250000 9649.742188 -16.250000 9649.742188
17.500000 9743.833984 -17.500000 9743.833984
18.750000 9752.496094 -18.750000 9752.496094
20.000000 9806.291016 -20.000000 9806.291016
21.250000 9855.845703 -21.250000 9855.845703
22.500000 9914.462891 -22.500000 9914.462891
23.750000 9959.031250 -23.750000 9959.031250
25.000000 9995.681641 -25.000000 9995.681641
26.250000 10042.482422 -26.250000 10042.482422
27.500000 10116.620117 -27.500000 10116.620117
28.750000 10035.455078 -28.750000 10035.455078
30.000000 10033.857422 -30.000000 10033.857422
31.250000 10030.542969 -31.250000 10030.542969
32.500000 10043.037109 -32.500000 10043.037109
33.750000 10031.205078 -33.750000 10031.205078
35.000000 10026.936523 -35.000000 10026.936523
36.250000 10020.064453 -36.250000 10020.064453
37.500000 10017.648438 -37.500000 10017.648438
38.750000 10027.762695 -38.750000 10027.762695
40.000000 10016.300781 -40.000000 10016.300781
41.250000 10013.703125 -41.250000 10013.703125
42.500000 10018.308594 -42.500000 10018.308594
43.750000 10015.654297 -43.750000 10015.654297
45.000000 10019.371094 -45.000000 10019.371094
46.250000 10024.509766 -46.250000 10024.509766
47.500000 10031.065430 -47.500000 10031.065430
48.750000 10023.312500 -48.750000 10023.312500
50.000000 10021.655273 -50.000000 10021.655273
51.250000 10021.411133 -51.250000 10021.411133
52.500000 10019.466797 -52.500000 10019.466797
53.750000 10035.742188 -53.750000 10035.742188
55.000000 10028.453125 -55.000000 10028.453125
56.250000 10036.099609 -56.250000 10036.099609
57.500000 10030.793945 -57.500000 10030.793945
58.750000 10033.867188 -58.750000 10033.867188
60.000000 10040.660156 -60.000000 10040.660156
61.250000 10034.882812 -61.250000 10034.882812
62.500000 10037.660156 -62.500000 10037.660156
63.750000 9902.697266 -63.750000 9902.697266
65.000000 9650.846680 -65.000000 9650.846680
66.250000 8990.724609 -66.250000 8990.724609
67.500000 8992.091797 -67.500000 8992.091797
68.750000 8985.265625 -68.750000 8985.265625
70.000000 8992.941406 -70.000000 8992.941406
71.250000 8980.705078 -71.250000 8980.705078
72.500000 9007.684570 -72.500000 9007.684570
73.750000 8998.445312 -73.750000 8998.445312
75.000000 8976.893555 -75.000000 8976.893555
76.250000 8972.695312 -76.250000 8972.695312
77.500000 8966.801758 -77.500000 8966.801758
78.750000 8967.291016 -78.750000 8967.291016
80.000000 8957.198242 -80.000000 8957.198242
81.250000 8956.746094 -81.250000 8956.746094
82.500000 8947.722656 -82.500000 8947.722656
83.750000 8938.916016 -83.750000 8938.916016
85.000000 8948.167969 -85.000000 8948.167969
86.250000 8951.099609 -86.250000 8951.099609
87.500000 8941.767578 -87.500000 8941.767578
88.750000 8931.221680 -88.750000 8931.221680
90.000000 8933.707031 -90.000000 8933.707031
91.250000 8915.642578 -91.250000 8915.642578
92.500000 8914.542969 -92.500000 8914.542969
93.750000 8899.504883 -93.750000 8899.504883
95.000000 8898.037109 -95.000000 8898.037109
96.250000 8896.475586 -96.250000 8896.475586
97.500000 8887.394531 -97.500000 8887.394531
98.750000 8894.468750 -98.750000 8894.468750
100.000000 8885.659180 -100.000000 8885.659180
101.250000 8886.960938 -101.250000 8886.960938
102.500000 8878.429688 -102.500000 8878.429688
103.750000 8875.397461 -103.750000 8875.397461
105.000000 8877.906250 -105.000000 8877.906250
106.250000 8859.873047 -106.250000 8859.873047
107.500000 8867.562500 -107.500000 8867.562500
108.750000 8857.533203 -108.750000 8857.533203
110.000000 8850.669922 -110.000000 8850.669922
111.250000 8838.561523 -111.250000 8838.561523
112.500000 8841.795898 -112.500000 8841.795898
113.750000 8842.318359 -113.750000 8842.318359
115.000000 8834.441406 -115.000000 8834.441406
116.250000 8834.816406 -116.250000 8834.816406
117.500000 8822.730469 -117.500000 8822.730469
118.750000 8828.089844 -118.750000 8828.089844
120.000000 8825.744141 -120.000000 8825.744141
121.250000 8824.630859 -121.250000 8824.630859
122.500000 8804.656250 -122.500000 8804.656250
123.750000 8810.144531 -123.750000 8810.144531
125.000000 8804.974609 -125.000000 8804.974609
126.250000 8801.529297 -126.250000 8801.529297
127.500000 8804.035156 -127.500000 8804.035156
128.750000 8799.654297 -128.750000 8799.654297
130.000000 8792.595703 -130.000000 8792.595703
131.250000 8778.750000 -131.250000 8778.750000
132.500000 8780.154297 -132.500000 8780.154297
133.750000 8782.666016 -133.750000 8782.666016
135.000000 8778.953125 -135.000000 8778.953125
136.250000 8774.138672 -136.250000 8774.138672
137.500000 8772.247070 -137.500000 8772.247070
138.750000 8765.839844 -138.750000 8765.839844
140.000000 8780.847656 -140.000000 8780.847656
141.250000 8756.408203 -141.250000 8756.408203
142.500000 8757.206055 -142.500000 8757.206055
143.750000 8751.722656 -143.750000 8751.722656
145.000000 8753.541016 -145.000000 8753.541016
146.250000 8759.463867 -146.250000 8759.463867
147.500000 8755.711914 -147.500000 8755.711914
148.750000 8761.242188 -148.750000 8761.242188
150.000000 8750.966797 -150.000000 8750.966797
151.250000 8746.132812 -151.250000 8746.132812
152.500000 8756.324219 -152.500000 8756.324219
153.750000 8755.840820 -153.750000 8755.840820
155.000000 8751.511719 -155.000000 8751.511719
156.250000 8754.174805 -156.250000 8754.174805
157.500000 8746.070312 -157.500000 8746.070312
158.750000 8748.366211 -158.750000 8748.366211
160.000000 8742.495117 -160.000000 8742.495117
161.250000 8745.509766 -161.250000 8745.509766
162.500000 8746.949219 -162.500000 8746.949219
163.750000 8744.988281 -163.750000 8744.988281
165.000000 8735.833984 -165.000000 8735.833984
166.250000 8746.123047 -166.250000 8746.123047
167.500000 8737.062500 -167.500000 8737.062500
168.750000 8740.961914 -168.750000 8740.961914
170.000000 8734.689453 -170.000000 8734.689453
171.250000 8746.765625 -171.250000 8746.765625
172.500000 8739.784180 -172.500000 8739.784180
173.750000 8736.417969 -173.750000 8736.417969
175.000000 8743.449219 -175.000000 8743.449219
176.250000 8736.857422 -176.250000 8736.857422
177.500000 8735.777344 -177.500000 8735.777344
178.750000 8749.538086 -178.750000 8749.538086
180.000000 8738.685547 -180.000000 8738.685547
181.250000 8743.794922 -181.250000 8743.794922
182.500000 8732.064453 -182.500000 8732.064453
183.750000 8740.152344 -183.750000 8740.152344
185.000000 8735.859375 -185.000000 8735.859375
186.250000 8744.642578 -186.250000 8744.642578
187.500000 8754.269531 -187.500000 8754.269531
188.750000 8739.705078 -188.750000 8739.705078
190.000000 8744.340820 -190.000000 8744.340820
191.250000 8739.423828 -191.250000 8739.423828
192.500000 8731.302734 -192.500000 8731.302734
193.750000 8752.978516 -193.750000 8752.978516
195.000000 8755.412109 -195.000000 8755.412109
196.250000 8748.150391 -196.250000 8748.150391
197.500000 8742.435547 -197.500000 8742.435547
198.750000 8741.388672 -198.750000 8741.388672
200.000000 8745.640625 -200.000000 8745.640625
201.250000 8740.157227 -201.250000 8740.157227
202.500000 8753.811523 -202.500000 8753.811523
203.750000 8759.998047 -203.750000 8759.998047
205.000000 8748.548828 -205.000000 8748.548828
206.250000 8746.430664 -206.250000 8746.430664
207.500000 8738.291992 -207.500000 8738.291992
208.750000 8743.298828 -208.750000 8743.298828
210.000000 8744.364258 -210.000000 8744.364258
211.250000 8738.994141 -211.250000 8738.994141
212.500000 8746.482422 -212.500000 8746.482422
213.750000 8756.969727 -213.750000 8756.969727
215.000000 8748.759766 -215.000000 8748.759766
216.250000 8746.308594 -216.250000 8746.308594
217.500000 8740.351562 -217.500000 8740.351562
218.750000 8755.960938 -218.750000 8755.960938
220.000000 8760.791016 -220.000000 8760.791016
221.250000 8765.067383 -221.250000 8765.067383
222.500000 8770.662109 -222.500000 8770.662109
223.750000 8752.384766 -223.750000 8752.384766
225.000000 8761.428711 -225.000000 8761.428711
226.250000 8761.539062 -226.250000 8761.539062
227.500000 8761.232422 -227.500000 8761.232422
228.750000 8765.571289 -228.750000 8765.571289
230.000000 8759.134766 -230.000000 8759.134766
231.250000 8756.337891 -231.250000 8756.337891
232.500000 8761.284180 -232.500000 8761.284180
233.750000 8756.962891 -233.750000 8756.962891
235.000000 8773.642578 -235.000000 8773.642578
236.250000 8773.388672 -236.250000 8773.388672
237.500000 8779.295898 -237.500000 8779.295898
238.750000 8782.956055 -238.750000 8782.956055
240.000000 8770.750977 -240.000000 8770.750977
241.250000 8775.707031 -241.250000 8775.707031
242.500000 8772.166016 -242.500000 8772.166016
243.750000 8784.125977 -243.750000 8784.125977
245.000000 8763.871094 -245.000000 8763.871094
246.250000 8770.174805 -246.250000 8770.174805
247.500000 8786.849609 -247.500000 8786.849609
248.750000 8769.035156 -248.750000 8769.035156
250.000000 8773.621094 -250.000000 8773.621094
251.250000 8797.460938 -251.250000 8797.460938
252.500000 8777.070312 -252.500000 8777.070312
253.750000 8781.870117 -253.750000 8781.870117
255.000000 8784.663086 -255.000000 8784.663086
256.250000 8780.013672 -256.250000 8780.013672
257.500000 8785.981445 -257.500000 8785.981445
258.750000 8765.452148 -258.750000 8765.452148
260.000000 8777.708008 -260.000000 8777.708008
261.250000 8785.658203 -261.250000 8785.658203
262.500000 8787.740234 -262.500000 8787.740234
263.750000 8793.490234 -263.750000 8793.490234
265.000000 8776.475586 -265.000000 8776.475586
266.250000 8775.894531 -266.250000 8775.894531
267.500000 8780.139648 -267.500000 8780.139648
268.750000 8772.957031 -268.750000 8772.957031
270.000000 8795.419922 -270.000000 8795.419922
271.250000 8783.121094 -271.250000 8783.121094
272.500000 8802.949219 -272.500000 8802.949219
273.750000 8795.953125 -273.750000 8795.953125
275.000000 8796.724609 -275.000000 8796.724609
276.250000 8814.906250 -276.250000 8814.906250
277.500000 8799.324219 -277.500000 8799.324219
278.750000 8801.229492 -278.750000 8801.229492
280.000000 8793.762695 -280.000000 8793.762695
281.250000 8781.429688 -281.250000 8781.429688
282.500000 8817.957031 -282.500000 8817.957031
283.750000 8796.037109 -283.750000 8796.037109
285.000000 8804.688477 -285.000000 8804.688477
286.250000 8796.794922 -286.250000 8796.794922
287.500000 8795.773438 -287.500000 8795.773438
288.750000 8804.688477 -288.750000 8804.688477
290.000000 8798.492188 -290.000000 8798.492188
291.250000 8814.617188 -291.250000 8814.617188
292.500000 8809.160156 -292.500000 8809.160156
293.750000 8810.736328 -293.750000 8810.736328
295.000000 8844.526367 -295.000000 8844.526367
296.250000 8832.700195 -296.250000 8832.700195
297.500000 8839.667969 -297.500000 8839.667969
298.750000 8839.552734 -298.750000 8839.552734
300.000000 8820.617188 -300.000000 8820.617188
301.250000 8828.462891 -301.250000 8828.462891
302.500000 8821.097656 -302.500000 8821.097656
303.750000 8833.699219 -303.750000 8833.699219
305.000000 8845.195312 -305.000000 8845.195312
306.250000 8816.951172 -306.250000 8816.951172
307.500000 8837.558594 -307.500000 8837.558594
308.750000 8842.815430 -308.750000 8842.815430
310.000000 8837.207031 -310.000000 8837.207031
311.250000 8843.334961 -311.250000 8843.334961
312.500000 8830.943359 -312.500000 8830.943359
313.750000 8841.972656 -313.750000 8841.972656
315.000000 8844.837891 -315.000000 8844.837891
316.250000 8849.406250 -316.250000 8849.406250
317.500000 8849.207031 -317.500000 8849.207031
318.750000 8838.738281 -318.750000 8838.738281
320.000000 8841.853516 -320.000000 8841.853516
321.250000 8844.760742 -321.250000 8844.760742
322.500000 8836.292969 -322.500000 8836.292969
323.750000 8859.832031 -323.750000 8859.832031
325.000000 8839.285156 -325.000000 8839.285156
326.250000 8847.179688 -326.250000 8847.179688
327.500000 8852.036133 -327.500000 8852.036133
328.750000 8857.307617 -328.750000 8857.307617
330.000000 8873.059570 -330.000000 8873.059570
331.250000 8865.974609 -331.250000 8865.974609
332.500000 8864.570312 -332.500000 8864.570312
333.750000 8865.107422 -333.750000 8865.107422
335.000000 8856.373047 -335.000000 8856.373047
336.250000 8881.730469 -336.250000 8881.730469
337.500000 8872.458984 -337.500000 8872.458984
338.750000 8877.228516 -338.750000 8877.228516
340.000000 8872.661133 -340.000000 8872.661133
341.250000 8855.853516 -341.250000 8855.853516
342.500000 8898.431641 -342.500000 8898.431641
343.750000 8890.577148 -343.750000 8890.577148
345.000000 8894.068359 -345.000000 8894.068359
346.250000 8893.446289 -346.250000 8893.446289
347.500000 8867.661133 -347.500000 8867.661133
348.750000 8877.638672 -348.750000 8877.638672
350.000000 8892.919922 -350.000000 8892.919922
351.250000 8891.440430 -351.250000 8891.440430
352.500000 8896.882812 -352.500000 8896.882812
353.750000 8891.687500 -353.750000 8891.687500
355.000000 8890.128906 -355.000000 8890.128906
356.250000 8916.994141 -356.250000 8916.994141
357.500000 8902.917969 -357.500000 8902.917969
358.750000 8928.331055 -358.750000 8928.331055
360.000000 8911.631836 -360.000000 8911.631836
361.250000 8914.202148 -361.250000 8914.202148
362.500000 8911.858398 -362.500000 8911.858398
363.750000 8920.644531 -363.750000 8920.644531
365.000000 8942.897461 -365.000000 8942.897461
366.250000 8925.285156 -366.250000 8925.285156
367.500000 8921.363281 -367.500000 8921.363281
368.750000 8931.152344 -368.750000 8931.152344
370.000000 8924.508789 -370.000000 8924.508789
371.250000 8954.132812 -371.250000 8954.132812
372.500000 8939.824219 -372.500000 8939.824219
373.750000 8933.630859 -373.750000 8933.630859
375.000000 8946.771484 -375.000000 8946.771484
376.250000 8944.054688 -376.250000 8944.054688
377.500000 8964.679688 -377.500000 8964.679688
378.750000 8958.044922 -378.750000 8958.044922
380.000000 8954.601562 -380.000000 8954.601562
381.250000 8953.992188 -381.250000 8953.992188
382.500000 8949.802734 -382.500000 8949.802734
383.750000 8972.058594 -383.750000 8972.058594
385.000000 8973.672852 -385.000000 8973.672852
386.250000 8961.013672 -386.250000 8961.013672
387.500000 8960.215820 -387.500000 8960.215820
388.750000 8944.375000 -388.750000 8944.375000
390.000000 8967.083984 -390.000000 8967.083984
391.250000 8983.746094 -391.250000 8983.746094
392.500000 8972.820312 -392.500000 8972.820312
393.750000 8968.692383 -393.750000 8968.692383
395.000000 8970.853516 -395.000000 8970.853516
396.250000 9005.292969 -396.250000 9005.292969
397.500000 8993.755859 -397.500000 8993.755859
398.750000 9003.771484 -398.750000 9003.771484
400.000000 9005.571289 -400.000000 9005.571289
401.250000 8977.833984 -401.250000 8977.833984
402.500000 8984.205078 -402.500000 8984.205078
403.750000 8993.781250 -403.750000 8993.781250
405.000000 8994.806641 -405.000000 8994.806641
406.250000 8979.898438 -406.250000 8979.898438
407.500000 8981.001953 -407.500000 8981.001953
408.750000 9002.119141 -408.750000 9002.119141
410.000000 9001.489258 -410.000000 9001.489258
411.250000 9025.357422 -411.250000 9025.357422
412.500000 9027.070312 -412.500000 9027.070312
413.750000 8997.562500 -413.750000 8997.562500
415.000000 9006.250000 -415.000000 9006.250000
416.250000 8997.067383 -416.250000 8997.067383
417.500000 9009.900391 -417.500000 9009.900391
418.750000 9001.408203 -418.750000 9001.408203
420.000000 9005.043945 -420.000000 9005.043945
421.250000 9010.148438 -421.250000 9010.148438
422.500000 8996.509766 -422.500000 8996.509766
423.750000 9041.727539 -423.750000 9041.727539
425.000000 9033.957031 -425.000000 9033.957031
426.250000 9030.724609 -426.250000 9030.724609
427.500000 9027.062500 -427.500000 9027.062500
428.750000 9028.714844 -428.750000 9028.714844
430.000000 9052.609375 -430.000000 9052.609375
431.250000 9027.121094 -431.250000 9027.121094
432.500000 9028.810547 -432.500000 9028.810547
433.750000 8988.968750 -433.750000 8988.968750
435.000000 9022.041016 -435.000000 9022.041016
436.250000 9025.720703 -436.250000 9025.720703
437.500000 9039.741211 -437.500000 9039.741211
438.750000 9033.315430 -438.750000 9033.315430
440.000000 9022.056641 -440.000000 9022.056641
441.250000 9058.289062 -441.250000 9058.289062
442.500000 9029.298828 -442.500000 9029.298828
443.750000 9050.074219 -443.750000 9050.074219
445.000000 9028.357422 -445.000000 9028.357422
446.250000 9028.388672 -446.250000 9028.388672
447.500000 9031.081055 -447.500000 9031.081055
448.750000 9036.675781 -448.750000 9036.675781
450.000000 9045.603516 -450.000000 9045.603516
451.250000 9022.044922 -451.250000 9022.044922
452.500000 9048.046875 -452.500000 9048.046875
453.750000 9040.486328 -453.750000 9040.486328
455.000000 9074.641602 -455.000000 9074.641602
456.250000 9075.562500 -456.250000 9075.562500
457.500000 9056.841797 -457.500000 9056.841797
458.750000 9070.091797 -458.750000 9070.091797
460.000000 9055.406250 -460.000000 9055.406250
461.250000 9074.082031 -461.250000 9074.082031
462.500000 9031.737305 -462.500000 9031.737305
463.750000 9045.783203 -463.750000 9045.783203
465.000000 9040.242188 -465.000000 9040.242188
466.250000 9041.387695 -466.250000 9041.387695
467.500000 9055.880859 -467.500000 9055.880859
468.750000 9047.097656 -468.750000 9047.097656
470.000000 9049.595703 -470.000000 9049.595703
471.250000 9041.858398 -471.250000 9041.858398
472.500000 9089.714844 -472.500000 9089.714844
473.750000 9088.082031 -473.750000 9088.082031
475.000000 9077.033203 -475.000000 9077.033203
476.250000 9068.572266 -476.250000 9068.572266
477.500000 9079.933594 -477.500000 9079.933594
478.750000 9068.375977 -478.750000 9068.375977
480.000000 9063.072266 -480.000000 9063.072266
481.250000 9079.625000 -481.250000 9079.625000
482.500000 9053.651367 -482.500000 9053.651367
483.750000 9112.007812 -483.750000 9112.007812
485.000000 9096.089844 -485.000000 9096.089844
486.250000 9101.841797 -486.250000 9101.841797
487.500000 9101.421875 -487.500000 9101.421875
488.750000 9087.667969 -488.750000 9087.667969
490.000000 9092.593750 -490.000000 9092.593750
491.250000 9085.860352 -491.250000 9085.860352
492.500000 9094.533203 -492.500000 9094.533203
493.750000 9081.189453 -493.750000 9081.189453
495.000000 9098.522461 -495.000000 9098.522461
496.250000 9094.417969 -496.250000 9094.417969
497.500000 9121.928711 -497.500000 9121.928711
498.750000 9115.906250 -498.750000 9115.906250
500.000000 9115.406250 -500.000000 9115.406250
