# Supplementary material for: Spontaneous time-reversal symmetry breaking in twisted double bilayer graphene
Source: Nat Commun. 2022 Oct 29;13:6468. doi: 10.1038/s41467-022-34192-x (PMC9617879; doi:10.1038/s41467-022-34192-x)
Supplement: Supplementary file 2 — Source Data [file 41467_2022_34192_MOESM2_ESM.zip › Source_Data/Figure4/fig4b/1500mk.txt]

-500.000000 9454.770508 500.000000 9454.770508
-498.750000 9471.832031 498.750000 9471.832031
-497.500000 9496.695312 497.500000 9496.695312
-496.250000 9469.720703 496.250000 9469.720703
-495.000000 9468.597656 495.000000 9468.597656
-493.750000 9450.148438 493.750000 9450.148438
-492.500000 9445.068359 492.500000 9445.068359
-491.250000 9481.558594 491.250000 9481.558594
-490.000000 9481.878906 490.000000 9481.878906
-488.750000 9476.056641 488.750000 9476.056641
-487.500000 9478.958008 487.500000 9478.958008
-486.250000 9457.449219 486.250000 9457.449219
-485.000000 9468.899414 485.000000 9468.899414
-483.750000 9475.862305 483.750000 9475.862305
-482.500000 9470.816406 482.500000 9470.816406
-481.250000 9461.701172 481.250000 9461.701172
-480.000000 9460.367188 480.000000 9460.367188
-478.750000 9465.926758 478.750000 9465.926758
-477.500000 9463.666016 477.500000 9463.666016
-476.250000 9474.605469 476.250000 9474.605469
-475.000000 9454.451172 475.000000 9454.451172
-473.750000 9447.976562 473.750000 9447.976562
-472.500000 9452.808594 472.500000 9452.808594
-471.250000 9462.955078 471.250000 9462.955078
-470.000000 9484.519531 470.000000 9484.519531
-468.750000 9497.847656 468.750000 9497.847656
-467.500000 9480.903320 467.500000 9480.903320
-466.250000 9451.542969 466.250000 9451.542969
-465.000000 9442.767578 465.000000 9442.767578
-463.750000 9440.181641 463.750000 9440.181641
-462.500000 9463.540039 462.500000 9463.540039
-461.250000 9455.954102 461.250000 9455.954102
-460.000000 9437.644531 460.000000 9437.644531
-458.750000 9457.080078 458.750000 9457.080078
-457.500000 9461.171875 457.500000 9461.171875
-456.250000 9477.292969 456.250000 9477.292969
-455.000000 9465.681641 455.000000 9465.681641
-453.750000 9438.501953 453.750000 9438.501953
-452.500000 9427.519531 452.500000 9427.519531
-451.250000 9446.496094 451.250000 9446.496094
-450.000000 9446.169922 450.000000 9446.169922
-448.750000 9458.217773 448.750000 9458.217773
-447.500000 9456.006836 447.500000 9456.006836
-446.250000 9452.765625 446.250000 9452.765625
-445.000000 9452.173828 445.000000 9452.173828
-443.750000 9451.423828 443.750000 9451.423828
-442.500000 9436.935547 442.500000 9436.935547
-441.250000 9425.955078 441.250000 9425.955078
-440.000000 9429.097656 440.000000 9429.097656
-438.750000 9417.435547 438.750000 9417.435547
-437.500000 9443.791016 437.500000 9443.791016
-436.250000 9454.306641 436.250000 9454.306641
-435.000000 9428.300781 435.000000 9428.300781
-433.750000 9442.507812 433.750000 9442.507812
-432.500000 9425.773438 432.500000 9425.773438
-431.250000 9428.394531 431.250000 9428.394531
-430.000000 9446.841797 430.000000 9446.841797
-428.750000 9414.074219 428.750000 9414.074219
-427.500000 9430.235352 427.500000 9430.235352
-426.250000 9409.757812 426.250000 9409.757812
-425.000000 9430.859375 425.000000 9430.859375
-423.750000 9449.294922 423.750000 9449.294922
-422.500000 9439.830078 422.500000 9439.830078
-421.250000 9417.745117 421.250000 9417.745117
-420.000000 9418.263672 420.000000 9418.263672
-418.750000 9427.448242 418.750000 9427.448242
-417.500000 9429.813477 417.500000 9429.813477
-416.250000 9417.151367 416.250000 9417.151367
-415.000000 9414.808594 415.000000 9414.808594
-413.750000 9397.179688 413.750000 9397.179688
-412.500000 9388.029297 412.500000 9388.029297
-411.250000 9430.903320 411.250000 9430.903320
-410.000000 9426.595703 410.000000 9426.595703
-408.750000 9418.298828 408.750000 9418.298828
-407.500000 9411.919922 407.500000 9411.919922
-406.250000 9399.245117 406.250000 9399.245117
-405.000000 9393.028320 405.000000 9393.028320
-403.750000 9394.539062 403.750000 9394.539062
-402.500000 9402.687500 402.500000 9402.687500
-401.250000 9406.966797 401.250000 9406.966797
-400.000000 9394.730469 400.000000 9394.730469
-398.750000 9382.421875 398.750000 9382.421875
-397.500000 9397.121094 397.500000 9397.121094
-396.250000 9413.588867 396.250000 9413.588867
-395.000000 9409.400391 395.000000 9409.400391
-393.750000 9386.371094 393.750000 9386.371094
-392.500000 9407.816406 392.500000 9407.816406
-391.250000 9380.175781 391.250000 9380.175781
-390.000000 9392.716797 390.000000 9392.716797
-388.750000 9381.408203 388.750000 9381.408203
-387.500000 9381.244141 387.500000 9381.244141
-386.250000 9399.475586 386.250000 9399.475586
-385.000000 9387.533203 385.000000 9387.533203
-383.750000 9405.074219 383.750000 9405.074219
-382.500000 9400.783203 382.500000 9400.783203
-381.250000 9388.238281 381.250000 9388.238281
-380.000000 9396.874023 380.000000 9396.874023
-378.750000 9385.353516 378.750000 9385.353516
-377.500000 9410.557617 377.500000 9410.557617
-376.250000 9406.582031 376.250000 9406.582031
-375.000000 9379.404297 375.000000 9379.404297
-373.750000 9385.362305 373.750000 9385.362305
-372.500000 9372.575195 372.500000 9372.575195
-371.250000 9360.982422 371.250000 9360.982422
-370.000000 9375.800781 370.000000 9375.800781
-368.750000 9379.629883 368.750000 9379.629883
-367.500000 9364.123047 367.500000 9364.123047
-366.250000 9363.568359 366.250000 9363.568359
-365.000000 9367.847656 365.000000 9367.847656
-363.750000 9381.634766 363.750000 9381.634766
-362.500000 9366.980469 362.500000 9366.980469
-361.250000 9352.500977 361.250000 9352.500977
-360.000000 9360.415039 360.000000 9360.415039
-358.750000 9349.982422 358.750000 9349.982422
-357.500000 9373.750000 357.500000 9373.750000
-356.250000 9363.740234 356.250000 9363.740234
-355.000000 9357.496094 355.000000 9357.496094
-353.750000 9337.279297 353.750000 9337.279297
-352.500000 9335.288086 352.500000 9335.288086
-351.250000 9345.750000 351.250000 9345.750000
-350.000000 9333.730469 350.000000 9333.730469
-348.750000 9340.179688 348.750000 9340.179688
-347.500000 9320.910156 347.500000 9320.910156
-346.250000 9310.564453 346.250000 9310.564453
-345.000000 9309.708008 345.000000 9309.708008
-343.750000 9315.558594 343.750000 9315.558594
-342.500000 9330.101562 342.500000 9330.101562
-341.250000 9325.984375 341.250000 9325.984375
-340.000000 9303.844727 340.000000 9303.844727
-338.750000 9318.312500 338.750000 9318.312500
-337.500000 9302.806641 337.500000 9302.806641
-336.250000 9314.854492 336.250000 9314.854492
-335.000000 9302.681641 335.000000 9302.681641
-333.750000 9285.275391 333.750000 9285.275391
-332.500000 9290.803711 332.500000 9290.803711
-331.250000 9298.764648 331.250000 9298.764648
-330.000000 9319.537109 330.000000 9319.537109
-328.750000 9311.937500 328.750000 9311.937500
-327.500000 9313.306641 327.500000 9313.306641
-326.250000 9296.271484 326.250000 9296.271484
-325.000000 9297.251953 325.000000 9297.251953
-323.750000 9305.168945 323.750000 9305.168945
-322.500000 9297.173828 322.500000 9297.173828
-321.250000 9288.519531 321.250000 9288.519531
-320.000000 9281.593750 320.000000 9281.593750
-318.750000 9278.326172 318.750000 9278.326172
-317.500000 9277.421875 317.500000 9277.421875
-316.250000 9288.345703 316.250000 9288.345703
-315.000000 9271.271484 315.000000 9271.271484
-313.750000 9272.966797 313.750000 9272.966797
-312.500000 9246.394531 312.500000 9246.394531
-311.250000 9248.203125 311.250000 9248.203125
-310.000000 9257.982422 310.000000 9257.982422
-308.750000 9252.906250 308.750000 9252.906250
-307.500000 9270.700195 307.500000 9270.700195
-306.250000 9270.046875 306.250000 9270.046875
-305.000000 9265.832031 305.000000 9265.832031
-303.750000 9274.115234 303.750000 9274.115234
-302.500000 9273.083984 302.500000 9273.083984
-301.250000 9270.479492 301.250000 9270.479492
-300.000000 9267.607422 300.000000 9267.607422
-298.750000 9246.726562 298.750000 9246.726562
-297.500000 9265.318359 297.500000 9265.318359
-296.250000 9272.687500 296.250000 9272.687500
-295.000000 9291.193359 295.000000 9291.193359
-293.750000 9282.662109 293.750000 9282.662109
-292.500000 9262.861328 292.500000 9262.861328
-291.250000 9266.279297 291.250000 9266.279297
-290.000000 9270.441406 290.000000 9270.441406
-288.750000 9270.686523 288.750000 9270.686523
-287.500000 9278.607422 287.500000 9278.607422
-286.250000 9282.394531 286.250000 9282.394531
-285.000000 9276.040039 285.000000 9276.040039
-283.750000 9278.049805 283.750000 9278.049805
-282.500000 9286.409180 282.500000 9286.409180
-281.250000 9290.832031 281.250000 9290.832031
-280.000000 9273.203125 280.000000 9273.203125
-278.750000 9280.146484 278.750000 9280.146484
-277.500000 9275.066406 277.500000 9275.066406
-276.250000 9292.100586 276.250000 9292.100586
-275.000000 9294.014648 275.000000 9294.014648
-273.750000 9289.134766 273.750000 9289.134766
-272.500000 9285.911133 272.500000 9285.911133
-271.250000 9288.064453 271.250000 9288.064453
-270.000000 9277.076172 270.000000 9277.076172
-268.750000 9280.897461 268.750000 9280.897461
-267.500000 9271.894531 267.500000 9271.894531
-266.250000 9274.300781 266.250000 9274.300781
-265.000000 9260.783203 265.000000 9260.783203
-263.750000 9251.292969 263.750000 9251.292969
-262.500000 9270.763672 262.500000 9270.763672
-261.250000 9254.556641 261.250000 9254.556641
-260.000000 9265.554688 260.000000 9265.554688
-258.750000 9255.437500 258.750000 9255.437500
-257.500000 9251.572266 257.500000 9251.572266
-256.250000 9252.769531 256.250000 9252.769531
-255.000000 9242.775391 255.000000 9242.775391
-253.750000 9252.169922 253.750000 9252.169922
-252.500000 9240.660156 252.500000 9240.660156
-251.250000 9222.371094 251.250000 9222.371094
-250.000000 9217.876953 250.000000 9217.876953
-248.750000 9216.164062 248.750000 9216.164062
-247.500000 9212.175781 247.500000 9212.175781
-246.250000 9207.143555 246.250000 9207.143555
-245.000000 9189.912109 245.000000 9189.912109
-243.750000 9208.604492 243.750000 9208.604492
-242.500000 9222.773438 242.500000 9222.773438
-241.250000 9229.841797 241.250000 9229.841797
-240.000000 9240.560547 240.000000 9240.560547
-238.750000 9228.025391 238.750000 9228.025391
-237.500000 9229.944336 237.500000 9229.944336
-236.250000 9225.400391 236.250000 9225.400391
-235.000000 9239.448242 235.000000 9239.448242
-233.750000 9244.723633 233.750000 9244.723633
-232.500000 9244.252930 232.500000 9244.252930
-231.250000 9243.380859 231.250000 9243.380859
-230.000000 9248.110352 230.000000 9248.110352
-228.750000 9247.460938 228.750000 9247.460938
-227.500000 9243.765625 227.500000 9243.765625
-226.250000 9235.439453 226.250000 9235.439453
-225.000000 9257.021484 225.000000 9257.021484
-223.750000 9246.399414 223.750000 9246.399414
-222.500000 9238.620117 222.500000 9238.620117
-221.250000 9245.798828 221.250000 9245.798828
-220.000000 9252.883789 220.000000 9252.883789
-218.750000 9250.064453 218.750000 9250.064453
-217.500000 9225.642578 217.500000 9225.642578
-216.250000 9219.791016 216.250000 9219.791016
-215.000000 9239.732422 215.000000 9239.732422
-213.750000 9224.802734 213.750000 9224.802734
-212.500000 9234.743164 212.500000 9234.743164
-211.250000 9218.009766 211.250000 9218.009766
-210.000000 9216.416016 210.000000 9216.416016
-208.750000 9240.666992 208.750000 9240.666992
-207.500000 9233.297852 207.500000 9233.297852
-206.250000 9243.813477 206.250000 9243.813477
-205.000000 9241.205078 205.000000 9241.205078
-203.750000 9233.316406 203.750000 9233.316406
-202.500000 9241.310547 202.500000 9241.310547
-201.250000 9229.298828 201.250000 9229.298828
-200.000000 9237.603516 200.000000 9237.603516
-198.750000 9242.636719 198.750000 9242.636719
-197.500000 9228.070312 197.500000 9228.070312
-196.250000 9226.568359 196.250000 9226.568359
-195.000000 9231.384766 195.000000 9231.384766
-193.750000 9209.621094 193.750000 9209.621094
-192.500000 9232.218750 192.500000 9232.218750
-191.250000 9221.781250 191.250000 9221.781250
-190.000000 9232.657227 190.000000 9232.657227
-188.750000 9226.693359 188.750000 9226.693359
-187.500000 9221.800781 187.500000 9221.800781
-186.250000 9233.363281 186.250000 9233.363281
-185.000000 9223.371094 185.000000 9223.371094
-183.750000 9225.554688 183.750000 9225.554688
-182.500000 9214.144531 182.500000 9214.144531
-181.250000 9208.425781 181.250000 9208.425781
-180.000000 9219.090820 180.000000 9219.090820
-178.750000 9209.004883 178.750000 9209.004883
-177.500000 9221.534180 177.500000 9221.534180
-176.250000 9233.267578 176.250000 9233.267578
-175.000000 9209.062500 175.000000 9209.062500
-173.750000 9211.282227 173.750000 9211.282227
-172.500000 9197.730469 172.500000 9197.730469
-171.250000 9187.425781 171.250000 9187.425781
-170.000000 9206.503906 170.000000 9206.503906
-168.750000 9203.669922 168.750000 9203.669922
-167.500000 9203.375000 167.500000 9203.375000
-166.250000 9202.014648 166.250000 9202.014648
-165.000000 9209.732422 165.000000 9209.732422
-163.750000 9207.898438 163.750000 9207.898438
-162.500000 9196.948242 162.500000 9196.948242
-161.250000 9193.644531 161.250000 9193.644531
-160.000000 9186.310547 160.000000 9186.310547
-158.750000 9195.496094 158.750000 9195.496094
-157.500000 9212.595703 157.500000 9212.595703
-156.250000 9202.630859 156.250000 9202.630859
-155.000000 9203.613281 155.000000 9203.613281
-153.750000 9191.113281 153.750000 9191.113281
-152.500000 9189.988281 152.500000 9189.988281
-151.250000 9206.500000 151.250000 9206.500000
-150.000000 9203.566406 150.000000 9203.566406
-148.750000 9195.947266 148.750000 9195.947266
-147.500000 9212.586914 147.500000 9212.586914
-146.250000 9189.025391 146.250000 9189.025391
-145.000000 9212.304688 145.000000 9212.304688
-143.750000 9193.304688 143.750000 9193.304688
-142.500000 9203.070312 142.500000 9203.070312
-141.250000 9213.771484 141.250000 9213.771484
-140.000000 9199.574219 140.000000 9199.574219
-138.750000 9206.399414 138.750000 9206.399414
-137.500000 9216.316406 137.500000 9216.316406
-136.250000 9214.714844 136.250000 9214.714844
-135.000000 9228.068359 135.000000 9228.068359
-133.750000 9223.139648 133.750000 9223.139648
-132.500000 9235.415039 132.500000 9235.415039
-131.250000 9231.990234 131.250000 9231.990234
-130.000000 9229.996094 130.000000 9229.996094
-128.750000 9242.227539 128.750000 9242.227539
-127.500000 9234.000977 127.500000 9234.000977
-126.250000 9233.211914 126.250000 9233.211914
-125.000000 9230.213867 125.000000 9230.213867
-123.750000 9244.855469 123.750000 9244.855469
-122.500000 9251.015625 122.500000 9251.015625
-121.250000 9246.714844 121.250000 9246.714844
-120.000000 9264.019531 120.000000 9264.019531
-118.750000 9263.724609 118.750000 9263.724609
-117.500000 9264.414062 117.500000 9264.414062
-116.250000 9255.626953 116.250000 9255.626953
-115.000000 9260.046875 115.000000 9260.046875
-113.750000 9268.349609 113.750000 9268.349609
-112.500000 9267.574219 112.500000 9267.574219
-111.250000 9271.523438 111.250000 9271.523438
-110.000000 9279.849609 110.000000 9279.849609
-108.750000 9291.285156 108.750000 9291.285156
-107.500000 9279.304688 107.500000 9279.304688
-106.250000 9293.329102 106.250000 9293.329102
-105.000000 9277.626953 105.000000 9277.626953
-103.750000 9293.521484 103.750000 9293.521484
-102.500000 9300.118164 102.500000 9300.118164
-101.250000 9299.271484 101.250000 9299.271484
-100.000000 9287.653320 100.000000 9287.653320
-98.750000 9297.438477 98.750000 9297.438477
-97.500000 9292.917969 97.500000 9292.917969
-96.250000 9302.115234 96.250000 9302.115234
-95.000000 9304.550781 95.000000 9304.550781
-93.750000 9308.597656 93.750000 9308.597656
-92.500000 9308.453125 92.500000 9308.453125
-91.250000 9309.144531 91.250000 9309.144531
-90.000000 9317.271484 90.000000 9317.271484
-88.750000 9317.798828 88.750000 9317.798828
-87.500000 9325.857422 87.500000 9325.857422
-86.250000 9320.779297 86.250000 9320.779297
-85.000000 9326.397461 85.000000 9326.397461
-83.750000 9338.795898 83.750000 9338.795898
-82.500000 9343.980469 82.500000 9343.980469
-81.250000 9350.288086 81.250000 9350.288086
-80.000000 9351.853516 80.000000 9351.853516
-78.750000 9353.105469 78.750000 9353.105469
-77.500000 9359.509766 77.500000 9359.509766
-76.250000 9353.653320 76.250000 9353.653320
-75.000000 9362.900391 75.000000 9362.900391
-73.750000 9363.031250 73.750000 9363.031250
-72.500000 9359.312500 72.500000 9359.312500
-71.250000 9370.103516 71.250000 9370.103516
-70.000000 9370.776367 70.000000 9370.776367
-68.750000 9374.457031 68.750000 9374.457031
-67.500000 9383.349609 67.500000 9383.349609
-66.250000 9382.492188 66.250000 9382.492188
-65.000000 9387.927734 65.000000 9387.927734
-63.750000 9391.292969 63.750000 9391.292969
-62.500000 9395.451172 62.500000 9395.451172
-61.250000 9396.115234 61.250000 9396.115234
-60.000000 9400.865234 60.000000 9400.865234
-58.750000 9409.423828 58.750000 9409.423828
-57.500000 9415.652344 57.500000 9415.652344
-56.250000 9423.697266 56.250000 9423.697266
-55.000000 9432.261719 55.000000 9432.261719
-53.750000 9432.296875 53.750000 9432.296875
-52.500000 9438.847656 52.500000 9438.847656
-51.250000 9436.660156 51.250000 9436.660156
-50.000000 9437.812500 50.000000 9437.812500
-48.750000 9450.833984 48.750000 9450.833984
-47.500000 9458.778320 47.500000 9458.778320
-46.250000 9457.896484 46.250000 9457.896484
-45.000000 9460.475586 45.000000 9460.475586
-43.750000 9464.206055 43.750000 9464.206055
-42.500000 9478.816406 42.500000 9478.816406
-41.250000 9475.785156 41.250000 9475.785156
-40.000000 9477.476562 40.000000 9477.476562
-38.750000 9476.908203 38.750000 9476.908203
-37.500000 9485.318359 37.500000 9485.318359
-36.250000 9490.484375 36.250000 9490.484375
-35.000000 9486.460938 35.000000 9486.460938
-33.750000 9481.173828 33.750000 9481.173828
-32.500000 9479.351562 32.500000 9479.351562
-31.250000 9488.181641 31.250000 9488.181641
-30.000000 9487.000000 30.000000 9487.000000
-28.750000 9488.632812 28.750000 9488.632812
-27.500000 9490.724609 27.500000 9490.724609
-26.250000 9497.624023 26.250000 9497.624023
-25.000000 9493.773438 25.000000 9493.773438
-23.750000 9491.916016 23.750000 9491.916016
-22.500000 9491.441406 22.500000 9491.441406
-21.250000 9494.523438 21.250000 9494.523438
-20.000000 9493.658203 20.000000 9493.658203
-18.750000 9486.294922 18.750000 9486.294922
-17.500000 9486.976562 17.500000 9486.976562
-16.250000 9487.540039 16.250000 9487.540039
-15.000000 9490.015625 15.000000 9490.015625
-13.750000 9481.277344 13.750000 9481.277344
-12.500000 9482.706055 12.500000 9482.706055
-11.250000 9481.718750 11.250000 9481.718750
-10.000000 9474.333984 10.000000 9474.333984
-8.750000 9473.087891 8.750000 9473.087891
-7.500000 9479.355469 7.500000 9479.355469
-6.250000 9474.642578 6.250000 9474.642578
-5.000000 9485.944336 5.000000 9485.944336
-3.750000 9484.583984 3.750000 9484.583984
-2.500000 9492.812500 2.500000 9492.812500
-1.250000 9503.125977 1.250000 9503.125977
0.000000 9513.669922 0.000000 9513.669922
1.250000 9529.365234 -1.250000 9529.365234
2.500000 9530.302734 -2.500000 9530.302734
3.750000 9558.701172 -3.750000 9558.701172
5.000000 9559.955078 -5.000000 9559.955078
6.250000 9609.519531 -6.250000 9609.519531
7.500000 9620.634766 -7.500000 9620.634766
8.750000 9701.069336 -8.750000 9701.069336
10.000000 9754.673828 -10.000000 9754.673828
11.250000 9837.939453 -11.250000 9837.939453
12.500000 9977.039062 -12.500000 9977.039062
13.750000 10046.910156 -13.750000 10046.910156
15.000000 10118.462891 -15.000000 10118.462891
16.250000 10092.062500 -16.250000 10092.062500
17.500000 10243.958984 -17.500000 10243.958984
18.750000 10227.013672 -18.750000 10227.013672
20.000000 10231.759766 -20.000000 10231.759766
21.250000 10211.988281 -21.250000 10211.988281
22.500000 10198.841797 -22.500000 10198.841797
23.750000 10187.741211 -23.750000 10187.741211
25.000000 10179.568359 -25.000000 10179.568359
26.250000 10175.884766 -26.250000 10175.884766
27.500000 10133.470703 -27.500000 10133.470703
28.750000 10141.519531 -28.750000 10141.519531
30.000000 10139.182617 -30.000000 10139.182617
31.250000 10131.506836 -31.250000 10131.506836
32.500000 10131.548828 -32.500000 10131.548828
33.750000 10136.632812 -33.750000 10136.632812
35.000000 10134.794922 -35.000000 10134.794922
36.250000 10135.478516 -36.250000 10135.478516
37.500000 10145.175781 -37.500000 10145.175781
38.750000 10148.196289 -38.750000 10148.196289
40.000000 10158.437500 -40.000000 10158.437500
41.250000 10159.775391 -41.250000 10159.775391
42.500000 10164.639648 -42.500000 10164.639648
43.750000 10178.781250 -43.750000 10178.781250
45.000000 10168.236328 -45.000000 10168.236328
46.250000 10216.241211 -46.250000 10216.241211
47.500000 10205.390625 -47.500000 10205.390625
48.750000 9981.287109 -48.750000 9981.287109
50.000000 9925.386719 -50.000000 9925.386719
51.250000 9752.964844 -51.250000 9752.964844
52.500000 9530.328125 -52.500000 9530.328125
53.750000 9466.923828 -53.750000 9466.923828
55.000000 9463.826172 -55.000000 9463.826172
56.250000 9449.737305 -56.250000 9449.737305
57.500000 9449.748047 -57.500000 9449.748047
58.750000 9445.140625 -58.750000 9445.140625
60.000000 9450.216797 -60.000000 9450.216797
61.250000 9440.079102 -61.250000 9440.079102
62.500000 9444.373047 -62.500000 9444.373047
63.750000 9433.152344 -63.750000 9433.152344
65.000000 9441.666016 -65.000000 9441.666016
66.250000 9436.285156 -66.250000 9436.285156
67.500000 9434.175781 -67.500000 9434.175781
68.750000 9415.720703 -68.750000 9415.720703
70.000000 9415.896484 -70.000000 9415.896484
71.250000 9415.393555 -71.250000 9415.393555
72.500000 9412.599609 -72.500000 9412.599609
73.750000 9401.557617 -73.750000 9401.557617
75.000000 9400.417969 -75.000000 9400.417969
76.250000 9390.027344 -76.250000 9390.027344
77.500000 9396.041992 -77.500000 9396.041992
78.750000 9399.664062 -78.750000 9399.664062
80.000000 9381.032227 -80.000000 9381.032227
81.250000 9397.525391 -81.250000 9397.525391
82.500000 9398.929688 -82.500000 9398.929688
83.750000 9391.535156 -83.750000 9391.535156
85.000000 9385.832031 -85.000000 9385.832031
86.250000 9383.561523 -86.250000 9383.561523
87.500000 9372.464844 -87.500000 9372.464844
88.750000 9373.462891 -88.750000 9373.462891
90.000000 9364.595703 -90.000000 9364.595703
91.250000 9368.118164 -91.250000 9368.118164
92.500000 9365.292969 -92.500000 9365.292969
93.750000 9359.640625 -93.750000 9359.640625
95.000000 9364.919922 -95.000000 9364.919922
96.250000 9353.125000 -96.250000 9353.125000
97.500000 9347.465820 -97.500000 9347.465820
98.750000 9347.675781 -98.750000 9347.675781
100.000000 9333.201172 -100.000000 9333.201172
101.250000 9337.831055 -101.250000 9337.831055
102.500000 9330.007812 -102.500000 9330.007812
103.750000 9325.383789 -103.750000 9325.383789
105.000000 9330.529297 -105.000000 9330.529297
106.250000 9318.777344 -106.250000 9318.777344
107.500000 9311.330078 -107.500000 9311.330078
108.750000 9305.232422 -108.750000 9305.232422
110.000000 9303.960938 -110.000000 9303.960938
111.250000 9309.570312 -111.250000 9309.570312
112.500000 9299.771484 -112.500000 9299.771484
113.750000 9296.935547 -113.750000 9296.935547
115.000000 9290.472656 -115.000000 9290.472656
116.250000 9278.324219 -116.250000 9278.324219
117.500000 9290.578125 -117.500000 9290.578125
118.750000 9283.276367 -118.750000 9283.276367
120.000000 9277.673828 -120.000000 9277.673828
121.250000 9263.254883 -121.250000 9263.254883
122.500000 9265.265625 -122.500000 9265.265625
123.750000 9266.075195 -123.750000 9266.075195
125.000000 9269.609375 -125.000000 9269.609375
126.250000 9277.150391 -126.250000 9277.150391
127.500000 9282.205078 -127.500000 9282.205078
128.750000 9263.609375 -128.750000 9263.609375
130.000000 9282.478516 -130.000000 9282.478516
131.250000 9278.291016 -131.250000 9278.291016
132.500000 9276.630859 -132.500000 9276.630859
133.750000 9267.015625 -133.750000 9267.015625
135.000000 9264.678711 -135.000000 9264.678711
136.250000 9252.672852 -136.250000 9252.672852
137.500000 9252.287109 -137.500000 9252.287109
138.750000 9243.964844 -138.750000 9243.964844
140.000000 9254.353516 -140.000000 9254.353516
141.250000 9236.333984 -141.250000 9236.333984
142.500000 9247.333984 -142.500000 9247.333984
143.750000 9235.312500 -143.750000 9235.312500
145.000000 9229.904297 -145.000000 9229.904297
146.250000 9241.140625 -146.250000 9241.140625
147.500000 9234.808594 -147.500000 9234.808594
148.750000 9236.644531 -148.750000 9236.644531
150.000000 9232.621094 -150.000000 9232.621094
151.250000 9227.328125 -151.250000 9227.328125
152.500000 9231.453125 -152.500000 9231.453125
153.750000 9220.304688 -153.750000 9220.304688
155.000000 9227.023438 -155.000000 9227.023438
156.250000 9219.328125 -156.250000 9219.328125
157.500000 9219.691406 -157.500000 9219.691406
158.750000 9226.634766 -158.750000 9226.634766
160.000000 9218.416016 -160.000000 9218.416016
161.250000 9224.000000 -161.250000 9224.000000
162.500000 9226.835938 -162.500000 9226.835938
163.750000 9212.860352 -163.750000 9212.860352
165.000000 9216.428711 -165.000000 9216.428711
166.250000 9197.634766 -166.250000 9197.634766
167.500000 9193.372070 -167.500000 9193.372070
168.750000 9202.345703 -168.750000 9202.345703
170.000000 9190.968750 -170.000000 9190.968750
171.250000 9183.011719 -171.250000 9183.011719
172.500000 9173.253906 -172.500000 9173.253906
173.750000 9163.861328 -173.750000 9163.861328
175.000000 9174.148438 -175.000000 9174.148438
176.250000 9135.890625 -176.250000 9135.890625
177.500000 9147.739258 -177.500000 9147.739258
178.750000 9137.046875 -178.750000 9137.046875
180.000000 9127.055664 -180.000000 9127.055664
181.250000 9135.966797 -181.250000 9135.966797
182.500000 9124.654297 -182.500000 9124.654297
183.750000 9126.986328 -183.750000 9126.986328
185.000000 9129.692383 -185.000000 9129.692383
186.250000 9136.768555 -186.250000 9136.768555
187.500000 9148.839844 -187.500000 9148.839844
188.750000 9135.943359 -188.750000 9135.943359
190.000000 9108.693359 -190.000000 9108.693359
191.250000 9112.058594 -191.250000 9112.058594
192.500000 9070.708984 -192.500000 9070.708984
193.750000 9073.751953 -193.750000 9073.751953
195.000000 9029.279297 -195.000000 9029.279297
196.250000 9039.391602 -196.250000 9039.391602
197.500000 9016.924805 -197.500000 9016.924805
198.750000 8999.739258 -198.750000 8999.739258
200.000000 9004.890625 -200.000000 9004.890625
201.250000 8997.662109 -201.250000 8997.662109
202.500000 8996.757812 -202.500000 8996.757812
203.750000 8989.113281 -203.750000 8989.113281
205.000000 8985.498047 -205.000000 8985.498047
206.250000 8996.396484 -206.250000 8996.396484
207.500000 8994.970703 -207.500000 8994.970703
208.750000 9010.785156 -208.750000 9010.785156
210.000000 9020.583984 -210.000000 9020.583984
211.250000 9008.091797 -211.250000 9008.091797
212.500000 9016.490234 -212.500000 9016.490234
213.750000 9027.101562 -213.750000 9027.101562
215.000000 9022.464844 -215.000000 9022.464844
216.250000 9028.826172 -216.250000 9028.826172
217.500000 9032.410156 -217.500000 9032.410156
218.750000 9039.361328 -218.750000 9039.361328
220.000000 9039.521484 -220.000000 9039.521484
221.250000 9038.066406 -221.250000 9038.066406
222.500000 9054.340820 -222.500000 9054.340820
223.750000 9046.467773 -223.750000 9046.467773
225.000000 9053.779297 -225.000000 9053.779297
226.250000 9057.515625 -226.250000 9057.515625
227.500000 9058.144531 -227.500000 9058.144531
228.750000 9066.190430 -228.750000 9066.190430
230.000000 9055.863281 -230.000000 9055.863281
231.250000 9068.647461 -231.250000 9068.647461
232.500000 9072.982422 -232.500000 9072.982422
233.750000 9071.474609 -233.750000 9071.474609
235.000000 9087.335938 -235.000000 9087.335938
236.250000 9087.964844 -236.250000 9087.964844
237.500000 9098.085938 -237.500000 9098.085938
238.750000 9098.773438 -238.750000 9098.773438
240.000000 9091.970703 -240.000000 9091.970703
241.250000 9097.755859 -241.250000 9097.755859
242.500000 9088.269531 -242.500000 9088.269531
243.750000 9103.475586 -243.750000 9103.475586
245.000000 9092.880859 -245.000000 9092.880859
246.250000 9098.221680 -246.250000 9098.221680
247.500000 9107.248047 -247.500000 9107.248047
248.750000 9099.421875 -248.750000 9099.421875
250.000000 9097.653320 -250.000000 9097.653320
251.250000 9129.937500 -251.250000 9129.937500
252.500000 9104.492188 -252.500000 9104.492188
253.750000 9113.975586 -253.750000 9113.975586
255.000000 9118.601562 -255.000000 9118.601562
256.250000 9142.308594 -256.250000 9142.308594
257.500000 9150.481445 -257.500000 9150.481445
258.750000 9136.705078 -258.750000 9136.705078
260.000000 9152.049805 -260.000000 9152.049805
261.250000 9142.203125 -261.250000 9142.203125
262.500000 9158.318359 -262.500000 9158.318359
263.750000 9164.976562 -263.750000 9164.976562
265.000000 9153.132812 -265.000000 9153.132812
266.250000 9176.404297 -266.250000 9176.404297
267.500000 9168.109375 -267.500000 9168.109375
268.750000 9203.623047 -268.750000 9203.623047
270.000000 9198.945312 -270.000000 9198.945312
271.250000 9198.728516 -271.250000 9198.728516
272.500000 9215.548828 -272.500000 9215.548828
273.750000 9218.847656 -273.750000 9218.847656
275.000000 9213.884766 -275.000000 9213.884766
276.250000 9247.593750 -276.250000 9247.593750
277.500000 9246.977539 -277.500000 9246.977539
278.750000 9269.938477 -278.750000 9269.938477
280.000000 9264.880859 -280.000000 9264.880859
281.250000 9285.824219 -281.250000 9285.824219
282.500000 9295.283203 -282.500000 9295.283203
283.750000 9290.475586 -283.750000 9290.475586
285.000000 9288.584961 -285.000000 9288.584961
286.250000 9286.736328 -286.250000 9286.736328
287.500000 9299.969727 -287.500000 9299.969727
288.750000 9322.091797 -288.750000 9322.091797
290.000000 9320.699219 -290.000000 9320.699219
291.250000 9330.757812 -291.250000 9330.757812
292.500000 9332.475586 -292.500000 9332.475586
293.750000 9317.784180 -293.750000 9317.784180
295.000000 9330.654297 -295.000000 9330.654297
296.250000 9326.791016 -296.250000 9326.791016
297.500000 9351.673828 -297.500000 9351.673828
298.750000 9339.701172 -298.750000 9339.701172
300.000000 9338.000000 -300.000000 9338.000000
301.250000 9341.507812 -301.250000 9341.507812
302.500000 9343.677734 -302.500000 9343.677734
303.750000 9352.872070 -303.750000 9352.872070
305.000000 9353.951172 -305.000000 9353.951172
306.250000 9355.088867 -306.250000 9355.088867
307.500000 9361.706055 -307.500000 9361.706055
308.750000 9361.208984 -308.750000 9361.208984
310.000000 9368.525391 -310.000000 9368.525391
311.250000 9375.439453 -311.250000 9375.439453
312.500000 9357.196289 -312.500000 9357.196289
313.750000 9357.917969 -313.750000 9357.917969
315.000000 9358.445312 -315.000000 9358.445312
316.250000 9358.097656 -316.250000 9358.097656
317.500000 9373.371094 -317.500000 9373.371094
318.750000 9370.438477 -318.750000 9370.438477
320.000000 9358.192383 -320.000000 9358.192383
321.250000 9369.811523 -321.250000 9369.811523
322.500000 9379.200195 -322.500000 9379.200195
323.750000 9384.818359 -323.750000 9384.818359
325.000000 9367.315430 -325.000000 9367.315430
326.250000 9370.123047 -326.250000 9370.123047
327.500000 9356.737305 -327.500000 9356.737305
328.750000 9339.724609 -328.750000 9339.724609
330.000000 9391.293945 -330.000000 9391.293945
331.250000 9385.818359 -331.250000 9385.818359
332.500000 9379.464844 -332.500000 9379.464844
333.750000 9371.152344 -333.750000 9371.152344
335.000000 9360.986328 -335.000000 9360.986328
336.250000 9371.605469 -336.250000 9371.605469
337.500000 9376.601562 -337.500000 9376.601562
338.750000 9392.541016 -338.750000 9392.541016
340.000000 9376.070312 -340.000000 9376.070312
341.250000 9374.457031 -341.250000 9374.457031
342.500000 9394.134766 -342.500000 9394.134766
343.750000 9394.876953 -343.750000 9394.876953
345.000000 9378.246094 -345.000000 9378.246094
346.250000 9378.121094 -346.250000 9378.121094
347.500000 9356.368164 -347.500000 9356.368164
348.750000 9368.199219 -348.750000 9368.199219
350.000000 9384.814453 -350.000000 9384.814453
351.250000 9386.333984 -351.250000 9386.333984
352.500000 9379.167969 -352.500000 9379.167969
353.750000 9388.594727 -353.750000 9388.594727
355.000000 9375.173828 -355.000000 9375.173828
356.250000 9378.667969 -356.250000 9378.667969
357.500000 9381.935547 -357.500000 9381.935547
358.750000 9373.541016 -358.750000 9373.541016
360.000000 9366.095703 -360.000000 9366.095703
361.250000 9364.086914 -361.250000 9364.086914
362.500000 9381.614258 -362.500000 9381.614258
363.750000 9393.681641 -363.750000 9393.681641
365.000000 9399.695312 -365.000000 9399.695312
366.250000 9397.384766 -366.250000 9397.384766
367.500000 9387.392578 -367.500000 9387.392578
368.750000 9388.099609 -368.750000 9388.099609
370.000000 9386.486328 -370.000000 9386.486328
371.250000 9394.902344 -371.250000 9394.902344
372.500000 9401.726562 -372.500000 9401.726562
373.750000 9384.628906 -373.750000 9384.628906
375.000000 9390.217773 -375.000000 9390.217773
376.250000 9383.609375 -376.250000 9383.609375
377.500000 9400.205078 -377.500000 9400.205078
378.750000 9393.765625 -378.750000 9393.765625
380.000000 9397.843750 -380.000000 9397.843750
381.250000 9394.244141 -381.250000 9394.244141
382.500000 9387.760742 -382.500000 9387.760742
383.750000 9394.927734 -383.750000 9394.927734
385.000000 9397.070312 -385.000000 9397.070312
386.250000 9398.330078 -386.250000 9398.330078
387.500000 9395.587891 -387.500000 9395.587891
388.750000 9396.276367 -388.750000 9396.276367
390.000000 9391.074219 -390.000000 9391.074219
391.250000 9395.841797 -391.250000 9395.841797
392.500000 9395.104492 -392.500000 9395.104492
393.750000 9403.308594 -393.750000 9403.308594
395.000000 9387.587891 -395.000000 9387.587891
396.250000 9393.021484 -396.250000 9393.021484
397.500000 9398.965820 -397.500000 9398.965820
398.750000 9405.359375 -398.750000 9405.359375
400.000000 9408.852539 -400.000000 9408.852539
401.250000 9394.301758 -401.250000 9394.301758
402.500000 9407.050781 -402.500000 9407.050781
403.750000 9400.166016 -403.750000 9400.166016
405.000000 9403.394531 -405.000000 9403.394531
406.250000 9403.417969 -406.250000 9403.417969
407.500000 9397.398438 -407.500000 9397.398438
408.750000 9388.279297 -408.750000 9388.279297
410.000000 9393.555664 -410.000000 9393.555664
411.250000 9401.144531 -411.250000 9401.144531
412.500000 9405.177734 -412.500000 9405.177734
413.750000 9409.486328 -413.750000 9409.486328
415.000000 9405.287109 -415.000000 9405.287109
416.250000 9400.921875 -416.250000 9400.921875
417.500000 9409.142578 -417.500000 9409.142578
418.750000 9411.648438 -418.750000 9411.648438
420.000000 9420.429688 -420.000000 9420.429688
421.250000 9420.641602 -421.250000 9420.641602
422.500000 9415.841797 -422.500000 9415.841797
423.750000 9416.464844 -423.750000 9416.464844
425.000000 9404.499023 -425.000000 9404.499023
426.250000 9408.738281 -426.250000 9408.738281
427.500000 9418.091797 -427.500000 9418.091797
428.750000 9413.833008 -428.750000 9413.833008
430.000000 9414.183594 -430.000000 9414.183594
431.250000 9403.968750 -431.250000 9403.968750
432.500000 9440.927734 -432.500000 9440.927734
433.750000 9421.458984 -433.750000 9421.458984
435.000000 9434.471680 -435.000000 9434.471680
436.250000 9417.189453 -436.250000 9417.189453
437.500000 9448.964844 -437.500000 9448.964844
438.750000 9452.000000 -438.750000 9452.000000
440.000000 9437.535156 -440.000000 9437.535156
441.250000 9446.287109 -441.250000 9446.287109
442.500000 9416.348633 -442.500000 9416.348633
443.750000 9410.507812 -443.750000 9410.507812
445.000000 9425.417969 -445.000000 9425.417969
446.250000 9443.664062 -446.250000 9443.664062
447.500000 9418.824219 -447.500000 9418.824219
448.750000 9423.490234 -448.750000 9423.490234
450.000000 9424.072266 -450.000000 9424.072266
451.250000 9417.767578 -451.250000 9417.767578
452.500000 9446.555664 -452.500000 9446.555664
453.750000 9437.866211 -453.750000 9437.866211
455.000000 9447.664062 -455.000000 9447.664062
456.250000 9437.550781 -456.250000 9437.550781
457.500000 9442.177734 -457.500000 9442.177734
458.750000 9435.785156 -458.750000 9435.785156
460.000000 9414.854492 -460.000000 9414.854492
461.250000 9443.163086 -461.250000 9443.163086
462.500000 9424.363281 -462.500000 9424.363281
463.750000 9449.705078 -463.750000 9449.705078
465.000000 9447.859375 -465.000000 9447.859375
466.250000 9475.851562 -466.250000 9475.851562
467.500000 9461.358398 -467.500000 9461.358398
468.750000 9472.578125 -468.750000 9472.578125
470.000000 9481.605469 -470.000000 9481.605469
471.250000 9455.554688 -471.250000 9455.554688
472.500000 9456.099609 -472.500000 9456.099609
473.750000 9430.828125 -473.750000 9430.828125
475.000000 9451.095703 -475.000000 9451.095703
476.250000 9450.871094 -476.250000 9450.871094
477.500000 9449.226562 -477.500000 9449.226562
478.750000 9437.095703 -478.750000 9437.095703
480.000000 9424.250977 -480.000000 9424.250977
481.250000 9477.112305 -481.250000 9477.112305
482.500000 9452.486328 -482.500000 9452.486328
483.750000 9469.377930 -483.750000 9469.377930
485.000000 9458.634766 -485.000000 9458.634766
486.250000 9468.625000 -486.250000 9468.625000
487.500000 9457.945312 -487.500000 9457.945312
488.750000 9465.164062 -488.750000 9465.164062
490.000000 9465.426758 -490.000000 9465.426758
491.250000 9442.248047 -491.250000 9442.248047
492.500000 9469.373047 -492.500000 9469.373047
493.750000 9471.419922 -493.750000 9471.419922
495.000000 9481.638672 -495.000000 9481.638672
496.250000 9449.478516 -496.250000 9449.478516
497.500000 9477.225586 -497.500000 9477.225586
498.750000 9467.259766 -498.750000 9467.259766
500.000000 9487.770508 -500.000000 9487.770508
