# Supplementary material for: Spontaneous time-reversal symmetry breaking in twisted double bilayer graphene
Source: Nat Commun. 2022 Oct 29;13:6468. doi: 10.1038/s41467-022-34192-x (PMC9617879; doi:10.1038/s41467-022-34192-x)
Supplement: Supplementary file 2 — Source Data [file 41467_2022_34192_MOESM2_ESM.zip › Source_Data/Figure4/fig4b/1800mk.txt]

-500.000000 10224.757812 500.000000 10224.757812
-498.750000 10244.060547 498.750000 10244.060547
-497.500000 10225.796875 497.500000 10225.796875
-496.250000 10225.816406 496.250000 10225.816406
-495.000000 10224.637695 495.000000 10224.637695
-493.750000 10197.996094 493.750000 10197.996094
-492.500000 10216.626953 492.500000 10216.626953
-491.250000 10196.679688 491.250000 10196.679688
-490.000000 10192.607422 490.000000 10192.607422
-488.750000 10178.217773 488.750000 10178.217773
-487.500000 10159.948242 487.500000 10159.948242
-486.250000 10180.387695 486.250000 10180.387695
-485.000000 10161.553711 485.000000 10161.553711
-483.750000 10174.769531 483.750000 10174.769531
-482.500000 10186.482422 482.500000 10186.482422
-481.250000 10153.590820 481.250000 10153.590820
-480.000000 10145.661133 480.000000 10145.661133
-478.750000 10109.761719 478.750000 10109.761719
-477.500000 10109.490234 477.500000 10109.490234
-476.250000 10118.935547 476.250000 10118.935547
-475.000000 10097.591797 475.000000 10097.591797
-473.750000 10083.011719 473.750000 10083.011719
-472.500000 10099.515625 472.500000 10099.515625
-471.250000 10071.058594 471.250000 10071.058594
-470.000000 10072.479492 470.000000 10072.479492
-468.750000 10049.722656 468.750000 10049.722656
-467.500000 10039.882812 467.500000 10039.882812
-466.250000 10057.061523 466.250000 10057.061523
-465.000000 10044.650391 465.000000 10044.650391
-463.750000 10089.346680 463.750000 10089.346680
-462.500000 10075.078125 462.500000 10075.078125
-461.250000 10078.729492 461.250000 10078.729492
-460.000000 10080.084961 460.000000 10080.084961
-458.750000 10069.480469 458.750000 10069.480469
-457.500000 10070.115234 457.500000 10070.115234
-456.250000 10063.433594 456.250000 10063.433594
-455.000000 10073.146484 455.000000 10073.146484
-453.750000 10075.008789 453.750000 10075.008789
-452.500000 10041.798828 452.500000 10041.798828
-451.250000 10072.269531 451.250000 10072.269531
-450.000000 10071.691406 450.000000 10071.691406
-448.750000 10076.830078 448.750000 10076.830078
-447.500000 10077.361328 447.500000 10077.361328
-446.250000 10071.597656 446.250000 10071.597656
-445.000000 10085.310547 445.000000 10085.310547
-443.750000 10088.968750 443.750000 10088.968750
-442.500000 10072.546875 442.500000 10072.546875
-441.250000 10093.447266 441.250000 10093.447266
-440.000000 10057.425781 440.000000 10057.425781
-438.750000 10056.386719 438.750000 10056.386719
-437.500000 10064.589844 437.500000 10064.589844
-436.250000 10048.980469 436.250000 10048.980469
-435.000000 10104.105469 435.000000 10104.105469
-433.750000 10088.759766 433.750000 10088.759766
-432.500000 10078.848633 432.500000 10078.848633
-431.250000 10096.675781 431.250000 10096.675781
-430.000000 10066.669922 430.000000 10066.669922
-428.750000 10069.781250 428.750000 10069.781250
-427.500000 10065.970703 427.500000 10065.970703
-426.250000 10061.228516 426.250000 10061.228516
-425.000000 10071.441406 425.000000 10071.441406
-423.750000 10053.244141 423.750000 10053.244141
-422.500000 10070.746094 422.500000 10070.746094
-421.250000 10063.628906 421.250000 10063.628906
-420.000000 10063.943359 420.000000 10063.943359
-418.750000 10061.822266 418.750000 10061.822266
-417.500000 10048.468750 417.500000 10048.468750
-416.250000 10082.665039 416.250000 10082.665039
-415.000000 10076.420898 415.000000 10076.420898
-413.750000 10060.292969 413.750000 10060.292969
-412.500000 10060.822266 412.500000 10060.822266
-411.250000 10054.056641 411.250000 10054.056641
-410.000000 10094.286133 410.000000 10094.286133
-408.750000 10081.443359 408.750000 10081.443359
-407.500000 10080.599609 407.500000 10080.599609
-406.250000 10080.273438 406.250000 10080.273438
-405.000000 10042.462891 405.000000 10042.462891
-403.750000 10050.278320 403.750000 10050.278320
-402.500000 10065.509766 402.500000 10065.509766
-401.250000 10065.093750 401.250000 10065.093750
-400.000000 10074.173828 400.000000 10074.173828
-398.750000 10067.584961 398.750000 10067.584961
-397.500000 10057.375977 397.500000 10057.375977
-396.250000 10059.172852 396.250000 10059.172852
-395.000000 10059.791992 395.000000 10059.791992
-393.750000 10083.705078 393.750000 10083.705078
-392.500000 10052.434570 392.500000 10052.434570
-391.250000 10073.038086 391.250000 10073.038086
-390.000000 10066.443359 390.000000 10066.443359
-388.750000 10068.851562 388.750000 10068.851562
-387.500000 10082.494141 387.500000 10082.494141
-386.250000 10065.474609 386.250000 10065.474609
-385.000000 10068.939453 385.000000 10068.939453
-383.750000 10072.728516 383.750000 10072.728516
-382.500000 10058.775391 382.500000 10058.775391
-381.250000 10096.716797 381.250000 10096.716797
-380.000000 10092.798828 380.000000 10092.798828
-378.750000 10101.804688 378.750000 10101.804688
-377.500000 10110.730469 377.500000 10110.730469
-376.250000 10069.949219 376.250000 10069.949219
-375.000000 10077.867188 375.000000 10077.867188
-373.750000 10091.033203 373.750000 10091.033203
-372.500000 10093.869141 372.500000 10093.869141
-371.250000 10094.843750 371.250000 10094.843750
-370.000000 10084.283203 370.000000 10084.283203
-368.750000 10095.830078 368.750000 10095.830078
-367.500000 10093.947266 367.500000 10093.947266
-366.250000 10101.885742 366.250000 10101.885742
-365.000000 10100.488281 365.000000 10100.488281
-363.750000 10086.264648 363.750000 10086.264648
-362.500000 10084.312500 362.500000 10084.312500
-361.250000 10087.962891 361.250000 10087.962891
-360.000000 10087.356445 360.000000 10087.356445
-358.750000 10086.000977 358.750000 10086.000977
-357.500000 10068.429688 357.500000 10068.429688
-356.250000 10071.201172 356.250000 10071.201172
-355.000000 10087.269531 355.000000 10087.269531
-353.750000 10087.185547 353.750000 10087.185547
-352.500000 10100.717773 352.500000 10100.717773
-351.250000 10082.210938 351.250000 10082.210938
-350.000000 10084.298828 350.000000 10084.298828
-348.750000 10059.436523 348.750000 10059.436523
-347.500000 10066.015625 347.500000 10066.015625
-346.250000 10089.427734 346.250000 10089.427734
-345.000000 10079.607422 345.000000 10079.607422
-343.750000 10077.175781 343.750000 10077.175781
-342.500000 10088.734375 342.500000 10088.734375
-341.250000 10072.308594 341.250000 10072.308594
-340.000000 10089.359375 340.000000 10089.359375
-338.750000 10073.238281 338.750000 10073.238281
-337.500000 10080.068359 337.500000 10080.068359
-336.250000 10072.751953 336.250000 10072.751953
-335.000000 10041.164062 335.000000 10041.164062
-333.750000 10071.607422 333.750000 10071.607422
-332.500000 10068.873047 332.500000 10068.873047
-331.250000 10072.788086 331.250000 10072.788086
-330.000000 10073.372070 330.000000 10073.372070
-328.750000 10045.601562 328.750000 10045.601562
-327.500000 10073.839844 327.500000 10073.839844
-326.250000 10057.820312 326.250000 10057.820312
-325.000000 10045.906250 325.000000 10045.906250
-323.750000 10057.402344 323.750000 10057.402344
-322.500000 10043.058594 322.500000 10043.058594
-321.250000 10050.624023 321.250000 10050.624023
-320.000000 10052.132812 320.000000 10052.132812
-318.750000 10047.229492 318.750000 10047.229492
-317.500000 10058.032227 317.500000 10058.032227
-316.250000 10044.925781 316.250000 10044.925781
-315.000000 10063.916016 315.000000 10063.916016
-313.750000 10054.029297 313.750000 10054.029297
-312.500000 10032.818359 312.500000 10032.818359
-311.250000 10066.643555 311.250000 10066.643555
-310.000000 10041.656250 310.000000 10041.656250
-308.750000 10049.586914 308.750000 10049.586914
-307.500000 10036.958984 307.500000 10036.958984
-306.250000 10051.054688 306.250000 10051.054688
-305.000000 10069.605469 305.000000 10069.605469
-303.750000 10044.115234 303.750000 10044.115234
-302.500000 10044.894531 302.500000 10044.894531
-301.250000 10036.875000 301.250000 10036.875000
-300.000000 10039.714844 300.000000 10039.714844
-298.750000 10065.965820 298.750000 10065.965820
-297.500000 10035.054688 297.500000 10035.054688
-296.250000 10043.510742 296.250000 10043.510742
-295.000000 10033.697266 295.000000 10033.697266
-293.750000 10033.921875 293.750000 10033.921875
-292.500000 10053.416016 292.500000 10053.416016
-291.250000 10030.652344 291.250000 10030.652344
-290.000000 10054.307617 290.000000 10054.307617
-288.750000 10052.839844 288.750000 10052.839844
-287.500000 10041.417969 287.500000 10041.417969
-286.250000 10050.375000 286.250000 10050.375000
-285.000000 10026.121094 285.000000 10026.121094
-283.750000 10035.041016 283.750000 10035.041016
-282.500000 10035.621094 282.500000 10035.621094
-281.250000 10031.994141 281.250000 10031.994141
-280.000000 10044.375000 280.000000 10044.375000
-278.750000 10042.935547 278.750000 10042.935547
-277.500000 10039.376953 277.500000 10039.376953
-276.250000 10039.365234 276.250000 10039.365234
-275.000000 10021.888672 275.000000 10021.888672
-273.750000 10042.032227 273.750000 10042.032227
-272.500000 10027.950195 272.500000 10027.950195
-271.250000 10009.616211 271.250000 10009.616211
-270.000000 10033.976562 270.000000 10033.976562
-268.750000 10025.746094 268.750000 10025.746094
-267.500000 10044.542969 267.500000 10044.542969
-266.250000 10036.240234 266.250000 10036.240234
-265.000000 10031.527344 265.000000 10031.527344
-263.750000 10035.697266 263.750000 10035.697266
-262.500000 10034.564453 262.500000 10034.564453
-261.250000 10030.119141 261.250000 10030.119141
-260.000000 10035.816406 260.000000 10035.816406
-258.750000 10042.179688 258.750000 10042.179688
-257.500000 10051.408203 257.500000 10051.408203
-256.250000 10031.964844 256.250000 10031.964844
-255.000000 10030.531250 255.000000 10030.531250
-253.750000 10025.133789 253.750000 10025.133789
-252.500000 10034.802734 252.500000 10034.802734
-251.250000 10045.616211 251.250000 10045.616211
-250.000000 10022.617188 250.000000 10022.617188
-248.750000 10042.064453 248.750000 10042.064453
-247.500000 10036.613281 247.500000 10036.613281
-246.250000 10031.788086 246.250000 10031.788086
-245.000000 10046.642578 245.000000 10046.642578
-243.750000 10044.511719 243.750000 10044.511719
-242.500000 10036.443359 242.500000 10036.443359
-241.250000 10046.017578 241.250000 10046.017578
-240.000000 10036.530273 240.000000 10036.530273
-238.750000 10048.013672 238.750000 10048.013672
-237.500000 10050.765625 237.500000 10050.765625
-236.250000 10050.310547 236.250000 10050.310547
-235.000000 10064.273438 235.000000 10064.273438
-233.750000 10039.895508 233.750000 10039.895508
-232.500000 10060.359375 232.500000 10060.359375
-231.250000 10062.358398 231.250000 10062.358398
-230.000000 10049.435547 230.000000 10049.435547
-228.750000 10057.071289 228.750000 10057.071289
-227.500000 10044.943359 227.500000 10044.943359
-226.250000 10073.345703 226.250000 10073.345703
-225.000000 10070.259766 225.000000 10070.259766
-223.750000 10071.273438 223.750000 10071.273438
-222.500000 10059.925781 222.500000 10059.925781
-221.250000 10049.180664 221.250000 10049.180664
-220.000000 10051.308594 220.000000 10051.308594
-218.750000 10072.812500 218.750000 10072.812500
-217.500000 10062.901367 217.500000 10062.901367
-216.250000 10076.879883 216.250000 10076.879883
-215.000000 10056.906250 215.000000 10056.906250
-213.750000 10066.550781 213.750000 10066.550781
-212.500000 10057.308594 212.500000 10057.308594
-211.250000 10042.359375 211.250000 10042.359375
-210.000000 10070.939453 210.000000 10070.939453
-208.750000 10047.343750 208.750000 10047.343750
-207.500000 10058.724609 207.500000 10058.724609
-206.250000 10059.023438 206.250000 10059.023438
-205.000000 10051.976562 205.000000 10051.976562
-203.750000 10059.840820 203.750000 10059.840820
-202.500000 10053.568359 202.500000 10053.568359
-201.250000 10061.336914 201.250000 10061.336914
-200.000000 10042.725586 200.000000 10042.725586
-198.750000 10038.402344 198.750000 10038.402344
-197.500000 10047.314453 197.500000 10047.314453
-196.250000 10041.600586 196.250000 10041.600586
-195.000000 10052.514648 195.000000 10052.514648
-193.750000 10038.525391 193.750000 10038.525391
-192.500000 10046.663086 192.500000 10046.663086
-191.250000 10058.251953 191.250000 10058.251953
-190.000000 10034.042969 190.000000 10034.042969
-188.750000 10048.488281 188.750000 10048.488281
-187.500000 10044.434570 187.500000 10044.434570
-186.250000 10045.955078 186.250000 10045.955078
-185.000000 10055.970703 185.000000 10055.970703
-183.750000 10054.470703 183.750000 10054.470703
-182.500000 10059.064453 182.500000 10059.064453
-181.250000 10053.857422 181.250000 10053.857422
-180.000000 10038.961914 180.000000 10038.961914
-178.750000 10052.179688 178.750000 10052.179688
-177.500000 10053.484375 177.500000 10053.484375
-176.250000 10048.603516 176.250000 10048.603516
-175.000000 10060.339844 175.000000 10060.339844
-173.750000 10041.267578 173.750000 10041.267578
-172.500000 10052.218750 172.500000 10052.218750
-171.250000 10064.062500 171.250000 10064.062500
-170.000000 10051.137695 170.000000 10051.137695
-168.750000 10061.840820 168.750000 10061.840820
-167.500000 10050.685547 167.500000 10050.685547
-166.250000 10061.453125 166.250000 10061.453125
-165.000000 10046.637695 165.000000 10046.637695
-163.750000 10051.394531 163.750000 10051.394531
-162.500000 10052.994141 162.500000 10052.994141
-161.250000 10040.810547 161.250000 10040.810547
-160.000000 10047.394531 160.000000 10047.394531
-158.750000 10065.059570 158.750000 10065.059570
-157.500000 10055.244141 157.500000 10055.244141
-156.250000 10067.783203 156.250000 10067.783203
-155.000000 10058.103516 155.000000 10058.103516
-153.750000 10060.828125 153.750000 10060.828125
-152.500000 10061.703125 152.500000 10061.703125
-151.250000 10056.269531 151.250000 10056.269531
-150.000000 10065.631836 150.000000 10065.631836
-148.750000 10063.763672 148.750000 10063.763672
-147.500000 10070.547852 147.500000 10070.547852
-146.250000 10066.748047 146.250000 10066.748047
-145.000000 10068.497070 145.000000 10068.497070
-143.750000 10074.671875 143.750000 10074.671875
-142.500000 10063.332031 142.500000 10063.332031
-141.250000 10078.468750 141.250000 10078.468750
-140.000000 10073.007812 140.000000 10073.007812
-138.750000 10066.943359 138.750000 10066.943359
-137.500000 10078.548828 137.500000 10078.548828
-136.250000 10067.831055 136.250000 10067.831055
-135.000000 10073.931641 135.000000 10073.931641
-133.750000 10089.893555 133.750000 10089.893555
-132.500000 10091.277344 132.500000 10091.277344
-131.250000 10094.042969 131.250000 10094.042969
-130.000000 10097.328125 130.000000 10097.328125
-128.750000 10083.975586 128.750000 10083.975586
-127.500000 10091.726562 127.500000 10091.726562
-126.250000 10082.402344 126.250000 10082.402344
-125.000000 10098.817383 125.000000 10098.817383
-123.750000 10089.117188 123.750000 10089.117188
-122.500000 10096.447266 122.500000 10096.447266
-121.250000 10093.064453 121.250000 10093.064453
-120.000000 10102.080078 120.000000 10102.080078
-118.750000 10112.726562 118.750000 10112.726562
-117.500000 10104.412109 117.500000 10104.412109
-116.250000 10101.805664 116.250000 10101.805664
-115.000000 10104.463867 115.000000 10104.463867
-113.750000 10097.887695 113.750000 10097.887695
-112.500000 10106.470703 112.500000 10106.470703
-111.250000 10107.217773 111.250000 10107.217773
-110.000000 10111.822266 110.000000 10111.822266
-108.750000 10113.259766 108.750000 10113.259766
-107.500000 10122.169922 107.500000 10122.169922
-106.250000 10113.604492 106.250000 10113.604492
-105.000000 10109.189453 105.000000 10109.189453
-103.750000 10125.558594 103.750000 10125.558594
-102.500000 10094.910156 102.500000 10094.910156
-101.250000 10063.820312 101.250000 10063.820312
-100.000000 10100.550781 100.000000 10100.550781
-98.750000 10119.742188 98.750000 10119.742188
-97.500000 10149.084961 97.500000 10149.084961
-96.250000 10162.490234 96.250000 10162.490234
-95.000000 10164.781250 95.000000 10164.781250
-93.750000 10152.381836 93.750000 10152.381836
-92.500000 10132.291016 92.500000 10132.291016
-91.250000 10134.706055 91.250000 10134.706055
-90.000000 10154.642578 90.000000 10154.642578
-88.750000 10143.238281 88.750000 10143.238281
-87.500000 10148.441406 87.500000 10148.441406
-86.250000 10160.640625 86.250000 10160.640625
-85.000000 10156.950195 85.000000 10156.950195
-83.750000 10153.822266 83.750000 10153.822266
-82.500000 10162.236328 82.500000 10162.236328
-81.250000 10158.615234 81.250000 10158.615234
-80.000000 10169.951172 80.000000 10169.951172
-78.750000 10163.000000 78.750000 10163.000000
-77.500000 10162.787109 77.500000 10162.787109
-76.250000 10178.996094 76.250000 10178.996094
-75.000000 10167.889648 75.000000 10167.889648
-73.750000 10178.626953 73.750000 10178.626953
-72.500000 10181.103516 72.500000 10181.103516
-71.250000 10173.888672 71.250000 10173.888672
-70.000000 10188.099609 70.000000 10188.099609
-68.750000 10193.545898 68.750000 10193.545898
-67.500000 10199.138672 67.500000 10199.138672
-66.250000 10190.760742 66.250000 10190.760742
-65.000000 10192.197266 65.000000 10192.197266
-63.750000 10194.282227 63.750000 10194.282227
-62.500000 10207.298828 62.500000 10207.298828
-61.250000 10216.822266 61.250000 10216.822266
-60.000000 10207.583984 60.000000 10207.583984
-58.750000 10214.955078 58.750000 10214.955078
-57.500000 10211.183594 57.500000 10211.183594
-56.250000 10216.779297 56.250000 10216.779297
-55.000000 10218.114258 55.000000 10218.114258
-53.750000 10225.036133 53.750000 10225.036133
-52.500000 10228.746094 52.500000 10228.746094
-51.250000 10222.839844 51.250000 10222.839844
-50.000000 10234.420898 50.000000 10234.420898
-48.750000 10237.167969 48.750000 10237.167969
-47.500000 10237.455078 47.500000 10237.455078
-46.250000 10242.787109 46.250000 10242.787109
-45.000000 10249.689453 45.000000 10249.689453
-43.750000 10245.092773 43.750000 10245.092773
-42.500000 10254.501953 42.500000 10254.501953
-41.250000 10262.309570 41.250000 10262.309570
-40.000000 10251.807617 40.000000 10251.807617
-38.750000 10255.343750 38.750000 10255.343750
-37.500000 10266.880859 37.500000 10266.880859
-36.250000 10265.347656 36.250000 10265.347656
-35.000000 10280.634766 35.000000 10280.634766
-33.750000 10281.571289 33.750000 10281.571289
-32.500000 10286.185547 32.500000 10286.185547
-31.250000 10294.537109 31.250000 10294.537109
-30.000000 10289.577148 30.000000 10289.577148
-28.750000 10298.626953 28.750000 10298.626953
-27.500000 10304.043945 27.500000 10304.043945
-26.250000 10294.428711 26.250000 10294.428711
-25.000000 10311.640625 25.000000 10311.640625
-23.750000 10311.113281 23.750000 10311.113281
-22.500000 10320.479492 22.500000 10320.479492
-21.250000 10323.578125 21.250000 10323.578125
-20.000000 10332.509766 20.000000 10332.509766
-18.750000 10336.946289 18.750000 10336.946289
-17.500000 10338.941406 17.500000 10338.941406
-16.250000 10336.244141 16.250000 10336.244141
-15.000000 10358.513672 15.000000 10358.513672
-13.750000 10354.642578 13.750000 10354.642578
-12.500000 10367.003906 12.500000 10367.003906
-11.250000 10360.654297 11.250000 10360.654297
-10.000000 10370.302734 10.000000 10370.302734
-8.750000 10380.173828 8.750000 10380.173828
-7.500000 10386.333984 7.500000 10386.333984
-6.250000 10397.520508 6.250000 10397.520508
-5.000000 10401.441406 5.000000 10401.441406
-3.750000 10410.705078 3.750000 10410.705078
-2.500000 10425.283203 2.500000 10425.283203
-1.250000 10438.616211 1.250000 10438.616211
0.000000 10443.685547 0.000000 10443.685547
1.250000 10459.024414 -1.250000 10459.024414
2.500000 10467.779297 -2.500000 10467.779297
3.750000 10464.824219 -3.750000 10464.824219
5.000000 10487.251953 -5.000000 10487.251953
6.250000 10510.759766 -6.250000 10510.759766
7.500000 10532.518555 -7.500000 10532.518555
8.750000 10547.824219 -8.750000 10547.824219
10.000000 10592.966797 -10.000000 10592.966797
11.250000 10584.884766 -11.250000 10584.884766
12.500000 10660.759766 -12.500000 10660.759766
13.750000 10624.945312 -13.750000 10624.945312
15.000000 10643.337891 -15.000000 10643.337891
16.250000 10634.178711 -16.250000 10634.178711
17.500000 10629.202148 -17.500000 10629.202148
18.750000 10627.195312 -18.750000 10627.195312
20.000000 10614.730469 -20.000000 10614.730469
21.250000 10624.180664 -21.250000 10624.180664
22.500000 10609.173828 -22.500000 10609.173828
23.750000 10615.009766 -23.750000 10615.009766
25.000000 10604.904297 -25.000000 10604.904297
26.250000 10575.696289 -26.250000 10575.696289
27.500000 10587.422852 -27.500000 10587.422852
28.750000 10574.951172 -28.750000 10574.951172
30.000000 10384.056641 -30.000000 10384.056641
31.250000 10378.966797 -31.250000 10378.966797
32.500000 10379.120117 -32.500000 10379.120117
33.750000 10370.945312 -33.750000 10370.945312
35.000000 10365.751953 -35.000000 10365.751953
36.250000 10352.923828 -36.250000 10352.923828
37.500000 10351.691406 -37.500000 10351.691406
38.750000 10343.593750 -38.750000 10343.593750
40.000000 10331.845703 -40.000000 10331.845703
41.250000 10339.829102 -41.250000 10339.829102
42.500000 10331.943359 -42.500000 10331.943359
43.750000 10328.078125 -43.750000 10328.078125
45.000000 10307.125000 -45.000000 10307.125000
46.250000 10319.935547 -46.250000 10319.935547
47.500000 10304.201172 -47.500000 10304.201172
48.750000 10302.590820 -48.750000 10302.590820
50.000000 10301.541016 -50.000000 10301.541016
51.250000 10302.997070 -51.250000 10302.997070
52.500000 10287.917969 -52.500000 10287.917969
53.750000 10289.587891 -53.750000 10289.587891
55.000000 10287.232422 -55.000000 10287.232422
56.250000 10278.175781 -56.250000 10278.175781
57.500000 10269.316406 -57.500000 10269.316406
58.750000 10272.531250 -58.750000 10272.531250
60.000000 10264.496094 -60.000000 10264.496094
61.250000 10266.162109 -61.250000 10266.162109
62.500000 10260.930664 -62.500000 10260.930664
63.750000 10256.802734 -63.750000 10256.802734
65.000000 10257.298828 -65.000000 10257.298828
66.250000 10251.447266 -66.250000 10251.447266
67.500000 10248.841797 -67.500000 10248.841797
68.750000 10238.999023 -68.750000 10238.999023
70.000000 10243.722656 -70.000000 10243.722656
71.250000 10230.255859 -71.250000 10230.255859
72.500000 10225.043945 -72.500000 10225.043945
73.750000 10223.410156 -73.750000 10223.410156
75.000000 10227.700195 -75.000000 10227.700195
76.250000 10236.839844 -76.250000 10236.839844
77.500000 10219.021484 -77.500000 10219.021484
78.750000 10220.751953 -78.750000 10220.751953
80.000000 10204.306641 -80.000000 10204.306641
81.250000 10203.751953 -81.250000 10203.751953
82.500000 10209.521484 -82.500000 10209.521484
83.750000 10201.289062 -83.750000 10201.289062
85.000000 10204.716797 -85.000000 10204.716797
86.250000 10196.420898 -86.250000 10196.420898
87.500000 10190.097656 -87.500000 10190.097656
88.750000 10189.822266 -88.750000 10189.822266
90.000000 10189.759766 -90.000000 10189.759766
91.250000 10193.748047 -91.250000 10193.748047
92.500000 10193.490234 -92.500000 10193.490234
93.750000 10185.233398 -93.750000 10185.233398
95.000000 10182.295898 -95.000000 10182.295898
96.250000 10170.669922 -96.250000 10170.669922
97.500000 10174.750000 -97.500000 10174.750000
98.750000 10164.655273 -98.750000 10164.655273
100.000000 10164.820312 -100.000000 10164.820312
101.250000 10158.527344 -101.250000 10158.527344
102.500000 10163.154297 -102.500000 10163.154297
103.750000 10175.220703 -103.750000 10175.220703
105.000000 10156.941406 -105.000000 10156.941406
106.250000 10150.492188 -106.250000 10150.492188
107.500000 10152.254883 -107.500000 10152.254883
108.750000 10151.990234 -108.750000 10151.990234
110.000000 10148.113281 -110.000000 10148.113281
111.250000 10154.844727 -111.250000 10154.844727
112.500000 10143.632812 -112.500000 10143.632812
113.750000 10137.670898 -113.750000 10137.670898
115.000000 10140.627930 -115.000000 10140.627930
116.250000 10140.660156 -116.250000 10140.660156
117.500000 10132.705078 -117.500000 10132.705078
118.750000 10129.236328 -118.750000 10129.236328
120.000000 10134.726562 -120.000000 10134.726562
121.250000 10125.953125 -121.250000 10125.953125
122.500000 10123.404297 -122.500000 10123.404297
123.750000 10119.189453 -123.750000 10119.189453
125.000000 10120.531250 -125.000000 10120.531250
126.250000 10119.747070 -126.250000 10119.747070
127.500000 10112.822266 -127.500000 10112.822266
128.750000 10116.962891 -128.750000 10116.962891
130.000000 10120.510742 -130.000000 10120.510742
131.250000 10116.185547 -131.250000 10116.185547
132.500000 10119.903320 -132.500000 10119.903320
133.750000 10104.091797 -133.750000 10104.091797
135.000000 10104.769531 -135.000000 10104.769531
136.250000 10108.359375 -136.250000 10108.359375
137.500000 10108.382812 -137.500000 10108.382812
138.750000 10104.925781 -138.750000 10104.925781
140.000000 10102.130859 -140.000000 10102.130859
141.250000 10100.425781 -141.250000 10100.425781
142.500000 10105.988281 -142.500000 10105.988281
143.750000 10093.624023 -143.750000 10093.624023
145.000000 10101.865234 -145.000000 10101.865234
146.250000 10093.513672 -146.250000 10093.513672
147.500000 10095.384766 -147.500000 10095.384766
148.750000 10095.823242 -148.750000 10095.823242
150.000000 10088.011719 -150.000000 10088.011719
151.250000 10092.931641 -151.250000 10092.931641
152.500000 10092.804688 -152.500000 10092.804688
153.750000 10075.671875 -153.750000 10075.671875
155.000000 10092.000000 -155.000000 10092.000000
156.250000 10084.415039 -156.250000 10084.415039
157.500000 10085.282227 -157.500000 10085.282227
158.750000 10072.996094 -158.750000 10072.996094
160.000000 10073.607422 -160.000000 10073.607422
161.250000 10076.237305 -161.250000 10076.237305
162.500000 10076.606445 -162.500000 10076.606445
163.750000 10083.254883 -163.750000 10083.254883
165.000000 10068.324219 -165.000000 10068.324219
166.250000 10072.017578 -166.250000 10072.017578
167.500000 10076.725586 -167.500000 10076.725586
168.750000 10062.734375 -168.750000 10062.734375
170.000000 10072.269531 -170.000000 10072.269531
171.250000 10064.064453 -171.250000 10064.064453
172.500000 10064.985352 -172.500000 10064.985352
173.750000 10067.722656 -173.750000 10067.722656
175.000000 10052.431641 -175.000000 10052.431641
176.250000 10069.154297 -176.250000 10069.154297
177.500000 10065.501953 -177.500000 10065.501953
178.750000 10059.580078 -178.750000 10059.580078
180.000000 10065.785156 -180.000000 10065.785156
181.250000 10044.628906 -181.250000 10044.628906
182.500000 10055.697266 -182.500000 10055.697266
183.750000 10055.255859 -183.750000 10055.255859
185.000000 10054.893555 -185.000000 10054.893555
186.250000 10065.462891 -186.250000 10065.462891
187.500000 10050.665039 -187.500000 10050.665039
188.750000 10055.627930 -188.750000 10055.627930
190.000000 10051.591797 -190.000000 10051.591797
191.250000 10049.708984 -191.250000 10049.708984
192.500000 10075.359375 -192.500000 10075.359375
193.750000 10059.832031 -193.750000 10059.832031
195.000000 10057.348633 -195.000000 10057.348633
196.250000 10055.400391 -196.250000 10055.400391
197.500000 10044.021484 -197.500000 10044.021484
198.750000 10062.341797 -198.750000 10062.341797
200.000000 10036.261719 -200.000000 10036.261719
201.250000 10039.958008 -201.250000 10039.958008
202.500000 10050.784180 -202.500000 10050.784180
203.750000 10047.482422 -203.750000 10047.482422
205.000000 10053.941406 -205.000000 10053.941406
206.250000 10056.806641 -206.250000 10056.806641
207.500000 10050.361328 -207.500000 10050.361328
208.750000 10051.017578 -208.750000 10051.017578
210.000000 10031.513672 -210.000000 10031.513672
211.250000 10041.988281 -211.250000 10041.988281
212.500000 10049.135742 -212.500000 10049.135742
213.750000 10043.929688 -213.750000 10043.929688
215.000000 10044.523438 -215.000000 10044.523438
216.250000 10037.964844 -216.250000 10037.964844
217.500000 10055.998047 -217.500000 10055.998047
218.750000 10044.857422 -218.750000 10044.857422
220.000000 10043.853516 -220.000000 10043.853516
221.250000 10047.468750 -221.250000 10047.468750
222.500000 10030.895508 -222.500000 10030.895508
223.750000 10037.324219 -223.750000 10037.324219
225.000000 10044.787109 -225.000000 10044.787109
226.250000 10032.334961 -226.250000 10032.334961
227.500000 10052.278320 -227.500000 10052.278320
228.750000 10042.994141 -228.750000 10042.994141
230.000000 nan -230.000000 nan
231.250000 nan -231.250000 nan
232.500000 nan -232.500000 nan
233.750000 nan -233.750000 nan
235.000000 nan -235.000000 nan
236.250000 nan -236.250000 nan
237.500000 nan -237.500000 nan
238.750000 nan -238.750000 nan
240.000000 nan -240.000000 nan
241.250000 nan -241.250000 nan
242.500000 nan -242.500000 nan
243.750000 nan -243.750000 nan
245.000000 nan -245.000000 nan
246.250000 nan -246.250000 nan
247.500000 nan -247.500000 nan
248.750000 nan -248.750000 nan
250.000000 nan -250.000000 nan
251.250000 nan -251.250000 nan
252.500000 nan -252.500000 nan
253.750000 nan -253.750000 nan
255.000000 nan -255.000000 nan
256.250000 nan -256.250000 nan
257.500000 nan -257.500000 nan
258.750000 nan -258.750000 nan
260.000000 nan -260.000000 nan
261.250000 nan -261.250000 nan
262.500000 nan -262.500000 nan
263.750000 nan -263.750000 nan
265.000000 nan -265.000000 nan
266.250000 nan -266.250000 nan
267.500000 nan -267.500000 nan
268.750000 nan -268.750000 nan
270.000000 nan -270.000000 nan
271.250000 nan -271.250000 nan
272.500000 nan -272.500000 nan
273.750000 nan -273.750000 nan
275.000000 nan -275.000000 nan
276.250000 nan -276.250000 nan
277.500000 nan -277.500000 nan
278.750000 nan -278.750000 nan
280.000000 nan -280.000000 nan
281.250000 nan -281.250000 nan
282.500000 nan -282.500000 nan
283.750000 nan -283.750000 nan
285.000000 nan -285.000000 nan
286.250000 nan -286.250000 nan
287.500000 nan -287.500000 nan
288.750000 nan -288.750000 nan
290.000000 nan -290.000000 nan
291.250000 nan -291.250000 nan
292.500000 nan -292.500000 nan
293.750000 nan -293.750000 nan
295.000000 nan -295.000000 nan
296.250000 nan -296.250000 nan
297.500000 nan -297.500000 nan
298.750000 nan -298.750000 nan
300.000000 nan -300.000000 nan
301.250000 nan -301.250000 nan
302.500000 nan -302.500000 nan
303.750000 nan -303.750000 nan
305.000000 nan -305.000000 nan
306.250000 nan -306.250000 nan
307.500000 nan -307.500000 nan
308.750000 nan -308.750000 nan
310.000000 nan -310.000000 nan
311.250000 nan -311.250000 nan
312.500000 nan -312.500000 nan
313.750000 nan -313.750000 nan
315.000000 nan -315.000000 nan
316.250000 nan -316.250000 nan
317.500000 nan -317.500000 nan
318.750000 nan -318.750000 nan
320.000000 nan -320.000000 nan
321.250000 nan -321.250000 nan
322.500000 nan -322.500000 nan
323.750000 nan -323.750000 nan
325.000000 nan -325.000000 nan
326.250000 nan -326.250000 nan
327.500000 nan -327.500000 nan
328.750000 nan -328.750000 nan
330.000000 nan -330.000000 nan
331.250000 nan -331.250000 nan
332.500000 nan -332.500000 nan
333.750000 nan -333.750000 nan
335.000000 nan -335.000000 nan
336.250000 nan -336.250000 nan
337.500000 nan -337.500000 nan
338.750000 nan -338.750000 nan
340.000000 nan -340.000000 nan
341.250000 nan -341.250000 nan
342.500000 nan -342.500000 nan
343.750000 nan -343.750000 nan
345.000000 nan -345.000000 nan
346.250000 nan -346.250000 nan
347.500000 nan -347.500000 nan
348.750000 nan -348.750000 nan
350.000000 nan -350.000000 nan
351.250000 nan -351.250000 nan
352.500000 nan -352.500000 nan
353.750000 nan -353.750000 nan
355.000000 nan -355.000000 nan
356.250000 nan -356.250000 nan
357.500000 nan -357.500000 nan
358.750000 nan -358.750000 nan
360.000000 nan -360.000000 nan
361.250000 nan -361.250000 nan
362.500000 nan -362.500000 nan
363.750000 nan -363.750000 nan
365.000000 nan -365.000000 nan
366.250000 nan -366.250000 nan
367.500000 nan -367.500000 nan
368.750000 nan -368.750000 nan
370.000000 nan -370.000000 nan
371.250000 nan -371.250000 nan
372.500000 nan -372.500000 nan
373.750000 nan -373.750000 nan
375.000000 nan -375.000000 nan
376.250000 nan -376.250000 nan
377.500000 nan -377.500000 nan
378.750000 nan -378.750000 nan
380.000000 nan -380.000000 nan
381.250000 nan -381.250000 nan
382.500000 nan -382.500000 nan
383.750000 nan -383.750000 nan
385.000000 nan -385.000000 nan
386.250000 nan -386.250000 nan
387.500000 nan -387.500000 nan
388.750000 nan -388.750000 nan
390.000000 nan -390.000000 nan
391.250000 nan -391.250000 nan
392.500000 nan -392.500000 nan
393.750000 nan -393.750000 nan
395.000000 nan -395.000000 nan
396.250000 nan -396.250000 nan
397.500000 nan -397.500000 nan
398.750000 nan -398.750000 nan
400.000000 nan -400.000000 nan
401.250000 nan -401.250000 nan
402.500000 nan -402.500000 nan
403.750000 nan -403.750000 nan
405.000000 nan -405.000000 nan
406.250000 nan -406.250000 nan
407.500000 nan -407.500000 nan
408.750000 nan -408.750000 nan
410.000000 nan -410.000000 nan
411.250000 nan -411.250000 nan
412.500000 nan -412.500000 nan
413.750000 nan -413.750000 nan
415.000000 nan -415.000000 nan
416.250000 nan -416.250000 nan
417.500000 nan -417.500000 nan
418.750000 nan -418.750000 nan
420.000000 nan -420.000000 nan
421.250000 nan -421.250000 nan
422.500000 nan -422.500000 nan
423.750000 nan -423.750000 nan
425.000000 nan -425.000000 nan
426.250000 nan -426.250000 nan
427.500000 nan -427.500000 nan
428.750000 nan -428.750000 nan
430.000000 nan -430.000000 nan
431.250000 nan -431.250000 nan
432.500000 nan -432.500000 nan
433.750000 nan -433.750000 nan
435.000000 nan -435.000000 nan
436.250000 nan -436.250000 nan
437.500000 nan -437.500000 nan
438.750000 nan -438.750000 nan
440.000000 nan -440.000000 nan
441.250000 nan -441.250000 nan
442.500000 nan -442.500000 nan
443.750000 nan -443.750000 nan
445.000000 nan -445.000000 nan
446.250000 nan -446.250000 nan
447.500000 nan -447.500000 nan
448.750000 nan -448.750000 nan
450.000000 nan -450.000000 nan
451.250000 nan -451.250000 nan
452.500000 nan -452.500000 nan
453.750000 nan -453.750000 nan
455.000000 nan -455.000000 nan
456.250000 nan -456.250000 nan
457.500000 nan -457.500000 nan
458.750000 nan -458.750000 nan
460.000000 nan -460.000000 nan
461.250000 nan -461.250000 nan
462.500000 nan -462.500000 nan
463.750000 nan -463.750000 nan
465.000000 nan -465.000000 nan
466.250000 nan -466.250000 nan
467.500000 nan -467.500000 nan
468.750000 nan -468.750000 nan
470.000000 nan -470.000000 nan
471.250000 nan -471.250000 nan
472.500000 nan -472.500000 nan
473.750000 nan -473.750000 nan
475.000000 nan -475.000000 nan
476.250000 nan -476.250000 nan
477.500000 nan -477.500000 nan
478.750000 nan -478.750000 nan
480.000000 nan -480.000000 nan
481.250000 nan -481.250000 nan
482.500000 nan -482.500000 nan
483.750000 nan -483.750000 nan
485.000000 nan -485.000000 nan
486.250000 nan -486.250000 nan
487.500000 nan -487.500000 nan
488.750000 nan -488.750000 nan
490.000000 nan -490.000000 nan
491.250000 nan -491.250000 nan
492.500000 nan -492.500000 nan
493.750000 nan -493.750000 nan
495.000000 nan -495.000000 nan
496.250000 nan -496.250000 nan
497.500000 nan -497.500000 nan
498.750000 nan -498.750000 nan
500.000000 nan -500.000000 nan
