# Supplementary material for: Spontaneous time-reversal symmetry breaking in twisted double bilayer graphene
Source: Nat Commun. 2022 Oct 29;13:6468. doi: 10.1038/s41467-022-34192-x (PMC9617879; doi:10.1038/s41467-022-34192-x)
Supplement: Supplementary file 2 — Source Data [file 41467_2022_34192_MOESM2_ESM.zip › Source_Data/Figure4/fig4b/2100mk.txt]

-200.000000 10708.582031 200.000000 10708.582031
-198.750000 10706.474609 198.750000 10706.474609
-197.500000 10714.961914 197.500000 10714.961914
-196.250000 10707.131836 196.250000 10707.131836
-195.000000 10700.829102 195.000000 10700.829102
-193.750000 10711.648438 193.750000 10711.648438
-192.500000 10708.363281 192.500000 10708.363281
-191.250000 10706.529297 191.250000 10706.529297
-190.000000 10706.285156 190.000000 10706.285156
-188.750000 10706.222656 188.750000 10706.222656
-187.500000 10706.180664 187.500000 10706.180664
-186.250000 10715.650391 186.250000 10715.650391
-185.000000 10715.436523 185.000000 10715.436523
-183.750000 10705.285156 183.750000 10705.285156
-182.500000 10708.207031 182.500000 10708.207031
-181.250000 10713.771484 181.250000 10713.771484
-180.000000 10719.398438 180.000000 10719.398438
-178.750000 10717.300781 178.750000 10717.300781
-177.500000 10717.842773 177.500000 10717.842773
-176.250000 10712.845703 176.250000 10712.845703
-175.000000 10713.054688 175.000000 10713.054688
-173.750000 10714.936523 173.750000 10714.936523
-172.500000 10719.320312 172.500000 10719.320312
-171.250000 10723.353516 171.250000 10723.353516
-170.000000 10717.708984 170.000000 10717.708984
-168.750000 10712.589844 168.750000 10712.589844
-167.500000 10717.029297 167.500000 10717.029297
-166.250000 10721.611328 166.250000 10721.611328
-165.000000 10721.132812 165.000000 10721.132812
-163.750000 10713.513672 163.750000 10713.513672
-162.500000 10718.859375 162.500000 10718.859375
-161.250000 10723.169922 161.250000 10723.169922
-160.000000 10721.474609 160.000000 10721.474609
-158.750000 10737.517578 158.750000 10737.517578
-157.500000 10730.496094 157.500000 10730.496094
-156.250000 10723.949219 156.250000 10723.949219
-155.000000 10723.994141 155.000000 10723.994141
-153.750000 10728.419922 153.750000 10728.419922
-152.500000 10748.123047 152.500000 10748.123047
-151.250000 10738.029297 151.250000 10738.029297
-150.000000 10734.220703 150.000000 10734.220703
-148.750000 10737.285156 148.750000 10737.285156
-147.500000 10734.875000 147.500000 10734.875000
-146.250000 10750.419922 146.250000 10750.419922
-145.000000 10747.842773 145.000000 10747.842773
-143.750000 10738.189453 143.750000 10738.189453
-142.500000 10747.769531 142.500000 10747.769531
-141.250000 10742.933594 141.250000 10742.933594
-140.000000 10736.665039 140.000000 10736.665039
-138.750000 10743.763672 138.750000 10743.763672
-137.500000 10752.527344 137.500000 10752.527344
-136.250000 10753.976562 136.250000 10753.976562
-135.000000 10756.158203 135.000000 10756.158203
-133.750000 10766.003906 133.750000 10766.003906
-132.500000 10761.488281 132.500000 10761.488281
-131.250000 10768.914062 131.250000 10768.914062
-130.000000 10761.060547 130.000000 10761.060547
-128.750000 10767.828125 128.750000 10767.828125
-127.500000 10774.322266 127.500000 10774.322266
-126.250000 10763.552734 126.250000 10763.552734
-125.000000 10770.740234 125.000000 10770.740234
-123.750000 10759.827148 123.750000 10759.827148
-122.500000 10767.878906 122.500000 10767.878906
-121.250000 10761.603516 121.250000 10761.603516
-120.000000 10761.986328 120.000000 10761.986328
-118.750000 10770.183594 118.750000 10770.183594
-117.500000 10767.963867 117.500000 10767.963867
-116.250000 10771.544922 116.250000 10771.544922
-115.000000 10772.125977 115.000000 10772.125977
-113.750000 10774.320312 113.750000 10774.320312
-112.500000 10766.837891 112.500000 10766.837891
-111.250000 10784.175781 111.250000 10784.175781
-110.000000 10782.942383 110.000000 10782.942383
-108.750000 10780.400391 108.750000 10780.400391
-107.500000 10781.785156 107.500000 10781.785156
-106.250000 10776.490234 106.250000 10776.490234
-105.000000 10792.300781 105.000000 10792.300781
-103.750000 10789.034180 103.750000 10789.034180
-102.500000 10798.687500 102.500000 10798.687500
-101.250000 10792.363281 101.250000 10792.363281
-100.000000 10796.548828 100.000000 10796.548828
-98.750000 10794.009766 98.750000 10794.009766
-97.500000 10797.308594 97.500000 10797.308594
-96.250000 10797.449219 96.250000 10797.449219
-95.000000 10805.499023 95.000000 10805.499023
-93.750000 10784.750000 93.750000 10784.750000
-92.500000 10806.570312 92.500000 10806.570312
-91.250000 10805.931641 91.250000 10805.931641
-90.000000 10818.491211 90.000000 10818.491211
-88.750000 10812.312500 88.750000 10812.312500
-87.500000 10803.875000 87.500000 10803.875000
-86.250000 10811.193359 86.250000 10811.193359
-85.000000 10809.109375 85.000000 10809.109375
-83.750000 10809.310547 83.750000 10809.310547
-82.500000 10817.304688 82.500000 10817.304688
-81.250000 10817.001953 81.250000 10817.001953
-80.000000 10826.095703 80.000000 10826.095703
-78.750000 10822.058594 78.750000 10822.058594
-77.500000 10816.947266 77.500000 10816.947266
-76.250000 10824.559570 76.250000 10824.559570
-75.000000 10827.742188 75.000000 10827.742188
-73.750000 10835.901367 73.750000 10835.901367
-72.500000 10835.708984 72.500000 10835.708984
-71.250000 10832.445312 71.250000 10832.445312
-70.000000 10847.220703 70.000000 10847.220703
-68.750000 10840.279297 68.750000 10840.279297
-67.500000 10839.621094 67.500000 10839.621094
-66.250000 10839.843750 66.250000 10839.843750
-65.000000 10834.666016 65.000000 10834.666016
-63.750000 10841.682617 63.750000 10841.682617
-62.500000 10849.235352 62.500000 10849.235352
-61.250000 10838.568359 61.250000 10838.568359
-60.000000 10854.394531 60.000000 10854.394531
-58.750000 10851.916016 58.750000 10851.916016
-57.500000 10866.240234 57.500000 10866.240234
-56.250000 10859.874023 56.250000 10859.874023
-55.000000 10861.869141 55.000000 10861.869141
-53.750000 10869.257812 53.750000 10869.257812
-52.500000 10862.685547 52.500000 10862.685547
-51.250000 10868.029297 51.250000 10868.029297
-50.000000 10876.348633 50.000000 10876.348633
-48.750000 10879.807617 48.750000 10879.807617
-47.500000 10876.644531 47.500000 10876.644531
-46.250000 10873.505859 46.250000 10873.505859
-45.000000 10867.252930 45.000000 10867.252930
-43.750000 10871.615234 43.750000 10871.615234
-42.500000 10881.945312 42.500000 10881.945312
-41.250000 10881.359375 41.250000 10881.359375
-40.000000 10884.584961 40.000000 10884.584961
-38.750000 10877.013672 38.750000 10877.013672
-37.500000 10895.828125 37.500000 10895.828125
-36.250000 10888.345703 36.250000 10888.345703
-35.000000 10888.363281 35.000000 10888.363281
-33.750000 10885.153320 33.750000 10885.153320
-32.500000 10904.375000 32.500000 10904.375000
-31.250000 10898.828125 31.250000 10898.828125
-30.000000 10903.974609 30.000000 10903.974609
-28.750000 10912.992188 28.750000 10912.992188
-27.500000 10916.217773 27.500000 10916.217773
-26.250000 10915.095703 26.250000 10915.095703
-25.000000 10920.480469 25.000000 10920.480469
-23.750000 10913.787109 23.750000 10913.787109
-22.500000 10932.351562 22.500000 10932.351562
-21.250000 10921.744141 21.250000 10921.744141
-20.000000 10921.807617 20.000000 10921.807617
-18.750000 10927.966797 18.750000 10927.966797
-17.500000 10921.147461 17.500000 10921.147461
-16.250000 10928.875977 16.250000 10928.875977
-15.000000 10939.976562 15.000000 10939.976562
-13.750000 10947.796875 13.750000 10947.796875
-12.500000 10932.812500 12.500000 10932.812500
-11.250000 10945.648438 11.250000 10945.648438
-10.000000 10948.460938 10.000000 10948.460938
-8.750000 10940.001953 8.750000 10940.001953
-7.500000 10952.271484 7.500000 10952.271484
-6.250000 10961.443359 6.250000 10961.443359
-5.000000 10955.225586 5.000000 10955.225586
-3.750000 10959.648438 3.750000 10959.648438
-2.500000 10951.222656 2.500000 10951.222656
-1.250000 10963.859375 1.250000 10963.859375
0.000000 10974.326172 0.000000 10974.326172
1.250000 10977.098633 -1.250000 10977.098633
2.500000 10978.609375 -2.500000 10978.609375
3.750000 10987.521484 -3.750000 10987.521484
5.000000 11010.856445 -5.000000 11010.856445
6.250000 11008.604492 -6.250000 11008.604492
7.500000 11034.173828 -7.500000 11034.173828
8.750000 11035.421875 -8.750000 11035.421875
10.000000 11035.825195 -10.000000 11035.825195
11.250000 11028.846680 -11.250000 11028.846680
12.500000 11022.681641 -12.500000 11022.681641
13.750000 10995.611328 -13.750000 10995.611328
15.000000 10987.858398 -15.000000 10987.858398
16.250000 10981.901367 -16.250000 10981.901367
17.500000 10970.131836 -17.500000 10970.131836
18.750000 10971.488281 -18.750000 10971.488281
20.000000 10960.213867 -20.000000 10960.213867
21.250000 10966.224609 -21.250000 10966.224609
22.500000 10956.525391 -22.500000 10956.525391
23.750000 10961.103516 -23.750000 10961.103516
25.000000 10953.224609 -25.000000 10953.224609
26.250000 10956.503906 -26.250000 10956.503906
27.500000 10953.874023 -27.500000 10953.874023
28.750000 10936.644531 -28.750000 10936.644531
30.000000 10944.656250 -30.000000 10944.656250
31.250000 10944.628906 -31.250000 10944.628906
32.500000 10939.488281 -32.500000 10939.488281
33.750000 10936.966797 -33.750000 10936.966797
35.000000 10937.177734 -35.000000 10937.177734
36.250000 10927.671875 -36.250000 10927.671875
37.500000 10926.822266 -37.500000 10926.822266
38.750000 10923.312500 -38.750000 10923.312500
40.000000 10917.657227 -40.000000 10917.657227
41.250000 10917.181641 -41.250000 10917.181641
42.500000 10918.517578 -42.500000 10918.517578
43.750000 10912.041016 -43.750000 10912.041016
45.000000 10919.884766 -45.000000 10919.884766
46.250000 10901.437500 -46.250000 10901.437500
47.500000 10908.932617 -47.500000 10908.932617
48.750000 10912.544922 -48.750000 10912.544922
50.000000 10908.326172 -50.000000 10908.326172
51.250000 10900.247070 -51.250000 10900.247070
52.500000 10899.425781 -52.500000 10899.425781
53.750000 10894.985352 -53.750000 10894.985352
55.000000 10899.268555 -55.000000 10899.268555
56.250000 10887.316406 -56.250000 10887.316406
57.500000 10888.189453 -57.500000 10888.189453
58.750000 10894.027344 -58.750000 10894.027344
60.000000 10889.537109 -60.000000 10889.537109
61.250000 10882.253906 -61.250000 10882.253906
62.500000 10872.480469 -62.500000 10872.480469
63.750000 10879.369141 -63.750000 10879.369141
65.000000 10874.359375 -65.000000 10874.359375
66.250000 10868.947266 -66.250000 10868.947266
67.500000 10863.083984 -67.500000 10863.083984
68.750000 10863.010742 -68.750000 10863.010742
70.000000 10867.843750 -70.000000 10867.843750
71.250000 10854.464844 -71.250000 10854.464844
72.500000 10863.547852 -72.500000 10863.547852
73.750000 10854.417969 -73.750000 10854.417969
75.000000 10866.488281 -75.000000 10866.488281
76.250000 10850.684570 -76.250000 10850.684570
77.500000 10847.565430 -77.500000 10847.565430
78.750000 10847.150391 -78.750000 10847.150391
80.000000 10837.843750 -80.000000 10837.843750
81.250000 10840.583984 -81.250000 10840.583984
82.500000 10837.845703 -82.500000 10837.845703
83.750000 10841.033203 -83.750000 10841.033203
85.000000 10838.228516 -85.000000 10838.228516
86.250000 10837.490234 -86.250000 10837.490234
87.500000 10835.807617 -87.500000 10835.807617
88.750000 10833.464844 -88.750000 10833.464844
90.000000 10828.142578 -90.000000 10828.142578
91.250000 10830.261719 -91.250000 10830.261719
92.500000 10827.681641 -92.500000 10827.681641
93.750000 10823.853516 -93.750000 10823.853516
95.000000 10827.511719 -95.000000 10827.511719
96.250000 10827.662109 -96.250000 10827.662109
97.500000 10821.433594 -97.500000 10821.433594
98.750000 10811.029297 -98.750000 10811.029297
100.000000 10816.384766 -100.000000 10816.384766
101.250000 10814.990234 -101.250000 10814.990234
102.500000 10812.822266 -102.500000 10812.822266
103.750000 10804.462891 -103.750000 10804.462891
105.000000 10797.722656 -105.000000 10797.722656
106.250000 10806.964844 -106.250000 10806.964844
107.500000 10798.227539 -107.500000 10798.227539
108.750000 10801.840820 -108.750000 10801.840820
110.000000 10807.892578 -110.000000 10807.892578
111.250000 10808.246094 -111.250000 10808.246094
112.500000 10797.794922 -112.500000 10797.794922
113.750000 10798.979492 -113.750000 10798.979492
115.000000 10799.222656 -115.000000 10799.222656
116.250000 10793.652344 -116.250000 10793.652344
117.500000 10788.942383 -117.500000 10788.942383
118.750000 10789.288086 -118.750000 10789.288086
120.000000 10788.595703 -120.000000 10788.595703
121.250000 10795.366211 -121.250000 10795.366211
122.500000 10787.689453 -122.500000 10787.689453
123.750000 10788.304688 -123.750000 10788.304688
125.000000 10777.423828 -125.000000 10777.423828
126.250000 10794.394531 -126.250000 10794.394531
127.500000 10794.185547 -127.500000 10794.185547
128.750000 10781.581055 -128.750000 10781.581055
130.000000 10768.662109 -130.000000 10768.662109
131.250000 10780.175781 -131.250000 10780.175781
132.500000 10775.818359 -132.500000 10775.818359
133.750000 10779.934570 -133.750000 10779.934570
135.000000 10774.544922 -135.000000 10774.544922
136.250000 10770.098633 -136.250000 10770.098633
137.500000 10769.943359 -137.500000 10769.943359
138.750000 10770.003906 -138.750000 10770.003906
140.000000 10773.410156 -140.000000 10773.410156
141.250000 10761.598633 -141.250000 10761.598633
142.500000 10754.875000 -142.500000 10754.875000
143.750000 10757.808594 -143.750000 10757.808594
145.000000 10761.345703 -145.000000 10761.345703
146.250000 10755.104492 -146.250000 10755.104492
147.500000 10769.763672 -147.500000 10769.763672
148.750000 10765.353516 -148.750000 10765.353516
150.000000 10752.128906 -150.000000 10752.128906
151.250000 10754.448242 -151.250000 10754.448242
152.500000 10751.750000 -152.500000 10751.750000
153.750000 10750.525391 -153.750000 10750.525391
155.000000 10760.488281 -155.000000 10760.488281
156.250000 10751.275391 -156.250000 10751.275391
157.500000 10750.552734 -157.500000 10750.552734
158.750000 10742.095703 -158.750000 10742.095703
160.000000 10750.480469 -160.000000 10750.480469
161.250000 10744.888672 -161.250000 10744.888672
162.500000 10736.279297 -162.500000 10736.279297
163.750000 10742.701172 -163.750000 10742.701172
165.000000 10742.387695 -165.000000 10742.387695
166.250000 10745.235352 -166.250000 10745.235352
167.500000 10738.449219 -167.500000 10738.449219
168.750000 10742.199219 -168.750000 10742.199219
170.000000 10734.444336 -170.000000 10734.444336
171.250000 10727.224609 -171.250000 10727.224609
172.500000 10733.625977 -172.500000 10733.625977
173.750000 10729.039062 -173.750000 10729.039062
175.000000 10730.060547 -175.000000 10730.060547
176.250000 10731.767578 -176.250000 10731.767578
177.500000 10726.400391 -177.500000 10726.400391
178.750000 10732.488281 -178.750000 10732.488281
180.000000 10727.931641 -180.000000 10727.931641
181.250000 10723.433594 -181.250000 10723.433594
182.500000 10735.522461 -182.500000 10735.522461
183.750000 10736.314453 -183.750000 10736.314453
185.000000 10715.546875 -185.000000 10715.546875
186.250000 10720.759766 -186.250000 10720.759766
187.500000 10721.052734 -187.500000 10721.052734
188.750000 10721.997070 -188.750000 10721.997070
190.000000 10727.170898 -190.000000 10727.170898
191.250000 10721.437500 -191.250000 10721.437500
192.500000 10730.406250 -192.500000 10730.406250
193.750000 10708.835938 -193.750000 10708.835938
195.000000 10728.052734 -195.000000 10728.052734
196.250000 10729.056641 -196.250000 10729.056641
197.500000 10724.126953 -197.500000 10724.126953
198.750000 10723.515625 -198.750000 10723.515625
200.000000 10706.031250 -200.000000 10706.031250
