# Supplementary material for: Spontaneous time-reversal symmetry breaking in twisted double bilayer graphene
Source: Nat Commun. 2022 Oct 29;13:6468. doi: 10.1038/s41467-022-34192-x (PMC9617879; doi:10.1038/s41467-022-34192-x)
Supplement: Supplementary file 2 — Source Data [file 41467_2022_34192_MOESM2_ESM.zip › Source_Data/Figure4/fig4b/2450mk.txt]

-200.000000 11307.527344 200.000000 11307.527344
-198.750000 11303.446289 198.750000 11303.446289
-197.500000 11303.183594 197.500000 11303.183594
-196.250000 11313.440430 196.250000 11313.440430
-195.000000 11316.431641 195.000000 11316.431641
-193.750000 11314.626953 193.750000 11314.626953
-192.500000 11313.435547 192.500000 11313.435547
-191.250000 11300.445312 191.250000 11300.445312
-190.000000 11303.398438 190.000000 11303.398438
-188.750000 11315.326172 188.750000 11315.326172
-187.500000 11306.822266 187.500000 11306.822266
-186.250000 11325.992188 186.250000 11325.992188
-185.000000 11305.983398 185.000000 11305.983398
-183.750000 11324.708008 183.750000 11324.708008
-182.500000 11313.726562 182.500000 11313.726562
-181.250000 11319.138672 181.250000 11319.138672
-180.000000 11316.083984 180.000000 11316.083984
-178.750000 11311.529297 178.750000 11311.529297
-177.500000 11316.524414 177.500000 11316.524414
-176.250000 11323.841797 176.250000 11323.841797
-175.000000 11316.541016 175.000000 11316.541016
-173.750000 11321.147461 173.750000 11321.147461
-172.500000 11316.212891 172.500000 11316.212891
-171.250000 11316.023438 171.250000 11316.023438
-170.000000 11328.519531 170.000000 11328.519531
-168.750000 11319.623047 168.750000 11319.623047
-167.500000 11326.263672 167.500000 11326.263672
-166.250000 11323.853516 166.250000 11323.853516
-165.000000 11327.794922 165.000000 11327.794922
-163.750000 11335.917969 163.750000 11335.917969
-162.500000 11330.709961 162.500000 11330.709961
-161.250000 11331.617188 161.250000 11331.617188
-160.000000 11326.964844 160.000000 11326.964844
-158.750000 11325.583984 158.750000 11325.583984
-157.500000 11326.779297 157.500000 11326.779297
-156.250000 11329.730469 156.250000 11329.730469
-155.000000 11340.994141 155.000000 11340.994141
-153.750000 11319.353516 153.750000 11319.353516
-152.500000 11326.708984 152.500000 11326.708984
-151.250000 11333.765625 151.250000 11333.765625
-150.000000 11333.180664 150.000000 11333.180664
-148.750000 11341.210938 148.750000 11341.210938
-147.500000 11328.960938 147.500000 11328.960938
-146.250000 11321.066406 146.250000 11321.066406
-145.000000 11333.637695 145.000000 11333.637695
-143.750000 11330.890625 143.750000 11330.890625
-142.500000 11332.861328 142.500000 11332.861328
-141.250000 11331.427734 141.250000 11331.427734
-140.000000 11327.039062 140.000000 11327.039062
-138.750000 11339.061523 138.750000 11339.061523
-137.500000 11345.910156 137.500000 11345.910156
-136.250000 11341.135742 136.250000 11341.135742
-135.000000 11344.117188 135.000000 11344.117188
-133.750000 11331.158203 133.750000 11331.158203
-132.500000 11324.005859 132.500000 11324.005859
-131.250000 11348.714844 131.250000 11348.714844
-130.000000 11339.375000 130.000000 11339.375000
-128.750000 11338.609375 128.750000 11338.609375
-127.500000 11337.882812 127.500000 11337.882812
-126.250000 11348.471680 126.250000 11348.471680
-125.000000 11332.941406 125.000000 11332.941406
-123.750000 11342.538086 123.750000 11342.538086
-122.500000 11335.127930 122.500000 11335.127930
-121.250000 11338.850586 121.250000 11338.850586
-120.000000 11335.427734 120.000000 11335.427734
-118.750000 11341.987305 118.750000 11341.987305
-117.500000 11341.933594 117.500000 11341.933594
-116.250000 11365.001953 116.250000 11365.001953
-115.000000 11357.146484 115.000000 11357.146484
-113.750000 11349.191406 113.750000 11349.191406
-112.500000 11350.445312 112.500000 11350.445312
-111.250000 11354.603516 111.250000 11354.603516
-110.000000 11365.882812 110.000000 11365.882812
-108.750000 11359.525391 108.750000 11359.525391
-107.500000 11357.259766 107.500000 11357.259766
-106.250000 11358.083008 106.250000 11358.083008
-105.000000 11357.476562 105.000000 11357.476562
-103.750000 11365.646484 103.750000 11365.646484
-102.500000 11370.495117 102.500000 11370.495117
-101.250000 11360.012695 101.250000 11360.012695
-100.000000 11364.430664 100.000000 11364.430664
-98.750000 11355.292969 98.750000 11355.292969
-97.500000 11364.142578 97.500000 11364.142578
-96.250000 11354.455078 96.250000 11354.455078
-95.000000 11360.189453 95.000000 11360.189453
-93.750000 11360.450195 93.750000 11360.450195
-92.500000 11358.901367 92.500000 11358.901367
-91.250000 11365.918945 91.250000 11365.918945
-90.000000 11371.470703 90.000000 11371.470703
-88.750000 11370.797852 88.750000 11370.797852
-87.500000 11361.763672 87.500000 11361.763672
-86.250000 11367.761719 86.250000 11367.761719
-85.000000 11373.164062 85.000000 11373.164062
-83.750000 11368.240234 83.750000 11368.240234
-82.500000 11374.218750 82.500000 11374.218750
-81.250000 11369.701172 81.250000 11369.701172
-80.000000 11370.776367 80.000000 11370.776367
-78.750000 11375.336914 78.750000 11375.336914
-77.500000 11372.798828 77.500000 11372.798828
-76.250000 11368.517578 76.250000 11368.517578
-75.000000 11368.605469 75.000000 11368.605469
-73.750000 11365.130859 73.750000 11365.130859
-72.500000 11371.257812 72.500000 11371.257812
-71.250000 11378.697266 71.250000 11378.697266
-70.000000 11369.267578 70.000000 11369.267578
-68.750000 11370.656250 68.750000 11370.656250
-67.500000 11372.890625 67.500000 11372.890625
-66.250000 11382.028320 66.250000 11382.028320
-65.000000 11383.789062 65.000000 11383.789062
-63.750000 11385.839844 63.750000 11385.839844
-62.500000 11376.473633 62.500000 11376.473633
-61.250000 11374.065430 61.250000 11374.065430
-60.000000 11383.835938 60.000000 11383.835938
-58.750000 11385.266602 58.750000 11385.266602
-57.500000 11388.037109 57.500000 11388.037109
-56.250000 11387.177734 56.250000 11387.177734
-55.000000 11396.324219 55.000000 11396.324219
-53.750000 11386.023438 53.750000 11386.023438
-52.500000 11399.126953 52.500000 11399.126953
-51.250000 11390.119141 51.250000 11390.119141
-50.000000 11391.090820 50.000000 11391.090820
-48.750000 11386.161133 48.750000 11386.161133
-47.500000 11400.314453 47.500000 11400.314453
-46.250000 11395.259766 46.250000 11395.259766
-45.000000 11402.253906 45.000000 11402.253906
-43.750000 11397.423828 43.750000 11397.423828
-42.500000 11403.984375 42.500000 11403.984375
-41.250000 11407.212891 41.250000 11407.212891
-40.000000 11398.757812 40.000000 11398.757812
-38.750000 11405.111328 38.750000 11405.111328
-37.500000 11400.687500 37.500000 11400.687500
-36.250000 11401.763672 36.250000 11401.763672
-35.000000 11405.885742 35.000000 11405.885742
-33.750000 11414.453125 33.750000 11414.453125
-32.500000 11406.539062 32.500000 11406.539062
-31.250000 11417.646484 31.250000 11417.646484
-30.000000 11404.134766 30.000000 11404.134766
-28.750000 11406.669922 28.750000 11406.669922
-27.500000 11413.615234 27.500000 11413.615234
-26.250000 11402.871094 26.250000 11402.871094
-25.000000 11414.212891 25.000000 11414.212891
-23.750000 11415.901367 23.750000 11415.901367
-22.500000 11414.447266 22.500000 11414.447266
-21.250000 11424.873047 21.250000 11424.873047
-20.000000 11417.205078 20.000000 11417.205078
-18.750000 11413.160156 18.750000 11413.160156
-17.500000 11417.276367 17.500000 11417.276367
-16.250000 11417.660156 16.250000 11417.660156
-15.000000 11417.437500 15.000000 11417.437500
-13.750000 11422.103516 13.750000 11422.103516
-12.500000 11419.583984 12.500000 11419.583984
-11.250000 11413.929688 11.250000 11413.929688
-10.000000 11406.832031 10.000000 11406.832031
-8.750000 11414.667969 8.750000 11414.667969
-7.500000 11407.048828 7.500000 11407.048828
-6.250000 11412.749023 6.250000 11412.749023
-5.000000 11420.443359 5.000000 11420.443359
-3.750000 11412.507812 3.750000 11412.507812
-2.500000 11417.250000 2.500000 11417.250000
-1.250000 11410.023438 1.250000 11410.023438
0.000000 11417.171875 0.000000 11417.171875
1.250000 11403.857422 -1.250000 11403.857422
2.500000 11417.737305 -2.500000 11417.737305
3.750000 11396.717773 -3.750000 11396.717773
5.000000 11408.576172 -5.000000 11408.576172
6.250000 11380.488281 -6.250000 11380.488281
7.500000 11397.674805 -7.500000 11397.674805
8.750000 11383.151367 -8.750000 11383.151367
10.000000 11408.527344 -10.000000 11408.527344
11.250000 11399.232422 -11.250000 11399.232422
12.500000 11412.661133 -12.500000 11412.661133
13.750000 11395.423828 -13.750000 11395.423828
15.000000 11406.829102 -15.000000 11406.829102
16.250000 11405.759766 -16.250000 11405.759766
17.500000 11413.349609 -17.500000 11413.349609
18.750000 11416.095703 -18.750000 11416.095703
20.000000 11419.072266 -20.000000 11419.072266
21.250000 11420.957031 -21.250000 11420.957031
22.500000 11405.995117 -22.500000 11405.995117
23.750000 11417.540039 -23.750000 11417.540039
25.000000 11419.843750 -25.000000 11419.843750
26.250000 11415.488281 -26.250000 11415.488281
27.500000 11424.568359 -27.500000 11424.568359
28.750000 11429.548828 -28.750000 11429.548828
30.000000 11411.076172 -30.000000 11411.076172
31.250000 11415.195312 -31.250000 11415.195312
32.500000 11419.358398 -32.500000 11419.358398
33.750000 11418.485352 -33.750000 11418.485352
35.000000 11422.488281 -35.000000 11422.488281
36.250000 11414.687500 -36.250000 11414.687500
37.500000 11415.808594 -37.500000 11415.808594
38.750000 11419.494141 -38.750000 11419.494141
40.000000 11408.084961 -40.000000 11408.084961
41.250000 11413.013672 -41.250000 11413.013672
42.500000 11404.857422 -42.500000 11404.857422
43.750000 11403.259766 -43.750000 11403.259766
45.000000 11411.095703 -45.000000 11411.095703
46.250000 11413.029297 -46.250000 11413.029297
47.500000 11408.728516 -47.500000 11408.728516
48.750000 11406.066406 -48.750000 11406.066406
50.000000 11408.351562 -50.000000 11408.351562
51.250000 11399.744141 -51.250000 11399.744141
52.500000 11402.651367 -52.500000 11402.651367
53.750000 11394.050781 -53.750000 11394.050781
55.000000 11398.481445 -55.000000 11398.481445
56.250000 11391.708008 -56.250000 11391.708008
57.500000 11404.465820 -57.500000 11404.465820
58.750000 11398.434570 -58.750000 11398.434570
60.000000 11405.490234 -60.000000 11405.490234
61.250000 11397.583008 -61.250000 11397.583008
62.500000 11398.976562 -62.500000 11398.976562
63.750000 11397.376953 -63.750000 11397.376953
65.000000 11384.895508 -65.000000 11384.895508
66.250000 11393.273438 -66.250000 11393.273438
67.500000 11398.070312 -67.500000 11398.070312
68.750000 11384.375000 -68.750000 11384.375000
70.000000 11393.029297 -70.000000 11393.029297
71.250000 11377.388672 -71.250000 11377.388672
72.500000 11393.119141 -72.500000 11393.119141
73.750000 11377.580078 -73.750000 11377.580078
75.000000 11382.360352 -75.000000 11382.360352
76.250000 11391.107422 -76.250000 11391.107422
77.500000 11386.669922 -77.500000 11386.669922
78.750000 11378.112305 -78.750000 11378.112305
80.000000 11382.931641 -80.000000 11382.931641
81.250000 11378.678711 -81.250000 11378.678711
82.500000 11372.800781 -82.500000 11372.800781
83.750000 11376.760742 -83.750000 11376.760742
85.000000 11374.392578 -85.000000 11374.392578
86.250000 11375.524414 -86.250000 11375.524414
87.500000 11365.585938 -87.500000 11365.585938
88.750000 11370.216797 -88.750000 11370.216797
90.000000 11370.888672 -90.000000 11370.888672
91.250000 11361.460938 -91.250000 11361.460938
92.500000 11368.769531 -92.500000 11368.769531
93.750000 11379.583984 -93.750000 11379.583984
95.000000 11373.080078 -95.000000 11373.080078
96.250000 11369.815430 -96.250000 11369.815430
97.500000 11365.841797 -97.500000 11365.841797
98.750000 11364.558594 -98.750000 11364.558594
100.000000 11360.585938 -100.000000 11360.585938
101.250000 11354.693359 -101.250000 11354.693359
102.500000 11360.373047 -102.500000 11360.373047
103.750000 11351.500000 -103.750000 11351.500000
105.000000 11359.021484 -105.000000 11359.021484
106.250000 11367.140625 -106.250000 11367.140625
107.500000 11353.888672 -107.500000 11353.888672
108.750000 11352.155273 -108.750000 11352.155273
110.000000 11359.208008 -110.000000 11359.208008
111.250000 11358.100586 -111.250000 11358.100586
112.500000 11342.736328 -112.500000 11342.736328
113.750000 11348.027344 -113.750000 11348.027344
115.000000 11353.204102 -115.000000 11353.204102
116.250000 11347.011719 -116.250000 11347.011719
117.500000 11355.474609 -117.500000 11355.474609
118.750000 11343.544922 -118.750000 11343.544922
120.000000 11348.746094 -120.000000 11348.746094
121.250000 11355.074219 -121.250000 11355.074219
122.500000 11338.145508 -122.500000 11338.145508
123.750000 11337.169922 -123.750000 11337.169922
125.000000 11345.521484 -125.000000 11345.521484
126.250000 11338.011719 -126.250000 11338.011719
127.500000 11350.716797 -127.500000 11350.716797
128.750000 11345.031250 -128.750000 11345.031250
130.000000 11342.843750 -130.000000 11342.843750
131.250000 11359.458984 -131.250000 11359.458984
132.500000 11333.826172 -132.500000 11333.826172
133.750000 11344.531250 -133.750000 11344.531250
135.000000 11343.152344 -135.000000 11343.152344
136.250000 11344.181641 -136.250000 11344.181641
137.500000 11333.067383 -137.500000 11333.067383
138.750000 11333.752930 -138.750000 11333.752930
140.000000 11335.286133 -140.000000 11335.286133
141.250000 11329.562500 -141.250000 11329.562500
142.500000 11339.512695 -142.500000 11339.512695
143.750000 11339.284180 -143.750000 11339.284180
145.000000 11334.964844 -145.000000 11334.964844
146.250000 11336.593750 -146.250000 11336.593750
147.500000 11336.130859 -147.500000 11336.130859
148.750000 11332.173828 -148.750000 11332.173828
150.000000 11333.004883 -150.000000 11333.004883
151.250000 11316.890625 -151.250000 11316.890625
152.500000 11329.373047 -152.500000 11329.373047
153.750000 11322.273438 -153.750000 11322.273438
155.000000 11327.675781 -155.000000 11327.675781
156.250000 11327.164062 -156.250000 11327.164062
157.500000 11323.126953 -157.500000 11323.126953
158.750000 11336.673828 -158.750000 11336.673828
160.000000 11339.460938 -160.000000 11339.460938
161.250000 11327.402344 -161.250000 11327.402344
162.500000 11329.669922 -162.500000 11329.669922
163.750000 11314.288086 -163.750000 11314.288086
165.000000 11309.875000 -165.000000 11309.875000
166.250000 11316.968750 -166.250000 11316.968750
167.500000 11311.017578 -167.500000 11311.017578
168.750000 11326.412109 -168.750000 11326.412109
170.000000 11327.156250 -170.000000 11327.156250
171.250000 11314.273438 -171.250000 11314.273438
172.500000 11314.409180 -172.500000 11314.409180
173.750000 11317.406250 -173.750000 11317.406250
175.000000 11323.898438 -175.000000 11323.898438
176.250000 11320.921875 -176.250000 11320.921875
177.500000 11302.291016 -177.500000 11302.291016
178.750000 11314.574219 -178.750000 11314.574219
180.000000 11317.671875 -180.000000 11317.671875
181.250000 11320.249023 -181.250000 11320.249023
182.500000 11305.823242 -182.500000 11305.823242
183.750000 11309.399414 -183.750000 11309.399414
185.000000 11319.226562 -185.000000 11319.226562
186.250000 11302.539062 -186.250000 11302.539062
187.500000 11306.268555 -187.500000 11306.268555
188.750000 11308.650391 -188.750000 11308.650391
190.000000 11300.929688 -190.000000 11300.929688
191.250000 11314.186523 -191.250000 11314.186523
192.500000 11292.894531 -192.500000 11292.894531
193.750000 11316.966797 -193.750000 11316.966797
195.000000 11292.970703 -195.000000 11292.970703
196.250000 11301.213867 -196.250000 11301.213867
197.500000 11306.320312 -197.500000 11306.320312
198.750000 11308.272461 -198.750000 11308.272461
200.000000 11322.039062 -200.000000 11322.039062
