# Supplementary material for: Spontaneous time-reversal symmetry breaking in twisted double bilayer graphene
Source: Nat Commun. 2022 Oct 29;13:6468. doi: 10.1038/s41467-022-34192-x (PMC9617879; doi:10.1038/s41467-022-34192-x)
Supplement: Supplementary file 2 — Source Data [file 41467_2022_34192_MOESM2_ESM.zip › Source_Data/Figure4/fig4b/2950mk.txt]

-200.000000 12087.647461 200.000000 12087.647461
-198.750000 12085.294922 198.750000 12085.294922
-197.500000 12088.916016 197.500000 12088.916016
-196.250000 12094.033203 196.250000 12094.033203
-195.000000 12073.328125 195.000000 12073.328125
-193.750000 12078.937500 193.750000 12078.937500
-192.500000 12084.672852 192.500000 12084.672852
-191.250000 12084.449219 191.250000 12084.449219
-190.000000 12077.363281 190.000000 12077.363281
-188.750000 12081.617188 188.750000 12081.617188
-187.500000 12078.196289 187.500000 12078.196289
-186.250000 12078.649414 186.250000 12078.649414
-185.000000 12078.593750 185.000000 12078.593750
-183.750000 12088.333984 183.750000 12088.333984
-182.500000 12083.740234 182.500000 12083.740234
-181.250000 12089.644531 181.250000 12089.644531
-180.000000 12071.990234 180.000000 12071.990234
-178.750000 12073.558594 178.750000 12073.558594
-177.500000 12073.041992 177.500000 12073.041992
-176.250000 12075.478516 176.250000 12075.478516
-175.000000 12084.552734 175.000000 12084.552734
-173.750000 12071.038086 173.750000 12071.038086
-172.500000 12079.361328 172.500000 12079.361328
-171.250000 12077.648438 171.250000 12077.648438
-170.000000 12084.405273 170.000000 12084.405273
-168.750000 12076.048828 168.750000 12076.048828
-167.500000 12075.189453 167.500000 12075.189453
-166.250000 12064.910156 166.250000 12064.910156
-165.000000 12075.250000 165.000000 12075.250000
-163.750000 12064.174805 163.750000 12064.174805
-162.500000 12068.390625 162.500000 12068.390625
-161.250000 12065.857422 161.250000 12065.857422
-160.000000 12070.634766 160.000000 12070.634766
-158.750000 12074.501953 158.750000 12074.501953
-157.500000 12066.107422 157.500000 12066.107422
-156.250000 12066.643555 156.250000 12066.643555
-155.000000 12074.039062 155.000000 12074.039062
-153.750000 12059.868164 153.750000 12059.868164
-152.500000 12058.789062 152.500000 12058.789062
-151.250000 12068.572266 151.250000 12068.572266
-150.000000 12055.347656 150.000000 12055.347656
-148.750000 12063.412109 148.750000 12063.412109
-147.500000 12077.699219 147.500000 12077.699219
-146.250000 12079.336914 146.250000 12079.336914
-145.000000 12063.884766 145.000000 12063.884766
-143.750000 12078.306641 143.750000 12078.306641
-142.500000 12059.554688 142.500000 12059.554688
-141.250000 12071.072266 141.250000 12071.072266
-140.000000 12067.594727 140.000000 12067.594727
-138.750000 12060.210938 138.750000 12060.210938
-137.500000 12073.011719 137.500000 12073.011719
-136.250000 12072.236328 136.250000 12072.236328
-135.000000 12065.616211 135.000000 12065.616211
-133.750000 12073.789062 133.750000 12073.789062
-132.500000 12066.179688 132.500000 12066.179688
-131.250000 12062.603516 131.250000 12062.603516
-130.000000 12073.335938 130.000000 12073.335938
-128.750000 12060.694336 128.750000 12060.694336
-127.500000 12056.720703 127.500000 12056.720703
-126.250000 12059.250977 126.250000 12059.250977
-125.000000 12072.874023 125.000000 12072.874023
-123.750000 12060.929688 123.750000 12060.929688
-122.500000 12067.103516 122.500000 12067.103516
-121.250000 12054.944336 121.250000 12054.944336
-120.000000 12070.166016 120.000000 12070.166016
-118.750000 12061.529297 118.750000 12061.529297
-117.500000 12056.353516 117.500000 12056.353516
-116.250000 12073.506836 116.250000 12073.506836
-115.000000 12069.160156 115.000000 12069.160156
-113.750000 12065.762695 113.750000 12065.762695
-112.500000 12073.224609 112.500000 12073.224609
-111.250000 12055.119141 111.250000 12055.119141
-110.000000 12063.956055 110.000000 12063.956055
-108.750000 12062.980469 108.750000 12062.980469
-107.500000 12064.945312 107.500000 12064.945312
-106.250000 12050.000000 106.250000 12050.000000
-105.000000 12057.648438 105.000000 12057.648438
-103.750000 12053.468750 103.750000 12053.468750
-102.500000 12052.463867 102.500000 12052.463867
-101.250000 12064.466797 101.250000 12064.466797
-100.000000 12058.393555 100.000000 12058.393555
-98.750000 12053.433594 98.750000 12053.433594
-97.500000 12052.498047 97.500000 12052.498047
-96.250000 12067.406250 96.250000 12067.406250
-95.000000 12055.169922 95.000000 12055.169922
-93.750000 12062.450195 93.750000 12062.450195
-92.500000 12061.833984 92.500000 12061.833984
-91.250000 12070.082031 91.250000 12070.082031
-90.000000 12060.902344 90.000000 12060.902344
-88.750000 12044.300781 88.750000 12044.300781
-87.500000 12062.846680 87.500000 12062.846680
-86.250000 12060.109375 86.250000 12060.109375
-85.000000 12055.635742 85.000000 12055.635742
-83.750000 12055.439453 83.750000 12055.439453
-82.500000 12058.251953 82.500000 12058.251953
-81.250000 12063.512695 81.250000 12063.512695
-80.000000 12055.687500 80.000000 12055.687500
-78.750000 12069.676758 78.750000 12069.676758
-77.500000 12055.808594 77.500000 12055.808594
-76.250000 12058.698242 76.250000 12058.698242
-75.000000 12063.652344 75.000000 12063.652344
-73.750000 12061.778320 73.750000 12061.778320
-72.500000 12047.222656 72.500000 12047.222656
-71.250000 12053.687500 71.250000 12053.687500
-70.000000 12044.242188 70.000000 12044.242188
-68.750000 12055.725586 68.750000 12055.725586
-67.500000 12063.232422 67.500000 12063.232422
-66.250000 12052.439453 66.250000 12052.439453
-65.000000 12061.669922 65.000000 12061.669922
-63.750000 12044.087891 63.750000 12044.087891
-62.500000 12056.267578 62.500000 12056.267578
-61.250000 12055.446289 61.250000 12055.446289
-60.000000 12052.425781 60.000000 12052.425781
-58.750000 12051.923828 58.750000 12051.923828
-57.500000 12046.962891 57.500000 12046.962891
-56.250000 12045.490234 56.250000 12045.490234
-55.000000 12036.397461 55.000000 12036.397461
-53.750000 12054.216797 53.750000 12054.216797
-52.500000 12049.219727 52.500000 12049.219727
-51.250000 12057.441406 51.250000 12057.441406
-50.000000 12050.298828 50.000000 12050.298828
-48.750000 12049.517578 48.750000 12049.517578
-47.500000 12036.353516 47.500000 12036.353516
-46.250000 12053.490234 46.250000 12053.490234
-45.000000 12052.177734 45.000000 12052.177734
-43.750000 12056.685547 43.750000 12056.685547
-42.500000 12043.759766 42.500000 12043.759766
-41.250000 12064.644531 41.250000 12064.644531
-40.000000 12043.724609 40.000000 12043.724609
-38.750000 12052.976562 38.750000 12052.976562
-37.500000 12041.323242 37.500000 12041.323242
-36.250000 12051.742188 36.250000 12051.742188
-35.000000 12054.687500 35.000000 12054.687500
-33.750000 12052.729492 33.750000 12052.729492
-32.500000 12055.212891 32.500000 12055.212891
-31.250000 12054.183594 31.250000 12054.183594
-30.000000 12053.443359 30.000000 12053.443359
-28.750000 12049.494141 28.750000 12049.494141
-27.500000 12059.998047 27.500000 12059.998047
-26.250000 12049.996094 26.250000 12049.996094
-25.000000 12053.511719 25.000000 12053.511719
-23.750000 12052.465820 23.750000 12052.465820
-22.500000 12061.918945 22.500000 12061.918945
-21.250000 12048.789062 21.250000 12048.789062
-20.000000 12047.998047 20.000000 12047.998047
-18.750000 12045.064453 18.750000 12045.064453
-17.500000 12047.557617 17.500000 12047.557617
-16.250000 12039.080078 16.250000 12039.080078
-15.000000 12042.083008 15.000000 12042.083008
-13.750000 12049.493164 13.750000 12049.493164
-12.500000 12053.457031 12.500000 12053.457031
-11.250000 12053.722656 11.250000 12053.722656
-10.000000 12049.488281 10.000000 12049.488281
-8.750000 12047.492188 8.750000 12047.492188
-7.500000 12037.098633 7.500000 12037.098633
-6.250000 12055.164062 6.250000 12055.164062
-5.000000 12049.253906 5.000000 12049.253906
-3.750000 12040.604492 3.750000 12040.604492
-2.500000 12056.753906 2.500000 12056.753906
-1.250000 12046.780273 1.250000 12046.780273
0.000000 12047.503906 0.000000 12047.503906
1.250000 12044.273438 -1.250000 12044.273438
2.500000 12041.542969 -2.500000 12041.542969
3.750000 12042.302734 -3.750000 12042.302734
5.000000 12043.021484 -5.000000 12043.021484
6.250000 12041.997070 -6.250000 12041.997070
7.500000 12037.344727 -7.500000 12037.344727
8.750000 12056.910156 -8.750000 12056.910156
10.000000 12048.487305 -10.000000 12048.487305
11.250000 12045.008789 -11.250000 12045.008789
12.500000 12055.942383 -12.500000 12055.942383
13.750000 12054.930664 -13.750000 12054.930664
15.000000 12049.740234 -15.000000 12049.740234
16.250000 12052.240234 -16.250000 12052.240234
17.500000 12054.957031 -17.500000 12054.957031
18.750000 12045.266602 -18.750000 12045.266602
20.000000 12052.958984 -20.000000 12052.958984
21.250000 12054.243164 -21.250000 12054.243164
22.500000 12046.251953 -22.500000 12046.251953
23.750000 12049.525391 -23.750000 12049.525391
25.000000 12041.312500 -25.000000 12041.312500
26.250000 12040.324219 -26.250000 12040.324219
27.500000 12051.464844 -27.500000 12051.464844
28.750000 12039.307617 -28.750000 12039.307617
30.000000 12054.714844 -30.000000 12054.714844
31.250000 12044.519531 -31.250000 12044.519531
32.500000 12058.925781 -32.500000 12058.925781
33.750000 12049.974609 -33.750000 12049.974609
35.000000 12056.477539 -35.000000 12056.477539
36.250000 12053.701172 -36.250000 12053.701172
37.500000 12047.496094 -37.500000 12047.496094
38.750000 12047.021484 -38.750000 12047.021484
40.000000 12054.927734 -40.000000 12054.927734
41.250000 12066.126953 -41.250000 12066.126953
42.500000 12045.773438 -42.500000 12045.773438
43.750000 12057.974609 -43.750000 12057.974609
45.000000 12053.697266 -45.000000 12053.697266
46.250000 12044.970703 -46.250000 12044.970703
47.500000 12057.927734 -47.500000 12057.927734
48.750000 12059.226562 -48.750000 12059.226562
50.000000 12041.078125 -50.000000 12041.078125
51.250000 12062.898438 -51.250000 12062.898438
52.500000 12055.942383 -52.500000 12055.942383
53.750000 12060.925781 -53.750000 12060.925781
55.000000 12049.287109 -55.000000 12049.287109
56.250000 12048.711914 -56.250000 12048.711914
57.500000 12058.876953 -57.500000 12058.876953
58.750000 12061.392578 -58.750000 12061.392578
60.000000 12052.437500 -60.000000 12052.437500
61.250000 12065.850586 -61.250000 12065.850586
62.500000 12053.695312 -62.500000 12053.695312
63.750000 12049.719727 -63.750000 12049.719727
65.000000 12064.875000 -65.000000 12064.875000
66.250000 12057.855469 -66.250000 12057.855469
67.500000 12060.380859 -67.500000 12060.380859
68.750000 12063.357422 -68.750000 12063.357422
70.000000 12063.351562 -70.000000 12063.351562
71.250000 12056.947266 -71.250000 12056.947266
72.500000 12064.853516 -72.500000 12064.853516
73.750000 12070.082031 -73.750000 12070.082031
75.000000 12074.840820 -75.000000 12074.840820
76.250000 12061.400391 -76.250000 12061.400391
77.500000 12064.058594 -77.500000 12064.058594
78.750000 12061.931641 -78.750000 12061.931641
80.000000 12064.558594 -80.000000 12064.558594
81.250000 12057.468750 -81.250000 12057.468750
82.500000 12045.487305 -82.500000 12045.487305
83.750000 12056.910156 -83.750000 12056.910156
85.000000 12067.304688 -85.000000 12067.304688
86.250000 12060.825195 -86.250000 12060.825195
87.500000 12068.839844 -87.500000 12068.839844
88.750000 12061.789062 -88.750000 12061.789062
90.000000 12077.777344 -90.000000 12077.777344
91.250000 12055.187500 -91.250000 12055.187500
92.500000 12072.541016 -92.500000 12072.541016
93.750000 12076.552734 -93.750000 12076.552734
95.000000 12072.503906 -95.000000 12072.503906
96.250000 12068.629883 -96.250000 12068.629883
97.500000 12057.617188 -97.500000 12057.617188
98.750000 12061.957031 -98.750000 12061.957031
100.000000 12059.349609 -100.000000 12059.349609
101.250000 12058.470703 -101.250000 12058.470703
102.500000 12069.825195 -102.500000 12069.825195
103.750000 12052.703125 -103.750000 12052.703125
105.000000 12067.209961 -105.000000 12067.209961
106.250000 12085.428711 -106.250000 12085.428711
107.500000 12069.513672 -107.500000 12069.513672
108.750000 12076.296875 -108.750000 12076.296875
110.000000 12062.074219 -110.000000 12062.074219
111.250000 12065.058594 -111.250000 12065.058594
112.500000 12080.205078 -112.500000 12080.205078
113.750000 12082.492188 -113.750000 12082.492188
115.000000 12081.178711 -115.000000 12081.178711
116.250000 12077.964844 -116.250000 12077.964844
117.500000 12077.007812 -117.500000 12077.007812
118.750000 12086.273438 -118.750000 12086.273438
120.000000 12072.015625 -120.000000 12072.015625
121.250000 12082.646484 -121.250000 12082.646484
122.500000 12068.814453 -122.500000 12068.814453
123.750000 12068.515625 -123.750000 12068.515625
125.000000 12068.150391 -125.000000 12068.150391
126.250000 12066.062500 -126.250000 12066.062500
127.500000 12083.194336 -127.500000 12083.194336
128.750000 12081.835938 -128.750000 12081.835938
130.000000 12077.925781 -130.000000 12077.925781
131.250000 12085.818359 -131.250000 12085.818359
132.500000 12076.781250 -132.500000 12076.781250
133.750000 12074.876953 -133.750000 12074.876953
135.000000 12072.097656 -135.000000 12072.097656
136.250000 12060.559570 -136.250000 12060.559570
137.500000 12070.297852 -137.500000 12070.297852
138.750000 12068.382812 -138.750000 12068.382812
140.000000 12087.390625 -140.000000 12087.390625
141.250000 12093.212891 -141.250000 12093.212891
142.500000 12075.043945 -142.500000 12075.043945
143.750000 12075.187500 -143.750000 12075.187500
145.000000 12078.228516 -145.000000 12078.228516
146.250000 12077.625000 -146.250000 12077.625000
147.500000 12084.922852 -147.500000 12084.922852
148.750000 12083.246094 -148.750000 12083.246094
150.000000 12076.267578 -150.000000 12076.267578
151.250000 12069.759766 -151.250000 12069.759766
152.500000 12077.716797 -152.500000 12077.716797
153.750000 12099.686523 -153.750000 12099.686523
155.000000 12081.960938 -155.000000 12081.960938
156.250000 12094.488281 -156.250000 12094.488281
157.500000 12075.072266 -157.500000 12075.072266
158.750000 12083.875977 -158.750000 12083.875977
160.000000 12088.111328 -160.000000 12088.111328
161.250000 12085.400391 -161.250000 12085.400391
162.500000 12082.100586 -162.500000 12082.100586
163.750000 12068.298828 -163.750000 12068.298828
165.000000 12062.494141 -165.000000 12062.494141
166.250000 12090.806641 -166.250000 12090.806641
167.500000 12093.250977 -167.500000 12093.250977
168.750000 12089.498047 -168.750000 12089.498047
170.000000 12082.017578 -170.000000 12082.017578
171.250000 12072.347656 -171.250000 12072.347656
172.500000 12089.201172 -172.500000 12089.201172
173.750000 12083.685547 -173.750000 12083.685547
175.000000 12089.425781 -175.000000 12089.425781
176.250000 12081.531250 -176.250000 12081.531250
177.500000 12078.041992 -177.500000 12078.041992
178.750000 12083.502930 -178.750000 12083.502930
180.000000 12090.150391 -180.000000 12090.150391
181.250000 12086.916016 -181.250000 12086.916016
182.500000 12094.285156 -182.500000 12094.285156
183.750000 12084.599609 -183.750000 12084.599609
185.000000 12090.843750 -185.000000 12090.843750
186.250000 12082.691406 -186.250000 12082.691406
187.500000 12086.363281 -187.500000 12086.363281
188.750000 12090.930664 -188.750000 12090.930664
190.000000 12076.481445 -190.000000 12076.481445
191.250000 12088.630859 -191.250000 12088.630859
192.500000 12093.185547 -192.500000 12093.185547
193.750000 12085.324219 -193.750000 12085.324219
195.000000 12105.144531 -195.000000 12105.144531
196.250000 12085.541016 -196.250000 12085.541016
197.500000 12100.121094 -197.500000 12100.121094
198.750000 12098.640625 -198.750000 12098.640625
200.000000 12095.623047 -200.000000 12095.623047
