# Supplementary material for: Spontaneous time-reversal symmetry breaking in twisted double bilayer graphene
Source: Nat Commun. 2022 Oct 29;13:6468. doi: 10.1038/s41467-022-34192-x (PMC9617879; doi:10.1038/s41467-022-34192-x)
Supplement: Supplementary file 2 — Source Data [file 41467_2022_34192_MOESM2_ESM.zip › Source_Data/Figure4/fig4b/300mk.txt]

-500.000000 9423.334961 500.000000 9423.334961
-498.750000 9389.321289 498.750000 9389.321289
-497.500000 9402.863281 497.500000 9402.863281
-496.250000 9394.817383 496.250000 9394.817383
-495.000000 9370.206055 495.000000 9370.206055
-493.750000 9385.463867 493.750000 9385.463867
-492.500000 9372.611328 492.500000 9372.611328
-491.250000 9343.728516 491.250000 9343.728516
-490.000000 9357.863281 490.000000 9357.863281
-488.750000 9326.869141 488.750000 9326.869141
-487.500000 9341.204102 487.500000 9341.204102
-486.250000 9310.927734 486.250000 9310.927734
-485.000000 9305.136719 485.000000 9305.136719
-483.750000 9314.541016 483.750000 9314.541016
-482.500000 9304.516602 482.500000 9304.516602
-481.250000 9328.904297 481.250000 9328.904297
-480.000000 9329.191406 480.000000 9329.191406
-478.750000 9266.896484 478.750000 9266.896484
-477.500000 9279.558594 477.500000 9279.558594
-476.250000 9229.923828 476.250000 9229.923828
-475.000000 9252.341797 475.000000 9252.341797
-473.750000 9243.250000 473.750000 9243.250000
-472.500000 9224.652344 472.500000 9224.652344
-471.250000 9226.775391 471.250000 9226.775391
-470.000000 9218.507812 470.000000 9218.507812
-468.750000 9221.835938 468.750000 9221.835938
-467.500000 9230.101562 467.500000 9230.101562
-466.250000 9171.482422 466.250000 9171.482422
-465.000000 9174.933594 465.000000 9174.933594
-463.750000 9156.021484 463.750000 9156.021484
-462.500000 9143.780273 462.500000 9143.780273
-461.250000 9160.673828 461.250000 9160.673828
-460.000000 9142.249023 460.000000 9142.249023
-458.750000 9145.187500 458.750000 9145.187500
-457.500000 9143.388672 457.500000 9143.388672
-456.250000 9115.937500 456.250000 9115.937500
-455.000000 9120.937500 455.000000 9120.937500
-453.750000 9083.704102 453.750000 9083.704102
-452.500000 9090.080078 452.500000 9090.080078
-451.250000 9061.853516 451.250000 9061.853516
-450.000000 9044.210938 450.000000 9044.210938
-448.750000 9075.255859 448.750000 9075.255859
-447.500000 9065.349609 447.500000 9065.349609
-446.250000 9042.884766 446.250000 9042.884766
-445.000000 9047.933594 445.000000 9047.933594
-443.750000 8992.740234 443.750000 8992.740234
-442.500000 9007.867188 442.500000 9007.867188
-441.250000 8975.194336 441.250000 8975.194336
-440.000000 8972.240234 440.000000 8972.240234
-438.750000 8963.998047 438.750000 8963.998047
-437.500000 8957.867188 437.500000 8957.867188
-436.250000 8946.522461 436.250000 8946.522461
-435.000000 8953.402344 435.000000 8953.402344
-433.750000 8894.294922 433.750000 8894.294922
-432.500000 8915.859375 432.500000 8915.859375
-431.250000 8848.029297 431.250000 8848.029297
-430.000000 8845.850586 430.000000 8845.850586
-428.750000 8825.365234 428.750000 8825.365234
-427.500000 8809.382812 427.500000 8809.382812
-426.250000 8807.017578 426.250000 8807.017578
-425.000000 8770.652344 425.000000 8770.652344
-423.750000 8770.281250 423.750000 8770.281250
-422.500000 8749.231445 422.500000 8749.231445
-421.250000 8713.591797 421.250000 8713.591797
-420.000000 8709.636719 420.000000 8709.636719
-418.750000 8682.163086 418.750000 8682.163086
-417.500000 8672.304688 417.500000 8672.304688
-416.250000 8684.369141 416.250000 8684.369141
-415.000000 8644.137695 415.000000 8644.137695
-413.750000 8637.217773 413.750000 8637.217773
-412.500000 8624.046875 412.500000 8624.046875
-411.250000 8609.900391 411.250000 8609.900391
-410.000000 8605.357422 410.000000 8605.357422
-408.750000 8562.960938 408.750000 8562.960938
-407.500000 8587.283203 407.500000 8587.283203
-406.250000 8561.867188 406.250000 8561.867188
-405.000000 8555.205078 405.000000 8555.205078
-403.750000 8554.817383 403.750000 8554.817383
-402.500000 8541.617188 402.500000 8541.617188
-401.250000 8537.335938 401.250000 8537.335938
-400.000000 8534.391602 400.000000 8534.391602
-398.750000 8517.225586 398.750000 8517.225586
-397.500000 8524.614258 397.500000 8524.614258
-396.250000 8515.496094 396.250000 8515.496094
-395.000000 8517.597656 395.000000 8517.597656
-393.750000 8504.404297 393.750000 8504.404297
-392.500000 8517.680664 392.500000 8517.680664
-391.250000 8523.561523 391.250000 8523.561523
-390.000000 8504.869141 390.000000 8504.869141
-388.750000 8511.007812 388.750000 8511.007812
-387.500000 8503.033203 387.500000 8503.033203
-386.250000 8500.989258 386.250000 8500.989258
-385.000000 8511.080078 385.000000 8511.080078
-383.750000 8495.010742 383.750000 8495.010742
-382.500000 8496.721680 382.500000 8496.721680
-381.250000 8488.327148 381.250000 8488.327148
-380.000000 8482.429688 380.000000 8482.429688
-378.750000 8499.081055 378.750000 8499.081055
-377.500000 8466.323242 377.500000 8466.323242
-376.250000 8474.565430 376.250000 8474.565430
-375.000000 8473.769531 375.000000 8473.769531
-373.750000 8466.769531 373.750000 8466.769531
-372.500000 8489.624023 372.500000 8489.624023
-371.250000 8494.437500 371.250000 8494.437500
-370.000000 8473.906250 370.000000 8473.906250
-368.750000 8479.027344 368.750000 8479.027344
-367.500000 8449.028320 367.500000 8449.028320
-366.250000 8461.815430 366.250000 8461.815430
-365.000000 8470.775391 365.000000 8470.775391
-363.750000 8467.846680 363.750000 8467.846680
-362.500000 8463.649414 362.500000 8463.649414
-361.250000 8459.191406 361.250000 8459.191406
-360.000000 8483.623047 360.000000 8483.623047
-358.750000 8478.748047 358.750000 8478.748047
-357.500000 8478.038086 357.500000 8478.038086
-356.250000 8464.960938 356.250000 8464.960938
-355.000000 8455.088867 355.000000 8455.088867
-353.750000 8468.267578 353.750000 8468.267578
-352.500000 8483.822266 352.500000 8483.822266
-351.250000 8466.519531 351.250000 8466.519531
-350.000000 8469.928711 350.000000 8469.928711
-348.750000 8478.351562 348.750000 8478.351562
-347.500000 8475.125977 347.500000 8475.125977
-346.250000 8480.199219 346.250000 8480.199219
-345.000000 8467.292969 345.000000 8467.292969
-343.750000 8470.902344 343.750000 8470.902344
-342.500000 8469.534180 342.500000 8469.534180
-341.250000 8483.964844 341.250000 8483.964844
-340.000000 8483.982422 340.000000 8483.982422
-338.750000 8476.916992 338.750000 8476.916992
-337.500000 8479.210938 337.500000 8479.210938
-336.250000 8450.050781 336.250000 8450.050781
-335.000000 8453.916992 335.000000 8453.916992
-333.750000 8490.929688 333.750000 8490.929688
-332.500000 8468.521484 332.500000 8468.521484
-331.250000 8480.832031 331.250000 8480.832031
-330.000000 8476.962891 330.000000 8476.962891
-328.750000 8472.285156 328.750000 8472.285156
-327.500000 8469.786133 327.500000 8469.786133
-326.250000 8477.197266 326.250000 8477.197266
-325.000000 8481.257812 325.000000 8481.257812
-323.750000 8462.622070 323.750000 8462.622070
-322.500000 8447.910156 322.500000 8447.910156
-321.250000 8468.764648 321.250000 8468.764648
-320.000000 8478.470703 320.000000 8478.470703
-318.750000 8479.275391 318.750000 8479.275391
-317.500000 8470.826172 317.500000 8470.826172
-316.250000 8448.454102 316.250000 8448.454102
-315.000000 8455.968750 315.000000 8455.968750
-313.750000 8464.084961 313.750000 8464.084961
-312.500000 8464.567383 312.500000 8464.567383
-311.250000 8458.284180 311.250000 8458.284180
-310.000000 8457.330078 310.000000 8457.330078
-308.750000 8457.643555 308.750000 8457.643555
-307.500000 8450.702148 307.500000 8450.702148
-306.250000 8453.327148 306.250000 8453.327148
-305.000000 8448.353516 305.000000 8448.353516
-303.750000 8438.427734 303.750000 8438.427734
-302.500000 8450.775391 302.500000 8450.775391
-301.250000 8454.070312 301.250000 8454.070312
-300.000000 8443.447266 300.000000 8443.447266
-298.750000 8450.228516 298.750000 8450.228516
-297.500000 8445.181641 297.500000 8445.181641
-296.250000 8460.421875 296.250000 8460.421875
-295.000000 8439.845703 295.000000 8439.845703
-293.750000 8445.435547 293.750000 8445.435547
-292.500000 8453.671875 292.500000 8453.671875
-291.250000 8440.853516 291.250000 8440.853516
-290.000000 8447.683594 290.000000 8447.683594
-288.750000 8449.005859 288.750000 8449.005859
-287.500000 8459.373047 287.500000 8459.373047
-286.250000 8437.530273 286.250000 8437.530273
-285.000000 8436.015625 285.000000 8436.015625
-283.750000 8441.143555 283.750000 8441.143555
-282.500000 8441.567383 282.500000 8441.567383
-281.250000 8433.795898 281.250000 8433.795898
-280.000000 8434.018555 280.000000 8434.018555
-278.750000 8423.462891 278.750000 8423.462891
-277.500000 8422.160156 277.500000 8422.160156
-276.250000 8430.764648 276.250000 8430.764648
-275.000000 8437.930664 275.000000 8437.930664
-273.750000 8441.615234 273.750000 8441.615234
-272.500000 8429.937500 272.500000 8429.937500
-271.250000 8428.102539 271.250000 8428.102539
-270.000000 8441.264648 270.000000 8441.264648
-268.750000 8442.129883 268.750000 8442.129883
-267.500000 8441.945312 267.500000 8441.945312
-266.250000 8426.406250 266.250000 8426.406250
-265.000000 8428.577148 265.000000 8428.577148
-263.750000 8421.412109 263.750000 8421.412109
-262.500000 8423.123047 262.500000 8423.123047
-261.250000 8428.731445 261.250000 8428.731445
-260.000000 8435.099609 260.000000 8435.099609
-258.750000 8427.166016 258.750000 8427.166016
-257.500000 8442.529297 257.500000 8442.529297
-256.250000 8435.714844 256.250000 8435.714844
-255.000000 8438.307617 255.000000 8438.307617
-253.750000 8423.412109 253.750000 8423.412109
-252.500000 8418.013672 252.500000 8418.013672
-251.250000 8429.138672 251.250000 8429.138672
-250.000000 8443.233398 250.000000 8443.233398
-248.750000 8432.156250 248.750000 8432.156250
-247.500000 8451.271484 247.500000 8451.271484
-246.250000 8438.079102 246.250000 8438.079102
-245.000000 8442.251953 245.000000 8442.251953
-243.750000 8442.272461 243.750000 8442.272461
-242.500000 8444.967773 242.500000 8444.967773
-241.250000 8441.760742 241.250000 8441.760742
-240.000000 8428.854492 240.000000 8428.854492
-238.750000 8437.521484 238.750000 8437.521484
-237.500000 8451.207031 237.500000 8451.207031
-236.250000 8450.812500 236.250000 8450.812500
-235.000000 8456.773438 235.000000 8456.773438
-233.750000 8442.982422 233.750000 8442.982422
-232.500000 8441.186523 232.500000 8441.186523
-231.250000 8444.417969 231.250000 8444.417969
-230.000000 8425.701172 230.000000 8425.701172
-228.750000 8441.512695 228.750000 8441.512695
-227.500000 8433.587891 227.500000 8433.587891
-226.250000 8435.511719 226.250000 8435.511719
-225.000000 8454.294922 225.000000 8454.294922
-223.750000 8447.982422 223.750000 8447.982422
-222.500000 8448.756836 222.500000 8448.756836
-221.250000 8440.619141 221.250000 8440.619141
-220.000000 8424.955078 220.000000 8424.955078
-218.750000 8438.000000 218.750000 8438.000000
-217.500000 8438.591797 217.500000 8438.591797
-216.250000 8442.134766 216.250000 8442.134766
-215.000000 8416.196289 215.000000 8416.196289
-213.750000 8417.525391 213.750000 8417.525391
-212.500000 8433.349609 212.500000 8433.349609
-211.250000 8416.488281 211.250000 8416.488281
-210.000000 8424.591797 210.000000 8424.591797
-208.750000 8426.346680 208.750000 8426.346680
-207.500000 8425.837891 207.500000 8425.837891
-206.250000 8431.398438 206.250000 8431.398438
-205.000000 8434.750000 205.000000 8434.750000
-203.750000 8432.511719 203.750000 8432.511719
-202.500000 8437.229492 202.500000 8437.229492
-201.250000 8424.732422 201.250000 8424.732422
-200.000000 8424.277344 200.000000 8424.277344
-198.750000 8440.353516 198.750000 8440.353516
-197.500000 8433.261719 197.500000 8433.261719
-196.250000 8429.453125 196.250000 8429.453125
-195.000000 8439.788086 195.000000 8439.788086
-193.750000 8442.871094 193.750000 8442.871094
-192.500000 8441.466797 192.500000 8441.466797
-191.250000 8435.762695 191.250000 8435.762695
-190.000000 8439.804688 190.000000 8439.804688
-188.750000 8433.233398 188.750000 8433.233398
-187.500000 8440.343750 187.500000 8440.343750
-186.250000 8448.326172 186.250000 8448.326172
-185.000000 8445.857422 185.000000 8445.857422
-183.750000 8448.243164 183.750000 8448.243164
-182.500000 8447.248047 182.500000 8447.248047
-181.250000 8456.832031 181.250000 8456.832031
-180.000000 8454.556641 180.000000 8454.556641
-178.750000 8458.552734 178.750000 8458.552734
-177.500000 8462.759766 177.500000 8462.759766
-176.250000 8453.316406 176.250000 8453.316406
-175.000000 8453.078125 175.000000 8453.078125
-173.750000 8456.039062 173.750000 8456.039062
-172.500000 8451.755859 172.500000 8451.755859
-171.250000 8462.830078 171.250000 8462.830078
-170.000000 8467.041016 170.000000 8467.041016
-168.750000 8461.673828 168.750000 8461.673828
-167.500000 8475.283203 167.500000 8475.283203
-166.250000 8469.984375 166.250000 8469.984375
-165.000000 8468.525391 165.000000 8468.525391
-163.750000 8464.127930 163.750000 8464.127930
-162.500000 8475.833984 162.500000 8475.833984
-161.250000 8479.411133 161.250000 8479.411133
-160.000000 8485.871094 160.000000 8485.871094
-158.750000 8484.044922 158.750000 8484.044922
-157.500000 8474.296875 157.500000 8474.296875
-156.250000 8475.935547 156.250000 8475.935547
-155.000000 8482.063477 155.000000 8482.063477
-153.750000 8486.337891 153.750000 8486.337891
-152.500000 8497.248047 152.500000 8497.248047
-151.250000 8492.046875 151.250000 8492.046875
-150.000000 8497.640625 150.000000 8497.640625
-148.750000 8493.905273 148.750000 8493.905273
-147.500000 8507.967773 147.500000 8507.967773
-146.250000 8510.932617 146.250000 8510.932617
-145.000000 8519.541016 145.000000 8519.541016
-143.750000 8523.211914 143.750000 8523.211914
-142.500000 8533.832031 142.500000 8533.832031
-141.250000 8532.130859 141.250000 8532.130859
-140.000000 8532.076172 140.000000 8532.076172
-138.750000 8535.154297 138.750000 8535.154297
-137.500000 8537.259766 137.500000 8537.259766
-136.250000 8539.787109 136.250000 8539.787109
-135.000000 8537.595703 135.000000 8537.595703
-133.750000 8549.936523 133.750000 8549.936523
-132.500000 8543.935547 132.500000 8543.935547
-131.250000 8548.382812 131.250000 8548.382812
-130.000000 8550.365234 130.000000 8550.365234
-128.750000 8554.171875 128.750000 8554.171875
-127.500000 8548.166016 127.500000 8548.166016
-126.250000 8565.454102 126.250000 8565.454102
-125.000000 8566.143555 125.000000 8566.143555
-123.750000 8568.501953 123.750000 8568.501953
-122.500000 8570.398438 122.500000 8570.398438
-121.250000 8568.601562 121.250000 8568.601562
-120.000000 8579.291016 120.000000 8579.291016
-118.750000 8578.208984 118.750000 8578.208984
-117.500000 8586.843750 117.500000 8586.843750
-116.250000 8584.660156 116.250000 8584.660156
-115.000000 8582.765625 115.000000 8582.765625
-113.750000 8585.522461 113.750000 8585.522461
-112.500000 8593.713867 112.500000 8593.713867
-111.250000 8591.994141 111.250000 8591.994141
-110.000000 8594.223633 110.000000 8594.223633
-108.750000 8603.628906 108.750000 8603.628906
-107.500000 8613.307617 107.500000 8613.307617
-106.250000 8603.565430 106.250000 8603.565430
-105.000000 8615.275391 105.000000 8615.275391
-103.750000 8617.827148 103.750000 8617.827148
-102.500000 8624.402344 102.500000 8624.402344
-101.250000 8636.810547 101.250000 8636.810547
-100.000000 8634.640625 100.000000 8634.640625
-98.750000 8642.394531 98.750000 8642.394531
-97.500000 8645.401367 97.500000 8645.401367
-96.250000 8646.705078 96.250000 8646.705078
-95.000000 8653.602539 95.000000 8653.602539
-93.750000 8651.863281 93.750000 8651.863281
-92.500000 8657.892578 92.500000 8657.892578
-91.250000 8669.974609 91.250000 8669.974609
-90.000000 8659.262695 90.000000 8659.262695
-88.750000 8669.227539 88.750000 8669.227539
-87.500000 8667.638672 87.500000 8667.638672
-86.250000 8681.156250 86.250000 8681.156250
-85.000000 8675.322266 85.000000 8675.322266
-83.750000 8685.870117 83.750000 8685.870117
-82.500000 8685.509766 82.500000 8685.509766
-81.250000 8696.357422 81.250000 8696.357422
-80.000000 8689.784180 80.000000 8689.784180
-78.750000 8707.037109 78.750000 8707.037109
-77.500000 8703.080078 77.500000 8703.080078
-76.250000 8706.361328 76.250000 8706.361328
-75.000000 8710.810547 75.000000 8710.810547
-73.750000 8712.669922 73.750000 8712.669922
-72.500000 8710.852539 72.500000 8710.852539
-71.250000 8715.011719 71.250000 8715.011719
-70.000000 8714.042969 70.000000 8714.042969
-68.750000 8722.455078 68.750000 8722.455078
-67.500000 8711.749023 67.500000 8711.749023
-66.250000 8723.602539 66.250000 8723.602539
-65.000000 8722.626953 65.000000 8722.626953
-63.750000 8725.765625 63.750000 8725.765625
-62.500000 8726.953125 62.500000 8726.953125
-61.250000 8736.257812 61.250000 8736.257812
-60.000000 8737.456055 60.000000 8737.456055
-58.750000 8739.648438 58.750000 8739.648438
-57.500000 8743.293945 57.500000 8743.293945
-56.250000 8753.251953 56.250000 8753.251953
-55.000000 8756.077148 55.000000 8756.077148
-53.750000 8763.875000 53.750000 8763.875000
-52.500000 8768.851562 52.500000 8768.851562
-51.250000 8774.305664 51.250000 8774.305664
-50.000000 8769.484375 50.000000 8769.484375
-48.750000 8774.939453 48.750000 8774.939453
-47.500000 8784.249023 47.500000 8784.249023
-46.250000 8790.837891 46.250000 8790.837891
-45.000000 8791.408203 45.000000 8791.408203
-43.750000 8796.420898 43.750000 8796.420898
-42.500000 8807.539062 42.500000 8807.539062
-41.250000 8815.957031 41.250000 8815.957031
-40.000000 8816.916016 40.000000 8816.916016
-38.750000 8818.617188 38.750000 8818.617188
-37.500000 8821.528320 37.500000 8821.528320
-36.250000 8834.388672 36.250000 8834.388672
-35.000000 8833.599609 35.000000 8833.599609
-33.750000 8840.008789 33.750000 8840.008789
-32.500000 8849.740234 32.500000 8849.740234
-31.250000 8859.926758 31.250000 8859.926758
-30.000000 8852.273438 30.000000 8852.273438
-28.750000 8855.710938 28.750000 8855.710938
-27.500000 8862.243164 27.500000 8862.243164
-26.250000 8860.987305 26.250000 8860.987305
-25.000000 8878.809570 25.000000 8878.809570
-23.750000 8877.334961 23.750000 8877.334961
-22.500000 8873.309570 22.500000 8873.309570
-21.250000 8869.559570 21.250000 8869.559570
-20.000000 8880.532227 20.000000 8880.532227
-18.750000 8871.362305 18.750000 8871.362305
-17.500000 8884.005859 17.500000 8884.005859
-16.250000 8879.186523 16.250000 8879.186523
-15.000000 8886.890625 15.000000 8886.890625
-13.750000 8891.294922 13.750000 8891.294922
-12.500000 8900.480469 12.500000 8900.480469
-11.250000 8897.625000 11.250000 8897.625000
-10.000000 8896.642578 10.000000 8896.642578
-8.750000 8899.725586 8.750000 8899.725586
-7.500000 8907.765625 7.500000 8907.765625
-6.250000 8923.750000 6.250000 8923.750000
-5.000000 8917.367188 5.000000 8917.367188
-3.750000 8932.175781 3.750000 8932.175781
-2.500000 8929.122070 2.500000 8929.122070
-1.250000 8925.659180 1.250000 8925.659180
0.000000 8925.659180 0.000000 8925.659180
1.250000 8925.857422 -1.250000 8925.857422
2.500000 8922.668945 -2.500000 8922.668945
3.750000 8924.625000 -3.750000 8924.625000
5.000000 8914.298828 -5.000000 8914.298828
6.250000 8904.753906 -6.250000 8904.753906
7.500000 8905.511719 -7.500000 8905.511719
8.750000 8905.445312 -8.750000 8905.445312
10.000000 8895.488281 -10.000000 8895.488281
11.250000 8897.917969 -11.250000 8897.917969
12.500000 8891.802734 -12.500000 8891.802734
13.750000 8896.164062 -13.750000 8896.164062
15.000000 8898.359375 -15.000000 8898.359375
16.250000 8901.880859 -16.250000 8901.880859
17.500000 8901.347656 -17.500000 8901.347656
18.750000 8896.201172 -18.750000 8896.201172
20.000000 8903.998047 -20.000000 8903.998047
21.250000 8904.470703 -21.250000 8904.470703
22.500000 8913.517578 -22.500000 8913.517578
23.750000 8909.591797 -23.750000 8909.591797
25.000000 8909.274414 -25.000000 8909.274414
26.250000 8914.556641 -26.250000 8914.556641
27.500000 8920.983398 -27.500000 8920.983398
28.750000 8905.595703 -28.750000 8905.595703
30.000000 8909.964844 -30.000000 8909.964844
31.250000 8901.478516 -31.250000 8901.478516
32.500000 8905.714844 -32.500000 8905.714844
33.750000 8904.636719 -33.750000 8904.636719
35.000000 8911.709961 -35.000000 8911.709961
36.250000 8910.874023 -36.250000 8910.874023
37.500000 8924.907227 -37.500000 8924.907227
38.750000 8917.684570 -38.750000 8917.684570
40.000000 8940.631836 -40.000000 8940.631836
41.250000 8945.238281 -41.250000 8945.238281
42.500000 8940.322266 -42.500000 8940.322266
43.750000 8954.857422 -43.750000 8954.857422
45.000000 8955.326172 -45.000000 8955.326172
46.250000 8954.292969 -46.250000 8954.292969
47.500000 8962.595703 -47.500000 8962.595703
48.750000 8971.638672 -48.750000 8971.638672
50.000000 8954.113281 -50.000000 8954.113281
51.250000 8961.550781 -51.250000 8961.550781
52.500000 8956.654297 -52.500000 8956.654297
53.750000 8973.142578 -53.750000 8973.142578
55.000000 8967.843750 -55.000000 8967.843750
56.250000 8963.474609 -56.250000 8963.474609
57.500000 8963.617188 -57.500000 8963.617188
58.750000 8977.771484 -58.750000 8977.771484
60.000000 8972.599609 -60.000000 8972.599609
61.250000 8983.545898 -61.250000 8983.545898
62.500000 8985.773438 -62.500000 8985.773438
63.750000 8998.179688 -63.750000 8998.179688
65.000000 8997.948242 -65.000000 8997.948242
66.250000 9003.970703 -66.250000 9003.970703
67.500000 9007.640625 -67.500000 9007.640625
68.750000 9021.400391 -68.750000 9021.400391
70.000000 9017.916016 -70.000000 9017.916016
71.250000 9015.272461 -71.250000 9015.272461
72.500000 9022.308594 -72.500000 9022.308594
73.750000 9028.562500 -73.750000 9028.562500
75.000000 9023.660156 -75.000000 9023.660156
76.250000 9047.714844 -76.250000 9047.714844
77.500000 9047.935547 -77.500000 9047.935547
78.750000 9053.605469 -78.750000 9053.605469
80.000000 9046.704102 -80.000000 9046.704102
81.250000 9066.312500 -81.250000 9066.312500
82.500000 9068.285156 -82.500000 9068.285156
83.750000 9065.205078 -83.750000 9065.205078
85.000000 9065.121094 -85.000000 9065.121094
86.250000 9074.763672 -86.250000 9074.763672
87.500000 9085.228516 -87.500000 9085.228516
88.750000 9091.427734 -88.750000 9091.427734
90.000000 9091.880859 -90.000000 9091.880859
91.250000 9094.870117 -91.250000 9094.870117
92.500000 9108.488281 -92.500000 9108.488281
93.750000 9103.152344 -93.750000 9103.152344
95.000000 9115.285156 -95.000000 9115.285156
96.250000 9112.917969 -96.250000 9112.917969
97.500000 9115.125000 -97.500000 9115.125000
98.750000 9119.633789 -98.750000 9119.633789
100.000000 9113.957031 -100.000000 9113.957031
101.250000 9126.791016 -101.250000 9126.791016
102.500000 9125.414062 -102.500000 9125.414062
103.750000 9126.557617 -103.750000 9126.557617
105.000000 9131.636719 -105.000000 9131.636719
106.250000 9121.052734 -106.250000 9121.052734
107.500000 9124.250000 -107.500000 9124.250000
108.750000 9134.149414 -108.750000 9134.149414
110.000000 9139.711914 -110.000000 9139.711914
111.250000 9154.163086 -111.250000 9154.163086
112.500000 9140.541992 -112.500000 9140.541992
113.750000 9153.861328 -113.750000 9153.861328
115.000000 9163.916016 -115.000000 9163.916016
116.250000 9166.953125 -116.250000 9166.953125
117.500000 9170.234375 -117.500000 9170.234375
118.750000 9172.604492 -118.750000 9172.604492
120.000000 9163.125000 -120.000000 9163.125000
121.250000 9179.910156 -121.250000 9179.910156
122.500000 9201.367188 -122.500000 9201.367188
123.750000 9202.314453 -123.750000 9202.314453
125.000000 9202.916016 -125.000000 9202.916016
126.250000 9213.050781 -126.250000 9213.050781
127.500000 9202.050781 -127.500000 9202.050781
128.750000 9244.741211 -128.750000 9244.741211
130.000000 9240.226562 -130.000000 9240.226562
131.250000 9250.086914 -131.250000 9250.086914
132.500000 9269.918945 -132.500000 9269.918945
133.750000 9266.687500 -133.750000 9266.687500
135.000000 9282.869141 -135.000000 9282.869141
136.250000 9283.006836 -136.250000 9283.006836
137.500000 9286.386719 -137.500000 9286.386719
138.750000 9298.568359 -138.750000 9298.568359
140.000000 9302.494141 -140.000000 9302.494141
141.250000 9313.935547 -141.250000 9313.935547
142.500000 9324.814453 -142.500000 9324.814453
143.750000 9328.066406 -143.750000 9328.066406
145.000000 9328.101562 -145.000000 9328.101562
146.250000 9326.574219 -146.250000 9326.574219
147.500000 9331.959961 -147.500000 9331.959961
148.750000 9350.804688 -148.750000 9350.804688
150.000000 9351.892578 -150.000000 9351.892578
151.250000 9351.724609 -151.250000 9351.724609
152.500000 9361.128906 -152.500000 9361.128906
153.750000 9363.242188 -153.750000 9363.242188
155.000000 9379.412109 -155.000000 9379.412109
156.250000 9368.589844 -156.250000 9368.589844
157.500000 9384.123047 -157.500000 9384.123047
158.750000 9368.182617 -158.750000 9368.182617
160.000000 9397.833984 -160.000000 9397.833984
161.250000 9383.722656 -161.250000 9383.722656
162.500000 9404.222656 -162.500000 9404.222656
163.750000 9405.118164 -163.750000 9405.118164
165.000000 9413.257812 -165.000000 9413.257812
166.250000 9405.869141 -166.250000 9405.869141
167.500000 9417.515625 -167.500000 9417.515625
168.750000 9446.044922 -168.750000 9446.044922
170.000000 9451.988281 -170.000000 9451.988281
171.250000 9461.773438 -171.250000 9461.773438
172.500000 9459.091797 -172.500000 9459.091797
173.750000 9476.271484 -173.750000 9476.271484
175.000000 9477.589844 -175.000000 9477.589844
176.250000 9473.732422 -176.250000 9473.732422
177.500000 9490.886719 -177.500000 9490.886719
178.750000 9478.925781 -178.750000 9478.925781
180.000000 9508.976562 -180.000000 9508.976562
181.250000 9505.270508 -181.250000 9505.270508
182.500000 9497.619141 -182.500000 9497.619141
183.750000 9516.066406 -183.750000 9516.066406
185.000000 9525.379883 -185.000000 9525.379883
186.250000 9534.226562 -186.250000 9534.226562
187.500000 9526.812500 -187.500000 9526.812500
188.750000 9534.828125 -188.750000 9534.828125
190.000000 9529.373047 -190.000000 9529.373047
191.250000 9535.039062 -191.250000 9535.039062
192.500000 9535.612305 -192.500000 9535.612305
193.750000 9539.359375 -193.750000 9539.359375
195.000000 9530.107422 -195.000000 9530.107422
196.250000 9537.833008 -196.250000 9537.833008
197.500000 9530.544922 -197.500000 9530.544922
198.750000 9551.255859 -198.750000 9551.255859
200.000000 9540.171875 -200.000000 9540.171875
201.250000 9540.787109 -201.250000 9540.787109
202.500000 9547.101562 -202.500000 9547.101562
203.750000 9536.864258 -203.750000 9536.864258
205.000000 9550.429688 -205.000000 9550.429688
206.250000 9556.392578 -206.250000 9556.392578
207.500000 9556.955078 -207.500000 9556.955078
208.750000 9558.343750 -208.750000 9558.343750
210.000000 9556.955078 -210.000000 9556.955078
211.250000 9554.591797 -211.250000 9554.591797
212.500000 9539.845703 -212.500000 9539.845703
213.750000 9542.585938 -213.750000 9542.585938
215.000000 9548.477539 -215.000000 9548.477539
216.250000 9549.273438 -216.250000 9549.273438
217.500000 9526.782227 -217.500000 9526.782227
218.750000 11130.575195 -218.750000 11130.575195
220.000000 11144.619141 -220.000000 11144.619141
221.250000 11098.644531 -221.250000 11098.644531
222.500000 11028.421875 -222.500000 11028.421875
223.750000 11013.934570 -223.750000 11013.934570
225.000000 10995.215820 -225.000000 10995.215820
226.250000 10978.103516 -226.250000 10978.103516
227.500000 10979.873047 -227.500000 10979.873047
228.750000 11564.617188 -228.750000 11564.617188
230.000000 12434.499023 -230.000000 12434.499023
231.250000 12416.584961 -231.250000 12416.584961
232.500000 12400.764648 -232.500000 12400.764648
233.750000 12381.447266 -233.750000 12381.447266
235.000000 12346.939453 -235.000000 12346.939453
236.250000 12320.416016 -236.250000 12320.416016
237.500000 12301.358398 -237.500000 12301.358398
238.750000 12289.158203 -238.750000 12289.158203
240.000000 12267.853516 -240.000000 12267.853516
241.250000 12248.630859 -241.250000 12248.630859
242.500000 12226.989258 -242.500000 12226.989258
243.750000 12219.524414 -243.750000 12219.524414
245.000000 12175.074219 -245.000000 12175.074219
246.250000 12166.042969 -246.250000 12166.042969
247.500000 12142.697266 -247.500000 12142.697266
248.750000 12131.273438 -248.750000 12131.273438
250.000000 12109.229492 -250.000000 12109.229492
251.250000 12088.513672 -251.250000 12088.513672
252.500000 12054.134766 -252.500000 12054.134766
253.750000 12057.535156 -253.750000 12057.535156
255.000000 12017.750977 -255.000000 12017.750977
256.250000 12018.931641 -256.250000 12018.931641
257.500000 11975.591797 -257.500000 11975.591797
258.750000 11964.185547 -258.750000 11964.185547
260.000000 11959.988281 -260.000000 11959.988281
261.250000 11269.524414 -261.250000 11269.524414
262.500000 11249.888672 -262.500000 11249.888672
263.750000 11229.774414 -263.750000 11229.774414
265.000000 11198.510742 -265.000000 11198.510742
266.250000 11187.658203 -266.250000 11187.658203
267.500000 11454.398438 -267.500000 11454.398438
268.750000 11445.410156 -268.750000 11445.410156
270.000000 11429.825195 -270.000000 11429.825195
271.250000 11412.113281 -271.250000 11412.113281
272.500000 11514.642578 -272.500000 11514.642578
273.750000 11691.418945 -273.750000 11691.418945
275.000000 11674.027344 -275.000000 11674.027344
276.250000 11657.596680 -276.250000 11657.596680
277.500000 11641.572266 -277.500000 11641.572266
278.750000 11618.658203 -278.750000 11618.658203
280.000000 11634.964844 -280.000000 11634.964844
281.250000 11624.436523 -281.250000 11624.436523
282.500000 11594.928711 -282.500000 11594.928711
283.750000 11581.359375 -283.750000 11581.359375
285.000000 11560.441406 -285.000000 11560.441406
286.250000 11562.152344 -286.250000 11562.152344
287.500000 11553.426758 -287.500000 11553.426758
288.750000 11529.683594 -288.750000 11529.683594
290.000000 11532.333984 -290.000000 11532.333984
291.250000 11502.476562 -291.250000 11502.476562
292.500000 11482.812500 -292.500000 11482.812500
293.750000 11470.494141 -293.750000 11470.494141
295.000000 11448.222656 -295.000000 11448.222656
296.250000 10460.939453 -296.250000 10460.939453
297.500000 10276.869141 -297.500000 10276.869141
298.750000 10219.193359 -298.750000 10219.193359
300.000000 10203.985352 -300.000000 10203.985352
301.250000 10166.085938 -301.250000 10166.085938
302.500000 10173.995117 -302.500000 10173.995117
303.750000 9979.548828 -303.750000 9979.548828
305.000000 9967.876953 -305.000000 9967.876953
306.250000 9909.894531 -306.250000 9909.894531
307.500000 9923.676758 -307.500000 9923.676758
308.750000 9897.502930 -308.750000 9897.502930
310.000000 9899.948242 -310.000000 9899.948242
311.250000 9864.146484 -311.250000 9864.146484
312.500000 9859.332031 -312.500000 9859.332031
313.750000 9842.816406 -313.750000 9842.816406
315.000000 9845.511719 -315.000000 9845.511719
316.250000 9824.357422 -316.250000 9824.357422
317.500000 9820.714844 -317.500000 9820.714844
318.750000 8598.699219 -318.750000 8598.699219
320.000000 8582.250977 -320.000000 8582.250977
321.250000 8608.862305 -321.250000 8608.862305
322.500000 8620.804688 -322.500000 8620.804688
323.750000 8592.654297 -323.750000 8592.654297
325.000000 8591.816406 -325.000000 8591.816406
326.250000 8592.894531 -326.250000 8592.894531
327.500000 8605.205078 -327.500000 8605.205078
328.750000 8616.203125 -328.750000 8616.203125
330.000000 8606.090820 -330.000000 8606.090820
331.250000 8600.569336 -331.250000 8600.569336
332.500000 8494.238281 -332.500000 8494.238281
333.750000 8500.169922 -333.750000 8500.169922
335.000000 8491.083008 -335.000000 8491.083008
336.250000 8450.650391 -336.250000 8450.650391
337.500000 8458.563477 -337.500000 8458.563477
338.750000 8440.691406 -338.750000 8440.691406
340.000000 8446.003906 -340.000000 8446.003906
341.250000 8444.890625 -341.250000 8444.890625
342.500000 8445.804688 -342.500000 8445.804688
343.750000 8452.185547 -343.750000 8452.185547
345.000000 8424.248047 -345.000000 8424.248047
346.250000 8414.409180 -346.250000 8414.409180
347.500000 8438.686523 -347.500000 8438.686523
348.750000 8451.390625 -348.750000 8451.390625
350.000000 8457.517578 -350.000000 8457.517578
351.250000 8445.527344 -351.250000 8445.527344
352.500000 8432.815430 -352.500000 8432.815430
353.750000 8430.644531 -353.750000 8430.644531
355.000000 8435.171875 -355.000000 8435.171875
356.250000 8436.010742 -356.250000 8436.010742
357.500000 8446.141602 -357.500000 8446.141602
358.750000 8438.882812 -358.750000 8438.882812
360.000000 8462.998047 -360.000000 8462.998047
361.250000 8440.142578 -361.250000 8440.142578
362.500000 8449.344727 -362.500000 8449.344727
363.750000 8445.523438 -363.750000 8445.523438
365.000000 8430.028320 -365.000000 8430.028320
366.250000 8438.760742 -366.250000 8438.760742
367.500000 8430.449219 -367.500000 8430.449219
368.750000 8451.885742 -368.750000 8451.885742
370.000000 8456.474609 -370.000000 8456.474609
371.250000 8428.582031 -371.250000 8428.582031
372.500000 8427.774414 -372.500000 8427.774414
373.750000 8429.270508 -373.750000 8429.270508
375.000000 8438.020508 -375.000000 8438.020508
376.250000 8456.829102 -376.250000 8456.829102
377.500000 8445.259766 -377.500000 8445.259766
378.750000 8444.423828 -378.750000 8444.423828
380.000000 8432.953125 -380.000000 8432.953125
381.250000 8421.533203 -381.250000 8421.533203
382.500000 8445.309570 -382.500000 8445.309570
383.750000 8449.615234 -383.750000 8449.615234
385.000000 8442.436523 -385.000000 8442.436523
386.250000 8439.038086 -386.250000 8439.038086
387.500000 8438.265625 -387.500000 8438.265625
388.750000 8480.909180 -388.750000 8480.909180
390.000000 8447.559570 -390.000000 8447.559570
391.250000 8449.150391 -391.250000 8449.150391
392.500000 8455.562500 -392.500000 8455.562500
393.750000 8448.892578 -393.750000 8448.892578
395.000000 8472.611328 -395.000000 8472.611328
396.250000 8468.580078 -396.250000 8468.580078
397.500000 8485.005859 -397.500000 8485.005859
398.750000 8470.936523 -398.750000 8470.936523
400.000000 8450.850586 -400.000000 8450.850586
401.250000 8473.776367 -401.250000 8473.776367
402.500000 8468.606445 -402.500000 8468.606445
403.750000 8482.986328 -403.750000 8482.986328
405.000000 8480.788086 -405.000000 8480.788086
406.250000 8468.438477 -406.250000 8468.438477
407.500000 8470.868164 -407.500000 8470.868164
408.750000 8482.796875 -408.750000 8482.796875
410.000000 8522.115234 -410.000000 8522.115234
411.250000 8490.898438 -411.250000 8490.898438
412.500000 8493.375000 -412.500000 8493.375000
413.750000 8501.052734 -413.750000 8501.052734
415.000000 8508.185547 -415.000000 8508.185547
416.250000 8528.895508 -416.250000 8528.895508
417.500000 8527.202148 -417.500000 8527.202148
418.750000 8542.120117 -418.750000 8542.120117
420.000000 8534.263672 -420.000000 8534.263672
421.250000 8571.583008 -421.250000 8571.583008
422.500000 8598.624023 -422.500000 8598.624023
423.750000 8601.732422 -423.750000 8601.732422
425.000000 8612.955078 -425.000000 8612.955078
426.250000 8611.254883 -426.250000 8611.254883
427.500000 8630.154297 -427.500000 8630.154297
428.750000 8669.347656 -428.750000 8669.347656
430.000000 8655.892578 -430.000000 8655.892578
431.250000 8702.219727 -431.250000 8702.219727
432.500000 8695.076172 -432.500000 8695.076172
433.750000 8755.522461 -433.750000 8755.522461
435.000000 8749.343750 -435.000000 8749.343750
436.250000 8786.448242 -436.250000 8786.448242
437.500000 8787.173828 -437.500000 8787.173828
438.750000 8797.121094 -438.750000 8797.121094
440.000000 8808.718750 -440.000000 8808.718750
441.250000 8831.012695 -441.250000 8831.012695
442.500000 8849.486328 -442.500000 8849.486328
443.750000 8846.298828 -443.750000 8846.298828
445.000000 8859.380859 -445.000000 8859.380859
446.250000 8904.715820 -446.250000 8904.715820
447.500000 8905.526367 -447.500000 8905.526367
448.750000 8965.010742 -448.750000 8965.010742
450.000000 8931.322266 -450.000000 8931.322266
451.250000 8980.218750 -451.250000 8980.218750
452.500000 8976.871094 -452.500000 8976.871094
453.750000 9016.548828 -453.750000 9016.548828
455.000000 9011.886719 -455.000000 9011.886719
456.250000 9009.710938 -456.250000 9009.710938
457.500000 9024.955078 -457.500000 9024.955078
458.750000 9040.561523 -458.750000 9040.561523
460.000000 9060.916992 -460.000000 9060.916992
461.250000 9052.920898 -461.250000 9052.920898
462.500000 9052.572266 -462.500000 9052.572266
463.750000 9060.146484 -463.750000 9060.146484
465.000000 9079.576172 -465.000000 9079.576172
466.250000 9103.011719 -466.250000 9103.011719
467.500000 9107.257812 -467.500000 9107.257812
468.750000 9122.046875 -468.750000 9122.046875
470.000000 9112.125977 -470.000000 9112.125977
471.250000 9138.593750 -471.250000 9138.593750
472.500000 9152.238281 -472.500000 9152.238281
473.750000 9137.568359 -473.750000 9137.568359
475.000000 9154.468750 -475.000000 9154.468750
476.250000 9137.172852 -476.250000 9137.172852
477.500000 9164.246094 -477.500000 9164.246094
478.750000 9174.653320 -478.750000 9174.653320
480.000000 9188.433594 -480.000000 9188.433594
481.250000 9179.630859 -481.250000 9179.630859
482.500000 9205.263672 -482.500000 9205.263672
483.750000 9221.222656 -483.750000 9221.222656
485.000000 9241.259766 -485.000000 9241.259766
486.250000 9240.093750 -486.250000 9240.093750
487.500000 9224.701172 -487.500000 9224.701172
488.750000 9253.304688 -488.750000 9253.304688
490.000000 9269.476562 -490.000000 9269.476562
491.250000 9269.218750 -491.250000 9269.218750
492.500000 9270.139648 -492.500000 9270.139648
493.750000 9272.925781 -493.750000 9272.925781
495.000000 9284.201172 -495.000000 9284.201172
496.250000 9295.932617 -496.250000 9295.932617
497.500000 9311.047852 -497.500000 9311.047852
498.750000 9296.905273 -498.750000 9296.905273
500.000000 9303.015625 -500.000000 9303.015625
