# Supplementary material for: Spontaneous time-reversal symmetry breaking in twisted double bilayer graphene
Source: Nat Commun. 2022 Oct 29;13:6468. doi: 10.1038/s41467-022-34192-x (PMC9617879; doi:10.1038/s41467-022-34192-x)
Supplement: Supplementary file 2 — Source Data [file 41467_2022_34192_MOESM2_ESM.zip › Source_Data/Figure4/fig4b/500mk.txt]

-500.000000 8745.042969 500.000000 8745.042969
-498.750000 8769.132812 498.750000 8769.132812
-497.500000 8758.511719 497.500000 8758.511719
-496.250000 8741.906250 496.250000 8741.906250
-495.000000 8756.515625 495.000000 8756.515625
-493.750000 8712.778320 493.750000 8712.778320
-492.500000 8722.652344 492.500000 8722.652344
-491.250000 8708.716797 491.250000 8708.716797
-490.000000 8706.636719 490.000000 8706.636719
-488.750000 8728.585938 488.750000 8728.585938
-487.500000 8711.728516 487.500000 8711.728516
-486.250000 8733.072266 486.250000 8733.072266
-485.000000 8722.548828 485.000000 8722.548828
-483.750000 8687.332031 483.750000 8687.332031
-482.500000 8702.684570 482.500000 8702.684570
-481.250000 8669.126953 481.250000 8669.126953
-480.000000 8665.925781 480.000000 8665.925781
-478.750000 8675.384766 478.750000 8675.384766
-477.500000 8663.115234 477.500000 8663.115234
-476.250000 8687.554688 476.250000 8687.554688
-475.000000 8671.929688 475.000000 8671.929688
-473.750000 8644.853516 473.750000 8644.853516
-472.500000 8642.767578 472.500000 8642.767578
-471.250000 8634.322266 471.250000 8634.322266
-470.000000 8651.626953 470.000000 8651.626953
-468.750000 8633.931641 468.750000 8633.931641
-467.500000 8622.484375 467.500000 8622.484375
-466.250000 8599.548828 466.250000 8599.548828
-465.000000 8598.054688 465.000000 8598.054688
-463.750000 8616.401367 463.750000 8616.401367
-462.500000 8611.728516 462.500000 8611.728516
-461.250000 8589.718750 461.250000 8589.718750
-460.000000 8597.986328 460.000000 8597.986328
-458.750000 8560.257812 458.750000 8560.257812
-457.500000 8587.509766 457.500000 8587.509766
-456.250000 8562.535156 456.250000 8562.535156
-455.000000 8545.189453 455.000000 8545.189453
-453.750000 8566.616211 453.750000 8566.616211
-452.500000 8524.851562 452.500000 8524.851562
-451.250000 8546.747070 451.250000 8546.747070
-450.000000 8545.746094 450.000000 8545.746094
-448.750000 8513.979492 448.750000 8513.979492
-447.500000 8517.954102 447.500000 8517.954102
-446.250000 8482.884766 446.250000 8482.884766
-445.000000 8518.648438 445.000000 8518.648438
-443.750000 8487.849609 443.750000 8487.849609
-442.500000 8478.459961 442.500000 8478.459961
-441.250000 8482.878906 441.250000 8482.878906
-440.000000 8450.453125 440.000000 8450.453125
-438.750000 8465.257812 438.750000 8465.257812
-437.500000 8459.256836 437.500000 8459.256836
-436.250000 8432.478516 436.250000 8432.478516
-435.000000 8417.420898 435.000000 8417.420898
-433.750000 8406.892578 433.750000 8406.892578
-432.500000 8403.801758 432.500000 8403.801758
-431.250000 8404.091797 431.250000 8404.091797
-430.000000 8374.023438 430.000000 8374.023438
-428.750000 8381.751953 428.750000 8381.751953
-427.500000 8358.394531 427.500000 8358.394531
-426.250000 8349.040039 426.250000 8349.040039
-425.000000 8367.505859 425.000000 8367.505859
-423.750000 8327.646484 423.750000 8327.646484
-422.500000 8341.453125 422.500000 8341.453125
-421.250000 8301.978516 421.250000 8301.978516
-420.000000 8303.479492 420.000000 8303.479492
-418.750000 8303.833984 418.750000 8303.833984
-417.500000 8287.850586 417.500000 8287.850586
-416.250000 8282.533203 416.250000 8282.533203
-415.000000 8275.047852 415.000000 8275.047852
-413.750000 8262.922852 413.750000 8262.922852
-412.500000 8259.138672 412.500000 8259.138672
-411.250000 8247.929688 411.250000 8247.929688
-410.000000 8251.832031 410.000000 8251.832031
-408.750000 8258.183594 408.750000 8258.183594
-407.500000 8222.761719 407.500000 8222.761719
-406.250000 8237.677734 406.250000 8237.677734
-405.000000 8212.207031 405.000000 8212.207031
-403.750000 8218.609375 403.750000 8218.609375
-402.500000 8212.712891 402.500000 8212.712891
-401.250000 8207.089844 401.250000 8207.089844
-400.000000 8216.968750 400.000000 8216.968750
-398.750000 8207.453125 398.750000 8207.453125
-397.500000 8216.629883 397.500000 8216.629883
-396.250000 8207.861328 396.250000 8207.861328
-395.000000 8185.318359 395.000000 8185.318359
-393.750000 8207.934570 393.750000 8207.934570
-392.500000 8203.661133 392.500000 8203.661133
-391.250000 8194.448242 391.250000 8194.448242
-390.000000 8194.707031 390.000000 8194.707031
-388.750000 8169.619141 388.750000 8169.619141
-387.500000 8179.427246 387.500000 8179.427246
-386.250000 8175.027344 386.250000 8175.027344
-385.000000 8170.909668 385.000000 8170.909668
-383.750000 8176.179688 383.750000 8176.179688
-382.500000 8158.772461 382.500000 8158.772461
-381.250000 8181.410645 381.250000 8181.410645
-380.000000 8180.835938 380.000000 8180.835938
-378.750000 8170.942871 378.750000 8170.942871
-377.500000 8175.206543 377.500000 8175.206543
-376.250000 8136.568359 376.250000 8136.568359
-375.000000 8147.293457 375.000000 8147.293457
-373.750000 8160.708984 373.750000 8160.708984
-372.500000 8153.382812 372.500000 8153.382812
-371.250000 8169.767090 371.250000 8169.767090
-370.000000 8149.304688 370.000000 8149.304688
-368.750000 8156.529297 368.750000 8156.529297
-367.500000 8150.071289 367.500000 8150.071289
-366.250000 8148.064453 366.250000 8148.064453
-365.000000 8155.639648 365.000000 8155.639648
-363.750000 8133.359863 363.750000 8133.359863
-362.500000 8140.901367 362.500000 8140.901367
-361.250000 8165.171875 361.250000 8165.171875
-360.000000 8150.689453 360.000000 8150.689453
-358.750000 8158.871582 358.750000 8158.871582
-357.500000 8140.020996 357.500000 8140.020996
-356.250000 8147.108398 356.250000 8147.108398
-355.000000 8144.289551 355.000000 8144.289551
-353.750000 8127.930664 353.750000 8127.930664
-352.500000 8148.615723 352.500000 8148.615723
-351.250000 8137.074707 351.250000 8137.074707
-350.000000 8143.765625 350.000000 8143.765625
-348.750000 8140.408203 348.750000 8140.408203
-347.500000 8140.893555 347.500000 8140.893555
-346.250000 8147.422363 346.250000 8147.422363
-345.000000 8139.752930 345.000000 8139.752930
-343.750000 8135.950195 343.750000 8135.950195
-342.500000 8156.159180 342.500000 8156.159180
-341.250000 8140.873047 341.250000 8140.873047
-340.000000 8131.770020 340.000000 8131.770020
-338.750000 8119.304688 338.750000 8119.304688
-337.500000 8121.335938 337.500000 8121.335938
-336.250000 8140.476562 336.250000 8140.476562
-335.000000 8135.822266 335.000000 8135.822266
-333.750000 8141.698242 333.750000 8141.698242
-332.500000 8128.084473 332.500000 8128.084473
-331.250000 8121.841797 331.250000 8121.841797
-330.000000 8132.317383 330.000000 8132.317383
-328.750000 8135.139160 328.750000 8135.139160
-327.500000 8132.131836 327.500000 8132.131836
-326.250000 8128.151855 326.250000 8128.151855
-325.000000 8108.232910 325.000000 8108.232910
-323.750000 8136.051758 323.750000 8136.051758
-322.500000 8129.083984 322.500000 8129.083984
-321.250000 8129.923828 321.250000 8129.923828
-320.000000 8123.198242 320.000000 8123.198242
-318.750000 8113.875000 318.750000 8113.875000
-317.500000 8131.806641 317.500000 8131.806641
-316.250000 8133.753906 316.250000 8133.753906
-315.000000 8136.041992 315.000000 8136.041992
-313.750000 8136.328125 313.750000 8136.328125
-312.500000 8101.569336 312.500000 8101.569336
-311.250000 8115.586914 311.250000 8115.586914
-310.000000 8118.183594 310.000000 8118.183594
-308.750000 8104.384766 308.750000 8104.384766
-307.500000 8103.874023 307.500000 8103.874023
-306.250000 8085.745117 306.250000 8085.745117
-305.000000 8098.477051 305.000000 8098.477051
-303.750000 8108.133789 303.750000 8108.133789
-302.500000 8106.503418 302.500000 8106.503418
-301.250000 8112.250977 301.250000 8112.250977
-300.000000 8088.570312 300.000000 8088.570312
-298.750000 8109.493164 298.750000 8109.493164
-297.500000 8103.696777 297.500000 8103.696777
-296.250000 8099.543457 296.250000 8099.543457
-295.000000 8100.989258 295.000000 8100.989258
-293.750000 8096.532715 293.750000 8096.532715
-292.500000 8095.941406 292.500000 8095.941406
-291.250000 8107.974609 291.250000 8107.974609
-290.000000 8101.037109 290.000000 8101.037109
-288.750000 8097.961914 288.750000 8097.961914
-287.500000 8090.267090 287.500000 8090.267090
-286.250000 8088.293945 286.250000 8088.293945
-285.000000 8096.478027 285.000000 8096.478027
-283.750000 8080.046875 283.750000 8080.046875
-282.500000 8095.066406 282.500000 8095.066406
-281.250000 8093.182129 281.250000 8093.182129
-280.000000 8095.045410 280.000000 8095.045410
-278.750000 8088.300293 278.750000 8088.300293
-277.500000 8089.756836 277.500000 8089.756836
-276.250000 8103.821777 276.250000 8103.821777
-275.000000 8096.875977 275.000000 8096.875977
-273.750000 8071.246582 273.750000 8071.246582
-272.500000 8093.951172 272.500000 8093.951172
-271.250000 8087.654785 271.250000 8087.654785
-270.000000 8086.191406 270.000000 8086.191406
-268.750000 8103.968750 268.750000 8103.968750
-267.500000 8082.102539 267.500000 8082.102539
-266.250000 8099.993652 266.250000 8099.993652
-265.000000 8079.260254 265.000000 8079.260254
-263.750000 8087.683105 263.750000 8087.683105
-262.500000 8096.589355 262.500000 8096.589355
-261.250000 8092.039062 261.250000 8092.039062
-260.000000 8098.590820 260.000000 8098.590820
-258.750000 8090.560059 258.750000 8090.560059
-257.500000 8086.314453 257.500000 8086.314453
-256.250000 8082.359375 256.250000 8082.359375
-255.000000 8083.366211 255.000000 8083.366211
-253.750000 8094.941406 253.750000 8094.941406
-252.500000 8090.520996 252.500000 8090.520996
-251.250000 8084.658203 251.250000 8084.658203
-250.000000 8090.164062 250.000000 8090.164062
-248.750000 8072.645996 248.750000 8072.645996
-247.500000 8085.057617 247.500000 8085.057617
-246.250000 8077.657715 246.250000 8077.657715
-245.000000 8082.148438 245.000000 8082.148438
-243.750000 8095.484375 243.750000 8095.484375
-242.500000 8087.437500 242.500000 8087.437500
-241.250000 8099.330566 241.250000 8099.330566
-240.000000 8100.349121 240.000000 8100.349121
-238.750000 8090.631836 238.750000 8090.631836
-237.500000 8088.594727 237.500000 8088.594727
-236.250000 8075.779297 236.250000 8075.779297
-235.000000 8085.616211 235.000000 8085.616211
-233.750000 8094.911133 233.750000 8094.911133
-232.500000 8077.602539 232.500000 8077.602539
-231.250000 8091.712891 231.250000 8091.712891
-230.000000 8082.645508 230.000000 8082.645508
-228.750000 8108.398438 228.750000 8108.398438
-227.500000 8085.501953 227.500000 8085.501953
-226.250000 8078.012695 226.250000 8078.012695
-225.000000 8082.073242 225.000000 8082.073242
-223.750000 8090.597656 223.750000 8090.597656
-222.500000 8094.159180 222.500000 8094.159180
-221.250000 8090.120117 221.250000 8090.120117
-220.000000 8082.602051 220.000000 8082.602051
-218.750000 8093.978027 218.750000 8093.978027
-217.500000 8077.730469 217.500000 8077.730469
-216.250000 8073.815430 216.250000 8073.815430
-215.000000 8081.061523 215.000000 8081.061523
-213.750000 8069.919922 213.750000 8069.919922
-212.500000 8085.960938 212.500000 8085.960938
-211.250000 8085.082520 211.250000 8085.082520
-210.000000 8085.687500 210.000000 8085.687500
-208.750000 8081.640625 208.750000 8081.640625
-207.500000 8073.791992 207.500000 8073.791992
-206.250000 8076.172852 206.250000 8076.172852
-205.000000 8087.139648 205.000000 8087.139648
-203.750000 8081.242676 203.750000 8081.242676
-202.500000 8076.117188 202.500000 8076.117188
-201.250000 8075.951172 201.250000 8075.951172
-200.000000 8073.734375 200.000000 8073.734375
-198.750000 8083.315918 198.750000 8083.315918
-197.500000 8072.761719 197.500000 8072.761719
-196.250000 8087.367188 196.250000 8087.367188
-195.000000 8077.565430 195.000000 8077.565430
-193.750000 8079.981934 193.750000 8079.981934
-192.500000 8088.633789 192.500000 8088.633789
-191.250000 8076.174316 191.250000 8076.174316
-190.000000 8087.123047 190.000000 8087.123047
-188.750000 8077.562500 188.750000 8077.562500
-187.500000 8083.107422 187.500000 8083.107422
-186.250000 8090.153320 186.250000 8090.153320
-185.000000 8094.526367 185.000000 8094.526367
-183.750000 8096.722656 183.750000 8096.722656
-182.500000 8085.395996 182.500000 8085.395996
-181.250000 8087.329102 181.250000 8087.329102
-180.000000 8094.923828 180.000000 8094.923828
-178.750000 8102.916016 178.750000 8102.916016
-177.500000 8099.829102 177.500000 8099.829102
-176.250000 8100.898438 176.250000 8100.898438
-175.000000 8095.219238 175.000000 8095.219238
-173.750000 8111.136719 173.750000 8111.136719
-172.500000 8101.601562 172.500000 8101.601562
-171.250000 8113.095703 171.250000 8113.095703
-170.000000 8117.703125 170.000000 8117.703125
-168.750000 8105.781250 168.750000 8105.781250
-167.500000 8105.700195 167.500000 8105.700195
-166.250000 8112.756836 166.250000 8112.756836
-165.000000 8106.758789 165.000000 8106.758789
-163.750000 8115.506836 163.750000 8115.506836
-162.500000 8101.339844 162.500000 8101.339844
-161.250000 8115.518066 161.250000 8115.518066
-160.000000 8111.295410 160.000000 8111.295410
-158.750000 8131.975098 158.750000 8131.975098
-157.500000 8115.955566 157.500000 8115.955566
-156.250000 8118.457031 156.250000 8118.457031
-155.000000 8124.116211 155.000000 8124.116211
-153.750000 8121.987793 153.750000 8121.987793
-152.500000 8129.705566 152.500000 8129.705566
-151.250000 8138.231445 151.250000 8138.231445
-150.000000 8127.424805 150.000000 8127.424805
-148.750000 8141.188965 148.750000 8141.188965
-147.500000 8142.200195 147.500000 8142.200195
-146.250000 8140.720703 146.250000 8140.720703
-145.000000 8144.520508 145.000000 8144.520508
-143.750000 8141.717773 143.750000 8141.717773
-142.500000 8152.060547 142.500000 8152.060547
-141.250000 8155.512695 141.250000 8155.512695
-140.000000 8159.520508 140.000000 8159.520508
-138.750000 8169.190430 138.750000 8169.190430
-137.500000 8172.759277 137.500000 8172.759277
-136.250000 8168.740234 136.250000 8168.740234
-135.000000 8160.128906 135.000000 8160.128906
-133.750000 8166.827148 133.750000 8166.827148
-132.500000 8179.258789 132.500000 8179.258789
-131.250000 8178.022461 131.250000 8178.022461
-130.000000 8184.532227 130.000000 8184.532227
-128.750000 8188.182617 128.750000 8188.182617
-127.500000 8185.411133 127.500000 8185.411133
-126.250000 8193.720703 126.250000 8193.720703
-125.000000 8195.781250 125.000000 8195.781250
-123.750000 8203.340820 123.750000 8203.340820
-122.500000 8202.644531 122.500000 8202.644531
-121.250000 8203.388672 121.250000 8203.388672
-120.000000 8213.390625 120.000000 8213.390625
-118.750000 8212.292969 118.750000 8212.292969
-117.500000 8210.302734 117.500000 8210.302734
-116.250000 8216.334961 116.250000 8216.334961
-115.000000 8213.289062 115.000000 8213.289062
-113.750000 8225.607422 113.750000 8225.607422
-112.500000 8225.953125 112.500000 8225.953125
-111.250000 8240.353516 111.250000 8240.353516
-110.000000 8229.113281 110.000000 8229.113281
-108.750000 8229.659180 108.750000 8229.659180
-107.500000 8240.564453 107.500000 8240.564453
-106.250000 8243.669922 106.250000 8243.669922
-105.000000 8241.813477 105.000000 8241.813477
-103.750000 8253.986328 103.750000 8253.986328
-102.500000 8248.691406 102.500000 8248.691406
-101.250000 8253.871094 101.250000 8253.871094
-100.000000 8233.061523 100.000000 8233.061523
-98.750000 8223.135742 98.750000 8223.135742
-97.500000 8266.155273 97.500000 8266.155273
-96.250000 8268.113281 96.250000 8268.113281
-95.000000 8275.042969 95.000000 8275.042969
-93.750000 8279.381836 93.750000 8279.381836
-92.500000 8272.455078 92.500000 8272.455078
-91.250000 8277.701172 91.250000 8277.701172
-90.000000 8276.029297 90.000000 8276.029297
-88.750000 8287.316406 88.750000 8287.316406
-87.500000 8292.162109 87.500000 8292.162109
-86.250000 8293.152344 86.250000 8293.152344
-85.000000 8292.187500 85.000000 8292.187500
-83.750000 8301.038086 83.750000 8301.038086
-82.500000 8314.752930 82.500000 8314.752930
-81.250000 8307.482422 81.250000 8307.482422
-80.000000 8312.567383 80.000000 8312.567383
-78.750000 8310.684570 78.750000 8310.684570
-77.500000 8308.025391 77.500000 8308.025391
-76.250000 8314.231445 76.250000 8314.231445
-75.000000 8315.506836 75.000000 8315.506836
-73.750000 8323.815430 73.750000 8323.815430
-72.500000 8317.401367 72.500000 8317.401367
-71.250000 8314.695312 71.250000 8314.695312
-70.000000 8315.661133 70.000000 8315.661133
-68.750000 8329.848633 68.750000 8329.848633
-67.500000 8326.678711 67.500000 8326.678711
-66.250000 8331.196289 66.250000 8331.196289
-65.000000 8325.738281 65.000000 8325.738281
-63.750000 8331.184570 63.750000 8331.184570
-62.500000 8342.385742 62.500000 8342.385742
-61.250000 8339.889648 61.250000 8339.889648
-60.000000 8346.382812 60.000000 8346.382812
-58.750000 8353.871094 58.750000 8353.871094
-57.500000 8356.392578 57.500000 8356.392578
-56.250000 8350.997070 56.250000 8350.997070
-55.000000 8362.953125 55.000000 8362.953125
-53.750000 8355.119141 53.750000 8355.119141
-52.500000 8362.822266 52.500000 8362.822266
-51.250000 8364.162109 51.250000 8364.162109
-50.000000 8366.028320 50.000000 8366.028320
-48.750000 8379.208984 48.750000 8379.208984
-47.500000 8377.484375 47.500000 8377.484375
-46.250000 8415.006836 46.250000 8415.006836
-45.000000 8413.688477 45.000000 8413.688477
-43.750000 8437.320312 43.750000 8437.320312
-42.500000 8435.294922 42.500000 8435.294922
-41.250000 8441.778320 41.250000 8441.778320
-40.000000 8439.936523 40.000000 8439.936523
-38.750000 8447.999023 38.750000 8447.999023
-37.500000 8448.983398 37.500000 8448.983398
-36.250000 8467.769531 36.250000 8467.769531
-35.000000 8466.933594 35.000000 8466.933594
-33.750000 8465.242188 33.750000 8465.242188
-32.500000 8475.557617 32.500000 8475.557617
-31.250000 8488.228516 31.250000 8488.228516
-30.000000 8482.521484 30.000000 8482.521484
-28.750000 8488.416992 28.750000 8488.416992
-27.500000 8491.632812 27.500000 8491.632812
-26.250000 8498.638672 26.250000 8498.638672
-25.000000 8505.091797 25.000000 8505.091797
-23.750000 8502.375000 23.750000 8502.375000
-22.500000 8500.566406 22.500000 8500.566406
-21.250000 8512.832031 21.250000 8512.832031
-20.000000 8507.710938 20.000000 8507.710938
-18.750000 8505.480469 18.750000 8505.480469
-17.500000 8507.376953 17.500000 8507.376953
-16.250000 8514.628906 16.250000 8514.628906
-15.000000 8515.863281 15.000000 8515.863281
-13.750000 8516.681641 13.750000 8516.681641
-12.500000 8525.537109 12.500000 8525.537109
-11.250000 8524.858398 11.250000 8524.858398
-10.000000 8531.046875 10.000000 8531.046875
-8.750000 8531.313477 8.750000 8531.313477
-7.500000 8541.619141 7.500000 8541.619141
-6.250000 8539.441406 6.250000 8539.441406
-5.000000 8563.158203 5.000000 8563.158203
-3.750000 8566.333008 3.750000 8566.333008
-2.500000 8563.152344 2.500000 8563.152344
-1.250000 8572.706055 1.250000 8572.706055
0.000000 8568.050781 0.000000 8568.050781
1.250000 8575.519531 -1.250000 8575.519531
2.500000 8578.195312 -2.500000 8578.195312
3.750000 8574.341797 -3.750000 8574.341797
5.000000 8572.246094 -5.000000 8572.246094
6.250000 8576.111328 -6.250000 8576.111328
7.500000 8579.250000 -7.500000 8579.250000
8.750000 8578.632812 -8.750000 8578.632812
10.000000 8578.675781 -10.000000 8578.675781
11.250000 8572.300781 -11.250000 8572.300781
12.500000 8572.275391 -12.500000 8572.275391
13.750000 8566.291016 -13.750000 8566.291016
15.000000 8571.736328 -15.000000 8571.736328
16.250000 8564.074219 -16.250000 8564.074219
17.500000 8567.822266 -17.500000 8567.822266
18.750000 8560.496094 -18.750000 8560.496094
20.000000 8566.511719 -20.000000 8566.511719
21.250000 8576.104492 -21.250000 8576.104492
22.500000 8583.971680 -22.500000 8583.971680
23.750000 8581.294922 -23.750000 8581.294922
25.000000 8577.804688 -25.000000 8577.804688
26.250000 8585.076172 -26.250000 8585.076172
27.500000 8592.316406 -27.500000 8592.316406
28.750000 8583.711914 -28.750000 8583.711914
30.000000 8591.941406 -30.000000 8591.941406
31.250000 8590.620117 -31.250000 8590.620117
32.500000 8595.828125 -32.500000 8595.828125
33.750000 8602.525391 -33.750000 8602.525391
35.000000 8594.472656 -35.000000 8594.472656
36.250000 8605.716797 -36.250000 8605.716797
37.500000 8605.535156 -37.500000 8605.535156
38.750000 8610.248047 -38.750000 8610.248047
40.000000 8614.667969 -40.000000 8614.667969
41.250000 8612.552734 -41.250000 8612.552734
42.500000 8622.359375 -42.500000 8622.359375
43.750000 8619.998047 -43.750000 8619.998047
45.000000 8638.649414 -45.000000 8638.649414
46.250000 8628.611328 -46.250000 8628.611328
47.500000 8630.776367 -47.500000 8630.776367
48.750000 8641.348633 -48.750000 8641.348633
50.000000 8636.082031 -50.000000 8636.082031
51.250000 8640.546875 -51.250000 8640.546875
52.500000 8647.039062 -52.500000 8647.039062
53.750000 8647.408203 -53.750000 8647.408203
55.000000 8649.980469 -55.000000 8649.980469
56.250000 8653.869141 -56.250000 8653.869141
57.500000 8650.205078 -57.500000 8650.205078
58.750000 8659.435547 -58.750000 8659.435547
60.000000 8666.078125 -60.000000 8666.078125
61.250000 8663.859375 -61.250000 8663.859375
62.500000 8669.258789 -62.500000 8669.258789
63.750000 8661.942383 -63.750000 8661.942383
65.000000 8664.234375 -65.000000 8664.234375
66.250000 8669.529297 -66.250000 8669.529297
67.500000 8676.050781 -67.500000 8676.050781
68.750000 8690.265625 -68.750000 8690.265625
70.000000 8683.916016 -70.000000 8683.916016
71.250000 8691.283203 -71.250000 8691.283203
72.500000 8695.951172 -72.500000 8695.951172
73.750000 8705.591797 -73.750000 8705.591797
75.000000 8705.387695 -75.000000 8705.387695
76.250000 8713.669922 -76.250000 8713.669922
77.500000 8718.953125 -77.500000 8718.953125
78.750000 8714.620117 -78.750000 8714.620117
80.000000 8723.001953 -80.000000 8723.001953
81.250000 8735.054688 -81.250000 8735.054688
82.500000 8740.743164 -82.500000 8740.743164
83.750000 8729.644531 -83.750000 8729.644531
85.000000 8734.873047 -85.000000 8734.873047
86.250000 8740.414062 -86.250000 8740.414062
87.500000 8761.831055 -87.500000 8761.831055
88.750000 8773.962891 -88.750000 8773.962891
90.000000 8767.537109 -90.000000 8767.537109
91.250000 8764.372070 -91.250000 8764.372070
92.500000 8770.658203 -92.500000 8770.658203
93.750000 8775.468750 -93.750000 8775.468750
95.000000 8785.743164 -95.000000 8785.743164
96.250000 8789.364258 -96.250000 8789.364258
97.500000 8783.257812 -97.500000 8783.257812
98.750000 8800.071289 -98.750000 8800.071289
100.000000 8811.663086 -100.000000 8811.663086
101.250000 8821.593750 -101.250000 8821.593750
102.500000 8809.203125 -102.500000 8809.203125
103.750000 8815.435547 -103.750000 8815.435547
105.000000 8811.880859 -105.000000 8811.880859
106.250000 8823.416016 -106.250000 8823.416016
107.500000 8838.664062 -107.500000 8838.664062
108.750000 8829.963867 -108.750000 8829.963867
110.000000 8843.242188 -110.000000 8843.242188
111.250000 8843.474609 -111.250000 8843.474609
112.500000 8852.116211 -112.500000 8852.116211
113.750000 8846.794922 -113.750000 8846.794922
115.000000 8853.224609 -115.000000 8853.224609
116.250000 8858.628906 -116.250000 8858.628906
117.500000 8864.396484 -117.500000 8864.396484
118.750000 8868.611328 -118.750000 8868.611328
120.000000 8872.705078 -120.000000 8872.705078
121.250000 8879.544922 -121.250000 8879.544922
122.500000 8880.048828 -122.500000 8880.048828
123.750000 8883.133789 -123.750000 8883.133789
125.000000 8888.902344 -125.000000 8888.902344
126.250000 8890.873047 -126.250000 8890.873047
127.500000 8897.433594 -127.500000 8897.433594
128.750000 8899.702148 -128.750000 8899.702148
130.000000 8900.863281 -130.000000 8900.863281
131.250000 8907.411133 -131.250000 8907.411133
132.500000 8896.886719 -132.500000 8896.886719
133.750000 8896.933594 -133.750000 8896.933594
135.000000 8912.544922 -135.000000 8912.544922
136.250000 8916.384766 -136.250000 8916.384766
137.500000 8914.716797 -137.500000 8914.716797
138.750000 8916.729492 -138.750000 8916.729492
140.000000 8913.633789 -140.000000 8913.633789
141.250000 8921.371094 -141.250000 8921.371094
142.500000 8928.333008 -142.500000 8928.333008
143.750000 8888.666016 -143.750000 8888.666016
145.000000 8870.223633 -145.000000 8870.223633
146.250000 8867.310547 -146.250000 8867.310547
147.500000 8875.916016 -147.500000 8875.916016
148.750000 8875.892578 -148.750000 8875.892578
150.000000 8872.312500 -150.000000 8872.312500
151.250000 8866.328125 -151.250000 8866.328125
152.500000 8880.943359 -152.500000 8880.943359
153.750000 8885.386719 -153.750000 8885.386719
155.000000 8890.826172 -155.000000 8890.826172
156.250000 10324.621094 -156.250000 10324.621094
157.500000 10303.991211 -157.500000 10303.991211
158.750000 10300.578125 -158.750000 10300.578125
160.000000 10215.626953 -160.000000 10215.626953
161.250000 9887.881836 -161.250000 9887.881836
162.500000 11286.734375 -162.500000 11286.734375
163.750000 11494.442383 -163.750000 11494.442383
165.000000 11485.446289 -165.000000 11485.446289
166.250000 11261.248047 -166.250000 11261.248047
167.500000 11131.575195 -167.500000 11131.575195
168.750000 10618.726562 -168.750000 10618.726562
170.000000 10621.015625 -170.000000 10621.015625
171.250000 10554.511719 -171.250000 10554.511719
172.500000 10481.171875 -172.500000 10481.171875
173.750000 10502.455078 -173.750000 10502.455078
175.000000 10435.379883 -175.000000 10435.379883
176.250000 10454.707031 -176.250000 10454.707031
177.500000 10458.238281 -177.500000 10458.238281
178.750000 10439.636719 -178.750000 10439.636719
180.000000 10417.089844 -180.000000 10417.089844
181.250000 10379.136719 -181.250000 10379.136719
182.500000 10363.366211 -182.500000 10363.366211
183.750000 10394.595703 -183.750000 10394.595703
185.000000 10405.210938 -185.000000 10405.210938
186.250000 10400.724609 -186.250000 10400.724609
187.500000 10404.582031 -187.500000 10404.582031
188.750000 10383.974609 -188.750000 10383.974609
190.000000 10351.798828 -190.000000 10351.798828
191.250000 10364.873047 -191.250000 10364.873047
192.500000 10368.982422 -192.500000 10368.982422
193.750000 10446.808594 -193.750000 10446.808594
195.000000 10479.583984 -195.000000 10479.583984
196.250000 10468.451172 -196.250000 10468.451172
197.500000 10472.578125 -197.500000 10472.578125
198.750000 10465.541992 -198.750000 10465.541992
200.000000 10452.672852 -200.000000 10452.672852
201.250000 10457.908203 -201.250000 10457.908203
202.500000 10429.301758 -202.500000 10429.301758
203.750000 10423.171875 -203.750000 10423.171875
205.000000 10424.363281 -205.000000 10424.363281
206.250000 10426.162109 -206.250000 10426.162109
207.500000 10425.337891 -207.500000 10425.337891
208.750000 10416.638672 -208.750000 10416.638672
210.000000 10401.657227 -210.000000 10401.657227
211.250000 10388.710938 -211.250000 10388.710938
212.500000 10394.380859 -212.500000 10394.380859
213.750000 10390.017578 -213.750000 10390.017578
215.000000 10385.476562 -215.000000 10385.476562
216.250000 10385.644531 -216.250000 10385.644531
217.500000 10374.703125 -217.500000 10374.703125
218.750000 10370.740234 -218.750000 10370.740234
220.000000 10374.779297 -220.000000 10374.779297
221.250000 10366.136719 -221.250000 10366.136719
222.500000 10364.373047 -222.500000 10364.373047
223.750000 10365.941406 -223.750000 10365.941406
225.000000 10356.500977 -225.000000 10356.500977
226.250000 9612.587891 -226.250000 9612.587891
227.500000 8246.980469 -227.500000 8246.980469
228.750000 8195.333984 -228.750000 8195.333984
230.000000 8193.165039 -230.000000 8193.165039
231.250000 8182.999023 -231.250000 8182.999023
232.500000 8200.519531 -232.500000 8200.519531
233.750000 8209.256836 -233.750000 8209.256836
235.000000 8210.266602 -235.000000 8210.266602
236.250000 8205.299805 -236.250000 8205.299805
237.500000 8199.642578 -237.500000 8199.642578
238.750000 8199.714844 -238.750000 8199.714844
240.000000 8209.300781 -240.000000 8209.300781
241.250000 8194.863281 -241.250000 8194.863281
242.500000 8198.856445 -242.500000 8198.856445
243.750000 8194.901367 -243.750000 8194.901367
245.000000 8201.297852 -245.000000 8201.297852
246.250000 8210.125000 -246.250000 8210.125000
247.500000 8210.826172 -247.500000 8210.826172
248.750000 8210.677734 -248.750000 8210.677734
250.000000 8200.221680 -250.000000 8200.221680
251.250000 8189.951172 -251.250000 8189.951172
252.500000 8203.187500 -252.500000 8203.187500
253.750000 8194.876953 -253.750000 8194.876953
255.000000 8207.539062 -255.000000 8207.539062
256.250000 8204.730469 -256.250000 8204.730469
257.500000 8203.533203 -257.500000 8203.533203
258.750000 8207.806641 -258.750000 8207.806641
260.000000 8206.359375 -260.000000 8206.359375
261.250000 8208.103516 -261.250000 8208.103516
262.500000 8205.208984 -262.500000 8205.208984
263.750000 8189.479492 -263.750000 8189.479492
265.000000 8201.893555 -265.000000 8201.893555
266.250000 8197.529297 -266.250000 8197.529297
267.500000 8201.157227 -267.500000 8201.157227
268.750000 8214.137695 -268.750000 8214.137695
270.000000 8192.429688 -270.000000 8192.429688
271.250000 8200.869141 -271.250000 8200.869141
272.500000 8169.674805 -272.500000 8169.674805
273.750000 8152.221680 -273.750000 8152.221680
275.000000 8152.408203 -275.000000 8152.408203
276.250000 8117.145508 -276.250000 8117.145508
277.500000 8116.199219 -277.500000 8116.199219
278.750000 8116.653320 -278.750000 8116.653320
280.000000 8129.557129 -280.000000 8129.557129
281.250000 8146.115234 -281.250000 8146.115234
282.500000 8138.463867 -282.500000 8138.463867
283.750000 8136.876953 -283.750000 8136.876953
285.000000 8111.486328 -285.000000 8111.486328
286.250000 8127.251953 -286.250000 8127.251953
287.500000 8139.667969 -287.500000 8139.667969
288.750000 8131.786133 -288.750000 8131.786133
290.000000 8135.279785 -290.000000 8135.279785
291.250000 8088.017578 -291.250000 8088.017578
292.500000 8078.875488 -292.500000 8078.875488
293.750000 8082.041992 -293.750000 8082.041992
295.000000 8080.492188 -295.000000 8080.492188
296.250000 8087.816895 -296.250000 8087.816895
297.500000 8070.010742 -297.500000 8070.010742
298.750000 8085.685547 -298.750000 8085.685547
300.000000 8096.518555 -300.000000 8096.518555
301.250000 8090.607422 -301.250000 8090.607422
302.500000 8090.265625 -302.500000 8090.265625
303.750000 8090.133789 -303.750000 8090.133789
305.000000 8076.886719 -305.000000 8076.886719
306.250000 8086.150391 -306.250000 8086.150391
307.500000 8096.661133 -307.500000 8096.661133
308.750000 8099.920898 -308.750000 8099.920898
310.000000 8103.812500 -310.000000 8103.812500
311.250000 8080.941895 -311.250000 8080.941895
312.500000 8089.502441 -312.500000 8089.502441
313.750000 8088.553223 -313.750000 8088.553223
315.000000 8085.142578 -315.000000 8085.142578
316.250000 8096.144043 -316.250000 8096.144043
317.500000 8087.890625 -317.500000 8087.890625
318.750000 8119.886719 -318.750000 8119.886719
320.000000 8108.107910 -320.000000 8108.107910
321.250000 8104.845703 -321.250000 8104.845703
322.500000 8114.817383 -322.500000 8114.817383
323.750000 8081.888672 -323.750000 8081.888672
325.000000 8081.000488 -325.000000 8081.000488
326.250000 8111.429199 -326.250000 8111.429199
327.500000 8104.399414 -327.500000 8104.399414
328.750000 8114.354492 -328.750000 8114.354492
330.000000 8112.095215 -330.000000 8112.095215
331.250000 8121.085938 -331.250000 8121.085938
332.500000 8127.096680 -332.500000 8127.096680
333.750000 8121.694824 -333.750000 8121.694824
335.000000 8133.479980 -335.000000 8133.479980
336.250000 8100.960938 -336.250000 8100.960938
337.500000 8106.993652 -337.500000 8106.993652
338.750000 8122.145020 -338.750000 8122.145020
340.000000 8118.139648 -340.000000 8118.139648
341.250000 8138.948242 -341.250000 8138.948242
342.500000 8112.394043 -342.500000 8112.394043
343.750000 8110.003418 -343.750000 8110.003418
345.000000 8126.802734 -345.000000 8126.802734
346.250000 8126.161133 -346.250000 8126.161133
347.500000 8128.997070 -347.500000 8128.997070
348.750000 8108.123047 -348.750000 8108.123047
350.000000 8109.067871 -350.000000 8109.067871
351.250000 8133.061035 -351.250000 8133.061035
352.500000 8125.452148 -352.500000 8125.452148
353.750000 8142.261719 -353.750000 8142.261719
355.000000 8144.346680 -355.000000 8144.346680
356.250000 8129.054688 -356.250000 8129.054688
357.500000 8129.111328 -357.500000 8129.111328
358.750000 8128.478516 -358.750000 8128.478516
360.000000 8133.886230 -360.000000 8133.886230
361.250000 8137.112305 -361.250000 8137.112305
362.500000 8138.866211 -362.500000 8138.866211
363.750000 8137.083984 -363.750000 8137.083984
365.000000 8119.729980 -365.000000 8119.729980
366.250000 8149.436523 -366.250000 8149.436523
367.500000 8138.256836 -367.500000 8138.256836
368.750000 8138.998047 -368.750000 8138.998047
370.000000 8153.365723 -370.000000 8153.365723
371.250000 8140.447754 -371.250000 8140.447754
372.500000 8143.018066 -372.500000 8143.018066
373.750000 8147.806641 -373.750000 8147.806641
375.000000 8128.610352 -375.000000 8128.610352
376.250000 8133.604980 -376.250000 8133.604980
377.500000 8140.303223 -377.500000 8140.303223
378.750000 8156.262207 -378.750000 8156.262207
380.000000 8151.397461 -380.000000 8151.397461
381.250000 8162.212891 -381.250000 8162.212891
382.500000 8150.483398 -382.500000 8150.483398
383.750000 8152.994629 -383.750000 8152.994629
385.000000 8152.574219 -385.000000 8152.574219
386.250000 8164.831055 -386.250000 8164.831055
387.500000 8159.124023 -387.500000 8159.124023
388.750000 8154.504395 -388.750000 8154.504395
390.000000 8144.090332 -390.000000 8144.090332
391.250000 8153.625977 -391.250000 8153.625977
392.500000 8186.281738 -392.500000 8186.281738
393.750000 8198.305664 -393.750000 8198.305664
395.000000 8184.325195 -395.000000 8184.325195
396.250000 8164.586914 -396.250000 8164.586914
397.500000 8172.640137 -397.500000 8172.640137
398.750000 8189.299805 -398.750000 8189.299805
400.000000 8199.816406 -400.000000 8199.816406
401.250000 8178.812988 -401.250000 8178.812988
402.500000 8189.379883 -402.500000 8189.379883
403.750000 8182.011719 -403.750000 8182.011719
405.000000 8184.926758 -405.000000 8184.926758
406.250000 8200.720703 -406.250000 8200.720703
407.500000 8191.272461 -407.500000 8191.272461
408.750000 8203.242188 -408.750000 8203.242188
410.000000 8193.738281 -410.000000 8193.738281
411.250000 8213.381836 -411.250000 8213.381836
412.500000 8209.974609 -412.500000 8209.974609
413.750000 8220.466797 -413.750000 8220.466797
415.000000 8219.328125 -415.000000 8219.328125
416.250000 8217.354492 -416.250000 8217.354492
417.500000 8222.298828 -417.500000 8222.298828
418.750000 8237.619141 -418.750000 8237.619141
420.000000 8233.219727 -420.000000 8233.219727
421.250000 8250.067383 -421.250000 8250.067383
422.500000 8236.748047 -422.500000 8236.748047
423.750000 8260.435547 -423.750000 8260.435547
425.000000 8264.759766 -425.000000 8264.759766
426.250000 8277.177734 -426.250000 8277.177734
427.500000 8284.893555 -427.500000 8284.893555
428.750000 8291.617188 -428.750000 8291.617188
430.000000 8302.933594 -430.000000 8302.933594
431.250000 8321.925781 -431.250000 8321.925781
432.500000 8333.714844 -432.500000 8333.714844
433.750000 8345.478516 -433.750000 8345.478516
435.000000 8365.306641 -435.000000 8365.306641
436.250000 8361.488281 -436.250000 8361.488281
437.500000 8377.962891 -437.500000 8377.962891
438.750000 8376.611328 -438.750000 8376.611328
440.000000 8401.291016 -440.000000 8401.291016
441.250000 8393.165039 -441.250000 8393.165039
442.500000 8399.234375 -442.500000 8399.234375
443.750000 8412.531250 -443.750000 8412.531250
445.000000 8402.177734 -445.000000 8402.177734
446.250000 8443.043945 -446.250000 8443.043945
447.500000 8430.275391 -447.500000 8430.275391
448.750000 8464.373047 -448.750000 8464.373047
450.000000 8455.128906 -450.000000 8455.128906
451.250000 8486.832031 -451.250000 8486.832031
452.500000 8486.714844 -452.500000 8486.714844
453.750000 8499.659180 -453.750000 8499.659180
455.000000 8509.561523 -455.000000 8509.561523
456.250000 8507.314453 -456.250000 8507.314453
457.500000 8517.384766 -457.500000 8517.384766
458.750000 8516.871094 -458.750000 8516.871094
460.000000 8540.236328 -460.000000 8540.236328
461.250000 8530.851562 -461.250000 8530.851562
462.500000 8531.709961 -462.500000 8531.709961
463.750000 8554.569336 -463.750000 8554.569336
465.000000 8554.859375 -465.000000 8554.859375
466.250000 8549.054688 -466.250000 8549.054688
467.500000 8532.378906 -467.500000 8532.378906
468.750000 8585.716797 -468.750000 8585.716797
470.000000 8574.354492 -470.000000 8574.354492
471.250000 8602.744141 -471.250000 8602.744141
472.500000 8600.087891 -472.500000 8600.087891
473.750000 8595.582031 -473.750000 8595.582031
475.000000 8618.224609 -475.000000 8618.224609
476.250000 8652.837891 -476.250000 8652.837891
477.500000 8655.865234 -477.500000 8655.865234
478.750000 8641.482422 -478.750000 8641.482422
480.000000 8652.714844 -480.000000 8652.714844
481.250000 8657.705078 -481.250000 8657.705078
482.500000 8667.403320 -482.500000 8667.403320
483.750000 8664.085938 -483.750000 8664.085938
485.000000 8656.763672 -485.000000 8656.763672
486.250000 8656.237305 -486.250000 8656.237305
487.500000 8660.287109 -487.500000 8660.287109
488.750000 8667.732422 -488.750000 8667.732422
490.000000 8680.550781 -490.000000 8680.550781
491.250000 8686.588867 -491.250000 8686.588867
492.500000 8688.679688 -492.500000 8688.679688
493.750000 8714.137695 -493.750000 8714.137695
495.000000 8682.662109 -495.000000 8682.662109
496.250000 8709.875000 -496.250000 8709.875000
497.500000 8706.196289 -497.500000 8706.196289
498.750000 8740.498047 -498.750000 8740.498047
500.000000 8721.422852 -500.000000 8721.422852
