# Supplementary material for: Spontaneous time-reversal symmetry breaking in twisted double bilayer graphene
Source: Nat Commun. 2022 Oct 29;13:6468. doi: 10.1038/s41467-022-34192-x (PMC9617879; doi:10.1038/s41467-022-34192-x)
Supplement: Supplementary file 2 — Source Data [file 41467_2022_34192_MOESM2_ESM.zip › Source_Data/Figure4/fig4b/700mk.txt]

-500.000000 8512.244141 500.000000 8512.244141
-498.750000 8535.884766 498.750000 8535.884766
-497.500000 8514.312500 497.500000 8514.312500
-496.250000 8508.363281 496.250000 8508.363281
-495.000000 8505.867188 495.000000 8505.867188
-493.750000 8479.200195 493.750000 8479.200195
-492.500000 8519.130859 492.500000 8519.130859
-491.250000 8507.977539 491.250000 8507.977539
-490.000000 8489.573242 490.000000 8489.573242
-488.750000 8492.724609 488.750000 8492.724609
-487.500000 8470.208008 487.500000 8470.208008
-486.250000 8493.263672 486.250000 8493.263672
-485.000000 8479.664062 485.000000 8479.664062
-483.750000 8454.604492 483.750000 8454.604492
-482.500000 8473.406250 482.500000 8473.406250
-481.250000 8448.903320 481.250000 8448.903320
-480.000000 8465.034180 480.000000 8465.034180
-478.750000 8466.119141 478.750000 8466.119141
-477.500000 8463.818359 477.500000 8463.818359
-476.250000 8460.703125 476.250000 8460.703125
-475.000000 8446.614258 475.000000 8446.614258
-473.750000 8450.115234 473.750000 8450.115234
-472.500000 8427.485352 472.500000 8427.485352
-471.250000 8419.155273 471.250000 8419.155273
-470.000000 8442.189453 470.000000 8442.189453
-468.750000 8422.318359 468.750000 8422.318359
-467.500000 8430.094727 467.500000 8430.094727
-466.250000 8429.547852 466.250000 8429.547852
-465.000000 8406.762695 465.000000 8406.762695
-463.750000 8408.132812 463.750000 8408.132812
-462.500000 8393.255859 462.500000 8393.255859
-461.250000 8387.828125 461.250000 8387.828125
-460.000000 8403.482422 460.000000 8403.482422
-458.750000 8393.228516 458.750000 8393.228516
-457.500000 8408.339844 457.500000 8408.339844
-456.250000 8400.333008 456.250000 8400.333008
-455.000000 8388.566406 455.000000 8388.566406
-453.750000 8393.562500 453.750000 8393.562500
-452.500000 8359.295898 452.500000 8359.295898
-451.250000 8346.446289 451.250000 8346.446289
-450.000000 8349.789062 450.000000 8349.789062
-448.750000 8343.353516 448.750000 8343.353516
-447.500000 8350.526367 447.500000 8350.526367
-446.250000 8355.534180 446.250000 8355.534180
-445.000000 8343.339844 445.000000 8343.339844
-443.750000 8327.672852 443.750000 8327.672852
-442.500000 8336.572266 442.500000 8336.572266
-441.250000 8320.128906 441.250000 8320.128906
-440.000000 8301.580078 440.000000 8301.580078
-438.750000 8312.639648 438.750000 8312.639648
-437.500000 8285.568359 437.500000 8285.568359
-436.250000 8296.882812 436.250000 8296.882812
-435.000000 8307.531250 435.000000 8307.531250
-433.750000 8277.162109 433.750000 8277.162109
-432.500000 8295.295898 432.500000 8295.295898
-431.250000 8295.808594 431.250000 8295.808594
-430.000000 8276.510742 430.000000 8276.510742
-428.750000 8278.345703 428.750000 8278.345703
-427.500000 8245.837891 427.500000 8245.837891
-426.250000 8257.139648 426.250000 8257.139648
-425.000000 8241.688477 425.000000 8241.688477
-423.750000 8227.192383 423.750000 8227.192383
-422.500000 8239.290039 422.500000 8239.290039
-421.250000 8227.646484 421.250000 8227.646484
-420.000000 8236.973633 420.000000 8236.973633
-418.750000 8232.180664 418.750000 8232.180664
-417.500000 8201.140625 417.500000 8201.140625
-416.250000 8219.149414 416.250000 8219.149414
-415.000000 8201.138672 415.000000 8201.138672
-413.750000 8214.853516 413.750000 8214.853516
-412.500000 8193.511719 412.500000 8193.511719
-411.250000 8186.555664 411.250000 8186.555664
-410.000000 8186.182129 410.000000 8186.182129
-408.750000 8181.334961 408.750000 8181.334961
-407.500000 8198.498047 407.500000 8198.498047
-406.250000 8198.136719 406.250000 8198.136719
-405.000000 8169.028320 405.000000 8169.028320
-403.750000 8189.044434 403.750000 8189.044434
-402.500000 8153.263672 402.500000 8153.263672
-401.250000 8160.074219 401.250000 8160.074219
-400.000000 8161.731445 400.000000 8161.731445
-398.750000 8155.982422 398.750000 8155.982422
-397.500000 8177.540039 397.500000 8177.540039
-396.250000 8167.710938 396.250000 8167.710938
-395.000000 8160.478516 395.000000 8160.478516
-393.750000 8158.533691 393.750000 8158.533691
-392.500000 8138.255859 392.500000 8138.255859
-391.250000 8148.055664 391.250000 8148.055664
-390.000000 8136.892578 390.000000 8136.892578
-388.750000 8163.683105 388.750000 8163.683105
-387.500000 8151.600586 387.500000 8151.600586
-386.250000 8131.166992 386.250000 8131.166992
-385.000000 8147.386719 385.000000 8147.386719
-383.750000 8131.526367 383.750000 8131.526367
-382.500000 8128.198730 382.500000 8128.198730
-381.250000 8131.831055 381.250000 8131.831055
-380.000000 8132.830078 380.000000 8132.830078
-378.750000 8148.455566 378.750000 8148.455566
-377.500000 8128.412598 377.500000 8128.412598
-376.250000 8129.175781 376.250000 8129.175781
-375.000000 8141.984375 375.000000 8141.984375
-373.750000 8119.322266 373.750000 8119.322266
-372.500000 8141.431641 372.500000 8141.431641
-371.250000 8122.302734 371.250000 8122.302734
-370.000000 8108.654297 370.000000 8108.654297
-368.750000 8130.119629 368.750000 8130.119629
-367.500000 8107.382812 367.500000 8107.382812
-366.250000 8114.203613 366.250000 8114.203613
-365.000000 8112.880859 365.000000 8112.880859
-363.750000 8114.220703 363.750000 8114.220703
-362.500000 8114.854004 362.500000 8114.854004
-361.250000 8099.004395 361.250000 8099.004395
-360.000000 8107.133301 360.000000 8107.133301
-358.750000 8119.708496 358.750000 8119.708496
-357.500000 8097.379395 357.500000 8097.379395
-356.250000 8121.664062 356.250000 8121.664062
-355.000000 8088.171875 355.000000 8088.171875
-353.750000 8095.715332 353.750000 8095.715332
-352.500000 8098.120117 352.500000 8098.120117
-351.250000 8089.093750 351.250000 8089.093750
-350.000000 8112.120117 350.000000 8112.120117
-348.750000 8114.272461 348.750000 8114.272461
-347.500000 8107.932129 347.500000 8107.932129
-346.250000 8114.408203 346.250000 8114.408203
-345.000000 8081.646484 345.000000 8081.646484
-343.750000 8094.559082 343.750000 8094.559082
-342.500000 8073.898926 342.500000 8073.898926
-341.250000 8083.773438 341.250000 8083.773438
-340.000000 8085.165527 340.000000 8085.165527
-338.750000 8085.758789 338.750000 8085.758789
-337.500000 8092.050781 337.500000 8092.050781
-336.250000 8110.698730 336.250000 8110.698730
-335.000000 8080.048828 335.000000 8080.048828
-333.750000 8088.191406 333.750000 8088.191406
-332.500000 8059.450195 332.500000 8059.450195
-331.250000 8070.746582 331.250000 8070.746582
-330.000000 8082.856445 330.000000 8082.856445
-328.750000 8072.791992 328.750000 8072.791992
-327.500000 8073.349121 327.500000 8073.349121
-326.250000 8070.936523 326.250000 8070.936523
-325.000000 8070.864746 325.000000 8070.864746
-323.750000 8076.131348 323.750000 8076.131348
-322.500000 8062.584961 322.500000 8062.584961
-321.250000 8075.170898 321.250000 8075.170898
-320.000000 8066.063965 320.000000 8066.063965
-318.750000 8060.942871 318.750000 8060.942871
-317.500000 8063.991211 317.500000 8063.991211
-316.250000 8047.625000 316.250000 8047.625000
-315.000000 8074.645996 315.000000 8074.645996
-313.750000 8073.063477 313.750000 8073.063477
-312.500000 8049.849609 312.500000 8049.849609
-311.250000 8057.897949 311.250000 8057.897949
-310.000000 8036.911133 310.000000 8036.911133
-308.750000 8045.201172 308.750000 8045.201172
-307.500000 8049.250000 307.500000 8049.250000
-306.250000 8040.154297 306.250000 8040.154297
-305.000000 8050.266602 305.000000 8050.266602
-303.750000 8037.371094 303.750000 8037.371094
-302.500000 8042.614258 302.500000 8042.614258
-301.250000 8045.430176 301.250000 8045.430176
-300.000000 8038.000977 300.000000 8038.000977
-298.750000 8030.781250 298.750000 8030.781250
-297.500000 8020.266602 297.500000 8020.266602
-296.250000 8033.890625 296.250000 8033.890625
-295.000000 8039.153320 295.000000 8039.153320
-293.750000 8033.621094 293.750000 8033.621094
-292.500000 8036.500977 292.500000 8036.500977
-291.250000 8026.048828 291.250000 8026.048828
-290.000000 8033.964844 290.000000 8033.964844
-288.750000 8037.598145 288.750000 8037.598145
-287.500000 8035.959473 287.500000 8035.959473
-286.250000 8030.341309 286.250000 8030.341309
-285.000000 8009.786133 285.000000 8009.786133
-283.750000 8025.175781 283.750000 8025.175781
-282.500000 8014.373047 282.500000 8014.373047
-281.250000 8011.132324 281.250000 8011.132324
-280.000000 8025.931152 280.000000 8025.931152
-278.750000 8027.397461 278.750000 8027.397461
-277.500000 8017.656250 277.500000 8017.656250
-276.250000 8015.302734 276.250000 8015.302734
-275.000000 8012.432617 275.000000 8012.432617
-273.750000 8018.441895 273.750000 8018.441895
-272.500000 8005.995117 272.500000 8005.995117
-271.250000 7998.772461 271.250000 7998.772461
-270.000000 8010.363770 270.000000 8010.363770
-268.750000 8012.975098 268.750000 8012.975098
-267.500000 8016.323242 267.500000 8016.323242
-266.250000 8014.874023 266.250000 8014.874023
-265.000000 8009.988281 265.000000 8009.988281
-263.750000 7995.577148 263.750000 7995.577148
-262.500000 7992.181641 262.500000 7992.181641
-261.250000 8007.569336 261.250000 8007.569336
-260.000000 8009.516602 260.000000 8009.516602
-258.750000 8007.760742 258.750000 8007.760742
-257.500000 8005.879883 257.500000 8005.879883
-256.250000 8009.749512 256.250000 8009.749512
-255.000000 8009.002930 255.000000 8009.002930
-253.750000 8011.160156 253.750000 8011.160156
-252.500000 7985.980469 252.500000 7985.980469
-251.250000 7994.527344 251.250000 7994.527344
-250.000000 7998.047852 250.000000 7998.047852
-248.750000 7995.833984 248.750000 7995.833984
-247.500000 8005.373535 247.500000 8005.373535
-246.250000 8005.199219 246.250000 8005.199219
-245.000000 8013.309570 245.000000 8013.309570
-243.750000 8007.028320 243.750000 8007.028320
-242.500000 7998.275391 242.500000 7998.275391
-241.250000 8010.020508 241.250000 8010.020508
-240.000000 7998.910645 240.000000 7998.910645
-238.750000 8004.199707 238.750000 8004.199707
-237.500000 8001.099121 237.500000 8001.099121
-236.250000 8000.761719 236.250000 8000.761719
-235.000000 8002.454102 235.000000 8002.454102
-233.750000 8003.535645 233.750000 8003.535645
-232.500000 7996.025391 232.500000 7996.025391
-231.250000 7992.626953 231.250000 7992.626953
-230.000000 7995.016602 230.000000 7995.016602
-228.750000 8003.473145 228.750000 8003.473145
-227.500000 8003.416992 227.500000 8003.416992
-226.250000 7999.839844 226.250000 7999.839844
-225.000000 7996.046387 225.000000 7996.046387
-223.750000 7998.853027 223.750000 7998.853027
-222.500000 7998.971680 222.500000 7998.971680
-221.250000 7998.757812 221.250000 7998.757812
-220.000000 7999.038086 220.000000 7999.038086
-218.750000 7992.878906 218.750000 7992.878906
-217.500000 7989.739258 217.500000 7989.739258
-216.250000 7999.540039 216.250000 7999.540039
-215.000000 7997.156738 215.000000 7997.156738
-213.750000 7997.909180 213.750000 7997.909180
-212.500000 7992.782715 212.500000 7992.782715
-211.250000 7997.033203 211.250000 7997.033203
-210.000000 7990.788574 210.000000 7990.788574
-208.750000 7995.962891 208.750000 7995.962891
-207.500000 7985.331055 207.500000 7985.331055
-206.250000 7992.654785 206.250000 7992.654785
-205.000000 7990.605469 205.000000 7990.605469
-203.750000 7982.852051 203.750000 7982.852051
-202.500000 7986.318359 202.500000 7986.318359
-201.250000 8000.225586 201.250000 8000.225586
-200.000000 7999.121094 200.000000 7999.121094
-198.750000 7989.626953 198.750000 7989.626953
-197.500000 7987.325195 197.500000 7987.325195
-196.250000 7991.250488 196.250000 7991.250488
-195.000000 8003.648926 195.000000 8003.648926
-193.750000 7986.819336 193.750000 7986.819336
-192.500000 7995.001953 192.500000 7995.001953
-191.250000 7982.830078 191.250000 7982.830078
-190.000000 7988.965820 190.000000 7988.965820
-188.750000 7993.134766 188.750000 7993.134766
-187.500000 7989.762695 187.500000 7989.762695
-186.250000 7986.581055 186.250000 7986.581055
-185.000000 7987.236328 185.000000 7987.236328
-183.750000 7995.067383 183.750000 7995.067383
-182.500000 7996.644043 182.500000 7996.644043
-181.250000 7994.179199 181.250000 7994.179199
-180.000000 8005.353516 180.000000 8005.353516
-178.750000 7994.596680 178.750000 7994.596680
-177.500000 7986.235840 177.500000 7986.235840
-176.250000 7994.623535 176.250000 7994.623535
-175.000000 8005.041016 175.000000 8005.041016
-173.750000 7998.133789 173.750000 7998.133789
-172.500000 7999.034180 172.500000 7999.034180
-171.250000 7999.802734 171.250000 7999.802734
-170.000000 8008.410156 170.000000 8008.410156
-168.750000 8004.800293 168.750000 8004.800293
-167.500000 8002.989258 167.500000 8002.989258
-166.250000 8010.807129 166.250000 8010.807129
-165.000000 8000.914551 165.000000 8000.914551
-163.750000 7998.666992 163.750000 7998.666992
-162.500000 7997.037109 162.500000 7997.037109
-161.250000 8002.480957 161.250000 8002.480957
-160.000000 8013.937500 160.000000 8013.937500
-158.750000 8020.236328 158.750000 8020.236328
-157.500000 8006.256348 157.500000 8006.256348
-156.250000 8016.760742 156.250000 8016.760742
-155.000000 8007.848633 155.000000 8007.848633
-153.750000 8007.000977 153.750000 8007.000977
-152.500000 8014.681641 152.500000 8014.681641
-151.250000 8014.297363 151.250000 8014.297363
-150.000000 8013.771484 150.000000 8013.771484
-148.750000 8018.148438 148.750000 8018.148438
-147.500000 8031.489258 147.500000 8031.489258
-146.250000 8025.558594 146.250000 8025.558594
-145.000000 8025.181641 145.000000 8025.181641
-143.750000 8033.871582 143.750000 8033.871582
-142.500000 8032.582031 142.500000 8032.582031
-141.250000 8025.698242 141.250000 8025.698242
-140.000000 8029.888672 140.000000 8029.888672
-138.750000 8034.453125 138.750000 8034.453125
-137.500000 8044.331055 137.500000 8044.331055
-136.250000 8036.932129 136.250000 8036.932129
-135.000000 8052.629395 135.000000 8052.629395
-133.750000 8045.297363 133.750000 8045.297363
-132.500000 8045.810547 132.500000 8045.810547
-131.250000 8045.503906 131.250000 8045.503906
-130.000000 8053.867188 130.000000 8053.867188
-128.750000 8060.280762 128.750000 8060.280762
-127.500000 8071.348145 127.500000 8071.348145
-126.250000 8058.483398 126.250000 8058.483398
-125.000000 8062.041016 125.000000 8062.041016
-123.750000 8061.382812 123.750000 8061.382812
-122.500000 8072.216797 122.500000 8072.216797
-121.250000 8084.188965 121.250000 8084.188965
-120.000000 8087.506836 120.000000 8087.506836
-118.750000 8082.529297 118.750000 8082.529297
-117.500000 8098.958984 117.500000 8098.958984
-116.250000 8089.421387 116.250000 8089.421387
-115.000000 8079.654297 115.000000 8079.654297
-113.750000 8076.503906 113.750000 8076.503906
-112.500000 8088.954102 112.500000 8088.954102
-111.250000 8090.480469 111.250000 8090.480469
-110.000000 8093.878906 110.000000 8093.878906
-108.750000 8103.555664 108.750000 8103.555664
-107.500000 8107.595703 107.500000 8107.595703
-106.250000 8110.540039 106.250000 8110.540039
-105.000000 8124.091309 105.000000 8124.091309
-103.750000 8143.257812 103.750000 8143.257812
-102.500000 8140.293945 102.500000 8140.293945
-101.250000 8147.601562 101.250000 8147.601562
-100.000000 8147.762695 100.000000 8147.762695
-98.750000 8152.837891 98.750000 8152.837891
-97.500000 8153.428223 97.500000 8153.428223
-96.250000 8170.055664 96.250000 8170.055664
-95.000000 8156.864258 95.000000 8156.864258
-93.750000 8158.459961 93.750000 8158.459961
-92.500000 8161.004883 92.500000 8161.004883
-91.250000 8163.873047 91.250000 8163.873047
-90.000000 8169.819336 90.000000 8169.819336
-88.750000 8172.835449 88.750000 8172.835449
-87.500000 8169.184570 87.500000 8169.184570
-86.250000 8180.262695 86.250000 8180.262695
-85.000000 8181.677734 85.000000 8181.677734
-83.750000 8182.491699 83.750000 8182.491699
-82.500000 8186.502441 82.500000 8186.502441
-81.250000 8189.666016 81.250000 8189.666016
-80.000000 8183.629883 80.000000 8183.629883
-78.750000 8185.674805 78.750000 8185.674805
-77.500000 8178.123047 77.500000 8178.123047
-76.250000 8184.516113 76.250000 8184.516113
-75.000000 8190.973145 75.000000 8190.973145
-73.750000 8192.468750 73.750000 8192.468750
-72.500000 8199.780273 72.500000 8199.780273
-71.250000 8199.337891 71.250000 8199.337891
-70.000000 8200.773438 70.000000 8200.773438
-68.750000 8202.638672 68.750000 8202.638672
-67.500000 8206.208984 67.500000 8206.208984
-66.250000 8197.172852 66.250000 8197.172852
-65.000000 8202.209961 65.000000 8202.209961
-63.750000 8215.723633 63.750000 8215.723633
-62.500000 8212.605469 62.500000 8212.605469
-61.250000 8208.549805 61.250000 8208.549805
-60.000000 8219.666016 60.000000 8219.666016
-58.750000 8225.792969 58.750000 8225.792969
-57.500000 8224.441406 57.500000 8224.441406
-56.250000 8219.818359 56.250000 8219.818359
-55.000000 8222.548828 55.000000 8222.548828
-53.750000 8229.756836 53.750000 8229.756836
-52.500000 8232.900391 52.500000 8232.900391
-51.250000 8237.293945 51.250000 8237.293945
-50.000000 8236.148438 50.000000 8236.148438
-48.750000 8248.232422 48.750000 8248.232422
-47.500000 8248.516602 47.500000 8248.516602
-46.250000 8246.129883 46.250000 8246.129883
-45.000000 8247.343750 45.000000 8247.343750
-43.750000 8261.652344 43.750000 8261.652344
-42.500000 8257.378906 42.500000 8257.378906
-41.250000 8261.344727 41.250000 8261.344727
-40.000000 8267.024414 40.000000 8267.024414
-38.750000 8270.715820 38.750000 8270.715820
-37.500000 8269.240234 37.500000 8269.240234
-36.250000 8281.955078 36.250000 8281.955078
-35.000000 8289.220703 35.000000 8289.220703
-33.750000 8288.972656 33.750000 8288.972656
-32.500000 8292.607422 32.500000 8292.607422
-31.250000 8293.231445 31.250000 8293.231445
-30.000000 8301.474609 30.000000 8301.474609
-28.750000 8311.649414 28.750000 8311.649414
-27.500000 8308.636719 27.500000 8308.636719
-26.250000 8307.466797 26.250000 8307.466797
-25.000000 8318.483398 25.000000 8318.483398
-23.750000 8307.202148 23.750000 8307.202148
-22.500000 8316.974609 22.500000 8316.974609
-21.250000 8323.121094 21.250000 8323.121094
-20.000000 8327.204102 20.000000 8327.204102
-18.750000 8326.650391 18.750000 8326.650391
-17.500000 8332.623047 17.500000 8332.623047
-16.250000 8335.490234 16.250000 8335.490234
-15.000000 8337.535156 15.000000 8337.535156
-13.750000 8347.929688 13.750000 8347.929688
-12.500000 8345.455078 12.500000 8345.455078
-11.250000 8347.808594 11.250000 8347.808594
-10.000000 8347.306641 10.000000 8347.306641
-8.750000 8361.052734 8.750000 8361.052734
-7.500000 8352.281250 7.500000 8352.281250
-6.250000 8358.431641 6.250000 8358.431641
-5.000000 8373.712891 5.000000 8373.712891
-3.750000 8380.919922 3.750000 8380.919922
-2.500000 8378.628906 2.500000 8378.628906
-1.250000 8398.353516 1.250000 8398.353516
0.000000 8404.134766 0.000000 8404.134766
1.250000 8399.443359 -1.250000 8399.443359
2.500000 8407.408203 -2.500000 8407.408203
3.750000 8402.722656 -3.750000 8402.722656
5.000000 8412.261719 -5.000000 8412.261719
6.250000 8414.914062 -6.250000 8414.914062
7.500000 8420.068359 -7.500000 8420.068359
8.750000 8415.957031 -8.750000 8415.957031
10.000000 8418.098633 -10.000000 8418.098633
11.250000 8419.234375 -11.250000 8419.234375
12.500000 8422.898438 -12.500000 8422.898438
13.750000 8418.560547 -13.750000 8418.560547
15.000000 8417.195312 -15.000000 8417.195312
16.250000 8411.466797 -16.250000 8411.466797
17.500000 8422.758789 -17.500000 8422.758789
18.750000 8419.992188 -18.750000 8419.992188
20.000000 8414.807617 -20.000000 8414.807617
21.250000 8415.207031 -21.250000 8415.207031
22.500000 8420.873047 -22.500000 8420.873047
23.750000 8430.621094 -23.750000 8430.621094
25.000000 8425.115234 -25.000000 8425.115234
26.250000 8425.164062 -26.250000 8425.164062
27.500000 8426.099609 -27.500000 8426.099609
28.750000 8429.093750 -28.750000 8429.093750
30.000000 8440.035156 -30.000000 8440.035156
31.250000 8435.732422 -31.250000 8435.732422
32.500000 8444.172852 -32.500000 8444.172852
33.750000 8438.904297 -33.750000 8438.904297
35.000000 8444.988281 -35.000000 8444.988281
36.250000 8440.642578 -36.250000 8440.642578
37.500000 8448.279297 -37.500000 8448.279297
38.750000 8441.396484 -38.750000 8441.396484
40.000000 8460.744141 -40.000000 8460.744141
41.250000 8454.394531 -41.250000 8454.394531
42.500000 8470.957031 -42.500000 8470.957031
43.750000 8466.098633 -43.750000 8466.098633
45.000000 8477.775391 -45.000000 8477.775391
46.250000 8462.903320 -46.250000 8462.903320
47.500000 8482.034180 -47.500000 8482.034180
48.750000 8474.885742 -48.750000 8474.885742
50.000000 8485.239258 -50.000000 8485.239258
51.250000 8487.119141 -51.250000 8487.119141
52.500000 8492.777344 -52.500000 8492.777344
53.750000 8486.068359 -53.750000 8486.068359
55.000000 8497.880859 -55.000000 8497.880859
56.250000 8496.914062 -56.250000 8496.914062
57.500000 8482.821289 -57.500000 8482.821289
58.750000 8484.886719 -58.750000 8484.886719
60.000000 8486.431641 -60.000000 8486.431641
61.250000 8486.606445 -61.250000 8486.606445
62.500000 8494.570312 -62.500000 8494.570312
63.750000 8494.852539 -63.750000 8494.852539
65.000000 8510.025391 -65.000000 8510.025391
66.250000 8506.811523 -66.250000 8506.811523
67.500000 8504.593750 -67.500000 8504.593750
68.750000 8512.974609 -68.750000 8512.974609
70.000000 8515.741211 -70.000000 8515.741211
71.250000 8525.443359 -71.250000 8525.443359
72.500000 8521.676758 -72.500000 8521.676758
73.750000 8527.318359 -73.750000 8527.318359
75.000000 8528.675781 -75.000000 8528.675781
76.250000 8541.982422 -76.250000 8541.982422
77.500000 8544.819336 -77.500000 8544.819336
78.750000 8532.417969 -78.750000 8532.417969
80.000000 8543.873047 -80.000000 8543.873047
81.250000 8542.324219 -81.250000 8542.324219
82.500000 8556.154297 -82.500000 8556.154297
83.750000 8555.017578 -83.750000 8555.017578
85.000000 8566.513672 -85.000000 8566.513672
86.250000 8563.929688 -86.250000 8563.929688
87.500000 8572.013672 -87.500000 8572.013672
88.750000 8791.987305 -88.750000 8791.987305
90.000000 8953.304688 -90.000000 8953.304688
91.250000 9006.343750 -91.250000 9006.343750
92.500000 9017.051758 -92.500000 9017.051758
93.750000 9014.332031 -93.750000 9014.332031
95.000000 9449.507812 -95.000000 9449.507812
96.250000 9452.296875 -96.250000 9452.296875
97.500000 9444.646484 -97.500000 9444.646484
98.750000 9580.712891 -98.750000 9580.712891
100.000000 9583.748047 -100.000000 9583.748047
101.250000 9610.927734 -101.250000 9610.927734
102.500000 9602.845703 -102.500000 9602.845703
103.750000 9612.677734 -103.750000 9612.677734
105.000000 9612.699219 -105.000000 9612.699219
106.250000 9733.451172 -106.250000 9733.451172
107.500000 9725.232422 -107.500000 9725.232422
108.750000 10865.736328 -108.750000 10865.736328
110.000000 10992.350586 -110.000000 10992.350586
111.250000 11015.818359 -111.250000 11015.818359
112.500000 11004.252930 -112.500000 11004.252930
113.750000 11006.672852 -113.750000 11006.672852
115.000000 11005.458984 -115.000000 11005.458984
116.250000 12287.898438 -116.250000 12287.898438
117.500000 12286.542969 -117.500000 12286.542969
118.750000 12352.388672 -118.750000 12352.388672
120.000000 12247.875000 -120.000000 12247.875000
121.250000 12236.851562 -121.250000 12236.851562
122.500000 12224.375000 -122.500000 12224.375000
123.750000 12253.660156 -123.750000 12253.660156
125.000000 12276.173828 -125.000000 12276.173828
126.250000 11407.775391 -126.250000 11407.775391
127.500000 11611.726562 -127.500000 11611.726562
128.750000 10724.343750 -128.750000 10724.343750
130.000000 10582.407227 -130.000000 10582.407227
131.250000 10492.437500 -131.250000 10492.437500
132.500000 10509.101562 -132.500000 10509.101562
133.750000 10518.386719 -133.750000 10518.386719
135.000000 10501.556641 -135.000000 10501.556641
136.250000 10469.618164 -136.250000 10469.618164
137.500000 10539.659180 -137.500000 10539.659180
138.750000 10524.516602 -138.750000 10524.516602
140.000000 10509.130859 -140.000000 10509.130859
141.250000 9288.722656 -141.250000 9288.722656
142.500000 8163.395508 -142.500000 8163.395508
143.750000 8150.378906 -143.750000 8150.378906
145.000000 8156.954590 -145.000000 8156.954590
146.250000 8162.968750 -146.250000 8162.968750
147.500000 8154.536621 -147.500000 8154.536621
148.750000 8151.094727 -148.750000 8151.094727
150.000000 8138.238770 -150.000000 8138.238770
151.250000 8130.304688 -151.250000 8130.304688
152.500000 8141.788086 -152.500000 8141.788086
153.750000 8133.791992 -153.750000 8133.791992
155.000000 8133.925781 -155.000000 8133.925781
156.250000 8120.533691 -156.250000 8120.533691
157.500000 8131.923828 -157.500000 8131.923828
158.750000 8121.315430 -158.750000 8121.315430
160.000000 8122.756836 -160.000000 8122.756836
161.250000 8119.531250 -161.250000 8119.531250
162.500000 8103.316406 -162.500000 8103.316406
163.750000 8111.827148 -163.750000 8111.827148
165.000000 8117.261719 -165.000000 8117.261719
166.250000 8123.601074 -166.250000 8123.601074
167.500000 8119.650391 -167.500000 8119.650391
168.750000 8117.737305 -168.750000 8117.737305
170.000000 8105.884277 -170.000000 8105.884277
171.250000 8114.265625 -171.250000 8114.265625
172.500000 8122.151855 -172.500000 8122.151855
173.750000 8116.136230 -173.750000 8116.136230
175.000000 8096.588379 -175.000000 8096.588379
176.250000 8098.558594 -176.250000 8098.558594
177.500000 8108.297852 -177.500000 8108.297852
178.750000 8101.004883 -178.750000 8101.004883
180.000000 8110.336914 -180.000000 8110.336914
181.250000 8110.437988 -181.250000 8110.437988
182.500000 8099.418945 -182.500000 8099.418945
183.750000 8095.843750 -183.750000 8095.843750
185.000000 8095.916016 -185.000000 8095.916016
186.250000 8110.336914 -186.250000 8110.336914
187.500000 8098.881836 -187.500000 8098.881836
188.750000 8089.568359 -188.750000 8089.568359
190.000000 8101.852539 -190.000000 8101.852539
191.250000 8097.015625 -191.250000 8097.015625
192.500000 8103.350098 -192.500000 8103.350098
193.750000 8091.927734 -193.750000 8091.927734
195.000000 8097.364258 -195.000000 8097.364258
196.250000 8093.556641 -196.250000 8093.556641
197.500000 8096.399414 -197.500000 8096.399414
198.750000 8103.314941 -198.750000 8103.314941
200.000000 8103.980957 -200.000000 8103.980957
201.250000 8086.271484 -201.250000 8086.271484
202.500000 8090.009766 -202.500000 8090.009766
203.750000 8086.151367 -203.750000 8086.151367
205.000000 8087.615723 -205.000000 8087.615723
206.250000 8097.556641 -206.250000 8097.556641
207.500000 8087.529785 -207.500000 8087.529785
208.750000 8096.069336 -208.750000 8096.069336
210.000000 8092.844727 -210.000000 8092.844727
211.250000 8099.024414 -211.250000 8099.024414
212.500000 8101.675781 -212.500000 8101.675781
213.750000 8086.708984 -213.750000 8086.708984
215.000000 8079.557617 -215.000000 8079.557617
216.250000 8087.691406 -216.250000 8087.691406
217.500000 8078.285156 -217.500000 8078.285156
218.750000 8102.808105 -218.750000 8102.808105
220.000000 8093.673340 -220.000000 8093.673340
221.250000 8095.515625 -221.250000 8095.515625
222.500000 8090.506836 -222.500000 8090.506836
223.750000 8096.292969 -223.750000 8096.292969
225.000000 8104.442383 -225.000000 8104.442383
226.250000 8101.495117 -226.250000 8101.495117
227.500000 8096.433105 -227.500000 8096.433105
228.750000 8108.002930 -228.750000 8108.002930
230.000000 8110.766602 -230.000000 8110.766602
231.250000 8114.137695 -231.250000 8114.137695
232.500000 8081.666016 -232.500000 8081.666016
233.750000 8073.422852 -233.750000 8073.422852
235.000000 8087.525391 -235.000000 8087.525391
236.250000 8084.842773 -236.250000 8084.842773
237.500000 8093.353027 -237.500000 8093.353027
238.750000 8095.566895 -238.750000 8095.566895
240.000000 8084.246094 -240.000000 8084.246094
241.250000 8092.709473 -241.250000 8092.709473
242.500000 8088.434570 -242.500000 8088.434570
243.750000 8101.464844 -243.750000 8101.464844
245.000000 8078.975586 -245.000000 8078.975586
246.250000 8028.418945 -246.250000 8028.418945
247.500000 8039.142578 -247.500000 8039.142578
248.750000 8025.995117 -248.750000 8025.995117
250.000000 8041.688477 -250.000000 8041.688477
251.250000 8054.671387 -251.250000 8054.671387
252.500000 8023.918945 -252.500000 8023.918945
253.750000 7999.037109 -253.750000 7999.037109
255.000000 8004.840820 -255.000000 8004.840820
256.250000 7992.598145 -256.250000 7992.598145
257.500000 8009.432617 -257.500000 8009.432617
258.750000 7993.003418 -258.750000 7993.003418
260.000000 8008.462891 -260.000000 8008.462891
261.250000 7998.175781 -261.250000 7998.175781
262.500000 8002.781250 -262.500000 8002.781250
263.750000 8003.606445 -263.750000 8003.606445
265.000000 7990.082031 -265.000000 7990.082031
266.250000 7999.274414 -266.250000 7999.274414
267.500000 7994.625977 -267.500000 7994.625977
268.750000 8008.186523 -268.750000 8008.186523
270.000000 8017.272949 -270.000000 8017.272949
271.250000 8001.194336 -271.250000 8001.194336
272.500000 8014.362305 -272.500000 8014.362305
273.750000 8008.184570 -273.750000 8008.184570
275.000000 8010.873047 -275.000000 8010.873047
276.250000 8019.686035 -276.250000 8019.686035
277.500000 8000.146484 -277.500000 8000.146484
278.750000 8005.983398 -278.750000 8005.983398
280.000000 7998.020996 -280.000000 7998.020996
281.250000 8019.561523 -281.250000 8019.561523
282.500000 8031.029297 -282.500000 8031.029297
283.750000 8026.076172 -283.750000 8026.076172
285.000000 8017.351562 -285.000000 8017.351562
286.250000 8011.346191 -286.250000 8011.346191
287.500000 8003.817383 -287.500000 8003.817383
288.750000 8015.778320 -288.750000 8015.778320
290.000000 8034.516602 -290.000000 8034.516602
291.250000 8022.160156 -291.250000 8022.160156
292.500000 8031.523438 -292.500000 8031.523438
293.750000 8011.715820 -293.750000 8011.715820
295.000000 8030.168945 -295.000000 8030.168945
296.250000 8030.570801 -296.250000 8030.570801
297.500000 8027.398438 -297.500000 8027.398438
298.750000 8023.075195 -298.750000 8023.075195
300.000000 8023.281738 -300.000000 8023.281738
301.250000 8033.982422 -301.250000 8033.982422
302.500000 8037.483398 -302.500000 8037.483398
303.750000 8041.342773 -303.750000 8041.342773
305.000000 8035.911133 -305.000000 8035.911133
306.250000 8023.541504 -306.250000 8023.541504
307.500000 8050.754395 -307.500000 8050.754395
308.750000 8044.030273 -308.750000 8044.030273
310.000000 8039.240234 -310.000000 8039.240234
311.250000 8048.760742 -311.250000 8048.760742
312.500000 8022.903320 -312.500000 8022.903320
313.750000 8046.906250 -313.750000 8046.906250
315.000000 8042.274414 -315.000000 8042.274414
316.250000 8043.190430 -316.250000 8043.190430
317.500000 8058.749023 -317.500000 8058.749023
318.750000 8046.486328 -318.750000 8046.486328
320.000000 8042.686523 -320.000000 8042.686523
321.250000 8052.223145 -321.250000 8052.223145
322.500000 8050.620117 -322.500000 8050.620117
323.750000 8060.230469 -323.750000 8060.230469
325.000000 8043.742188 -325.000000 8043.742188
326.250000 8048.434082 -326.250000 8048.434082
327.500000 8067.978516 -327.500000 8067.978516
328.750000 8059.224609 -328.750000 8059.224609
330.000000 8072.419922 -330.000000 8072.419922
331.250000 8077.939453 -331.250000 8077.939453
332.500000 8071.079102 -332.500000 8071.079102
333.750000 8077.811523 -333.750000 8077.811523
335.000000 8069.919922 -335.000000 8069.919922
336.250000 8068.641602 -336.250000 8068.641602
337.500000 8071.414551 -337.500000 8071.414551
338.750000 8074.250488 -338.750000 8074.250488
340.000000 8094.495117 -340.000000 8094.495117
341.250000 8088.644043 -341.250000 8088.644043
342.500000 8081.997070 -342.500000 8081.997070
343.750000 8079.864746 -343.750000 8079.864746
345.000000 8062.437500 -345.000000 8062.437500
346.250000 8077.287598 -346.250000 8077.287598
347.500000 8088.444824 -347.500000 8088.444824
348.750000 8078.191895 -348.750000 8078.191895
350.000000 8092.785156 -350.000000 8092.785156
351.250000 8082.271484 -351.250000 8082.271484
352.500000 8081.964844 -352.500000 8081.964844
353.750000 8082.595215 -353.750000 8082.595215
355.000000 8095.973633 -355.000000 8095.973633
356.250000 8082.299805 -356.250000 8082.299805
357.500000 8071.419922 -357.500000 8071.419922
358.750000 8105.831055 -358.750000 8105.831055
360.000000 8104.239746 -360.000000 8104.239746
361.250000 8100.789062 -361.250000 8100.789062
362.500000 8092.847656 -362.500000 8092.847656
363.750000 8079.281738 -363.750000 8079.281738
365.000000 8084.103516 -365.000000 8084.103516
366.250000 8091.469238 -366.250000 8091.469238
367.500000 8099.474609 -367.500000 8099.474609
368.750000 8108.569336 -368.750000 8108.569336
370.000000 8120.908203 -370.000000 8120.908203
371.250000 8115.662109 -371.250000 8115.662109
372.500000 8115.157227 -372.500000 8115.157227
373.750000 8109.826172 -373.750000 8109.826172
375.000000 8087.639648 -375.000000 8087.639648
376.250000 8094.330078 -376.250000 8094.330078
377.500000 8117.113281 -377.500000 8117.113281
378.750000 8131.535645 -378.750000 8131.535645
380.000000 8142.366211 -380.000000 8142.366211
381.250000 8139.045898 -381.250000 8139.045898
382.500000 8109.010742 -382.500000 8109.010742
383.750000 8141.888672 -383.750000 8141.888672
385.000000 8128.984375 -385.000000 8128.984375
386.250000 8128.868164 -386.250000 8128.868164
387.500000 8113.725586 -387.500000 8113.725586
388.750000 8104.755371 -388.750000 8104.755371
390.000000 8129.604492 -390.000000 8129.604492
391.250000 8144.108398 -391.250000 8144.108398
392.500000 8149.750000 -392.500000 8149.750000
393.750000 8128.379883 -393.750000 8128.379883
395.000000 8137.156738 -395.000000 8137.156738
396.250000 8158.640625 -396.250000 8158.640625
397.500000 8167.660156 -397.500000 8167.660156
398.750000 8167.562012 -398.750000 8167.562012
400.000000 8137.072266 -400.000000 8137.072266
401.250000 8129.159668 -401.250000 8129.159668
402.500000 8160.303711 -402.500000 8160.303711
403.750000 8159.119141 -403.750000 8159.119141
405.000000 8161.755859 -405.000000 8161.755859
406.250000 8150.222656 -406.250000 8150.222656
407.500000 8156.234863 -407.500000 8156.234863
408.750000 8153.608398 -408.750000 8153.608398
410.000000 8162.325195 -410.000000 8162.325195
411.250000 8163.500000 -411.250000 8163.500000
412.500000 8159.275391 -412.500000 8159.275391
413.750000 8154.571289 -413.750000 8154.571289
415.000000 8194.359375 -415.000000 8194.359375
416.250000 8180.193848 -416.250000 8180.193848
417.500000 8186.808594 -417.500000 8186.808594
418.750000 8184.790527 -418.750000 8184.790527
420.000000 8204.186523 -420.000000 8204.186523
421.250000 8202.689453 -421.250000 8202.689453
422.500000 8201.707031 -422.500000 8201.707031
423.750000 8211.789062 -423.750000 8211.789062
425.000000 8181.565430 -425.000000 8181.565430
426.250000 8191.489258 -426.250000 8191.489258
427.500000 8228.560547 -427.500000 8228.560547
428.750000 8225.489258 -428.750000 8225.489258
430.000000 8225.460938 -430.000000 8225.460938
431.250000 8214.291016 -431.250000 8214.291016
432.500000 8237.363281 -432.500000 8237.363281
433.750000 8254.046875 -433.750000 8254.046875
435.000000 8253.550781 -435.000000 8253.550781
436.250000 8269.166016 -436.250000 8269.166016
437.500000 8254.433594 -437.500000 8254.433594
438.750000 8269.499023 -438.750000 8269.499023
440.000000 8281.965820 -440.000000 8281.965820
441.250000 8290.745117 -441.250000 8290.745117
442.500000 8271.581055 -442.500000 8271.581055
443.750000 8271.903320 -443.750000 8271.903320
445.000000 8304.300781 -445.000000 8304.300781
446.250000 8317.334961 -446.250000 8317.334961
447.500000 8334.984375 -447.500000 8334.984375
448.750000 8327.671875 -448.750000 8327.671875
450.000000 8330.058594 -450.000000 8330.058594
451.250000 8338.776367 -451.250000 8338.776367
452.500000 8342.458984 -452.500000 8342.458984
453.750000 8349.062500 -453.750000 8349.062500
455.000000 8325.865234 -455.000000 8325.865234
456.250000 8346.171875 -456.250000 8346.171875
457.500000 8358.947266 -457.500000 8358.947266
458.750000 8364.458984 -458.750000 8364.458984
460.000000 8348.953125 -460.000000 8348.953125
461.250000 8355.858398 -461.250000 8355.858398
462.500000 8374.998047 -462.500000 8374.998047
463.750000 8398.736328 -463.750000 8398.736328
465.000000 8414.969727 -465.000000 8414.969727
466.250000 8399.655273 -466.250000 8399.655273
467.500000 8419.010742 -467.500000 8419.010742
468.750000 8411.467773 -468.750000 8411.467773
470.000000 8431.283203 -470.000000 8431.283203
471.250000 8405.488281 -471.250000 8405.488281
472.500000 8393.017578 -472.500000 8393.017578
473.750000 8405.984375 -473.750000 8405.984375
475.000000 8409.355469 -475.000000 8409.355469
476.250000 8446.017578 -476.250000 8446.017578
477.500000 8433.605469 -477.500000 8433.605469
478.750000 8443.983398 -478.750000 8443.983398
480.000000 8440.540039 -480.000000 8440.540039
481.250000 8452.746094 -481.250000 8452.746094
482.500000 8455.058594 -482.500000 8455.058594
483.750000 8445.436523 -483.750000 8445.436523
485.000000 8468.152344 -485.000000 8468.152344
486.250000 8465.815430 -486.250000 8465.815430
487.500000 8481.447266 -487.500000 8481.447266
488.750000 8498.773438 -488.750000 8498.773438
490.000000 8497.134766 -490.000000 8497.134766
491.250000 8486.970703 -491.250000 8486.970703
492.500000 8511.474609 -492.500000 8511.474609
493.750000 8508.697266 -493.750000 8508.697266
495.000000 8513.702148 -495.000000 8513.702148
496.250000 8502.194336 -496.250000 8502.194336
497.500000 8512.752930 -497.500000 8512.752930
498.750000 8513.943359 -498.750000 8513.943359
500.000000 8503.074219 -500.000000 8503.074219
