# Supplementary material for: Spontaneous time-reversal symmetry breaking in twisted double bilayer graphene
Source: Nat Commun. 2022 Oct 29;13:6468. doi: 10.1038/s41467-022-34192-x (PMC9617879; doi:10.1038/s41467-022-34192-x)
Supplement: Supplementary file 2 — Source Data [file 41467_2022_34192_MOESM2_ESM.zip › Source_Data/Figure4/fig4c/nu_2.4.txt]

0.050000 1.676570
0.200000 1.531610
0.300000 1.489650
0.500000 1.400000
1.480000 1.272210
1.550000 1.266490
1.760000 1.266490
2.220000 1.278880
2.990000 1.333240
4.100000 1.511580
5.200000 1.894960
7.000000 2.718940
9.300000 3.658310
10.600000 4.097010
12.600000 4.419360
16.300000 4.989650
17.800000 5.120310
18.200000 5.187060
19.600000 5.308180
22.400000 5.476030
23.500000 5.552320
25.600000 5.678210
28.200000 5.808860
