# Supplementary material for: Spontaneous time-reversal symmetry breaking in twisted double bilayer graphene
Source: Nat Commun. 2022 Oct 29;13:6468. doi: 10.1038/s41467-022-34192-x (PMC9617879; doi:10.1038/s41467-022-34192-x)
Supplement: Supplementary file 2 — Source Data [file 41467_2022_34192_MOESM2_ESM.zip › Source_Data/Figure4/fig4c/nu_2.6.txt]

0.050000 1.590740
0.200000 1.474390
0.300000 1.443870
0.500000 1.380930
1.480000 1.282700
1.550000 1.279840
1.760000 1.280790
2.220000 1.297000
2.990000 1.335150
4.100000 1.534470
5.200000 1.982700
7.000000 2.821940
9.300000 3.708850
10.600000 4.111320
12.600000 4.418400
16.300000 4.971530
17.800000 5.144150
18.200000 5.164180
19.600000 5.294830
22.400000 5.496050
23.500000 5.581890
25.600000 5.664860
28.200000 5.843190
