# Supplementary material for: Spontaneous time-reversal symmetry breaking in twisted double bilayer graphene
Source: Nat Commun. 2022 Oct 29;13:6468. doi: 10.1038/s41467-022-34192-x (PMC9617879; doi:10.1038/s41467-022-34192-x)
Supplement: Supplementary file 2 — Source Data [file 41467_2022_34192_MOESM2_ESM.zip › Source_Data/Figure4/fig4c/nu_2.8.txt]

0.050000 1.503000
0.200000 1.426700
0.300000 1.400000
0.500000 1.373300
1.480000 1.331340
1.550000 1.332290
1.760000 1.332290
2.220000 1.352320
2.990000 1.425750
4.100000 1.705180
5.200000 2.274530
7.000000 3.147140
9.300000 3.965410
10.600000 4.344970
12.600000 4.648240
16.300000 5.190880
17.800000 5.319630
18.200000 5.374940
19.600000 5.513220
22.400000 5.703960
23.500000 5.777390
25.600000 5.882290
28.200000 6.053000
