# Supplementary material for: Spontaneous time-reversal symmetry breaking in twisted double bilayer graphene
Source: Nat Commun. 2022 Oct 29;13:6468. doi: 10.1038/s41467-022-34192-x (PMC9617879; doi:10.1038/s41467-022-34192-x)
Supplement: Supplementary file 2 — Source Data [file 41467_2022_34192_MOESM2_ESM.zip › Source_Data/Figure4/fig4c/nu_3.0.txt]

0.050000 1.729970
0.200000 1.628880
0.300000 1.564030
0.500000 1.522070
1.480000 1.511580
1.550000 1.512530
1.760000 1.515400
2.220000 1.569760
2.990000 1.715670
4.100000 2.279300
5.200000 3.056540
7.000000 3.857630
9.300000 4.539520
10.600000 4.860910
12.600000 5.158451
16.300000 5.642920
17.800000 5.772620
18.200000 5.814580
19.600000 5.934750
22.400000 6.109270
23.500000 6.194140
25.600000 6.280930
28.200000 6.422070
