# Supplementary material for: Spontaneous time-reversal symmetry breaking in twisted double bilayer graphene
Source: Nat Commun. 2022 Oct 29;13:6468. doi: 10.1038/s41467-022-34192-x (PMC9617879; doi:10.1038/s41467-022-34192-x)
Supplement: Supplementary file 2 — Source Data [file 41467_2022_34192_MOESM2_ESM.zip › Source_Data/Figure4/fig4c/nu_3.2.txt]

0.050000 2.250690
0.200000 2.008450
0.300000 1.914990
0.500000 1.829150
1.480000 2.003680
1.550000 2.021800
1.760000 2.115260
2.220000 2.382290
2.990000 2.944010
4.100000 3.832830
5.200000 4.467990
7.000000 5.018260
9.300000 5.511310
10.600000 5.746870
12.600000 5.981480
16.300000 6.362940
17.800000 6.456400
18.200000 6.493600
19.600000 6.592780
22.400000 6.741550
23.500000 6.773980
25.600000 6.869350
28.200000 7.007630
