# Supplementary material for: Spontaneous time-reversal symmetry breaking in twisted double bilayer graphene
Source: Nat Commun. 2022 Oct 29;13:6468. doi: 10.1038/s41467-022-34192-x (PMC9617879; doi:10.1038/s41467-022-34192-x)
Supplement: Supplementary file 2 — Source Data [file 41467_2022_34192_MOESM2_ESM.zip › Source_Data/Figure4/fig4c/nu_3.4.txt]

0.050000 3.299730
0.200000 3.040330
0.300000 2.956410
0.500000 2.904910
1.480000 3.342640
1.550000 3.384610
1.760000 3.666890
2.220000 4.128490
2.990000 4.630120
4.100000 5.179440
5.200000 5.609540
7.000000 6.015810
9.300000 6.429700
10.600000 6.608040
12.600000 6.806400
16.300000 7.112531
17.800000 7.185010
18.200000 7.207900
19.600000 7.284190
22.400000 7.425340
23.500000 7.480651
25.600000 7.555991
28.200000 7.630380
