# Supplementary material for: Spontaneous time-reversal symmetry breaking in twisted double bilayer graphene
Source: Nat Commun. 2022 Oct 29;13:6468. doi: 10.1038/s41467-022-34192-x (PMC9617879; doi:10.1038/s41467-022-34192-x)
Supplement: Supplementary file 2 — Source Data [file 41467_2022_34192_MOESM2_ESM.zip › Source_Data/Figure4/fig4c/nu_3.5.txt]

0.050000 4.144700
0.200000 3.736510
0.300000 3.671660
0.500000 3.397000
1.480000 3.748910
1.550000 3.850000
1.760000 4.248650
2.220000 4.811320
2.990000 5.286250
4.100000 5.830791
5.200000 6.287601
7.000000 6.728200
9.300000 7.116351
10.600000 7.301360
12.600000 7.529290
16.300000 7.765800
17.800000 7.841170
18.200000 7.891710
19.600000 7.934630
22.400000 8.085311
23.500000 8.112970
25.600000 8.167331
28.200000 8.261741
