# Supplementary material for: Spontaneous time-reversal symmetry breaking in twisted double bilayer graphene
Source: Nat Commun. 2022 Oct 29;13:6468. doi: 10.1038/s41467-022-34192-x (PMC9617879; doi:10.1038/s41467-022-34192-x)
Supplement: Supplementary file 2 — Source Data [file 41467_2022_34192_MOESM2_ESM.zip › Source_Data/Figure4/fig4c/nu_3.65.txt]

0.050000 5.706820
0.200000 4.917170
0.300000 4.653960
0.500000 4.217180
1.480000 5.123170
1.550000 5.160361
1.760000 5.353000
2.220000 5.795510
2.990000 6.371530
4.100000 7.018120
5.200000 7.494000
7.000000 7.926050
9.300000 8.263651
10.600000 8.417191
12.600000 8.610790
16.300000 8.830131
17.800000 8.887350
18.200000 8.905471
19.600000 8.977950
22.400000 9.068550
23.500000 9.111461
25.600000 9.168680
28.200000 9.269771
