# Supplementary material for: Spontaneous time-reversal symmetry breaking in twisted double bilayer graphene
Source: Nat Commun. 2022 Oct 29;13:6468. doi: 10.1038/s41467-022-34192-x (PMC9617879; doi:10.1038/s41467-022-34192-x)
Supplement: Supplementary file 2 — Source Data [file 41467_2022_34192_MOESM2_ESM.zip › Source_Data/Figure4/fig4c/nu_3.80.txt]

0.050000 8.592670
0.200000 7.406260
0.300000 7.057220
0.500000 6.971390
1.480000 8.238851
1.550000 8.245530
1.760000 8.415280
2.220000 8.816780
2.990000 9.073320
4.100000 9.633121
5.200000 10.065101
7.000000 10.445701
9.300000 10.680301
10.600000 10.787100
12.600000 10.954000
16.300000 10.999701
17.800000 11.004500
18.200000 11.007401
19.600000 10.982600
22.400000 11.036900
23.500000 11.086500
25.600000 11.016001
28.200000 11.048400
